# Supplementary material for: Hybrid reasoning for perception, explanation, and autonomous action in manufacturing
Source: Nat Commun. 2026 May 18;17:6589. doi: 10.1038/s41467-026-72378-9 (PMC13381764; doi:10.1038/s41467-026-72378-9)
Supplement: Supplementary file 3 — Supplementary Files [file 41467_2026_72378_MOESM3_ESM.zip]

Archive with 118 entries (111 files):
- supplementary-files/
- supplementary-files/infill_types/
- supplementary-files/ShapE/
- supplementary-files/.DS_Store
- __MACOSX/supplementary-files/._.DS_Store
- supplementary-files/geometries/
- __MACOSX/supplementary-files/._geometries
- supplementary-files/prompts/
- __MACOSX/supplementary-files/._prompts
- supplementary-files/optimal_settings/
- __MACOSX/supplementary-files/._optimal_settings
- supplementary-files/infill_types/single_layer_circle_20mm_5walls.gcode
- __MACOSX/supplementary-files/infill_types/._single_layer_circle_20mm_5walls.gcode
- supplementary-files/infill_types/circle_20mm_gradient_grid.gcode
- __MACOSX/supplementary-files/infill_types/._circle_20mm_gradient_grid.gcode
- supplementary-files/infill_types/single_layer_circle_20mm_radial60.gcode
- __MACOSX/supplementary-files/infill_types/._single_layer_circle_20mm_radial60.gcode
- supplementary-files/infill_types/.DS_Store
- __MACOSX/supplementary-files/infill_types/._.DS_Store
- supplementary-files/infill_types/circle_20mm_grid.gcode
- __MACOSX/supplementary-files/infill_types/._circle_20mm_grid.gcode
- supplementary-files/infill_types/python_snippets/
- __MACOSX/supplementary-files/infill_types/._python_snippets
- supplementary-files/infill_types/gradient_circle.gcode
- __MACOSX/supplementary-files/infill_types/._gradient_circle.gcode
- supplementary-files/infill_types/circle_stochastic_20mm_single_layer.gcode
- __MACOSX/supplementary-files/infill_types/._circle_stochastic_20mm_single_layer.gcode
- supplementary-files/infill_types/gradient_circle_rows.gcode
- __MACOSX/supplementary-files/infill_types/._gradient_circle_rows.gcode
- supplementary-files/infill_types/circle_20mm_single_layer.gcode
- __MACOSX/supplementary-files/infill_types/._circle_20mm_single_layer.gcode
- supplementary-files/infill_types/gradient_circle_y.gcode
- __MACOSX/supplementary-files/infill_types/._gradient_circle_y.gcode
- supplementary-files/ShapE/temple.png
- __MACOSX/supplementary-files/ShapE/._temple.png
- supplementary-files/ShapE/cup.gcode
- __MACOSX/supplementary-files/ShapE/._cup.gcode
- supplementary-files/ShapE/.DS_Store
- __MACOSX/supplementary-files/ShapE/._.DS_Store
- supplementary-files/ShapE/car.gcode
- __MACOSX/supplementary-files/ShapE/._car.gcode
- supplementary-files/ShapE/temple.ply
- __MACOSX/supplementary-files/ShapE/._temple.ply
- supplementary-files/ShapE/llama.gcode
- __MACOSX/supplementary-files/ShapE/._llama.gcode
- supplementary-files/ShapE/glasses.ply
- __MACOSX/supplementary-files/ShapE/._glasses.ply
- supplementary-files/ShapE/IMG_9338.jpeg
- __MACOSX/supplementary-files/ShapE/._IMG_9338.jpeg
- supplementary-files/ShapE/cup.png
- __MACOSX/supplementary-files/ShapE/._cup.png
- supplementary-files/ShapE/llama.ply
- __MACOSX/supplementary-files/ShapE/._llama.ply
- supplementary-files/ShapE/heart.gcode
- __MACOSX/supplementary-files/ShapE/._heart.gcode
- supplementary-files/ShapE/glasses.gcode
- __MACOSX/supplementary-files/ShapE/._glasses.gcode
- supplementary-files/ShapE/car.ply
- __MACOSX/supplementary-files/ShapE/._car.ply
- supplementary-files/ShapE/cup.ply
- __MACOSX/supplementary-files/ShapE/._cup.ply
- supplementary-files/ShapE/temple.gcode
- __MACOSX/supplementary-files/ShapE/._temple.gcode
- supplementary-files/ShapE/heart.ply
- __MACOSX/supplementary-files/ShapE/._heart.ply
- supplementary-files/geometries/sphere.gcode
- supplementary-files/geometries/triangle_2cm.gcode
- supplementary-files/geometries/house_with_offsets.gcode
- supplementary-files/geometries/square_2cm.gcode
- supplementary-files/geometries/cube.gcode
- supplementary-files/geometries/rocket_parallel.gcode
- supplementary-files/geometries/triangular_prism.gcode
- supplementary-files/geometries/helix.gcode
- supplementary-files/geometries/rocket.gcode
- supplementary-files/geometries/circle_2cm.gcode
- supplementary-files/geometries/pyramid.gcode
- supplementary-files/geometries/smiley_face.gcode
- supplementary-files/geometries/cylinder.gcode
- supplementary-files/geometries/hourglass_flat_waist.gcode
- supplementary-files/geometries/prompt.txt
- supplementary-files/geometries/triangular_pyramid.gcode
- supplementary-files/geometries/octahedron.gcode
- supplementary-files/geometries/ibeam.gcode
- supplementary-files/geometries/house_2cm_base_3cm_height.gcode
- supplementary-files/geometries/cone.gcode
- supplementary-files/geometries/cool_s.gcode
- supplementary-files/geometries/pyramid_2cm.gcode
- supplementary-files/geometries/house_gcode.gcode
- supplementary-files/geometries/tree.gcode
- supplementary-files/geometries/house.gcode
- supplementary-files/geometries/test.ipynb
- supplementary-files/geometries/ring_with_infill.gcode
- supplementary-files/geometries/hourglass.gcode
- supplementary-files/geometries/ring.gcode
- supplementary-files/prompts/Prompt_2_emerging_control.txt
- __MACOSX/supplementary-files/prompts/._Prompt_2_emerging_control.txt
- supplementary-files/prompts/Prompt_5_geometry_expert.txt
- supplementary-files/prompts/Prompt_4_elo_cot.txt
- supplementary-files/prompts/ask.txt
- supplementary-files/prompts/gcode_playbook.json
- supplementary-files/prompts/Prompt_3_elo_qa.txt
- supplementary-files/prompts/Prompt_1_vanilla_control.txt
- supplementary-files/prompts/emerging_control_sc.txt
- supplementary-files/prompts/3d_printing_questions.json
- supplementary-files/prompts/unknown_scenarios.json
- supplementary-files/optimal_settings/welding.json
- supplementary-files/optimal_settings/vf.json
- supplementary-files/optimal_settings/cnc.json
- supplementary-files/optimal_settings/3dp.json
- supplementary-files/infill_types/python_snippets/single_layer_circle_20mm_5walls.py
- supplementary-files/infill_types/python_snippets/circle_stochastic_20mm_single_layer.py
- supplementary-files/infill_types/python_snippets/circle_20mm_grid.py
- supplementary-files/infill_types/python_snippets/gradient_circle.py
- supplementary-files/infill_types/python_snippets/circle_20mm_gradient_grid.py
- supplementary-files/infill_types/python_snippets/gradient_circle_rows.py
- supplementary-files/infill_types/python_snippets/circle_20mm_single_layer.py
- supplementary-files/infill_types/python_snippets/gradient_circle_y.py
- supplementary-files/infill_types/python_snippets/single_layer_circle_20mm_radial60.py
