# Supplementary material for: Hybrid reasoning for perception, explanation, and autonomous action in manufacturing
Source: Nat Commun. 2026 May 18;17:6589. doi: 10.1038/s41467-026-72378-9 (PMC13381764; doi:10.1038/s41467-026-72378-9)
Supplement: Supplementary file 3 — Supplementary Files [file 41467_2026_72378_MOESM3_ESM.zip › supplementary-files/infill_types/single_layer_circle_20mm_5walls.gcode]

G21 ; Set units to millimeters
G90 ; Use absolute positioning
M104 S200 ; Set extruder temperature to 200C
M140 S60 ; Set bed temperature to 60C
G28 ; Home all axes
M109 S200 ; Wait for extruder to reach 200C
M190 S60 ; Wait for bed to reach 60C
G92 E0 ; Reset extruder
G1 Z0.200 F300 ; Move to first layer height
G1 X110.000 Y100.000 F1500 ; Move to start position
G1 F9000 ; Set high feedrate for travel
; --- Layer Z=0.200 (single layer), Ø20.00 mm, 5 walls ---
; Perimeter 1 at radius 10.000 mm
G1 X120.000 Y100.000 F9000
G1 X119.994 Y100.349 E0.01396 F1500
G1 X119.976 Y100.698 E0.02792 F1500
G1 X119.945 Y101.045 E0.04189 F1500
G1 X119.903 Y101.392 E0.05585 F1500
G1 X119.848 Y101.736 E0.06981 F1500
G1 X119.781 Y102.079 E0.08377 F1500
G1 X119.703 Y102.419 E0.09773 F1500
G1 X119.613 Y102.756 E0.11170 F1500
G1 X119.511 Y103.090 E0.12566 F1500
G1 X119.397 Y103.420 E0.13962 F1500
G1 X119.272 Y103.746 E0.15358 F1500
G1 X119.135 Y104.067 E0.16754 F1500
G1 X118.988 Y104.384 E0.18151 F1500
G1 X118.829 Y104.695 E0.19547 F1500
G1 X118.660 Y105.000 E0.20943 F1500
G1 X118.480 Y105.299 E0.22339 F1500
G1 X118.290 Y105.592 E0.23735 F1500
G1 X118.090 Y105.878 E0.25131 F1500
G1 X117.880 Y106.157 E0.26528 F1500
G1 X117.660 Y106.428 E0.27924 F1500
G1 X117.431 Y106.691 E0.29320 F1500
G1 X117.193 Y106.947 E0.30716 F1500
G1 X116.947 Y107.193 E0.32112 F1500
G1 X116.691 Y107.431 E0.33509 F1500
G1 X116.428 Y107.660 E0.34905 F1500
G1 X116.157 Y107.880 E0.36301 F1500
G1 X115.878 Y108.090 E0.37697 F1500
G1 X115.592 Y108.290 E0.39093 F1500
G1 X115.299 Y108.480 E0.40490 F1500
G1 X115.000 Y108.660 E0.41886 F1500
G1 X114.695 Y108.829 E0.43282 F1500
G1 X114.384 Y108.988 E0.44678 F1500
G1 X114.067 Y109.135 E0.46074 F1500
G1 X113.746 Y109.272 E0.47471 F1500
G1 X113.420 Y109.397 E0.48867 F1500
G1 X113.090 Y109.511 E0.50263 F1500
G1 X112.756 Y109.613 E0.51659 F1500
G1 X112.419 Y109.703 E0.53055 F1500
G1 X112.079 Y109.781 E0.54452 F1500
G1 X111.736 Y109.848 E0.55848 F1500
G1 X111.392 Y109.903 E0.57244 F1500
G1 X111.045 Y109.945 E0.58640 F1500
G1 X110.698 Y109.976 E0.60036 F1500
G1 X110.349 Y109.994 E0.61432 F1500
G1 X110.000 Y110.000 E0.62829 F1500
G1 X109.651 Y109.994 E0.64225 F1500
G1 X109.302 Y109.976 E0.65621 F1500
G1 X108.955 Y109.945 E0.67017 F1500
G1 X108.608 Y109.903 E0.68413 F1500
G1 X108.264 Y109.848 E0.69810 F1500
G1 X107.921 Y109.781 E0.71206 F1500
G1 X107.581 Y109.703 E0.72602 F1500
G1 X107.244 Y109.613 E0.73998 F1500
G1 X106.910 Y109.511 E0.75394 F1500
G1 X106.580 Y109.397 E0.76791 F1500
G1 X106.254 Y109.272 E0.78187 F1500
G1 X105.933 Y109.135 E0.79583 F1500
G1 X105.616 Y108.988 E0.80979 F1500
G1 X105.305 Y108.829 E0.82375 F1500
G1 X105.000 Y108.660 E0.83772 F1500
G1 X104.701 Y108.480 E0.85168 F1500
G1 X104.408 Y108.290 E0.86564 F1500
G1 X104.122 Y108.090 E0.87960 F1500
G1 X103.843 Y107.880 E0.89356 F1500
G1 X103.572 Y107.660 E0.90753 F1500
G1 X103.309 Y107.431 E0.92149 F1500
G1 X103.053 Y107.193 E0.93545 F1500
G1 X102.807 Y106.947 E0.94941 F1500
G1 X102.569 Y106.691 E0.96337 F1500
G1 X102.340 Y106.428 E0.97733 F1500
G1 X102.120 Y106.157 E0.99130 F1500
G1 X101.910 Y105.878 E1.00526 F1500
G1 X101.710 Y105.592 E1.01922 F1500
G1 X101.520 Y105.299 E1.03318 F1500
G1 X101.340 Y105.000 E1.04714 F1500
G1 X101.171 Y104.695 E1.06111 F1500
G1 X101.012 Y104.384 E1.07507 F1500
G1 X100.865 Y104.067 E1.08903 F1500
G1 X100.728 Y103.746 E1.10299 F1500
G1 X100.603 Y103.420 E1.11695 F1500
G1 X100.489 Y103.090 E1.13092 F1500
G1 X100.387 Y102.756 E1.14488 F1500
G1 X100.297 Y102.419 E1.15884 F1500
G1 X100.219 Y102.079 E1.17280 F1500
G1 X100.152 Y101.736 E1.18676 F1500
G1 X100.097 Y101.392 E1.20073 F1500
G1 X100.055 Y101.045 E1.21469 F1500
G1 X100.024 Y100.698 E1.22865 F1500
G1 X100.006 Y100.349 E1.24261 F1500
G1 X100.000 Y100.000 E1.25657 F1500
G1 X100.006 Y99.651 E1.27054 F1500
G1 X100.024 Y99.302 E1.28450 F1500
G1 X100.055 Y98.955 E1.29846 F1500
G1 X100.097 Y98.608 E1.31242 F1500
G1 X100.152 Y98.264 E1.32638 F1500
G1 X100.219 Y97.921 E1.34034 F1500
G1 X100.297 Y97.581 E1.35431 F1500
G1 X100.387 Y97.244 E1.36827 F1500
G1 X100.489 Y96.910 E1.38223 F1500
G1 X100.603 Y96.580 E1.39619 F1500
G1 X100.728 Y96.254 E1.41015 F1500
G1 X100.865 Y95.933 E1.42412 F1500
G1 X101.012 Y95.616 E1.43808 F1500
G1 X101.171 Y95.305 E1.45204 F1500
G1 X101.340 Y95.000 E1.46600 F1500
G1 X101.520 Y94.701 E1.47996 F1500
G1 X101.710 Y94.408 E1.49393 F1500
G1 X101.910 Y94.122 E1.50789 F1500
G1 X102.120 Y93.843 E1.52185 F1500
G1 X102.340 Y93.572 E1.53581 F1500
G1 X102.569 Y93.309 E1.54977 F1500
G1 X102.807 Y93.053 E1.56374 F1500
G1 X103.053 Y92.807 E1.57770 F1500
G1 X103.309 Y92.569 E1.59166 F1500
G1 X103.572 Y92.340 E1.60562 F1500
G1 X103.843 Y92.120 E1.61958 F1500
G1 X104.122 Y91.910 E1.63355 F1500
G1 X104.408 Y91.710 E1.64751 F1500
G1 X104.701 Y91.520 E1.66147 F1500
G1 X105.000 Y91.340 E1.67543 F1500
G1 X105.305 Y91.171 E1.68939 F1500
G1 X105.616 Y91.012 E1.70335 F1500
G1 X105.933 Y90.865 E1.71732 F1500
G1 X106.254 Y90.728 E1.73128 F1500
G1 X106.580 Y90.603 E1.74524 F1500
G1 X106.910 Y90.489 E1.75920 F1500
G1 X107.244 Y90.387 E1.77316 F1500
G1 X107.581 Y90.297 E1.78713 F1500
G1 X107.921 Y90.219 E1.80109 F1500
G1 X108.264 Y90.152 E1.81505 F1500
G1 X108.608 Y90.097 E1.82901 F1500
G1 X108.955 Y90.055 E1.84297 F1500
G1 X109.302 Y90.024 E1.85694 F1500
G1 X109.651 Y90.006 E1.87090 F1500
G1 X110.000 Y90.000 E1.88486 F1500
G1 X110.349 Y90.006 E1.89882 F1500
G1 X110.698 Y90.024 E1.91278 F1500
G1 X111.045 Y90.055 E1.92675 F1500
G1 X111.392 Y90.097 E1.94071 F1500
G1 X111.736 Y90.152 E1.95467 F1500
G1 X112.079 Y90.219 E1.96863 F1500
G1 X112.419 Y90.297 E1.98259 F1500
G1 X112.756 Y90.387 E1.99656 F1500
G1 X113.090 Y90.489 E2.01052 F1500
G1 X113.420 Y90.603 E2.02448 F1500
G1 X113.746 Y90.728 E2.03844 F1500
G1 X114.067 Y90.865 E2.05240 F1500
G1 X114.384 Y91.012 E2.06636 F1500
G1 X114.695 Y91.171 E2.08033 F1500
G1 X115.000 Y91.340 E2.09429 F1500
G1 X115.299 Y91.520 E2.10825 F1500
G1 X115.592 Y91.710 E2.12221 F1500
G1 X115.878 Y91.910 E2.13617 F1500
G1 X116.157 Y92.120 E2.15014 F1500
G1 X116.428 Y92.340 E2.16410 F1500
G1 X116.691 Y92.569 E2.17806 F1500
G1 X116.947 Y92.807 E2.19202 F1500
G1 X117.193 Y93.053 E2.20598 F1500
G1 X117.431 Y93.309 E2.21995 F1500
G1 X117.660 Y93.572 E2.23391 F1500
G1 X117.880 Y93.843 E2.24787 F1500
G1 X118.090 Y94.122 E2.26183 F1500
G1 X118.290 Y94.408 E2.27579 F1500
G1 X118.480 Y94.701 E2.28976 F1500
G1 X118.660 Y95.000 E2.30372 F1500
G1 X118.829 Y95.305 E2.31768 F1500
G1 X118.988 Y95.616 E2.33164 F1500
G1 X119.135 Y95.933 E2.34560 F1500
G1 X119.272 Y96.254 E2.35957 F1500
G1 X119.397 Y96.580 E2.37353 F1500
G1 X119.511 Y96.910 E2.38749 F1500
G1 X119.613 Y97.244 E2.40145 F1500
G1 X119.703 Y97.581 E2.41541 F1500
G1 X119.781 Y97.921 E2.42937 F1500
G1 X119.848 Y98.264 E2.44334 F1500
G1 X119.903 Y98.608 E2.45730 F1500
G1 X119.945 Y98.955 E2.47126 F1500
G1 X119.976 Y99.302 E2.48522 F1500
G1 X119.994 Y99.651 E2.49918 F1500
G1 X120.000 Y100.000 E2.51315 F1500
; Perimeter 2 at radius 9.600 mm
G1 X119.600 Y100.000 F9000
G1 X119.594 Y100.335 E2.52655 F1500
G1 X119.577 Y100.670 E2.53995 F1500
G1 X119.547 Y101.003 E2.55336 F1500
G1 X119.507 Y101.336 E2.56676 F1500
G1 X119.454 Y101.667 E2.58016 F1500
G1 X119.390 Y101.996 E2.59357 F1500
G1 X119.315 Y102.322 E2.60697 F1500
G1 X119.228 Y102.646 E2.62037 F1500
G1 X119.130 Y102.967 E2.63378 F1500
G1 X119.021 Y103.283 E2.64718 F1500
G1 X118.901 Y103.596 E2.66058 F1500
G1 X118.770 Y103.905 E2.67399 F1500
G1 X118.628 Y104.208 E2.68739 F1500
G1 X118.476 Y104.507 E2.70079 F1500
G1 X118.314 Y104.800 E2.71420 F1500
G1 X118.141 Y105.087 E2.72760 F1500
G1 X117.959 Y105.368 E2.74101 F1500
G1 X117.767 Y105.643 E2.75441 F1500
G1 X117.565 Y105.910 E2.76781 F1500
G1 X117.354 Y106.171 E2.78122 F1500
G1 X117.134 Y106.424 E2.79462 F1500
G1 X116.906 Y106.669 E2.80802 F1500
G1 X116.669 Y106.906 E2.82143 F1500
G1 X116.424 Y107.134 E2.83483 F1500
G1 X116.171 Y107.354 E2.84823 F1500
G1 X115.910 Y107.565 E2.86164 F1500
G1 X115.643 Y107.767 E2.87504 F1500
G1 X115.368 Y107.959 E2.88844 F1500
G1 X115.087 Y108.141 E2.90185 F1500
G1 X114.800 Y108.314 E2.91525 F1500
G1 X114.507 Y108.476 E2.92865 F1500
G1 X114.208 Y108.628 E2.94206 F1500
G1 X113.905 Y108.770 E2.95546 F1500
G1 X113.596 Y108.901 E2.96886 F1500
G1 X113.283 Y109.021 E2.98227 F1500
G1 X112.967 Y109.130 E2.99567 F1500
G1 X112.646 Y109.228 E3.00907 F1500
G1 X112.322 Y109.315 E3.02248 F1500
G1 X111.996 Y109.390 E3.03588 F1500
G1 X111.667 Y109.454 E3.04928 F1500
G1 X111.336 Y109.507 E3.06269 F1500
G1 X111.003 Y109.547 E3.07609 F1500
G1 X110.670 Y109.577 E3.08949 F1500
G1 X110.335 Y109.594 E3.10290 F1500
G1 X110.000 Y109.600 E3.11630 F1500
G1 X109.665 Y109.594 E3.12971 F1500
G1 X109.330 Y109.577 E3.14311 F1500
G1 X108.997 Y109.547 E3.15651 F1500
G1 X108.664 Y109.507 E3.16992 F1500
G1 X108.333 Y109.454 E3.18332 F1500
G1 X108.004 Y109.390 E3.19672 F1500
G1 X107.678 Y109.315 E3.21013 F1500
G1 X107.354 Y109.228 E3.22353 F1500
G1 X107.033 Y109.130 E3.23693 F1500
G1 X106.717 Y109.021 E3.25034 F1500
G1 X106.404 Y108.901 E3.26374 F1500
G1 X106.095 Y108.770 E3.27714 F1500
G1 X105.792 Y108.628 E3.29055 F1500
G1 X105.493 Y108.476 E3.30395 F1500
G1 X105.200 Y108.314 E3.31735 F1500
G1 X104.913 Y108.141 E3.33076 F1500
G1 X104.632 Y107.959 E3.34416 F1500
G1 X104.357 Y107.767 E3.35756 F1500
G1 X104.090 Y107.565 E3.37097 F1500
G1 X103.829 Y107.354 E3.38437 F1500
G1 X103.576 Y107.134 E3.39777 F1500
G1 X103.331 Y106.906 E3.41118 F1500
G1 X103.094 Y106.669 E3.42458 F1500
G1 X102.866 Y106.424 E3.43798 F1500
G1 X102.646 Y106.171 E3.45139 F1500
G1 X102.435 Y105.910 E3.46479 F1500
G1 X102.233 Y105.643 E3.47819 F1500
G1 X102.041 Y105.368 E3.49160 F1500
G1 X101.859 Y105.087 E3.50500 F1500
G1 X101.686 Y104.800 E3.51841 F1500
G1 X101.524 Y104.507 E3.53181 F1500
G1 X101.372 Y104.208 E3.54521 F1500
G1 X101.230 Y103.905 E3.55862 F1500
G1 X101.099 Y103.596 E3.57202 F1500
G1 X100.979 Y103.283 E3.58542 F1500
G1 X100.870 Y102.967 E3.59883 F1500
G1 X100.772 Y102.646 E3.61223 F1500
G1 X100.685 Y102.322 E3.62563 F1500
G1 X100.610 Y101.996 E3.63904 F1500
G1 X100.546 Y101.667 E3.65244 F1500
G1 X100.493 Y101.336 E3.66584 F1500
G1 X100.453 Y101.003 E3.67925 F1500
G1 X100.423 Y100.670 E3.69265 F1500
G1 X100.406 Y100.335 E3.70605 F1500
G1 X100.400 Y100.000 E3.71946 F1500
G1 X100.406 Y99.665 E3.73286 F1500
G1 X100.423 Y99.330 E3.74626 F1500
G1 X100.453 Y98.997 E3.75967 F1500
G1 X100.493 Y98.664 E3.77307 F1500
G1 X100.546 Y98.333 E3.78647 F1500
G1 X100.610 Y98.004 E3.79988 F1500
G1 X100.685 Y97.678 E3.81328 F1500
G1 X100.772 Y97.354 E3.82668 F1500
G1 X100.870 Y97.033 E3.84009 F1500
G1 X100.979 Y96.717 E3.85349 F1500
G1 X101.099 Y96.404 E3.86689 F1500
G1 X101.230 Y96.095 E3.88030 F1500
G1 X101.372 Y95.792 E3.89370 F1500
G1 X101.524 Y95.493 E3.90711 F1500
G1 X101.686 Y95.200 E3.92051 F1500
G1 X101.859 Y94.913 E3.93391 F1500
G1 X102.041 Y94.632 E3.94732 F1500
G1 X102.233 Y94.357 E3.96072 F1500
G1 X102.435 Y94.090 E3.97412 F1500
G1 X102.646 Y93.829 E3.98753 F1500
G1 X102.866 Y93.576 E4.00093 F1500
G1 X103.094 Y93.331 E4.01433 F1500
G1 X103.331 Y93.094 E4.02774 F1500
G1 X103.576 Y92.866 E4.04114 F1500
G1 X103.829 Y92.646 E4.05454 F1500
G1 X104.090 Y92.435 E4.06795 F1500
G1 X104.357 Y92.233 E4.08135 F1500
G1 X104.632 Y92.041 E4.09475 F1500
G1 X104.913 Y91.859 E4.10816 F1500
G1 X105.200 Y91.686 E4.12156 F1500
G1 X105.493 Y91.524 E4.13496 F1500
G1 X105.792 Y91.372 E4.14837 F1500
G1 X106.095 Y91.230 E4.16177 F1500
G1 X106.404 Y91.099 E4.17517 F1500
G1 X106.717 Y90.979 E4.18858 F1500
G1 X107.033 Y90.870 E4.20198 F1500
G1 X107.354 Y90.772 E4.21538 F1500
G1 X107.678 Y90.685 E4.22879 F1500
G1 X108.004 Y90.610 E4.24219 F1500
G1 X108.333 Y90.546 E4.25559 F1500
G1 X108.664 Y90.493 E4.26900 F1500
G1 X108.997 Y90.453 E4.28240 F1500
G1 X109.330 Y90.423 E4.29581 F1500
G1 X109.665 Y90.406 E4.30921 F1500
G1 X110.000 Y90.400 E4.32261 F1500
G1 X110.335 Y90.406 E4.33602 F1500
G1 X110.670 Y90.423 E4.34942 F1500
G1 X111.003 Y90.453 E4.36282 F1500
G1 X111.336 Y90.493 E4.37623 F1500
G1 X111.667 Y90.546 E4.38963 F1500
G1 X111.996 Y90.610 E4.40303 F1500
G1 X112.322 Y90.685 E4.41644 F1500
G1 X112.646 Y90.772 E4.42984 F1500
G1 X112.967 Y90.870 E4.44324 F1500
G1 X113.283 Y90.979 E4.45665 F1500
G1 X113.596 Y91.099 E4.47005 F1500
G1 X113.905 Y91.230 E4.48345 F1500
G1 X114.208 Y91.372 E4.49686 F1500
G1 X114.507 Y91.524 E4.51026 F1500
G1 X114.800 Y91.686 E4.52366 F1500
G1 X115.087 Y91.859 E4.53707 F1500
G1 X115.368 Y92.041 E4.55047 F1500
G1 X115.643 Y92.233 E4.56387 F1500
G1 X115.910 Y92.435 E4.57728 F1500
G1 X116.171 Y92.646 E4.59068 F1500
G1 X116.424 Y92.866 E4.60408 F1500
G1 X116.669 Y93.094 E4.61749 F1500
G1 X116.906 Y93.331 E4.63089 F1500
G1 X117.134 Y93.576 E4.64429 F1500
G1 X117.354 Y93.829 E4.65770 F1500
G1 X117.565 Y94.090 E4.67110 F1500
G1 X117.767 Y94.357 E4.68451 F1500
G1 X117.959 Y94.632 E4.69791 F1500
G1 X118.141 Y94.913 E4.71131 F1500
G1 X118.314 Y95.200 E4.72472 F1500
G1 X118.476 Y95.493 E4.73812 F1500
G1 X118.628 Y95.792 E4.75152 F1500
G1 X118.770 Y96.095 E4.76493 F1500
G1 X118.901 Y96.404 E4.77833 F1500
G1 X119.021 Y96.717 E4.79173 F1500
G1 X119.130 Y97.033 E4.80514 F1500
G1 X119.228 Y97.354 E4.81854 F1500
G1 X119.315 Y97.678 E4.83194 F1500
G1 X119.390 Y98.004 E4.84535 F1500
G1 X119.454 Y98.333 E4.85875 F1500
G1 X119.507 Y98.664 E4.87215 F1500
G1 X119.547 Y98.997 E4.88556 F1500
G1 X119.577 Y99.330 E4.89896 F1500
G1 X119.594 Y99.665 E4.91236 F1500
G1 X119.600 Y100.000 E4.92577 F1500
; Perimeter 3 at radius 9.200 mm
G1 X119.200 Y100.000 F9000
G1 X119.194 Y100.321 E4.93861 F1500
G1 X119.178 Y100.642 E4.95146 F1500
G1 X119.150 Y100.962 E4.96430 F1500
G1 X119.110 Y101.280 E4.97715 F1500
G1 X119.060 Y101.598 E4.98999 F1500
G1 X118.999 Y101.913 E5.00284 F1500
G1 X118.927 Y102.226 E5.01568 F1500
G1 X118.844 Y102.536 E5.02853 F1500
G1 X118.750 Y102.843 E5.04137 F1500
G1 X118.645 Y103.147 E5.05422 F1500
G1 X118.530 Y103.446 E5.06706 F1500
G1 X118.405 Y103.742 E5.07991 F1500
G1 X118.269 Y104.033 E5.09275 F1500
G1 X118.123 Y104.319 E5.10560 F1500
G1 X117.967 Y104.600 E5.11844 F1500
G1 X117.802 Y104.875 E5.13129 F1500
G1 X117.627 Y105.145 E5.14413 F1500
G1 X117.443 Y105.408 E5.15698 F1500
G1 X117.250 Y105.664 E5.16982 F1500
G1 X117.048 Y105.914 E5.18267 F1500
G1 X116.837 Y106.156 E5.19551 F1500
G1 X116.618 Y106.391 E5.20836 F1500
G1 X116.391 Y106.618 E5.22120 F1500
G1 X116.156 Y106.837 E5.23405 F1500
G1 X115.914 Y107.048 E5.24689 F1500
G1 X115.664 Y107.250 E5.25974 F1500
G1 X115.408 Y107.443 E5.27258 F1500
G1 X115.145 Y107.627 E5.28543 F1500
G1 X114.875 Y107.802 E5.29827 F1500
G1 X114.600 Y107.967 E5.31112 F1500
G1 X114.319 Y108.123 E5.32396 F1500
G1 X114.033 Y108.269 E5.33681 F1500
G1 X113.742 Y108.405 E5.34965 F1500
G1 X113.446 Y108.530 E5.36250 F1500
G1 X113.147 Y108.645 E5.37534 F1500
G1 X112.843 Y108.750 E5.38819 F1500
G1 X112.536 Y108.844 E5.40103 F1500
G1 X112.226 Y108.927 E5.41388 F1500
G1 X111.913 Y108.999 E5.42672 F1500
G1 X111.598 Y109.060 E5.43957 F1500
G1 X111.280 Y109.110 E5.45241 F1500
G1 X110.962 Y109.150 E5.46526 F1500
G1 X110.642 Y109.178 E5.47810 F1500
G1 X110.321 Y109.194 E5.49095 F1500
G1 X110.000 Y109.200 E5.50379 F1500
G1 X109.679 Y109.194 E5.51664 F1500
G1 X109.358 Y109.178 E5.52948 F1500
G1 X109.038 Y109.150 E5.54233 F1500
G1 X108.720 Y109.110 E5.55517 F1500
G1 X108.402 Y109.060 E5.56802 F1500
G1 X108.087 Y108.999 E5.58086 F1500
G1 X107.774 Y108.927 E5.59371 F1500
G1 X107.464 Y108.844 E5.60655 F1500
G1 X107.157 Y108.750 E5.61940 F1500
G1 X106.853 Y108.645 E5.63224 F1500
G1 X106.554 Y108.530 E5.64509 F1500
G1 X106.258 Y108.405 E5.65793 F1500
G1 X105.967 Y108.269 E5.67078 F1500
G1 X105.681 Y108.123 E5.68362 F1500
G1 X105.400 Y107.967 E5.69647 F1500
G1 X105.125 Y107.802 E5.70931 F1500
G1 X104.855 Y107.627 E5.72216 F1500
G1 X104.592 Y107.443 E5.73500 F1500
G1 X104.336 Y107.250 E5.74785 F1500
G1 X104.086 Y107.048 E5.76069 F1500
G1 X103.844 Y106.837 E5.77354 F1500
G1 X103.609 Y106.618 E5.78638 F1500
G1 X103.382 Y106.391 E5.79923 F1500
G1 X103.163 Y106.156 E5.81207 F1500
G1 X102.952 Y105.914 E5.82492 F1500
G1 X102.750 Y105.664 E5.83776 F1500
G1 X102.557 Y105.408 E5.85061 F1500
G1 X102.373 Y105.145 E5.86345 F1500
G1 X102.198 Y104.875 E5.87630 F1500
G1 X102.033 Y104.600 E5.88914 F1500
G1 X101.877 Y104.319 E5.90198 F1500
G1 X101.731 Y104.033 E5.91483 F1500
G1 X101.595 Y103.742 E5.92767 F1500
G1 X101.470 Y103.446 E5.94052 F1500
G1 X101.355 Y103.147 E5.95336 F1500
G1 X101.250 Y102.843 E5.96621 F1500
G1 X101.156 Y102.536 E5.97905 F1500
G1 X101.073 Y102.226 E5.99190 F1500
G1 X101.001 Y101.913 E6.00474 F1500
G1 X100.940 Y101.598 E6.01759 F1500
G1 X100.890 Y101.280 E6.03043 F1500
G1 X100.850 Y100.962 E6.04328 F1500
G1 X100.822 Y100.642 E6.05612 F1500
G1 X100.806 Y100.321 E6.06897 F1500
G1 X100.800 Y100.000 E6.08181 F1500
G1 X100.806 Y99.679 E6.09466 F1500
G1 X100.822 Y99.358 E6.10750 F1500
G1 X100.850 Y99.038 E6.12035 F1500
G1 X100.890 Y98.720 E6.13319 F1500
G1 X100.940 Y98.402 E6.14604 F1500
G1 X101.001 Y98.087 E6.15888 F1500
G1 X101.073 Y97.774 E6.17173 F1500
G1 X101.156 Y97.464 E6.18457 F1500
G1 X101.250 Y97.157 E6.19742 F1500
G1 X101.355 Y96.853 E6.21026 F1500
G1 X101.470 Y96.554 E6.22311 F1500
G1 X101.595 Y96.258 E6.23595 F1500
G1 X101.731 Y95.967 E6.24880 F1500
G1 X101.877 Y95.681 E6.26164 F1500
G1 X102.033 Y95.400 E6.27449 F1500
G1 X102.198 Y95.125 E6.28733 F1500
G1 X102.373 Y94.855 E6.30018 F1500
G1 X102.557 Y94.592 E6.31302 F1500
G1 X102.750 Y94.336 E6.32587 F1500
G1 X102.952 Y94.086 E6.33871 F1500
G1 X103.163 Y93.844 E6.35156 F1500
G1 X103.382 Y93.609 E6.36440 F1500
G1 X103.609 Y93.382 E6.37725 F1500
G1 X103.844 Y93.163 E6.39009 F1500
G1 X104.086 Y92.952 E6.40294 F1500
G1 X104.336 Y92.750 E6.41578 F1500
G1 X104.592 Y92.557 E6.42863 F1500
G1 X104.855 Y92.373 E6.44147 F1500
G1 X105.125 Y92.198 E6.45432 F1500
G1 X105.400 Y92.033 E6.46716 F1500
G1 X105.681 Y91.877 E6.48001 F1500
G1 X105.967 Y91.731 E6.49285 F1500
G1 X106.258 Y91.595 E6.50570 F1500
G1 X106.554 Y91.470 E6.51854 F1500
G1 X106.853 Y91.355 E6.53139 F1500
G1 X107.157 Y91.250 E6.54423 F1500
G1 X107.464 Y91.156 E6.55708 F1500
G1 X107.774 Y91.073 E6.56992 F1500
G1 X108.087 Y91.001 E6.58277 F1500
G1 X108.402 Y90.940 E6.59561 F1500
G1 X108.720 Y90.890 E6.60846 F1500
G1 X109.038 Y90.850 E6.62130 F1500
G1 X109.358 Y90.822 E6.63415 F1500
G1 X109.679 Y90.806 E6.64699 F1500
G1 X110.000 Y90.800 E6.65984 F1500
G1 X110.321 Y90.806 E6.67268 F1500
G1 X110.642 Y90.822 E6.68553 F1500
G1 X110.962 Y90.850 E6.69837 F1500
G1 X111.280 Y90.890 E6.71122 F1500
G1 X111.598 Y90.940 E6.72406 F1500
G1 X111.913 Y91.001 E6.73691 F1500
G1 X112.226 Y91.073 E6.74975 F1500
G1 X112.536 Y91.156 E6.76260 F1500
G1 X112.843 Y91.250 E6.77544 F1500
G1 X113.147 Y91.355 E6.78829 F1500
G1 X113.446 Y91.470 E6.80113 F1500
G1 X113.742 Y91.595 E6.81398 F1500
G1 X114.033 Y91.731 E6.82682 F1500
G1 X114.319 Y91.877 E6.83967 F1500
G1 X114.600 Y92.033 E6.85251 F1500
G1 X114.875 Y92.198 E6.86536 F1500
G1 X115.145 Y92.373 E6.87820 F1500
G1 X115.408 Y92.557 E6.89105 F1500
G1 X115.664 Y92.750 E6.90389 F1500
G1 X115.914 Y92.952 E6.91674 F1500
G1 X116.156 Y93.163 E6.92958 F1500
G1 X116.391 Y93.382 E6.94243 F1500
G1 X116.618 Y93.609 E6.95527 F1500
G1 X116.837 Y93.844 E6.96812 F1500
G1 X117.048 Y94.086 E6.98096 F1500
G1 X117.250 Y94.336 E6.99381 F1500
G1 X117.443 Y94.592 E7.00665 F1500
G1 X117.627 Y94.855 E7.01950 F1500
G1 X117.802 Y95.125 E7.03234 F1500
G1 X117.967 Y95.400 E7.04519 F1500
G1 X118.123 Y95.681 E7.05803 F1500
G1 X118.269 Y95.967 E7.07088 F1500
G1 X118.405 Y96.258 E7.08372 F1500
G1 X118.530 Y96.554 E7.09657 F1500
G1 X118.645 Y96.853 E7.10941 F1500
G1 X118.750 Y97.157 E7.12226 F1500
G1 X118.844 Y97.464 E7.13510 F1500
G1 X118.927 Y97.774 E7.14795 F1500
G1 X118.999 Y98.087 E7.16079 F1500
G1 X119.060 Y98.402 E7.17364 F1500
G1 X119.110 Y98.720 E7.18648 F1500
G1 X119.150 Y99.038 E7.19933 F1500
G1 X119.178 Y99.358 E7.21217 F1500
G1 X119.194 Y99.679 E7.22502 F1500
G1 X119.200 Y100.000 E7.23786 F1500
; Perimeter 4 at radius 8.800 mm
G1 X118.800 Y100.000 F9000
G1 X118.795 Y100.307 E7.25015 F1500
G1 X118.779 Y100.614 E7.26243 F1500
G1 X118.752 Y100.920 E7.27472 F1500
G1 X118.714 Y101.225 E7.28701 F1500
G1 X118.666 Y101.528 E7.29929 F1500
G1 X118.608 Y101.830 E7.31158 F1500
G1 X118.539 Y102.129 E7.32387 F1500
G1 X118.459 Y102.426 E7.33615 F1500
G1 X118.369 Y102.719 E7.34844 F1500
G1 X118.269 Y103.010 E7.36073 F1500
G1 X118.159 Y103.297 E7.37301 F1500
G1 X118.039 Y103.579 E7.38530 F1500
G1 X117.909 Y103.858 E7.39759 F1500
G1 X117.770 Y104.131 E7.40987 F1500
G1 X117.621 Y104.400 E7.42216 F1500
G1 X117.463 Y104.663 E7.43445 F1500
G1 X117.296 Y104.921 E7.44673 F1500
G1 X117.119 Y105.173 E7.45902 F1500
G1 X116.934 Y105.418 E7.47131 F1500
G1 X116.741 Y105.657 E7.48359 F1500
G1 X116.540 Y105.888 E7.49588 F1500
G1 X116.330 Y106.113 E7.50816 F1500
G1 X116.113 Y106.330 E7.52045 F1500
G1 X115.888 Y106.540 E7.53274 F1500
G1 X115.657 Y106.741 E7.54502 F1500
G1 X115.418 Y106.934 E7.55731 F1500
G1 X115.173 Y107.119 E7.56960 F1500
G1 X114.921 Y107.296 E7.58188 F1500
G1 X114.663 Y107.463 E7.59417 F1500
G1 X114.400 Y107.621 E7.60646 F1500
G1 X114.131 Y107.770 E7.61874 F1500
G1 X113.858 Y107.909 E7.63103 F1500
G1 X113.579 Y108.039 E7.64332 F1500
G1 X113.297 Y108.159 E7.65560 F1500
G1 X113.010 Y108.269 E7.66789 F1500
G1 X112.719 Y108.369 E7.68018 F1500
G1 X112.426 Y108.459 E7.69246 F1500
G1 X112.129 Y108.539 E7.70475 F1500
G1 X111.830 Y108.608 E7.71704 F1500
G1 X111.528 Y108.666 E7.72932 F1500
G1 X111.225 Y108.714 E7.74161 F1500
G1 X110.920 Y108.752 E7.75389 F1500
G1 X110.614 Y108.779 E7.76618 F1500
G1 X110.307 Y108.795 E7.77847 F1500
G1 X110.000 Y108.800 E7.79075 F1500
G1 X109.693 Y108.795 E7.80304 F1500
G1 X109.386 Y108.779 E7.81533 F1500
G1 X109.080 Y108.752 E7.82761 F1500
G1 X108.775 Y108.714 E7.83990 F1500
G1 X108.472 Y108.666 E7.85219 F1500
G1 X108.170 Y108.608 E7.86447 F1500
G1 X107.871 Y108.539 E7.87676 F1500
G1 X107.574 Y108.459 E7.88905 F1500
G1 X107.281 Y108.369 E7.90133 F1500
G1 X106.990 Y108.269 E7.91362 F1500
G1 X106.703 Y108.159 E7.92591 F1500
G1 X106.421 Y108.039 E7.93819 F1500
G1 X106.142 Y107.909 E7.95048 F1500
G1 X105.869 Y107.770 E7.96277 F1500
G1 X105.600 Y107.621 E7.97505 F1500
G1 X105.337 Y107.463 E7.98734 F1500
G1 X105.079 Y107.296 E7.99962 F1500
G1 X104.827 Y107.119 E8.01191 F1500
G1 X104.582 Y106.934 E8.02420 F1500
G1 X104.343 Y106.741 E8.03648 F1500
G1 X104.112 Y106.540 E8.04877 F1500
G1 X103.887 Y106.330 E8.06106 F1500
G1 X103.670 Y106.113 E8.07334 F1500
G1 X103.460 Y105.888 E8.08563 F1500
G1 X103.259 Y105.657 E8.09792 F1500
G1 X103.066 Y105.418 E8.11020 F1500
G1 X102.881 Y105.173 E8.12249 F1500
G1 X102.704 Y104.921 E8.13478 F1500
G1 X102.537 Y104.663 E8.14706 F1500
G1 X102.379 Y104.400 E8.15935 F1500
G1 X102.230 Y104.131 E8.17164 F1500
G1 X102.091 Y103.858 E8.18392 F1500
G1 X101.961 Y103.579 E8.19621 F1500
G1 X101.841 Y103.297 E8.20850 F1500
G1 X101.731 Y103.010 E8.22078 F1500
G1 X101.631 Y102.719 E8.23307 F1500
G1 X101.541 Y102.426 E8.24535 F1500
G1 X101.461 Y102.129 E8.25764 F1500
G1 X101.392 Y101.830 E8.26993 F1500
G1 X101.334 Y101.528 E8.28221 F1500
G1 X101.286 Y101.225 E8.29450 F1500
G1 X101.248 Y100.920 E8.30679 F1500
G1 X101.221 Y100.614 E8.31907 F1500
G1 X101.205 Y100.307 E8.33136 F1500
G1 X101.200 Y100.000 E8.34365 F1500
G1 X101.205 Y99.693 E8.35593 F1500
G1 X101.221 Y99.386 E8.36822 F1500
G1 X101.248 Y99.080 E8.38051 F1500
G1 X101.286 Y98.775 E8.39279 F1500
G1 X101.334 Y98.472 E8.40508 F1500
G1 X101.392 Y98.170 E8.41737 F1500
G1 X101.461 Y97.871 E8.42965 F1500
G1 X101.541 Y97.574 E8.44194 F1500
G1 X101.631 Y97.281 E8.45422 F1500
G1 X101.731 Y96.990 E8.46651 F1500
G1 X101.841 Y96.703 E8.47880 F1500
G1 X101.961 Y96.421 E8.49108 F1500
G1 X102.091 Y96.142 E8.50337 F1500
G1 X102.230 Y95.869 E8.51566 F1500
G1 X102.379 Y95.600 E8.52794 F1500
G1 X102.537 Y95.337 E8.54023 F1500
G1 X102.704 Y95.079 E8.55252 F1500
G1 X102.881 Y94.827 E8.56480 F1500
G1 X103.066 Y94.582 E8.57709 F1500
G1 X103.259 Y94.343 E8.58938 F1500
G1 X103.460 Y94.112 E8.60166 F1500
G1 X103.670 Y93.887 E8.61395 F1500
G1 X103.887 Y93.670 E8.62624 F1500
G1 X104.112 Y93.460 E8.63852 F1500
G1 X104.343 Y93.259 E8.65081 F1500
G1 X104.582 Y93.066 E8.66310 F1500
G1 X104.827 Y92.881 E8.67538 F1500
G1 X105.079 Y92.704 E8.68767 F1500
G1 X105.337 Y92.537 E8.69995 F1500
G1 X105.600 Y92.379 E8.71224 F1500
G1 X105.869 Y92.230 E8.72453 F1500
G1 X106.142 Y92.091 E8.73681 F1500
G1 X106.421 Y91.961 E8.74910 F1500
G1 X106.703 Y91.841 E8.76139 F1500
G1 X106.990 Y91.731 E8.77367 F1500
G1 X107.281 Y91.631 E8.78596 F1500
G1 X107.574 Y91.541 E8.79825 F1500
G1 X107.871 Y91.461 E8.81053 F1500
G1 X108.170 Y91.392 E8.82282 F1500
G1 X108.472 Y91.334 E8.83511 F1500
G1 X108.775 Y91.286 E8.84739 F1500
G1 X109.080 Y91.248 E8.85968 F1500
G1 X109.386 Y91.221 E8.87197 F1500
G1 X109.693 Y91.205 E8.88425 F1500
G1 X110.000 Y91.200 E8.89654 F1500
G1 X110.307 Y91.205 E8.90883 F1500
G1 X110.614 Y91.221 E8.92111 F1500
G1 X110.920 Y91.248 E8.93340 F1500
G1 X111.225 Y91.286 E8.94568 F1500
G1 X111.528 Y91.334 E8.95797 F1500
G1 X111.830 Y91.392 E8.97026 F1500
G1 X112.129 Y91.461 E8.98254 F1500
G1 X112.426 Y91.541 E8.99483 F1500
G1 X112.719 Y91.631 E9.00712 F1500
G1 X113.010 Y91.731 E9.01940 F1500
G1 X113.297 Y91.841 E9.03169 F1500
G1 X113.579 Y91.961 E9.04398 F1500
G1 X113.858 Y92.091 E9.05626 F1500
G1 X114.131 Y92.230 E9.06855 F1500
G1 X114.400 Y92.379 E9.08084 F1500
G1 X114.663 Y92.537 E9.09312 F1500
G1 X114.921 Y92.704 E9.10541 F1500
G1 X115.173 Y92.881 E9.11770 F1500
G1 X115.418 Y93.066 E9.12998 F1500
G1 X115.657 Y93.259 E9.14227 F1500
G1 X115.888 Y93.460 E9.15456 F1500
G1 X116.113 Y93.670 E9.16684 F1500
G1 X116.330 Y93.887 E9.17913 F1500
G1 X116.540 Y94.112 E9.19141 F1500
G1 X116.741 Y94.343 E9.20370 F1500
G1 X116.934 Y94.582 E9.21599 F1500
G1 X117.119 Y94.827 E9.22827 F1500
G1 X117.296 Y95.079 E9.24056 F1500
G1 X117.463 Y95.337 E9.25285 F1500
G1 X117.621 Y95.600 E9.26513 F1500
G1 X117.770 Y95.869 E9.27742 F1500
G1 X117.909 Y96.142 E9.28971 F1500
G1 X118.039 Y96.421 E9.30199 F1500
G1 X118.159 Y96.703 E9.31428 F1500
G1 X118.269 Y96.990 E9.32657 F1500
G1 X118.369 Y97.281 E9.33885 F1500
G1 X118.459 Y97.574 E9.35114 F1500
G1 X118.539 Y97.871 E9.36343 F1500
G1 X118.608 Y98.170 E9.37571 F1500
G1 X118.666 Y98.472 E9.38800 F1500
G1 X118.714 Y98.775 E9.40028 F1500
G1 X118.752 Y99.080 E9.41257 F1500
G1 X118.779 Y99.386 E9.42486 F1500
G1 X118.795 Y99.693 E9.43714 F1500
G1 X118.800 Y100.000 E9.44943 F1500
; Perimeter 5 at radius 8.400 mm
G1 X118.400 Y100.000 F9000
G1 X118.395 Y100.293 E9.46116 F1500
G1 X118.380 Y100.586 E9.47289 F1500
G1 X118.354 Y100.878 E9.48461 F1500
G1 X118.318 Y101.169 E9.49634 F1500
G1 X118.272 Y101.459 E9.50807 F1500
G1 X118.216 Y101.746 E9.51980 F1500
G1 X118.150 Y102.032 E9.53153 F1500
G1 X118.075 Y102.315 E9.54326 F1500
G1 X117.989 Y102.596 E9.55498 F1500
G1 X117.893 Y102.873 E9.56671 F1500
G1 X117.788 Y103.147 E9.57844 F1500
G1 X117.674 Y103.417 E9.59017 F1500
G1 X117.550 Y103.682 E9.60190 F1500
G1 X117.417 Y103.944 E9.61362 F1500
G1 X117.275 Y104.200 E9.62535 F1500
G1 X117.124 Y104.451 E9.63708 F1500
G1 X116.964 Y104.697 E9.64881 F1500
G1 X116.796 Y104.937 E9.66054 F1500
G1 X116.619 Y105.172 E9.67226 F1500
G1 X116.435 Y105.399 E9.68399 F1500
G1 X116.242 Y105.621 E9.69572 F1500
G1 X116.042 Y105.835 E9.70745 F1500
G1 X115.835 Y106.042 E9.71918 F1500
G1 X115.621 Y106.242 E9.73090 F1500
G1 X115.399 Y106.435 E9.74263 F1500
G1 X115.172 Y106.619 E9.75436 F1500
G1 X114.937 Y106.796 E9.76609 F1500
G1 X114.697 Y106.964 E9.77782 F1500
G1 X114.451 Y107.124 E9.78954 F1500
G1 X114.200 Y107.275 E9.80127 F1500
G1 X113.944 Y107.417 E9.81300 F1500
G1 X113.682 Y107.550 E9.82473 F1500
G1 X113.417 Y107.674 E9.83646 F1500
G1 X113.147 Y107.788 E9.84818 F1500
G1 X112.873 Y107.893 E9.85991 F1500
G1 X112.596 Y107.989 E9.87164 F1500
G1 X112.315 Y108.075 E9.88337 F1500
G1 X112.032 Y108.150 E9.89510 F1500
G1 X111.746 Y108.216 E9.90682 F1500
G1 X111.459 Y108.272 E9.91855 F1500
G1 X111.169 Y108.318 E9.93028 F1500
G1 X110.878 Y108.354 E9.94201 F1500
G1 X110.586 Y108.380 E9.95374 F1500
G1 X110.293 Y108.395 E9.96546 F1500
G1 X110.000 Y108.400 E9.97719 F1500
G1 X109.707 Y108.395 E9.98892 F1500
G1 X109.414 Y108.380 E10.00065 F1500
G1 X109.122 Y108.354 E10.01238 F1500
G1 X108.831 Y108.318 E10.02410 F1500
G1 X108.541 Y108.272 E10.03583 F1500
G1 X108.254 Y108.216 E10.04756 F1500
G1 X107.968 Y108.150 E10.05929 F1500
G1 X107.685 Y108.075 E10.07102 F1500
G1 X107.404 Y107.989 E10.08274 F1500
G1 X107.127 Y107.893 E10.09447 F1500
G1 X106.853 Y107.788 E10.10620 F1500
G1 X106.583 Y107.674 E10.11793 F1500
G1 X106.318 Y107.550 E10.12966 F1500
G1 X106.056 Y107.417 E10.14138 F1500
G1 X105.800 Y107.275 E10.15311 F1500
G1 X105.549 Y107.124 E10.16484 F1500
G1 X105.303 Y106.964 E10.17657 F1500
G1 X105.063 Y106.796 E10.18830 F1500
G1 X104.828 Y106.619 E10.20002 F1500
G1 X104.601 Y106.435 E10.21175 F1500
G1 X104.379 Y106.242 E10.22348 F1500
G1 X104.165 Y106.042 E10.23521 F1500
G1 X103.958 Y105.835 E10.24694 F1500
G1 X103.758 Y105.621 E10.25866 F1500
G1 X103.565 Y105.399 E10.27039 F1500
G1 X103.381 Y105.172 E10.28212 F1500
G1 X103.204 Y104.937 E10.29385 F1500
G1 X103.036 Y104.697 E10.30558 F1500
G1 X102.876 Y104.451 E10.31730 F1500
G1 X102.725 Y104.200 E10.32903 F1500
G1 X102.583 Y103.944 E10.34076 F1500
G1 X102.450 Y103.682 E10.35249 F1500
G1 X102.326 Y103.417 E10.36422 F1500
G1 X102.212 Y103.147 E10.37594 F1500
G1 X102.107 Y102.873 E10.38767 F1500
G1 X102.011 Y102.596 E10.39940 F1500
G1 X101.925 Y102.315 E10.41113 F1500
G1 X101.850 Y102.032 E10.42286 F1500
G1 X101.784 Y101.746 E10.43458 F1500
G1 X101.728 Y101.459 E10.44631 F1500
G1 X101.682 Y101.169 E10.45804 F1500
G1 X101.646 Y100.878 E10.46977 F1500
G1 X101.620 Y100.586 E10.48150 F1500
G1 X101.605 Y100.293 E10.49322 F1500
G1 X101.600 Y100.000 E10.50495 F1500
G1 X101.605 Y99.707 E10.51668 F1500
G1 X101.620 Y99.414 E10.52841 F1500
G1 X101.646 Y99.122 E10.54014 F1500
G1 X101.682 Y98.831 E10.55186 F1500
G1 X101.728 Y98.541 E10.56359 F1500
G1 X101.784 Y98.254 E10.57532 F1500
G1 X101.850 Y97.968 E10.58705 F1500
G1 X101.925 Y97.685 E10.59878 F1500
G1 X102.011 Y97.404 E10.61050 F1500
G1 X102.107 Y97.127 E10.62223 F1500
G1 X102.212 Y96.853 E10.63396 F1500
G1 X102.326 Y96.583 E10.64569 F1500
G1 X102.450 Y96.318 E10.65742 F1500
G1 X102.583 Y96.056 E10.66914 F1500
G1 X102.725 Y95.800 E10.68087 F1500
G1 X102.876 Y95.549 E10.69260 F1500
G1 X103.036 Y95.303 E10.70433 F1500
G1 X103.204 Y95.063 E10.71606 F1500
G1 X103.381 Y94.828 E10.72778 F1500
G1 X103.565 Y94.601 E10.73951 F1500
G1 X103.758 Y94.379 E10.75124 F1500
G1 X103.958 Y94.165 E10.76297 F1500
G1 X104.165 Y93.958 E10.77470 F1500
G1 X104.379 Y93.758 E10.78642 F1500
G1 X104.601 Y93.565 E10.79815 F1500
G1 X104.828 Y93.381 E10.80988 F1500
G1 X105.063 Y93.204 E10.82161 F1500
G1 X105.303 Y93.036 E10.83334 F1500
G1 X105.549 Y92.876 E10.84506 F1500
G1 X105.800 Y92.725 E10.85679 F1500
G1 X106.056 Y92.583 E10.86852 F1500
G1 X106.318 Y92.450 E10.88025 F1500
G1 X106.583 Y92.326 E10.89198 F1500
G1 X106.853 Y92.212 E10.90371 F1500
G1 X107.127 Y92.107 E10.91543 F1500
G1 X107.404 Y92.011 E10.92716 F1500
G1 X107.685 Y91.925 E10.93889 F1500
G1 X107.968 Y91.850 E10.95062 F1500
G1 X108.254 Y91.784 E10.96235 F1500
G1 X108.541 Y91.728 E10.97407 F1500
G1 X108.831 Y91.682 E10.98580 F1500
G1 X109.122 Y91.646 E10.99753 F1500
G1 X109.414 Y91.620 E11.00926 F1500
G1 X109.707 Y91.605 E11.02099 F1500
G1 X110.000 Y91.600 E11.03271 F1500
G1 X110.293 Y91.605 E11.04444 F1500
G1 X110.586 Y91.620 E11.05617 F1500
G1 X110.878 Y91.646 E11.06790 F1500
G1 X111.169 Y91.682 E11.07963 F1500
G1 X111.459 Y91.728 E11.09135 F1500
G1 X111.746 Y91.784 E11.10308 F1500
G1 X112.032 Y91.850 E11.11481 F1500
G1 X112.315 Y91.925 E11.12654 F1500
G1 X112.596 Y92.011 E11.13827 F1500
G1 X112.873 Y92.107 E11.14999 F1500
G1 X113.147 Y92.212 E11.16172 F1500
G1 X113.417 Y92.326 E11.17345 F1500
G1 X113.682 Y92.450 E11.18518 F1500
G1 X113.944 Y92.583 E11.19691 F1500
G1 X114.200 Y92.725 E11.20863 F1500
G1 X114.451 Y92.876 E11.22036 F1500
G1 X114.697 Y93.036 E11.23209 F1500
G1 X114.937 Y93.204 E11.24382 F1500
G1 X115.172 Y93.381 E11.25555 F1500
G1 X115.399 Y93.565 E11.26727 F1500
G1 X115.621 Y93.758 E11.27900 F1500
G1 X115.835 Y93.958 E11.29073 F1500
G1 X116.042 Y94.165 E11.30246 F1500
G1 X116.242 Y94.379 E11.31419 F1500
G1 X116.435 Y94.601 E11.32591 F1500
G1 X116.619 Y94.828 E11.33764 F1500
G1 X116.796 Y95.063 E11.34937 F1500
G1 X116.964 Y95.303 E11.36110 F1500
G1 X117.124 Y95.549 E11.37283 F1500
G1 X117.275 Y95.800 E11.38455 F1500
G1 X117.417 Y96.056 E11.39628 F1500
G1 X117.550 Y96.318 E11.40801 F1500
G1 X117.674 Y96.583 E11.41974 F1500
G1 X117.788 Y96.853 E11.43147 F1500
G1 X117.893 Y97.127 E11.44319 F1500
G1 X117.989 Y97.404 E11.45492 F1500
G1 X118.075 Y97.685 E11.46665 F1500
G1 X118.150 Y97.968 E11.47838 F1500
G1 X118.216 Y98.254 E11.49011 F1500
G1 X118.272 Y98.541 E11.50183 F1500
G1 X118.318 Y98.831 E11.51356 F1500
G1 X118.354 Y99.122 E11.52529 F1500
G1 X118.380 Y99.414 E11.53702 F1500
G1 X118.395 Y99.707 E11.54875 F1500
G1 X118.400 Y100.000 E11.56047 F1500
G1 Z50 F300 ; Lift nozzle
M104 S0 ; Turn off extruder
M140 S0 ; Turn off bed
G28 X0 Y0 ; Home axes
M84 ; Disable motors
