# Supplementary material for: Hybrid reasoning for perception, explanation, and autonomous action in manufacturing
Source: Nat Commun. 2026 May 18;17:6589. doi: 10.1038/s41467-026-72378-9 (PMC13381764; doi:10.1038/s41467-026-72378-9)
Supplement: Supplementary file 3 — Supplementary Files [file 41467_2026_72378_MOESM3_ESM.zip › supplementary-files/infill_types/circle_20mm_gradient_grid.gcode]

; File: circle_20mm_gradient_grid.gcode
; Generated: 2025-08-29T12:35:47.528713Z
; Description: Single-layer Ø20 mm circle, RADIAL GRADIENT grid infill (sparse center -> dense edge)

; --- START GCODE ---
G21 ; Set units to millimeters
G90 ; Use absolute positioning
M104 S200 ; Set extruder temperature to 200C
M140 S60 ; Set bed temperature to 60C
G28 ; Home all axes
M109 S200 ; Wait for extruder to reach 200C
M190 S60 ; Wait for bed to reach 60C
G92 E0 ; Reset extruder
G1 Z0.2 F300 ; Move to first layer height
G1 X110 Y100 F1500 ; Move to start position
G1 F9000 ; Travel speed default
; Perimeter start
G1 X110.000 Y100.000 F1500
G1 X109.997 Y100.262 E0.01047
G1 X109.986 Y100.523 E0.02094
G1 X109.969 Y100.785 E0.03142
G1 X109.945 Y101.045 E0.04189
G1 X109.914 Y101.305 E0.05236
G1 X109.877 Y101.564 E0.06283
G1 X109.833 Y101.822 E0.07330
G1 X109.781 Y102.079 E0.08377
G1 X109.724 Y102.334 E0.09425
G1 X109.659 Y102.588 E0.10472
G1 X109.588 Y102.840 E0.11519
G1 X109.511 Y103.090 E0.12566
G1 X109.426 Y103.338 E0.13613
G1 X109.336 Y103.584 E0.14660
G1 X109.239 Y103.827 E0.15708
G1 X109.135 Y104.067 E0.16755
G1 X109.026 Y104.305 E0.17802
G1 X108.910 Y104.540 E0.18849
G1 X108.788 Y104.772 E0.19896
G1 X108.660 Y105.000 E0.20943
G1 X108.526 Y105.225 E0.21991
G1 X108.387 Y105.446 E0.23038
G1 X108.241 Y105.664 E0.24085
G1 X108.090 Y105.878 E0.25132
G1 X107.934 Y106.088 E0.26179
G1 X107.771 Y106.293 E0.27226
G1 X107.604 Y106.494 E0.28274
G1 X107.431 Y106.691 E0.29321
G1 X107.254 Y106.884 E0.30368
G1 X107.071 Y107.071 E0.31415
G1 X106.884 Y107.254 E0.32462
G1 X106.691 Y107.431 E0.33509
G1 X106.494 Y107.604 E0.34557
G1 X106.293 Y107.771 E0.35604
G1 X106.088 Y107.934 E0.36651
G1 X105.878 Y108.090 E0.37698
G1 X105.664 Y108.241 E0.38745
G1 X105.446 Y108.387 E0.39792
G1 X105.225 Y108.526 E0.40840
G1 X105.000 Y108.660 E0.41887
G1 X104.772 Y108.788 E0.42934
G1 X104.540 Y108.910 E0.43981
G1 X104.305 Y109.026 E0.45028
G1 X104.067 Y109.135 E0.46075
G1 X103.827 Y109.239 E0.47123
G1 X103.584 Y109.336 E0.48170
G1 X103.338 Y109.426 E0.49217
G1 X103.090 Y109.511 E0.50264
G1 X102.840 Y109.588 E0.51311
G1 X102.588 Y109.659 E0.52358
G1 X102.334 Y109.724 E0.53406
G1 X102.079 Y109.781 E0.54453
G1 X101.822 Y109.833 E0.55500
G1 X101.564 Y109.877 E0.56547
G1 X101.305 Y109.914 E0.57594
G1 X101.045 Y109.945 E0.58641
G1 X100.785 Y109.969 E0.59689
G1 X100.523 Y109.986 E0.60736
G1 X100.262 Y109.997 E0.61783
G1 X100.000 Y110.000 E0.62830
G1 X99.738 Y109.997 E0.63877
G1 X99.477 Y109.986 E0.64924
G1 X99.215 Y109.969 E0.65972
G1 X98.955 Y109.945 E0.67019
G1 X98.695 Y109.914 E0.68066
G1 X98.436 Y109.877 E0.69113
G1 X98.178 Y109.833 E0.70160
G1 X97.921 Y109.781 E0.71207
G1 X97.666 Y109.724 E0.72255
G1 X97.412 Y109.659 E0.73302
G1 X97.160 Y109.588 E0.74349
G1 X96.910 Y109.511 E0.75396
G1 X96.662 Y109.426 E0.76443
G1 X96.416 Y109.336 E0.77490
G1 X96.173 Y109.239 E0.78538
G1 X95.933 Y109.135 E0.79585
G1 X95.695 Y109.026 E0.80632
G1 X95.460 Y108.910 E0.81679
G1 X95.228 Y108.788 E0.82726
G1 X95.000 Y108.660 E0.83773
G1 X94.775 Y108.526 E0.84821
G1 X94.554 Y108.387 E0.85868
G1 X94.336 Y108.241 E0.86915
G1 X94.122 Y108.090 E0.87962
G1 X93.912 Y107.934 E0.89009
G1 X93.707 Y107.771 E0.90056
G1 X93.506 Y107.604 E0.91104
G1 X93.309 Y107.431 E0.92151
G1 X93.116 Y107.254 E0.93198
G1 X92.929 Y107.071 E0.94245
G1 X92.746 Y106.884 E0.95292
G1 X92.569 Y106.691 E0.96339
G1 X92.396 Y106.494 E0.97387
G1 X92.229 Y106.293 E0.98434
G1 X92.066 Y106.088 E0.99481
G1 X91.910 Y105.878 E1.00528
G1 X91.759 Y105.664 E1.01575
G1 X91.613 Y105.446 E1.02622
G1 X91.474 Y105.225 E1.03670
G1 X91.340 Y105.000 E1.04717
G1 X91.212 Y104.772 E1.05764
G1 X91.090 Y104.540 E1.06811
G1 X90.974 Y104.305 E1.07858
G1 X90.865 Y104.067 E1.08905
G1 X90.761 Y103.827 E1.09953
G1 X90.664 Y103.584 E1.11000
G1 X90.574 Y103.338 E1.12047
G1 X90.489 Y103.090 E1.13094
G1 X90.412 Y102.840 E1.14141
G1 X90.341 Y102.588 E1.15188
G1 X90.276 Y102.334 E1.16236
G1 X90.219 Y102.079 E1.17283
G1 X90.167 Y101.822 E1.18330
G1 X90.123 Y101.564 E1.19377
G1 X90.086 Y101.305 E1.20424
G1 X90.055 Y101.045 E1.21471
G1 X90.031 Y100.785 E1.22519
G1 X90.014 Y100.523 E1.23566
G1 X90.003 Y100.262 E1.24613
G1 X90.000 Y100.000 E1.25660
G1 X90.003 Y99.738 E1.26707
G1 X90.014 Y99.477 E1.27754
G1 X90.031 Y99.215 E1.28802
G1 X90.055 Y98.955 E1.29849
G1 X90.086 Y98.695 E1.30896
G1 X90.123 Y98.436 E1.31943
G1 X90.167 Y98.178 E1.32990
G1 X90.219 Y97.921 E1.34037
G1 X90.276 Y97.666 E1.35085
G1 X90.341 Y97.412 E1.36132
G1 X90.412 Y97.160 E1.37179
G1 X90.489 Y96.910 E1.38226
G1 X90.574 Y96.662 E1.39273
G1 X90.664 Y96.416 E1.40320
G1 X90.761 Y96.173 E1.41368
G1 X90.865 Y95.933 E1.42415
G1 X90.974 Y95.695 E1.43462
G1 X91.090 Y95.460 E1.44509
G1 X91.212 Y95.228 E1.45556
G1 X91.340 Y95.000 E1.46603
G1 X91.474 Y94.775 E1.47651
G1 X91.613 Y94.554 E1.48698
G1 X91.759 Y94.336 E1.49745
G1 X91.910 Y94.122 E1.50792
G1 X92.066 Y93.912 E1.51839
G1 X92.229 Y93.707 E1.52886
G1 X92.396 Y93.506 E1.53934
G1 X92.569 Y93.309 E1.54981
G1 X92.746 Y93.116 E1.56028
G1 X92.929 Y92.929 E1.57075
G1 X93.116 Y92.746 E1.58122
G1 X93.309 Y92.569 E1.59169
G1 X93.506 Y92.396 E1.60217
G1 X93.707 Y92.229 E1.61264
G1 X93.912 Y92.066 E1.62311
G1 X94.122 Y91.910 E1.63358
G1 X94.336 Y91.759 E1.64405
G1 X94.554 Y91.613 E1.65452
G1 X94.775 Y91.474 E1.66500
G1 X95.000 Y91.340 E1.67547
G1 X95.228 Y91.212 E1.68594
G1 X95.460 Y91.090 E1.69641
G1 X95.695 Y90.974 E1.70688
G1 X95.933 Y90.865 E1.71735
G1 X96.173 Y90.761 E1.72783
G1 X96.416 Y90.664 E1.73830
G1 X96.662 Y90.574 E1.74877
G1 X96.910 Y90.489 E1.75924
G1 X97.160 Y90.412 E1.76971
G1 X97.412 Y90.341 E1.78018
G1 X97.666 Y90.276 E1.79066
G1 X97.921 Y90.219 E1.80113
G1 X98.178 Y90.167 E1.81160
G1 X98.436 Y90.123 E1.82207
G1 X98.695 Y90.086 E1.83254
G1 X98.955 Y90.055 E1.84302
G1 X99.215 Y90.031 E1.85349
G1 X99.477 Y90.014 E1.86396
G1 X99.738 Y90.003 E1.87443
G1 X100.000 Y90.000 E1.88490
G1 X100.262 Y90.003 E1.89537
G1 X100.523 Y90.014 E1.90585
G1 X100.785 Y90.031 E1.91632
G1 X101.045 Y90.055 E1.92679
G1 X101.305 Y90.086 E1.93726
G1 X101.564 Y90.123 E1.94773
G1 X101.822 Y90.167 E1.95820
G1 X102.079 Y90.219 E1.96868
G1 X102.334 Y90.276 E1.97915
G1 X102.588 Y90.341 E1.98962
G1 X102.840 Y90.412 E2.00009
G1 X103.090 Y90.489 E2.01056
G1 X103.338 Y90.574 E2.02103
G1 X103.584 Y90.664 E2.03151
G1 X103.827 Y90.761 E2.04198
G1 X104.067 Y90.865 E2.05245
G1 X104.305 Y90.974 E2.06292
G1 X104.540 Y91.090 E2.07339
G1 X104.772 Y91.212 E2.08386
G1 X105.000 Y91.340 E2.09434
G1 X105.225 Y91.474 E2.10481
G1 X105.446 Y91.613 E2.11528
G1 X105.664 Y91.759 E2.12575
G1 X105.878 Y91.910 E2.13622
G1 X106.088 Y92.066 E2.14669
G1 X106.293 Y92.229 E2.15717
G1 X106.494 Y92.396 E2.16764
G1 X106.691 Y92.569 E2.17811
G1 X106.884 Y92.746 E2.18858
G1 X107.071 Y92.929 E2.19905
G1 X107.254 Y93.116 E2.20952
G1 X107.431 Y93.309 E2.22000
G1 X107.604 Y93.506 E2.23047
G1 X107.771 Y93.707 E2.24094
G1 X107.934 Y93.912 E2.25141
G1 X108.090 Y94.122 E2.26188
G1 X108.241 Y94.336 E2.27235
G1 X108.387 Y94.554 E2.28283
G1 X108.526 Y94.775 E2.29330
G1 X108.660 Y95.000 E2.30377
G1 X108.788 Y95.228 E2.31424
G1 X108.910 Y95.460 E2.32471
G1 X109.026 Y95.695 E2.33518
G1 X109.135 Y95.933 E2.34566
G1 X109.239 Y96.173 E2.35613
G1 X109.336 Y96.416 E2.36660
G1 X109.426 Y96.662 E2.37707
G1 X109.511 Y96.910 E2.38754
G1 X109.588 Y97.160 E2.39801
G1 X109.659 Y97.412 E2.40849
G1 X109.724 Y97.666 E2.41896
G1 X109.781 Y97.921 E2.42943
G1 X109.833 Y98.178 E2.43990
G1 X109.877 Y98.436 E2.45037
G1 X109.914 Y98.695 E2.46084
G1 X109.945 Y98.955 E2.47132
G1 X109.969 Y99.215 E2.48179
G1 X109.986 Y99.477 E2.49226
G1 X109.997 Y99.738 E2.50273
G1 X110.000 Y100.000 E2.51320
; Perimeter end
; === GRID INFILL (RADIAL GRADIENT) START ===
; Infill (gradient): horizontal lines
G1 X100.000 Y90.000 F9000
G1 X100.000 Y90.000 F1500 E2.51320
G1 X101.990 Y90.200 F9000
G1 X98.010 Y90.200 F1500 E2.67240
G1 X97.079 Y90.436 F9000
G1 X102.921 Y90.436 F1500 E2.90605
G1 X103.712 Y90.714 F9000
G1 X96.288 Y90.714 F1500 E3.20301
G1 X95.553 Y91.043 F9000
G1 X104.447 Y91.043 F1500 E3.55875
G1 X105.155 Y91.431 F9000
G1 X94.845 Y91.431 F1500 E3.97112
G1 X94.152 Y91.888 F9000
G1 X105.848 Y91.888 F1500 E4.43898
G1 X106.532 Y92.428 F9000
G1 X93.468 Y92.428 F1500 E4.96155
G1 X92.795 Y93.065 F9000
G1 X107.205 Y93.065 F1500 E5.53795
G1 X107.860 Y93.817 F9000
G1 X92.140 Y93.817 F1500 E6.16671
G1 X91.517 Y94.704 F9000
G1 X108.483 Y94.704 F1500 E6.84532
G1 X109.052 Y95.751 F9000
G1 X90.948 Y95.751 F1500 E7.56951
G1 X90.465 Y96.986 F9000
G1 X109.535 Y96.986 F1500 E8.33232
G1 X109.878 Y98.444 F9000
G1 X90.122 Y98.444 F1500 E9.12257
G1 X90.001 Y100.164 F9000
G1 X109.999 Y100.164 F1500 E9.92246
G1 X109.770 Y102.134 F9000
G1 X90.230 Y102.134 F1500 E10.70403
G1 X90.730 Y103.750 F9000
G1 X109.270 Y103.750 F1500 E11.44565
G1 X108.617 Y105.075 F9000
G1 X91.383 Y105.075 F1500 E12.13497
G1 X92.124 Y106.162 F9000
G1 X107.876 Y106.162 F1500 E12.76508
G1 X107.090 Y107.052 F9000
G1 X92.910 Y107.052 F1500 E13.33225
G1 X93.721 Y107.783 F9000
G1 X106.279 Y107.783 F1500 E13.83456
G1 X105.454 Y108.382 F9000
G1 X94.546 Y108.382 F1500 E14.27085
G1 X95.389 Y108.873 F9000
G1 X104.611 Y108.873 F1500 E14.63976
G1 X103.736 Y109.276 F9000
G1 X96.264 Y109.276 F1500 E14.93860
G1 X97.222 Y109.606 F9000
G1 X102.778 Y109.606 F1500 E15.16084
G1 X101.562 Y109.877 F9000
G1 X98.438 Y109.877 F1500 E15.28580

; Infill (gradient): vertical lines
G1 X90.000 Y100.000 F9000
G1 X90.000 Y100.000 F1500 E15.28580
G1 X90.200 Y101.990 F9000
G1 X90.200 Y98.010 F1500 E15.44500
G1 X90.436 Y97.079 F9000
G1 X90.436 Y102.921 F1500 E15.67865
G1 X90.714 Y103.712 F9000
G1 X90.714 Y96.288 F1500 E15.97561
G1 X91.043 Y95.553 F9000
G1 X91.043 Y104.447 F1500 E16.33135
G1 X91.431 Y105.155 F9000
G1 X91.431 Y94.845 F1500 E16.74371
G1 X91.888 Y94.152 F9000
G1 X91.888 Y105.848 F1500 E17.21157
G1 X92.428 Y106.532 F9000
G1 X92.428 Y93.468 F1500 E17.73415
G1 X93.065 Y92.795 F9000
G1 X93.065 Y107.205 F1500 E18.31054
G1 X93.817 Y107.860 F9000
G1 X93.817 Y92.140 F1500 E18.93931
G1 X94.704 Y91.517 F9000
G1 X94.704 Y108.483 F1500 E19.61792
G1 X95.751 Y109.052 F9000
G1 X95.751 Y90.948 F1500 E20.34211
G1 X96.986 Y90.465 F9000
G1 X96.986 Y109.535 F1500 E21.10492
G1 X98.444 Y109.878 F9000
G1 X98.444 Y90.122 F1500 E21.89517
G1 X100.164 Y90.001 F9000
G1 X100.164 Y109.999 F1500 E22.69506
G1 X102.134 Y109.770 F9000
G1 X102.134 Y90.230 F1500 E23.47663
G1 X103.750 Y90.730 F9000
G1 X103.750 Y109.270 F1500 E24.21825
G1 X105.075 Y108.617 F9000
G1 X105.075 Y91.383 F1500 E24.90757
G1 X106.162 Y92.124 F9000
G1 X106.162 Y107.876 F1500 E25.53767
G1 X107.052 Y107.090 F9000
G1 X107.052 Y92.910 F1500 E26.10485
G1 X107.783 Y93.721 F9000
G1 X107.783 Y106.279 F1500 E26.60716
G1 X108.382 Y105.454 F9000
G1 X108.382 Y94.546 F1500 E27.04344
G1 X108.873 Y95.389 F9000
G1 X108.873 Y104.611 F1500 E27.41235
G1 X109.276 Y103.736 F9000
G1 X109.276 Y96.264 F1500 E27.71120
G1 X109.606 Y97.222 F9000
G1 X109.606 Y102.778 F1500 E27.93343
G1 X109.877 Y101.562 F9000
G1 X109.877 Y98.438 F1500 E28.05840

; === GRID INFILL (RADIAL GRADIENT) END ===

; --- END GCODE ---
G1 Z50 F300 ; Lift nozzle
M104 S0 ; Turn off extruder
M140 S0 ; Turn off bed
G28 X0 Y0 ; Home axes
M84 ; Disable motors
