# Supplementary material for: Hybrid reasoning for perception, explanation, and autonomous action in manufacturing
Source: Nat Commun. 2026 May 18;17:6589. doi: 10.1038/s41467-026-72378-9 (PMC13381764; doi:10.1038/s41467-026-72378-9)
Supplement: Supplementary file 3 — Supplementary Files [file 41467_2026_72378_MOESM3_ESM.zip › supplementary-files/infill_types/single_layer_circle_20mm_radial60.gcode]

G21 ; Set units to millimeters
G90 ; Use absolute positioning
M104 S200 ; Set extruder temperature to 200C
M140 S60 ; Set bed temperature to 60C
G28 ; Home all axes
M109 S200 ; Wait for extruder to reach 200C
M190 S60 ; Wait for bed to reach 60C
G92 E0 ; Reset extruder
G1 Z0.200 F300 ; Move to first layer height
G1 X110.000 Y100.000 F1500
G1 F9000
G1 X120.000 Y100.000 F9000
G1 X119.988 Y100.498 E0.01994 F1500
G1 X119.950 Y100.996 E0.03989
G1 X119.888 Y101.490 E0.05983
G1 X119.802 Y101.981 E0.07978
G1 X119.691 Y102.468 E0.09972
G1 X119.556 Y102.948 E0.11967
G1 X119.397 Y103.420 E0.13961
G1 X119.215 Y103.884 E0.15956
G1 X119.010 Y104.339 E0.17950
G1 X118.782 Y104.783 E0.19945
G1 X118.533 Y105.214 E0.21939
G1 X118.262 Y105.633 E0.23933
G1 X117.971 Y106.038 E0.25928
G1 X117.660 Y106.428 E0.27922
G1 X117.331 Y106.802 E0.29917
G1 X116.982 Y107.159 E0.31911
G1 X116.617 Y107.498 E0.33906
G1 X116.235 Y107.818 E0.35900
G1 X115.837 Y108.119 E0.37895
G1 X115.425 Y108.400 E0.39889
G1 X115.000 Y108.660 E0.41884
G1 X114.562 Y108.899 E0.43878
G1 X114.113 Y109.115 E0.45872
G1 X113.653 Y109.309 E0.47867
G1 X113.185 Y109.479 E0.49861
G1 X112.708 Y109.626 E0.51856
G1 X112.225 Y109.749 E0.53850
G1 X111.736 Y109.848 E0.55845
G1 X111.243 Y109.922 E0.57839
G1 X110.747 Y109.972 E0.59834
G1 X110.249 Y109.997 E0.61828
G1 X109.751 Y109.997 E0.63823
G1 X109.253 Y109.972 E0.65817
G1 X108.757 Y109.922 E0.67811
G1 X108.264 Y109.848 E0.69806
G1 X107.775 Y109.749 E0.71800
G1 X107.292 Y109.626 E0.73795
G1 X106.815 Y109.479 E0.75789
G1 X106.347 Y109.309 E0.77784
G1 X105.887 Y109.115 E0.79778
G1 X105.438 Y108.899 E0.81773
G1 X105.000 Y108.660 E0.83767
G1 X104.575 Y108.400 E0.85762
G1 X104.163 Y108.119 E0.87756
G1 X103.765 Y107.818 E0.89750
G1 X103.383 Y107.498 E0.91745
G1 X103.018 Y107.159 E0.93739
G1 X102.669 Y106.802 E0.95734
G1 X102.340 Y106.428 E0.97728
G1 X102.029 Y106.038 E0.99723
G1 X101.738 Y105.633 E1.01717
G1 X101.467 Y105.214 E1.03712
G1 X101.218 Y104.783 E1.05706
G1 X100.990 Y104.339 E1.07701
G1 X100.785 Y103.884 E1.09695
G1 X100.603 Y103.420 E1.11689
G1 X100.444 Y102.948 E1.13684
G1 X100.309 Y102.468 E1.15678
G1 X100.198 Y101.981 E1.17673
G1 X100.112 Y101.490 E1.19667
G1 X100.050 Y100.996 E1.21662
G1 X100.012 Y100.498 E1.23656
G1 X100.000 Y100.000 E1.25651
G1 X100.012 Y99.502 E1.27645
G1 X100.050 Y99.004 E1.29640
G1 X100.112 Y98.510 E1.31634
G1 X100.198 Y98.019 E1.33629
G1 X100.309 Y97.532 E1.35623
G1 X100.444 Y97.052 E1.37617
G1 X100.603 Y96.580 E1.39612
G1 X100.785 Y96.116 E1.41606
G1 X100.990 Y95.661 E1.43601
G1 X101.218 Y95.217 E1.45595
G1 X101.467 Y94.786 E1.47590
G1 X101.738 Y94.367 E1.49584
G1 X102.029 Y93.962 E1.51579
G1 X102.340 Y93.572 E1.53573
G1 X102.669 Y93.198 E1.55568
G1 X103.018 Y92.841 E1.57562
G1 X103.383 Y92.502 E1.59556
G1 X103.765 Y92.182 E1.61551
G1 X104.163 Y91.881 E1.63545
G1 X104.575 Y91.600 E1.65540
G1 X105.000 Y91.340 E1.67534
G1 X105.438 Y91.101 E1.69529
G1 X105.887 Y90.885 E1.71523
G1 X106.347 Y90.691 E1.73518
G1 X106.815 Y90.521 E1.75512
G1 X107.292 Y90.374 E1.77507
G1 X107.775 Y90.251 E1.79501
G1 X108.264 Y90.152 E1.81495
G1 X108.757 Y90.078 E1.83490
G1 X109.253 Y90.028 E1.85484
G1 X109.751 Y90.003 E1.87479
G1 X110.249 Y90.003 E1.89473
G1 X110.747 Y90.028 E1.91468
G1 X111.243 Y90.078 E1.93462
G1 X111.736 Y90.152 E1.95457
G1 X112.225 Y90.251 E1.97451
G1 X112.708 Y90.374 E1.99446
G1 X113.185 Y90.521 E2.01440
G1 X113.653 Y90.691 E2.03434
G1 X114.113 Y90.885 E2.05429
G1 X114.562 Y91.101 E2.07423
G1 X115.000 Y91.340 E2.09418
G1 X115.425 Y91.600 E2.11412
G1 X115.837 Y91.881 E2.13407
G1 X116.235 Y92.182 E2.15401
G1 X116.617 Y92.502 E2.17396
G1 X116.982 Y92.841 E2.19390
G1 X117.331 Y93.198 E2.21385
G1 X117.660 Y93.572 E2.23379
G1 X117.971 Y93.962 E2.25373
G1 X118.262 Y94.367 E2.27368
G1 X118.533 Y94.786 E2.29362
G1 X118.782 Y95.217 E2.31357
G1 X119.010 Y95.661 E2.33351
G1 X119.215 Y96.116 E2.35346
G1 X119.397 Y96.580 E2.37340
G1 X119.556 Y97.052 E2.39335
G1 X119.691 Y97.532 E2.41329
G1 X119.802 Y98.019 E2.43324
G1 X119.888 Y98.510 E2.45318
G1 X119.950 Y99.004 E2.47312
G1 X119.988 Y99.502 E2.49307
G1 X120.000 Y100.000 E2.51301
G1 X119.800 Y100.000 F9000
G1 X119.787 Y100.496 E2.53287 F1500
G1 X119.750 Y100.991 E2.55274
G1 X119.687 Y101.484 E2.57260
G1 X119.599 Y101.973 E2.59246
G1 X119.487 Y102.456 E2.61232
G1 X119.351 Y102.934 E2.63218
G1 X119.190 Y103.404 E2.65204
G1 X119.006 Y103.865 E2.67190
G1 X118.798 Y104.316 E2.69176
G1 X118.569 Y104.756 E2.71162
G1 X118.317 Y105.184 E2.73148
G1 X118.043 Y105.598 E2.75134
G1 X117.750 Y105.999 E2.77120
G1 X117.436 Y106.383 E2.79107
G1 X117.103 Y106.752 E2.81093
G1 X116.752 Y107.103 E2.83079
G1 X116.383 Y107.436 E2.85065
G1 X115.999 Y107.750 E2.87051
G1 X115.598 Y108.043 E2.89037
G1 X115.184 Y108.317 E2.91023
G1 X114.756 Y108.569 E2.93009
G1 X114.316 Y108.798 E2.94995
G1 X113.865 Y109.006 E2.96981
G1 X113.404 Y109.190 E2.98967
G1 X112.934 Y109.351 E3.00953
G1 X112.456 Y109.487 E3.02940
G1 X111.973 Y109.599 E3.04926
G1 X111.484 Y109.687 E3.06912
G1 X110.991 Y109.750 E3.08898
G1 X110.496 Y109.787 E3.10884
G1 X110.000 Y109.800 E3.12870
G1 X109.504 Y109.787 E3.14856
G1 X109.009 Y109.750 E3.16842
G1 X108.516 Y109.687 E3.18828
G1 X108.027 Y109.599 E3.20814
G1 X107.544 Y109.487 E3.22800
G1 X107.066 Y109.351 E3.24787
G1 X106.596 Y109.190 E3.26773
G1 X106.135 Y109.006 E3.28759
G1 X105.684 Y108.798 E3.30745
G1 X105.244 Y108.569 E3.32731
G1 X104.816 Y108.317 E3.34717
G1 X104.402 Y108.043 E3.36703
G1 X104.001 Y107.750 E3.38689
G1 X103.617 Y107.436 E3.40675
G1 X103.248 Y107.103 E3.42661
G1 X102.897 Y106.752 E3.44647
G1 X102.564 Y106.383 E3.46633
G1 X102.250 Y105.999 E3.48620
G1 X101.957 Y105.598 E3.50606
G1 X101.683 Y105.184 E3.52592
G1 X101.431 Y104.756 E3.54578
G1 X101.202 Y104.316 E3.56564
G1 X100.994 Y103.865 E3.58550
G1 X100.810 Y103.404 E3.60536
G1 X100.649 Y102.934 E3.62522
G1 X100.513 Y102.456 E3.64508
G1 X100.401 Y101.973 E3.66494
G1 X100.313 Y101.484 E3.68480
G1 X100.250 Y100.991 E3.70466
G1 X100.213 Y100.496 E3.72453
G1 X100.200 Y100.000 E3.74439
G1 X100.213 Y99.504 E3.76425
G1 X100.250 Y99.009 E3.78411
G1 X100.313 Y98.516 E3.80397
G1 X100.401 Y98.027 E3.82383
G1 X100.513 Y97.544 E3.84369
G1 X100.649 Y97.066 E3.86355
G1 X100.810 Y96.596 E3.88341
G1 X100.994 Y96.135 E3.90327
G1 X101.202 Y95.684 E3.92313
G1 X101.431 Y95.244 E3.94299
G1 X101.683 Y94.816 E3.96286
G1 X101.957 Y94.402 E3.98272
G1 X102.250 Y94.001 E4.00258
G1 X102.564 Y93.617 E4.02244
G1 X102.897 Y93.248 E4.04230
G1 X103.248 Y92.897 E4.06216
G1 X103.617 Y92.564 E4.08202
G1 X104.001 Y92.250 E4.10188
G1 X104.402 Y91.957 E4.12174
G1 X104.816 Y91.683 E4.14160
G1 X105.244 Y91.431 E4.16146
G1 X105.684 Y91.202 E4.18132
G1 X106.135 Y90.994 E4.20119
G1 X106.596 Y90.810 E4.22105
G1 X107.066 Y90.649 E4.24091
G1 X107.544 Y90.513 E4.26077
G1 X108.027 Y90.401 E4.28063
G1 X108.516 Y90.313 E4.30049
G1 X109.009 Y90.250 E4.32035
G1 X109.504 Y90.213 E4.34021
G1 X110.000 Y90.200 E4.36007
G1 X110.496 Y90.213 E4.37993
G1 X110.991 Y90.250 E4.39979
G1 X111.484 Y90.313 E4.41966
G1 X111.973 Y90.401 E4.43952
G1 X112.456 Y90.513 E4.45938
G1 X112.934 Y90.649 E4.47924
G1 X113.404 Y90.810 E4.49910
G1 X113.865 Y90.994 E4.51896
G1 X114.316 Y91.202 E4.53882
G1 X114.756 Y91.431 E4.55868
G1 X115.184 Y91.683 E4.57854
G1 X115.598 Y91.957 E4.59840
G1 X115.999 Y92.250 E4.61826
G1 X116.383 Y92.564 E4.63812
G1 X116.752 Y92.897 E4.65799
G1 X117.103 Y93.248 E4.67785
G1 X117.436 Y93.617 E4.69771
G1 X117.750 Y94.001 E4.71757
G1 X118.043 Y94.402 E4.73743
G1 X118.317 Y94.816 E4.75729
G1 X118.569 Y95.244 E4.77715
G1 X118.798 Y95.684 E4.79701
G1 X119.006 Y96.135 E4.81687
G1 X119.190 Y96.596 E4.83673
G1 X119.351 Y97.066 E4.85659
G1 X119.487 Y97.544 E4.87645
G1 X119.599 Y98.027 E4.89632
G1 X119.687 Y98.516 E4.91618
G1 X119.750 Y99.009 E4.93604
G1 X119.787 Y99.504 E4.95590
G1 X119.800 Y100.000 E4.97576
G1 X119.133 Y100.000 F9000
G1 X119.120 Y100.499 E4.99572 F1500
G1 X119.079 Y100.996 E5.01567
G1 X119.011 Y101.490 E5.03563
G1 X118.916 Y101.980 E5.05559
G1 X118.795 Y102.464 E5.07555
G1 X118.647 Y102.941 E5.09551
G1 X118.473 Y103.409 E5.11546
G1 X118.275 Y103.866 E5.13542
G1 X118.051 Y104.312 E5.15538
G1 X117.804 Y104.746 E5.17534
G1 X117.533 Y105.165 E5.19530
G1 X117.240 Y105.568 E5.21526
G1 X116.925 Y105.955 E5.23521
G1 X116.589 Y106.325 E5.25517
G1 X116.234 Y106.675 E5.27513
G1 X115.860 Y107.005 E5.29509
G1 X115.469 Y107.315 E5.31505
G1 X115.061 Y107.603 E5.33500
G1 X114.639 Y107.868 E5.35496
G1 X114.202 Y108.109 E5.37492
G1 X113.753 Y108.327 E5.39488
G1 X113.292 Y108.519 E5.41484
G1 X112.822 Y108.686 E5.43479
G1 X112.344 Y108.827 E5.45475
G1 X111.858 Y108.942 E5.47471
G1 X111.367 Y109.030 E5.49467
G1 X110.872 Y109.092 E5.51463
G1 X110.374 Y109.126 E5.53458
G1 X109.875 Y109.132 E5.55454
G1 X109.377 Y109.112 E5.57450
G1 X108.880 Y109.064 E5.59446
G1 X108.387 Y108.990 E5.61442
G1 X107.898 Y108.888 E5.63437
G1 X107.416 Y108.760 E5.65433
G1 X106.941 Y108.606 E5.67429
G1 X106.476 Y108.426 E5.69425
G1 X106.021 Y108.221 E5.71421
G1 X105.578 Y107.992 E5.73416
G1 X105.148 Y107.738 E5.75412
G1 X104.733 Y107.462 E5.77408
G1 X104.333 Y107.163 E5.79404
G1 X103.951 Y106.843 E5.81400
G1 X103.586 Y106.502 E5.83395
G1 X103.241 Y106.142 E5.85391
G1 X102.915 Y105.764 E5.87387
G1 X102.611 Y105.368 E5.89383
G1 X102.329 Y104.957 E5.91379
G1 X102.070 Y104.531 E5.93374
G1 X101.834 Y104.091 E5.95370
G1 X101.623 Y103.639 E5.97366
G1 X101.437 Y103.176 E5.99362
G1 X101.276 Y102.703 E6.01358
G1 X101.141 Y102.223 E6.03353
G1 X101.033 Y101.736 E6.05349
G1 X100.952 Y101.244 E6.07345
G1 X100.897 Y100.748 E6.09341
G1 X100.870 Y100.249 E6.11337
G1 X100.870 Y99.751 E6.13332
G1 X100.897 Y99.252 E6.15328
G1 X100.952 Y98.756 E6.17324
G1 X101.033 Y98.264 E6.19320
G1 X101.141 Y97.777 E6.21316
G1 X101.276 Y97.297 E6.23311
G1 X101.437 Y96.824 E6.25307
G1 X101.623 Y96.361 E6.27303
G1 X101.834 Y95.909 E6.29299
G1 X102.070 Y95.469 E6.31295
G1 X102.329 Y95.043 E6.33290
G1 X102.611 Y94.632 E6.35286
G1 X102.915 Y94.236 E6.37282
G1 X103.241 Y93.858 E6.39278
G1 X103.586 Y93.498 E6.41274
G1 X103.951 Y93.157 E6.43269
G1 X104.333 Y92.837 E6.45265
G1 X104.733 Y92.538 E6.47261
G1 X105.148 Y92.262 E6.49257
G1 X105.578 Y92.008 E6.51253
G1 X106.021 Y91.779 E6.53248
G1 X106.476 Y91.574 E6.55244
G1 X106.941 Y91.394 E6.57240
G1 X107.416 Y91.240 E6.59236
G1 X107.898 Y91.112 E6.61232
G1 X108.387 Y91.010 E6.63227
G1 X108.880 Y90.936 E6.65223
G1 X109.377 Y90.888 E6.67219
G1 X109.875 Y90.868 E6.69215
G1 X110.374 Y90.874 E6.71211
G1 X110.872 Y90.908 E6.73206
G1 X111.367 Y90.970 E6.75202
G1 X111.858 Y91.058 E6.77198
G1 X112.344 Y91.173 E6.79194
G1 X112.822 Y91.314 E6.81190
G1 X113.292 Y91.481 E6.83185
G1 X113.753 Y91.673 E6.85181
G1 X114.202 Y91.891 E6.87177
G1 X114.639 Y92.132 E6.89173
G1 X115.061 Y92.397 E6.91169
G1 X115.469 Y92.685 E6.93164
G1 X115.860 Y92.995 E6.95160
G1 X116.234 Y93.325 E6.97156
G1 X116.589 Y93.675 E6.99152
G1 X116.925 Y94.045 E7.01148
G1 X117.240 Y94.432 E7.03143
G1 X117.533 Y94.835 E7.05139
G1 X117.804 Y95.254 E7.07135
G1 X118.051 Y95.688 E7.09131
G1 X118.275 Y96.134 E7.11127
G1 X118.473 Y96.591 E7.13122
G1 X118.647 Y97.059 E7.15118
G1 X118.795 Y97.536 E7.17114
G1 X118.916 Y98.020 E7.19110
G1 X119.011 Y98.510 E7.21106
G1 X119.079 Y99.004 E7.23101
G1 X119.120 Y99.501 E7.25097
G1 X119.133 Y100.000 E7.27093
G1 X118.467 Y100.000 F9000
G1 X118.452 Y100.497 E7.29081 F1500
G1 X118.408 Y100.992 E7.31070
G1 X118.336 Y101.484 E7.33058
G1 X118.234 Y101.970 E7.35047
G1 X118.104 Y102.450 E7.37035
G1 X117.947 Y102.922 E7.39024
G1 X117.761 Y103.383 E7.41012
G1 X117.549 Y103.833 E7.43000
G1 X117.312 Y104.269 E7.44989
G1 X117.048 Y104.691 E7.46977
G1 X116.761 Y105.096 E7.48966
G1 X116.450 Y105.484 E7.50954
G1 X116.117 Y105.854 E7.52942
G1 X115.763 Y106.202 E7.54931
G1 X115.389 Y106.530 E7.56919
G1 X114.997 Y106.835 E7.58908
G1 X114.587 Y107.116 E7.60896
G1 X114.161 Y107.373 E7.62884
G1 X113.721 Y107.605 E7.64873
G1 X113.269 Y107.810 E7.66861
G1 X112.805 Y107.989 E7.68850
G1 X112.331 Y108.139 E7.70838
G1 X111.849 Y108.262 E7.72826
G1 X111.361 Y108.357 E7.74815
G1 X110.869 Y108.422 E7.76803
G1 X110.373 Y108.458 E7.78792
G1 X109.876 Y108.466 E7.80780
G1 X109.379 Y108.444 E7.82769
G1 X108.885 Y108.393 E7.84757
G1 X108.394 Y108.313 E7.86745
G1 X107.909 Y108.204 E7.88734
G1 X107.431 Y108.068 E7.90722
G1 X106.962 Y107.903 E7.92711
G1 X106.503 Y107.711 E7.94699
G1 X106.057 Y107.492 E7.96687
G1 X105.624 Y107.248 E7.98676
G1 X105.206 Y106.979 E8.00664
G1 X104.805 Y106.685 E8.02653
G1 X104.421 Y106.369 E8.04641
G1 X104.057 Y106.031 E8.06629
G1 X103.714 Y105.671 E8.08618
G1 X103.392 Y105.293 E8.10606
G1 X103.092 Y104.896 E8.12595
G1 X102.817 Y104.482 E8.14583
G1 X102.566 Y104.053 E8.16572
G1 X102.341 Y103.609 E8.18560
G1 X102.143 Y103.154 E8.20548
G1 X101.971 Y102.687 E8.22537
G1 X101.827 Y102.211 E8.24525
G1 X101.712 Y101.728 E8.26514
G1 X101.624 Y101.238 E8.28502
G1 X101.566 Y100.745 E8.30490
G1 X101.537 Y100.249 E8.32479
G1 X101.537 Y99.751 E8.34467
G1 X101.566 Y99.255 E8.36456
G1 X101.624 Y98.762 E8.38444
G1 X101.712 Y98.272 E8.40432
G1 X101.827 Y97.789 E8.42421
G1 X101.971 Y97.313 E8.44409
G1 X102.143 Y96.846 E8.46398
G1 X102.341 Y96.391 E8.48386
G1 X102.566 Y95.947 E8.50375
G1 X102.817 Y95.518 E8.52363
G1 X103.092 Y95.104 E8.54351
G1 X103.392 Y94.707 E8.56340
G1 X103.714 Y94.329 E8.58328
G1 X104.057 Y93.969 E8.60317
G1 X104.421 Y93.631 E8.62305
G1 X104.805 Y93.315 E8.64293
G1 X105.206 Y93.021 E8.66282
G1 X105.624 Y92.752 E8.68270
G1 X106.057 Y92.508 E8.70259
G1 X106.503 Y92.289 E8.72247
G1 X106.962 Y92.097 E8.74235
G1 X107.431 Y91.932 E8.76224
G1 X107.909 Y91.796 E8.78212
G1 X108.394 Y91.687 E8.80201
G1 X108.885 Y91.607 E8.82189
G1 X109.379 Y91.556 E8.84178
G1 X109.876 Y91.534 E8.86166
G1 X110.373 Y91.542 E8.88154
G1 X110.869 Y91.578 E8.90143
G1 X111.361 Y91.643 E8.92131
G1 X111.849 Y91.738 E8.94120
G1 X112.331 Y91.861 E8.96108
G1 X112.805 Y92.011 E8.98096
G1 X113.269 Y92.190 E9.00085
G1 X113.721 Y92.395 E9.02073
G1 X114.161 Y92.627 E9.04062
G1 X114.587 Y92.884 E9.06050
G1 X114.997 Y93.165 E9.08038
G1 X115.389 Y93.470 E9.10027
G1 X115.763 Y93.798 E9.12015
G1 X116.117 Y94.146 E9.14004
G1 X116.450 Y94.516 E9.15992
G1 X116.761 Y94.904 E9.17980
G1 X117.048 Y95.309 E9.19969
G1 X117.312 Y95.731 E9.21957
G1 X117.549 Y96.167 E9.23946
G1 X117.761 Y96.617 E9.25934
G1 X117.947 Y97.078 E9.27923
G1 X118.104 Y97.550 E9.29911
G1 X118.234 Y98.030 E9.31899
G1 X118.336 Y98.516 E9.33888
G1 X118.408 Y99.008 E9.35876
G1 X118.452 Y99.503 E9.37865
G1 X118.467 Y100.000 E9.39853
G1 X117.800 Y100.000 F9000
G1 X117.784 Y100.495 E9.41833 F1500
G1 X117.737 Y100.987 E9.43813
G1 X117.659 Y101.476 E9.45792
G1 X117.550 Y101.959 E9.47772
G1 X117.411 Y102.434 E9.49752
G1 X117.241 Y102.899 E9.51732
G1 X117.043 Y103.352 E9.53712
G1 X116.816 Y103.792 E9.55692
G1 X116.562 Y104.217 E9.57671
G1 X116.281 Y104.625 E9.59651
G1 X115.975 Y105.014 E9.61631
G1 X115.645 Y105.383 E9.63611
G1 X115.292 Y105.730 E9.65591
G1 X114.918 Y106.054 E9.67571
G1 X114.524 Y106.354 E9.69550
G1 X114.112 Y106.628 E9.71530
G1 X113.684 Y106.875 E9.73510
G1 X113.240 Y107.095 E9.75490
G1 X112.784 Y107.286 E9.77470
G1 X112.316 Y107.448 E9.79449
G1 X111.839 Y107.580 E9.81429
G1 X111.354 Y107.682 E9.83409
G1 X110.865 Y107.752 E9.85389
G1 X110.371 Y107.791 E9.87369
G1 X109.876 Y107.799 E9.89349
G1 X109.382 Y107.775 E9.91328
G1 X108.890 Y107.721 E9.93308
G1 X108.403 Y107.635 E9.95288
G1 X107.922 Y107.518 E9.97268
G1 X107.449 Y107.371 E9.99248
G1 X106.987 Y107.194 E10.01228
G1 X106.536 Y106.989 E10.03207
G1 X106.100 Y106.755 E10.05187
G1 X105.679 Y106.494 E10.07167
G1 X105.276 Y106.207 E10.09147
G1 X104.892 Y105.895 E10.11127
G1 X104.528 Y105.559 E10.13106
G1 X104.187 Y105.201 E10.15086
G1 X103.869 Y104.822 E10.17066
G1 X103.575 Y104.423 E10.19046
G1 X103.308 Y104.007 E10.21026
G1 X103.067 Y103.574 E10.23006
G1 X102.854 Y103.127 E10.24985
G1 X102.670 Y102.668 E10.26965
G1 X102.516 Y102.198 E10.28945
G1 X102.392 Y101.718 E10.30925
G1 X102.298 Y101.232 E10.32905
G1 X102.235 Y100.741 E10.34885
G1 X102.204 Y100.247 E10.36864
G1 X102.204 Y99.753 E10.38844
G1 X102.235 Y99.259 E10.40824
G1 X102.298 Y98.768 E10.42804
G1 X102.392 Y98.282 E10.44784
G1 X102.516 Y97.802 E10.46763
G1 X102.670 Y97.332 E10.48743
G1 X102.854 Y96.873 E10.50723
G1 X103.067 Y96.426 E10.52703
G1 X103.308 Y95.993 E10.54683
G1 X103.575 Y95.577 E10.56663
G1 X103.869 Y95.178 E10.58642
G1 X104.187 Y94.799 E10.60622
G1 X104.528 Y94.441 E10.62602
G1 X104.892 Y94.105 E10.64582
G1 X105.276 Y93.793 E10.66562
G1 X105.679 Y93.506 E10.68542
G1 X106.100 Y93.245 E10.70521
G1 X106.536 Y93.011 E10.72501
G1 X106.987 Y92.806 E10.74481
G1 X107.449 Y92.629 E10.76461
G1 X107.922 Y92.482 E10.78441
G1 X108.403 Y92.365 E10.80420
G1 X108.890 Y92.279 E10.82400
G1 X109.382 Y92.225 E10.84380
G1 X109.876 Y92.201 E10.86360
G1 X110.371 Y92.209 E10.88340
G1 X110.865 Y92.248 E10.90320
G1 X111.354 Y92.318 E10.92299
G1 X111.839 Y92.420 E10.94279
G1 X112.316 Y92.552 E10.96259
G1 X112.784 Y92.714 E10.98239
G1 X113.240 Y92.905 E11.00219
G1 X113.684 Y93.125 E11.02199
G1 X114.112 Y93.372 E11.04178
G1 X114.524 Y93.646 E11.06158
G1 X114.918 Y93.946 E11.08138
G1 X115.292 Y94.270 E11.10118
G1 X115.645 Y94.617 E11.12098
G1 X115.975 Y94.986 E11.14077
G1 X116.281 Y95.375 E11.16057
G1 X116.562 Y95.783 E11.18037
G1 X116.816 Y96.208 E11.20017
G1 X117.043 Y96.648 E11.21997
G1 X117.241 Y97.101 E11.23977
G1 X117.411 Y97.566 E11.25956
G1 X117.550 Y98.041 E11.27936
G1 X117.659 Y98.524 E11.29916
G1 X117.737 Y99.013 E11.31896
G1 X117.784 Y99.505 E11.33876
G1 X117.800 Y100.000 E11.35855
G1 X117.133 Y100.000 F9000
G1 X117.116 Y100.498 E11.37847 F1500
G1 X117.064 Y100.993 E11.39839
G1 X116.977 Y101.483 E11.41830
G1 X116.857 Y101.966 E11.43822
G1 X116.703 Y102.440 E11.45813
G1 X116.517 Y102.901 E11.47805
G1 X116.298 Y103.349 E11.49797
G1 X116.049 Y103.780 E11.51788
G1 X115.771 Y104.193 E11.53780
G1 X115.464 Y104.585 E11.55771
G1 X115.131 Y104.955 E11.57763
G1 X114.773 Y105.301 E11.59755
G1 X114.392 Y105.621 E11.61746
G1 X113.989 Y105.914 E11.63738
G1 X113.567 Y106.178 E11.65729
G1 X113.127 Y106.411 E11.67721
G1 X112.672 Y106.614 E11.69713
G1 X112.204 Y106.784 E11.71704
G1 X111.726 Y106.921 E11.73696
G1 X111.239 Y107.025 E11.75687
G1 X110.746 Y107.094 E11.77679
G1 X110.249 Y107.129 E11.79671
G1 X109.751 Y107.129 E11.81662
G1 X109.254 Y107.094 E11.83654
G1 X108.761 Y107.025 E11.85645
G1 X108.274 Y106.921 E11.87637
G1 X107.796 Y106.784 E11.89629
G1 X107.328 Y106.614 E11.91620
G1 X106.873 Y106.411 E11.93612
G1 X106.433 Y106.178 E11.95603
G1 X106.011 Y105.914 E11.97595
G1 X105.608 Y105.621 E11.99587
G1 X105.227 Y105.301 E12.01578
G1 X104.869 Y104.955 E12.03570
G1 X104.536 Y104.585 E12.05561
G1 X104.229 Y104.193 E12.07553
G1 X103.951 Y103.780 E12.09545
G1 X103.702 Y103.349 E12.11536
G1 X103.483 Y102.901 E12.13528
G1 X103.297 Y102.440 E12.15519
G1 X103.143 Y101.966 E12.17511
G1 X103.023 Y101.483 E12.19503
G1 X102.936 Y100.993 E12.21494
G1 X102.884 Y100.498 E12.23486
G1 X102.867 Y100.000 E12.25477
G1 X102.884 Y99.502 E12.27469
G1 X102.936 Y99.007 E12.29461
G1 X103.023 Y98.517 E12.31452
G1 X103.143 Y98.034 E12.33444
G1 X103.297 Y97.560 E12.35435
G1 X103.483 Y97.099 E12.37427
G1 X103.702 Y96.651 E12.39419
G1 X103.951 Y96.220 E12.41410
G1 X104.229 Y95.807 E12.43402
G1 X104.536 Y95.415 E12.45393
G1 X104.869 Y95.045 E12.47385
G1 X105.227 Y94.699 E12.49377
G1 X105.608 Y94.379 E12.51368
G1 X106.011 Y94.086 E12.53360
G1 X106.433 Y93.822 E12.55351
G1 X106.873 Y93.589 E12.57343
G1 X107.328 Y93.386 E12.59335
G1 X107.796 Y93.216 E12.61326
G1 X108.274 Y93.079 E12.63318
G1 X108.761 Y92.975 E12.65309
G1 X109.254 Y92.906 E12.67301
G1 X109.751 Y92.871 E12.69293
G1 X110.249 Y92.871 E12.71284
G1 X110.746 Y92.906 E12.73276
G1 X111.239 Y92.975 E12.75267
G1 X111.726 Y93.079 E12.77259
G1 X112.204 Y93.216 E12.79251
G1 X112.672 Y93.386 E12.81242
G1 X113.127 Y93.589 E12.83234
G1 X113.567 Y93.822 E12.85225
G1 X113.989 Y94.086 E12.87217
G1 X114.392 Y94.379 E12.89209
G1 X114.773 Y94.699 E12.91200
G1 X115.131 Y95.045 E12.93192
G1 X115.464 Y95.415 E12.95183
G1 X115.771 Y95.807 E12.97175
G1 X116.049 Y96.220 E12.99167
G1 X116.298 Y96.651 E13.01158
G1 X116.517 Y97.099 E13.03150
G1 X116.703 Y97.560 E13.05141
G1 X116.857 Y98.034 E13.07133
G1 X116.977 Y98.517 E13.09125
G1 X117.064 Y99.007 E13.11116
G1 X117.116 Y99.502 E13.13108
G1 X117.133 Y100.000 E13.15099
G1 X116.467 Y100.000 F9000
G1 X116.448 Y100.495 E13.17081 F1500
G1 X116.391 Y100.987 E13.19062
G1 X116.297 Y101.473 E13.21044
G1 X116.165 Y101.951 E13.23025
G1 X115.998 Y102.417 E13.25007
G1 X115.795 Y102.869 E13.26988
G1 X115.559 Y103.305 E13.28970
G1 X115.289 Y103.720 E13.30952
G1 X114.989 Y104.114 E13.32933
G1 X114.659 Y104.484 E13.34915
G1 X114.302 Y104.828 E13.36896
G1 X113.920 Y105.143 E13.38878
G1 X113.515 Y105.428 E13.40859
G1 X113.089 Y105.681 E13.42841
G1 X112.645 Y105.901 E13.44822
G1 X112.186 Y106.086 E13.46804
G1 X111.714 Y106.236 E13.48785
G1 X111.231 Y106.348 E13.50767
G1 X110.742 Y106.424 E13.52748
G1 X110.248 Y106.462 E13.54730
G1 X109.752 Y106.462 E13.56711
G1 X109.258 Y106.424 E13.58693
G1 X108.769 Y106.348 E13.60674
G1 X108.286 Y106.236 E13.62656
G1 X107.814 Y106.086 E13.64638
G1 X107.355 Y105.901 E13.66619
G1 X106.911 Y105.681 E13.68601
G1 X106.485 Y105.428 E13.70582
G1 X106.080 Y105.143 E13.72564
G1 X105.698 Y104.828 E13.74545
G1 X105.341 Y104.484 E13.76527
G1 X105.011 Y104.114 E13.78508
G1 X104.711 Y103.720 E13.80490
G1 X104.441 Y103.305 E13.82471
G1 X104.205 Y102.869 E13.84453
G1 X104.002 Y102.417 E13.86434
G1 X103.835 Y101.951 E13.88416
G1 X103.703 Y101.473 E13.90397
G1 X103.609 Y100.987 E13.92379
G1 X103.552 Y100.495 E13.94360
G1 X103.533 Y100.000 E13.96342
G1 X103.552 Y99.505 E13.98323
G1 X103.609 Y99.013 E14.00305
G1 X103.703 Y98.527 E14.02287
G1 X103.835 Y98.049 E14.04268
G1 X104.002 Y97.583 E14.06250
G1 X104.205 Y97.131 E14.08231
G1 X104.441 Y96.695 E14.10213
G1 X104.711 Y96.280 E14.12194
G1 X105.011 Y95.886 E14.14176
G1 X105.341 Y95.516 E14.16157
G1 X105.698 Y95.172 E14.18139
G1 X106.080 Y94.857 E14.20120
G1 X106.485 Y94.572 E14.22102
G1 X106.911 Y94.319 E14.24083
G1 X107.355 Y94.099 E14.26065
G1 X107.814 Y93.914 E14.28046
G1 X108.286 Y93.764 E14.30028
G1 X108.769 Y93.652 E14.32009
G1 X109.258 Y93.576 E14.33991
G1 X109.752 Y93.538 E14.35973
G1 X110.248 Y93.538 E14.37954
G1 X110.742 Y93.576 E14.39936
G1 X111.231 Y93.652 E14.41917
G1 X111.714 Y93.764 E14.43899
G1 X112.186 Y93.914 E14.45880
G1 X112.645 Y94.099 E14.47862
G1 X113.089 Y94.319 E14.49843
G1 X113.515 Y94.572 E14.51825
G1 X113.920 Y94.857 E14.53806
G1 X114.302 Y95.172 E14.55788
G1 X114.659 Y95.516 E14.57769
G1 X114.989 Y95.886 E14.59751
G1 X115.289 Y96.280 E14.61732
G1 X115.559 Y96.695 E14.63714
G1 X115.795 Y97.131 E14.65695
G1 X115.998 Y97.583 E14.67677
G1 X116.165 Y98.049 E14.69659
G1 X116.297 Y98.527 E14.71640
G1 X116.391 Y99.013 E14.73622
G1 X116.448 Y99.505 E14.75603
G1 X116.467 Y100.000 E14.77585
G1 X115.800 Y100.000 F9000
G1 X115.779 Y100.499 E14.79581 F1500
G1 X115.714 Y100.994 E14.81577
G1 X115.608 Y101.481 E14.83573
G1 X115.460 Y101.958 E14.85570
G1 X115.271 Y102.420 E14.87566
G1 X115.044 Y102.864 E14.89562
G1 X114.779 Y103.287 E14.91558
G1 X114.479 Y103.686 E14.93554
G1 X114.145 Y104.057 E14.95551
G1 X113.781 Y104.398 E14.97547
G1 X113.389 Y104.707 E14.99543
G1 X112.972 Y104.981 E15.01539
G1 X112.533 Y105.218 E15.03536
G1 X112.075 Y105.416 E15.05532
G1 X111.601 Y105.575 E15.07528
G1 X111.116 Y105.692 E15.09524
G1 X110.623 Y105.766 E15.11521
G1 X110.125 Y105.799 E15.13517
G1 X109.626 Y105.788 E15.15513
G1 X109.130 Y105.734 E15.17509
G1 X108.640 Y105.638 E15.19505
G1 X108.160 Y105.500 E15.21502
G1 X107.694 Y105.322 E15.23498
G1 X107.245 Y105.104 E15.25494
G1 X106.817 Y104.848 E15.27490
G1 X106.412 Y104.557 E15.29487
G1 X106.033 Y104.231 E15.31483
G1 X105.684 Y103.875 E15.33479
G1 X105.367 Y103.489 E15.35475
G1 X105.084 Y103.078 E15.37472
G1 X104.838 Y102.644 E15.39468
G1 X104.630 Y102.191 E15.41464
G1 X104.461 Y101.721 E15.43460
G1 X104.334 Y101.238 E15.45456
G1 X104.248 Y100.747 E15.47453
G1 X104.205 Y100.250 E15.49449
G1 X104.205 Y99.750 E15.51445
G1 X104.248 Y99.253 E15.53441
G1 X104.334 Y98.762 E15.55438
G1 X104.461 Y98.279 E15.57434
G1 X104.630 Y97.809 E15.59430
G1 X104.838 Y97.356 E15.61426
G1 X105.084 Y96.922 E15.63423
G1 X105.367 Y96.511 E15.65419
G1 X105.684 Y96.125 E15.67415
G1 X106.033 Y95.769 E15.69411
G1 X106.412 Y95.443 E15.71407
G1 X106.817 Y95.152 E15.73404
G1 X107.245 Y94.896 E15.75400
G1 X107.694 Y94.678 E15.77396
G1 X108.160 Y94.500 E15.79392
G1 X108.640 Y94.362 E15.81389
G1 X109.130 Y94.266 E15.83385
G1 X109.626 Y94.212 E15.85381
G1 X110.125 Y94.201 E15.87377
G1 X110.623 Y94.234 E15.89374
G1 X111.116 Y94.308 E15.91370
G1 X111.601 Y94.425 E15.93366
G1 X112.075 Y94.584 E15.95362
G1 X112.533 Y94.782 E15.97359
G1 X112.972 Y95.019 E15.99355
G1 X113.389 Y95.293 E16.01351
G1 X113.781 Y95.602 E16.03347
G1 X114.145 Y95.943 E16.05343
G1 X114.479 Y96.314 E16.07340
G1 X114.779 Y96.713 E16.09336
G1 X115.044 Y97.136 E16.11332
G1 X115.271 Y97.580 E16.13328
G1 X115.460 Y98.042 E16.15325
G1 X115.608 Y98.519 E16.17321
G1 X115.714 Y99.006 E16.19317
G1 X115.779 Y99.501 E16.21313
G1 X115.800 Y100.000 E16.23310
G1 X115.133 Y100.000 F9000
G1 X115.109 Y100.495 E16.25294 F1500
G1 X115.038 Y100.986 E16.27278
G1 X114.919 Y101.468 E16.29262
G1 X114.754 Y101.936 E16.31246
G1 X114.545 Y102.386 E16.33230
G1 X114.294 Y102.813 E16.35214
G1 X114.002 Y103.214 E16.37198
G1 X113.673 Y103.586 E16.39182
G1 X113.310 Y103.923 E16.41166
G1 X112.916 Y104.225 E16.43150
G1 X112.495 Y104.486 E16.45134
G1 X112.050 Y104.706 E16.47118
G1 X111.586 Y104.882 E16.49102
G1 X111.108 Y105.012 E16.51086
G1 X110.619 Y105.096 E16.53071
G1 X110.124 Y105.132 E16.55055
G1 X109.628 Y105.120 E16.57039
G1 X109.136 Y105.060 E16.59023
G1 X108.651 Y104.953 E16.61007
G1 X108.180 Y104.800 E16.62991
G1 X107.725 Y104.602 E16.64975
G1 X107.291 Y104.361 E16.66959
G1 X106.883 Y104.079 E16.68943
G1 X106.504 Y103.759 E16.70927
G1 X106.158 Y103.404 E16.72911
G1 X105.847 Y103.017 E16.74895
G1 X105.575 Y102.602 E16.76879
G1 X105.345 Y102.163 E16.78863
G1 X105.158 Y101.704 E16.80848
G1 X105.016 Y101.228 E16.82832
G1 X104.921 Y100.742 E16.84816
G1 X104.873 Y100.248 E16.86800
G1 X104.873 Y99.752 E16.88784
G1 X104.921 Y99.258 E16.90768
G1 X105.016 Y98.772 E16.92752
G1 X105.158 Y98.296 E16.94736
G1 X105.345 Y97.837 E16.96720
G1 X105.575 Y97.398 E16.98704
G1 X105.847 Y96.983 E17.00688
G1 X106.158 Y96.596 E17.02672
G1 X106.504 Y96.241 E17.04656
G1 X106.883 Y95.921 E17.06640
G1 X107.291 Y95.639 E17.08625
G1 X107.725 Y95.398 E17.10609
G1 X108.180 Y95.200 E17.12593
G1 X108.651 Y95.047 E17.14577
G1 X109.136 Y94.940 E17.16561
G1 X109.628 Y94.880 E17.18545
G1 X110.124 Y94.868 E17.20529
G1 X110.619 Y94.904 E17.22513
G1 X111.108 Y94.988 E17.24497
G1 X111.586 Y95.118 E17.26481
G1 X112.050 Y95.294 E17.28465
G1 X112.495 Y95.514 E17.30449
G1 X112.916 Y95.775 E17.32433
G1 X113.310 Y96.077 E17.34417
G1 X113.673 Y96.414 E17.36401
G1 X114.002 Y96.786 E17.38386
G1 X114.294 Y97.187 E17.40370
G1 X114.545 Y97.614 E17.42354
G1 X114.754 Y98.064 E17.44338
G1 X114.919 Y98.532 E17.46322
G1 X115.038 Y99.014 E17.48306
G1 X115.109 Y99.505 E17.50290
G1 X115.133 Y100.000 E17.52274
G1 X114.467 Y100.000 F9000
G1 X114.440 Y100.491 E17.54243 F1500
G1 X114.359 Y100.977 E17.56211
G1 X114.225 Y101.450 E17.58179
G1 X114.039 Y101.906 E17.60148
G1 X113.805 Y102.339 E17.62116
G1 X113.525 Y102.743 E17.64085
G1 X113.202 Y103.115 E17.66053
G1 X112.840 Y103.448 E17.68022
G1 X112.443 Y103.739 E17.69990
G1 X112.017 Y103.985 E17.71959
G1 X111.566 Y104.183 E17.73927
G1 X111.097 Y104.330 E17.75896
G1 X110.614 Y104.424 E17.77864
G1 X110.123 Y104.465 E17.79833
G1 X109.631 Y104.451 E17.81801
G1 X109.144 Y104.384 E17.83770
G1 X108.667 Y104.263 E17.85738
G1 X108.206 Y104.090 E17.87706
G1 X107.767 Y103.868 E17.89675
G1 X107.355 Y103.599 E17.91643
G1 X106.975 Y103.286 E17.93612
G1 X106.632 Y102.933 E17.95580
G1 X106.329 Y102.545 E17.97549
G1 X106.072 Y102.126 E17.99517
G1 X105.862 Y101.681 E18.01486
G1 X105.702 Y101.215 E18.03454
G1 X105.594 Y100.735 E18.05423
G1 X105.540 Y100.246 E18.07391
G1 X105.540 Y99.754 E18.09360
G1 X105.594 Y99.265 E18.11328
G1 X105.702 Y98.785 E18.13297
G1 X105.862 Y98.319 E18.15265
G1 X106.072 Y97.874 E18.17234
G1 X106.329 Y97.455 E18.19202
G1 X106.632 Y97.067 E18.21170
G1 X106.975 Y96.714 E18.23139
G1 X107.355 Y96.401 E18.25107
G1 X107.767 Y96.132 E18.27076
G1 X108.206 Y95.910 E18.29044
G1 X108.667 Y95.737 E18.31013
G1 X109.144 Y95.616 E18.32981
G1 X109.631 Y95.549 E18.34950
G1 X110.123 Y95.535 E18.36918
G1 X110.614 Y95.576 E18.38887
G1 X111.097 Y95.670 E18.40855
G1 X111.566 Y95.817 E18.42824
G1 X112.017 Y96.015 E18.44792
G1 X112.443 Y96.261 E18.46761
G1 X112.840 Y96.552 E18.48729
G1 X113.202 Y96.885 E18.50698
G1 X113.525 Y97.257 E18.52666
G1 X113.805 Y97.661 E18.54634
G1 X114.039 Y98.094 E18.56603
G1 X114.225 Y98.550 E18.58571
G1 X114.359 Y99.023 E18.60540
G1 X114.440 Y99.509 E18.62508
G1 X114.467 Y100.000 E18.64477
G1 X113.800 Y100.000 F9000
G1 X113.767 Y100.496 E18.66465 F1500
G1 X113.671 Y100.984 E18.68453
G1 X113.511 Y101.454 E18.70442
G1 X113.291 Y101.900 E18.72430
G1 X113.015 Y102.313 E18.74418
G1 X112.687 Y102.687 E18.76406
G1 X112.313 Y103.015 E18.78395
G1 X111.900 Y103.291 E18.80383
G1 X111.454 Y103.511 E18.82371
G1 X110.984 Y103.671 E18.84359
G1 X110.496 Y103.767 E18.86348
G1 X110.000 Y103.800 E18.88336
G1 X109.504 Y103.767 E18.90324
G1 X109.016 Y103.671 E18.92312
G1 X108.546 Y103.511 E18.94301
G1 X108.100 Y103.291 E18.96289
G1 X107.687 Y103.015 E18.98277
G1 X107.313 Y102.687 E19.00265
G1 X106.985 Y102.313 E19.02254
G1 X106.709 Y101.900 E19.04242
G1 X106.489 Y101.454 E19.06230
G1 X106.329 Y100.984 E19.08218
G1 X106.233 Y100.496 E19.10207
G1 X106.200 Y100.000 E19.12195
G1 X106.233 Y99.504 E19.14183
G1 X106.329 Y99.016 E19.16171
G1 X106.489 Y98.546 E19.18160
G1 X106.709 Y98.100 E19.20148
G1 X106.985 Y97.687 E19.22136
G1 X107.313 Y97.313 E19.24124
G1 X107.687 Y96.985 E19.26113
G1 X108.100 Y96.709 E19.28101
G1 X108.546 Y96.489 E19.30089
G1 X109.016 Y96.329 E19.32077
G1 X109.504 Y96.233 E19.34066
G1 X110.000 Y96.200 E19.36054
G1 X110.496 Y96.233 E19.38042
G1 X110.984 Y96.329 E19.40030
G1 X111.454 Y96.489 E19.42019
G1 X111.900 Y96.709 E19.44007
G1 X112.313 Y96.985 E19.45995
G1 X112.687 Y97.313 E19.47984
G1 X113.015 Y97.687 E19.49972
G1 X113.291 Y98.100 E19.51960
G1 X113.511 Y98.546 E19.53948
G1 X113.671 Y99.016 E19.55937
G1 X113.767 Y99.504 E19.57925
G1 X113.800 Y100.000 E19.59913
G1 X113.133 Y100.000 F9000
G1 X113.107 Y100.409 E19.61552 F1500
G1 X113.027 Y100.811 E19.63192
G1 X112.895 Y101.199 E19.64831
G1 X112.714 Y101.567 E19.66471
G1 X112.486 Y101.907 E19.68110
G1 X112.216 Y102.216 E19.69750
G1 X111.907 Y102.486 E19.71389
G1 X111.567 Y102.714 E19.73029
G1 X111.199 Y102.895 E19.74668
G1 X110.811 Y103.027 E19.76307
G1 X110.409 Y103.107 E19.77947
G1 X110.000 Y103.133 E19.79586
G1 X109.591 Y103.107 E19.81226
G1 X109.189 Y103.027 E19.82865
G1 X108.801 Y102.895 E19.84505
G1 X108.433 Y102.714 E19.86144
G1 X108.093 Y102.486 E19.87783
G1 X107.784 Y102.216 E19.89423
G1 X107.514 Y101.907 E19.91062
G1 X107.286 Y101.567 E19.92702
G1 X107.105 Y101.199 E19.94341
G1 X106.973 Y100.811 E19.95981
G1 X106.893 Y100.409 E19.97620
G1 X106.867 Y100.000 E19.99260
G1 X106.893 Y99.591 E20.00899
G1 X106.973 Y99.189 E20.02538
G1 X107.105 Y98.801 E20.04178
G1 X107.286 Y98.433 E20.05817
G1 X107.514 Y98.093 E20.07457
G1 X107.784 Y97.784 E20.09096
G1 X108.093 Y97.514 E20.10736
G1 X108.433 Y97.286 E20.12375
G1 X108.801 Y97.105 E20.14014
G1 X109.189 Y96.973 E20.15654
G1 X109.591 Y96.893 E20.17293
G1 X110.000 Y96.867 E20.18933
G1 X110.409 Y96.893 E20.20572
G1 X110.811 Y96.973 E20.22212
G1 X111.199 Y97.105 E20.23851
G1 X111.567 Y97.286 E20.25491
G1 X111.907 Y97.514 E20.27130
G1 X112.216 Y97.784 E20.28769
G1 X112.486 Y98.093 E20.30409
G1 X112.714 Y98.433 E20.32048
G1 X112.895 Y98.801 E20.33688
G1 X113.027 Y99.189 E20.35327
G1 X113.107 Y99.591 E20.36967
G1 X113.133 Y100.000 E20.38606
G1 X112.467 Y100.000 F9000
G1 X112.446 Y100.322 E20.39897 F1500
G1 X112.383 Y100.638 E20.41187
G1 X112.279 Y100.944 E20.42478
G1 X112.136 Y101.233 E20.43769
G1 X111.957 Y101.502 E20.45059
G1 X111.744 Y101.744 E20.46350
G1 X111.502 Y101.957 E20.47640
G1 X111.233 Y102.136 E20.48931
G1 X110.944 Y102.279 E20.50222
G1 X110.638 Y102.383 E20.51512
G1 X110.322 Y102.446 E20.52803
G1 X110.000 Y102.467 E20.54094
G1 X109.678 Y102.446 E20.55384
G1 X109.362 Y102.383 E20.56675
G1 X109.056 Y102.279 E20.57965
G1 X108.767 Y102.136 E20.59256
G1 X108.498 Y101.957 E20.60547
G1 X108.256 Y101.744 E20.61837
G1 X108.043 Y101.502 E20.63128
G1 X107.864 Y101.233 E20.64419
G1 X107.721 Y100.944 E20.65709
G1 X107.617 Y100.638 E20.67000
G1 X107.554 Y100.322 E20.68290
G1 X107.533 Y100.000 E20.69581
G1 X107.554 Y99.678 E20.70872
G1 X107.617 Y99.362 E20.72162
G1 X107.721 Y99.056 E20.73453
G1 X107.864 Y98.767 E20.74743
G1 X108.043 Y98.498 E20.76034
G1 X108.256 Y98.256 E20.77325
G1 X108.498 Y98.043 E20.78615
G1 X108.767 Y97.864 E20.79906
G1 X109.056 Y97.721 E20.81197
G1 X109.362 Y97.617 E20.82487
G1 X109.678 Y97.554 E20.83778
G1 X110.000 Y97.533 E20.85068
G1 X110.322 Y97.554 E20.86359
G1 X110.638 Y97.617 E20.87650
G1 X110.944 Y97.721 E20.88940
G1 X111.233 Y97.864 E20.90231
G1 X111.502 Y98.043 E20.91522
G1 X111.744 Y98.256 E20.92812
G1 X111.957 Y98.498 E20.94103
G1 X112.136 Y98.767 E20.95393
G1 X112.279 Y99.056 E20.96684
G1 X112.383 Y99.362 E20.97975
G1 X112.446 Y99.678 E20.99265
G1 X112.467 Y100.000 E21.00556
G1 X111.800 Y100.000 F9000
G1 X111.785 Y100.235 E21.01498 F1500
G1 X111.739 Y100.466 E21.02440
G1 X111.663 Y100.689 E21.03381
G1 X111.559 Y100.900 E21.04323
G1 X111.428 Y101.096 E21.05265
G1 X111.273 Y101.273 E21.06207
G1 X111.096 Y101.428 E21.07149
G1 X110.900 Y101.559 E21.08090
G1 X110.689 Y101.663 E21.09032
G1 X110.466 Y101.739 E21.09974
G1 X110.235 Y101.785 E21.10916
G1 X110.000 Y101.800 E21.11858
G1 X109.765 Y101.785 E21.12799
G1 X109.534 Y101.739 E21.13741
G1 X109.311 Y101.663 E21.14683
G1 X109.100 Y101.559 E21.15625
G1 X108.904 Y101.428 E21.16567
G1 X108.727 Y101.273 E21.17508
G1 X108.572 Y101.096 E21.18450
G1 X108.441 Y100.900 E21.19392
G1 X108.337 Y100.689 E21.20334
G1 X108.261 Y100.466 E21.21276
G1 X108.215 Y100.235 E21.22217
G1 X108.200 Y100.000 E21.23159
G1 X108.215 Y99.765 E21.24101
G1 X108.261 Y99.534 E21.25043
G1 X108.337 Y99.311 E21.25985
G1 X108.441 Y99.100 E21.26926
G1 X108.572 Y98.904 E21.27868
G1 X108.727 Y98.727 E21.28810
G1 X108.904 Y98.572 E21.29752
G1 X109.100 Y98.441 E21.30694
G1 X109.311 Y98.337 E21.31635
G1 X109.534 Y98.261 E21.32577
G1 X109.765 Y98.215 E21.33519
G1 X110.000 Y98.200 E21.34461
G1 X110.235 Y98.215 E21.35403
G1 X110.466 Y98.261 E21.36345
G1 X110.689 Y98.337 E21.37286
G1 X110.900 Y98.441 E21.38228
G1 X111.096 Y98.572 E21.39170
G1 X111.273 Y98.727 E21.40112
G1 X111.428 Y98.904 E21.41054
G1 X111.559 Y99.100 E21.41995
G1 X111.663 Y99.311 E21.42937
G1 X111.739 Y99.534 E21.43879
G1 X111.785 Y99.765 E21.44821
G1 X111.800 Y100.000 E21.45763
G1 X111.133 Y100.000 F9000
G1 X111.124 Y100.148 E21.46356 F1500
G1 X111.095 Y100.293 E21.46949
G1 X111.047 Y100.434 E21.47542
G1 X110.981 Y100.567 E21.48135
G1 X110.899 Y100.690 E21.48728
G1 X110.801 Y100.801 E21.49320
G1 X110.690 Y100.899 E21.49913
G1 X110.567 Y100.981 E21.50506
G1 X110.434 Y101.047 E21.51099
G1 X110.293 Y101.095 E21.51692
G1 X110.148 Y101.124 E21.52285
G1 X110.000 Y101.133 E21.52878
G1 X109.852 Y101.124 E21.53471
G1 X109.707 Y101.095 E21.54064
G1 X109.566 Y101.047 E21.54657
G1 X109.433 Y100.981 E21.55250
G1 X109.310 Y100.899 E21.55843
G1 X109.199 Y100.801 E21.56436
G1 X109.101 Y100.690 E21.57029
G1 X109.019 Y100.567 E21.57622
G1 X108.953 Y100.434 E21.58215
G1 X108.905 Y100.293 E21.58808
G1 X108.876 Y100.148 E21.59401
G1 X108.867 Y100.000 E21.59994
G1 X108.876 Y99.852 E21.60587
G1 X108.905 Y99.707 E21.61180
G1 X108.953 Y99.566 E21.61773
G1 X109.019 Y99.433 E21.62366
G1 X109.101 Y99.310 E21.62959
G1 X109.199 Y99.199 E21.63552
G1 X109.310 Y99.101 E21.64145
G1 X109.433 Y99.019 E21.64738
G1 X109.566 Y98.953 E21.65331
G1 X109.707 Y98.905 E21.65924
G1 X109.852 Y98.876 E21.66517
G1 X110.000 Y98.867 E21.67110
G1 X110.148 Y98.876 E21.67703
G1 X110.293 Y98.905 E21.68296
G1 X110.434 Y98.953 E21.68889
G1 X110.567 Y99.019 E21.69482
G1 X110.690 Y99.101 E21.70075
G1 X110.801 Y99.199 E21.70668
G1 X110.899 Y99.310 E21.71261
G1 X110.981 Y99.433 E21.71854
G1 X111.047 Y99.566 E21.72447
G1 X111.095 Y99.707 E21.73040
G1 X111.124 Y99.852 E21.73633
G1 X111.133 Y100.000 E21.74226
G1 X110.467 Y100.000 F9000
G1 X110.463 Y100.061 E21.74470 F1500
G1 X110.451 Y100.121 E21.74714
G1 X110.431 Y100.179 E21.74959
G1 X110.404 Y100.233 E21.75203
G1 X110.370 Y100.284 E21.75447
G1 X110.330 Y100.330 E21.75691
G1 X110.284 Y100.370 E21.75935
G1 X110.233 Y100.404 E21.76179
G1 X110.179 Y100.431 E21.76424
G1 X110.121 Y100.451 E21.76668
G1 X110.061 Y100.463 E21.76912
G1 X110.000 Y100.467 E21.77156
G1 X109.939 Y100.463 E21.77400
G1 X109.879 Y100.451 E21.77644
G1 X109.821 Y100.431 E21.77889
G1 X109.767 Y100.404 E21.78133
G1 X109.716 Y100.370 E21.78377
G1 X109.670 Y100.330 E21.78621
G1 X109.630 Y100.284 E21.78865
G1 X109.596 Y100.233 E21.79109
G1 X109.569 Y100.179 E21.79354
G1 X109.549 Y100.121 E21.79598
G1 X109.537 Y100.061 E21.79842
G1 X109.533 Y100.000 E21.80086
G1 X109.537 Y99.939 E21.80330
G1 X109.549 Y99.879 E21.80574
G1 X109.569 Y99.821 E21.80819
G1 X109.596 Y99.767 E21.81063
G1 X109.630 Y99.716 E21.81307
G1 X109.670 Y99.670 E21.81551
G1 X109.716 Y99.630 E21.81795
G1 X109.767 Y99.596 E21.82039
G1 X109.821 Y99.569 E21.82284
G1 X109.879 Y99.549 E21.82528
G1 X109.939 Y99.537 E21.82772
G1 X110.000 Y99.533 E21.83016
G1 X110.061 Y99.537 E21.83260
G1 X110.121 Y99.549 E21.83505
G1 X110.179 Y99.569 E21.83749
G1 X110.233 Y99.596 E21.83993
G1 X110.284 Y99.630 E21.84237
G1 X110.330 Y99.670 E21.84481
G1 X110.370 Y99.716 E21.84725
G1 X110.404 Y99.767 E21.84970
G1 X110.431 Y99.821 E21.85214
G1 X110.451 Y99.879 E21.85458
G1 X110.463 Y99.939 E21.85702
G1 X110.467 Y100.000 E21.85946
G1 Z50 F300 ; Lift nozzle
M104 S0 ; Turn off extruder
M140 S0 ; Turn off bed
G28 X0 Y0 ; Home axes
M84 ; Disable motors
