# Supplementary material for: Hybrid reasoning for perception, explanation, and autonomous action in manufacturing
Source: Nat Commun. 2026 May 18;17:6589. doi: 10.1038/s41467-026-72378-9 (PMC13381764; doi:10.1038/s41467-026-72378-9)
Supplement: Supplementary file 3 — Supplementary Files [file 41467_2026_72378_MOESM3_ESM.zip › supplementary-files/infill_types/gradient_circle.gcode]

G21 ; Set units to millimeters
G90 ; Use absolute positioning
M104 S200 ; Set extruder temperature to 200C
M140 S60 ; Set bed temperature to 60C
G28 ; Home all axes
M109 S200 ; Wait for extruder to reach 200C
M190 S60 ; Wait for bed to reach 60C
G92 E0 ; Reset extruder
G1 Z0.2 F300 ; Move to first layer height
G1 F9000
G1 X120.000 Y100.000 F1500
G1 X119.995 Y100.314 E0.01257
G1 X119.980 Y100.628 E0.02513
G1 X119.956 Y100.941 E0.03770
G1 X119.921 Y101.253 E0.05026
G1 X119.877 Y101.564 E0.06283
G1 X119.823 Y101.874 E0.07540
G1 X119.759 Y102.181 E0.08796
G1 X119.686 Y102.487 E0.10053
G1 X119.603 Y102.790 E0.11309
G1 X119.511 Y103.090 E0.12566
G1 X119.409 Y103.387 E0.13822
G1 X119.298 Y103.681 E0.15079
G1 X119.178 Y103.971 E0.16336
G1 X119.048 Y104.258 E0.17592
G1 X118.910 Y104.540 E0.18849
G1 X118.763 Y104.818 E0.20105
G1 X118.607 Y105.090 E0.21362
G1 X118.443 Y105.358 E0.22619
G1 X118.271 Y105.621 E0.23875
G1 X118.090 Y105.878 E0.25132
G1 X117.902 Y106.129 E0.26388
G1 X117.705 Y106.374 E0.27645
G1 X117.501 Y106.613 E0.28901
G1 X117.290 Y106.845 E0.30158
G1 X117.071 Y107.071 E0.31415
G1 X116.845 Y107.290 E0.32671
G1 X116.613 Y107.501 E0.33928
G1 X116.374 Y107.705 E0.35184
G1 X116.129 Y107.902 E0.36441
G1 X115.878 Y108.090 E0.37698
G1 X115.621 Y108.271 E0.38954
G1 X115.358 Y108.443 E0.40211
G1 X115.090 Y108.607 E0.41467
G1 X114.818 Y108.763 E0.42724
G1 X114.540 Y108.910 E0.43980
G1 X114.258 Y109.048 E0.45237
G1 X113.971 Y109.178 E0.46494
G1 X113.681 Y109.298 E0.47750
G1 X113.387 Y109.409 E0.49007
G1 X113.090 Y109.511 E0.50263
G1 X112.790 Y109.603 E0.51520
G1 X112.487 Y109.686 E0.52777
G1 X112.181 Y109.759 E0.54033
G1 X111.874 Y109.823 E0.55290
G1 X111.564 Y109.877 E0.56546
G1 X111.253 Y109.921 E0.57803
G1 X110.941 Y109.956 E0.59060
G1 X110.628 Y109.980 E0.60316
G1 X110.314 Y109.995 E0.61573
G1 X110.000 Y110.000 E0.62829
G1 X109.686 Y109.995 E0.64086
G1 X109.372 Y109.980 E0.65342
G1 X109.059 Y109.956 E0.66599
G1 X108.747 Y109.921 E0.67856
G1 X108.436 Y109.877 E0.69112
G1 X108.126 Y109.823 E0.70369
G1 X107.819 Y109.759 E0.71625
G1 X107.513 Y109.686 E0.72882
G1 X107.210 Y109.603 E0.74139
G1 X106.910 Y109.511 E0.75395
G1 X106.613 Y109.409 E0.76652
G1 X106.319 Y109.298 E0.77908
G1 X106.029 Y109.178 E0.79165
G1 X105.742 Y109.048 E0.80421
G1 X105.460 Y108.910 E0.81678
G1 X105.182 Y108.763 E0.82935
G1 X104.910 Y108.607 E0.84191
G1 X104.642 Y108.443 E0.85448
G1 X104.379 Y108.271 E0.86704
G1 X104.122 Y108.090 E0.87961
G1 X103.871 Y107.902 E0.89218
G1 X103.626 Y107.705 E0.90474
G1 X103.387 Y107.501 E0.91731
G1 X103.155 Y107.290 E0.92987
G1 X102.929 Y107.071 E0.94244
G1 X102.710 Y106.845 E0.95500
G1 X102.499 Y106.613 E0.96757
G1 X102.295 Y106.374 E0.98014
G1 X102.098 Y106.129 E0.99270
G1 X101.910 Y105.878 E1.00527
G1 X101.729 Y105.621 E1.01783
G1 X101.557 Y105.358 E1.03040
G1 X101.393 Y105.090 E1.04297
G1 X101.237 Y104.818 E1.05553
G1 X101.090 Y104.540 E1.06810
G1 X100.952 Y104.258 E1.08066
G1 X100.822 Y103.971 E1.09323
G1 X100.702 Y103.681 E1.10580
G1 X100.591 Y103.387 E1.11836
G1 X100.489 Y103.090 E1.13093
G1 X100.397 Y102.790 E1.14349
G1 X100.314 Y102.487 E1.15606
G1 X100.241 Y102.181 E1.16862
G1 X100.177 Y101.874 E1.18119
G1 X100.123 Y101.564 E1.19376
G1 X100.079 Y101.253 E1.20632
G1 X100.044 Y100.941 E1.21889
G1 X100.020 Y100.628 E1.23145
G1 X100.005 Y100.314 E1.24402
G1 X100.000 Y100.000 E1.25659
G1 X100.005 Y99.686 E1.26915
G1 X100.020 Y99.372 E1.28172
G1 X100.044 Y99.059 E1.29428
G1 X100.079 Y98.747 E1.30685
G1 X100.123 Y98.436 E1.31941
G1 X100.177 Y98.126 E1.33198
G1 X100.241 Y97.819 E1.34455
G1 X100.314 Y97.513 E1.35711
G1 X100.397 Y97.210 E1.36968
G1 X100.489 Y96.910 E1.38224
G1 X100.591 Y96.613 E1.39481
G1 X100.702 Y96.319 E1.40738
G1 X100.822 Y96.029 E1.41994
G1 X100.952 Y95.742 E1.43251
G1 X101.090 Y95.460 E1.44507
G1 X101.237 Y95.182 E1.45764
G1 X101.393 Y94.910 E1.47020
G1 X101.557 Y94.642 E1.48277
G1 X101.729 Y94.379 E1.49534
G1 X101.910 Y94.122 E1.50790
G1 X102.098 Y93.871 E1.52047
G1 X102.295 Y93.626 E1.53303
G1 X102.499 Y93.387 E1.54560
G1 X102.710 Y93.155 E1.55817
G1 X102.929 Y92.929 E1.57073
G1 X103.155 Y92.710 E1.58330
G1 X103.387 Y92.499 E1.59586
G1 X103.626 Y92.295 E1.60843
G1 X103.871 Y92.098 E1.62100
G1 X104.122 Y91.910 E1.63356
G1 X104.379 Y91.729 E1.64613
G1 X104.642 Y91.557 E1.65869
G1 X104.910 Y91.393 E1.67126
G1 X105.182 Y91.237 E1.68382
G1 X105.460 Y91.090 E1.69639
G1 X105.742 Y90.952 E1.70896
G1 X106.029 Y90.822 E1.72152
G1 X106.319 Y90.702 E1.73409
G1 X106.613 Y90.591 E1.74665
G1 X106.910 Y90.489 E1.75922
G1 X107.210 Y90.397 E1.77179
G1 X107.513 Y90.314 E1.78435
G1 X107.819 Y90.241 E1.79692
G1 X108.126 Y90.177 E1.80948
G1 X108.436 Y90.123 E1.82205
G1 X108.747 Y90.079 E1.83461
G1 X109.059 Y90.044 E1.84718
G1 X109.372 Y90.020 E1.85975
G1 X109.686 Y90.005 E1.87231
G1 X110.000 Y90.000 E1.88488
G1 X110.314 Y90.005 E1.89744
G1 X110.628 Y90.020 E1.91001
G1 X110.941 Y90.044 E1.92258
G1 X111.253 Y90.079 E1.93514
G1 X111.564 Y90.123 E1.94771
G1 X111.874 Y90.177 E1.96027
G1 X112.181 Y90.241 E1.97284
G1 X112.487 Y90.314 E1.98540
G1 X112.790 Y90.397 E1.99797
G1 X113.090 Y90.489 E2.01054
G1 X113.387 Y90.591 E2.02310
G1 X113.681 Y90.702 E2.03567
G1 X113.971 Y90.822 E2.04823
G1 X114.258 Y90.952 E2.06080
G1 X114.540 Y91.090 E2.07337
G1 X114.818 Y91.237 E2.08593
G1 X115.090 Y91.393 E2.09850
G1 X115.358 Y91.557 E2.11106
G1 X115.621 Y91.729 E2.12363
G1 X115.878 Y91.910 E2.13620
G1 X116.129 Y92.098 E2.14876
G1 X116.374 Y92.295 E2.16133
G1 X116.613 Y92.499 E2.17389
G1 X116.845 Y92.710 E2.18646
G1 X117.071 Y92.929 E2.19902
G1 X117.290 Y93.155 E2.21159
G1 X117.501 Y93.387 E2.22416
G1 X117.705 Y93.626 E2.23672
G1 X117.902 Y93.871 E2.24929
G1 X118.090 Y94.122 E2.26185
G1 X118.271 Y94.379 E2.27442
G1 X118.443 Y94.642 E2.28699
G1 X118.607 Y94.910 E2.29955
G1 X118.763 Y95.182 E2.31212
G1 X118.910 Y95.460 E2.32468
G1 X119.048 Y95.742 E2.33725
G1 X119.178 Y96.029 E2.34981
G1 X119.298 Y96.319 E2.36238
G1 X119.409 Y96.613 E2.37495
G1 X119.511 Y96.910 E2.38751
G1 X119.603 Y97.210 E2.40008
G1 X119.686 Y97.513 E2.41264
G1 X119.759 Y97.819 E2.42521
G1 X119.823 Y98.126 E2.43778
G1 X119.877 Y98.436 E2.45034
G1 X119.921 Y98.747 E2.46291
G1 X119.956 Y99.059 E2.47547
G1 X119.980 Y99.372 E2.48804
G1 X119.995 Y99.686 E2.50060
G1 X120.000 Y100.000 E2.51317
G1 X107.600 Y90.400 F9000
G1 X108.400 Y90.400 E2.54517 F1500
G1 X109.200 Y90.400 F9000
G1 X110.400 Y90.400 E2.59317 F1500
G1 X110.800 Y90.400 F9000
G1 X112.400 Y90.400 E2.65717 F1500
G1 X106.081 Y90.800 F9000
G1 X107.281 Y90.800 E2.70517 F1500
G1 X107.681 Y90.800 F9000
G1 X108.081 Y90.800 E2.72117 F1500
G1 X108.481 Y90.800 F9000
G1 X109.281 Y90.800 E2.75317 F1500
G1 X110.481 Y90.800 F9000
G1 X111.681 Y90.800 E2.80117 F1500
G1 X113.281 Y90.800 F9000
G1 X113.919 Y90.800 E2.82671 F1500
G1 X105.650 Y91.200 F9000
G1 X106.050 Y91.200 E2.84271 F1500
G1 X106.850 Y91.200 F9000
G1 X108.450 Y91.200 E2.90671 F1500
G1 X108.850 Y91.200 F9000
G1 X112.050 Y91.200 E3.03471 F1500
G1 X112.450 Y91.200 F9000
G1 X114.050 Y91.200 E3.09871 F1500
G1 X114.450 Y91.200 F9000
G1 X114.750 Y91.200 E3.11068 F1500
G1 X104.974 Y91.600 F9000
G1 X105.374 Y91.600 E3.12668 F1500
G1 X105.774 Y91.600 F9000
G1 X106.174 Y91.600 E3.14268 F1500
G1 X108.974 Y91.600 F9000
G1 X109.374 Y91.600 E3.15868 F1500
G1 X109.774 Y91.600 F9000
G1 X110.574 Y91.600 E3.19068 F1500
G1 X111.374 Y91.600 F9000
G1 X112.174 Y91.600 E3.22268 F1500
G1 X112.574 Y91.600 F9000
G1 X113.374 Y91.600 E3.25468 F1500
G1 X113.774 Y91.600 F9000
G1 X115.426 Y91.600 E3.32075 F1500
G1 X104.000 Y92.000 F9000
G1 X104.800 Y92.000 E3.35275 F1500
G1 X106.000 Y92.000 F9000
G1 X106.800 Y92.000 E3.38475 F1500
G1 X107.600 Y92.000 F9000
G1 X108.400 Y92.000 E3.41675 F1500
G1 X108.800 Y92.000 F9000
G1 X110.000 Y92.000 E3.46475 F1500
G1 X110.400 Y92.000 F9000
G1 X111.200 Y92.000 E3.49675 F1500
G1 X111.600 Y92.000 F9000
G1 X116.000 Y92.000 E3.67275 F1500
G1 X103.501 Y92.400 F9000
G1 X104.301 Y92.400 E3.70475 F1500
G1 X104.701 Y92.400 F9000
G1 X105.501 Y92.400 E3.73675 F1500
G1 X105.901 Y92.400 F9000
G1 X106.701 Y92.400 E3.76875 F1500
G1 X107.501 Y92.400 F9000
G1 X108.701 Y92.400 E3.81675 F1500
G1 X109.101 Y92.400 F9000
G1 X109.501 Y92.400 E3.83275 F1500
G1 X109.901 Y92.400 F9000
G1 X110.301 Y92.400 E3.84875 F1500
G1 X110.701 Y92.400 F9000
G1 X111.901 Y92.400 E3.89675 F1500
G1 X112.301 Y92.400 F9000
G1 X113.501 Y92.400 E3.94475 F1500
G1 X113.901 Y92.400 F9000
G1 X114.301 Y92.400 E3.96075 F1500
G1 X114.701 Y92.400 F9000
G1 X116.499 Y92.400 E4.03269 F1500
G1 X103.060 Y92.800 F9000
G1 X103.460 Y92.800 E4.04869 F1500
G1 X104.260 Y92.800 F9000
G1 X105.060 Y92.800 E4.08069 F1500
G1 X105.860 Y92.800 F9000
G1 X106.260 Y92.800 E4.09669 F1500
G1 X106.660 Y92.800 F9000
G1 X107.060 Y92.800 E4.11269 F1500
G1 X107.460 Y92.800 F9000
G1 X109.460 Y92.800 E4.19269 F1500
G1 X109.860 Y92.800 F9000
G1 X110.660 Y92.800 E4.22469 F1500
G1 X111.060 Y92.800 F9000
G1 X111.460 Y92.800 E4.24069 F1500
G1 X111.860 Y92.800 F9000
G1 X113.060 Y92.800 E4.28869 F1500
G1 X113.460 Y92.800 F9000
G1 X114.660 Y92.800 E4.33669 F1500
G1 X115.060 Y92.800 F9000
G1 X116.660 Y92.800 E4.40069 F1500
G1 X103.868 Y93.200 F9000
G1 X104.268 Y93.200 E4.41669 F1500
G1 X105.468 Y93.200 F9000
G1 X105.868 Y93.200 E4.43269 F1500
G1 X106.268 Y93.200 F9000
G1 X106.668 Y93.200 E4.44869 F1500
G1 X107.468 Y93.200 F9000
G1 X107.868 Y93.200 E4.46469 F1500
G1 X108.668 Y93.200 F9000
G1 X109.868 Y93.200 E4.51269 F1500
G1 X110.668 Y93.200 F9000
G1 X111.468 Y93.200 E4.54469 F1500
G1 X111.868 Y93.200 F9000
G1 X112.268 Y93.200 E4.56069 F1500
G1 X113.068 Y93.200 F9000
G1 X113.868 Y93.200 E4.59269 F1500
G1 X114.268 Y93.200 F9000
G1 X114.668 Y93.200 E4.60869 F1500
G1 X115.068 Y93.200 F9000
G1 X116.268 Y93.200 E4.65669 F1500
G1 X116.668 Y93.200 F9000
G1 X117.332 Y93.200 E4.68326 F1500
G1 X102.316 Y93.600 F9000
G1 X102.716 Y93.600 E4.69926 F1500
G1 X104.716 Y93.600 F9000
G1 X105.516 Y93.600 E4.73126 F1500
G1 X105.916 Y93.600 F9000
G1 X106.316 Y93.600 E4.74726 F1500
G1 X108.316 Y93.600 F9000
G1 X108.716 Y93.600 E4.76326 F1500
G1 X109.116 Y93.600 F9000
G1 X111.116 Y93.600 E4.84326 F1500
G1 X111.916 Y93.600 F9000
G1 X115.116 Y93.600 E4.97126 F1500
G1 X115.516 Y93.600 F9000
G1 X117.684 Y93.600 E5.05796 F1500
G1 X102.000 Y94.000 F9000
G1 X102.400 Y94.000 E5.07396 F1500
G1 X102.800 Y94.000 F9000
G1 X103.200 Y94.000 E5.08996 F1500
G1 X103.600 Y94.000 F9000
G1 X104.400 Y94.000 E5.12196 F1500
G1 X105.200 Y94.000 F9000
G1 X105.600 Y94.000 E5.13796 F1500
G1 X106.000 Y94.000 F9000
G1 X107.600 Y94.000 E5.20196 F1500
G1 X109.600 Y94.000 F9000
G1 X110.000 Y94.000 E5.21796 F1500
G1 X110.400 Y94.000 F9000
G1 X111.200 Y94.000 E5.24996 F1500
G1 X112.000 Y94.000 F9000
G1 X112.800 Y94.000 E5.28196 F1500
G1 X113.200 Y94.000 F9000
G1 X113.600 Y94.000 E5.29796 F1500
G1 X114.000 Y94.000 F9000
G1 X114.400 Y94.000 E5.31396 F1500
G1 X114.800 Y94.000 F9000
G1 X118.000 Y94.000 E5.44196 F1500
G1 X102.515 Y94.400 F9000
G1 X103.315 Y94.400 E5.47396 F1500
G1 X105.315 Y94.400 F9000
G1 X105.715 Y94.400 E5.48996 F1500
G1 X106.115 Y94.400 F9000
G1 X106.515 Y94.400 E5.50596 F1500
G1 X106.915 Y94.400 F9000
G1 X107.315 Y94.400 E5.52196 F1500
G1 X107.715 Y94.400 F9000
G1 X108.115 Y94.400 E5.53796 F1500
G1 X109.715 Y94.400 F9000
G1 X110.115 Y94.400 E5.55396 F1500
G1 X110.515 Y94.400 F9000
G1 X116.115 Y94.400 E5.77796 F1500
G1 X116.515 Y94.400 F9000
G1 X117.315 Y94.400 E5.80996 F1500
G1 X117.715 Y94.400 F9000
G1 X118.285 Y94.400 E5.83276 F1500
G1 X104.258 Y94.800 F9000
G1 X105.458 Y94.800 E5.88076 F1500
G1 X105.858 Y94.800 F9000
G1 X106.258 Y94.800 E5.89676 F1500
G1 X107.058 Y94.800 F9000
G1 X108.258 Y94.800 E5.94476 F1500
G1 X108.658 Y94.800 F9000
G1 X109.458 Y94.800 E5.97676 F1500
G1 X111.058 Y94.800 F9000
G1 X113.458 Y94.800 E6.07276 F1500
G1 X114.258 Y94.800 F9000
G1 X118.542 Y94.800 E6.24409 F1500
G1 X103.627 Y95.200 F9000
G1 X104.827 Y95.200 E6.29209 F1500
G1 X109.227 Y95.200 F9000
G1 X110.427 Y95.200 E6.34009 F1500
G1 X110.827 Y95.200 F9000
G1 X111.627 Y95.200 E6.37209 F1500
G1 X112.027 Y95.200 F9000
G1 X112.827 Y95.200 E6.40409 F1500
G1 X113.227 Y95.200 F9000
G1 X118.773 Y95.200 E6.62590 F1500
G1 X103.020 Y95.600 F9000
G1 X103.420 Y95.600 E6.64190 F1500
G1 X104.220 Y95.600 F9000
G1 X104.620 Y95.600 E6.65790 F1500
G1 X105.420 Y95.600 F9000
G1 X105.820 Y95.600 E6.67390 F1500
G1 X107.820 Y95.600 F9000
G1 X108.220 Y95.600 E6.68990 F1500
G1 X109.020 Y95.600 F9000
G1 X111.020 Y95.600 E6.76990 F1500
G1 X111.420 Y95.600 F9000
G1 X112.620 Y95.600 E6.81790 F1500
G1 X113.020 Y95.600 F9000
G1 X113.820 Y95.600 E6.84990 F1500
G1 X114.220 Y95.600 F9000
G1 X115.820 Y95.600 E6.91390 F1500
G1 X116.220 Y95.600 F9000
G1 X116.620 Y95.600 E6.92990 F1500
G1 X117.020 Y95.600 F9000
G1 X117.420 Y95.600 E6.94590 F1500
G1 X117.820 Y95.600 F9000
G1 X118.980 Y95.600 E6.99230 F1500
G1 X102.435 Y96.000 F9000
G1 X103.635 Y96.000 E7.04030 F1500
G1 X104.035 Y96.000 F9000
G1 X104.435 Y96.000 E7.05630 F1500
G1 X106.835 Y96.000 F9000
G1 X108.035 Y96.000 E7.10430 F1500
G1 X108.435 Y96.000 F9000
G1 X110.035 Y96.000 E7.16830 F1500
G1 X110.435 Y96.000 F9000
G1 X111.235 Y96.000 E7.20030 F1500
G1 X111.635 Y96.000 F9000
G1 X112.035 Y96.000 E7.21630 F1500
G1 X112.435 Y96.000 F9000
G1 X113.235 Y96.000 E7.24830 F1500
G1 X113.635 Y96.000 F9000
G1 X114.435 Y96.000 E7.28030 F1500
G1 X115.235 Y96.000 F9000
G1 X119.165 Y96.000 E7.43751 F1500
G1 X101.870 Y96.400 F9000
G1 X102.670 Y96.400 E7.46951 F1500
G1 X103.470 Y96.400 F9000
G1 X103.870 Y96.400 E7.48551 F1500
G1 X104.270 Y96.400 F9000
G1 X104.670 Y96.400 E7.50151 F1500
G1 X105.070 Y96.400 F9000
G1 X105.470 Y96.400 E7.51751 F1500
G1 X105.870 Y96.400 F9000
G1 X106.670 Y96.400 E7.54951 F1500
G1 X107.070 Y96.400 F9000
G1 X109.470 Y96.400 E7.64551 F1500
G1 X110.270 Y96.400 F9000
G1 X111.070 Y96.400 E7.67751 F1500
G1 X111.870 Y96.400 F9000
G1 X114.670 Y96.400 E7.78951 F1500
G1 X115.070 Y96.400 F9000
G1 X119.330 Y96.400 E7.95988 F1500
G1 X101.326 Y96.800 F9000
G1 X101.726 Y96.800 E7.97588 F1500
G1 X104.526 Y96.800 F9000
G1 X104.926 Y96.800 E7.99188 F1500
G1 X105.726 Y96.800 F9000
G1 X106.126 Y96.800 E8.00788 F1500
G1 X106.526 Y96.800 F9000
G1 X106.926 Y96.800 E8.02388 F1500
G1 X107.326 Y96.800 F9000
G1 X108.526 Y96.800 E8.07188 F1500
G1 X109.726 Y96.800 F9000
G1 X112.526 Y96.800 E8.18388 F1500
G1 X112.926 Y96.800 F9000
G1 X113.726 Y96.800 E8.21588 F1500
G1 X114.126 Y96.800 F9000
G1 X119.474 Y96.800 E8.42981 F1500
G1 X100.400 Y97.200 F9000
G1 X100.800 Y97.200 E8.44581 F1500
G1 X102.400 Y97.200 F9000
G1 X102.800 Y97.200 E8.46181 F1500
G1 X103.600 Y97.200 F9000
G1 X104.000 Y97.200 E8.47781 F1500
G1 X104.400 Y97.200 F9000
G1 X104.800 Y97.200 E8.49381 F1500
G1 X105.200 Y97.200 F9000
G1 X105.600 Y97.200 E8.50981 F1500
G1 X106.400 Y97.200 F9000
G1 X106.800 Y97.200 E8.52581 F1500
G1 X107.200 Y97.200 F9000
G1 X108.800 Y97.200 E8.58981 F1500
G1 X109.200 Y97.200 F9000
G1 X113.200 Y97.200 E8.74981 F1500
G1 X113.600 Y97.200 F9000
G1 X115.200 Y97.200 E8.81381 F1500
G1 X115.600 Y97.200 F9000
G1 X118.400 Y97.200 E8.92581 F1500
G1 X118.800 Y97.200 F9000
G1 X119.600 Y97.200 E8.95781 F1500
G1 X100.692 Y97.600 F9000
G1 X101.092 Y97.600 E8.97381 F1500
G1 X103.892 Y97.600 F9000
G1 X104.292 Y97.600 E8.98981 F1500
G1 X105.492 Y97.600 F9000
G1 X107.092 Y97.600 E9.05381 F1500
G1 X107.492 Y97.600 F9000
G1 X107.892 Y97.600 E9.06981 F1500
G1 X108.292 Y97.600 F9000
G1 X108.692 Y97.600 E9.08581 F1500
G1 X109.092 Y97.600 F9000
G1 X109.892 Y97.600 E9.11781 F1500
G1 X110.292 Y97.600 F9000
G1 X112.692 Y97.600 E9.21381 F1500
G1 X113.092 Y97.600 F9000
G1 X119.708 Y97.600 E9.47843 F1500
G1 X100.202 Y98.000 F9000
G1 X100.602 Y98.000 E9.49443 F1500
G1 X102.602 Y98.000 F9000
G1 X103.402 Y98.000 E9.52643 F1500
G1 X103.802 Y98.000 F9000
G1 X104.602 Y98.000 E9.55843 F1500
G1 X105.402 Y98.000 F9000
G1 X106.602 Y98.000 E9.60643 F1500
G1 X107.002 Y98.000 F9000
G1 X107.402 Y98.000 E9.62243 F1500
G1 X108.202 Y98.000 F9000
G1 X108.602 Y98.000 E9.63843 F1500
G1 X109.002 Y98.000 F9000
G1 X109.402 Y98.000 E9.65443 F1500
G1 X109.802 Y98.000 F9000
G1 X110.202 Y98.000 E9.67043 F1500
G1 X111.402 Y98.000 F9000
G1 X111.802 Y98.000 E9.68643 F1500
G1 X113.002 Y98.000 F9000
G1 X114.202 Y98.000 E9.73443 F1500
G1 X114.602 Y98.000 F9000
G1 X116.202 Y98.000 E9.79843 F1500
G1 X116.602 Y98.000 F9000
G1 X117.802 Y98.000 E9.84643 F1500
G1 X118.202 Y98.000 F9000
G1 X119.798 Y98.000 E9.91026 F1500
G1 X100.529 Y98.400 F9000
G1 X100.929 Y98.400 E9.92626 F1500
G1 X101.729 Y98.400 F9000
G1 X102.129 Y98.400 E9.94226 F1500
G1 X102.929 Y98.400 F9000
G1 X103.329 Y98.400 E9.95826 F1500
G1 X104.929 Y98.400 F9000
G1 X106.929 Y98.400 E10.03826 F1500
G1 X107.329 Y98.400 F9000
G1 X107.729 Y98.400 E10.05426 F1500
G1 X108.929 Y98.400 F9000
G1 X109.329 Y98.400 E10.07026 F1500
G1 X109.729 Y98.400 F9000
G1 X112.129 Y98.400 E10.16626 F1500
G1 X113.329 Y98.400 F9000
G1 X114.529 Y98.400 E10.21426 F1500
G1 X114.929 Y98.400 F9000
G1 X117.329 Y98.400 E10.31026 F1500
G1 X117.729 Y98.400 F9000
G1 X119.871 Y98.400 E10.39596 F1500
G1 X100.072 Y98.800 F9000
G1 X101.272 Y98.800 E10.44396 F1500
G1 X102.072 Y98.800 F9000
G1 X102.872 Y98.800 E10.47596 F1500
G1 X103.672 Y98.800 F9000
G1 X104.872 Y98.800 E10.52396 F1500
G1 X105.672 Y98.800 F9000
G1 X106.472 Y98.800 E10.55596 F1500
G1 X107.272 Y98.800 F9000
G1 X107.672 Y98.800 E10.57196 F1500
G1 X108.072 Y98.800 F9000
G1 X110.472 Y98.800 E10.66796 F1500
G1 X110.872 Y98.800 F9000
G1 X111.272 Y98.800 E10.68396 F1500
G1 X112.072 Y98.800 F9000
G1 X112.872 Y98.800 E10.71596 F1500
G1 X113.272 Y98.800 F9000
G1 X113.672 Y98.800 E10.73196 F1500
G1 X114.072 Y98.800 F9000
G1 X116.072 Y98.800 E10.81196 F1500
G1 X116.472 Y98.800 F9000
G1 X119.928 Y98.800 E10.95018 F1500
G1 X100.432 Y99.200 F9000
G1 X100.832 Y99.200 E10.96618 F1500
G1 X101.232 Y99.200 F9000
G1 X101.632 Y99.200 E10.98218 F1500
G1 X102.032 Y99.200 F9000
G1 X102.832 Y99.200 E11.01418 F1500
G1 X103.632 Y99.200 F9000
G1 X104.832 Y99.200 E11.06218 F1500
G1 X106.032 Y99.200 F9000
G1 X106.432 Y99.200 E11.07818 F1500
G1 X107.232 Y99.200 F9000
G1 X107.632 Y99.200 E11.09418 F1500
G1 X108.832 Y99.200 F9000
G1 X109.232 Y99.200 E11.11018 F1500
G1 X110.032 Y99.200 F9000
G1 X110.832 Y99.200 E11.14218 F1500
G1 X111.232 Y99.200 F9000
G1 X112.032 Y99.200 E11.17418 F1500
G1 X113.232 Y99.200 F9000
G1 X113.632 Y99.200 E11.19018 F1500
G1 X114.032 Y99.200 F9000
G1 X116.832 Y99.200 E11.30218 F1500
G1 X117.232 Y99.200 F9000
G1 X119.968 Y99.200 E11.41161 F1500
G1 X100.408 Y99.600 F9000
G1 X101.208 Y99.600 E11.44361 F1500
G1 X102.408 Y99.600 F9000
G1 X102.808 Y99.600 E11.45961 F1500
G1 X103.208 Y99.600 F9000
G1 X104.408 Y99.600 E11.50761 F1500
G1 X104.808 Y99.600 F9000
G1 X107.208 Y99.600 E11.60361 F1500
G1 X109.208 Y99.600 F9000
G1 X111.208 Y99.600 E11.68361 F1500
G1 X111.608 Y99.600 F9000
G1 X112.008 Y99.600 E11.69961 F1500
G1 X112.408 Y99.600 F9000
G1 X114.008 Y99.600 E11.76361 F1500
G1 X114.808 Y99.600 F9000
G1 X115.608 Y99.600 E11.79561 F1500
G1 X116.008 Y99.600 F9000
G1 X119.992 Y99.600 E11.95497 F1500
G1 X100.400 Y100.000 F9000
G1 X100.800 Y100.000 E11.97097 F1500
G1 X101.600 Y100.000 F9000
G1 X102.800 Y100.000 E12.01897 F1500
G1 X103.200 Y100.000 F9000
G1 X103.600 Y100.000 E12.03497 F1500
G1 X104.800 Y100.000 F9000
G1 X105.600 Y100.000 E12.06697 F1500
G1 X106.400 Y100.000 F9000
G1 X106.800 Y100.000 E12.08297 F1500
G1 X107.200 Y100.000 F9000
G1 X107.600 Y100.000 E12.09897 F1500
G1 X108.800 Y100.000 F9000
G1 X109.200 Y100.000 E12.11497 F1500
G1 X110.000 Y100.000 F9000
G1 X111.200 Y100.000 E12.16297 F1500
G1 X111.600 Y100.000 F9000
G1 X112.400 Y100.000 E12.19497 F1500
G1 X112.800 Y100.000 F9000
G1 X114.400 Y100.000 E12.25897 F1500
G1 X114.800 Y100.000 F9000
G1 X115.200 Y100.000 E12.27497 F1500
G1 X115.600 Y100.000 F9000
G1 X118.000 Y100.000 E12.37097 F1500
G1 X118.400 Y100.000 F9000
G1 X120.000 Y100.000 E12.43497 F1500
G1 X101.208 Y100.400 F9000
G1 X101.608 Y100.400 E12.45097 F1500
G1 X102.808 Y100.400 F9000
G1 X103.208 Y100.400 E12.46697 F1500
G1 X106.408 Y100.400 F9000
G1 X106.808 Y100.400 E12.48297 F1500
G1 X108.008 Y100.400 F9000
G1 X108.408 Y100.400 E12.49897 F1500
G1 X108.808 Y100.400 F9000
G1 X110.008 Y100.400 E12.54697 F1500
G1 X110.408 Y100.400 F9000
G1 X111.208 Y100.400 E12.57897 F1500
G1 X111.608 Y100.400 F9000
G1 X113.608 Y100.400 E12.65897 F1500
G1 X114.008 Y100.400 F9000
G1 X114.408 Y100.400 E12.67497 F1500
G1 X114.808 Y100.400 F9000
G1 X119.992 Y100.400 E12.88233 F1500
G1 X100.832 Y100.800 F9000
G1 X101.232 Y100.800 E12.89833 F1500
G1 X102.032 Y100.800 F9000
G1 X103.232 Y100.800 E12.94633 F1500
G1 X104.432 Y100.800 F9000
G1 X104.832 Y100.800 E12.96233 F1500
G1 X106.432 Y100.800 F9000
G1 X107.232 Y100.800 E12.99433 F1500
G1 X107.632 Y100.800 F9000
G1 X108.832 Y100.800 E13.04233 F1500
G1 X110.032 Y100.800 F9000
G1 X110.832 Y100.800 E13.07433 F1500
G1 X111.232 Y100.800 F9000
G1 X111.632 Y100.800 E13.09033 F1500
G1 X112.032 Y100.800 F9000
G1 X112.432 Y100.800 E13.10633 F1500
G1 X112.832 Y100.800 F9000
G1 X113.632 Y100.800 E13.13833 F1500
G1 X114.032 Y100.800 F9000
G1 X116.832 Y100.800 E13.25033 F1500
G1 X117.232 Y100.800 F9000
G1 X119.968 Y100.800 E13.35977 F1500
G1 X102.872 Y101.200 F9000
G1 X103.272 Y101.200 E13.37577 F1500
G1 X103.672 Y101.200 F9000
G1 X104.072 Y101.200 E13.39177 F1500
G1 X104.872 Y101.200 F9000
G1 X106.872 Y101.200 E13.47177 F1500
G1 X108.072 Y101.200 F9000
G1 X108.472 Y101.200 E13.48777 F1500
G1 X109.272 Y101.200 F9000
G1 X109.672 Y101.200 E13.50377 F1500
G1 X110.872 Y101.200 F9000
G1 X111.672 Y101.200 E13.53577 F1500
G1 X112.072 Y101.200 F9000
G1 X114.872 Y101.200 E13.64777 F1500
G1 X115.272 Y101.200 F9000
G1 X116.072 Y101.200 E13.67977 F1500
G1 X116.872 Y101.200 F9000
G1 X119.928 Y101.200 E13.80199 F1500
G1 X100.929 Y101.600 F9000
G1 X101.729 Y101.600 E13.83399 F1500
G1 X104.129 Y101.600 F9000
G1 X105.329 Y101.600 E13.88199 F1500
G1 X105.729 Y101.600 F9000
G1 X106.529 Y101.600 E13.91399 F1500
G1 X107.329 Y101.600 F9000
G1 X107.729 Y101.600 E13.92999 F1500
G1 X108.129 Y101.600 F9000
G1 X108.529 Y101.600 E13.94599 F1500
G1 X109.329 Y101.600 F9000
G1 X109.729 Y101.600 E13.96199 F1500
G1 X110.529 Y101.600 F9000
G1 X112.129 Y101.600 E14.02599 F1500
G1 X112.529 Y101.600 F9000
G1 X113.729 Y101.600 E14.07399 F1500
G1 X114.129 Y101.600 F9000
G1 X115.729 Y101.600 E14.13799 F1500
G1 X116.129 Y101.600 F9000
G1 X119.871 Y101.600 E14.28768 F1500
G1 X101.002 Y102.000 F9000
G1 X101.402 Y102.000 E14.30368 F1500
G1 X102.202 Y102.000 F9000
G1 X102.602 Y102.000 E14.31968 F1500
G1 X103.002 Y102.000 F9000
G1 X104.202 Y102.000 E14.36768 F1500
G1 X104.602 Y102.000 F9000
G1 X105.402 Y102.000 E14.39968 F1500
G1 X105.802 Y102.000 F9000
G1 X106.202 Y102.000 E14.41568 F1500
G1 X108.202 Y102.000 F9000
G1 X108.602 Y102.000 E14.43168 F1500
G1 X109.002 Y102.000 F9000
G1 X109.802 Y102.000 E14.46368 F1500
G1 X110.202 Y102.000 F9000
G1 X110.602 Y102.000 E14.47968 F1500
G1 X111.002 Y102.000 F9000
G1 X114.602 Y102.000 E14.62368 F1500
G1 X115.002 Y102.000 F9000
G1 X116.602 Y102.000 E14.68768 F1500
G1 X117.002 Y102.000 F9000
G1 X119.798 Y102.000 E14.79952 F1500
G1 X101.892 Y102.400 F9000
G1 X102.292 Y102.400 E14.81552 F1500
G1 X103.492 Y102.400 F9000
G1 X104.292 Y102.400 E14.84752 F1500
G1 X104.692 Y102.400 F9000
G1 X105.092 Y102.400 E14.86352 F1500
G1 X105.492 Y102.400 F9000
G1 X105.892 Y102.400 E14.87952 F1500
G1 X106.692 Y102.400 F9000
G1 X107.892 Y102.400 E14.92752 F1500
G1 X109.092 Y102.400 F9000
G1 X109.492 Y102.400 E14.94352 F1500
G1 X109.892 Y102.400 F9000
G1 X112.292 Y102.400 E15.03952 F1500
G1 X112.692 Y102.400 F9000
G1 X113.492 Y102.400 E15.07152 F1500
G1 X114.292 Y102.400 F9000
G1 X119.708 Y102.400 E15.28814 F1500
G1 X100.400 Y102.800 F9000
G1 X100.800 Y102.800 E15.30414 F1500
G1 X101.200 Y102.800 F9000
G1 X101.600 Y102.800 E15.32014 F1500
G1 X102.400 Y102.800 F9000
G1 X103.200 Y102.800 E15.35214 F1500
G1 X103.600 Y102.800 F9000
G1 X104.000 Y102.800 E15.36814 F1500
G1 X104.400 Y102.800 F9000
G1 X105.200 Y102.800 E15.40014 F1500
G1 X106.800 Y102.800 F9000
G1 X107.200 Y102.800 E15.41614 F1500
G1 X107.600 Y102.800 F9000
G1 X108.000 Y102.800 E15.43214 F1500
G1 X108.400 Y102.800 F9000
G1 X110.000 Y102.800 E15.49614 F1500
G1 X110.800 Y102.800 F9000
G1 X112.800 Y102.800 E15.57614 F1500
G1 X113.600 Y102.800 F9000
G1 X115.200 Y102.800 E15.64014 F1500
G1 X115.600 Y102.800 F9000
G1 X116.400 Y102.800 E15.67214 F1500
G1 X116.800 Y102.800 F9000
G1 X119.600 Y102.800 E15.78414 F1500
G1 X101.326 Y103.200 F9000
G1 X101.726 Y103.200 E15.80014 F1500
G1 X102.926 Y103.200 F9000
G1 X103.326 Y103.200 E15.81614 F1500
G1 X104.126 Y103.200 F9000
G1 X104.526 Y103.200 E15.83214 F1500
G1 X104.926 Y103.200 F9000
G1 X105.326 Y103.200 E15.84814 F1500
G1 X106.126 Y103.200 F9000
G1 X106.526 Y103.200 E15.86414 F1500
G1 X108.126 Y103.200 F9000
G1 X108.526 Y103.200 E15.88014 F1500
G1 X109.326 Y103.200 F9000
G1 X109.726 Y103.200 E15.89614 F1500
G1 X110.126 Y103.200 F9000
G1 X110.926 Y103.200 E15.92814 F1500
G1 X111.326 Y103.200 F9000
G1 X112.926 Y103.200 E15.99214 F1500
G1 X113.726 Y103.200 F9000
G1 X115.326 Y103.200 E16.05614 F1500
G1 X115.726 Y103.200 F9000
G1 X116.926 Y103.200 E16.10414 F1500
G1 X117.326 Y103.200 F9000
G1 X119.474 Y103.200 E16.19007 F1500
G1 X103.870 Y103.600 F9000
G1 X104.270 Y103.600 E16.20607 F1500
G1 X106.270 Y103.600 F9000
G1 X106.670 Y103.600 E16.22207 F1500
G1 X107.070 Y103.600 F9000
G1 X107.870 Y103.600 E16.25407 F1500
G1 X108.670 Y103.600 F9000
G1 X109.070 Y103.600 E16.27007 F1500
G1 X111.070 Y103.600 F9000
G1 X111.870 Y103.600 E16.30207 F1500
G1 X112.670 Y103.600 F9000
G1 X118.670 Y103.600 E16.54207 F1500
G1 X119.070 Y103.600 F9000
G1 X119.330 Y103.600 E16.55243 F1500
G1 X103.235 Y104.000 F9000
G1 X103.635 Y104.000 E16.56843 F1500
G1 X105.635 Y104.000 F9000
G1 X106.035 Y104.000 E16.58443 F1500
G1 X107.635 Y104.000 F9000
G1 X108.035 Y104.000 E16.60043 F1500
G1 X108.835 Y104.000 F9000
G1 X109.235 Y104.000 E16.61643 F1500
G1 X110.435 Y104.000 F9000
G1 X110.835 Y104.000 E16.63243 F1500
G1 X111.235 Y104.000 F9000
G1 X111.635 Y104.000 E16.64843 F1500
G1 X112.035 Y104.000 F9000
G1 X112.435 Y104.000 E16.66443 F1500
G1 X112.835 Y104.000 F9000
G1 X113.635 Y104.000 E16.69643 F1500
G1 X114.435 Y104.000 F9000
G1 X119.165 Y104.000 E16.88564 F1500
G1 X101.820 Y104.400 F9000
G1 X102.220 Y104.400 E16.90164 F1500
G1 X103.020 Y104.400 F9000
G1 X103.420 Y104.400 E16.91764 F1500
G1 X104.220 Y104.400 F9000
G1 X104.620 Y104.400 E16.93364 F1500
G1 X105.820 Y104.400 F9000
G1 X106.620 Y104.400 E16.96564 F1500
G1 X107.020 Y104.400 F9000
G1 X107.820 Y104.400 E16.99764 F1500
G1 X108.220 Y104.400 F9000
G1 X108.620 Y104.400 E17.01364 F1500
G1 X109.420 Y104.400 F9000
G1 X109.820 Y104.400 E17.02964 F1500
G1 X110.620 Y104.400 F9000
G1 X111.020 Y104.400 E17.04564 F1500
G1 X111.820 Y104.400 F9000
G1 X112.220 Y104.400 E17.06164 F1500
G1 X112.620 Y104.400 F9000
G1 X115.420 Y104.400 E17.17364 F1500
G1 X115.820 Y104.400 F9000
G1 X118.980 Y104.400 E17.30004 F1500
G1 X101.227 Y104.800 F9000
G1 X101.627 Y104.800 E17.31604 F1500
G1 X102.427 Y104.800 F9000
G1 X103.227 Y104.800 E17.34804 F1500
G1 X103.627 Y104.800 F9000
G1 X104.427 Y104.800 E17.38004 F1500
G1 X106.027 Y104.800 F9000
G1 X106.427 Y104.800 E17.39604 F1500
G1 X106.827 Y104.800 F9000
G1 X107.227 Y104.800 E17.41204 F1500
G1 X107.627 Y104.800 F9000
G1 X108.427 Y104.800 E17.44404 F1500
G1 X109.227 Y104.800 F9000
G1 X110.027 Y104.800 E17.47604 F1500
G1 X110.427 Y104.800 F9000
G1 X110.827 Y104.800 E17.49204 F1500
G1 X111.227 Y104.800 F9000
G1 X112.027 Y104.800 E17.52404 F1500
G1 X113.627 Y104.800 F9000
G1 X114.827 Y104.800 E17.57204 F1500
G1 X115.227 Y104.800 F9000
G1 X118.773 Y104.800 E17.71386 F1500
G1 X103.858 Y105.200 F9000
G1 X104.258 Y105.200 E17.72986 F1500
G1 X104.658 Y105.200 F9000
G1 X105.058 Y105.200 E17.74586 F1500
G1 X105.458 Y105.200 F9000
G1 X106.258 Y105.200 E17.77786 F1500
G1 X107.458 Y105.200 F9000
G1 X109.458 Y105.200 E17.85786 F1500
G1 X109.858 Y105.200 F9000
G1 X111.058 Y105.200 E17.90586 F1500
G1 X112.658 Y105.200 F9000
G1 X113.058 Y105.200 E17.92186 F1500
G1 X113.458 Y105.200 F9000
G1 X114.658 Y105.200 E17.96986 F1500
G1 X115.058 Y105.200 F9000
G1 X118.542 Y105.200 E18.10919 F1500
G1 X102.115 Y105.600 F9000
G1 X102.515 Y105.600 E18.12519 F1500
G1 X105.715 Y105.600 F9000
G1 X106.115 Y105.600 E18.14119 F1500
G1 X108.915 Y105.600 F9000
G1 X109.715 Y105.600 E18.17319 F1500
G1 X110.115 Y105.600 F9000
G1 X114.515 Y105.600 E18.34919 F1500
G1 X114.915 Y105.600 F9000
G1 X118.285 Y105.600 E18.48398 F1500
G1 X102.800 Y106.000 F9000
G1 X103.200 Y106.000 E18.49998 F1500
G1 X104.000 Y106.000 F9000
G1 X104.400 Y106.000 E18.51598 F1500
G1 X105.200 Y106.000 F9000
G1 X106.000 Y106.000 E18.54798 F1500
G1 X106.400 Y106.000 F9000
G1 X106.800 Y106.000 E18.56398 F1500
G1 X107.600 Y106.000 F9000
G1 X108.400 Y106.000 E18.59598 F1500
G1 X108.800 Y106.000 F9000
G1 X109.200 Y106.000 E18.61198 F1500
G1 X110.800 Y106.000 F9000
G1 X111.600 Y106.000 E18.64398 F1500
G1 X112.000 Y106.000 F9000
G1 X112.800 Y106.000 E18.67598 F1500
G1 X113.200 Y106.000 F9000
G1 X114.000 Y106.000 E18.70798 F1500
G1 X114.400 Y106.000 F9000
G1 X116.800 Y106.000 E18.80398 F1500
G1 X117.200 Y106.000 F9000
G1 X118.000 Y106.000 E18.83598 F1500
G1 X102.316 Y106.400 F9000
G1 X103.516 Y106.400 E18.88398 F1500
G1 X105.516 Y106.400 F9000
G1 X105.916 Y106.400 E18.89998 F1500
G1 X106.716 Y106.400 F9000
G1 X107.516 Y106.400 E18.93198 F1500
G1 X107.916 Y106.400 F9000
G1 X108.316 Y106.400 E18.94798 F1500
G1 X109.116 Y106.400 F9000
G1 X109.516 Y106.400 E18.96398 F1500
G1 X109.916 Y106.400 F9000
G1 X116.716 Y106.400 E19.23598 F1500
G1 X117.116 Y106.400 F9000
G1 X117.684 Y106.400 E19.25868 F1500
G1 X102.668 Y106.800 F9000
G1 X104.268 Y106.800 E19.32268 F1500
G1 X105.068 Y106.800 F9000
G1 X105.468 Y106.800 E19.33868 F1500
G1 X106.268 Y106.800 F9000
G1 X106.668 Y106.800 E19.35468 F1500
G1 X107.068 Y106.800 F9000
G1 X109.868 Y106.800 E19.46668 F1500
G1 X110.268 Y106.800 F9000
G1 X110.668 Y106.800 E19.48268 F1500
G1 X111.068 Y106.800 F9000
G1 X114.668 Y106.800 E19.62668 F1500
G1 X115.068 Y106.800 F9000
G1 X117.332 Y106.800 E19.71725 F1500
G1 X103.460 Y107.200 F9000
G1 X103.860 Y107.200 E19.73325 F1500
G1 X104.660 Y107.200 F9000
G1 X105.060 Y107.200 E19.74925 F1500
G1 X106.660 Y107.200 F9000
G1 X108.260 Y107.200 E19.81325 F1500
G1 X108.660 Y107.200 F9000
G1 X109.060 Y107.200 E19.82925 F1500
G1 X109.460 Y107.200 F9000
G1 X110.260 Y107.200 E19.86125 F1500
G1 X111.060 Y107.200 F9000
G1 X111.460 Y107.200 E19.87725 F1500
G1 X111.860 Y107.200 F9000
G1 X112.660 Y107.200 E19.90925 F1500
G1 X113.060 Y107.200 F9000
G1 X113.460 Y107.200 E19.92525 F1500
G1 X113.860 Y107.200 F9000
G1 X114.660 Y107.200 E19.95725 F1500
G1 X115.060 Y107.200 F9000
G1 X115.860 Y107.200 E19.98925 F1500
G1 X116.260 Y107.200 F9000
G1 X116.940 Y107.200 E20.01643 F1500
G1 X103.901 Y107.600 F9000
G1 X104.701 Y107.600 E20.04843 F1500
G1 X105.501 Y107.600 F9000
G1 X105.901 Y107.600 E20.06443 F1500
G1 X106.301 Y107.600 F9000
G1 X106.701 Y107.600 E20.08043 F1500
G1 X107.101 Y107.600 F9000
G1 X107.501 Y107.600 E20.09643 F1500
G1 X109.101 Y107.600 F9000
G1 X110.701 Y107.600 E20.16043 F1500
G1 X111.901 Y107.600 F9000
G1 X112.701 Y107.600 E20.19243 F1500
G1 X113.501 Y107.600 F9000
G1 X114.301 Y107.600 E20.22443 F1500
G1 X114.701 Y107.600 F9000
G1 X115.901 Y107.600 E20.27243 F1500
G1 X116.301 Y107.600 F9000
G1 X116.499 Y107.600 E20.28037 F1500
G1 X104.400 Y108.000 F9000
G1 X104.800 Y108.000 E20.29637 F1500
G1 X105.600 Y108.000 F9000
G1 X106.800 Y108.000 E20.34437 F1500
G1 X107.200 Y108.000 F9000
G1 X107.600 Y108.000 E20.36037 F1500
G1 X108.000 Y108.000 F9000
G1 X108.400 Y108.000 E20.37637 F1500
G1 X109.200 Y108.000 F9000
G1 X109.600 Y108.000 E20.39237 F1500
G1 X110.400 Y108.000 F9000
G1 X110.800 Y108.000 E20.40837 F1500
G1 X111.200 Y108.000 F9000
G1 X111.600 Y108.000 E20.42437 F1500
G1 X112.400 Y108.000 F9000
G1 X114.000 Y108.000 E20.48837 F1500
G1 X114.400 Y108.000 F9000
G1 X116.000 Y108.000 E20.55237 F1500
G1 X104.974 Y108.400 F9000
G1 X105.374 Y108.400 E20.56837 F1500
G1 X106.574 Y108.400 F9000
G1 X106.974 Y108.400 E20.58437 F1500
G1 X107.374 Y108.400 F9000
G1 X107.774 Y108.400 E20.60037 F1500
G1 X108.574 Y108.400 F9000
G1 X111.774 Y108.400 E20.72837 F1500
G1 X112.574 Y108.400 F9000
G1 X112.974 Y108.400 E20.74437 F1500
G1 X113.374 Y108.400 F9000
G1 X115.374 Y108.400 E20.82437 F1500
G1 X105.650 Y108.800 F9000
G1 X106.850 Y108.800 E20.87237 F1500
G1 X108.050 Y108.800 F9000
G1 X108.450 Y108.800 E20.88837 F1500
G1 X109.250 Y108.800 F9000
G1 X109.650 Y108.800 E20.90437 F1500
G1 X110.050 Y108.800 F9000
G1 X110.850 Y108.800 E20.93637 F1500
G1 X111.250 Y108.800 F9000
G1 X114.750 Y108.800 E21.07635 F1500
G1 X107.681 Y109.200 F9000
G1 X108.081 Y109.200 E21.09235 F1500
G1 X108.481 Y109.200 F9000
G1 X110.081 Y109.200 E21.15635 F1500
G1 X110.881 Y109.200 F9000
G1 X111.281 Y109.200 E21.17235 F1500
G1 X112.081 Y109.200 F9000
G1 X113.919 Y109.200 E21.24589 F1500
G1 X107.200 Y109.600 F9000
G1 X107.600 Y109.600 E21.26189 F1500
G1 X109.600 Y109.600 F9000
G1 X110.400 Y109.600 E21.29389 F1500
G1 X112.400 Y109.600 F9000
G1 X112.800 Y109.600 E21.30989 F1500

G1 Z50 F300 ; Lift nozzle
M104 S0 ; Turn off extruder
M140 S0 ; Turn off bed
G28 X0 Y0 ; Home axes
M84 ; Disable motors
