# Supplementary material for: Hybrid reasoning for perception, explanation, and autonomous action in manufacturing
Source: Nat Commun. 2026 May 18;17:6589. doi: 10.1038/s41467-026-72378-9 (PMC13381764; doi:10.1038/s41467-026-72378-9)
Supplement: Supplementary file 3 — Supplementary Files [file 41467_2026_72378_MOESM3_ESM.zip › supplementary-files/infill_types/circle_stochastic_20mm_single_layer.gcode]

G21 ; Set units to millimeters
G90 ; Use absolute positioning
M104 S200 ; Set extruder temperature to 200C
M140 S60 ; Set bed temperature to 60C
G28 ; Home all axes
M109 S200 ; Wait for extruder to reach 200C
M190 S60 ; Wait for bed to reach 60C
G92 E0 ; Reset extruder
G1 Z0.2 F300 ; Move to first layer height
G1 X110 Y100 F1500 ; Move to start position
G1 F9000
G1 X120.000 Y100.000 F9000
G1 X119.996 Y100.286 E0.01142 F1500
G1 X119.984 Y100.571 E0.02285 F1500
G1 X119.963 Y100.856 E0.03427 F1500
G1 X119.935 Y101.140 E0.04569 F1500
G1 X119.898 Y101.423 E0.05712 F1500
G1 X119.854 Y101.705 E0.06854 F1500
G1 X119.801 Y101.986 E0.07997 F1500
G1 X119.740 Y102.265 E0.09139 F1500
G1 X119.671 Y102.542 E0.10281 F1500
G1 X119.595 Y102.817 E0.11424 F1500
G1 X119.511 Y103.090 E0.12566 F1500
G1 X119.418 Y103.360 E0.13708 F1500
G1 X119.319 Y103.628 E0.14851 F1500
G1 X119.211 Y103.893 E0.15993 F1500
G1 X119.096 Y104.154 E0.17135 F1500
G1 X118.974 Y104.412 E0.18278 F1500
G1 X118.844 Y104.667 E0.19420 F1500
G1 X118.707 Y104.917 E0.20562 F1500
G1 X118.563 Y105.164 E0.21705 F1500
G1 X118.413 Y105.406 E0.22847 F1500
G1 X118.255 Y105.644 E0.23990 F1500
G1 X118.090 Y105.878 E0.25132 F1500
G1 X117.919 Y106.106 E0.26274 F1500
G1 X117.741 Y106.330 E0.27417 F1500
G1 X117.557 Y106.549 E0.28559 F1500
G1 X117.367 Y106.762 E0.29701 F1500
G1 X117.171 Y106.969 E0.30844 F1500
G1 X116.969 Y107.171 E0.31986 F1500
G1 X116.762 Y107.367 E0.33128 F1500
G1 X116.549 Y107.557 E0.34271 F1500
G1 X116.330 Y107.741 E0.35413 F1500
G1 X116.106 Y107.919 E0.36555 F1500
G1 X115.878 Y108.090 E0.37698 F1500
G1 X115.644 Y108.255 E0.38840 F1500
G1 X115.406 Y108.413 E0.39983 F1500
G1 X115.164 Y108.563 E0.41125 F1500
G1 X114.917 Y108.707 E0.42267 F1500
G1 X114.667 Y108.844 E0.43410 F1500
G1 X114.412 Y108.974 E0.44552 F1500
G1 X114.154 Y109.096 E0.45694 F1500
G1 X113.893 Y109.211 E0.46837 F1500
G1 X113.628 Y109.319 E0.47979 F1500
G1 X113.360 Y109.418 E0.49121 F1500
G1 X113.090 Y109.511 E0.50264 F1500
G1 X112.817 Y109.595 E0.51406 F1500
G1 X112.542 Y109.671 E0.52548 F1500
G1 X112.265 Y109.740 E0.53691 F1500
G1 X111.986 Y109.801 E0.54833 F1500
G1 X111.705 Y109.854 E0.55976 F1500
G1 X111.423 Y109.898 E0.57118 F1500
G1 X111.140 Y109.935 E0.58260 F1500
G1 X110.856 Y109.963 E0.59403 F1500
G1 X110.571 Y109.984 E0.60545 F1500
G1 X110.286 Y109.996 E0.61687 F1500
G1 X110.000 Y110.000 E0.62830 F1500
G1 X109.714 Y109.996 E0.63972 F1500
G1 X109.429 Y109.984 E0.65114 F1500
G1 X109.144 Y109.963 E0.66257 F1500
G1 X108.860 Y109.935 E0.67399 F1500
G1 X108.577 Y109.898 E0.68542 F1500
G1 X108.295 Y109.854 E0.69684 F1500
G1 X108.014 Y109.801 E0.70826 F1500
G1 X107.735 Y109.740 E0.71969 F1500
G1 X107.458 Y109.671 E0.73111 F1500
G1 X107.183 Y109.595 E0.74253 F1500
G1 X106.910 Y109.511 E0.75396 F1500
G1 X106.640 Y109.418 E0.76538 F1500
G1 X106.372 Y109.319 E0.77680 F1500
G1 X106.107 Y109.211 E0.78823 F1500
G1 X105.846 Y109.096 E0.79965 F1500
G1 X105.588 Y108.974 E0.81107 F1500
G1 X105.333 Y108.844 E0.82250 F1500
G1 X105.083 Y108.707 E0.83392 F1500
G1 X104.836 Y108.563 E0.84535 F1500
G1 X104.594 Y108.413 E0.85677 F1500
G1 X104.356 Y108.255 E0.86819 F1500
G1 X104.122 Y108.090 E0.87962 F1500
G1 X103.894 Y107.919 E0.89104 F1500
G1 X103.670 Y107.741 E0.90246 F1500
G1 X103.451 Y107.557 E0.91389 F1500
G1 X103.238 Y107.367 E0.92531 F1500
G1 X103.031 Y107.171 E0.93673 F1500
G1 X102.829 Y106.969 E0.94816 F1500
G1 X102.633 Y106.762 E0.95958 F1500
G1 X102.443 Y106.549 E0.97100 F1500
G1 X102.259 Y106.330 E0.98243 F1500
G1 X102.081 Y106.106 E0.99385 F1500
G1 X101.910 Y105.878 E1.00528 F1500
G1 X101.745 Y105.644 E1.01670 F1500
G1 X101.587 Y105.406 E1.02812 F1500
G1 X101.437 Y105.164 E1.03955 F1500
G1 X101.293 Y104.917 E1.05097 F1500
G1 X101.156 Y104.667 E1.06239 F1500
G1 X101.026 Y104.412 E1.07382 F1500
G1 X100.904 Y104.154 E1.08524 F1500
G1 X100.789 Y103.893 E1.09666 F1500
G1 X100.681 Y103.628 E1.10809 F1500
G1 X100.582 Y103.360 E1.11951 F1500
G1 X100.489 Y103.090 E1.13093 F1500
G1 X100.405 Y102.817 E1.14236 F1500
G1 X100.329 Y102.542 E1.15378 F1500
G1 X100.260 Y102.265 E1.16521 F1500
G1 X100.199 Y101.986 E1.17663 F1500
G1 X100.146 Y101.705 E1.18805 F1500
G1 X100.102 Y101.423 E1.19948 F1500
G1 X100.065 Y101.140 E1.21090 F1500
G1 X100.037 Y100.856 E1.22232 F1500
G1 X100.016 Y100.571 E1.23375 F1500
G1 X100.004 Y100.286 E1.24517 F1500
G1 X100.000 Y100.000 E1.25659 F1500
G1 X100.004 Y99.714 E1.26802 F1500
G1 X100.016 Y99.429 E1.27944 F1500
G1 X100.037 Y99.144 E1.29087 F1500
G1 X100.065 Y98.860 E1.30229 F1500
G1 X100.102 Y98.577 E1.31371 F1500
G1 X100.146 Y98.295 E1.32514 F1500
G1 X100.199 Y98.014 E1.33656 F1500
G1 X100.260 Y97.735 E1.34798 F1500
G1 X100.329 Y97.458 E1.35941 F1500
G1 X100.405 Y97.183 E1.37083 F1500
G1 X100.489 Y96.910 E1.38225 F1500
G1 X100.582 Y96.640 E1.39368 F1500
G1 X100.681 Y96.372 E1.40510 F1500
G1 X100.789 Y96.107 E1.41652 F1500
G1 X100.904 Y95.846 E1.42795 F1500
G1 X101.026 Y95.588 E1.43937 F1500
G1 X101.156 Y95.333 E1.45080 F1500
G1 X101.293 Y95.083 E1.46222 F1500
G1 X101.437 Y94.836 E1.47364 F1500
G1 X101.587 Y94.594 E1.48507 F1500
G1 X101.745 Y94.356 E1.49649 F1500
G1 X101.910 Y94.122 E1.50791 F1500
G1 X102.081 Y93.894 E1.51934 F1500
G1 X102.259 Y93.670 E1.53076 F1500
G1 X102.443 Y93.451 E1.54218 F1500
G1 X102.633 Y93.238 E1.55361 F1500
G1 X102.829 Y93.031 E1.56503 F1500
G1 X103.031 Y92.829 E1.57645 F1500
G1 X103.238 Y92.633 E1.58788 F1500
G1 X103.451 Y92.443 E1.59930 F1500
G1 X103.670 Y92.259 E1.61073 F1500
G1 X103.894 Y92.081 E1.62215 F1500
G1 X104.122 Y91.910 E1.63357 F1500
G1 X104.356 Y91.745 E1.64500 F1500
G1 X104.594 Y91.587 E1.65642 F1500
G1 X104.836 Y91.437 E1.66784 F1500
G1 X105.083 Y91.293 E1.67927 F1500
G1 X105.333 Y91.156 E1.69069 F1500
G1 X105.588 Y91.026 E1.70211 F1500
G1 X105.846 Y90.904 E1.71354 F1500
G1 X106.107 Y90.789 E1.72496 F1500
G1 X106.372 Y90.681 E1.73638 F1500
G1 X106.640 Y90.582 E1.74781 F1500
G1 X106.910 Y90.489 E1.75923 F1500
G1 X107.183 Y90.405 E1.77066 F1500
G1 X107.458 Y90.329 E1.78208 F1500
G1 X107.735 Y90.260 E1.79350 F1500
G1 X108.014 Y90.199 E1.80493 F1500
G1 X108.295 Y90.146 E1.81635 F1500
G1 X108.577 Y90.102 E1.82777 F1500
G1 X108.860 Y90.065 E1.83920 F1500
G1 X109.144 Y90.037 E1.85062 F1500
G1 X109.429 Y90.016 E1.86204 F1500
G1 X109.714 Y90.004 E1.87347 F1500
G1 X110.000 Y90.000 E1.88489 F1500
G1 X110.286 Y90.004 E1.89632 F1500
G1 X110.571 Y90.016 E1.90774 F1500
G1 X110.856 Y90.037 E1.91916 F1500
G1 X111.140 Y90.065 E1.93059 F1500
G1 X111.423 Y90.102 E1.94201 F1500
G1 X111.705 Y90.146 E1.95343 F1500
G1 X111.986 Y90.199 E1.96486 F1500
G1 X112.265 Y90.260 E1.97628 F1500
G1 X112.542 Y90.329 E1.98770 F1500
G1 X112.817 Y90.405 E1.99913 F1500
G1 X113.090 Y90.489 E2.01055 F1500
G1 X113.360 Y90.582 E2.02197 F1500
G1 X113.628 Y90.681 E2.03340 F1500
G1 X113.893 Y90.789 E2.04482 F1500
G1 X114.154 Y90.904 E2.05625 F1500
G1 X114.412 Y91.026 E2.06767 F1500
G1 X114.667 Y91.156 E2.07909 F1500
G1 X114.917 Y91.293 E2.09052 F1500
G1 X115.164 Y91.437 E2.10194 F1500
G1 X115.406 Y91.587 E2.11336 F1500
G1 X115.644 Y91.745 E2.12479 F1500
G1 X115.878 Y91.910 E2.13621 F1500
G1 X116.106 Y92.081 E2.14763 F1500
G1 X116.330 Y92.259 E2.15906 F1500
G1 X116.549 Y92.443 E2.17048 F1500
G1 X116.762 Y92.633 E2.18190 F1500
G1 X116.969 Y92.829 E2.19333 F1500
G1 X117.171 Y93.031 E2.20475 F1500
G1 X117.367 Y93.238 E2.21618 F1500
G1 X117.557 Y93.451 E2.22760 F1500
G1 X117.741 Y93.670 E2.23902 F1500
G1 X117.919 Y93.894 E2.25045 F1500
G1 X118.090 Y94.122 E2.26187 F1500
G1 X118.255 Y94.356 E2.27329 F1500
G1 X118.413 Y94.594 E2.28472 F1500
G1 X118.563 Y94.836 E2.29614 F1500
G1 X118.707 Y95.083 E2.30756 F1500
G1 X118.844 Y95.333 E2.31899 F1500
G1 X118.974 Y95.588 E2.33041 F1500
G1 X119.096 Y95.846 E2.34183 F1500
G1 X119.211 Y96.107 E2.35326 F1500
G1 X119.319 Y96.372 E2.36468 F1500
G1 X119.418 Y96.640 E2.37611 F1500
G1 X119.511 Y96.910 E2.38753 F1500
G1 X119.595 Y97.183 E2.39895 F1500
G1 X119.671 Y97.458 E2.41038 F1500
G1 X119.740 Y97.735 E2.42180 F1500
G1 X119.801 Y98.014 E2.43322 F1500
G1 X119.854 Y98.295 E2.44465 F1500
G1 X119.898 Y98.577 E2.45607 F1500
G1 X119.935 Y98.860 E2.46749 F1500
G1 X119.963 Y99.144 E2.47892 F1500
G1 X119.984 Y99.429 E2.49034 F1500
G1 X119.996 Y99.714 E2.50177 F1500
G1 X120.000 Y100.000 E2.51319 F1500
G1 X110.000 Y100.000 F9000
G1 X110.750 Y100.277 E2.54519 F1500
G1 X111.451 Y100.663 E2.57719 F1500
G1 X112.196 Y100.954 E2.60919 F1500
G1 X112.959 Y101.197 E2.64119 F1500
G1 X113.645 Y101.609 E2.67319 F1500
G1 X114.357 Y101.973 E2.70519 F1500
G1 X115.019 Y102.422 E2.73719 F1500
G1 X115.724 Y102.800 E2.76919 F1500
G1 X116.376 Y103.264 E2.80119 F1500
G1 X117.032 Y103.721 E2.83319 F1500
G1 X117.757 Y104.060 E2.86519 F1500
G1 X118.438 Y104.479 E2.89719 F1500
G1 X118.818 Y104.717 E2.91510 F1500
G1 X118.497 Y104.572 E2.92919 F1500
G1 X117.797 Y104.183 E2.96119 F1500
G1 X117.201 Y103.650 E2.99319 F1500
G1 X116.673 Y103.049 E3.02519 F1500
G1 X116.115 Y102.476 E3.05719 F1500
G1 X115.430 Y102.063 E3.08919 F1500
G1 X114.728 Y101.679 E3.12119 F1500
G1 X114.022 Y101.303 E3.15319 F1500
G1 X113.263 Y101.050 E3.18519 F1500
G1 X112.466 Y100.986 E3.21719 F1500
G1 X111.666 Y100.956 E3.24919 F1500
G1 X110.878 Y101.091 E3.28119 F1500
G1 X110.101 Y101.285 E3.31319 F1500
G1 X109.302 Y101.300 E3.34519 F1500
G1 X108.508 Y101.198 E3.37719 F1500
G1 X107.711 Y101.263 E3.40919 F1500
G1 X106.953 Y101.520 E3.44119 F1500
G1 X106.201 Y101.792 E3.47319 F1500
G1 X105.411 Y101.919 E3.50519 F1500
G1 X104.611 Y101.907 E3.53719 F1500
G1 X103.812 Y101.871 E3.56919 F1500
G1 X103.013 Y101.913 E3.60119 F1500
G1 X102.217 Y101.991 E3.63319 F1500
G1 X101.425 Y101.879 E3.66519 F1500
G1 X100.629 Y101.968 E3.69719 F1500
G1 X100.217 Y102.072 E3.71420 F1500
G1 X100.586 Y102.008 E3.72919 F1500
G1 X101.352 Y101.777 E3.76119 F1500
G1 X102.040 Y101.368 E3.79319 F1500
G1 X102.797 Y101.109 E3.82519 F1500
G1 X103.571 Y100.909 E3.85719 F1500
G1 X104.354 Y100.744 E3.88919 F1500
G1 X105.154 Y100.731 E3.92119 F1500
G1 X105.949 Y100.646 E3.95319 F1500
G1 X106.749 Y100.677 E3.98519 F1500
G1 X107.540 Y100.561 E4.01719 F1500
G1 X108.340 Y100.585 E4.04919 F1500
G1 X109.136 Y100.667 E4.08119 F1500
G1 X109.929 Y100.767 E4.11319 F1500
G1 X110.714 Y100.925 E4.14519 F1500
G1 X111.505 Y101.046 E4.17719 F1500
G1 X112.305 Y101.047 E4.20919 F1500
G1 X113.103 Y100.993 E4.24119 F1500
G1 X113.865 Y100.750 E4.27319 F1500
G1 X114.567 Y100.367 E4.30519 F1500
G1 X115.255 Y99.958 E4.33719 F1500
G1 X116.006 Y99.683 E4.36919 F1500
G1 X116.801 Y99.597 E4.40119 F1500
G1 X117.568 Y99.366 E4.43319 F1500
G1 X118.318 Y99.089 E4.46519 F1500
G1 X118.972 Y98.628 E4.49719 F1500
G1 X119.550 Y98.075 E4.52919 F1500
G1 X119.754 Y97.798 E4.54297 F1500
G1 X119.353 Y97.582 E4.56119 F1500
G1 X118.706 Y97.112 E4.59319 F1500
G1 X118.032 Y96.682 E4.62519 F1500
G1 X117.281 Y96.405 E4.65719 F1500
G1 X116.596 Y95.991 E4.68919 F1500
G1 X115.997 Y95.461 E4.72119 F1500
G1 X115.291 Y95.084 E4.75319 F1500
G1 X114.595 Y94.691 E4.78519 F1500
G1 X113.930 Y94.246 E4.81719 F1500
G1 X113.297 Y93.757 E4.84919 F1500
G1 X112.753 Y93.170 E4.88119 F1500
G1 X112.243 Y92.553 E4.91319 F1500
G1 X111.842 Y91.861 E4.94519 F1500
G1 X111.451 Y91.163 E4.97719 F1500
G1 X111.034 Y90.480 E5.00919 F1500
G1 X110.793 Y90.032 E5.02957 F1500
G1 X110.617 Y90.263 E5.04119 F1500
G1 X110.305 Y90.999 E5.07319 F1500
G1 X109.980 Y91.730 E5.10519 F1500
G1 X109.854 Y92.520 E5.13719 F1500
G1 X109.901 Y93.319 E5.16919 F1500
G1 X109.890 Y94.119 E5.20119 F1500
G1 X109.855 Y94.918 E5.23319 F1500
G1 X109.628 Y95.685 E5.26519 F1500
G1 X109.262 Y96.397 E5.29719 F1500
G1 X109.036 Y97.164 E5.32919 F1500
G1 X108.849 Y97.942 E5.36119 F1500
G1 X108.777 Y98.739 E5.39319 F1500
G1 X108.859 Y99.534 E5.42519 F1500
G1 X109.041 Y100.313 E5.45719 F1500
G1 X109.058 Y101.113 E5.48919 F1500
G1 X108.945 Y101.905 E5.52119 F1500
G1 X108.892 Y102.703 E5.55319 F1500
G1 X108.791 Y103.497 E5.58519 F1500
G1 X108.719 Y104.294 E5.61719 F1500
G1 X108.619 Y105.088 E5.64919 F1500
G1 X108.707 Y105.883 E5.68119 F1500
G1 X108.772 Y106.680 E5.71319 F1500
G1 X108.733 Y107.479 E5.74519 F1500
G1 X108.822 Y108.274 E5.77719 F1500
G1 X108.799 Y109.074 E5.80919 F1500
G1 X108.948 Y109.860 E5.84119 F1500
G1 X108.988 Y109.949 E5.84508 F1500
G1 X109.399 Y109.379 E5.87319 F1500
G1 X109.895 Y108.751 E5.90519 F1500
G1 X110.295 Y108.059 E5.93719 F1500
G1 X110.824 Y107.458 E5.96919 F1500
G1 X111.334 Y106.842 E6.00119 F1500
G1 X111.976 Y106.365 E6.03319 F1500
G1 X112.495 Y105.756 E6.06519 F1500
G1 X112.961 Y105.106 E6.09719 F1500
G1 X113.324 Y104.393 E6.12919 F1500
G1 X113.579 Y103.635 E6.16119 F1500
G1 X113.820 Y102.872 E6.19319 F1500
G1 X113.880 Y102.074 E6.22519 F1500
G1 X113.906 Y101.274 E6.25719 F1500
G1 X113.900 Y100.475 E6.28919 F1500
G1 X114.085 Y99.696 E6.32119 F1500
G1 X114.311 Y98.929 E6.35319 F1500
G1 X114.692 Y98.225 E6.38519 F1500
G1 X115.195 Y97.604 E6.41719 F1500
G1 X115.768 Y97.045 E6.44919 F1500
G1 X116.370 Y96.518 E6.48119 F1500
G1 X116.900 Y95.919 E6.51319 F1500
G1 X117.278 Y95.214 E6.54519 F1500
G1 X117.789 Y94.598 E6.57719 F1500
G1 X118.165 Y94.227 E6.59834 F1500
G1 X117.921 Y94.345 E6.60919 F1500
G1 X117.201 Y94.694 E6.64119 F1500
G1 X116.588 Y95.208 E6.67319 F1500
G1 X116.003 Y95.753 E6.70519 F1500
G1 X115.470 Y96.350 E6.73719 F1500
G1 X114.803 Y96.792 E6.76919 F1500
G1 X114.193 Y97.309 E6.80119 F1500
G1 X113.513 Y97.730 E6.83319 F1500
G1 X112.924 Y98.272 E6.86519 F1500
G1 X112.250 Y98.703 E6.89719 F1500
G1 X111.531 Y99.053 E6.92919 F1500
G1 X110.901 Y99.547 E6.96119 F1500
G1 X110.185 Y99.903 E6.99319 F1500
G1 X109.483 Y100.286 E7.02519 F1500
G1 X108.711 Y100.497 E7.05719 F1500
G1 X107.965 Y100.785 E7.08919 F1500
G1 X107.226 Y101.092 E7.12119 F1500
G1 X106.496 Y101.420 E7.15319 F1500
G1 X105.762 Y101.738 E7.18519 F1500
G1 X105.015 Y102.025 E7.21719 F1500
G1 X104.223 Y102.132 E7.24919 F1500
G1 X103.423 Y102.098 E7.28119 F1500
G1 X102.624 Y102.117 E7.31319 F1500
G1 X101.846 Y101.930 E7.34519 F1500
G1 X101.051 Y101.837 E7.37719 F1500
G1 X100.255 Y101.922 E7.40919 F1500
G1 X100.189 Y101.934 E7.41190 F1500
G1 X100.905 Y101.782 E7.44119 F1500
G1 X101.669 Y101.545 E7.47319 F1500
G1 X102.466 Y101.476 E7.50519 F1500
G1 X103.260 Y101.373 E7.53719 F1500
G1 X104.005 Y101.081 E7.56919 F1500
G1 X104.665 Y100.630 E7.60119 F1500
G1 X105.418 Y100.358 E7.63319 F1500
G1 X106.191 Y100.155 E7.66519 F1500
G1 X106.927 Y99.842 E7.69719 F1500
G1 X107.579 Y99.377 E7.72919 F1500
G1 X108.177 Y98.846 E7.76119 F1500
G1 X108.696 Y98.237 E7.79319 F1500
G1 X109.061 Y97.525 E7.82519 F1500
G1 X109.392 Y96.797 E7.85719 F1500
G1 X109.873 Y96.158 E7.88919 F1500
G1 X110.231 Y95.442 E7.92119 F1500
G1 X110.715 Y94.805 E7.95319 F1500
G1 X111.311 Y94.272 E7.98519 F1500
G1 X111.924 Y93.759 E8.01719 F1500
G1 X112.384 Y93.104 E8.04919 F1500
G1 X112.929 Y92.518 E8.08119 F1500
G1 X113.330 Y91.826 E8.11319 F1500
G1 X113.793 Y91.173 E8.14519 F1500
G1 X114.059 Y90.861 E8.16161 F1500
G1 X114.009 Y91.247 E8.17719 F1500
G1 X113.868 Y92.035 E8.20919 F1500
G1 X113.748 Y92.826 E8.24119 F1500
G1 X113.586 Y93.609 E8.27319 F1500
G1 X113.503 Y94.405 E8.30519 F1500
G1 X113.436 Y95.202 E8.33719 F1500
G1 X113.455 Y96.002 E8.36919 F1500
G1 X113.331 Y96.792 E8.40119 F1500
G1 X113.154 Y97.572 E8.43319 F1500
G1 X112.912 Y98.335 E8.46519 F1500
G1 X112.486 Y99.012 E8.49719 F1500
G1 X111.957 Y99.612 E8.52919 F1500
G1 X111.308 Y100.079 E8.56119 F1500
G1 X110.739 Y100.641 E8.59319 F1500
G1 X110.241 Y101.268 E8.62519 F1500
G1 X109.803 Y101.938 E8.65719 F1500
G1 X109.311 Y102.568 E8.68919 F1500
G1 X108.879 Y103.241 E8.72119 F1500
G1 X108.320 Y103.813 E8.75319 F1500
G1 X107.793 Y104.416 E8.78519 F1500
G1 X107.196 Y104.948 E8.81719 F1500
G1 X106.531 Y105.392 E8.84919 F1500
G1 X105.785 Y105.682 E8.88119 F1500
G1 X105.098 Y106.092 E8.91319 F1500
G1 X104.425 Y106.524 E8.94519 F1500
G1 X103.682 Y106.822 E8.97719 F1500
G1 X102.896 Y106.971 E9.00919 F1500
G1 X102.848 Y106.989 E9.01126 F1500
G1 X103.128 Y106.295 E9.04119 F1500
G1 X103.518 Y105.597 E9.07319 F1500
G1 X103.758 Y104.834 E9.10519 F1500
G1 X103.894 Y104.045 E9.13719 F1500
G1 X103.839 Y103.247 E9.16919 F1500
G1 X103.707 Y102.458 E9.20119 F1500
G1 X103.393 Y101.722 E9.23319 F1500
G1 X103.118 Y100.971 E9.26519 F1500
G1 X103.038 Y100.175 E9.29719 F1500
G1 X103.166 Y99.385 E9.32919 F1500
G1 X103.085 Y98.589 E9.36119 F1500
G1 X103.032 Y97.791 E9.39319 F1500
G1 X102.971 Y96.993 E9.42519 F1500
G1 X103.023 Y96.195 E9.45719 F1500
G1 X103.033 Y95.395 E9.48919 F1500
G1 X103.012 Y94.595 E9.52119 F1500
G1 X103.180 Y93.813 E9.55319 F1500
G1 X103.390 Y93.041 E9.58519 F1500
G1 X103.704 Y92.305 E9.61719 F1500
G1 X103.780 Y92.170 E9.62342 F1500
G1 X104.398 Y91.988 E9.64919 F1500
G1 X105.189 Y91.865 E9.68119 F1500
G1 X105.982 Y91.761 E9.71319 F1500
G1 X106.777 Y91.848 E9.74519 F1500
G1 X107.570 Y91.958 E9.77719 F1500
G1 X108.312 Y92.256 E9.80919 F1500
G1 X109.002 Y92.661 E9.84119 F1500
G1 X109.743 Y92.964 E9.87319 F1500
G1 X110.515 Y93.172 E9.90519 F1500
G1 X111.268 Y93.441 E9.93719 F1500
G1 X111.971 Y93.824 E9.96919 F1500
G1 X112.671 Y94.211 E10.00119 F1500
G1 X113.300 Y94.706 E10.03319 F1500
G1 X113.848 Y95.288 E10.06519 F1500
G1 X114.515 Y95.730 E10.09719 F1500
G1 X115.198 Y96.147 E10.12919 F1500
G1 X115.939 Y96.448 E10.16119 F1500
G1 X116.663 Y96.790 E10.19319 F1500
G1 X117.430 Y97.015 E10.22519 F1500
G1 X118.190 Y97.266 E10.25719 F1500
G1 X118.983 Y97.371 E10.28919 F1500
G1 X119.714 Y97.625 E10.32014 F1500
G1 X119.696 Y97.644 E10.32119 F1500
G1 X119.255 Y98.311 E10.35319 F1500
G1 X118.978 Y99.062 E10.38519 F1500
G1 X118.856 Y99.853 E10.41719 F1500
G1 X118.571 Y100.600 E10.44919 F1500
G1 X118.330 Y101.363 E10.48119 F1500
G1 X118.192 Y102.151 E10.51319 F1500
G1 X118.128 Y102.948 E10.54519 F1500
G1 X118.058 Y103.745 E10.57719 F1500
G1 X117.965 Y104.540 E10.60919 F1500
G1 X118.037 Y105.337 E10.64119 F1500
G1 X118.175 Y105.760 E10.65897 F1500
G1 X117.820 Y105.770 E10.67319 F1500
G1 X117.045 Y105.969 E10.70519 F1500
G1 X116.309 Y106.284 E10.73719 F1500
G1 X115.648 Y106.734 E10.76919 F1500
G1 X114.910 Y107.044 E10.80119 F1500
G1 X114.203 Y107.418 E10.83319 F1500
G1 X113.452 Y107.692 E10.86519 F1500
G1 X112.730 Y108.038 E10.89719 F1500
G1 X112.122 Y108.557 E10.92919 F1500
G1 X111.619 Y109.180 E10.96119 F1500
G1 X110.989 Y109.673 E10.99319 F1500
G1 X110.425 Y109.991 E11.01911 F1500
G1 X110.286 Y109.928 E11.02519 F1500
G1 X109.627 Y109.475 E11.05719 F1500
G1 X109.075 Y108.896 E11.08919 F1500
G1 X108.474 Y108.368 E11.12119 F1500
G1 X107.854 Y107.863 E11.15319 F1500
G1 X107.305 Y107.280 E11.18519 F1500
G1 X106.755 Y106.700 E11.21719 F1500
G1 X106.327 Y106.024 E11.24919 F1500
G1 X105.794 Y105.428 E11.28119 F1500
G1 X105.254 Y104.837 E11.31319 F1500
G1 X104.859 Y104.142 E11.34519 F1500
G1 X104.364 Y103.513 E11.37719 F1500
G1 X103.809 Y102.937 E11.40919 F1500
G1 X103.136 Y102.504 E11.44119 F1500
G1 X102.460 Y102.077 E11.47319 F1500
G1 X101.748 Y101.712 E11.50519 F1500
G1 X101.016 Y101.389 E11.53719 F1500
G1 X100.241 Y101.189 E11.56919 F1500
G1 X100.062 Y101.109 E11.57705 F1500
G1 X100.546 Y100.749 E11.60119 F1500
G1 X101.192 Y100.277 E11.63319 F1500
G1 X101.841 Y99.809 E11.66519 F1500
G1 X102.485 Y99.335 E11.69719 F1500
G1 X103.210 Y98.996 E11.72919 F1500
G1 X103.969 Y98.745 E11.76119 F1500
G1 X104.756 Y98.600 E11.79319 F1500
G1 X105.539 Y98.435 E11.82519 F1500
G1 X106.326 Y98.290 E11.85719 F1500
G1 X107.126 Y98.289 E11.88919 F1500
G1 X107.919 Y98.183 E11.92119 F1500
G1 X108.676 Y97.925 E11.95319 F1500
G1 X109.471 Y97.834 E11.98519 F1500
G1 X110.270 Y97.816 E12.01719 F1500
G1 X111.064 Y97.713 E12.04919 F1500
G1 X111.836 Y97.504 E12.08119 F1500
G1 X112.572 Y97.192 E12.11319 F1500
G1 X113.335 Y96.951 E12.14519 F1500
G1 X114.129 Y96.853 E12.17719 F1500
G1 X114.924 Y96.758 E12.20919 F1500
G1 X115.698 Y96.555 E12.24119 F1500
G1 X116.497 Y96.521 E12.27319 F1500
G1 X117.261 Y96.285 E12.30519 F1500
G1 X117.985 Y95.945 E12.33719 F1500
G1 X118.665 Y95.523 E12.36919 F1500
G1 X118.864 Y95.371 E12.37922 F1500
G1 X118.341 Y95.539 E12.40119 F1500
G1 X117.552 Y95.673 E12.43319 F1500
G1 X116.753 Y95.648 E12.46519 F1500
G1 X115.967 Y95.801 E12.49719 F1500
G1 X115.217 Y96.079 E12.52919 F1500
G1 X114.447 Y96.294 E12.56119 F1500
G1 X113.694 Y96.564 E12.59319 F1500
G1 X113.030 Y97.012 E12.62519 F1500
G1 X112.367 Y97.459 E12.65719 F1500
G1 X111.668 Y97.848 E12.68919 F1500
G1 X110.981 Y98.258 E12.72119 F1500
G1 X110.310 Y98.694 E12.75319 F1500
G1 X109.638 Y99.128 E12.78519 F1500
G1 X109.058 Y99.678 E12.81719 F1500
G1 X108.407 Y100.144 E12.84919 F1500
G1 X107.812 Y100.678 E12.88119 F1500
G1 X107.212 Y101.207 E12.91319 F1500
G1 X106.739 Y101.853 E12.94519 F1500
G1 X106.315 Y102.531 E12.97719 F1500
G1 X105.777 Y103.124 E13.00919 F1500
G1 X105.270 Y103.742 E13.04119 F1500
G1 X104.856 Y104.426 E13.07319 F1500
G1 X104.412 Y105.092 E13.10519 F1500
G1 X104.122 Y105.837 E13.13719 F1500
G1 X103.686 Y106.509 E13.16919 F1500
G1 X103.122 Y107.075 E13.20119 F1500
G1 X103.053 Y107.193 E13.20664 F1500
G1 X103.616 Y106.841 E13.23319 F1500
G1 X104.212 Y106.308 E13.26519 F1500
G1 X104.820 Y105.788 E13.29719 F1500
G1 X105.471 Y105.323 E13.32919 F1500
G1 X106.126 Y104.864 E13.36119 F1500
G1 X106.640 Y104.251 E13.39319 F1500
G1 X107.160 Y103.642 E13.42519 F1500
G1 X107.656 Y103.015 E13.45719 F1500
G1 X108.029 Y102.307 E13.48919 F1500
G1 X108.361 Y101.579 E13.52119 F1500
G1 X108.666 Y100.839 E13.55319 F1500
G1 X109.110 Y100.174 E13.58519 F1500
G1 X109.621 Y99.559 E13.61719 F1500
G1 X110.175 Y98.981 E13.64919 F1500
G1 X110.820 Y98.508 E13.68119 F1500
G1 X111.365 Y97.923 E13.71319 F1500
G1 X111.995 Y97.430 E13.74519 F1500
G1 X112.648 Y96.967 E13.77719 F1500
G1 X113.392 Y96.674 E13.80919 F1500
G1 X114.060 Y96.233 E13.84119 F1500
G1 X114.803 Y95.938 E13.87319 F1500
G1 X115.578 Y95.740 E13.90519 F1500
G1 X116.338 Y95.489 E13.93719 F1500
G1 X117.092 Y95.223 E13.96919 F1500
G1 X117.755 Y94.775 E14.00119 F1500
G1 X118.224 Y94.311 E14.02758 F1500
G1 X118.097 Y94.370 E14.03319 F1500
G1 X117.312 Y94.524 E14.06519 F1500
G1 X116.552 Y94.774 E14.09719 F1500
G1 X115.793 Y95.029 E14.12919 F1500
G1 X114.995 Y95.081 E14.16119 F1500
G1 X114.202 Y94.974 E14.19319 F1500
G1 X113.407 Y94.884 E14.22519 F1500
G1 X112.640 Y94.657 E14.25719 F1500
G1 X111.853 Y94.514 E14.28919 F1500
G1 X111.087 Y94.282 E14.32119 F1500
G1 X110.309 Y94.099 E14.35319 F1500
G1 X109.547 Y93.856 E14.38519 F1500
G1 X108.751 Y93.771 E14.41719 F1500
G1 X107.958 Y93.669 E14.44919 F1500
G1 X107.158 Y93.693 E14.48119 F1500
G1 X106.379 Y93.512 E14.51319 F1500
G1 X105.637 Y93.212 E14.54519 F1500
G1 X104.982 Y92.753 E14.57719 F1500
G1 X104.357 Y92.253 E14.60919 F1500
G1 X104.061 Y91.954 E14.62600 F1500
G1 X104.240 Y92.289 E14.64119 F1500
G1 X104.668 Y92.965 E14.67319 F1500
G1 X105.115 Y93.629 E14.70519 F1500
G1 X105.414 Y94.371 E14.73719 F1500
G1 X105.591 Y95.151 E14.76919 F1500
G1 X105.935 Y95.873 E14.80119 F1500
G1 X106.441 Y96.493 E14.83319 F1500
G1 X107.074 Y96.982 E14.86519 F1500
G1 X107.582 Y97.600 E14.89719 F1500
G1 X108.025 Y98.266 E14.92919 F1500
G1 X108.345 Y99.000 E14.96119 F1500
G1 X108.504 Y99.784 E14.99319 F1500
G1 X108.631 Y100.574 E15.02519 F1500
G1 X108.849 Y101.343 E15.05719 F1500
G1 X109.075 Y102.111 E15.08919 F1500
G1 X109.293 Y102.880 E15.12119 F1500
G1 X109.698 Y103.570 E15.15319 F1500
G1 X110.043 Y104.292 E15.18519 F1500
G1 X110.524 Y104.931 E15.21719 F1500
G1 X110.917 Y105.628 E15.24919 F1500
G1 X111.152 Y106.393 E15.28119 F1500
G1 X111.323 Y107.174 E15.31319 F1500
G1 X111.463 Y107.962 E15.34519 F1500
G1 X111.623 Y108.746 E15.37719 F1500
G1 X111.784 Y109.529 E15.40919 F1500
G1 X111.853 Y109.827 E15.42140 F1500
G1 X111.782 Y109.337 E15.44119 F1500
G1 X111.531 Y108.578 E15.47319 F1500
G1 X111.251 Y107.828 E15.50519 F1500
G1 X110.979 Y107.076 E15.53719 F1500
G1 X110.623 Y106.360 E15.56919 F1500
G1 X110.111 Y105.745 E15.60119 F1500
G1 X109.631 Y105.105 E15.63319 F1500
G1 X109.159 Y104.459 E15.66519 F1500
G1 X108.786 Y103.751 E15.69719 F1500
G1 X108.505 Y103.002 E15.72919 F1500
G1 X108.315 Y102.225 E15.76119 F1500
G1 X108.096 Y101.456 E15.79319 F1500
G1 X107.706 Y100.757 E15.82519 F1500
G1 X107.349 Y100.041 E15.85719 F1500
G1 X106.851 Y99.415 E15.88919 F1500
G1 X106.294 Y98.841 E15.92119 F1500
G1 X105.663 Y98.348 E15.95319 F1500
G1 X105.123 Y97.758 E15.98519 F1500
G1 X104.720 Y97.067 E16.01719 F1500
G1 X104.423 Y96.324 E16.04919 F1500
G1 X104.038 Y95.623 E16.08119 F1500
G1 X103.537 Y95.000 E16.11319 F1500
G1 X102.937 Y94.471 E16.14519 F1500
G1 X102.473 Y93.819 E16.17719 F1500
G1 X102.325 Y93.590 E16.18810 F1500
G1 X102.811 Y93.793 E16.20919 F1500
G1 X103.602 Y93.910 E16.24119 F1500
G1 X104.400 Y93.848 E16.27319 F1500
G1 X105.189 Y93.717 E16.30519 F1500
G1 X105.989 Y93.746 E16.33719 F1500
G1 X106.784 Y93.830 E16.36919 F1500
G1 X107.580 Y93.911 E16.40119 F1500
G1 X108.371 Y93.794 E16.43319 F1500
G1 X109.127 Y93.531 E16.46519 F1500
G1 X109.810 Y93.114 E16.49719 F1500
G1 X110.372 Y92.545 E16.52919 F1500
G1 X110.819 Y91.882 E16.56119 F1500
G1 X111.110 Y91.136 E16.59319 F1500
G1 X111.435 Y90.405 E16.62519 F1500
G1 X111.547 Y90.120 E16.63744 F1500
G1 X111.578 Y90.613 E16.65719 F1500
G1 X111.755 Y91.394 E16.68919 F1500
G1 X111.838 Y92.189 E16.72119 F1500
G1 X111.984 Y92.976 E16.75319 F1500
G1 X112.039 Y93.774 E16.78519 F1500
G1 X112.206 Y94.556 E16.81719 F1500
G1 X112.566 Y95.271 E16.84919 F1500
G1 X112.902 Y95.997 E16.88119 F1500
G1 X113.266 Y96.709 E16.91319 F1500
G1 X113.754 Y97.343 E16.94519 F1500
G1 X114.286 Y97.941 E16.97719 F1500
G1 X114.724 Y98.610 E17.00919 F1500
G1 X115.211 Y99.245 E17.04119 F1500
G1 X115.572 Y99.959 E17.07319 F1500
G1 X115.780 Y100.731 E17.10519 F1500
G1 X115.830 Y101.530 E17.13719 F1500
G1 X115.858 Y102.329 E17.16919 F1500
G1 X115.795 Y103.127 E17.20119 F1500
G1 X115.938 Y103.914 E17.23319 F1500
G1 X116.065 Y104.704 E17.26519 F1500
G1 X116.195 Y105.493 E17.29719 F1500
G1 X116.341 Y106.279 E17.32919 F1500
G1 X116.298 Y107.078 E17.36119 F1500
G1 X116.178 Y107.864 E17.39297 F1500
G1 X116.172 Y107.863 E17.39319 F1500
G1 X115.373 Y107.899 E17.42519 F1500
G1 X114.580 Y107.790 E17.45719 F1500
G1 X113.791 Y107.663 E17.48919 F1500
G1 X113.013 Y107.475 E17.52119 F1500
G1 X112.261 Y107.202 E17.55319 F1500
G1 X111.580 Y106.782 E17.58519 F1500
G1 X110.976 Y106.258 E17.61719 F1500
G1 X110.403 Y105.699 E17.64919 F1500
G1 X109.868 Y105.105 E17.68119 F1500
G1 X109.409 Y104.449 E17.71319 F1500
G1 X109.087 Y103.717 E17.74519 F1500
G1 X108.776 Y102.980 E17.77719 F1500
G1 X108.632 Y102.193 E17.80919 F1500
G1 X108.386 Y101.432 E17.84119 F1500
G1 X108.188 Y100.657 E17.87319 F1500
G1 X107.949 Y99.893 E17.90519 F1500
G1 X107.597 Y99.175 E17.93719 F1500
G1 X107.235 Y98.462 E17.96919 F1500
G1 X106.830 Y97.772 E18.00119 F1500
G1 X106.424 Y97.082 E18.03319 F1500
G1 X106.022 Y96.390 E18.06519 F1500
G1 X105.530 Y95.760 E18.09719 F1500
G1 X104.979 Y95.180 E18.12919 F1500
G1 X104.562 Y94.497 E18.16119 F1500
G1 X104.035 Y93.895 E18.19319 F1500
G1 X103.646 Y93.196 E18.22519 F1500
G1 X103.245 Y92.627 E18.25305 F1500
G1 X103.324 Y92.693 E18.25719 F1500
G1 X103.901 Y93.248 E18.28919 F1500
G1 X104.599 Y93.637 E18.32119 F1500
G1 X105.300 Y94.023 E18.35319 F1500
G1 X106.071 Y94.235 E18.38519 F1500
G1 X106.822 Y94.512 E18.41719 F1500
G1 X107.529 Y94.886 E18.44919 F1500
G1 X108.255 Y95.223 E18.48119 F1500
G1 X109.017 Y95.465 E18.51319 F1500
G1 X109.798 Y95.639 E18.54519 F1500
G1 X110.598 Y95.629 E18.57719 F1500
G1 X111.389 Y95.752 E18.60919 F1500
G1 X112.168 Y95.933 E18.64119 F1500
G1 X112.966 Y95.978 E18.67319 F1500
G1 X113.745 Y96.162 E18.70519 F1500
G1 X114.545 Y96.191 E18.73719 F1500
G1 X115.345 Y96.199 E18.76919 F1500
G1 X116.121 Y96.006 E18.80119 F1500
G1 X116.899 Y95.819 E18.83319 F1500
G1 X117.625 Y95.484 E18.86519 F1500
G1 X118.301 Y95.056 E18.89719 F1500
G1 X118.622 Y94.933 E18.91091 F1500
G1 X118.271 Y95.227 E18.92919 F1500
G1 X117.689 Y95.775 E18.96119 F1500
G1 X117.149 Y96.365 E18.99319 F1500
G1 X116.654 Y96.994 E19.02519 F1500
G1 X116.311 Y97.717 E19.05719 F1500
G1 X115.878 Y98.389 E19.08919 F1500
G1 X115.311 Y98.954 E19.12119 F1500
G1 X114.641 Y99.391 E19.15319 F1500
G1 X114.021 Y99.897 E19.18519 F1500
G1 X113.324 Y100.288 E19.21719 F1500
G1 X112.607 Y100.643 E19.24919 F1500
G1 X111.964 Y101.120 E19.28119 F1500
G1 X111.239 Y101.457 E19.31319 F1500
G1 X110.500 Y101.764 E19.34519 F1500
G1 X109.855 Y102.238 E19.37719 F1500
G1 X109.146 Y102.607 E19.40919 F1500
G1 X108.392 Y102.877 E19.44119 F1500
G1 X107.659 Y103.196 E19.47319 F1500
G1 X106.892 Y103.422 E19.50519 F1500
G1 X106.152 Y103.726 E19.53719 F1500
G1 X105.437 Y104.087 E19.56919 F1500
G1 X104.830 Y104.608 E19.60119 F1500
G1 X104.176 Y105.069 E19.63319 F1500
G1 X103.446 Y105.396 E19.66519 F1500
G1 X102.685 Y105.643 E19.69719 F1500
G1 X101.935 Y105.912 E19.72909 F1500
G1 X101.936 Y105.910 E19.72919 F1500
G1 X102.310 Y105.203 E19.76119 F1500
G1 X102.568 Y104.445 E19.79319 F1500
G1 X103.005 Y103.775 E19.82519 F1500
G1 X103.521 Y103.164 E19.85719 F1500
G1 X104.132 Y102.648 E19.88919 F1500
G1 X104.721 Y102.106 E19.92119 F1500
G1 X105.413 Y101.704 E19.95319 F1500
G1 X106.166 Y101.434 E19.98519 F1500
G1 X106.877 Y101.069 E20.01719 F1500
G1 X107.589 Y100.703 E20.04919 F1500
G1 X108.359 Y100.488 E20.08119 F1500
G1 X109.120 Y100.241 E20.11319 F1500
G1 X109.914 Y100.144 E20.14519 F1500
G1 X110.713 Y100.101 E20.17719 F1500
G1 X111.513 Y100.136 E20.20919 F1500
G1 X112.312 Y100.108 E20.24119 F1500
G1 X113.096 Y99.950 E20.27319 F1500
G1 X113.863 Y99.721 E20.30519 F1500
G1 X114.545 Y99.304 E20.33719 F1500
G1 X115.289 Y99.009 E20.36919 F1500
G1 X115.996 Y98.634 E20.40119 F1500
G1 X116.673 Y98.209 E20.43319 F1500
G1 X117.276 Y97.683 E20.46519 F1500
G1 X117.753 Y97.041 E20.49719 F1500
G1 X118.265 Y96.426 E20.52919 F1500
G1 X118.879 Y95.913 E20.56119 F1500
G1 X119.040 Y95.725 E20.57109 F1500
G1 X118.488 Y95.739 E20.59319 F1500
G1 X117.694 Y95.638 E20.62519 F1500
G1 X116.901 Y95.536 E20.65719 F1500
G1 X116.102 Y95.493 E20.68919 F1500
G1 X115.302 Y95.475 E20.72119 F1500
G1 X114.520 Y95.308 E20.75319 F1500
G1 X113.722 Y95.248 E20.78519 F1500
G1 X112.924 Y95.192 E20.81719 F1500
G1 X112.135 Y95.325 E20.84919 F1500
G1 X111.355 Y95.503 E20.88119 F1500
G1 X110.562 Y95.610 E20.91319 F1500
G1 X109.767 Y95.699 E20.94519 F1500
G1 X108.969 Y95.754 E20.97719 F1500
G1 X108.188 Y95.926 E21.00919 F1500
G1 X107.409 Y96.107 E21.04119 F1500
G1 X106.676 Y96.429 E21.07319 F1500
G1 X105.887 Y96.563 E21.10519 F1500
G1 X105.091 Y96.637 E21.13719 F1500
G1 X104.295 Y96.720 E21.16919 F1500
G1 X103.548 Y97.007 E21.20119 F1500
G1 X102.774 Y97.208 E21.23319 F1500
G1 X102.059 Y97.566 E21.26519 F1500
G1 X101.299 Y97.817 E21.29719 F1500
G1 X100.573 Y98.153 E21.32919 F1500
G1 X100.155 Y98.244 E21.34629 F1500
G1 X100.469 Y98.445 E21.36119 F1500
G1 X101.025 Y99.021 E21.39319 F1500
G1 X101.523 Y99.646 E21.42519 F1500
G1 X101.941 Y100.328 E21.45719 F1500
G1 X102.356 Y101.013 E21.48919 F1500
G1 X102.599 Y101.775 E21.52119 F1500
G1 X103.015 Y102.458 E21.55319 F1500
G1 X103.395 Y103.162 E21.58519 F1500
G1 X103.929 Y103.758 E21.61719 F1500
G1 X104.391 Y104.411 E21.64919 F1500
G1 X104.749 Y105.126 E21.68119 F1500
G1 X105.087 Y105.852 E21.71319 F1500
G1 X105.233 Y106.638 E21.74519 F1500
G1 X105.525 Y107.383 E21.77719 F1500
G1 X105.780 Y108.141 E21.80919 F1500
G1 X106.074 Y108.885 E21.84119 F1500
G1 X106.113 Y109.214 E21.85442 F1500
G1 X106.485 Y108.928 E21.87319 F1500
G1 X106.988 Y108.305 E21.90519 F1500
G1 X107.456 Y107.657 E21.93719 F1500
G1 X107.802 Y106.935 E21.96919 F1500
G1 X108.139 Y106.210 E22.00119 F1500
G1 X108.379 Y105.447 E22.03319 F1500
G1 X108.768 Y104.748 E22.06519 F1500
G1 X109.011 Y103.986 E22.09719 F1500
G1 X109.329 Y103.251 E22.12919 F1500
G1 X109.640 Y102.514 E22.16119 F1500
G1 X109.999 Y101.799 E22.19319 F1500
G1 X110.239 Y101.036 E22.22519 F1500
G1 X110.609 Y100.327 E22.25719 F1500
G1 X111.033 Y99.648 E22.28919 F1500
G1 X111.345 Y98.912 E22.32119 F1500
G1 X111.480 Y98.123 E22.35319 F1500
G1 X111.577 Y97.329 E22.38519 F1500
G1 X111.522 Y96.531 E22.41719 F1500
G1 X111.339 Y95.752 E22.44919 F1500
G1 X111.270 Y94.955 E22.48119 F1500
G1 X111.098 Y94.174 E22.51319 F1500
G1 X111.044 Y93.376 E22.54519 F1500
G1 X110.860 Y92.597 E22.57719 F1500
G1 X110.581 Y91.847 E22.60919 F1500
G1 X110.124 Y91.190 E22.64119 F1500
G1 X109.809 Y90.455 E22.67319 F1500
G1 X109.573 Y90.009 E22.69339 F1500
G1 X109.457 Y90.281 E22.70519 F1500
G1 X109.303 Y91.066 E22.73719 F1500
G1 X109.325 Y91.865 E22.76919 F1500
G1 X109.233 Y92.660 E22.80119 F1500
G1 X109.238 Y93.460 E22.83319 F1500
G1 X109.446 Y94.232 E22.86519 F1500
G1 X109.806 Y94.947 E22.89719 F1500
G1 X110.273 Y95.596 E22.92919 F1500
G1 X110.741 Y96.245 E22.96119 F1500
G1 X111.093 Y96.964 E22.99319 F1500
G1 X111.312 Y97.733 E23.02519 F1500
G1 X111.445 Y98.522 E23.05719 F1500
G1 X111.717 Y99.274 E23.08919 F1500
G1 X112.036 Y100.008 E23.12119 F1500
G1 X112.357 Y100.741 E23.15319 F1500
G1 X112.763 Y101.430 E23.18519 F1500
G1 X113.195 Y102.103 E23.21719 F1500
G1 X113.572 Y102.809 E23.24919 F1500
G1 X113.946 Y103.516 E23.28119 F1500
G1 X114.321 Y104.223 E23.31319 F1500
G1 X114.772 Y104.884 E23.34519 F1500
G1 X115.241 Y105.531 E23.37719 F1500
G1 X115.855 Y106.045 E23.40919 F1500
G1 X116.470 Y106.556 E23.44119 F1500
G1 X116.939 Y107.201 E23.47306 F1500
G1 X116.937 Y107.199 E23.47319 F1500
G1 X116.447 Y106.566 E23.50519 F1500
G1 X115.958 Y105.933 E23.53719 F1500
G1 X115.486 Y105.287 E23.56919 F1500
G1 X114.892 Y104.751 E23.60119 F1500
G1 X114.281 Y104.235 E23.63319 F1500
G1 X113.725 Y103.660 E23.66519 F1500
G1 X113.145 Y103.109 E23.69719 F1500
G1 X112.546 Y102.579 E23.72919 F1500
G1 X111.955 Y102.039 E23.76119 F1500
G1 X111.445 Y101.423 E23.79319 F1500
G1 X110.997 Y100.760 E23.82519 F1500
G1 X110.648 Y100.040 E23.85719 F1500
G1 X110.266 Y99.337 E23.88919 F1500
G1 X109.840 Y98.660 E23.92119 F1500
G1 X109.591 Y97.899 E23.95319 F1500
G1 X109.277 Y97.164 E23.98519 F1500
G1 X108.800 Y96.521 E24.01719 F1500
G1 X108.354 Y95.857 E24.04919 F1500
G1 X107.987 Y95.146 E24.08119 F1500
G1 X107.612 Y94.440 E24.11319 F1500
G1 X107.235 Y93.734 E24.14519 F1500
G1 X106.741 Y93.105 E24.17719 F1500
G1 X106.217 Y92.501 E24.20919 F1500
G1 X105.653 Y91.933 E24.24119 F1500
G1 X105.090 Y91.365 E24.27319 F1500
G1 X105.025 Y91.325 E24.27622 F1500
G1 X105.038 Y92.049 E24.30519 F1500
G1 X105.249 Y92.821 E24.33719 F1500
G1 X105.343 Y93.616 E24.36919 F1500
G1 X105.634 Y94.361 E24.40119 F1500
G1 X106.052 Y95.043 E24.43319 F1500
G1 X106.434 Y95.746 E24.46519 F1500
G1 X106.800 Y96.457 E24.49719 F1500
G1 X107.096 Y97.201 E24.52919 F1500
G1 X107.434 Y97.926 E24.56119 F1500
G1 X107.759 Y98.657 E24.59319 F1500
G1 X108.036 Y99.407 E24.62519 F1500
G1 X108.120 Y100.203 E24.65719 F1500
G1 X108.309 Y100.980 E24.68919 F1500
G1 X108.683 Y101.687 E24.72119 F1500
G1 X108.917 Y102.452 E24.75319 F1500
G1 X109.273 Y103.169 E24.78519 F1500
G1 X109.554 Y103.918 E24.81719 F1500
G1 X109.986 Y104.591 E24.84919 F1500
G1 X110.460 Y105.235 E24.88119 F1500
G1 X110.796 Y105.961 E24.91319 F1500
G1 X111.289 Y106.591 E24.94519 F1500
G1 X111.801 Y107.207 E24.97719 F1500
G1 X112.389 Y107.748 E25.00919 F1500
G1 X112.830 Y108.416 E25.04119 F1500
G1 X113.225 Y109.112 E25.07319 F1500
G1 X113.380 Y109.412 E25.08669 F1500
G1 X113.282 Y108.960 E25.10519 F1500
G1 X113.298 Y108.160 E25.13719 F1500
G1 X113.177 Y107.369 E25.16919 F1500
G1 X112.883 Y106.625 E25.20119 F1500
G1 X112.451 Y105.952 E25.23319 F1500
G1 X112.205 Y105.190 E25.26519 F1500
G1 X112.018 Y104.413 E25.29719 F1500
G1 X111.794 Y103.645 E25.32919 F1500
G1 X111.560 Y102.879 E25.36119 F1500
G1 X111.153 Y102.191 E25.39319 F1500
G1 X110.608 Y101.605 E25.42519 F1500
G1 X110.182 Y100.927 E25.45719 F1500
G1 X109.600 Y100.379 E25.48919 F1500
G1 X109.023 Y99.825 E25.52119 F1500
G1 X108.465 Y99.252 E25.55319 F1500
G1 X108.041 Y98.573 E25.58519 F1500
G1 X107.782 Y97.816 E25.61719 F1500
G1 X107.480 Y97.075 E25.64919 F1500
G1 X107.080 Y96.383 E25.68119 F1500
G1 X106.839 Y95.620 E25.71319 F1500
G1 X106.571 Y94.866 E25.74519 F1500
G1 X106.123 Y94.203 E25.77719 F1500
G1 X105.855 Y93.449 E25.80919 F1500
G1 X105.462 Y92.753 E25.84119 F1500
G1 X104.928 Y92.157 E25.87319 F1500
G1 X104.455 Y91.678 E25.90012 F1500
G1 X104.503 Y91.795 E25.90519 F1500
G1 X104.713 Y92.568 E25.93719 F1500
G1 X105.094 Y93.271 E25.96919 F1500
G1 X105.560 Y93.921 E26.00119 F1500
G1 X105.980 Y94.602 E26.03319 F1500
G1 X106.343 Y95.315 E26.06519 F1500
G1 X106.721 Y96.020 E26.09719 F1500
G1 X107.123 Y96.711 E26.12919 F1500
G1 X107.652 Y97.312 E26.16119 F1500
G1 X108.211 Y97.884 E26.19319 F1500
G1 X108.801 Y98.425 E26.22519 F1500
G1 X109.446 Y98.898 E26.25719 F1500
G1 X110.126 Y99.319 E26.28919 F1500
G1 X110.870 Y99.613 E26.32119 F1500
G1 X111.610 Y99.916 E26.35319 F1500
G1 X112.307 Y100.309 E26.38519 F1500
G1 X113.003 Y100.703 E26.41719 F1500
G1 X113.640 Y101.188 E26.44919 F1500
G1 X114.236 Y101.721 E26.48119 F1500
G1 X114.875 Y102.203 E26.51319 F1500
G1 X115.532 Y102.659 E26.54519 F1500
G1 X116.154 Y103.162 E26.57719 F1500
G1 X116.873 Y103.514 E26.60919 F1500
G1 X117.624 Y103.789 E26.64119 F1500
G1 X118.395 Y104.003 E26.67319 F1500
G1 X119.071 Y104.210 E26.70146 F1500
G1 X118.992 Y104.160 E26.70519 F1500
G1 X118.281 Y103.793 E26.73719 F1500
G1 X117.502 Y103.612 E26.76919 F1500
G1 X116.702 Y103.604 E26.80119 F1500
G1 X115.914 Y103.743 E26.83319 F1500
G1 X115.159 Y104.006 E26.86519 F1500
G1 X114.391 Y104.232 E26.89719 F1500
G1 X113.654 Y104.543 E26.92919 F1500
G1 X112.908 Y104.831 E26.96119 F1500
G1 X112.150 Y105.086 E26.99319 F1500
G1 X111.382 Y105.312 E27.02519 F1500
G1 X110.601 Y105.485 E27.05719 F1500
G1 X109.846 Y105.750 E27.08919 F1500
G1 X109.049 Y105.816 E27.12119 F1500
G1 X108.268 Y105.988 E27.15319 F1500
G1 X107.556 Y106.353 E27.18519 F1500
G1 X106.813 Y106.650 E27.21719 F1500
G1 X106.020 Y106.758 E27.24919 F1500
G1 X105.260 Y107.009 E27.28119 F1500
G1 X104.516 Y107.302 E27.31319 F1500
G1 X103.840 Y107.730 E27.34519 F1500
G1 X103.746 Y107.803 E27.34996 F1500
G1 X104.030 Y107.184 E27.37719 F1500
G1 X104.421 Y106.486 E27.40919 F1500
G1 X104.678 Y105.728 E27.44119 F1500
G1 X104.939 Y104.972 E27.47319 F1500
G1 X105.182 Y104.210 E27.50519 F1500
G1 X105.238 Y103.412 E27.53719 F1500
G1 X105.299 Y102.614 E27.56919 F1500
G1 X105.480 Y101.835 E27.60119 F1500
G1 X105.789 Y101.097 E27.63319 F1500
G1 X106.183 Y100.401 E27.66519 F1500
G1 X106.553 Y99.692 E27.69719 F1500
G1 X107.051 Y99.066 E27.72919 F1500
G1 X107.503 Y98.406 E27.76119 F1500
G1 X107.959 Y97.748 E27.79319 F1500
G1 X108.443 Y97.112 E27.82519 F1500
G1 X108.965 Y96.505 E27.85719 F1500
G1 X109.617 Y96.041 E27.88919 F1500
G1 X110.142 Y95.438 E27.92119 F1500
G1 X110.697 Y94.862 E27.95319 F1500
G1 X111.311 Y94.349 E27.98519 F1500
G1 X111.983 Y93.915 E28.01719 F1500
G1 X112.662 Y93.491 E28.04919 F1500
G1 X113.359 Y93.098 E28.08119 F1500
G1 X114.098 Y92.793 E28.11319 F1500
G1 Z50 F300 ; Lift nozzle
M104 S0 ; Turn off extruder
M140 S0 ; Turn off bed
G28 X0 Y0 ; Home axes
M84 ; Disable motors
