# Supplementary material for: Hybrid reasoning for perception, explanation, and autonomous action in manufacturing
Source: Nat Commun. 2026 May 18;17:6589. doi: 10.1038/s41467-026-72378-9 (PMC13381764; doi:10.1038/s41467-026-72378-9)
Supplement: Supplementary file 3 — Supplementary Files [file 41467_2026_72378_MOESM3_ESM.zip › supplementary-files/infill_types/gradient_circle_rows.gcode]

G21 ; Set units to millimeters
G90 ; Use absolute positioning
M104 S200 ; Set extruder temperature to 200C
M140 S60 ; Set bed temperature to 60C
G28 ; Home all axes
M109 S200 ; Wait for extruder to reach 200C
M190 S60 ; Wait for bed to reach 60C
G92 E0 ; Reset extruder
G1 Z0.2 F300 ; Move to first layer height
G1 F9000
G1 X120.000 Y100.000 F1500
G1 X119.995 Y100.314 E0.01257
G1 X119.980 Y100.628 E0.02513
G1 X119.956 Y100.941 E0.03770
G1 X119.921 Y101.253 E0.05026
G1 X119.877 Y101.564 E0.06283
G1 X119.823 Y101.874 E0.07540
G1 X119.759 Y102.181 E0.08796
G1 X119.686 Y102.487 E0.10053
G1 X119.603 Y102.790 E0.11309
G1 X119.511 Y103.090 E0.12566
G1 X119.409 Y103.387 E0.13822
G1 X119.298 Y103.681 E0.15079
G1 X119.178 Y103.971 E0.16336
G1 X119.048 Y104.258 E0.17592
G1 X118.910 Y104.540 E0.18849
G1 X118.763 Y104.818 E0.20105
G1 X118.607 Y105.090 E0.21362
G1 X118.443 Y105.358 E0.22619
G1 X118.271 Y105.621 E0.23875
G1 X118.090 Y105.878 E0.25132
G1 X117.902 Y106.129 E0.26388
G1 X117.705 Y106.374 E0.27645
G1 X117.501 Y106.613 E0.28901
G1 X117.290 Y106.845 E0.30158
G1 X117.071 Y107.071 E0.31415
G1 X116.845 Y107.290 E0.32671
G1 X116.613 Y107.501 E0.33928
G1 X116.374 Y107.705 E0.35184
G1 X116.129 Y107.902 E0.36441
G1 X115.878 Y108.090 E0.37698
G1 X115.621 Y108.271 E0.38954
G1 X115.358 Y108.443 E0.40211
G1 X115.090 Y108.607 E0.41467
G1 X114.818 Y108.763 E0.42724
G1 X114.540 Y108.910 E0.43980
G1 X114.258 Y109.048 E0.45237
G1 X113.971 Y109.178 E0.46494
G1 X113.681 Y109.298 E0.47750
G1 X113.387 Y109.409 E0.49007
G1 X113.090 Y109.511 E0.50263
G1 X112.790 Y109.603 E0.51520
G1 X112.487 Y109.686 E0.52777
G1 X112.181 Y109.759 E0.54033
G1 X111.874 Y109.823 E0.55290
G1 X111.564 Y109.877 E0.56546
G1 X111.253 Y109.921 E0.57803
G1 X110.941 Y109.956 E0.59060
G1 X110.628 Y109.980 E0.60316
G1 X110.314 Y109.995 E0.61573
G1 X110.000 Y110.000 E0.62829
G1 X109.686 Y109.995 E0.64086
G1 X109.372 Y109.980 E0.65342
G1 X109.059 Y109.956 E0.66599
G1 X108.747 Y109.921 E0.67856
G1 X108.436 Y109.877 E0.69112
G1 X108.126 Y109.823 E0.70369
G1 X107.819 Y109.759 E0.71625
G1 X107.513 Y109.686 E0.72882
G1 X107.210 Y109.603 E0.74139
G1 X106.910 Y109.511 E0.75395
G1 X106.613 Y109.409 E0.76652
G1 X106.319 Y109.298 E0.77908
G1 X106.029 Y109.178 E0.79165
G1 X105.742 Y109.048 E0.80421
G1 X105.460 Y108.910 E0.81678
G1 X105.182 Y108.763 E0.82935
G1 X104.910 Y108.607 E0.84191
G1 X104.642 Y108.443 E0.85448
G1 X104.379 Y108.271 E0.86704
G1 X104.122 Y108.090 E0.87961
G1 X103.871 Y107.902 E0.89218
G1 X103.626 Y107.705 E0.90474
G1 X103.387 Y107.501 E0.91731
G1 X103.155 Y107.290 E0.92987
G1 X102.929 Y107.071 E0.94244
G1 X102.710 Y106.845 E0.95500
G1 X102.499 Y106.613 E0.96757
G1 X102.295 Y106.374 E0.98014
G1 X102.098 Y106.129 E0.99270
G1 X101.910 Y105.878 E1.00527
G1 X101.729 Y105.621 E1.01783
G1 X101.557 Y105.358 E1.03040
G1 X101.393 Y105.090 E1.04297
G1 X101.237 Y104.818 E1.05553
G1 X101.090 Y104.540 E1.06810
G1 X100.952 Y104.258 E1.08066
G1 X100.822 Y103.971 E1.09323
G1 X100.702 Y103.681 E1.10580
G1 X100.591 Y103.387 E1.11836
G1 X100.489 Y103.090 E1.13093
G1 X100.397 Y102.790 E1.14349
G1 X100.314 Y102.487 E1.15606
G1 X100.241 Y102.181 E1.16862
G1 X100.177 Y101.874 E1.18119
G1 X100.123 Y101.564 E1.19376
G1 X100.079 Y101.253 E1.20632
G1 X100.044 Y100.941 E1.21889
G1 X100.020 Y100.628 E1.23145
G1 X100.005 Y100.314 E1.24402
G1 X100.000 Y100.000 E1.25659
G1 X100.005 Y99.686 E1.26915
G1 X100.020 Y99.372 E1.28172
G1 X100.044 Y99.059 E1.29428
G1 X100.079 Y98.747 E1.30685
G1 X100.123 Y98.436 E1.31941
G1 X100.177 Y98.126 E1.33198
G1 X100.241 Y97.819 E1.34455
G1 X100.314 Y97.513 E1.35711
G1 X100.397 Y97.210 E1.36968
G1 X100.489 Y96.910 E1.38224
G1 X100.591 Y96.613 E1.39481
G1 X100.702 Y96.319 E1.40738
G1 X100.822 Y96.029 E1.41994
G1 X100.952 Y95.742 E1.43251
G1 X101.090 Y95.460 E1.44507
G1 X101.237 Y95.182 E1.45764
G1 X101.393 Y94.910 E1.47020
G1 X101.557 Y94.642 E1.48277
G1 X101.729 Y94.379 E1.49534
G1 X101.910 Y94.122 E1.50790
G1 X102.098 Y93.871 E1.52047
G1 X102.295 Y93.626 E1.53303
G1 X102.499 Y93.387 E1.54560
G1 X102.710 Y93.155 E1.55817
G1 X102.929 Y92.929 E1.57073
G1 X103.155 Y92.710 E1.58330
G1 X103.387 Y92.499 E1.59586
G1 X103.626 Y92.295 E1.60843
G1 X103.871 Y92.098 E1.62100
G1 X104.122 Y91.910 E1.63356
G1 X104.379 Y91.729 E1.64613
G1 X104.642 Y91.557 E1.65869
G1 X104.910 Y91.393 E1.67126
G1 X105.182 Y91.237 E1.68382
G1 X105.460 Y91.090 E1.69639
G1 X105.742 Y90.952 E1.70896
G1 X106.029 Y90.822 E1.72152
G1 X106.319 Y90.702 E1.73409
G1 X106.613 Y90.591 E1.74665
G1 X106.910 Y90.489 E1.75922
G1 X107.210 Y90.397 E1.77179
G1 X107.513 Y90.314 E1.78435
G1 X107.819 Y90.241 E1.79692
G1 X108.126 Y90.177 E1.80948
G1 X108.436 Y90.123 E1.82205
G1 X108.747 Y90.079 E1.83461
G1 X109.059 Y90.044 E1.84718
G1 X109.372 Y90.020 E1.85975
G1 X109.686 Y90.005 E1.87231
G1 X110.000 Y90.000 E1.88488
G1 X110.314 Y90.005 E1.89744
G1 X110.628 Y90.020 E1.91001
G1 X110.941 Y90.044 E1.92258
G1 X111.253 Y90.079 E1.93514
G1 X111.564 Y90.123 E1.94771
G1 X111.874 Y90.177 E1.96027
G1 X112.181 Y90.241 E1.97284
G1 X112.487 Y90.314 E1.98540
G1 X112.790 Y90.397 E1.99797
G1 X113.090 Y90.489 E2.01054
G1 X113.387 Y90.591 E2.02310
G1 X113.681 Y90.702 E2.03567
G1 X113.971 Y90.822 E2.04823
G1 X114.258 Y90.952 E2.06080
G1 X114.540 Y91.090 E2.07337
G1 X114.818 Y91.237 E2.08593
G1 X115.090 Y91.393 E2.09850
G1 X115.358 Y91.557 E2.11106
G1 X115.621 Y91.729 E2.12363
G1 X115.878 Y91.910 E2.13620
G1 X116.129 Y92.098 E2.14876
G1 X116.374 Y92.295 E2.16133
G1 X116.613 Y92.499 E2.17389
G1 X116.845 Y92.710 E2.18646
G1 X117.071 Y92.929 E2.19902
G1 X117.290 Y93.155 E2.21159
G1 X117.501 Y93.387 E2.22416
G1 X117.705 Y93.626 E2.23672
G1 X117.902 Y93.871 E2.24929
G1 X118.090 Y94.122 E2.26185
G1 X118.271 Y94.379 E2.27442
G1 X118.443 Y94.642 E2.28699
G1 X118.607 Y94.910 E2.29955
G1 X118.763 Y95.182 E2.31212
G1 X118.910 Y95.460 E2.32468
G1 X119.048 Y95.742 E2.33725
G1 X119.178 Y96.029 E2.34981
G1 X119.298 Y96.319 E2.36238
G1 X119.409 Y96.613 E2.37495
G1 X119.511 Y96.910 E2.38751
G1 X119.603 Y97.210 E2.40008
G1 X119.686 Y97.513 E2.41264
G1 X119.759 Y97.819 E2.42521
G1 X119.823 Y98.126 E2.43778
G1 X119.877 Y98.436 E2.45034
G1 X119.921 Y98.747 E2.46291
G1 X119.956 Y99.059 E2.47547
G1 X119.980 Y99.372 E2.48804
G1 X119.995 Y99.686 E2.50060
G1 X120.000 Y100.000 E2.51317
G1 X104.574 Y91.600 F9000
G1 X115.426 Y91.600 E2.94724 F1500
G1 X103.060 Y92.800 F9000
G1 X116.940 Y92.800 E3.50242 F1500
G1 X102.000 Y94.000 F9000
G1 X118.000 Y94.000 E4.14242 F1500
G1 X101.227 Y95.200 F9000
G1 X118.773 Y95.200 E4.84423 F1500
G1 X100.835 Y96.000 F9000
G1 X119.165 Y96.000 E5.57745 F1500
G1 X100.526 Y96.800 F9000
G1 X119.474 Y96.800 E6.33538 F1500
G1 X100.292 Y97.600 F9000
G1 X119.708 Y97.600 E7.11200 F1500
G1 X100.129 Y98.400 F9000
G1 X119.871 Y98.400 E7.90169 F1500
G1 X100.032 Y99.200 F9000
G1 X119.968 Y99.200 E8.69913 F1500
G1 X100.000 Y100.000 F9000
G1 X120.000 Y100.000 E9.49913 F1500
G1 X100.008 Y100.400 F9000
G1 X119.992 Y100.400 E10.29849 F1500
G1 X100.072 Y101.200 F9000
G1 X119.928 Y101.200 E11.09271 F1500
G1 X100.202 Y102.000 F9000
G1 X119.798 Y102.000 E11.87654 F1500
G1 X100.292 Y102.400 F9000
G1 X119.708 Y102.400 E12.65316 F1500
G1 X100.400 Y102.800 F9000
G1 X119.600 Y102.800 E13.42116 F1500
G1 X100.670 Y103.600 F9000
G1 X119.330 Y103.600 E14.16752 F1500
G1 X100.835 Y104.000 F9000
G1 X119.165 Y104.000 E14.90074 F1500
G1 X101.020 Y104.400 F9000
G1 X118.980 Y104.400 E15.61913 F1500
G1 X101.458 Y105.200 F9000
G1 X118.542 Y105.200 E16.30247 F1500
G1 X101.715 Y105.600 F9000
G1 X118.285 Y105.600 E16.96526 F1500
G1 X102.000 Y106.000 F9000
G1 X118.000 Y106.000 E17.60526 F1500
G1 X102.316 Y106.400 F9000
G1 X117.684 Y106.400 E18.21996 F1500
G1 X102.668 Y106.800 F9000
G1 X117.332 Y106.800 E18.80653 F1500
G1 X103.501 Y107.600 F9000
G1 X116.499 Y107.600 E19.32647 F1500
G1 X104.000 Y108.000 F9000
G1 X116.000 Y108.000 E19.80647 F1500
G1 X104.574 Y108.400 F9000
G1 X115.426 Y108.400 E20.24054 F1500
G1 X105.250 Y108.800 F9000
G1 X114.750 Y108.800 E20.62052 F1500
G1 X106.081 Y109.200 F9000
G1 X113.919 Y109.200 E20.93405 F1500
G1 X107.200 Y109.600 F9000
G1 X112.800 Y109.600 E21.15805 F1500

G1 Z50 F300 ; Lift nozzle
M104 S0 ; Turn off extruder
M140 S0 ; Turn off bed
G28 X0 Y0 ; Home axes
M84 ; Disable motors
