# Supplementary material for: Hybrid reasoning for perception, explanation, and autonomous action in manufacturing
Source: Nat Commun. 2026 May 18;17:6589. doi: 10.1038/s41467-026-72378-9 (PMC13381764; doi:10.1038/s41467-026-72378-9)
Supplement: Supplementary file 3 — Supplementary Files [file 41467_2026_72378_MOESM3_ESM.zip › supplementary-files/infill_types/circle_20mm_single_layer.gcode]

G21 ; Set units to millimeters
G90 ; Use absolute positioning
M104 S200 ; Set extruder temperature to 200C
M140 S60 ; Set bed temperature to 60C
G28 ; Home all axes
M109 S200 ; Wait for extruder to reach 200C
M190 S60 ; Wait for bed to reach 60C
G92 E0 ; Reset extruder
G1 Z0.2 F300 ; Move to first layer height
G1 X110 Y100 F1500 ; Move to start position
G1 F9000
G1 Z0.2 F300
G1 X120.0 Y100.0 F9000
G1 F1500
G1 X119.986 Y100.523 E0.02094
G1 X119.945 Y101.045 E0.04188
G1 X119.877 Y101.564 E0.06282
G1 X119.781 Y102.079 E0.08377
G1 X119.659 Y102.588 E0.10471
G1 X119.511 Y103.09 E0.12565
G1 X119.336 Y103.584 E0.14659
G1 X119.135 Y104.067 E0.16753
G1 X118.91 Y104.54 E0.18847
G1 X118.66 Y105.0 E0.20942
G1 X118.387 Y105.446 E0.23036
G1 X118.09 Y105.878 E0.2513
G1 X117.771 Y106.293 E0.27224
G1 X117.431 Y106.691 E0.29318
G1 X117.071 Y107.071 E0.31412
G1 X116.691 Y107.431 E0.33506
G1 X116.293 Y107.771 E0.35601
G1 X115.878 Y108.09 E0.37695
G1 X115.446 Y108.387 E0.39789
G1 X115.0 Y108.66 E0.41883
G1 X114.54 Y108.91 E0.43977
G1 X114.067 Y109.135 E0.46071
G1 X113.584 Y109.336 E0.48166
G1 X113.09 Y109.511 E0.5026
G1 X112.588 Y109.659 E0.52354
G1 X112.079 Y109.781 E0.54448
G1 X111.564 Y109.877 E0.56542
G1 X111.045 Y109.945 E0.58636
G1 X110.523 Y109.986 E0.60731
G1 X110.0 Y110.0 E0.62825
G1 X109.477 Y109.986 E0.64919
G1 X108.955 Y109.945 E0.67013
G1 X108.436 Y109.877 E0.69107
G1 X107.921 Y109.781 E0.71201
G1 X107.412 Y109.659 E0.73295
G1 X106.91 Y109.511 E0.7539
G1 X106.416 Y109.336 E0.77484
G1 X105.933 Y109.135 E0.79578
G1 X105.46 Y108.91 E0.81672
G1 X105.0 Y108.66 E0.83766
G1 X104.554 Y108.387 E0.8586
G1 X104.122 Y108.09 E0.87955
G1 X103.707 Y107.771 E0.90049
G1 X103.309 Y107.431 E0.92143
G1 X102.929 Y107.071 E0.94237
G1 X102.569 Y106.691 E0.96331
G1 X102.229 Y106.293 E0.98425
G1 X101.91 Y105.878 E1.00519
G1 X101.613 Y105.446 E1.02614
G1 X101.34 Y105.0 E1.04708
G1 X101.09 Y104.54 E1.06802
G1 X100.865 Y104.067 E1.08896
G1 X100.664 Y103.584 E1.1099
G1 X100.489 Y103.09 E1.13084
G1 X100.341 Y102.588 E1.15179
G1 X100.219 Y102.079 E1.17273
G1 X100.123 Y101.564 E1.19367
G1 X100.055 Y101.045 E1.21461
G1 X100.014 Y100.523 E1.23555
G1 X100.0 Y100.0 E1.25649
G1 X100.014 Y99.477 E1.27744
G1 X100.055 Y98.955 E1.29838
G1 X100.123 Y98.436 E1.31932
G1 X100.219 Y97.921 E1.34026
G1 X100.341 Y97.412 E1.3612
G1 X100.489 Y96.91 E1.38214
G1 X100.664 Y96.416 E1.40308
G1 X100.865 Y95.933 E1.42403
G1 X101.09 Y95.46 E1.44497
G1 X101.34 Y95.0 E1.46591
G1 X101.613 Y94.554 E1.48685
G1 X101.91 Y94.122 E1.50779
G1 X102.229 Y93.707 E1.52873
G1 X102.569 Y93.309 E1.54968
G1 X102.929 Y92.929 E1.57062
G1 X103.309 Y92.569 E1.59156
G1 X103.707 Y92.229 E1.6125
G1 X104.122 Y91.91 E1.63344
G1 X104.554 Y91.613 E1.65438
G1 X105.0 Y91.34 E1.67532
G1 X105.46 Y91.09 E1.69627
G1 X105.933 Y90.865 E1.71721
G1 X106.416 Y90.664 E1.73815
G1 X106.91 Y90.489 E1.75909
G1 X107.412 Y90.341 E1.78003
G1 X107.921 Y90.219 E1.80097
G1 X108.436 Y90.123 E1.82192
G1 X108.955 Y90.055 E1.84286
G1 X109.477 Y90.014 E1.8638
G1 X110.0 Y90.0 E1.88474
G1 X110.523 Y90.014 E1.90568
G1 X111.045 Y90.055 E1.92662
G1 X111.564 Y90.123 E1.94756
G1 X112.079 Y90.219 E1.96851
G1 X112.588 Y90.341 E1.98945
G1 X113.09 Y90.489 E2.01039
G1 X113.584 Y90.664 E2.03133
G1 X114.067 Y90.865 E2.05227
G1 X114.54 Y91.09 E2.07321
G1 X115.0 Y91.34 E2.09416
G1 X115.446 Y91.613 E2.1151
G1 X115.878 Y91.91 E2.13604
G1 X116.293 Y92.229 E2.15698
G1 X116.691 Y92.569 E2.17792
G1 X117.071 Y92.929 E2.19886
G1 X117.431 Y93.309 E2.21981
G1 X117.771 Y93.707 E2.24075
G1 X118.09 Y94.122 E2.26169
G1 X118.387 Y94.554 E2.28263
G1 X118.66 Y95.0 E2.30357
G1 X118.91 Y95.46 E2.32451
G1 X119.135 Y95.933 E2.34545
G1 X119.336 Y96.416 E2.3664
G1 X119.511 Y96.91 E2.38734
G1 X119.659 Y97.412 E2.40828
G1 X119.781 Y97.921 E2.42922
G1 X119.877 Y98.436 E2.45016
G1 X119.945 Y98.955 E2.4711
G1 X119.986 Y99.477 E2.49205
G1 X120.0 Y100.0 E2.51299
G1 X120.0 Y100.0 E2.51299
G1 X110.0 Y90.0 F9000
G1 F1800
G1 X110.0 Y90.0 E2.51299
G1 X112.8 Y90.4 F9000
G1 F1800
G1 X107.2 Y90.4 E2.73699
G1 X106.081 Y90.8 F9000
G1 F1800
G1 X113.919 Y90.8 E3.05051
G1 X114.75 Y91.2 F9000
G1 F1800
G1 X105.25 Y91.2 E3.43051
G1 X104.574 Y91.6 F9000
G1 F1800
G1 X115.426 Y91.6 E3.86459
G1 X116.0 Y92.0 F9000
G1 F1800
G1 X104.0 Y92.0 E4.34459
G1 X103.501 Y92.4 F9000
G1 F1800
G1 X116.499 Y92.4 E4.86451
G1 X116.94 Y92.8 F9000
G1 F1800
G1 X103.06 Y92.8 E5.41971
G1 X102.668 Y93.2 F9000
G1 F1800
G1 X117.332 Y93.2 E6.00627
G1 X117.684 Y93.6 F9000
G1 F1800
G1 X102.316 Y93.6 E6.62099
G1 X102.0 Y94.0 F9000
G1 F1800
G1 X118.0 Y94.0 E7.26099
G1 X118.285 Y94.4 F9000
G1 F1800
G1 X101.715 Y94.4 E7.92379
G1 X101.458 Y94.8 F9000
G1 F1800
G1 X118.542 Y94.8 E8.60715
G1 X118.773 Y95.2 F9000
G1 F1800
G1 X101.227 Y95.2 E9.30899
G1 X101.02 Y95.6 F9000
G1 F1800
G1 X118.98 Y95.6 E10.02739
G1 X119.165 Y96.0 F9000
G1 F1800
G1 X100.835 Y96.0 E10.76059
G1 X100.67 Y96.4 F9000
G1 F1800
G1 X119.33 Y96.4 E11.50699
G1 X119.474 Y96.8 F9000
G1 F1800
G1 X100.526 Y96.8 E12.26491
G1 X100.4 Y97.2 F9000
G1 F1800
G1 X119.6 Y97.2 E13.03291
G1 X119.708 Y97.6 F9000
G1 F1800
G1 X100.292 Y97.6 E13.80955
G1 X100.202 Y98.0 F9000
G1 F1800
G1 X119.798 Y98.0 E14.59339
G1 X119.871 Y98.4 F9000
G1 F1800
G1 X100.129 Y98.4 E15.38307
G1 X100.072 Y98.8 F9000
G1 F1800
G1 X119.928 Y98.8 E16.17731
G1 X119.968 Y99.2 F9000
G1 F1800
G1 X100.032 Y99.2 E16.97475
G1 X100.008 Y99.6 F9000
G1 F1800
G1 X119.992 Y99.6 E17.77411
G1 X120.0 Y100.0 F9000
G1 F1800
G1 X100.0 Y100.0 E18.57411
G1 X100.008 Y100.4 F9000
G1 F1800
G1 X119.992 Y100.4 E19.37347
G1 X119.968 Y100.8 F9000
G1 F1800
G1 X100.032 Y100.8 E20.17091
G1 X100.072 Y101.2 F9000
G1 F1800
G1 X119.928 Y101.2 E20.96515
G1 X119.871 Y101.6 F9000
G1 F1800
G1 X100.129 Y101.6 E21.75483
G1 X100.202 Y102.0 F9000
G1 F1800
G1 X119.798 Y102.0 E22.53867
G1 X119.708 Y102.4 F9000
G1 F1800
G1 X100.292 Y102.4 E23.31531
G1 X100.4 Y102.8 F9000
G1 F1800
G1 X119.6 Y102.8 E24.08331
G1 X119.474 Y103.2 F9000
G1 F1800
G1 X100.526 Y103.2 E24.84123
G1 X100.67 Y103.6 F9000
G1 F1800
G1 X119.33 Y103.6 E25.58763
G1 X119.165 Y104.0 F9000
G1 F1800
G1 X100.835 Y104.0 E26.32083
G1 X101.02 Y104.4 F9000
G1 F1800
G1 X118.98 Y104.4 E27.03923
G1 X118.773 Y104.8 F9000
G1 F1800
G1 X101.227 Y104.8 E27.74107
G1 X101.458 Y105.2 F9000
G1 F1800
G1 X118.542 Y105.2 E28.42443
G1 X118.285 Y105.6 F9000
G1 F1800
G1 X101.715 Y105.6 E29.08723
G1 X102.0 Y106.0 F9000
G1 F1800
G1 X118.0 Y106.0 E29.72723
G1 X117.684 Y106.4 F9000
G1 F1800
G1 X102.316 Y106.4 E30.34195
G1 X102.668 Y106.8 F9000
G1 F1800
G1 X117.332 Y106.8 E30.92851
G1 X116.94 Y107.2 F9000
G1 F1800
G1 X103.06 Y107.2 E31.48371
G1 X103.501 Y107.6 F9000
G1 F1800
G1 X116.499 Y107.6 E32.00363
G1 X116.0 Y108.0 F9000
G1 F1800
G1 X104.0 Y108.0 E32.48363
G1 X104.574 Y108.4 F9000
G1 F1800
G1 X115.426 Y108.4 E32.91771
G1 X114.75 Y108.8 F9000
G1 F1800
G1 X105.25 Y108.8 E33.29771
G1 X106.081 Y109.2 F9000
G1 F1800
G1 X113.919 Y109.2 E33.61123
G1 X112.8 Y109.6 F9000
G1 F1800
G1 X107.2 Y109.6 E33.83523

G1 Z50 F300 ; Lift nozzle
M104 S0 ; Turn off extruder
M140 S0 ; Turn off bed
G28 X0 Y0 ; Home axes
M84 ; Disable motors
