# Supplementary material for: Hybrid reasoning for perception, explanation, and autonomous action in manufacturing
Source: Nat Commun. 2026 May 18;17:6589. doi: 10.1038/s41467-026-72378-9 (PMC13381764; doi:10.1038/s41467-026-72378-9)
Supplement: Supplementary file 3 — Supplementary Files [file 41467_2026_72378_MOESM3_ESM.zip › supplementary-files/infill_types/gradient_circle_y.gcode]

G21 ; Set units to millimeters
G90 ; Use absolute positioning
M104 S200 ; Set extruder temperature to 200C
M140 S60 ; Set bed temperature to 60C
G28 ; Home all axes
M109 S200 ; Wait for extruder to reach 200C
M190 S60 ; Wait for bed to reach 60C
G92 E0 ; Reset extruder
G1 Z0.2 F300 ; Move to first layer height
G1 F9000
G1 X120.000 Y100.000 F1500
G1 X119.995 Y100.314 E0.01257
G1 X119.980 Y100.628 E0.02513
G1 X119.956 Y100.941 E0.03770
G1 X119.921 Y101.253 E0.05026
G1 X119.877 Y101.564 E0.06283
G1 X119.823 Y101.874 E0.07540
G1 X119.759 Y102.181 E0.08796
G1 X119.686 Y102.487 E0.10053
G1 X119.603 Y102.790 E0.11309
G1 X119.511 Y103.090 E0.12566
G1 X119.409 Y103.387 E0.13822
G1 X119.298 Y103.681 E0.15079
G1 X119.178 Y103.971 E0.16336
G1 X119.048 Y104.258 E0.17592
G1 X118.910 Y104.540 E0.18849
G1 X118.763 Y104.818 E0.20105
G1 X118.607 Y105.090 E0.21362
G1 X118.443 Y105.358 E0.22619
G1 X118.271 Y105.621 E0.23875
G1 X118.090 Y105.878 E0.25132
G1 X117.902 Y106.129 E0.26388
G1 X117.705 Y106.374 E0.27645
G1 X117.501 Y106.613 E0.28901
G1 X117.290 Y106.845 E0.30158
G1 X117.071 Y107.071 E0.31415
G1 X116.845 Y107.290 E0.32671
G1 X116.613 Y107.501 E0.33928
G1 X116.374 Y107.705 E0.35184
G1 X116.129 Y107.902 E0.36441
G1 X115.878 Y108.090 E0.37698
G1 X115.621 Y108.271 E0.38954
G1 X115.358 Y108.443 E0.40211
G1 X115.090 Y108.607 E0.41467
G1 X114.818 Y108.763 E0.42724
G1 X114.540 Y108.910 E0.43980
G1 X114.258 Y109.048 E0.45237
G1 X113.971 Y109.178 E0.46494
G1 X113.681 Y109.298 E0.47750
G1 X113.387 Y109.409 E0.49007
G1 X113.090 Y109.511 E0.50263
G1 X112.790 Y109.603 E0.51520
G1 X112.487 Y109.686 E0.52777
G1 X112.181 Y109.759 E0.54033
G1 X111.874 Y109.823 E0.55290
G1 X111.564 Y109.877 E0.56546
G1 X111.253 Y109.921 E0.57803
G1 X110.941 Y109.956 E0.59060
G1 X110.628 Y109.980 E0.60316
G1 X110.314 Y109.995 E0.61573
G1 X110.000 Y110.000 E0.62829
G1 X109.686 Y109.995 E0.64086
G1 X109.372 Y109.980 E0.65342
G1 X109.059 Y109.956 E0.66599
G1 X108.747 Y109.921 E0.67856
G1 X108.436 Y109.877 E0.69112
G1 X108.126 Y109.823 E0.70369
G1 X107.819 Y109.759 E0.71625
G1 X107.513 Y109.686 E0.72882
G1 X107.210 Y109.603 E0.74139
G1 X106.910 Y109.511 E0.75395
G1 X106.613 Y109.409 E0.76652
G1 X106.319 Y109.298 E0.77908
G1 X106.029 Y109.178 E0.79165
G1 X105.742 Y109.048 E0.80421
G1 X105.460 Y108.910 E0.81678
G1 X105.182 Y108.763 E0.82935
G1 X104.910 Y108.607 E0.84191
G1 X104.642 Y108.443 E0.85448
G1 X104.379 Y108.271 E0.86704
G1 X104.122 Y108.090 E0.87961
G1 X103.871 Y107.902 E0.89218
G1 X103.626 Y107.705 E0.90474
G1 X103.387 Y107.501 E0.91731
G1 X103.155 Y107.290 E0.92987
G1 X102.929 Y107.071 E0.94244
G1 X102.710 Y106.845 E0.95500
G1 X102.499 Y106.613 E0.96757
G1 X102.295 Y106.374 E0.98014
G1 X102.098 Y106.129 E0.99270
G1 X101.910 Y105.878 E1.00527
G1 X101.729 Y105.621 E1.01783
G1 X101.557 Y105.358 E1.03040
G1 X101.393 Y105.090 E1.04297
G1 X101.237 Y104.818 E1.05553
G1 X101.090 Y104.540 E1.06810
G1 X100.952 Y104.258 E1.08066
G1 X100.822 Y103.971 E1.09323
G1 X100.702 Y103.681 E1.10580
G1 X100.591 Y103.387 E1.11836
G1 X100.489 Y103.090 E1.13093
G1 X100.397 Y102.790 E1.14349
G1 X100.314 Y102.487 E1.15606
G1 X100.241 Y102.181 E1.16862
G1 X100.177 Y101.874 E1.18119
G1 X100.123 Y101.564 E1.19376
G1 X100.079 Y101.253 E1.20632
G1 X100.044 Y100.941 E1.21889
G1 X100.020 Y100.628 E1.23145
G1 X100.005 Y100.314 E1.24402
G1 X100.000 Y100.000 E1.25659
G1 X100.005 Y99.686 E1.26915
G1 X100.020 Y99.372 E1.28172
G1 X100.044 Y99.059 E1.29428
G1 X100.079 Y98.747 E1.30685
G1 X100.123 Y98.436 E1.31941
G1 X100.177 Y98.126 E1.33198
G1 X100.241 Y97.819 E1.34455
G1 X100.314 Y97.513 E1.35711
G1 X100.397 Y97.210 E1.36968
G1 X100.489 Y96.910 E1.38224
G1 X100.591 Y96.613 E1.39481
G1 X100.702 Y96.319 E1.40738
G1 X100.822 Y96.029 E1.41994
G1 X100.952 Y95.742 E1.43251
G1 X101.090 Y95.460 E1.44507
G1 X101.237 Y95.182 E1.45764
G1 X101.393 Y94.910 E1.47020
G1 X101.557 Y94.642 E1.48277
G1 X101.729 Y94.379 E1.49534
G1 X101.910 Y94.122 E1.50790
G1 X102.098 Y93.871 E1.52047
G1 X102.295 Y93.626 E1.53303
G1 X102.499 Y93.387 E1.54560
G1 X102.710 Y93.155 E1.55817
G1 X102.929 Y92.929 E1.57073
G1 X103.155 Y92.710 E1.58330
G1 X103.387 Y92.499 E1.59586
G1 X103.626 Y92.295 E1.60843
G1 X103.871 Y92.098 E1.62100
G1 X104.122 Y91.910 E1.63356
G1 X104.379 Y91.729 E1.64613
G1 X104.642 Y91.557 E1.65869
G1 X104.910 Y91.393 E1.67126
G1 X105.182 Y91.237 E1.68382
G1 X105.460 Y91.090 E1.69639
G1 X105.742 Y90.952 E1.70896
G1 X106.029 Y90.822 E1.72152
G1 X106.319 Y90.702 E1.73409
G1 X106.613 Y90.591 E1.74665
G1 X106.910 Y90.489 E1.75922
G1 X107.210 Y90.397 E1.77179
G1 X107.513 Y90.314 E1.78435
G1 X107.819 Y90.241 E1.79692
G1 X108.126 Y90.177 E1.80948
G1 X108.436 Y90.123 E1.82205
G1 X108.747 Y90.079 E1.83461
G1 X109.059 Y90.044 E1.84718
G1 X109.372 Y90.020 E1.85975
G1 X109.686 Y90.005 E1.87231
G1 X110.000 Y90.000 E1.88488
G1 X110.314 Y90.005 E1.89744
G1 X110.628 Y90.020 E1.91001
G1 X110.941 Y90.044 E1.92258
G1 X111.253 Y90.079 E1.93514
G1 X111.564 Y90.123 E1.94771
G1 X111.874 Y90.177 E1.96027
G1 X112.181 Y90.241 E1.97284
G1 X112.487 Y90.314 E1.98540
G1 X112.790 Y90.397 E1.99797
G1 X113.090 Y90.489 E2.01054
G1 X113.387 Y90.591 E2.02310
G1 X113.681 Y90.702 E2.03567
G1 X113.971 Y90.822 E2.04823
G1 X114.258 Y90.952 E2.06080
G1 X114.540 Y91.090 E2.07337
G1 X114.818 Y91.237 E2.08593
G1 X115.090 Y91.393 E2.09850
G1 X115.358 Y91.557 E2.11106
G1 X115.621 Y91.729 E2.12363
G1 X115.878 Y91.910 E2.13620
G1 X116.129 Y92.098 E2.14876
G1 X116.374 Y92.295 E2.16133
G1 X116.613 Y92.499 E2.17389
G1 X116.845 Y92.710 E2.18646
G1 X117.071 Y92.929 E2.19902
G1 X117.290 Y93.155 E2.21159
G1 X117.501 Y93.387 E2.22416
G1 X117.705 Y93.626 E2.23672
G1 X117.902 Y93.871 E2.24929
G1 X118.090 Y94.122 E2.26185
G1 X118.271 Y94.379 E2.27442
G1 X118.443 Y94.642 E2.28699
G1 X118.607 Y94.910 E2.29955
G1 X118.763 Y95.182 E2.31212
G1 X118.910 Y95.460 E2.32468
G1 X119.048 Y95.742 E2.33725
G1 X119.178 Y96.029 E2.34981
G1 X119.298 Y96.319 E2.36238
G1 X119.409 Y96.613 E2.37495
G1 X119.511 Y96.910 E2.38751
G1 X119.603 Y97.210 E2.40008
G1 X119.686 Y97.513 E2.41264
G1 X119.759 Y97.819 E2.42521
G1 X119.823 Y98.126 E2.43778
G1 X119.877 Y98.436 E2.45034
G1 X119.921 Y98.747 E2.46291
G1 X119.956 Y99.059 E2.47547
G1 X119.980 Y99.372 E2.48804
G1 X119.995 Y99.686 E2.50060
G1 X120.000 Y100.000 E2.51317
G1 X107.600 Y90.400 F9000
G1 X108.400 Y90.400 E2.54517 F1500
G1 X109.200 Y90.400 F9000
G1 X110.400 Y90.400 E2.59317 F1500
G1 X106.481 Y90.800 F9000
G1 X107.281 Y90.800 E2.62517 F1500
G1 X108.881 Y90.800 F9000
G1 X109.281 Y90.800 E2.64117 F1500
G1 X110.481 Y90.800 F9000
G1 X110.881 Y90.800 E2.65717 F1500
G1 X113.281 Y90.800 F9000
G1 X113.919 Y90.800 E2.68271 F1500
G1 X105.650 Y91.200 F9000
G1 X106.050 Y91.200 E2.69871 F1500
G1 X106.850 Y91.200 F9000
G1 X108.450 Y91.200 E2.76271 F1500
G1 X110.450 Y91.200 F9000
G1 X111.250 Y91.200 E2.79471 F1500
G1 X111.650 Y91.200 F9000
G1 X112.050 Y91.200 E2.81071 F1500
G1 X113.250 Y91.200 F9000
G1 X113.650 Y91.200 E2.82671 F1500
G1 X114.450 Y91.200 F9000
G1 X114.750 Y91.200 E2.83868 F1500
G1 X104.974 Y91.600 F9000
G1 X105.374 Y91.600 E2.85468 F1500
G1 X105.774 Y91.600 F9000
G1 X106.174 Y91.600 E2.87068 F1500
G1 X108.974 Y91.600 F9000
G1 X109.374 Y91.600 E2.88668 F1500
G1 X111.374 Y91.600 F9000
G1 X112.174 Y91.600 E2.91868 F1500
G1 X113.774 Y91.600 F9000
G1 X114.574 Y91.600 E2.95068 F1500
G1 X114.974 Y91.600 F9000
G1 X115.374 Y91.600 E2.96668 F1500
G1 X108.800 Y92.000 F9000
G1 X109.200 Y92.000 E2.98268 F1500
G1 X109.600 Y92.000 F9000
G1 X110.000 Y92.000 E2.99868 F1500
G1 X110.400 Y92.000 F9000
G1 X110.800 Y92.000 E3.01468 F1500
G1 X111.600 Y92.000 F9000
G1 X112.000 Y92.000 E3.03068 F1500
G1 X114.400 Y92.000 F9000
G1 X114.800 Y92.000 E3.04668 F1500
G1 X103.501 Y92.400 F9000
G1 X104.301 Y92.400 E3.07868 F1500
G1 X105.101 Y92.400 F9000
G1 X105.501 Y92.400 E3.09468 F1500
G1 X107.901 Y92.400 F9000
G1 X108.301 Y92.400 E3.11068 F1500
G1 X110.701 Y92.400 F9000
G1 X111.501 Y92.400 E3.14268 F1500
G1 X112.301 Y92.400 F9000
G1 X112.701 Y92.400 E3.15868 F1500
G1 X113.901 Y92.400 F9000
G1 X114.301 Y92.400 E3.17468 F1500
G1 X115.101 Y92.400 F9000
G1 X115.501 Y92.400 E3.19068 F1500
G1 X115.901 Y92.400 F9000
G1 X116.301 Y92.400 E3.20668 F1500
G1 X103.060 Y92.800 F9000
G1 X103.460 Y92.800 E3.22268 F1500
G1 X104.260 Y92.800 F9000
G1 X105.060 Y92.800 E3.25468 F1500
G1 X107.460 Y92.800 F9000
G1 X108.660 Y92.800 E3.30268 F1500
G1 X109.060 Y92.800 F9000
G1 X109.460 Y92.800 E3.31868 F1500
G1 X109.860 Y92.800 F9000
G1 X110.660 Y92.800 E3.35068 F1500
G1 X111.060 Y92.800 F9000
G1 X111.460 Y92.800 E3.36668 F1500
G1 X112.660 Y92.800 F9000
G1 X113.060 Y92.800 E3.38268 F1500
G1 X113.460 Y92.800 F9000
G1 X114.260 Y92.800 E3.41468 F1500
G1 X115.460 Y92.800 F9000
G1 X115.860 Y92.800 E3.43068 F1500
G1 X103.868 Y93.200 F9000
G1 X104.268 Y93.200 E3.44668 F1500
G1 X105.468 Y93.200 F9000
G1 X105.868 Y93.200 E3.46268 F1500
G1 X106.268 Y93.200 F9000
G1 X106.668 Y93.200 E3.47868 F1500
G1 X110.668 Y93.200 F9000
G1 X111.468 Y93.200 E3.51068 F1500
G1 X111.868 Y93.200 F9000
G1 X112.268 Y93.200 E3.52668 F1500
G1 X113.068 Y93.200 F9000
G1 X113.868 Y93.200 E3.55868 F1500
G1 X115.068 Y93.200 F9000
G1 X115.468 Y93.200 E3.57468 F1500
G1 X116.668 Y93.200 F9000
G1 X117.068 Y93.200 E3.59068 F1500
G1 X102.316 Y93.600 F9000
G1 X102.716 Y93.600 E3.60668 F1500
G1 X104.716 Y93.600 F9000
G1 X105.516 Y93.600 E3.63868 F1500
G1 X105.916 Y93.600 F9000
G1 X106.316 Y93.600 E3.65468 F1500
G1 X108.316 Y93.600 F9000
G1 X108.716 Y93.600 E3.67068 F1500
G1 X109.116 Y93.600 F9000
G1 X110.716 Y93.600 E3.73468 F1500
G1 X112.316 Y93.600 F9000
G1 X113.916 Y93.600 E3.79868 F1500
G1 X114.716 Y93.600 F9000
G1 X115.116 Y93.600 E3.81468 F1500
G1 X102.000 Y94.000 F9000
G1 X102.400 Y94.000 E3.83068 F1500
G1 X102.800 Y94.000 F9000
G1 X103.200 Y94.000 E3.84668 F1500
G1 X103.600 Y94.000 F9000
G1 X104.400 Y94.000 E3.87868 F1500
G1 X105.200 Y94.000 F9000
G1 X105.600 Y94.000 E3.89468 F1500
G1 X106.000 Y94.000 F9000
G1 X107.600 Y94.000 E3.95868 F1500
G1 X109.600 Y94.000 F9000
G1 X110.000 Y94.000 E3.97468 F1500
G1 X110.800 Y94.000 F9000
G1 X111.200 Y94.000 E3.99068 F1500
G1 X114.800 Y94.000 F9000
G1 X116.400 Y94.000 E4.05468 F1500
G1 X102.515 Y94.400 F9000
G1 X103.315 Y94.400 E4.08668 F1500
G1 X104.115 Y94.400 F9000
G1 X104.515 Y94.400 E4.10268 F1500
G1 X105.315 Y94.400 F9000
G1 X105.715 Y94.400 E4.11868 F1500
G1 X106.115 Y94.400 F9000
G1 X106.515 Y94.400 E4.13468 F1500
G1 X106.915 Y94.400 F9000
G1 X107.315 Y94.400 E4.15068 F1500
G1 X107.715 Y94.400 F9000
G1 X108.115 Y94.400 E4.16668 F1500
G1 X110.515 Y94.400 F9000
G1 X111.315 Y94.400 E4.19868 F1500
G1 X111.715 Y94.400 F9000
G1 X112.515 Y94.400 E4.23068 F1500
G1 X112.915 Y94.400 F9000
G1 X113.715 Y94.400 E4.26268 F1500
G1 X114.115 Y94.400 F9000
G1 X116.115 Y94.400 E4.34268 F1500
G1 X116.915 Y94.400 F9000
G1 X117.315 Y94.400 E4.35868 F1500
G1 X117.715 Y94.400 F9000
G1 X118.115 Y94.400 E4.37468 F1500
G1 X104.258 Y94.800 F9000
G1 X105.458 Y94.800 E4.42268 F1500
G1 X105.858 Y94.800 F9000
G1 X106.258 Y94.800 E4.43868 F1500
G1 X107.058 Y94.800 F9000
G1 X107.458 Y94.800 E4.45468 F1500
G1 X107.858 Y94.800 F9000
G1 X108.258 Y94.800 E4.47068 F1500
G1 X108.658 Y94.800 F9000
G1 X109.058 Y94.800 E4.48668 F1500
G1 X111.458 Y94.800 F9000
G1 X113.458 Y94.800 E4.56668 F1500
G1 X114.258 Y94.800 F9000
G1 X115.058 Y94.800 E4.59868 F1500
G1 X115.458 Y94.800 F9000
G1 X117.058 Y94.800 E4.66268 F1500
G1 X117.458 Y94.800 F9000
G1 X117.858 Y94.800 E4.67868 F1500
G1 X118.258 Y94.800 F9000
G1 X118.542 Y94.800 E4.69002 F1500
G1 X103.627 Y95.200 F9000
G1 X104.827 Y95.200 E4.73802 F1500
G1 X109.227 Y95.200 F9000
G1 X110.427 Y95.200 E4.78602 F1500
G1 X110.827 Y95.200 F9000
G1 X111.227 Y95.200 E4.80202 F1500
G1 X112.427 Y95.200 F9000
G1 X112.827 Y95.200 E4.81802 F1500
G1 X113.627 Y95.200 F9000
G1 X114.027 Y95.200 E4.83402 F1500
G1 X114.427 Y95.200 F9000
G1 X114.827 Y95.200 E4.85002 F1500
G1 X115.227 Y95.200 F9000
G1 X115.627 Y95.200 E4.86602 F1500
G1 X116.027 Y95.200 F9000
G1 X116.427 Y95.200 E4.88202 F1500
G1 X116.827 Y95.200 F9000
G1 X117.227 Y95.200 E4.89802 F1500
G1 X118.027 Y95.200 F9000
G1 X118.427 Y95.200 E4.91402 F1500
G1 X103.020 Y95.600 F9000
G1 X103.420 Y95.600 E4.93002 F1500
G1 X104.220 Y95.600 F9000
G1 X104.620 Y95.600 E4.94602 F1500
G1 X105.420 Y95.600 F9000
G1 X105.820 Y95.600 E4.96202 F1500
G1 X107.820 Y95.600 F9000
G1 X108.220 Y95.600 E4.97802 F1500
G1 X109.020 Y95.600 F9000
G1 X109.420 Y95.600 E4.99402 F1500
G1 X109.820 Y95.600 F9000
G1 X111.020 Y95.600 E5.04202 F1500
G1 X111.420 Y95.600 F9000
G1 X112.220 Y95.600 E5.07402 F1500
G1 X113.420 Y95.600 F9000
G1 X113.820 Y95.600 E5.09002 F1500
G1 X114.220 Y95.600 F9000
G1 X115.820 Y95.600 E5.15402 F1500
G1 X116.220 Y95.600 F9000
G1 X116.620 Y95.600 E5.17002 F1500
G1 X118.220 Y95.600 F9000
G1 X118.620 Y95.600 E5.18602 F1500
G1 X102.435 Y96.000 F9000
G1 X104.835 Y96.000 E5.28202 F1500
G1 X106.835 Y96.000 F9000
G1 X108.035 Y96.000 E5.33002 F1500
G1 X108.435 Y96.000 F9000
G1 X109.635 Y96.000 E5.37802 F1500
G1 X110.435 Y96.000 F9000
G1 X111.235 Y96.000 E5.41002 F1500
G1 X111.635 Y96.000 F9000
G1 X112.035 Y96.000 E5.42602 F1500
G1 X112.435 Y96.000 F9000
G1 X113.235 Y96.000 E5.45802 F1500
G1 X116.435 Y96.000 F9000
G1 X119.165 Y96.000 E5.56723 F1500
G1 X100.670 Y96.400 F9000
G1 X101.070 Y96.400 E5.58323 F1500
G1 X101.870 Y96.400 F9000
G1 X103.070 Y96.400 E5.63123 F1500
G1 X103.470 Y96.400 F9000
G1 X103.870 Y96.400 E5.64723 F1500
G1 X104.270 Y96.400 F9000
G1 X104.670 Y96.400 E5.66323 F1500
G1 X105.070 Y96.400 F9000
G1 X105.470 Y96.400 E5.67923 F1500
G1 X105.870 Y96.400 F9000
G1 X106.670 Y96.400 E5.71123 F1500
G1 X107.470 Y96.400 F9000
G1 X107.870 Y96.400 E5.72723 F1500
G1 X108.270 Y96.400 F9000
G1 X109.070 Y96.400 E5.75923 F1500
G1 X110.670 Y96.400 F9000
G1 X111.070 Y96.400 E5.77523 F1500
G1 X111.870 Y96.400 F9000
G1 X112.670 Y96.400 E5.80723 F1500
G1 X114.270 Y96.400 F9000
G1 X114.670 Y96.400 E5.82323 F1500
G1 X115.870 Y96.400 F9000
G1 X116.670 Y96.400 E5.85523 F1500
G1 X117.870 Y96.400 F9000
G1 X119.070 Y96.400 E5.90323 F1500
G1 X101.326 Y96.800 F9000
G1 X101.726 Y96.800 E5.91923 F1500
G1 X102.526 Y96.800 F9000
G1 X102.926 Y96.800 E5.93523 F1500
G1 X103.726 Y96.800 F9000
G1 X104.126 Y96.800 E5.95123 F1500
G1 X104.526 Y96.800 F9000
G1 X104.926 Y96.800 E5.96723 F1500
G1 X105.726 Y96.800 F9000
G1 X106.126 Y96.800 E5.98323 F1500
G1 X106.526 Y96.800 F9000
G1 X106.926 Y96.800 E5.99923 F1500
G1 X107.326 Y96.800 F9000
G1 X108.526 Y96.800 E6.04723 F1500
G1 X109.726 Y96.800 F9000
G1 X110.926 Y96.800 E6.09523 F1500
G1 X111.326 Y96.800 F9000
G1 X112.526 Y96.800 E6.14323 F1500
G1 X113.326 Y96.800 F9000
G1 X113.726 Y96.800 E6.15923 F1500
G1 X115.326 Y96.800 F9000
G1 X116.926 Y96.800 E6.22323 F1500
G1 X117.326 Y96.800 F9000
G1 X117.726 Y96.800 E6.23923 F1500
G1 X118.126 Y96.800 F9000
G1 X118.526 Y96.800 E6.25523 F1500
G1 X100.400 Y97.200 F9000
G1 X100.800 Y97.200 E6.27123 F1500
G1 X101.200 Y97.200 F9000
G1 X101.600 Y97.200 E6.28723 F1500
G1 X102.400 Y97.200 F9000
G1 X102.800 Y97.200 E6.30323 F1500
G1 X103.600 Y97.200 F9000
G1 X104.000 Y97.200 E6.31923 F1500
G1 X104.400 Y97.200 F9000
G1 X104.800 Y97.200 E6.33523 F1500
G1 X105.200 Y97.200 F9000
G1 X106.000 Y97.200 E6.36723 F1500
G1 X106.400 Y97.200 F9000
G1 X106.800 Y97.200 E6.38323 F1500
G1 X107.200 Y97.200 F9000
G1 X108.800 Y97.200 E6.44723 F1500
G1 X109.200 Y97.200 F9000
G1 X109.600 Y97.200 E6.46323 F1500
G1 X110.000 Y97.200 F9000
G1 X111.600 Y97.200 E6.52723 F1500
G1 X112.000 Y97.200 F9000
G1 X113.200 Y97.200 E6.57523 F1500
G1 X113.600 Y97.200 F9000
G1 X114.000 Y97.200 E6.59123 F1500
G1 X114.800 Y97.200 F9000
G1 X115.200 Y97.200 E6.60723 F1500
G1 X115.600 Y97.200 F9000
G1 X116.000 Y97.200 E6.62323 F1500
G1 X116.400 Y97.200 F9000
G1 X116.800 Y97.200 E6.63923 F1500
G1 X117.600 Y97.200 F9000
G1 X118.400 Y97.200 E6.67123 F1500
G1 X118.800 Y97.200 F9000
G1 X119.200 Y97.200 E6.68723 F1500
G1 X100.692 Y97.600 F9000
G1 X101.092 Y97.600 E6.70323 F1500
G1 X101.892 Y97.600 F9000
G1 X102.292 Y97.600 E6.71923 F1500
G1 X102.692 Y97.600 F9000
G1 X103.492 Y97.600 E6.75123 F1500
G1 X103.892 Y97.600 F9000
G1 X104.292 Y97.600 E6.76723 F1500
G1 X104.692 Y97.600 F9000
G1 X105.092 Y97.600 E6.78323 F1500
G1 X105.492 Y97.600 F9000
G1 X107.092 Y97.600 E6.84723 F1500
G1 X107.492 Y97.600 F9000
G1 X107.892 Y97.600 E6.86323 F1500
G1 X108.292 Y97.600 F9000
G1 X108.692 Y97.600 E6.87923 F1500
G1 X109.092 Y97.600 F9000
G1 X109.892 Y97.600 E6.91123 F1500
G1 X110.292 Y97.600 F9000
G1 X112.692 Y97.600 E7.00723 F1500
G1 X113.492 Y97.600 F9000
G1 X113.892 Y97.600 E7.02323 F1500
G1 X114.292 Y97.600 F9000
G1 X119.708 Y97.600 E7.23985 F1500
G1 X100.202 Y98.000 F9000
G1 X100.602 Y98.000 E7.25585 F1500
G1 X101.002 Y98.000 F9000
G1 X101.402 Y98.000 E7.27185 F1500
G1 X101.802 Y98.000 F9000
G1 X102.202 Y98.000 E7.28785 F1500
G1 X102.602 Y98.000 F9000
G1 X103.402 Y98.000 E7.31985 F1500
G1 X103.802 Y98.000 F9000
G1 X104.602 Y98.000 E7.35185 F1500
G1 X105.002 Y98.000 F9000
G1 X106.602 Y98.000 E7.41585 F1500
G1 X107.002 Y98.000 F9000
G1 X107.402 Y98.000 E7.43185 F1500
G1 X108.202 Y98.000 F9000
G1 X108.602 Y98.000 E7.44785 F1500
G1 X109.002 Y98.000 F9000
G1 X109.402 Y98.000 E7.46385 F1500
G1 X109.802 Y98.000 F9000
G1 X110.202 Y98.000 E7.47985 F1500
G1 X111.402 Y98.000 F9000
G1 X111.802 Y98.000 E7.49585 F1500
G1 X113.402 Y98.000 F9000
G1 X113.802 Y98.000 E7.51185 F1500
G1 X114.602 Y98.000 F9000
G1 X115.402 Y98.000 E7.54385 F1500
G1 X116.602 Y98.000 F9000
G1 X117.002 Y98.000 E7.55985 F1500
G1 X117.402 Y98.000 F9000
G1 X117.802 Y98.000 E7.57585 F1500
G1 X118.202 Y98.000 F9000
G1 X119.798 Y98.000 E7.63968 F1500
G1 X100.529 Y98.400 F9000
G1 X100.929 Y98.400 E7.65568 F1500
G1 X101.329 Y98.400 F9000
G1 X102.129 Y98.400 E7.68768 F1500
G1 X102.529 Y98.400 F9000
G1 X103.329 Y98.400 E7.71968 F1500
G1 X104.929 Y98.400 F9000
G1 X106.929 Y98.400 E7.79968 F1500
G1 X107.329 Y98.400 F9000
G1 X107.729 Y98.400 E7.81568 F1500
G1 X108.929 Y98.400 F9000
G1 X109.329 Y98.400 E7.83168 F1500
G1 X109.729 Y98.400 F9000
G1 X110.529 Y98.400 E7.86368 F1500
G1 X110.929 Y98.400 F9000
G1 X112.129 Y98.400 E7.91168 F1500
G1 X113.329 Y98.400 F9000
G1 X114.129 Y98.400 E7.94368 F1500
G1 X114.929 Y98.400 F9000
G1 X116.129 Y98.400 E7.99168 F1500
G1 X117.729 Y98.400 F9000
G1 X118.129 Y98.400 E8.00768 F1500
G1 X118.929 Y98.400 F9000
G1 X119.729 Y98.400 E8.03968 F1500
G1 X100.072 Y98.800 F9000
G1 X101.672 Y98.800 E8.10368 F1500
G1 X102.072 Y98.800 F9000
G1 X102.872 Y98.800 E8.13568 F1500
G1 X103.272 Y98.800 F9000
G1 X105.272 Y98.800 E8.21568 F1500
G1 X105.672 Y98.800 F9000
G1 X106.472 Y98.800 E8.24768 F1500
G1 X107.272 Y98.800 F9000
G1 X107.672 Y98.800 E8.26368 F1500
G1 X108.072 Y98.800 F9000
G1 X110.472 Y98.800 E8.35968 F1500
G1 X110.872 Y98.800 F9000
G1 X111.272 Y98.800 E8.37568 F1500
G1 X112.072 Y98.800 F9000
G1 X112.472 Y98.800 E8.39168 F1500
G1 X113.272 Y98.800 F9000
G1 X113.672 Y98.800 E8.40768 F1500
G1 X114.072 Y98.800 F9000
G1 X114.872 Y98.800 E8.43968 F1500
G1 X115.272 Y98.800 F9000
G1 X115.672 Y98.800 E8.45568 F1500
G1 X116.472 Y98.800 F9000
G1 X116.872 Y98.800 E8.47168 F1500
G1 X117.272 Y98.800 F9000
G1 X118.872 Y98.800 E8.53568 F1500
G1 X119.272 Y98.800 F9000
G1 X119.928 Y98.800 E8.56190 F1500
G1 X100.432 Y99.200 F9000
G1 X100.832 Y99.200 E8.57790 F1500
G1 X101.232 Y99.200 F9000
G1 X102.832 Y99.200 E8.64190 F1500
G1 X103.232 Y99.200 F9000
G1 X104.832 Y99.200 E8.70590 F1500
G1 X106.032 Y99.200 F9000
G1 X106.432 Y99.200 E8.72190 F1500
G1 X107.232 Y99.200 F9000
G1 X107.632 Y99.200 E8.73790 F1500
G1 X108.832 Y99.200 F9000
G1 X109.232 Y99.200 E8.75390 F1500
G1 X110.432 Y99.200 F9000
G1 X110.832 Y99.200 E8.76990 F1500
G1 X111.232 Y99.200 F9000
G1 X112.032 Y99.200 E8.80190 F1500
G1 X113.232 Y99.200 F9000
G1 X113.632 Y99.200 E8.81790 F1500
G1 X114.432 Y99.200 F9000
G1 X115.632 Y99.200 E8.86590 F1500
G1 X116.432 Y99.200 F9000
G1 X116.832 Y99.200 E8.88190 F1500
G1 X117.232 Y99.200 F9000
G1 X119.968 Y99.200 E8.99134 F1500
G1 X100.008 Y99.600 F9000
G1 X101.208 Y99.600 E9.03934 F1500
G1 X101.608 Y99.600 F9000
G1 X102.008 Y99.600 E9.05534 F1500
G1 X102.408 Y99.600 F9000
G1 X102.808 Y99.600 E9.07134 F1500
G1 X103.208 Y99.600 F9000
G1 X104.408 Y99.600 E9.11934 F1500
G1 X104.808 Y99.600 F9000
G1 X107.208 Y99.600 E9.21534 F1500
G1 X108.008 Y99.600 F9000
G1 X108.408 Y99.600 E9.23134 F1500
G1 X109.208 Y99.600 F9000
G1 X111.208 Y99.600 E9.31134 F1500
G1 X111.608 Y99.600 F9000
G1 X112.008 Y99.600 E9.32734 F1500
G1 X112.808 Y99.600 F9000
G1 X114.008 Y99.600 E9.37534 F1500
G1 X114.808 Y99.600 F9000
G1 X115.208 Y99.600 E9.39134 F1500
G1 X116.408 Y99.600 F9000
G1 X116.808 Y99.600 E9.40734 F1500
G1 X117.208 Y99.600 F9000
G1 X117.608 Y99.600 E9.42334 F1500
G1 X118.808 Y99.600 F9000
G1 X119.608 Y99.600 E9.45534 F1500
G1 X100.400 Y100.000 F9000
G1 X100.800 Y100.000 E9.47134 F1500
G1 X101.200 Y100.000 F9000
G1 X102.800 Y100.000 E9.53534 F1500
G1 X103.200 Y100.000 F9000
G1 X105.600 Y100.000 E9.63134 F1500
G1 X106.000 Y100.000 F9000
G1 X107.600 Y100.000 E9.69534 F1500
G1 X108.800 Y100.000 F9000
G1 X109.200 Y100.000 E9.71134 F1500
G1 X110.000 Y100.000 F9000
G1 X111.200 Y100.000 E9.75934 F1500
G1 X111.600 Y100.000 F9000
G1 X112.400 Y100.000 E9.79134 F1500
G1 X112.800 Y100.000 F9000
G1 X114.000 Y100.000 E9.83934 F1500
G1 X114.800 Y100.000 F9000
G1 X115.200 Y100.000 E9.85534 F1500
G1 X115.600 Y100.000 F9000
G1 X117.200 Y100.000 E9.91934 F1500
G1 X117.600 Y100.000 F9000
G1 X118.000 Y100.000 E9.93534 F1500
G1 X118.800 Y100.000 F9000
G1 X119.600 Y100.000 E9.96734 F1500
G1 X100.008 Y100.400 F9000
G1 X102.408 Y100.400 E10.06334 F1500
G1 X102.808 Y100.400 F9000
G1 X103.208 Y100.400 E10.07934 F1500
G1 X103.608 Y100.400 F9000
G1 X104.008 Y100.400 E10.09534 F1500
G1 X104.408 Y100.400 F9000
G1 X104.808 Y100.400 E10.11134 F1500
G1 X106.408 Y100.400 F9000
G1 X107.208 Y100.400 E10.14334 F1500
G1 X108.008 Y100.400 F9000
G1 X108.408 Y100.400 E10.15934 F1500
G1 X108.808 Y100.400 F9000
G1 X110.008 Y100.400 E10.20734 F1500
G1 X110.408 Y100.400 F9000
G1 X111.208 Y100.400 E10.23934 F1500
G1 X111.608 Y100.400 F9000
G1 X112.008 Y100.400 E10.25534 F1500
G1 X112.408 Y100.400 F9000
G1 X113.608 Y100.400 E10.30334 F1500
G1 X114.008 Y100.400 F9000
G1 X114.408 Y100.400 E10.31934 F1500
G1 X114.808 Y100.400 F9000
G1 X115.208 Y100.400 E10.33534 F1500
G1 X115.608 Y100.400 F9000
G1 X119.992 Y100.400 E10.51070 F1500
G1 X100.032 Y100.800 F9000
G1 X103.232 Y100.800 E10.63870 F1500
G1 X104.032 Y100.800 F9000
G1 X104.832 Y100.800 E10.67070 F1500
G1 X105.232 Y100.800 F9000
G1 X105.632 Y100.800 E10.68670 F1500
G1 X106.432 Y100.800 F9000
G1 X107.232 Y100.800 E10.71870 F1500
G1 X107.632 Y100.800 F9000
G1 X108.832 Y100.800 E10.76670 F1500
G1 X110.032 Y100.800 F9000
G1 X110.832 Y100.800 E10.79870 F1500
G1 X111.232 Y100.800 F9000
G1 X111.632 Y100.800 E10.81470 F1500
G1 X112.032 Y100.800 F9000
G1 X112.432 Y100.800 E10.83070 F1500
G1 X112.832 Y100.800 F9000
G1 X113.632 Y100.800 E10.86270 F1500
G1 X114.032 Y100.800 F9000
G1 X115.232 Y100.800 E10.91070 F1500
G1 X116.032 Y100.800 F9000
G1 X116.832 Y100.800 E10.94270 F1500
G1 X118.432 Y100.800 F9000
G1 X119.968 Y100.800 E11.00414 F1500
G1 X100.072 Y101.200 F9000
G1 X100.872 Y101.200 E11.03614 F1500
G1 X102.472 Y101.200 F9000
G1 X104.072 Y101.200 E11.10014 F1500
G1 X104.872 Y101.200 F9000
G1 X106.872 Y101.200 E11.18014 F1500
G1 X108.072 Y101.200 F9000
G1 X108.872 Y101.200 E11.21214 F1500
G1 X109.272 Y101.200 F9000
G1 X109.672 Y101.200 E11.22814 F1500
G1 X110.872 Y101.200 F9000
G1 X111.672 Y101.200 E11.26014 F1500
G1 X112.072 Y101.200 F9000
G1 X114.872 Y101.200 E11.37214 F1500
G1 X115.672 Y101.200 F9000
G1 X116.072 Y101.200 E11.38814 F1500
G1 X117.272 Y101.200 F9000
G1 X118.072 Y101.200 E11.42014 F1500
G1 X118.472 Y101.200 F9000
G1 X119.928 Y101.200 E11.47835 F1500
G1 X100.129 Y101.600 F9000
G1 X101.729 Y101.600 E11.54235 F1500
G1 X102.129 Y101.600 F9000
G1 X102.529 Y101.600 E11.55835 F1500
G1 X102.929 Y101.600 F9000
G1 X105.329 Y101.600 E11.65435 F1500
G1 X105.729 Y101.600 F9000
G1 X106.529 Y101.600 E11.68635 F1500
G1 X107.329 Y101.600 F9000
G1 X107.729 Y101.600 E11.70235 F1500
G1 X108.129 Y101.600 F9000
G1 X108.529 Y101.600 E11.71835 F1500
G1 X109.329 Y101.600 F9000
G1 X109.729 Y101.600 E11.73435 F1500
G1 X110.529 Y101.600 F9000
G1 X112.129 Y101.600 E11.79835 F1500
G1 X112.529 Y101.600 F9000
G1 X113.729 Y101.600 E11.84635 F1500
G1 X114.129 Y101.600 F9000
G1 X114.929 Y101.600 E11.87835 F1500
G1 X116.129 Y101.600 F9000
G1 X118.529 Y101.600 E11.97435 F1500
G1 X100.202 Y102.000 F9000
G1 X104.202 Y102.000 E12.13435 F1500
G1 X104.602 Y102.000 F9000
G1 X105.402 Y102.000 E12.16635 F1500
G1 X105.802 Y102.000 F9000
G1 X106.602 Y102.000 E12.19835 F1500
G1 X107.402 Y102.000 F9000
G1 X107.802 Y102.000 E12.21435 F1500
G1 X108.202 Y102.000 F9000
G1 X108.602 Y102.000 E12.23035 F1500
G1 X109.002 Y102.000 F9000
G1 X109.802 Y102.000 E12.26235 F1500
G1 X110.202 Y102.000 F9000
G1 X110.602 Y102.000 E12.27835 F1500
G1 X111.002 Y102.000 F9000
G1 X114.202 Y102.000 E12.40635 F1500
G1 X115.002 Y102.000 F9000
G1 X116.202 Y102.000 E12.45435 F1500
G1 X117.002 Y102.000 F9000
G1 X118.202 Y102.000 E12.50235 F1500
G1 X118.602 Y102.000 F9000
G1 X119.002 Y102.000 E12.51835 F1500
G1 X119.402 Y102.000 F9000
G1 X119.798 Y102.000 E12.53419 F1500
G1 X100.292 Y102.400 F9000
G1 X102.292 Y102.400 E12.61419 F1500
G1 X102.692 Y102.400 F9000
G1 X103.092 Y102.400 E12.63019 F1500
G1 X103.492 Y102.400 F9000
G1 X112.292 Y102.400 E12.98219 F1500
G1 X112.692 Y102.400 F9000
G1 X113.492 Y102.400 E13.01419 F1500
G1 X114.292 Y102.400 F9000
G1 X115.092 Y102.400 E13.04619 F1500
G1 X115.492 Y102.400 F9000
G1 X116.692 Y102.400 E13.09419 F1500
G1 X117.092 Y102.400 F9000
G1 X119.092 Y102.400 E13.17419 F1500
G1 X119.492 Y102.400 F9000
G1 X119.708 Y102.400 E13.18281 F1500
G1 X100.400 Y102.800 F9000
G1 X101.600 Y102.800 E13.23081 F1500
G1 X102.400 Y102.800 F9000
G1 X105.200 Y102.800 E13.34281 F1500
G1 X106.000 Y102.800 F9000
G1 X110.000 Y102.800 E13.50281 F1500
G1 X110.800 Y102.800 F9000
G1 X112.800 Y102.800 E13.58281 F1500
G1 X113.600 Y102.800 F9000
G1 X115.200 Y102.800 E13.64681 F1500
G1 X115.600 Y102.800 F9000
G1 X116.000 Y102.800 E13.66281 F1500
G1 X116.800 Y102.800 F9000
G1 X117.600 Y102.800 E13.69481 F1500
G1 X118.000 Y102.800 F9000
G1 X119.600 Y102.800 E13.75881 F1500
G1 X100.526 Y103.200 F9000
G1 X103.326 Y103.200 E13.87081 F1500
G1 X104.126 Y103.200 F9000
G1 X104.526 Y103.200 E13.88681 F1500
G1 X104.926 Y103.200 F9000
G1 X105.326 Y103.200 E13.90281 F1500
G1 X105.726 Y103.200 F9000
G1 X106.526 Y103.200 E13.93481 F1500
G1 X108.126 Y103.200 F9000
G1 X108.526 Y103.200 E13.95081 F1500
G1 X108.926 Y103.200 F9000
G1 X109.726 Y103.200 E13.98281 F1500
G1 X110.126 Y103.200 F9000
G1 X110.926 Y103.200 E14.01481 F1500
G1 X111.326 Y103.200 F9000
G1 X112.926 Y103.200 E14.07881 F1500
G1 X113.726 Y103.200 F9000
G1 X115.326 Y103.200 E14.14281 F1500
G1 X115.726 Y103.200 F9000
G1 X116.926 Y103.200 E14.19081 F1500
G1 X117.326 Y103.200 F9000
G1 X119.474 Y103.200 E14.27674 F1500
G1 X101.070 Y103.600 F9000
G1 X101.870 Y103.600 E14.30874 F1500
G1 X102.270 Y103.600 F9000
G1 X103.070 Y103.600 E14.34074 F1500
G1 X103.470 Y103.600 F9000
G1 X105.070 Y103.600 E14.40474 F1500
G1 X105.870 Y103.600 F9000
G1 X108.270 Y103.600 E14.50074 F1500
G1 X108.670 Y103.600 F9000
G1 X109.070 Y103.600 E14.51674 F1500
G1 X111.070 Y103.600 F9000
G1 X111.870 Y103.600 E14.54874 F1500
G1 X112.670 Y103.600 F9000
G1 X114.670 Y103.600 E14.62874 F1500
G1 X115.070 Y103.600 F9000
G1 X118.270 Y103.600 E14.75674 F1500
G1 X119.070 Y103.600 F9000
G1 X119.330 Y103.600 E14.76711 F1500
G1 X101.635 Y104.000 F9000
G1 X104.835 Y104.000 E14.89511 F1500
G1 X105.635 Y104.000 F9000
G1 X106.435 Y104.000 E14.92711 F1500
G1 X107.235 Y104.000 F9000
G1 X109.235 Y104.000 E15.00711 F1500
G1 X109.635 Y104.000 F9000
G1 X112.435 Y104.000 E15.11911 F1500
G1 X112.835 Y104.000 F9000
G1 X113.635 Y104.000 E15.15111 F1500
G1 X114.435 Y104.000 F9000
G1 X116.835 Y104.000 E15.24711 F1500
G1 X117.235 Y104.000 F9000
G1 X117.635 Y104.000 E15.26311 F1500
G1 X118.035 Y104.000 F9000
G1 X119.165 Y104.000 E15.30832 F1500
G1 X101.020 Y104.400 F9000
G1 X104.620 Y104.400 E15.45232 F1500
G1 X105.020 Y104.400 F9000
G1 X107.820 Y104.400 E15.56432 F1500
G1 X108.220 Y104.400 F9000
G1 X108.620 Y104.400 E15.58032 F1500
G1 X109.020 Y104.400 F9000
G1 X109.820 Y104.400 E15.61232 F1500
G1 X110.220 Y104.400 F9000
G1 X111.420 Y104.400 E15.66032 F1500
G1 X111.820 Y104.400 F9000
G1 X115.420 Y104.400 E15.80432 F1500
G1 X115.820 Y104.400 F9000
G1 X116.620 Y104.400 E15.83632 F1500
G1 X117.020 Y104.400 F9000
G1 X118.980 Y104.400 E15.91472 F1500
G1 X101.227 Y104.800 F9000
G1 X101.627 Y104.800 E15.93072 F1500
G1 X102.427 Y104.800 F9000
G1 X110.027 Y104.800 E16.23472 F1500
G1 X110.427 Y104.800 F9000
G1 X110.827 Y104.800 E16.25072 F1500
G1 X111.227 Y104.800 F9000
G1 X112.027 Y104.800 E16.28272 F1500
G1 X112.427 Y104.800 F9000
G1 X112.827 Y104.800 E16.29872 F1500
G1 X113.227 Y104.800 F9000
G1 X114.827 Y104.800 E16.36272 F1500
G1 X115.227 Y104.800 F9000
G1 X116.027 Y104.800 E16.39472 F1500
G1 X116.427 Y104.800 F9000
G1 X118.773 Y104.800 E16.48853 F1500
G1 X102.258 Y105.200 F9000
G1 X102.658 Y105.200 E16.50453 F1500
G1 X103.058 Y105.200 F9000
G1 X105.058 Y105.200 E16.58453 F1500
G1 X105.458 Y105.200 F9000
G1 X106.258 Y105.200 E16.61653 F1500
G1 X106.658 Y105.200 F9000
G1 X109.458 Y105.200 E16.72853 F1500
G1 X109.858 Y105.200 F9000
G1 X111.058 Y105.200 E16.77653 F1500
G1 X112.258 Y105.200 F9000
G1 X114.658 Y105.200 E16.87253 F1500
G1 X115.058 Y105.200 F9000
G1 X117.858 Y105.200 E16.98453 F1500
G1 X118.258 Y105.200 F9000
G1 X118.542 Y105.200 E16.99586 F1500
G1 X101.715 Y105.600 F9000
G1 X103.715 Y105.600 E17.07586 F1500
G1 X104.115 Y105.600 F9000
G1 X104.515 Y105.600 E17.09186 F1500
G1 X104.915 Y105.600 F9000
G1 X106.115 Y105.600 E17.13986 F1500
G1 X106.515 Y105.600 F9000
G1 X106.915 Y105.600 E17.15586 F1500
G1 X107.315 Y105.600 F9000
G1 X107.715 Y105.600 E17.17186 F1500
G1 X108.115 Y105.600 F9000
G1 X108.515 Y105.600 E17.18786 F1500
G1 X108.915 Y105.600 F9000
G1 X114.515 Y105.600 E17.41186 F1500
G1 X114.915 Y105.600 F9000
G1 X118.285 Y105.600 E17.54666 F1500
G1 X102.800 Y106.000 F9000
G1 X106.000 Y106.000 E17.67466 F1500
G1 X106.400 Y106.000 F9000
G1 X110.000 Y106.000 E17.81866 F1500
G1 X110.400 Y106.000 F9000
G1 X111.600 Y106.000 E17.86666 F1500
G1 X112.000 Y106.000 F9000
G1 X114.000 Y106.000 E17.94666 F1500
G1 X114.400 Y106.000 F9000
G1 X116.800 Y106.000 E18.04266 F1500
G1 X117.200 Y106.000 F9000
G1 X118.000 Y106.000 E18.07466 F1500
G1 X102.316 Y106.400 F9000
G1 X103.916 Y106.400 E18.13866 F1500
G1 X104.316 Y106.400 F9000
G1 X108.716 Y106.400 E18.31466 F1500
G1 X109.116 Y106.400 F9000
G1 X116.716 Y106.400 E18.61866 F1500
G1 X117.116 Y106.400 F9000
G1 X117.684 Y106.400 E18.64136 F1500
G1 X102.668 Y106.800 F9000
G1 X106.668 Y106.800 E18.80136 F1500
G1 X107.068 Y106.800 F9000
G1 X114.668 Y106.800 E19.10536 F1500
G1 X115.068 Y106.800 F9000
G1 X117.332 Y106.800 E19.19593 F1500
G1 X103.060 Y107.200 F9000
G1 X105.460 Y107.200 E19.29193 F1500
G1 X106.260 Y107.200 F9000
G1 X111.460 Y107.200 E19.49993 F1500
G1 X111.860 Y107.200 F9000
G1 X114.660 Y107.200 E19.61193 F1500
G1 X115.060 Y107.200 F9000
G1 X115.860 Y107.200 E19.64393 F1500
G1 X116.260 Y107.200 F9000
G1 X116.940 Y107.200 E19.67111 F1500
G1 X103.501 Y107.600 F9000
G1 X108.301 Y107.600 E19.86311 F1500
G1 X108.701 Y107.600 F9000
G1 X111.501 Y107.600 E19.97511 F1500
G1 X111.901 Y107.600 F9000
G1 X113.101 Y107.600 E20.02311 F1500
G1 X113.501 Y107.600 F9000
G1 X115.901 Y107.600 E20.11911 F1500
G1 X116.301 Y107.600 F9000
G1 X116.499 Y107.600 E20.12704 F1500
G1 X104.000 Y108.000 F9000
G1 X107.600 Y108.000 E20.27104 F1500
G1 X108.000 Y108.000 F9000
G1 X110.000 Y108.000 E20.35104 F1500
G1 X110.400 Y108.000 F9000
G1 X112.000 Y108.000 E20.41504 F1500
G1 X112.400 Y108.000 F9000
G1 X116.000 Y108.000 E20.55904 F1500
G1 X104.574 Y108.400 F9000
G1 X105.374 Y108.400 E20.59104 F1500
G1 X105.774 Y108.400 F9000
G1 X112.174 Y108.400 E20.84704 F1500
G1 X112.574 Y108.400 F9000
G1 X115.426 Y108.400 E20.96111 F1500
G1 X105.250 Y108.800 F9000
G1 X106.850 Y108.800 E21.02511 F1500
G1 X107.650 Y108.800 F9000
G1 X114.750 Y108.800 E21.30909 F1500
G1 X106.081 Y109.200 F9000
G1 X113.919 Y109.200 E21.62263 F1500
G1 X107.200 Y109.600 F9000
G1 X112.000 Y109.600 E21.81463 F1500
G1 X112.400 Y109.600 F9000
G1 X112.800 Y109.600 E21.83063 F1500

G1 Z50 F300 ; Lift nozzle
M104 S0 ; Turn off extruder
M140 S0 ; Turn off bed
G28 X0 Y0 ; Home axes
M84 ; Disable motors
