# Supplementary material for: Hybrid reasoning for perception, explanation, and autonomous action in manufacturing
Source: Nat Commun. 2026 May 18;17:6589. doi: 10.1038/s41467-026-72378-9 (PMC13381764; doi:10.1038/s41467-026-72378-9)
Supplement: Supplementary file 3 — Supplementary Files [file 41467_2026_72378_MOESM3_ESM.zip › supplementary-files/ShapE/cup.gcode]

;FLAVOR:Marlin
;TIME:1249
;Filament used: 0.490552m
;Layer height: 0.2
;MINX:100.18
;MINY:102.884
;MINZ:0.2
;MAXX:119.819
;MAXY:117.12
;MAXZ:17.6
M140 S50
M105
M190 S50
M104 S200
M105
M109 S200
M82 ;absolute extrusion mode
M201 X500.00 Y500.00 Z100.00 E5000.00 ;Setup machine max acceleration
M203 X500.00 Y500.00 Z10.00 E50.00 ;Setup machine max feedrate
M204 P500.00 R1000.00 T500.00 ;Setup Print/Retract/Travel acceleration
M205 X8.00 Y8.00 Z0.40 E5.00 ;Setup Jerk
M220 S100 ;Reset Feedrate
M221 S100 ;Reset Flowrate

G28 ;Home
M420 S1 Z2 ;Enable ABL using saved Mesh and Fade Height

G92 E0 ;Reset Extruder
G1 Z2.0 F3000 ;Move Z Axis up
G1 X10.1 Y20 Z0.28 F1000.0 ;Move to start position
G1 X10.1 Y40.0 Z0.28 F1000.0 E15 ;Draw the first line
G1 X10.4 Y40.0 Z0.28 F1000.0 ;Move to side a little
G1 X10.4 Y20 Z0.28 F1000.0 E30 ;Draw the second line
G92 E0 ;Reset Extruder
G1 Z2.0 F3000 ;Move Z Axis up

EXTRUDING_START
G92 E0
G92 E0
G1 F2700 E-5
;LAYER_COUNT:88
;LAYER:0
M107
;MESH:cup.ply
G0 F6000 X111.748 Y116.015 Z0.2
;TYPE:WALL-INNER
G1 F2700 E0
G1 F1200 X112.847 Y116.039 E0.03656
G1 X113.387 Y116.014 E0.05454
G1 X113.786 Y115.902 E0.06833
G1 X114.115 Y115.866 E0.07933
G1 X114.245 Y115.81 E0.08404
G1 X114.865 Y115.714 E0.10491
G1 X115.19 Y115.584 E0.11655
G1 X115.463 Y115.448 E0.12669
G1 X115.754 Y115.287 E0.13776
G1 X115.859 Y115.2 E0.14229
G1 X116.552 Y114.753 E0.16972
G1 X116.652 Y114.707 E0.17338
G1 X117.094 Y114.287 E0.19366
G1 X117.339 Y114.005 E0.20608
G1 X117.414 Y113.839 E0.21214
G1 X117.598 Y113.599 E0.2222
G1 X117.719 Y113.404 E0.22983
G1 X117.931 Y113.101 E0.24213
G1 X118.099 Y112.779 E0.25421
G1 X118.302 Y112.244 E0.27325
G1 X118.393 Y112.092 E0.27914
G1 X118.527 Y111.746 E0.29148
G1 X118.59 Y111.401 E0.30314
G1 X118.681 Y111.197 E0.31057
G1 X118.739 Y110.757 E0.32533
G1 X118.83 Y110.481 E0.335
G1 X118.851 Y110.149 E0.34606
G1 X118.856 Y109.433 E0.36988
G1 X118.819 Y108.865 E0.38881
G1 X118.713 Y108.415 E0.40419
G1 X118.661 Y108.142 E0.41343
G1 X118.544 Y107.763 E0.42662
G1 X118.47 Y107.629 E0.43171
G1 X118.327 Y107.239 E0.44553
G1 X118.086 Y106.717 E0.46465
G1 X117.816 Y106.281 E0.48171
G1 X116.859 Y105.297 E0.52736
G1 X116.521 Y105.013 E0.54205
G1 X115.933 Y104.604 E0.56587
G1 X115.694 Y104.472 E0.57495
G1 X115.417 Y104.354 E0.58497
G1 X115.138 Y104.275 E0.59461
G1 X114.981 Y104.208 E0.60029
G1 X114.711 Y104.156 E0.60943
G1 X114.402 Y104.064 E0.62016
G1 X114.086 Y104.007 E0.63084
G1 X113.971 Y103.972 E0.63483
G1 X113.064 Y103.769 E0.66575
G1 X112.67 Y103.752 E0.67886
G1 X112.396 Y103.771 E0.688
G1 X112.096 Y103.841 E0.69825
G1 X111.51 Y103.921 E0.71792
G1 X111.22 Y104.022 E0.72813
G1 X111.026 Y104.059 E0.7347
G1 X110.652 Y104.198 E0.74797
G1 X110.46 Y104.31 E0.75536
G1 X110.15 Y104.439 E0.76653
G1 X109.942 Y104.503 E0.77377
G1 X109.855 Y104.577 E0.77757
G1 X109.53 Y104.749 E0.7898
G1 X109.073 Y105.195 E0.81104
G1 X108.91 Y105.39 E0.81949
G1 X108.637 Y105.679 E0.83271
G1 X108.532 Y105.859 E0.83964
G1 X108.347 Y106.087 E0.84941
G1 X108.06 Y106.397 E0.86346
G1 X107.984 Y106.572 E0.86981
G1 X107.764 Y106.903 E0.88302
G1 X107.716 Y107.12 E0.89042
G1 X107.618 Y107.265 E0.89624
G1 X107.55 Y107.559 E0.90627
G1 X107.467 Y107.7 E0.91172
G1 X107.386 Y107.963 E0.92087
G1 X107.301 Y108.092 E0.92601
G1 X107.231 Y108.386 E0.93606
G1 X107.178 Y108.455 E0.93895
G1 X107.127 Y108.741 E0.94861
G1 X107.029 Y108.934 E0.95581
G1 X106.992 Y110.199 E0.99791
G1 X106.997 Y110.484 E1.00739
G1 X107.025 Y110.819 E1.01857
G1 X107.109 Y111.122 E1.02903
G1 X107.168 Y111.397 E1.03838
G1 X107.319 Y111.821 E1.05335
G1 X107.339 Y111.961 E1.05805
G1 X107.439 Y112.227 E1.06751
G1 X107.482 Y112.4 E1.07343
G1 X107.612 Y112.696 E1.08419
G1 X107.75 Y112.966 E1.09427
G1 X107.805 Y113.168 E1.10124
G1 X108.176 Y113.78 E1.12504
G1 X108.472 Y114.193 E1.14194
G1 X108.896 Y114.642 E1.16248
G1 X109.188 Y114.923 E1.17596
G1 X109.526 Y115.198 E1.19045
G1 X110.334 Y115.61 E1.22062
G1 X110.62 Y115.742 E1.23109
G1 X110.897 Y115.826 E1.24072
G1 X111.011 Y115.883 E1.24496
G1 X111.298 Y115.928 E1.25462
G1 X111.373 Y115.953 E1.25725
G1 X111.748 Y116.015 E1.26989
G0 F6000 X111.711 Y116.415
;TYPE:WALL-OUTER
G1 F1200 X112.852 Y116.439 E1.30785
G1 X113.455 Y116.411 E1.32793
G1 X113.825 Y116.301 E1.34077
G1 X114.237 Y116.256 E1.35455
G1 X114.383 Y116.188 E1.35991
G1 X114.997 Y116.099 E1.38054
G1 X115.213 Y115.987 E1.38864
G1 X115.39 Y115.951 E1.39464
G1 X115.503 Y115.852 E1.39964
G1 X115.693 Y115.804 E1.40616
G1 X115.745 Y115.728 E1.40922
G1 X115.972 Y115.641 E1.41731
G1 X116.075 Y115.537 E1.42218
G1 X116.197 Y115.494 E1.42648
G1 X116.262 Y115.418 E1.4298
G1 X116.461 Y115.343 E1.43688
G1 X116.508 Y115.264 E1.43994
G1 X116.674 Y115.183 E1.44608
G1 X116.735 Y115.11 E1.44924
G1 X116.912 Y115.03 E1.4557
G1 X116.997 Y114.922 E1.46027
G1 X117.089 Y114.879 E1.46365
G1 X117.134 Y114.795 E1.46682
G1 X117.244 Y114.729 E1.47109
G1 X117.313 Y114.617 E1.47546
G1 X117.391 Y114.577 E1.47838
G1 X117.461 Y114.463 E1.48283
G1 X117.539 Y114.42 E1.48579
G1 X117.778 Y114.021 E1.50126
G1 X117.851 Y113.975 E1.50413
G1 X117.904 Y113.857 E1.50843
G1 X117.995 Y113.793 E1.51213
G1 X118.081 Y113.581 E1.51974
G1 X118.155 Y113.523 E1.52287
G1 X118.294 Y113.301 E1.53158
G1 X118.351 Y113.103 E1.53843
G1 X118.453 Y112.985 E1.54362
G1 X118.555 Y112.684 E1.55419
G1 X118.611 Y112.626 E1.55687
G1 X118.685 Y112.365 E1.5659
G1 X118.762 Y112.278 E1.56976
G1 X118.816 Y112.042 E1.57781
G1 X118.907 Y111.894 E1.58359
G1 X118.981 Y111.49 E1.59725
G1 X119.069 Y111.321 E1.60359
G1 X119.136 Y110.819 E1.62043
G1 X119.226 Y110.56 E1.62955
G1 X119.251 Y110.166 E1.64268
G1 X119.256 Y109.417 E1.6676
G1 X119.216 Y108.806 E1.68796
G1 X119.106 Y108.339 E1.70392
G1 X119.049 Y108.045 E1.71388
G1 X118.914 Y107.605 E1.72919
G1 X118.821 Y107.434 E1.73566
G1 X118.698 Y107.088 E1.74788
G1 X118.439 Y106.527 E1.76843
G1 X118.168 Y106.091 E1.7855
G1 X117.989 Y105.886 E1.79455
G1 X117.132 Y105.004 E1.83546
G1 X116.762 Y104.693 E1.85153
G1 X116.143 Y104.263 E1.8766
G1 X115.87 Y104.112 E1.88698
G1 X115.551 Y103.976 E1.89851
G1 X115.251 Y103.891 E1.90888
G1 X115.104 Y103.824 E1.91426
G1 X114.791 Y103.763 E1.92486
G1 X114.495 Y103.674 E1.93514
G1 X114.156 Y103.612 E1.9466
G1 X114.077 Y103.586 E1.94937
G1 X113.117 Y103.371 E1.98209
G1 X112.665 Y103.351 E1.99714
G1 X112.336 Y103.374 E2.00811
G1 X111.985 Y103.456 E2.0201
G1 X111.418 Y103.53 E2.03912
G1 X111.108 Y103.638 E2.05003
G1 X110.868 Y103.681 E2.05814
G1 X110.784 Y103.742 E2.0616
G1 X110.476 Y103.832 E2.07227
G1 X110.351 Y103.921 E2.07737
G1 X110.107 Y103.991 E2.08582
G1 X110.026 Y104.056 E2.08927
G1 X109.746 Y104.145 E2.09904
G1 X109.601 Y104.265 E2.1053
G1 X109.466 Y104.302 E2.10996
G1 X109.237 Y104.443 E2.1189
G1 X109.154 Y104.57 E2.12395
G1 X109.072 Y104.604 E2.1269
G1 X109.002 Y104.713 E2.13121
G1 X108.92 Y104.753 E2.13424
G1 X108.849 Y104.87 E2.1388
G1 X108.768 Y104.91 E2.1418
G1 X108.701 Y105.03 E2.14637
G1 X108.622 Y105.074 E2.14938
G1 X108.549 Y105.195 E2.15408
G1 X108.473 Y105.233 E2.15691
G1 X108.418 Y105.338 E2.16085
G1 X108.301 Y105.433 E2.16586
G1 X108.217 Y105.611 E2.17241
G1 X108.143 Y105.66 E2.17536
G1 X108.099 Y105.767 E2.17921
G1 X107.997 Y105.842 E2.18342
G1 X107.937 Y105.959 E2.18779
G1 X107.853 Y106.01 E2.19106
G1 X107.688 Y106.22 E2.19994
G1 X107.643 Y106.362 E2.2049
G1 X107.519 Y106.464 E2.21024
G1 X107.453 Y106.661 E2.21715
G1 X107.384 Y106.729 E2.22037
G1 X107.337 Y106.989 E2.22916
G1 X107.248 Y107.082 E2.23344
G1 X107.172 Y107.438 E2.24555
G1 X107.098 Y107.52 E2.24922
G1 X107.024 Y107.792 E2.2586
G1 X106.923 Y107.932 E2.26434
G1 X106.866 Y108.223 E2.2742
G1 X106.799 Y108.306 E2.27775
G1 X106.739 Y108.644 E2.28917
G1 X106.63 Y108.87 E2.29751
G1 X106.592 Y110.197 E2.34166
G1 X106.597 Y110.505 E2.35191
G1 X106.63 Y110.891 E2.3648
G1 X106.718 Y111.206 E2.37567
G1 X106.783 Y111.509 E2.38598
G1 X106.924 Y111.889 E2.39946
G1 X106.949 Y112.059 E2.40518
G1 X107.062 Y112.365 E2.41603
G1 X107.101 Y112.528 E2.4216
G1 X107.251 Y112.869 E2.43399
G1 X107.38 Y113.118 E2.44332
G1 X107.414 Y113.267 E2.4484
G1 X107.55 Y113.52 E2.45795
G1 X107.842 Y114 E2.47664
G1 X108.162 Y114.448 E2.49495
G1 X108.612 Y114.924 E2.51674
G1 X108.923 Y115.223 E2.53109
G1 X109.222 Y115.466 E2.5439
G1 X109.466 Y115.616 E2.55343
G1 X110.159 Y115.97 E2.57931
G1 X110.479 Y116.118 E2.59104
G1 X110.77 Y116.207 E2.60116
G1 X110.881 Y116.269 E2.60539
G1 X111.196 Y116.315 E2.61598
G1 X111.268 Y116.341 E2.61852
G1 X111.711 Y116.415 E2.63346
G0 F6000 X111.781 Y115.655
;TYPE:SKIN
G1 F1200 X111.128 Y115.536 E2.65554
G1 X111.041 Y115.495 E2.65874
G1 X110.748 Y115.402 E2.66896
G1 X110.485 Y115.282 E2.67858
G1 X109.723 Y114.894 E2.70702
G1 X109.438 Y114.662 E2.71924
G1 X109.149 Y114.382 E2.73262
G1 X108.748 Y113.959 E2.75201
G1 X108.482 Y113.588 E2.76719
G1 X108.144 Y113.034 E2.78878
G1 X108.07 Y112.799 E2.79697
G1 X107.933 Y112.531 E2.80698
G1 X107.825 Y112.285 E2.81592
G1 X107.783 Y112.121 E2.82155
G1 X107.689 Y111.869 E2.83049
G1 X107.663 Y111.696 E2.83631
G1 X107.513 Y111.289 E2.85074
G1 X107.452 Y111.004 E2.86043
G1 X107.379 Y110.747 E2.86932
G1 X107.357 Y110.476 E2.87836
G1 X107.353 Y110.21 E2.88721
G1 X107.387 Y109.014 E2.92701
G1 X107.477 Y108.825 E2.93397
G1 X107.64 Y108.238 E2.95423
G1 X107.725 Y108.093 E2.95982
G1 X107.904 Y107.636 E2.97615
G1 X107.955 Y107.409 E2.98388
G1 X108.054 Y107.242 E2.99034
G1 X108.105 Y107.052 E2.99688
G1 X108.277 Y106.784 E3.00748
G1 X108.35 Y106.638 E3.01291
G1 X108.633 Y106.314 E3.02721
G1 X108.833 Y106.057 E3.03804
G1 X108.931 Y105.895 E3.04434
G1 X109.189 Y105.611 E3.0571
G1 X109.273 Y105.533 E3.06092
G1 X109.48 Y105.301 E3.07126
G1 X109.725 Y105.079 E3.08225
G1 X109.768 Y105.03 E3.08442
G1 X110.115 Y104.824 E3.09784
G1 X110.728 Y104.581 E3.11978
G1 X110.812 Y104.526 E3.12312
G1 X111.144 Y104.404 E3.13488
G1 X111.278 Y104.379 E3.13941
G1 X111.586 Y104.275 E3.15023
G1 X112.099 Y104.208 E3.16743
G1 X112.542 Y104.108 E3.18254
G1 X113.017 Y104.128 E3.19835
G1 X113.871 Y104.319 E3.22746
G1 X113.992 Y104.356 E3.23167
G1 X114.313 Y104.414 E3.24251
G1 X114.603 Y104.5 E3.25258
G1 X114.874 Y104.554 E3.26177
G1 X114.99 Y104.605 E3.26598
G1 X115.287 Y104.691 E3.27626
G1 X115.646 Y104.844 E3.28924
G1 X116.308 Y105.305 E3.31608
G1 X116.612 Y105.56 E3.32927
G1 X117.528 Y106.503 E3.373
G1 X117.765 Y106.885 E3.38795
G1 X117.993 Y107.375 E3.40593
G1 X118.111 Y107.708 E3.41768
G1 X118.209 Y107.899 E3.42482
G1 X118.313 Y108.241 E3.43671
G1 X118.361 Y108.489 E3.44511
G1 X118.462 Y108.921 E3.45986
G1 X118.495 Y109.457 E3.47772
G1 X118.491 Y110.126 E3.49998
G1 X118.472 Y110.413 E3.50954
G1 X118.378 Y110.726 E3.52041
G1 X118.33 Y111.091 E3.53266
G1 X118.261 Y111.244 E3.53824
G1 X118.183 Y111.625 E3.55117
G1 X118.055 Y111.95 E3.56279
G1 X117.884 Y112.328 E3.57659
G1 X117.776 Y112.609 E3.5866
G1 X117.614 Y112.917 E3.59818
G1 X117.454 Y113.149 E3.60755
G1 X117.358 Y113.331 E3.61439
G1 X117.11 Y113.645 E3.6277
G1 X117.032 Y113.803 E3.63356
G1 X116.753 Y114.122 E3.64766
G1 X116.431 Y114.412 E3.66207
G1 X116.298 Y114.486 E3.66713
G1 X115.576 Y114.967 E3.69599
G1 X115.336 Y115.085 E3.70488
G1 X115.276 Y115.133 E3.70744
G1 X115.026 Y115.254 E3.71668
G1 X114.759 Y115.365 E3.72629
G1 X114.198 Y115.448 E3.74516
G1 X114.019 Y115.515 E3.75151
G1 X113.673 Y115.553 E3.76309
G1 X113.327 Y115.656 E3.7751
G1 X112.838 Y115.678 E3.79138
G1 X111.781 Y115.655 E3.82654
G0 F6000 X111.734 Y115.911
G0 X110.39 Y115.524
G0 X110.579 Y115.104
G1 F1200 X108.281 Y112.806 E3.93463
G0 F6000 X107.692 Y112.629
G0 X107.467 Y112.019
G0 X107.898 Y111.858
G1 F1200 X111.425 Y115.385 E4.10053
G0 F6000 X112.065 Y115.459
G1 F1200 X107.669 Y111.063 E4.30731
G0 F6000 X107.555 Y110.383
G1 F1200 X112.644 Y115.472 E4.54668
G0 F6000 X113.197 Y115.46
G1 F1200 X107.563 Y109.826 E4.81168
G0 F6000 X107.579 Y109.276
G1 F1200 X113.656 Y115.353 E5.09753
G0 F6000 X114.128 Y115.259
G1 F1200 X107.685 Y108.817 E5.40056
G0 F6000 X107.809 Y108.374
G1 F1200 X114.617 Y115.182 E5.72079
G0 F6000 X115.033 Y115.033
G1 F1200 X107.982 Y107.982 E6.05245
G0 F6000 X108.124 Y107.558
G1 F1200 X115.396 Y114.831 E6.39452
G0 F6000 X115.744 Y114.612
G1 F1200 X108.282 Y107.151 E6.74549
G0 F6000 X108.494 Y106.797
G1 F1200 X116.084 Y114.387 E7.1025
G0 F6000 X116.416 Y114.153
G1 F1200 X108.748 Y106.485 E7.46318
G0 F6000 X108.997 Y106.169
G1 F1200 X116.703 Y113.874 E7.82562
G0 F6000 X116.937 Y113.543
G1 F1200 X109.242 Y105.848 E8.18757
G0 F6000 X109.517 Y105.557
G1 F1200 X117.185 Y113.226 E8.54828
G0 F6000 X117.4 Y112.874
G1 F1200 X109.801 Y105.276 E8.90569
G0 F6000 X110.136 Y105.044
G1 F1200 X117.6 Y112.509 E9.25679
G0 F6000 X117.764 Y112.107
G1 F1200 X110.532 Y104.875 E9.59696
G0 F6000 X110.921 Y104.698
G1 F1200 X117.934 Y111.711 E9.92683
G0 F6000 X118.053 Y111.265
G1 F1200 X111.352 Y104.564 E10.24203
G0 F6000 X111.802 Y104.448
G1 F1200 X118.164 Y110.81 E10.54128
G0 F6000 X118.274 Y110.355
G1 F1200 X112.289 Y104.37 E10.82279
G0 F6000 X112.804 Y104.319
G1 F1200 X118.292 Y109.807 E11.08093
G0 F6000 X118.279 Y109.228
G1 F1200 X113.489 Y104.438 E11.30624
G0 F6000 X114.216 Y104.599
G1 F1200 X118.177 Y108.56 E11.49255
G0 F6000 X117.903 Y107.721
G1 F1200 X115 Y104.817 E11.62912
G0 F6000 X115.326 Y104.432
G0 X116.65 Y105.252
G0 X116.353 Y105.604
G1 F1200 X117.171 Y106.423 E11.66762
;MESH:NONMESH
G0 F300 X117.171 Y106.423 Z0.4
G0 F6000 X117.502 Y106.103
G0 X117.945 Y106.794
G0 X118.504 Y108.182
G0 X118.66 Y108.89
G0 X118.671 Y110.448
G0 X118.375 Y111.683
G0 X117.783 Y113.025
G0 X117.199 Y113.915
G0 X116.55 Y114.575
G0 X115.114 Y115.433
G0 X114.809 Y115.559
G0 X113.987 Y115.726
G0 X112.61 Y115.934
G0 X112.598 Y116.509
;TIME_ELAPSED:24.832048
;LAYER:1
M106 S85
;TYPE:WALL-INNER
;MESH:cup.ply
G1 F1350 X113.269 Y116.495 E11.68995
G1 X113.533 Y116.438 E11.69893
G1 X113.792 Y116.406 E11.70761
G1 X114.092 Y116.343 E11.7178
G1 X114.719 Y116.117 E11.73997
G1 X114.834 Y116.084 E11.74395
G1 X115.103 Y115.966 E11.75372
G1 X115.208 Y115.94 E11.75732
G1 X115.557 Y115.77 E11.77023
G1 X115.962 Y115.531 E11.78587
G1 X116.118 Y115.417 E11.7923
G1 X116.462 Y115.203 E11.80577
G1 X116.827 Y114.934 E11.82085
G1 X116.925 Y114.875 E11.82466
G1 X117.207 Y114.61 E11.83753
G1 X117.526 Y114.262 E11.85323
G1 X117.925 Y113.727 E11.87543
G1 X118.173 Y113.328 E11.89105
G1 X118.319 Y113.062 E11.90115
G1 X118.614 Y112.456 E11.92356
G1 X118.671 Y112.287 E11.92949
G1 X118.785 Y112.029 E11.93888
G1 X118.8 Y111.96 E11.94122
G1 X118.915 Y111.645 E11.95238
G1 X119 Y111.256 E11.96562
G1 X119.099 Y110.91 E11.97759
G1 X119.193 Y109.837 E12.01342
G1 X119.167 Y109.366 E12.02911
G1 X119.098 Y108.662 E12.05263
G1 X118.986 Y108.285 E12.06571
G1 X118.921 Y108.02 E12.07479
G1 X118.695 Y107.456 E12.095
G1 X118.613 Y107.213 E12.10353
G1 X118.376 Y106.749 E12.12086
G1 X118.3 Y106.643 E12.12519
G1 X118.117 Y106.337 E12.13705
G1 X117.829 Y105.977 E12.15239
G1 X117.542 Y105.638 E12.16716
G1 X117.238 Y105.323 E12.18172
G1 X116.886 Y104.99 E12.19784
G1 X116.411 Y104.643 E12.2174
G1 X116.037 Y104.419 E12.2319
G1 X115.938 Y104.347 E12.23597
G1 X115.683 Y104.213 E12.24555
G1 X115.081 Y103.937 E12.26758
G1 X114.344 Y103.664 E12.29372
G1 X113.88 Y103.549 E12.30962
G1 X113.57 Y103.502 E12.32005
G1 X113.032 Y103.437 E12.33807
G1 X112.579 Y103.415 E12.35316
G1 X112.292 Y103.449 E12.36277
G1 X111.965 Y103.514 E12.37386
G1 X111.677 Y103.557 E12.38354
G1 X111.126 Y103.692 E12.40241
G1 X110.675 Y103.841 E12.41821
G1 X110.411 Y103.961 E12.42786
G1 X110.216 Y104.027 E12.4347
G1 X109.963 Y104.138 E12.44389
G1 X109.662 Y104.302 E12.45529
G1 X109.179 Y104.691 E12.47592
G1 X108.291 Y105.733 E12.52146
G1 X108.118 Y105.978 E12.53143
G1 X107.866 Y106.282 E12.54456
G1 X107.638 Y106.674 E12.55965
G1 X107.31 Y107.409 E12.58642
G1 X107.273 Y107.548 E12.5912
G1 X107.002 Y108.211 E12.61502
G1 X106.987 Y108.285 E12.61753
G1 X106.827 Y108.706 E12.63251
G1 X106.807 Y108.837 E12.63692
G1 X106.707 Y109.269 E12.65167
G1 X106.684 Y109.521 E12.66009
G1 X106.679 Y110.123 E12.68011
G1 X106.702 Y110.589 E12.69563
G1 X106.831 Y111.107 E12.71338
G1 X106.928 Y111.437 E12.72482
G1 X107.008 Y111.779 E12.73651
G1 X107.136 Y112.138 E12.74918
G1 X107.161 Y112.248 E12.75293
G1 X107.296 Y112.581 E12.76489
G1 X107.325 Y112.692 E12.7687
G1 X107.582 Y113.245 E12.78898
G1 X107.723 Y113.526 E12.79944
G1 X107.861 Y113.752 E12.80825
G1 X107.899 Y113.836 E12.81131
G1 X108.164 Y114.23 E12.82711
G1 X108.76 Y114.911 E12.85721
G1 X109.206 Y115.338 E12.87774
G1 X109.832 Y115.882 E12.90533
G1 X110.225 Y115.99 E12.91888
G1 X110.308 Y116.043 E12.92216
G1 X110.639 Y116.134 E12.93358
G1 X110.78 Y116.21 E12.9389
G1 X111.159 Y116.284 E12.95175
G1 X111.421 Y116.362 E12.96084
G1 X111.896 Y116.424 E12.97677
G1 X112.223 Y116.493 E12.98789
G1 X112.598 Y116.509 E13.00037
G0 F7500 X112.594 Y116.909
;TYPE:WALL-OUTER
G1 F1350 X113.318 Y116.894 E13.02446
G1 X113.582 Y116.835 E13.03345
G1 X113.858 Y116.801 E13.0427
G1 X114.202 Y116.729 E13.05439
G1 X114.821 Y116.504 E13.0763
G1 X114.972 Y116.46 E13.08153
G1 X115.233 Y116.344 E13.09103
G1 X115.337 Y116.322 E13.09456
G1 X115.747 Y116.123 E13.10972
G1 X116.182 Y115.865 E13.12654
G1 X116.345 Y115.747 E13.13324
G1 X116.602 Y115.58 E13.14343
G1 X116.666 Y115.55 E13.14578
G1 X117.091 Y115.24 E13.16328
G1 X117.157 Y115.207 E13.16573
G1 X117.492 Y114.891 E13.18105
G1 X117.834 Y114.518 E13.19788
G1 X118.255 Y113.953 E13.22132
G1 X118.519 Y113.53 E13.2379
G1 X118.686 Y113.225 E13.24947
G1 X118.72 Y113.136 E13.25263
G1 X118.844 Y112.917 E13.261
G1 X118.872 Y112.832 E13.26398
G1 X118.986 Y112.606 E13.2724
G1 X119.036 Y112.449 E13.27788
G1 X119.164 Y112.16 E13.28839
G1 X119.176 Y112.096 E13.29056
G1 X119.3 Y111.756 E13.3026
G1 X119.385 Y111.366 E13.31587
G1 X119.494 Y110.983 E13.32912
G1 X119.594 Y109.843 E13.36718
G1 X119.566 Y109.336 E13.38407
G1 X119.512 Y108.782 E13.40258
G1 X119.47 Y108.509 E13.41177
G1 X119.374 Y108.19 E13.42285
G1 X119.303 Y107.897 E13.43288
G1 X119.074 Y107.328 E13.45328
G1 X118.983 Y107.057 E13.46278
G1 X118.718 Y106.54 E13.48211
G1 X118.633 Y106.42 E13.487
G1 X118.446 Y106.109 E13.49907
G1 X118.138 Y105.723 E13.51549
G1 X117.838 Y105.369 E13.53093
G1 X117.519 Y105.039 E13.54619
G1 X117.142 Y104.682 E13.56346
G1 X116.632 Y104.309 E13.58447
G1 X116.26 Y104.087 E13.59888
G1 X116.15 Y104.007 E13.60341
G1 X115.86 Y103.854 E13.61431
G1 X115.233 Y103.566 E13.63726
G1 X114.613 Y103.343 E13.65918
G1 X114.471 Y103.283 E13.6643
G1 X113.958 Y103.156 E13.68188
G1 X113.066 Y103.038 E13.71181
G1 X112.565 Y103.014 E13.72849
G1 X112.229 Y103.053 E13.73974
G1 X111.906 Y103.118 E13.7507
G1 X111.599 Y103.164 E13.76102
G1 X111.012 Y103.308 E13.78113
G1 X110.693 Y103.42 E13.79237
G1 X110.534 Y103.465 E13.79787
G1 X110.283 Y103.582 E13.80708
G1 X110.072 Y103.653 E13.81448
G1 X109.787 Y103.778 E13.82483
G1 X109.439 Y103.968 E13.83802
G1 X108.899 Y104.403 E13.86108
G1 X107.974 Y105.488 E13.90851
G1 X107.798 Y105.737 E13.91865
G1 X107.537 Y106.052 E13.93225
G1 X107.282 Y106.491 E13.94914
G1 X106.928 Y107.283 E13.97799
G1 X106.889 Y107.432 E13.98312
G1 X106.614 Y108.092 E14.0069
G1 X106.594 Y108.2 E14.01055
G1 X106.438 Y108.602 E14.02489
G1 X106.409 Y108.79 E14.03122
G1 X106.34 Y109.1 E14.04178
G1 X106.313 Y109.179 E14.04456
G1 X106.284 Y109.502 E14.05534
G1 X106.279 Y110.131 E14.07627
G1 X106.304 Y110.648 E14.09348
G1 X106.441 Y111.196 E14.11227
G1 X106.478 Y111.416 E14.11969
G1 X106.549 Y111.566 E14.12521
G1 X106.623 Y111.891 E14.13629
G1 X106.761 Y112.282 E14.15009
G1 X106.774 Y112.359 E14.15268
G1 X106.92 Y112.719 E14.1656
G1 X106.941 Y112.816 E14.1689
G1 X107.222 Y113.419 E14.19103
G1 X107.373 Y113.72 E14.20223
G1 X107.508 Y113.942 E14.21087
G1 X107.546 Y114.031 E14.21409
G1 X107.706 Y114.253 E14.22319
G1 X107.846 Y114.474 E14.23189
G1 X108.47 Y115.188 E14.26343
G1 X108.936 Y115.634 E14.28489
G1 X109.532 Y116.152 E14.31115
G1 X109.803 Y116.291 E14.32128
G1 X110.059 Y116.354 E14.33005
G1 X110.14 Y116.413 E14.33338
G1 X110.487 Y116.504 E14.34531
G1 X110.638 Y116.591 E14.35111
G1 X111.045 Y116.668 E14.36489
G1 X111.338 Y116.755 E14.37505
G1 X111.814 Y116.816 E14.39101
G1 X112.173 Y116.891 E14.40321
G1 X112.594 Y116.909 E14.41723
G0 F7500 X112.605 Y116.148
;TYPE:SKIN
G1 F1350 X112.267 Y116.133 E14.42848
G1 X111.957 Y116.069 E14.43901
G1 X111.498 Y116.008 E14.45441
G1 X111.194 Y115.92 E14.46494
G1 X110.906 Y115.867 E14.47468
G1 X110.776 Y115.801 E14.47953
G1 X110.448 Y115.706 E14.49088
G1 X110.366 Y115.659 E14.49403
G1 X110.001 Y115.553 E14.50667
G1 X109.455 Y115.078 E14.53074
G1 X109.025 Y114.666 E14.55055
G1 X108.45 Y114.008 E14.57961
G1 X108.214 Y113.657 E14.59368
G1 X108.174 Y113.572 E14.5968
G1 X108.032 Y113.337 E14.60593
G1 X107.796 Y112.87 E14.62334
G1 X107.802 Y112.861 E14.6237
G1 X107.667 Y112.571 E14.63434
G1 X107.631 Y112.451 E14.6385
G1 X107.512 Y112.155 E14.64911
G1 X107.482 Y112.038 E14.65313
G1 X107.353 Y111.677 E14.66588
G1 X107.261 Y111.298 E14.67885
G1 X107.183 Y111.03 E14.68814
G1 X107.06 Y110.537 E14.70504
G1 X107.04 Y110.124 E14.71879
G1 X107.045 Y109.405 E14.7427
G1 X107.159 Y108.915 E14.75944
G1 X107.177 Y108.802 E14.76324
G1 X107.307 Y108.465 E14.77526
G1 X107.295 Y108.449 E14.77592
G1 X107.602 Y107.696 E14.80297
G1 X107.653 Y107.525 E14.8089
G1 X107.967 Y106.822 E14.83451
G1 X108.16 Y106.492 E14.84723
G1 X108.395 Y106.208 E14.85949
G1 X108.57 Y105.962 E14.86953
G1 X109.433 Y104.949 E14.91379
G1 X109.863 Y104.604 E14.93213
G1 X110.128 Y104.459 E14.94217
G1 X110.508 Y104.293 E14.95596
G1 X110.522 Y104.303 E14.95654
G1 X110.796 Y104.182 E14.9665
G1 X111.241 Y104.036 E14.98208
G1 X111.747 Y103.911 E14.99941
G1 X112.52 Y103.775 E15.02552
G1 X112.996 Y103.797 E15.04137
G1 X113.818 Y103.904 E15.06894
G1 X114.229 Y104.006 E15.08302
G1 X114.944 Y104.271 E15.10838
G1 X115.692 Y104.614 E15.13575
G1 X115.824 Y104.711 E15.1412
G1 X116.21 Y104.943 E15.15618
G1 X116.644 Y105.26 E15.17405
G1 X116.988 Y105.586 E15.18982
G1 X117.282 Y105.887 E15.20381
G1 X117.825 Y106.551 E15.23234
G1 X118.064 Y106.933 E15.24733
G1 X118.281 Y107.357 E15.26317
G1 X118.361 Y107.594 E15.27149
G1 X118.578 Y108.133 E15.29082
G1 X118.637 Y108.379 E15.29923
G1 X118.744 Y108.737 E15.31166
G1 X118.807 Y109.387 E15.33338
G1 X118.833 Y109.837 E15.34837
G1 X118.745 Y110.836 E15.38172
G1 X118.646 Y111.185 E15.39379
G1 X118.569 Y111.541 E15.4059
G1 X118.442 Y111.911 E15.41892
G1 X118.324 Y112.18 E15.42869
G1 X118.28 Y112.314 E15.43338
G1 X118.152 Y112.593 E15.44359
G1 X118.023 Y112.827 E15.45247
G1 X117.987 Y112.915 E15.45564
G1 X117.863 Y113.145 E15.46433
G1 X117.621 Y113.531 E15.47948
G1 X117.249 Y114.03 E15.50018
G1 X116.947 Y114.357 E15.51499
G1 X116.706 Y114.584 E15.526
G1 X116.625 Y114.634 E15.52916
G1 X116.257 Y114.906 E15.54438
G1 X115.928 Y115.111 E15.55728
G1 X115.752 Y115.235 E15.56444
G1 X115.378 Y115.457 E15.5789
G1 X115.094 Y115.596 E15.58942
G1 X114.985 Y115.626 E15.59318
G1 X114.711 Y115.743 E15.60309
G1 X114.598 Y115.776 E15.607
G1 X113.996 Y115.995 E15.62831
G1 X113.737 Y116.049 E15.63711
G1 X113.468 Y116.082 E15.64612
G1 X113.228 Y116.134 E15.65429
G1 X112.605 Y116.148 E15.67502
G0 F7500 X112.581 Y116.408
G0 X114.047 Y116.188
G0 X115.209 Y115.735
G0 X116.169 Y115.265
G0 X115.92 Y114.879
G1 F1350 X117.577 Y113.221 E15.75298
G0 F7500 X117.968 Y113.467
G0 X118.542 Y112.35
G0 X118.143 Y112.09
G1 F1350 X114.708 Y115.525 E15.91455
G0 F7500 X113.831 Y115.836
G1 F1350 X118.428 Y111.239 E16.13078
G0 F7500 X118.569 Y110.532
G1 F1350 X113.167 Y115.935 E16.3849
G0 F7500 X112.59 Y115.946
G1 F1350 X118.624 Y109.912 E16.66872
G0 F7500 X118.603 Y109.367
G1 F1350 X112.082 Y115.889 E16.97547
G0 F7500 X111.589 Y115.816
G1 F1350 X118.553 Y108.852 E17.30304
G0 F7500 X118.436 Y108.403
G1 F1350 X111.135 Y115.704 E17.64645
G0 F7500 X110.703 Y115.57
G1 F1350 X118.298 Y107.975 E18.0037
G0 F7500 X118.139 Y107.568
G1 F1350 X110.282 Y115.425 E18.37327
G0 F7500 X109.923 Y115.218
G1 F1350 X117.963 Y107.179 E18.75142
G0 F7500 X117.755 Y106.821
G1 F1350 X109.622 Y114.955 E19.134
G0 F7500 X109.331 Y114.679
G1 F1350 X117.517 Y106.493 E19.51904
G0 F7500 X117.263 Y106.181
G1 F1350 X109.052 Y114.392 E19.90526
G0 F7500 X108.789 Y114.09
G1 F1350 X116.997 Y105.882 E20.29134
G0 F7500 X116.711 Y105.602
G1 F1350 X108.537 Y113.777 E20.67584
G0 F7500 X108.32 Y113.427
G1 F1350 X116.409 Y105.339 E21.0563
G0 F7500 X116.082 Y105.1
G1 F1350 X108.119 Y113.063 E21.43086
G0 F7500 X107.939 Y112.678
G1 F1350 X115.728 Y104.888 E21.79725
G0 F7500 X115.366 Y104.685
G1 F1350 X107.776 Y112.275 E22.15426
G0 F7500 X107.63 Y111.855
G1 F1350 X114.979 Y104.506 E22.49994
G0 F7500 X114.573 Y104.347
G1 F1350 X107.497 Y111.422 E22.83275
G0 F7500 X107.376 Y110.977
G1 F1350 X114.16 Y104.194 E23.15182
G0 F7500 X113.699 Y104.089
G1 F1350 X107.263 Y110.525 E23.45455
G0 F7500 X107.241 Y109.981
G1 F1350 X113.199 Y104.023 E23.7348
G0 F7500 X112.676 Y103.981
G1 F1350 X107.249 Y109.407 E23.99004
G0 F7500 X107.454 Y108.637
G1 F1350 X112.021 Y104.069 E24.20488
G0 F7500 X111.299 Y104.226
G1 F1350 X107.8 Y107.725 E24.36947
G0 F7500 X107.323 Y107.694
G0 X107.887 Y106.447
G0 X108.282 Y106.678
G1 F1350 X110.404 Y104.555 E24.4693
;MESH:NONMESH
G0 F300 X110.404 Y104.555 Z0.6
G0 F7500 X109.839 Y104.319
G0 X109.292 Y104.807
G0 X107.999 Y106.375
G0 X107.464 Y107.458
G0 X106.966 Y108.861
G0 X106.846 Y109.38
G0 X106.862 Y110.564
G0 X107.321 Y112.217
G0 X108.04 Y113.755
G0 X108.876 Y114.8
G0 X109.907 Y115.734
G0 X111.16 Y116.116
G0 X112.551 Y116.407
G0 X112.54 Y116.674
;TIME_ELAPSED:45.226281
;LAYER:2
M106 S170
;TYPE:WALL-INNER
;MESH:cup.ply
G1 F1500 X112.794 Y116.669 E24.47775
G1 X113.786 Y116.586 E24.51086
G1 X114.075 Y116.502 E24.52087
G1 X114.223 Y116.47 E24.52591
G1 X114.517 Y116.352 E24.53644
G1 X114.717 Y116.292 E24.54339
G1 X115.555 Y115.905 E24.57409
G1 X115.814 Y115.765 E24.58388
G1 X116.117 Y115.586 E24.59559
G1 X116.546 Y115.291 E24.6129
G1 X117.06 Y114.882 E24.63475
G1 X117.346 Y114.616 E24.64774
G1 X117.602 Y114.326 E24.66061
G1 X117.955 Y113.883 E24.67945
G1 X118.232 Y113.466 E24.6961
G1 X118.411 Y113.161 E24.70786
G1 X118.561 Y112.877 E24.71854
G1 X118.7 Y112.585 E24.7293
G1 X118.816 Y112.314 E24.7391
G1 X118.866 Y112.149 E24.74484
G1 X118.98 Y111.871 E24.75483
G1 X119.006 Y111.76 E24.75862
G1 X119.113 Y111.439 E24.76988
G1 X119.188 Y110.988 E24.78508
G1 X119.279 Y110.66 E24.79641
G1 X119.314 Y110.148 E24.81347
G1 X119.318 Y109.895 E24.82189
G1 X119.273 Y109.052 E24.84997
G1 X119.192 Y108.736 E24.86082
G1 X119.116 Y108.313 E24.87511
G1 X118.801 Y107.423 E24.90651
G1 X118.677 Y107.143 E24.9167
G1 X118.546 Y106.881 E24.92644
G1 X118.387 Y106.593 E24.93738
G1 X118.047 Y106.105 E24.95717
G1 X117.694 Y105.701 E24.97501
G1 X117.316 Y105.299 E24.99336
G1 X116.733 Y104.769 E25.01957
G1 X116.496 Y104.612 E25.02902
G1 X116.384 Y104.549 E25.0333
G1 X116.081 Y104.34 E25.04554
G1 X115.815 Y104.184 E25.0558
G1 X115.531 Y104.036 E25.06645
G1 X114.945 Y103.769 E25.08787
G1 X114.814 Y103.729 E25.09242
G1 X114.484 Y103.589 E25.10434
G1 X114.145 Y103.477 E25.11622
G1 X113.354 Y103.359 E25.14282
G1 X113.1 Y103.336 E25.1513
G1 X112.657 Y103.322 E25.16604
G1 X112.391 Y103.329 E25.17489
G1 X112.131 Y103.36 E25.1836
G1 X111.64 Y103.469 E25.20033
G1 X111.373 Y103.504 E25.20929
G1 X111.085 Y103.594 E25.21932
G1 X110.824 Y103.66 E25.22828
G1 X110.395 Y103.829 E25.24361
G1 X110.114 Y103.956 E25.25387
G1 X109.82 Y104.106 E25.26485
G1 X109.457 Y104.335 E25.27912
G1 X109.18 Y104.58 E25.29142
G1 X108.906 Y104.887 E25.30511
G1 X108.697 Y105.155 E25.31641
G1 X108.036 Y105.948 E25.35075
G1 X107.765 Y106.319 E25.36603
G1 X107.608 Y106.588 E25.37639
G1 X107.466 Y106.883 E25.38728
G1 X107.405 Y107.035 E25.39273
G1 X107.29 Y107.272 E25.40149
G1 X106.986 Y108.052 E25.42933
G1 X106.765 Y108.697 E25.45201
G1 X106.696 Y108.944 E25.46054
G1 X106.605 Y109.473 E25.47839
G1 X106.59 Y110.034 E25.49706
G1 X106.608 Y110.515 E25.51307
G1 X106.723 Y111.154 E25.53466
G1 X106.867 Y111.649 E25.55181
G1 X107.018 Y112.12 E25.56826
G1 X107.17 Y112.542 E25.58318
G1 X107.303 Y112.86 E25.59464
G1 X107.523 Y113.345 E25.61235
G1 X107.665 Y113.618 E25.62259
G1 X107.974 Y114.112 E25.64197
G1 X108.388 Y114.626 E25.66392
G1 X108.68 Y114.954 E25.67853
G1 X109.597 Y115.854 E25.72126
G1 X109.843 Y115.996 E25.73071
G1 X110.106 Y116.106 E25.74019
G1 X110.586 Y116.284 E25.75722
G1 X111.134 Y116.438 E25.77615
G1 X111.429 Y116.492 E25.78612
G1 X111.669 Y116.556 E25.79439
G1 X112.54 Y116.674 E25.82362
G0 F9000 X112.517 Y117.074
;TYPE:WALL-OUTER
G1 F1500 X112.814 Y117.069 E25.8335
G1 X113.86 Y116.982 E25.86841
G1 X114.179 Y116.888 E25.87947
G1 X114.34 Y116.854 E25.88494
G1 X114.647 Y116.731 E25.89594
G1 X114.799 Y116.685 E25.90123
G1 X115.107 Y116.554 E25.91236
G1 X115.735 Y116.263 E25.93538
G1 X116.332 Y115.924 E25.95821
G1 X116.784 Y115.613 E25.97646
G1 X117.322 Y115.185 E25.99933
G1 X117.633 Y114.895 E26.01347
G1 X117.908 Y114.583 E26.0273
G1 X118.279 Y114.119 E26.04706
G1 X118.571 Y113.678 E26.06465
G1 X118.761 Y113.356 E26.07709
G1 X118.919 Y113.056 E26.08837
G1 X119.064 Y112.75 E26.09963
G1 X119.193 Y112.45 E26.11049
G1 X119.24 Y112.292 E26.11597
G1 X119.362 Y111.993 E26.12671
G1 X119.401 Y111.833 E26.13219
G1 X119.503 Y111.537 E26.1426
G1 X119.582 Y111.059 E26.15872
G1 X119.675 Y110.729 E26.17012
G1 X119.714 Y110.165 E26.18893
G1 X119.718 Y109.887 E26.19817
G1 X119.67 Y108.99 E26.22805
G1 X119.586 Y108.665 E26.23921
G1 X119.504 Y108.21 E26.25459
G1 X119.173 Y107.275 E26.28758
G1 X119.039 Y106.973 E26.29857
G1 X118.9 Y106.695 E26.30891
G1 X118.727 Y106.381 E26.32083
G1 X118.363 Y105.858 E26.34202
G1 X117.99 Y105.433 E26.36083
G1 X117.597 Y105.013 E26.37996
G1 X116.979 Y104.453 E26.4077
G1 X116.7 Y104.267 E26.41885
G1 X116.611 Y104.219 E26.42222
G1 X116.296 Y104.002 E26.43494
G1 X116.009 Y103.834 E26.446
G1 X115.707 Y103.676 E26.45734
G1 X115.088 Y103.395 E26.47995
G1 X114.913 Y103.339 E26.48606
G1 X114.626 Y103.215 E26.49646
G1 X114.238 Y103.087 E26.51005
G1 X113.402 Y102.961 E26.53817
G1 X113.124 Y102.936 E26.54745
G1 X112.657 Y102.922 E26.56299
G1 X112.362 Y102.93 E26.5728
G1 X112.064 Y102.965 E26.58278
G1 X111.576 Y103.074 E26.59941
G1 X111.285 Y103.112 E26.60918
G1 X110.987 Y103.206 E26.61957
G1 X110.692 Y103.281 E26.62969
G1 X110.558 Y103.341 E26.63458
G1 X110.243 Y103.459 E26.64576
G1 X109.941 Y103.595 E26.65678
G1 X109.622 Y103.758 E26.66869
G1 X109.216 Y104.014 E26.68466
G1 X108.897 Y104.296 E26.69882
G1 X108.598 Y104.631 E26.71375
G1 X108.39 Y104.899 E26.72504
G1 X107.72 Y105.702 E26.75982
G1 X107.429 Y106.1 E26.77622
G1 X107.254 Y106.4 E26.78777
G1 X107.099 Y106.723 E26.79969
G1 X107.039 Y106.872 E26.80503
G1 X106.923 Y107.112 E26.8139
G1 X106.61 Y107.914 E26.84253
G1 X106.383 Y108.578 E26.86587
G1 X106.305 Y108.856 E26.87547
G1 X106.223 Y109.331 E26.8915
G1 X106.201 Y109.605 E26.90065
G1 X106.19 Y110.036 E26.91499
G1 X106.21 Y110.558 E26.93236
G1 X106.333 Y111.248 E26.95567
G1 X106.467 Y111.689 E26.971
G1 X106.477 Y111.746 E26.97293
G1 X106.634 Y112.235 E26.99001
G1 X106.776 Y112.613 E27.00344
G1 X106.789 Y112.667 E27.00529
G1 X106.936 Y113.02 E27.01801
G1 X107.163 Y113.52 E27.03627
G1 X107.317 Y113.816 E27.04737
G1 X107.648 Y114.344 E27.06809
G1 X108.082 Y114.884 E27.09114
G1 X108.39 Y115.23 E27.10654
G1 X109.353 Y116.176 E27.15144
G1 X109.665 Y116.355 E27.16341
G1 X109.959 Y116.478 E27.174
G1 X110.462 Y116.665 E27.19185
G1 X111.044 Y116.828 E27.21196
G1 X111.374 Y116.89 E27.22312
G1 X111.589 Y116.949 E27.23054
G1 X112.517 Y117.074 E27.26168
G0 F9000 X112.629 Y116.321
;TYPE:SKIN
G1 F1500 X111.735 Y116.2 E27.29169
G1 X111.567 Y116.154 E27.29748
G1 X111.224 Y116.089 E27.30909
G1 X110.697 Y115.939 E27.32732
G1 X110.266 Y115.78 E27.3426
G1 X109.87 Y115.617 E27.35684
G1 X108.934 Y114.697 E27.40049
G1 X108.656 Y114.385 E27.41439
G1 X108.272 Y113.905 E27.43484
G1 X107.971 Y113.426 E27.45365
G1 X107.842 Y113.18 E27.46289
G1 X107.63 Y112.711 E27.48001
G1 X107.504 Y112.407 E27.49095
G1 X107.36 Y112.006 E27.50513
G1 X107.211 Y111.543 E27.5213
G1 X107.074 Y111.071 E27.53765
G1 X106.969 Y110.483 E27.55752
G1 X106.951 Y110.042 E27.5722
G1 X106.966 Y109.506 E27.59003
G1 X107.063 Y108.936 E27.60926
G1 X107.322 Y108.182 E27.63578
G1 X107.625 Y107.404 E27.66355
G1 X107.737 Y107.175 E27.67203
G1 X107.792 Y107.04 E27.67687
G1 X107.933 Y106.746 E27.68772
G1 X108.071 Y106.508 E27.69687
G1 X108.313 Y106.179 E27.71045
G1 X108.97 Y105.391 E27.74458
G1 X109.176 Y105.126 E27.75574
G1 X109.435 Y104.837 E27.76865
G1 X109.676 Y104.623 E27.77937
G1 X109.996 Y104.421 E27.79195
G1 X110.278 Y104.277 E27.80249
G1 X110.525 Y104.166 E27.81149
G1 X110.944 Y104.002 E27.82646
G1 X111.182 Y103.941 E27.83463
G1 X111.446 Y103.859 E27.84382
G1 X111.676 Y103.829 E27.85154
G1 X112.293 Y103.694 E27.87255
G1 X112.655 Y103.683 E27.88459
G1 X113.206 Y103.701 E27.90293
G1 X114.056 Y103.83 E27.93152
G1 X114.361 Y103.93 E27.9422
G1 X114.666 Y104.059 E27.95321
G1 X114.82 Y104.107 E27.95858
G1 X115.365 Y104.355 E27.97849
G1 X115.64 Y104.499 E27.98882
G1 X115.882 Y104.641 E27.99815
G1 X116.181 Y104.847 E28.01023
G1 X116.515 Y105.058 E28.02337
G1 X117.065 Y105.558 E28.04809
G1 X117.423 Y105.94 E28.0655
G1 X117.765 Y106.329 E28.08273
G1 X118.079 Y106.78 E28.10101
G1 X118.346 Y107.289 E28.12012
G1 X118.461 Y107.545 E28.12946
G1 X118.769 Y108.416 E28.16019
G1 X118.849 Y108.857 E28.17509
G1 X118.915 Y109.106 E28.18366
G1 X118.962 Y109.996 E28.2133
G1 X118.921 Y110.602 E28.23351
G1 X118.836 Y110.912 E28.2442
G1 X118.762 Y111.354 E28.2591
G1 X118.676 Y111.605 E28.26793
G1 X118.636 Y111.758 E28.27319
G1 X118.54 Y111.996 E28.28172
G1 X118.478 Y112.189 E28.28846
G1 X118.242 Y112.706 E28.30737
G1 X118.095 Y112.985 E28.31786
G1 X117.927 Y113.275 E28.329
G1 X117.672 Y113.659 E28.34433
G1 X117.33 Y114.088 E28.36258
G1 X117.084 Y114.367 E28.37495
G1 X116.835 Y114.6 E28.3863
G1 X116.34 Y114.994 E28.40734
G1 X115.912 Y115.289 E28.42463
G1 X115.188 Y115.7 E28.45232
G1 X115.167 Y115.687 E28.45314
G1 X114.533 Y115.972 E28.47626
G1 X114.408 Y116.009 E28.48059
G1 X114.121 Y116.122 E28.49085
G1 X113.719 Y116.231 E28.50471
G1 X112.629 Y116.321 E28.54108
G0 F9000 X112.438 Y116.559
G0 X110.636 Y116.132
G0 X109.755 Y115.784
G0 X108.747 Y114.761
G0 X107.807 Y113.654
G0 X108.046 Y113.137
G1 F1500 X110.597 Y115.688 E28.66107
G0 F9000 X111.389 Y115.915
G1 F1500 X107.623 Y112.149 E28.83822
G0 F9000 X107.352 Y111.312
G1 F1500 X112.084 Y116.044 E29.06079
G0 F9000 X112.717 Y116.111
G1 F1500 X107.189 Y110.583 E29.32081
G0 F9000 X107.152 Y109.98
G1 F1500 X113.24 Y116.068 E29.60718
G0 F9000 X113.75 Y116.013
G1 F1500 X107.179 Y109.442 E29.91626
G0 F9000 X107.264 Y108.961
G1 F1500 X114.183 Y115.88 E30.2417
G0 F9000 X114.593 Y115.725
G1 F1500 X107.409 Y108.54 E30.57964
G0 F9000 X107.558 Y108.124
G1 F1500 X114.984 Y115.549 E30.92891
G0 F9000 X115.367 Y115.367
G1 F1500 X107.717 Y107.717 E31.28875
G0 F9000 X107.884 Y107.319
G1 F1500 X115.727 Y115.162 E31.65766
G0 F9000 X116.068 Y114.936
G1 F1500 X108.065 Y106.933 E32.03409
G0 F9000 X108.27 Y106.573
G1 F1500 X116.391 Y114.694 E32.41608
G0 F9000 X116.707 Y114.444
G1 F1500 X108.513 Y106.25 E32.8015
G0 F9000 X108.771 Y105.942
G1 F1500 X116.992 Y114.164 E33.18821
G0 F9000 X117.254 Y113.86
G1 F1500 X109.028 Y105.634 E33.57514
G0 F9000 X109.278 Y105.318
G1 F1500 X117.505 Y113.545 E33.96211
G0 F9000 X117.731 Y113.206
G1 F1500 X109.541 Y105.015 E34.34737
G0 F9000 X109.844 Y104.752
G1 F1500 X117.939 Y112.848 E34.72816
G0 F9000 X118.127 Y112.47
G1 F1500 X110.198 Y104.541 E35.10111
G0 F9000 X110.582 Y104.359
G1 F1500 X118.303 Y112.081 E35.46431
G0 F9000 X118.454 Y111.666
G1 F1500 X110.988 Y104.199 E35.81551
G0 F9000 X111.428 Y104.074
G1 F1500 X118.58 Y111.226 E36.15192
G0 F9000 X118.67 Y110.751
G1 F1500 X111.903 Y103.983 E36.47024
G0 F9000 X112.376 Y103.891
G1 F1500 X118.743 Y110.258 E36.76972
G0 F9000 X118.744 Y109.693
G1 F1500 X112.944 Y103.893 E37.04254
G0 F9000 X113.577 Y103.96
G1 F1500 X118.699 Y109.082 E37.28346
G0 F9000 X118.532 Y108.349
G1 F1500 X114.305 Y104.123 E37.48226
G0 F9000 X114.486 Y103.699
G0 X115.507 Y104.137
G0 X115.293 Y104.545
G1 F1500 X118.199 Y107.451 E37.61895
;MESH:NONMESH
G0 F300 X118.199 Y107.451 Z0.8
G0 F9000 X118.622 Y107.266
G0 X118.96 Y108.354
G0 X119.113 Y109.077
G0 X119.164 Y110
G0 X119.12 Y110.632
G0 X118.827 Y111.822
G0 X118.27 Y113.083
G0 X117.478 Y114.222
G0 X116.956 Y114.76
G0 X116.03 Y115.451
G0 X114.607 Y116.157
G0 X113.919 Y116.377
G0 X112.424 Y116.557
G0 X112.404 Y116.708
;TIME_ELAPSED:64.261107
;LAYER:3
M106 S255
;TYPE:WALL-INNER
;MESH:cup.ply
G1 F1500 X112.685 Y116.717 E37.6283
G1 X113.12 Y116.683 E37.64282
G1 X113.465 Y116.631 E37.65442
G1 X113.945 Y116.596 E37.67043
G1 X114.26 Y116.491 E37.68147
G1 X114.389 Y116.46 E37.68588
G1 X114.64 Y116.354 E37.69495
G1 X114.809 Y116.264 E37.70131
G1 X115.425 Y116.001 E37.72359
G1 X115.706 Y115.86 E37.73405
G1 X116.114 Y115.618 E37.74983
G1 X116.284 Y115.487 E37.75696
G1 X116.568 Y115.305 E37.76818
G1 X116.863 Y115.057 E37.781
G1 X117.083 Y114.887 E37.79025
G1 X117.29 Y114.706 E37.79939
G1 X117.515 Y114.474 E37.81014
G1 X117.97 Y113.903 E37.83443
G1 X118.176 Y113.577 E37.84725
G1 X118.276 Y113.442 E37.85284
G1 X118.531 Y113.01 E37.86953
G1 X118.663 Y112.746 E37.87934
G1 X118.813 Y112.407 E37.89167
G1 X119.116 Y111.579 E37.921
G1 X119.199 Y111.146 E37.93566
G1 X119.285 Y110.855 E37.94575
G1 X119.33 Y110.319 E37.96365
G1 X119.332 Y109.744 E37.98277
G1 X119.273 Y108.938 E38.00965
G1 X119.157 Y108.47 E38.02569
G1 X119.124 Y108.278 E38.03217
G1 X118.989 Y107.866 E38.04659
G1 X118.866 Y107.587 E38.05673
G1 X118.812 Y107.41 E38.06288
G1 X118.695 Y107.149 E38.0724
G1 X118.454 Y106.669 E38.09026
G1 X118.119 Y106.182 E38.10992
G1 X117.412 Y105.358 E38.14603
G1 X117.034 Y105.011 E38.1631
G1 X116.556 Y104.633 E38.18337
G1 X116.379 Y104.532 E38.19014
G1 X116.092 Y104.334 E38.20174
G1 X115.816 Y104.177 E38.2123
G1 X115.518 Y104.026 E38.22341
G1 X114.927 Y103.747 E38.24515
G1 X114.212 Y103.477 E38.27057
G1 X113.542 Y103.363 E38.29318
G1 X113.283 Y103.336 E38.30184
G1 X112.523 Y103.315 E38.32712
G1 X112.032 Y103.347 E38.34349
G1 X111.457 Y103.467 E38.36303
G1 X111.233 Y103.497 E38.37054
G1 X110.949 Y103.594 E38.38052
G1 X110.659 Y103.675 E38.39054
G1 X110.42 Y103.772 E38.39912
G1 X109.817 Y104.073 E38.42153
G1 X109.504 Y104.268 E38.4338
G1 X109.181 Y104.559 E38.44826
G1 X108.81 Y104.975 E38.4668
G1 X108.566 Y105.288 E38.48
G1 X108.062 Y105.887 E38.50603
G1 X107.743 Y106.329 E38.52416
G1 X107.599 Y106.589 E38.53405
G1 X107.289 Y107.263 E38.55872
G1 X107.137 Y107.631 E38.57197
G1 X106.842 Y108.402 E38.59942
G1 X106.698 Y108.865 E38.61555
G1 X106.622 Y109.241 E38.62831
G1 X106.577 Y109.644 E38.6418
G1 X106.561 Y109.94 E38.65166
G1 X106.564 Y110.257 E38.6622
G1 X106.608 Y110.597 E38.6736
G1 X106.6 Y110.606 E38.674
G1 X106.706 Y111.205 E38.69424
G1 X106.862 Y111.731 E38.71248
G1 X106.987 Y112.074 E38.72463
G1 X107.014 Y112.181 E38.7283
G1 X107.168 Y112.589 E38.7428
G1 X107.303 Y112.911 E38.75441
G1 X107.528 Y113.397 E38.77223
G1 X107.676 Y113.665 E38.78241
G1 X107.943 Y114.088 E38.79905
G1 X108.406 Y114.669 E38.82376
G1 X108.67 Y114.964 E38.83692
G1 X109.585 Y115.881 E38.88001
G1 X109.858 Y116.044 E38.89058
G1 X110.1 Y116.152 E38.8994
G1 X110.297 Y116.213 E38.90626
G1 X110.55 Y116.319 E38.91538
G1 X110.698 Y116.355 E38.92045
G1 X110.981 Y116.453 E38.93041
G1 X111.247 Y116.495 E38.93937
G1 X111.696 Y116.601 E38.95471
G1 X112.018 Y116.627 E38.96545
G1 X112.404 Y116.708 E38.97857
G0 F9000 X112.695 Y117.117
;TYPE:WALL-OUTER
G1 F1500 X113.167 Y117.081 E38.99432
G1 X113.493 Y117.03 E39.00529
G1 X114.025 Y116.992 E39.02303
G1 X114.355 Y116.88 E39.03462
G1 X114.515 Y116.841 E39.0401
G1 X114.814 Y116.715 E39.05089
G1 X114.974 Y116.628 E39.05695
G1 X115.593 Y116.364 E39.07933
G1 X115.898 Y116.212 E39.09066
G1 X116.342 Y115.948 E39.10785
G1 X116.505 Y115.82 E39.11474
G1 X116.806 Y115.628 E39.12661
G1 X117.103 Y115.377 E39.13955
G1 X117.337 Y115.197 E39.14937
G1 X117.566 Y114.996 E39.1595
G1 X117.816 Y114.738 E39.17145
G1 X118.297 Y114.135 E39.1971
G1 X118.498 Y113.814 E39.2097
G1 X118.61 Y113.663 E39.21595
G1 X118.883 Y113.202 E39.23377
G1 X119.025 Y112.916 E39.24439
G1 X119.184 Y112.557 E39.25745
G1 X119.503 Y111.686 E39.2883
G1 X119.594 Y111.218 E39.30416
G1 X119.68 Y110.929 E39.31419
G1 X119.73 Y110.337 E39.33395
G1 X119.732 Y109.73 E39.35414
G1 X119.669 Y108.874 E39.38269
G1 X119.549 Y108.39 E39.39927
G1 X119.514 Y108.182 E39.40629
G1 X119.363 Y107.722 E39.42239
G1 X119.238 Y107.441 E39.43262
G1 X119.189 Y107.272 E39.43847
G1 X119.057 Y106.977 E39.44922
G1 X118.799 Y106.465 E39.46829
G1 X118.437 Y105.938 E39.48956
G1 X117.7 Y105.079 E39.5272
G1 X117.294 Y104.707 E39.54552
G1 X116.778 Y104.298 E39.56742
G1 X116.606 Y104.202 E39.57397
G1 X116.305 Y103.995 E39.58612
G1 X116.006 Y103.825 E39.59756
G1 X115.694 Y103.666 E39.6092
G1 X115.087 Y103.38 E39.63152
G1 X114.785 Y103.26 E39.64233
G1 X114.453 Y103.144 E39.65403
G1 X114.325 Y103.09 E39.65865
G1 X113.596 Y102.967 E39.68324
G1 X113.309 Y102.936 E39.69284
G1 X112.515 Y102.915 E39.71926
G1 X111.977 Y102.95 E39.73719
G1 X111.404 Y103.071 E39.75667
G1 X111.14 Y103.106 E39.76552
G1 X110.841 Y103.209 E39.77604
G1 X110.53 Y103.296 E39.78678
G1 X110.256 Y103.407 E39.79662
G1 X109.621 Y103.723 E39.82021
G1 X109.262 Y103.947 E39.83428
G1 X108.897 Y104.277 E39.85065
G1 X108.502 Y104.719 E39.87036
G1 X108.26 Y105.03 E39.88347
G1 X107.746 Y105.641 E39.91003
G1 X107.405 Y106.114 E39.92942
G1 X107.242 Y106.408 E39.9406
G1 X106.922 Y107.103 E39.96605
G1 X106.765 Y107.483 E39.97972
G1 X106.464 Y108.271 E40.00778
G1 X106.31 Y108.766 E40.02502
G1 X106.226 Y109.179 E40.03904
G1 X106.178 Y109.611 E40.0535
G1 X106.161 Y109.931 E40.06415
G1 X106.164 Y110.285 E40.07593
G1 X106.21 Y110.642 E40.0879
G1 X106.202 Y110.652 E40.08833
G1 X106.316 Y111.3 E40.11021
G1 X106.453 Y111.734 E40.12535
G1 X106.476 Y111.842 E40.12902
G1 X106.606 Y112.196 E40.14156
G1 X106.632 Y112.301 E40.14516
G1 X106.77 Y112.652 E40.1577
G1 X106.787 Y112.716 E40.15991
G1 X106.937 Y113.073 E40.17279
G1 X107.171 Y113.578 E40.1913
G1 X107.332 Y113.869 E40.20236
G1 X107.617 Y114.32 E40.2201
G1 X108.1 Y114.927 E40.2459
G1 X108.379 Y115.239 E40.25983
G1 X109.337 Y116.199 E40.30493
G1 X109.674 Y116.4 E40.31799
G1 X109.965 Y116.53 E40.32859
G1 X110.106 Y116.568 E40.33344
G1 X110.428 Y116.702 E40.34504
G1 X110.576 Y116.736 E40.35009
G1 X110.884 Y116.843 E40.36094
G1 X111.19 Y116.892 E40.37125
G1 X111.356 Y116.942 E40.37701
G1 X111.642 Y116.998 E40.3867
G1 X111.96 Y117.023 E40.39731
G1 X112.356 Y117.107 E40.41078
G1 X112.695 Y117.117 E40.42206
G0 F9000 X112.542 Y116.366
;TYPE:SKIN
G1 F1500 X112.041 Y116.266 E40.43905
G1 X111.747 Y116.242 E40.44886
G1 X111.318 Y116.142 E40.46351
G1 X111.067 Y116.101 E40.47197
G1 X110.656 Y115.973 E40.48629
G1 X110.03 Y115.727 E40.50866
G1 X109.808 Y115.593 E40.51728
G1 X108.926 Y114.709 E40.55882
G1 X108.675 Y114.429 E40.57132
G1 X108.24 Y113.882 E40.59457
G1 X107.983 Y113.473 E40.61064
G1 X107.856 Y113.244 E40.61935
G1 X107.63 Y112.758 E40.63717
G1 X107.504 Y112.459 E40.64796
G1 X107.361 Y112.077 E40.66153
G1 X107.333 Y111.971 E40.66518
G1 X107.207 Y111.621 E40.67755
G1 X107.057 Y111.126 E40.69475
G1 X106.959 Y110.562 E40.71379
G1 X106.964 Y110.541 E40.71451
G1 X106.924 Y110.226 E40.72507
G1 X106.922 Y109.959 E40.73395
G1 X106.937 Y109.666 E40.74371
G1 X106.976 Y109.312 E40.75555
G1 X107.048 Y108.957 E40.7676
G1 X107.186 Y108.511 E40.78313
G1 X107.62 Y107.406 E40.82262
G1 X107.987 Y106.607 E40.85186
G1 X108.354 Y106.099 E40.8727
G1 X108.836 Y105.525 E40.89763
G1 X109.094 Y105.198 E40.91149
G1 X109.44 Y104.813 E40.9287
G1 X109.722 Y104.557 E40.94137
G1 X109.979 Y104.396 E40.95146
G1 X110.694 Y104.04 E40.97802
G1 X111.073 Y103.934 E40.99111
G1 X111.317 Y103.85 E40.9997
G1 X111.531 Y103.822 E41.00687
G1 X112.071 Y103.707 E41.02524
G1 X112.536 Y103.676 E41.04074
G1 X113.36 Y103.699 E41.06816
G1 X114.122 Y103.828 E41.09386
G1 X114.778 Y104.075 E41.11717
G1 X115.355 Y104.347 E41.13839
G1 X115.652 Y104.498 E41.14947
G1 X115.894 Y104.636 E41.15874
G1 X116.166 Y104.822 E41.1697
G1 X116.365 Y104.941 E41.17741
G1 X116.792 Y105.279 E41.19552
G1 X117.158 Y105.613 E41.212
G1 X117.827 Y106.395 E41.24623
G1 X118.147 Y106.859 E41.26498
G1 X118.464 Y107.488 E41.28841
G1 X118.444 Y107.517 E41.28958
G1 X118.646 Y107.982 E41.30644
G1 X118.773 Y108.366 E41.31989
G1 X118.801 Y108.532 E41.32549
G1 X118.915 Y108.989 E41.34116
G1 X118.971 Y109.77 E41.3672
G1 X118.97 Y110.313 E41.38526
G1 X118.931 Y110.783 E41.40095
G1 X118.856 Y111.03 E41.40953
G1 X118.769 Y111.479 E41.42474
G1 X118.482 Y112.262 E41.45248
G1 X118.339 Y112.584 E41.4642
G1 X118.209 Y112.847 E41.47396
G1 X117.979 Y113.235 E41.48896
G1 X117.884 Y113.366 E41.49434
G1 X117.683 Y113.682 E41.5068
G1 X117.254 Y114.224 E41.52979
G1 X116.975 Y114.51 E41.54308
G1 X116.346 Y115.019 E41.56999
G1 X116.051 Y115.211 E41.5817
G1 X115.907 Y115.322 E41.58774
G1 X115.543 Y115.538 E41.60182
G1 X115.268 Y115.675 E41.61204
G1 X114.647 Y115.942 E41.63452
G1 X114.271 Y116.117 E41.64832
G1 X114.175 Y116.14 E41.6516
G1 X113.874 Y116.239 E41.66214
G1 X113.439 Y116.271 E41.67665
G1 X113.082 Y116.325 E41.68865
G1 X112.542 Y116.366 E41.70667
G0 F9000 X112.533 Y116.612
G0 X113.912 Y116.438
G0 X115.627 Y115.787
G0 X115.43 Y115.368
G1 F1500 X118.006 Y112.792 E41.82783
G0 F9000 X118.612 Y112.612
G0 X118.871 Y111.953
G0 X118.439 Y111.794
G1 F1500 X114.397 Y115.836 E42.01796
G0 F9000 X113.611 Y116.056
G1 F1500 X118.655 Y111.012 E42.25521
G0 F9000 X118.765 Y110.336
G1 F1500 X112.97 Y116.131 E42.52779
G0 F9000 X112.403 Y116.133
G1 F1500 X118.769 Y109.767 E42.82723
G0 F9000 X118.73 Y109.24
G1 F1500 X111.917 Y116.053 E43.14769
G0 F9000 X111.441 Y115.964
G1 F1500 X118.649 Y108.755 E43.48676
G0 F9000 X118.539 Y108.3
G1 F1500 X110.977 Y115.862 E43.84245
G0 F9000 X110.556 Y115.718
G1 F1500 X118.385 Y107.888 E44.21072
G0 F9000 X118.233 Y107.475
G1 F1500 X110.149 Y115.558 E44.59095
G0 F9000 X109.821 Y115.321
G1 F1500 X118.043 Y107.099 E44.97769
G0 F9000 X117.827 Y106.749
G1 F1500 X109.538 Y115.038 E45.36757
G0 F9000 X109.255 Y114.755
G1 F1500 X117.586 Y106.424 E45.75944
G0 F9000 X117.325 Y106.119
G1 F1500 X108.978 Y114.467 E46.15208
G0 F9000 X108.718 Y114.161
G1 F1500 X117.065 Y105.814 E46.5447
G0 F9000 X116.776 Y105.537
G1 F1500 X108.468 Y113.846 E46.9355
G0 F9000 X108.241 Y113.506
G1 F1500 X116.47 Y105.278 E47.32255
G0 F9000 X116.141 Y105.041
G1 F1500 X108.033 Y113.149 E47.70392
G0 F9000 X107.854 Y112.763
G1 F1500 X115.802 Y104.815 E48.07777
G0 F9000 X115.436 Y104.615
G1 F1500 X107.683 Y112.367 E48.44243
G0 F9000 X107.535 Y111.95
G1 F1500 X115.054 Y104.431 E48.7961
G0 F9000 X114.671 Y104.248
G1 F1500 X107.389 Y111.531 E49.13864
G0 F9000 X107.258 Y111.096
G1 F1500 X114.261 Y104.093 E49.46804
G0 F9000 X113.81 Y103.977
G1 F1500 X107.172 Y110.616 E49.7803
G0 F9000 X107.116 Y110.107
G1 F1500 X113.324 Y103.898 E50.07233
G0 F9000 X112.775 Y103.882
G1 F1500 X107.156 Y109.501 E50.33663
G0 F9000 X107.312 Y108.779
G1 F1500 X112.192 Y103.899 E50.56617
G0 F9000 X111.488 Y104.037
G1 F1500 X107.649 Y107.876 E50.74674
G0 F9000 X107.215 Y107.71
G0 X107.667 Y106.685
G0 X108.082 Y106.877
G1 F1500 X110.701 Y104.259 E50.86991
G1 F2700 E45.86991
;MESH:NONMESH
G0 F300 X110.701 Y104.259 Z1
G0 F9000 X110.496 Y103.846
G0 X109.914 Y104.248
G0 X109.139 Y103.006
G0 X108.735 Y103.257
G0 X107.845 Y104.157
G0 X106.674 Y105.647
G0 X105.962 Y107.16
G0 X105.472 Y108.55
G0 X105.296 Y109.901
G0 X105.377 Y110.951
G0 X105.644 Y112.087
G0 X106.148 Y113.427
G0 X106.272 Y113.677
G0 X106.88 Y114.772
G0 X110.574 Y112.438
;TIME_ELAPSED:83.943634
;LAYER:4
;TYPE:WALL-INNER
;MESH:cup.ply
G1 F2700 E50.86991
G1 F1500 X110.356 Y112.424 E50.87717
G1 X109.911 Y112.309 E50.89246
G1 X109.569 Y112.023 E50.90729
G1 X109.369 Y111.704 E50.91981
G1 X109.285 Y111.329 E50.93259
G1 X109.36 Y110.998 E50.94388
G1 X109.193 Y110.428 E50.96364
G1 X109.092 Y110.127 E50.9742
G1 X109.07 Y109.698 E50.98848
G1 X109.11 Y109.523 E50.99445
G1 X109.382 Y109.026 E51.0133
G1 X109.863 Y108.529 E51.0363
G1 X110.043 Y108.402 E51.04363
G1 X110.338 Y108.311 E51.0539
G1 X110.553 Y108.294 E51.06107
G1 X110.751 Y108.341 E51.06784
G1 X111.427 Y108.806 E51.09513
G1 X111.695 Y109.074 E51.10773
G1 X111.918 Y109.565 E51.12567
G1 X111.94 Y109.807 E51.13375
G1 X111.883 Y110.264 E51.14907
G1 X111.641 Y110.791 E51.16836
G1 X111.483 Y111.048 E51.17839
G1 X111.529 Y111.371 E51.18924
G1 X111.442 Y111.703 E51.20066
G1 X111.247 Y112.02 E51.21304
G1 X110.793 Y112.378 E51.23227
G1 X110.574 Y112.438 E51.23982
G1 F2700 E46.23982
G0 F9000 X110.244 Y112.499
G0 X110.924 Y112.507
G0 X110.781 Y114.97
G0 X112.576 Y116.412
G0 X112.568 Y116.725
G1 F2700 E51.23982
G1 F1500 X113.018 Y116.688 E51.25484
G1 X113.62 Y116.613 E51.27501
G1 X113.96 Y116.592 E51.28634
G1 X114.505 Y116.394 E51.30563
G1 X115.432 Y115.996 E51.33918
G1 X115.68 Y115.874 E51.34838
G1 X115.854 Y115.756 E51.35537
G1 X116.116 Y115.612 E51.36531
G1 X116.294 Y115.469 E51.37291
G1 X116.563 Y115.302 E51.38344
G1 X116.872 Y115.037 E51.39698
G1 X117.125 Y114.846 E51.40752
G1 X117.396 Y114.606 E51.41956
G1 X117.644 Y114.326 E51.432
G1 X118.08 Y113.752 E51.45598
G1 X118.269 Y113.455 E51.46768
G1 X118.526 Y113.013 E51.48469
G1 X118.673 Y112.713 E51.4958
G1 X118.861 Y112.288 E51.51126
G1 X118.976 Y111.99 E51.52188
G1 F1507.5 X119.128 Y111.531 E51.53788
G1 F1587.3 X119.222 Y111.101 E51.55172
G1 F1301.5 X119.205 Y110.796 E51.56343
G1 F988.5 X119.176 Y110.651 E51.57089
G1 F1039.9 X118.889 Y110.964 E51.59127
G1 F1385.7 X118.86 Y111.06 E51.59488
G1 F1583.1 X118.722 Y111.293 E51.60341
G1 F1507.5 X118.53 Y111.414 E51.61092
G1 F1500 X118.25 Y111.508 E51.62074
G1 X117.892 Y111.476 E51.6327
G1 X117.615 Y111.344 E51.6429
G1 X117.477 Y111.431 E51.64833
G1 X117.308 Y111.832 E51.6628
G1 X116.95 Y112.416 E51.68559
G1 X116.696 Y112.671 E51.69756
G1 X116.474 Y112.811 E51.70629
G1 X116.094 Y112.851 E51.719
G1 X115.826 Y112.769 E51.72832
G1 X115.56 Y112.584 E51.73909
G1 X115.225 Y112.656 E51.75049
G1 X114.987 Y112.627 E51.75847
G1 X114.854 Y112.723 E51.76392
G1 X114.539 Y112.86 E51.77535
G1 X114.212 Y112.842 E51.78624
G1 X113.905 Y112.641 E51.79844
G1 X113.726 Y112.46 E51.80691
G1 X113.582 Y112.053 E51.82127
G1 X113.528 Y111.646 E51.83492
G1 X113.668 Y110.687 E51.86716
G1 X113.596 Y110.213 E51.88311
G1 X113.588 Y109.81 E51.89651
G1 X113.686 Y109.438 E51.90931
G1 X113.766 Y109.283 E51.91511
G1 X114.035 Y109.03 E51.92739
G1 X114.182 Y108.946 E51.93302
G1 X114.402 Y108.904 E51.94047
G1 X114.729 Y108.953 E51.95147
G1 X115.018 Y108.753 E51.96316
G1 X115.288 Y108.709 E51.97226
G1 X115.397 Y108.441 E51.98188
G1 X115.749 Y107.943 E52.00216
G1 X116.039 Y107.775 E52.01331
G1 X116.351 Y107.781 E52.02369
G1 X116.62 Y107.944 E52.03415
G1 X116.972 Y108.398 E52.05326
G1 X117.176 Y108.767 E52.06728
G1 X117.399 Y108.808 E52.07482
G1 X117.625 Y108.905 E52.083
G1 X117.765 Y108.812 E52.08859
G1 X118.07 Y108.743 E52.09899
G1 X118.251 Y108.746 E52.10501
G1 X118.523 Y108.826 E52.11444
G1 X118.685 Y108.917 E52.12062
G1 F1284.8 X118.939 Y109.25 E52.13689
G1 F996.7 X119.193 Y109.583 E52.15785
G1 F969.3 X119.23 Y109.43 E52.16595
G1 F1239.7 X119.277 Y109.023 E52.18244
G1 F1500 X119.165 Y108.551 E52.19858
G1 X119.125 Y108.289 E52.20739
G1 X118.987 Y107.871 E52.22203
G1 X118.87 Y107.6 E52.23185
G1 X118.815 Y107.431 E52.23776
G1 X118.542 Y106.856 E52.25893
G1 X118.393 Y106.583 E52.26928
G1 X118.115 Y106.178 E52.28561
G1 X117.691 Y105.673 E52.30755
G1 X117.368 Y105.318 E52.32351
G1 X117.048 Y105.028 E52.33787
G1 X116.559 Y104.641 E52.35861
G1 X116.38 Y104.544 E52.36539
G1 X116.102 Y104.349 E52.37668
G1 X115.832 Y104.195 E52.38702
G1 X114.914 Y103.754 E52.42089
G1 X114.638 Y103.643 E52.43079
G1 X114.29 Y103.52 E52.44306
G1 X114.204 Y103.481 E52.4462
G1 X113.584 Y103.372 E52.46714
G1 X113.325 Y103.343 E52.47581
G1 X112.508 Y103.316 E52.503
G1 X111.976 Y103.359 E52.52075
G1 X111.537 Y103.448 E52.53565
G1 X111.15 Y103.512 E52.54869
G1 X110.942 Y103.593 E52.55612
G1 X110.679 Y103.664 E52.56518
G1 X110.406 Y103.781 E52.57506
G1 X109.841 Y104.065 E52.59609
G1 X109.524 Y104.257 E52.60842
G1 X109.208 Y104.545 E52.62264
G1 X108.811 Y104.987 E52.6424
G1 X108.44 Y105.456 E52.66229
G1 X108.062 Y105.903 E52.68176
G1 X107.763 Y106.319 E52.6988
G1 X107.622 Y106.578 E52.7086
G1 X107.426 Y107.038 E52.72524
G1 X107.284 Y107.334 E52.73615
G1 X106.843 Y108.428 E52.77539
G1 X106.677 Y108.953 E52.7937
G1 X106.566 Y109.693 E52.81859
G1 X106.552 Y110.148 E52.83373
G1 X106.593 Y110.472 E52.84459
G1 X106.721 Y111.263 E52.87124
G1 X106.859 Y111.713 E52.8869
G1 X106.983 Y112.05 E52.89884
G1 X107.016 Y112.172 E52.90304
G1 X107.234 Y112.746 E52.92347
G1 X107.538 Y113.388 E52.94709
G1 X107.799 Y113.837 E52.96436
G1 X108.006 Y114.155 E52.97698
G1 X108.411 Y114.651 E52.99828
G1 X108.681 Y114.96 E53.01193
G1 X109.589 Y115.881 E53.05495
G1 X109.876 Y116.057 E53.06614
G1 X110.119 Y116.172 E53.07509
G1 X110.402 Y116.28 E53.08516
G1 X110.682 Y116.362 E53.09487
G1 X110.843 Y116.426 E53.10063
G1 X111.132 Y116.477 E53.11039
G1 X111.564 Y116.586 E53.12521
G1 X111.865 Y116.612 E53.13526
G1 X112.568 Y116.725 E53.15894
G0 F9000 X112.576 Y116.412
G0 X116.651 Y114.93
G0 X116.938 Y114.304
G0 X118.5 Y112.668
G0 X118.883 Y111.715
G0 X119.176 Y110.651
G1 F934.6 X119.214 Y110.216 E53.18225
G1 F931.7 X119.204 Y109.724 E53.2086
G1 F906.3 X119.193 Y109.583 E53.21638
G1 F2700 E48.21638
G0 F9000 X118.977 Y109.136
G0 X118.898 Y110.609
G0 X118.657 Y111.19
G0 X118.198 Y111.366
G0 X117.35 Y111.308
G0 X117.054 Y111.929
G0 X116.84 Y112.297
G0 X116.49 Y112.645
G0 X114.575 Y112.748
G0 X113.774 Y112.676
G0 X114.355 Y112.457
;TYPE:WALL-OUTER
G1 F2700 E53.21638
G1 F1500 X114.088 Y112.276 E53.22711
G1 X113.978 Y111.975 E53.23777
G1 X113.927 Y111.591 E53.25066
G1 X113.97 Y111.415 E53.25668
G1 X114.01 Y111.089 E53.26761
G1 X114.043 Y110.947 E53.27245
G1 X114.072 Y110.675 E53.28155
G1 X113.998 Y110.234 E53.29643
G1 X113.995 Y109.837 E53.30963
G1 X114.058 Y109.584 E53.3183
G1 X114.28 Y109.346 E53.32913
G1 X114.402 Y109.304 E53.33342
G1 X114.712 Y109.366 E53.34393
G1 X114.927 Y109.319 E53.35125
G1 X115.147 Y109.132 E53.36086
G1 X115.534 Y109.085 E53.37382
G1 X115.629 Y108.941 E53.37956
G1 X115.744 Y108.64 E53.39028
G1 X116.039 Y108.219 E53.40738
G1 X116.135 Y108.163 E53.41107
G1 X116.24 Y108.165 E53.41456
G1 X116.33 Y108.22 E53.41807
G1 X116.615 Y108.582 E53.4334
G1 X116.889 Y109.075 E53.45216
G1 X117.107 Y109.176 E53.46015
G1 X117.277 Y109.189 E53.46582
G1 X117.667 Y109.362 E53.48001
G1 X117.91 Y109.191 E53.48989
G1 X118.185 Y109.14 E53.49919
G1 X118.464 Y109.24 E53.50905
G1 X118.673 Y109.705 E53.52601
G1 X118.695 Y110.193 E53.54226
G1 X118.663 Y110.534 E53.55365
G1 X118.59 Y110.676 E53.55896
G1 X118.48 Y110.989 E53.56999
G1 X118.167 Y111.121 E53.58129
G1 X117.884 Y111.056 E53.59095
G1 X117.658 Y110.792 E53.60251
G1 X117.323 Y111.063 E53.61684
G1 X117.175 Y111.118 E53.62209
G1 X116.932 Y111.69 E53.64276
G1 X116.852 Y111.798 E53.64723
G1 X116.643 Y112.158 E53.66108
G1 X116.388 Y112.412 E53.67305
G1 X116.086 Y112.459 E53.68321
G1 X115.646 Y112.156 E53.70098
G1 X115.198 Y112.252 E53.71622
G1 X115.023 Y112.216 E53.72216
G1 X114.813 Y112.248 E53.72923
G1 X114.663 Y112.371 E53.73568
G1 X114.441 Y112.462 E53.74366
G1 X114.355 Y112.457 E53.74652
G1 F2700 E48.74652
G0 F9000 X113.774 Y112.676
G0 X113.386 Y112.098
G0 X111.622 Y111.773
G0 X110.504 Y112.049
G1 F2700 E53.74652
G1 F1500 X110.095 Y111.944 E53.76057
G1 X109.873 Y111.752 E53.77033
G1 X109.737 Y111.534 E53.77888
G1 X109.689 Y111.303 E53.78672
G1 X109.776 Y110.995 E53.79737
G1 X109.571 Y110.294 E53.82166
G1 X109.491 Y110.091 E53.82892
G1 X109.471 Y109.706 E53.84174
G1 X109.706 Y109.266 E53.85833
G1 X110.183 Y108.78 E53.88098
G1 X110.481 Y108.692 E53.89132
G1 X110.589 Y108.716 E53.89499
G1 X111.191 Y109.131 E53.91931
G1 X111.36 Y109.306 E53.92741
G1 X111.542 Y109.711 E53.94217
G1 X111.499 Y110.132 E53.95625
G1 X111.297 Y110.587 E53.97281
G1 X111.172 Y110.774 E53.98029
G1 X111.054 Y111.011 E53.98909
G1 X111.131 Y111.279 E53.99837
G1 X111.076 Y111.541 E54.00727
G1 X110.934 Y111.76 E54.01595
G1 X110.604 Y112.016 E54.02984
G1 X110.504 Y112.049 E54.03335
G1 F2700 E49.03335
G0 F9000 X110.244 Y112.499
G0 X110.924 Y112.507
G0 X110.781 Y114.97
G0 X112.692 Y116.416
G0 X112.698 Y117.115
G1 F2700 E54.03335
G1 F1500 X113.009 Y117.091 E54.04372
G1 X113.682 Y117.009 E54.06627
G1 X114.04 Y116.988 E54.0782
G1 X114.659 Y116.763 E54.1001
G1 X115.6 Y116.36 E54.13415
G1 X115.885 Y116.219 E54.14473
G1 X116.028 Y116.118 E54.15055
G1 X116.344 Y115.943 E54.16256
G1 X116.49 Y115.82 E54.16891
G1 X116.801 Y115.625 E54.18112
G1 X117.112 Y115.357 E54.19478
G1 X117.379 Y115.156 E54.20589
G1 X117.68 Y114.889 E54.21928
G1 X117.954 Y114.58 E54.23301
G1 X118.408 Y113.981 E54.25801
G1 X118.615 Y113.657 E54.2708
G1 X118.878 Y113.203 E54.28825
G1 X119.039 Y112.875 E54.3004
G1 X119.231 Y112.442 E54.31616
G1 X119.35 Y112.135 E54.32711
G1 X119.516 Y111.625 E54.34495
G1 X119.582 Y111.225 E54.35843
G1 X119.68 Y110.895 E54.36988
G1 X119.72 Y110.486 E54.38355
G1 X119.738 Y110.085 E54.3969
G1 X119.727 Y109.554 E54.41456
G1 X119.671 Y108.939 E54.4351
G1 X119.564 Y108.508 E54.44987
G1 X119.515 Y108.191 E54.46054
G1 X119.404 Y107.879 E54.47156
G1 X119.365 Y107.738 E54.47642
G1 X119.23 Y107.421 E54.48788
G1 X119.189 Y107.287 E54.49254
G1 X118.898 Y106.674 E54.51511
G1 X118.734 Y106.373 E54.52651
G1 X118.434 Y105.936 E54.54414
G1 X117.992 Y105.41 E54.56699
G1 X117.651 Y105.035 E54.58385
G1 X117.307 Y104.722 E54.59932
G1 X116.775 Y104.302 E54.62187
G1 X116.63 Y104.229 E54.62726
G1 X116.316 Y104.011 E54.63998
G1 X116.018 Y103.841 E54.65139
G1 X115.075 Y103.388 E54.68618
G1 X114.778 Y103.269 E54.69683
G1 X114.455 Y103.155 E54.70822
G1 X114.323 Y103.095 E54.71304
G1 X113.64 Y102.976 E54.7361
G1 X113.353 Y102.944 E54.74571
G1 X112.498 Y102.915 E54.77416
G1 X111.92 Y102.962 E54.79345
G1 X111.45 Y103.057 E54.8094
G1 X111.039 Y103.125 E54.82325
G1 X110.853 Y103.202 E54.82995
G1 X110.547 Y103.285 E54.84049
G1 X110.237 Y103.418 E54.85171
G1 X109.647 Y103.715 E54.87368
G1 X109.284 Y103.935 E54.8878
G1 X108.924 Y104.263 E54.904
G1 X108.505 Y104.729 E54.92484
G1 X108.135 Y105.198 E54.94471
G1 X107.746 Y105.657 E54.96472
G1 X107.423 Y106.106 E54.98312
G1 X107.262 Y106.404 E54.99438
G1 X107.064 Y106.866 E55.0111
G1 X106.918 Y107.173 E55.02241
G1 X106.466 Y108.292 E55.06255
G1 X106.286 Y108.863 E55.08246
G1 X106.166 Y109.657 E55.10917
G1 X106.152 Y110.166 E55.1261
G1 X106.198 Y110.536 E55.1385
G1 X106.331 Y111.357 E55.16617
G1 X106.457 Y111.746 E55.17977
G1 X106.475 Y111.827 E55.18253
G1 X106.612 Y112.203 E55.19584
G1 X106.633 Y112.29 E55.19881
G1 X106.866 Y112.903 E55.22063
G1 X107.183 Y113.574 E55.24531
G1 X107.439 Y114.018 E55.26235
G1 X107.682 Y114.391 E55.27716
G1 X108.109 Y114.913 E55.29959
G1 X108.387 Y115.232 E55.31367
G1 X109.339 Y116.197 E55.35875
G1 X109.686 Y116.409 E55.37228
G1 X109.961 Y116.54 E55.38241
G1 X110.274 Y116.66 E55.39356
G1 X110.57 Y116.746 E55.40381
G1 X110.731 Y116.813 E55.40961
G1 X111.018 Y116.861 E55.41929
G1 X111.498 Y116.982 E55.43575
G1 X111.801 Y117.007 E55.44586
G1 X112.418 Y117.106 E55.46665
G1 X112.698 Y117.115 E55.47597
G0 F9000 X112.692 Y116.416
G0 X112.762 Y115.561
G0 X112.785 Y115.464
;TYPE:FILL
G1 F3000 X110.261 Y116.14 E55.56287
G0 F9000 X110.34 Y115.936
G0 X108.862 Y114.713
G0 X108.697 Y114.856
G1 F3000 X109.098 Y113.359 E55.61442
G0 F9000 X109.026 Y113.427
G0 X107.645 Y112.209
G0 X107.357 Y111.809
G0 X106.97 Y110.799
G0 X107.066 Y110.785
G1 F3000 X106.739 Y110.872 E55.62567
G0 F9000 X106.956 Y110.837
G0 X106.94 Y110.045
G0 X107.011 Y109.583
G0 X107.187 Y109.045
G0 X108.114 Y108.053
G0 X108.147 Y108.147
G1 F3000 X107.361 Y107.361 E55.66264
G0 F9000 X107.561 Y107.442
G0 X110.109 Y105.473
G0 X111.238 Y105.361
G0 X111.216 Y105.457
G1 F3000 X111.744 Y103.485 E55.73054
G1 X111.934 Y103.449
G1 X113.433 Y104.948 E55.80105
G0 F9000 X113.41 Y104.851
G0 X114.463 Y104.711
G0 X115.738 Y104.991
G0 X116.403 Y105.194
G0 X116.685 Y105.359
G0 X117.338 Y106.081
G0 X117.248 Y106.127
G1 F3000 X117.418 Y105.493 E55.82288
G0 F9000 X117.255 Y105.639
G0 X118.509 Y107.661
G0 X118.443 Y107.736
G1 F3000 X118.803 Y107.64 E55.83528
G0 F9000 X118.598 Y107.728
G0 X117.026 Y105.68
G0 X116.751 Y105.397
G0 X116.403 Y105.194
G0 X115.114 Y104.822
G0 X114.463 Y104.711
G0 X114.12 Y104.718
G0 X110.109 Y105.473
G0 X107.207 Y108.985
G0 X107.011 Y109.583
G0 X106.94 Y110.045
G0 X107.038 Y110.848
G0 X107.36 Y111.829
G0 X107.645 Y112.209
G0 X110.155 Y114.644
G0 X110.763 Y115.005
G0 X112.355 Y115.483
G0 X113.603 Y115.552
G0 X114.618 Y115.423
G0 X116.128 Y114.765
G0 X117.499 Y114.022
G0 X117.672 Y114.154
G1 F3000 X116.705 Y114.414 E55.86858
G0 F9000 X116.76 Y114.498
G0 X115.61 Y115.558
G0 X115.737 Y115.737
G1 F3000 X115.132 Y115.132 E55.89704
G0 F9000 X114.794 Y115.286
G1 F3000 X114.523 Y116.298 E55.93188
G1 F2700 E50.93188
G0 F9000 X114.438 Y116.098
G0 X116.938 Y114.304
G0 X118.5 Y112.668
G0 X118.973 Y111.491
G0 X119.041 Y111.099
G0 X117.612 Y111.553
G0 X116.374 Y112.734
G0 X115.525 Y112.76
G0 X109.042 Y110.483
G0 X110.611 Y112.797
;TYPE:SKIN
G1 F2700 E55.93188
G1 F1500 X111.017 Y112.66 E55.94613
G1 X111.506 Y112.27 E55.96694
G1 X111.779 Y111.855 E55.98346
G1 X111.886 Y111.42 E55.99836
G1 X111.862 Y111.108 E56.00877
G1 X111.982 Y110.92 E56.01618
G1 X112.245 Y110.34 E56.03737
G1 X112.31 Y109.679 E56.05946
G1 X112.247 Y109.398 E56.06904
G1 X111.99 Y108.863 E56.08878
G1 X111.664 Y108.533 E56.1042
G1 X110.931 Y108.031 E56.13375
G1 X110.675 Y107.949 E56.14269
G1 X110.351 Y107.931 E56.15349
G1 X109.915 Y108.065 E56.16866
G1 X109.678 Y108.203 E56.17778
G1 X109.084 Y108.82 E56.20627
G1 X108.784 Y109.368 E56.22704
G1 X108.71 Y109.657 E56.23697
G1 X108.74 Y110.216 E56.25559
G1 X108.844 Y110.522 E56.26634
G1 X108.986 Y111.004 E56.28305
G1 X108.916 Y111.34 E56.29446
G1 X109.036 Y111.846 E56.31176
G1 X109.294 Y112.259 E56.32796
G1 X109.663 Y112.565 E56.3439
G1 X109.888 Y112.674 E56.35222
G1 X110.262 Y112.773 E56.36508
G1 X110.611 Y112.797 E56.37672
G1 F2700 E51.37672
G0 F9000 X110.244 Y112.499
G0 X110.924 Y112.507
G0 X111.703 Y115.194
G0 X112.934 Y115.598
G0 X112.937 Y115.457
G1 F2700 E56.37672
G1 F1500 X112.673 Y115.397 E56.38572
G1 X112.366 Y115.404 E56.39594
G1 X111.548 Y115.094 E56.42503
G1 X111.342 Y115.065 E56.43195
G1 X110.803 Y114.934 E56.4504
G1 X110.5 Y114.67 E56.46377
G1 X110.197 Y114.575 E56.47433
G1 X109.698 Y114.071 E56.49792
G1 X109.529 Y113.808 E56.50832
G1 X109.248 Y113.457 E56.52327
G1 X109.074 Y113.274 E56.53167
G1 X108.915 Y113.043 E56.541
G1 X108.586 Y112.688 E56.55709
G1 X108.242 Y112.577 E56.56912
G1 X107.705 Y112.154 E56.59185
G1 X107.37 Y111.71 E56.61035
G1 X107.116 Y110.833 E56.64072
G1 X107.055 Y110.443 E56.65385
G1 X107.02 Y110.046 E56.6671
G1 X107.088 Y109.607 E56.68188
G1 X107.278 Y109.025 E56.70224
G1 X107.71 Y108.546 E56.7237
G1 X107.977 Y108.333 E56.73506
G1 X108.125 Y108.199 E56.7417
G1 X108.481 Y108.068 E56.75431
G1 X108.769 Y108.006 E56.76411
G1 X109.124 Y107.383 E56.78796
G1 X109.435 Y106.885 E56.80749
G1 X109.574 Y106.438 E56.82306
G1 X109.727 Y106.08 E56.83601
G1 X110.149 Y105.545 E56.85867
G1 X110.771 Y105.476 E56.87949
G1 X110.921 Y105.517 E56.88466
G1 X111.093 Y105.471 E56.89058
G1 X111.336 Y105.525 E56.89886
G1 X111.702 Y105.499 E56.91106
G1 X112.053 Y105.358 E56.92364
G1 X112.569 Y105.319 E56.94086
G1 X112.783 Y105.364 E56.94813
G1 X112.914 Y105.331 E56.95262
G1 X113.084 Y105.188 E56.96001
G1 X113.434 Y104.989 E56.9734
G1 X113.751 Y104.912 E56.98425
G1 X114.133 Y104.798 E56.99751
G1 X114.453 Y104.79 E57.00816
G1 X114.833 Y104.876 E57.02112
G1 X115.099 Y104.901 E57.03
G1 X115.525 Y104.987 E57.04446
G1 X115.699 Y105.061 E57.05075
G1 X116.372 Y105.268 E57.07416
G1 X116.703 Y105.462 E57.08693
G1 X116.964 Y105.73 E57.09937
G1 X117.197 Y106.116 E57.11436
G1 X117.289 Y106.29 E57.12091
G1 X117.536 Y106.625 E57.13475
G1 X117.732 Y106.871 E57.14521
G1 X117.824 Y107.011 E57.15079
G1 X118.07 Y107.338 E57.1644
G1 X118.256 Y107.626 E57.1758
G1 X118.634 Y107.956 E57.19249
G1 X118.772 Y108.369 E57.20697
G1 X118.805 Y108.573 E57.21385
G1 X118.648 Y108.486 E57.21982
G1 X118.229 Y108.359 E57.23438
G1 X117.78 Y108.437 E57.24953
G1 X117.599 Y108.508 E57.256
G1 X117.414 Y108.454 E57.26241
G1 X117.232 Y108.136 E57.2746
G1 X116.802 Y107.595 E57.29758
G1 X116.352 Y107.392 E57.314
G1 X115.952 Y107.422 E57.32734
G1 X115.698 Y107.529 E57.33651
G1 X115.453 Y107.726 E57.34697
G1 X115.075 Y108.279 E57.36925
G1 X115.029 Y108.383 E57.37303
G1 X114.886 Y108.417 E57.37792
G1 X114.625 Y108.574 E57.38805
G1 X114.413 Y108.545 E57.39516
G1 X114.13 Y108.583 E57.40466
G1 X113.845 Y108.711 E57.41505
G1 X113.523 Y109.025 E57.43001
G1 X113.346 Y109.316 E57.44134
G1 X113.229 Y109.786 E57.45745
G1 X113.236 Y110.248 E57.47282
G1 X113.303 Y110.697 E57.48792
G1 X113.168 Y111.64 E57.5196
G1 X113.23 Y112.132 E57.53609
G1 X113.384 Y112.57 E57.55154
G1 X113.595 Y112.865 E57.5636
G1 X114.085 Y113.186 E57.58308
G1 X114.61 Y113.218 E57.60058
G1 X115.011 Y113.047 E57.61508
G1 X115.084 Y113.001 E57.61795
G1 X115.168 Y113.009 E57.62075
G1 X115.477 Y112.965 E57.63113
G1 X115.709 Y113.123 E57.64047
G1 X116.07 Y113.213 E57.65284
G1 X116.59 Y113.159 E57.67023
G1 X116.931 Y112.949 E57.68355
G1 X117.246 Y112.631 E57.69844
G1 X117.486 Y112.222 E57.71421
G1 X117.593 Y112.065 E57.72053
G1 X117.714 Y111.792 E57.73046
G1 X117.848 Y111.834 E57.73513
G1 X118.297 Y111.868 E57.75011
G1 X118.679 Y111.74 E57.76351
G1 X118.535 Y112.128 E57.77728
G1 X118.302 Y112.649 E57.79626
G1 X117.684 Y113.372 E57.82789
G1 X117.555 Y113.483 E57.83355
G1 X117.25 Y113.802 E57.84823
G1 X116.888 Y114.242 E57.86718
G1 X116.445 Y114.54 E57.88494
G1 X116.131 Y114.662 E57.89614
G1 X115.95 Y114.763 E57.90304
G1 X115.607 Y114.923 E57.91563
G1 X114.977 Y115.145 E57.93784
G1 X114.598 Y115.346 E57.95211
G1 X114.05 Y115.373 E57.97036
G1 X113.928 Y115.358 E57.97445
G1 X113.589 Y115.472 E57.98634
G1 X112.937 Y115.457 E58.00804
G0 F9000 X112.934 Y115.598
G0 X112.355 Y115.483
G0 X110.763 Y115.005
G0 X110.155 Y114.644
G0 X107.645 Y112.209
G0 X107.181 Y111.561
G0 X107.508 Y111.468
G1 F1500 X108.48 Y112.439 E58.05373
G0 F9000 X108.823 Y112.217
G1 F1500 X107.297 Y110.691 E58.12551
G0 F9000 X107.222 Y110.05
G1 F1500 X108.774 Y111.602 E58.19851
G0 F9000 X108.775 Y111.038
G1 F1500 X107.309 Y109.571 E58.26749
G0 F9000 X107.449 Y109.146
G1 F1500 X108.543 Y110.24 E58.31895
G0 F9000 X108.51 Y109.641
G1 F1500 X107.71 Y108.842 E58.35656
G0 F9000 X108.002 Y108.568
G1 F1500 X108.642 Y109.208 E58.38666
G0 F9000 X108.842 Y108.842
G1 F1500 X108.335 Y108.335 E58.41051
G0 F9000 X108.782 Y108.216
G1 F1500 X109.091 Y108.526 E58.42507
G0 F9000 X109.368 Y108.236
G1 F1500 X109.048 Y107.917 E58.44009
G0 F9000 X109.253 Y107.556
G1 F1500 X109.553 Y107.856 E58.45421
G1 X109.554 Y107.857
G1 X109.636 Y107.939 E58.45806
G0 F9000 X110.071 Y107.808
G1 F1500 X109.47 Y107.207 E58.48633
G0 F9000 X109.658 Y106.83
G1 F1500 X110.565 Y107.736 E58.52897
G0 F9000 X110.334 Y108.207
G0 X111.299 Y108.596
G0 X111.737 Y108.343
G1 F1500 X109.804 Y106.41 E58.61989
G0 F9000 X110.007 Y106.047
G1 F1500 X113.17 Y109.21 E58.76867
G0 F9000 X112.903 Y109.508
G1 F1500 X113.05 Y109.655 E58.77559
G0 F9000 X112.902 Y109.508
G1 F1500 X112.166 Y108.772 E58.8102
G0 F9000 X111.772 Y109.008
G0 X112.02 Y110.004
G0 X112.54 Y109.712
G1 F1500 X113.034 Y110.206 E58.83344
G0 F9000 X112.685 Y110.422
G1 F1500 X112.533 Y110.271 E58.84057
G1 X112.533 Y110.27
G1 X112.46 Y110.197 E58.844
G0 F9000 X112.685 Y110.423
G1 F1500 X113.083 Y110.82 E58.8627
G0 F9000 X113.012 Y111.315
G1 F1500 X112.329 Y110.632 E58.89482
G0 F9000 X112.152 Y111.02
G1 F1500 X112.99 Y111.859 E58.93426
G0 F9000 X113.188 Y112.623
G1 F1500 X112.07 Y111.505 E58.98685
G0 F9000 X111.952 Y111.952
G1 F1500 X114.944 Y114.944 E59.12759
G0 F9000 X114.568 Y115.133
G1 F1500 X111.73 Y112.296 E59.26105
G0 F9000 X111.443 Y112.574
G1 F1500 X114.037 Y115.169 E59.38309
G0 F9000 X113.568 Y115.265
G1 F1500 X111.128 Y112.825 E59.49786
G0 F9000 X110.715 Y112.977
G1 F1500 X112.994 Y115.256 E59.60506
G0 F9000 X112.357 Y115.185
G1 F1500 X110.105 Y112.933 E59.71099
G0 F9000 X109.599 Y112.993
G1 F1500 X111.488 Y114.882 E59.79984
G0 F9000 X111.443 Y115.22
G0 X110.892 Y115.045
G0 X110.405 Y114.783
G0 X110.503 Y114.462
G1 F1500 X109.53 Y113.489 E59.8456
G0 F9000 X109.598 Y112.992
G1 F1500 X108.824 Y112.218 E59.88201
G1 F2700 E54.88201
G0 F9000 X109.365 Y111.887
G0 X109.983 Y112.162
G0 X110.602 Y112.316
G0 X111.622 Y111.773
G0 X113.328 Y111.659
G0 X113.803 Y113.237
G1 F2700 E59.88201
G1 F1500 X115.361 Y114.795 E59.95529
G0 F9000 X115.76 Y114.629
G1 F1500 X114.55 Y113.419 E60.01221
G0 F9000 X114.975 Y113.278
G1 F1500 X116.14 Y114.443 E60.06701
G0 F9000 X116.513 Y114.25
G1 F1500 X115.455 Y113.192 E60.11677
G0 F9000 X116.225 Y113.397
G1 F1500 X116.826 Y113.998 E60.14504
G0 F9000 X117.083 Y113.689
G1 F1500 X116.707 Y113.313 E60.16273
G0 F9000 X117.06 Y113.1
G1 F1500 X117.359 Y113.399 E60.17679
G0 F9000 X117.64 Y113.115
G1 F1500 X117.342 Y112.816 E60.19083
G0 F9000 X117.565 Y112.474
G1 F1500 X117.9 Y112.809 E60.20659
G0 F9000 X118.151 Y112.494
G1 F1500 X117.775 Y112.118 E60.22428
G0 F9000 X117.377 Y111.92
G0 X117.761 Y111.284
G0 X118.198 Y111.366
G0 X118.657 Y111.19
G0 X118.898 Y110.609
G0 X118.911 Y109.648
G0 X118.623 Y109.022
G0 X117.859 Y108.687
G0 X117.839 Y108.222
G1 F1500 X117.159 Y107.543 E60.25624
G1 X117.159 Y107.542
G1 X114.658 Y105.041 E60.37388
G0 F9000 X114.074 Y105.023
G1 F1500 X116.249 Y107.198 E60.47618
G0 F9000 X115.768 Y107.282
G1 F1500 X113.632 Y105.147 E60.57663
G0 F9000 X113.245 Y105.326
G1 F1500 X115.415 Y107.495 E60.67868
G0 F9000 X115.157 Y107.803
G1 F1500 X112.903 Y105.549 E60.7847
G0 F9000 X112.326 Y105.538
G1 F1500 X114.924 Y108.136 E60.9069
G0 F9000 X114.585 Y108.363
G1 F1500 X111.87 Y105.648 E61.0346
G0 F9000 X111.379 Y105.723
G1 F1500 X114.055 Y108.398 E61.16045
G0 F9000 X113.678 Y108.587
G1 F1500 X110.779 Y105.688 E61.29681
G0 F9000 X110.26 Y105.735
G1 F1500 X113.397 Y108.871 E61.44434
G0 F9000 X113.966 Y108.949
G0 X114.668 Y108.78
G0 X115.169 Y108.554
G0 X116.323 Y107.593
G0 X117.283 Y108.622
G0 X119.099 Y109.149
G0 X118.969 Y108.33
G0 X118.82 Y107.931
G0 X116.751 Y105.397
G0 X115.403 Y104.819
G0 X115.336 Y105.153
G1 F1500 X117.483 Y107.301 E61.54535
G1 X117.484 Y107.302
G1 X118.397 Y108.215 E61.5883
G0 F9000 X118.26 Y108.639
G0 X119.099 Y109.149
G0 X118.969 Y108.33
G0 X118.848 Y108.007
G0 X117.393 Y106.187
G0 X117.091 Y106.343
G1 F1500 X116.16 Y105.412 E61.63209
G0 F9000 X116.184 Y105.124
;MESH:NONMESH
G0 F300 X116.184 Y105.124 Z1.2
G0 F9000 X116.202 Y105.07
G0 X116.751 Y105.397
G0 X118.82 Y107.931
G0 X119.02 Y108.645
G0 X119.099 Y109.149
G0 X117.283 Y108.622
G0 X116 Y107.619
G0 X115.169 Y108.554
G0 X114.668 Y108.78
G0 X113.486 Y109.801
G0 X112.9 Y109.726
;TIME_ELAPSED:111.996371
;LAYER:5
;TYPE:WALL-OUTER
;MESH:cup.ply
G1 F874.6 X112.899 Y110.003 E61.64789
G1 F2700 E56.64789
G0 F9000 X112.893 Y109.425
G0 X112.756 Y109.095
G0 X111.364 Y107.747
G0 X110.517 Y107.283
G0 X110.074 Y107.481
G0 X108.267 Y108.743
G0 X107.763 Y109.181
G0 X107.591 Y109.646
G0 X107.539 Y110.045
G0 X107.634 Y111.298
G0 X107.748 Y111.702
G0 X108.231 Y112.169
G0 X110.497 Y113.177
G0 X112.924 Y113.036
G0 X113.678 Y114.356
G0 X114.192 Y114.077
G1 F2700 E61.64789
G1 F1500 X113.919 Y113.914 E61.65847
G1 X113.688 Y113.278 E61.68097
G1 X113.529 Y113.117 E61.6885
G1 X113.355 Y113.058 E61.69461
G1 X113.076 Y112.849 E61.7062
G1 X113.036 Y112.81 E61.70806
G1 X112.756 Y112.626 E61.71921
G1 X112.588 Y112.714 E61.72551
G1 X112.3 Y112.764 E61.73524
G1 X111.848 Y112.543 E61.75197
G1 X111.514 Y112.69 E61.76411
G1 X111.174 Y112.785 E61.77585
G1 X110.858 Y112.793 E61.78636
G1 X110.499 Y112.922 E61.79905
G1 X110.117 Y112.761 E61.81284
G1 X109.748 Y112.516 E61.82757
G1 X109.427 Y112.257 E61.84129
G1 X109.308 Y112.146 E61.8467
G1 X109.036 Y112.062 E61.85617
G1 X108.907 Y112.006 E61.86085
G1 X108.618 Y112.032 E61.8705
G1 X108.357 Y111.959 E61.87951
G1 X107.96 Y111.579 E61.89779
G1 X107.876 Y111.277 E61.90822
G1 X107.858 Y111.026 E61.91659
G1 X107.806 Y110.73 E61.92658
G1 X107.781 Y110.035 E61.94971
G1 X107.829 Y109.69 E61.9613
G1 X107.964 Y109.321 E61.97437
G1 X108.33 Y109.001 E61.99054
G1 X108.645 Y108.922 E62.00134
G1 X108.971 Y109.049 E62.01297
G1 X109.294 Y109.02 E62.02376
G1 X109.518 Y108.815 E62.03386
G1 X109.854 Y108.148 E62.0587
G1 X110.014 Y107.89 E62.0688
G1 X110.226 Y107.675 E62.07884
G1 X110.531 Y107.565 E62.08962
G1 X110.897 Y107.787 E62.10386
G1 X111.229 Y107.95 E62.11616
G1 X111.487 Y108.181 E62.12768
G1 X111.745 Y108.559 E62.1429
G1 X111.857 Y108.671 E62.14817
G1 X112.034 Y108.881 E62.1573
G1 X112.326 Y109.049 E62.16851
G1 X112.523 Y109.212 E62.17701
G1 F1265.8 X112.905 Y109.718 E62.202
G1 X113.191 Y109.257 E62.22338
G1 F1500 X113.282 Y108.977 E62.23318
G1 X113.322 Y108.885 E62.23651
G1 X113.392 Y108.608 E62.24602
G1 X113.437 Y108.286 E62.25683
G1 X113.53 Y107.939 E62.26878
G1 X113.647 Y107.627 E62.27986
G1 X113.809 Y107.352 E62.29048
G1 X114.099 Y106.812 E62.31086
G1 X114.292 Y106.665 E62.31893
G1 X114.418 Y106.631 E62.32327
G1 X114.744 Y106.788 E62.33531
G1 X114.971 Y106.77 E62.34288
G1 X115.145 Y106.701 E62.34911
G1 X115.356 Y106.707 E62.35613
G1 X115.653 Y106.787 E62.36636
G1 X115.938 Y106.732 E62.37601
G1 X116.175 Y106.772 E62.38401
G1 X116.41 Y106.918 E62.39321
G1 X116.885 Y107.505 E62.41832
G1 X117.107 Y107.724 E62.4287
G1 X117.367 Y107.961 E62.4404
G1 X117.539 Y108.174 E62.4495
G1 X117.854 Y108.474 E62.46397
G1 X118.243 Y108.578 E62.47736
G1 X118.471 Y108.774 E62.48736
G1 X118.703 Y109.226 E62.50426
G1 X118.824 Y109.757 E62.52238
G1 X118.84 Y110.273 E62.53955
G1 X118.756 Y110.784 E62.55677
G1 F1503.8 X118.488 Y111.39 E62.57875
G1 X118.169 Y111.75 E62.59471
G1 X117.966 Y111.842 E62.60211
G1 F1500 X117.522 Y112.312 E62.62361
G1 X117.294 Y112.521 E62.6339
G1 X116.878 Y112.832 E62.65117
G1 X116.449 Y113.285 E62.67192
G1 X115.99 Y113.417 E62.68781
G1 X115.819 Y113.378 E62.69364
G1 X115.607 Y113.399 E62.70073
G1 X115.245 Y113.565 E62.71397
G1 X115.069 Y113.543 E62.71987
G1 X114.866 Y113.638 E62.72733
G1 X114.688 Y113.917 E62.73834
G1 X114.473 Y114.079 E62.74729
G1 X114.192 Y114.077 E62.75664
G0 F9000 X113.678 Y114.356
G0 X115.067 Y114.333
G0 X115.225 Y114.126
G0 X115.76 Y113.948
G0 X116.766 Y113.756
G0 X117.004 Y114.414
G0 X112.573 Y116.412
G0 X112.565 Y116.726
;TYPE:WALL-INNER
G1 F1500 X112.989 Y116.69 E62.77079
G1 X113.764 Y116.599 E62.79674
G1 X113.995 Y116.581 E62.80445
G1 X114.294 Y116.48 E62.81495
G1 X114.39 Y116.46 E62.81821
G1 X115.256 Y116.051 E62.85006
G1 X115.674 Y115.876 E62.86513
G1 X115.817 Y115.772 E62.87101
G1 X116.111 Y115.608 E62.88221
G1 X116.279 Y115.47 E62.88944
G1 X116.567 Y115.293 E62.90069
G1 X116.839 Y115.053 E62.91275
G1 X117.079 Y114.875 E62.92269
G1 X117.36 Y114.643 E62.93481
G1 X117.633 Y114.335 E62.9485
G1 X118.082 Y113.743 E62.97321
G1 X118.521 Y113.012 E63.00157
G1 X118.653 Y112.746 E63.01145
G1 X118.774 Y112.452 E63.02202
G1 X118.878 Y112.234 E63.03005
G1 F1432 X118.953 Y111.99 E63.03895
G1 F1111.1 X118.949 Y111.645 E63.05444
G1 X118.665 Y111.829 E63.06963
G1 F1432 X118.399 Y112.074 E63.08223
G1 F1500 X118.201 Y112.176 E63.08964
G1 X117.781 Y112.618 E63.10992
G1 X117.564 Y112.817 E63.11971
G1 X117.146 Y113.132 E63.13712
G1 X116.719 Y113.579 E63.15768
G1 X116.588 Y113.66 E63.16281
G1 X116.146 Y113.789 E63.17812
G1 X115.713 Y113.791 E63.19252
G1 X115.341 Y113.961 E63.20613
G1 X115.136 Y113.96 E63.21294
G1 X115.001 Y114.166 E63.22114
G1 X114.759 Y114.381 E63.2319
G1 X114.579 Y114.466 E63.23852
G1 X114.187 Y114.484 E63.25158
G1 X113.95 Y114.402 E63.25992
G1 X113.666 Y114.222 E63.2711
G1 X113.531 Y114.026 E63.27902
G1 X113.341 Y113.495 E63.29777
G1 X113.117 Y113.379 E63.30616
G1 X112.738 Y113.094 E63.32193
G1 X112.339 Y113.158 E63.33538
G1 X112.154 Y113.137 E63.34157
G1 X111.839 Y112.984 E63.35322
G1 X111.643 Y113.069 E63.36032
G1 X111.256 Y113.177 E63.37368
G1 X110.932 Y113.192 E63.38447
G1 X110.505 Y113.308 E63.39919
G1 X110.274 Y113.261 E63.40703
G1 X109.905 Y113.106 E63.42034
G1 X109.497 Y112.828 E63.43676
G1 X109.102 Y112.501 E63.45382
G1 X108.841 Y112.414 E63.46297
G1 X108.6 Y112.432 E63.47101
G1 X108.243 Y112.341 E63.48326
G1 X107.959 Y112.131 E63.49501
G1 F1366.7 X107.521 Y111.764 E63.51587
G1 F1151.6 X107.387 Y111.261 E63.53842
G1 F1050.8 X107.371 Y111.081 E63.547
G1 F1032.7 X107.296 Y110.653 E63.56799
G1 F1219.5 X107.385 Y110.205 E63.58667
G1 F1500 X107.38 Y110.038 E63.59223
G1 X107.432 Y109.611 E63.60654
G1 X107.589 Y109.186 E63.62161
G1 X107.713 Y109.01 E63.62877
G1 X108.068 Y108.699 E63.64447
G1 X108.342 Y108.564 E63.65463
G1 X108.67 Y108.518 E63.66564
G1 X109.108 Y108.648 E63.68084
G1 X109.193 Y108.57 E63.68467
G1 X109.487 Y107.984 E63.70648
G1 X109.694 Y107.65 E63.71955
G1 X109.965 Y107.359 E63.73278
G1 X110.309 Y107.201 E63.74537
G1 X110.536 Y107.175 E63.75297
G1 X110.769 Y107.242 E63.76103
G1 X111.089 Y107.435 E63.77346
G1 X111.453 Y107.619 E63.78702
G1 X111.806 Y107.929 E63.80265
G1 X112.056 Y108.303 E63.81761
G1 X112.294 Y108.569 E63.82948
G1 X112.551 Y108.718 E63.83936
G1 X112.783 Y108.908 E63.84934
G1 X112.852 Y109.003 E63.85324
G1 X112.981 Y108.646 E63.86587
G1 X113.05 Y108.184 E63.88141
G1 X113.147 Y107.822 E63.89387
G1 X113.294 Y107.432 E63.90773
G1 X113.476 Y107.128 E63.91952
G1 X113.65 Y106.808 E63.93163
G1 X113.823 Y106.522 E63.94275
G1 X114.092 Y106.318 E63.95398
G1 X114.394 Y106.238 E63.96437
G1 X114.568 Y106.264 E63.97022
G1 X114.822 Y106.38 E63.97951
G1 X115.089 Y106.305 E63.98873
G1 X115.402 Y106.309 E63.99914
G1 X115.669 Y106.376 E64.0083
G1 X116.005 Y106.333 E64.01957
G1 X116.358 Y106.403 E64.03153
G1 X116.689 Y106.631 E64.0449
G1 X117.183 Y107.237 E64.07091
G1 X117.679 Y107.71 E64.0937
G1 X117.834 Y107.902 E64.10191
G1 X118.051 Y108.108 E64.11186
G1 X118.429 Y108.216 E64.12494
G1 X118.754 Y108.493 E64.13914
G1 F1492.5 X118.882 Y108.694 E64.14711
G1 F1181.1 X119.153 Y108.995 E64.16421
G1 F1121.5 X119.151 Y108.697 E64.17747
G1 F1392.1 X119.161 Y108.609 E64.18064
G1 F1492.5 X119.124 Y108.299 E64.19108
G1 F1500 X119.016 Y108.002 E64.20159
G1 X118.983 Y107.867 E64.20621
G1 X118.866 Y107.603 E64.21582
G1 X118.807 Y107.412 E64.22247
G1 X118.683 Y107.141 E64.23238
G1 X118.395 Y106.587 E64.25315
G1 X118.108 Y106.169 E64.27001
G1 X117.683 Y105.664 E64.29196
G1 X117.328 Y105.283 E64.30928
G1 X117.047 Y105.031 E64.32184
G1 X116.562 Y104.65 E64.34235
G1 X116.385 Y104.556 E64.34902
G1 X116.094 Y104.352 E64.36084
G1 X115.831 Y104.203 E64.37089
G1 X114.916 Y103.764 E64.40465
G1 X114.642 Y103.654 E64.41447
G1 X114.304 Y103.536 E64.42637
G1 X114.188 Y103.48 E64.43066
G1 X113.467 Y103.353 E64.45501
G1 X112.507 Y103.314 E64.48696
G1 X111.967 Y103.358 E64.50498
G1 X111.505 Y103.456 E64.52069
G1 X111.156 Y103.515 E64.53246
G1 X110.94 Y103.599 E64.54017
G1 X110.675 Y103.671 E64.54931
G1 X110.404 Y103.785 E64.55908
G1 X109.847 Y104.067 E64.57985
G1 X109.575 Y104.237 E64.59052
G1 X109.255 Y104.5 E64.60429
G1 X108.828 Y104.984 E64.62576
G1 X108.432 Y105.48 E64.64687
G1 X108.309 Y105.617 E64.65299
G1 X108.081 Y105.899 E64.66506
G1 X107.772 Y106.324 E64.68253
G1 X107.635 Y106.575 E64.69204
G1 X107.432 Y107.073 E64.70993
G1 X107.324 Y107.295 E64.71814
G1 X107.028 Y107.964 E64.74247
G1 X106.829 Y108.468 E64.7605
G1 X106.7 Y108.875 E64.7747
G1 X106.606 Y109.384 E64.79191
G1 X106.542 Y109.908 E64.80947
G1 F1470.6 X106.574 Y110.31 E64.82315
G1 F1190.5 X106.718 Y110.669 E64.83936
G1 F1034.5 X106.822 Y111.305 E64.87044
G1 F1073.3 X106.934 Y111.713 E64.89011
G1 F1087 X107.044 Y112.028 E64.90542
G1 F1204.8 X107.098 Y112.325 E64.91792
G1 F1425.2 X107.202 Y112.651 E64.9299
G1 F1500 X107.456 Y113.203 E64.95011
G1 X107.632 Y113.531 E64.96249
G1 X107.816 Y113.836 E64.97434
G1 X108.127 Y114.292 E64.9927
G1 X108.707 Y114.971 E65.0224
G1 X109.591 Y115.882 E65.06462
G1 X109.868 Y116.052 E65.07543
G1 X110.136 Y116.18 E65.08531
G1 X110.414 Y116.294 E65.0953
G1 X110.841 Y116.436 E65.11027
G1 X111.155 Y116.489 E65.12086
G1 X111.498 Y116.584 E65.1327
G1 X111.864 Y116.614 E65.14491
G1 X112.565 Y116.726 E65.16852
G1 F2700 E60.16852
G0 F9000 X112.573 Y116.412
G0 X110.083 Y114.674
G0 X109.457 Y113.914
G0 X109.018 Y113.319
G0 X109.337 Y112.918
G0 X111.292 Y113.333
G0 X111.835 Y113.164
G0 X112.727 Y113.299
G0 X112.749 Y112.86
G0 X112.851 Y111.049
;TYPE:WALL-OUTER
G1 F2700 E65.16852
G1 F1591.5 X113.022 Y110.893 E65.17578
G1 X113.068 Y110.658 E65.18328
G1 F1626 X113.065 Y110.394 E65.19138
G1 F1158.3 X112.899 Y110.003 E65.20968
G1 X112.705 Y110.382 E65.22802
G1 F1626 X112.686 Y110.61 E65.23504
G1 F1591.5 X112.762 Y110.916 E65.24492
G1 X112.851 Y111.049 E65.24994
G1 F2700 E60.24994
G0 F9000 X113.473 Y111.653
G0 X116.732 Y111.864
G0 X117.411 Y112.685
G0 X118.707 Y112.076
G0 X118.949 Y111.645
;TYPE:WALL-INNER
G1 F2700 E65.24994
G1 F946.4 X119.024 Y111.453 E65.26081
G1 F1049 X119.224 Y110.775 E65.29443
G1 F1190.5 X119.287 Y110.283 E65.31521
G1 X119.272 Y109.661 E65.34129
G1 F1071.4 X119.179 Y109.07 E65.36915
G1 F988.5 X119.153 Y108.995 E65.37315
G1 F2700 E60.37315
G0 F9000 X118.886 Y108.292
G0 X117.367 Y107.084
G0 X116.874 Y106.533
G0 X117.081 Y106.832
G0 X117.501 Y106.441
G0 X116.985 Y105.596
G0 X116.441 Y105.199
G0 X115.536 Y104.894
G0 X114.295 Y104.661
G0 X110.17 Y105.4
G0 X109.82 Y105.686
G0 X107.423 Y108.947
G0 X107.2 Y109.55
G0 X107.138 Y110.026
G0 X107.237 Y111.364
G0 X107.392 Y111.914
G0 X110.083 Y114.674
G0 X112.687 Y116.416
G0 X112.704 Y117.115
;TYPE:WALL-OUTER
G1 F2700 E65.37315
G1 F1500 X113.035 Y117.088 E65.3842
G1 X113.795 Y116.998 E65.40965
G1 X114.077 Y116.976 E65.41906
G1 X114.39 Y116.869 E65.43006
G1 X114.518 Y116.842 E65.43441
G1 X115.452 Y116.403 E65.46874
G1 X115.603 Y116.355 E65.47401
G1 X115.882 Y116.219 E65.48433
G1 X116.025 Y116.114 E65.49023
G1 X116.341 Y115.938 E65.50226
G1 X116.482 Y115.817 E65.50844
G1 X116.805 Y115.616 E65.5211
G1 X117.118 Y115.342 E65.53493
G1 X117.325 Y115.191 E65.54345
G1 X117.638 Y114.932 E65.55697
G1 X117.943 Y114.589 E65.57223
G1 X118.414 Y113.968 E65.59815
G1 X118.865 Y113.219 E65.62723
G1 X119.017 Y112.911 E65.63866
G1 X119.15 Y112.591 E65.65018
G1 X119.23 Y112.434 E65.65604
G1 F1503.8 X119.349 Y112.134 E65.66675
G1 X119.441 Y111.817 E65.6777
G1 F1500 X119.526 Y111.571 E65.68636
G1 X119.572 Y111.225 E65.69797
G1 X119.677 Y110.862 E65.71054
G1 X119.732 Y110.326 E65.72846
G1 X119.738 Y110.005 E65.73914
G1 X119.728 Y109.554 E65.75414
G1 X119.673 Y108.98 E65.77332
G1 X119.56 Y108.558 E65.78785
G1 X119.515 Y108.204 E65.79972
G1 X119.397 Y107.879 E65.81122
G1 X119.363 Y107.738 E65.81604
G1 X119.229 Y107.432 E65.82715
G1 X119.183 Y107.274 E65.83263
G1 X119.05 Y106.979 E65.84339
G1 X118.739 Y106.381 E65.86581
G1 X118.427 Y105.927 E65.88413
G1 X117.977 Y105.393 E65.90736
G1 X117.635 Y105.022 E65.92414
G1 X117.305 Y104.725 E65.93891
G1 X116.775 Y104.308 E65.96134
G1 X116.643 Y104.245 E65.9662
G1 X116.308 Y104.014 E65.97973
G1 X116.017 Y103.848 E65.99088
G1 X115.077 Y103.397 E66.02555
G1 X114.782 Y103.279 E66.03612
G1 X114.446 Y103.161 E66.04797
G1 X114.314 Y103.096 E66.05286
G1 X113.51 Y102.954 E66.08001
G1 X112.499 Y102.914 E66.11367
G1 X111.909 Y102.962 E66.13336
G1 X111.438 Y103.062 E66.14937
G1 X111.046 Y103.128 E66.16259
G1 X110.852 Y103.207 E66.16956
G1 X110.543 Y103.292 E66.18022
G1 X110.236 Y103.422 E66.19131
G1 X109.65 Y103.718 E66.21314
G1 X109.341 Y103.911 E66.22526
G1 X109.092 Y104.116 E66.23599
G1 X108.907 Y104.29 E66.24443
G1 X108.521 Y104.727 E66.26383
G1 X108.136 Y105.212 E66.28442
G1 X108.005 Y105.357 E66.29092
G1 X107.763 Y105.655 E66.30369
G1 X107.434 Y106.11 E66.32237
G1 X107.273 Y106.403 E66.33348
G1 X107.072 Y106.897 E66.35122
G1 X106.967 Y107.112 E66.35918
G1 X106.663 Y107.797 E66.38411
G1 X106.458 Y108.318 E66.40273
G1 X106.311 Y108.777 E66.41876
G1 X106.212 Y109.31 E66.43679
G1 X106.161 Y109.73 E66.45086
G1 X106.149 Y110.064 E66.46198
G1 F1503.8 X106.166 Y110.337 E66.47105
G1 X106.215 Y110.671 E66.48225
G1 X106.351 Y111.422 E66.50757
G1 F1500 X106.452 Y111.734 E66.51848
G1 X106.478 Y111.846 E66.52231
G1 X106.632 Y112.287 E66.53784
G1 X106.844 Y112.831 E66.55726
G1 X107.098 Y113.381 E66.57741
G1 X107.288 Y113.735 E66.59077
G1 X107.463 Y114.028 E66.60212
G1 X107.809 Y114.535 E66.62254
G1 X108.411 Y115.241 E66.6534
G1 X109.339 Y116.196 E66.69769
G1 X109.676 Y116.404 E66.71086
G1 X109.974 Y116.546 E66.72184
G1 X110.285 Y116.674 E66.73303
G1 X110.547 Y116.747 E66.74207
G1 X110.732 Y116.824 E66.74874
G1 X111.049 Y116.875 E66.75942
G1 X111.429 Y116.98 E66.77253
G1 X111.801 Y117.009 E66.78494
G1 X112.416 Y117.107 E66.80565
G1 X112.704 Y117.115 E66.81523
G0 F9000 X112.687 Y116.416
G0 X112.644 Y115.595
G0 X112.663 Y115.496
;TYPE:FILL
G1 F3000 X110.254 Y116.142 E66.89819
G0 F9000 X110.338 Y115.941
G0 X108.868 Y114.7
G0 X108.701 Y114.841
G1 F3000 X109.096 Y113.37 E66.94885
G1 X109.136 Y113.217
G1 X109.264 Y112.74 E66.96527
G0 F9000 X109.126 Y112.911
G0 X108.022 Y112.523
G0 X107.392 Y111.914
G0 X107.237 Y111.364
G0 X107.138 Y110.026
G0 X107.2 Y109.55
G0 X107.423 Y108.947
G0 X108.022 Y108.425
G0 X108.429 Y108.247
G0 X108.465 Y108.465
G1 F3000 X107.379 Y107.379 E67.01636
G0 F9000 X107.568 Y107.471
G0 X110.17 Y105.4
G0 X111.261 Y105.227
G0 X111.251 Y105.325
G1 F3000 X111.743 Y103.487 E67.07964
G1 X111.932 Y103.447
G1 X113.397 Y104.912 E67.14855
G0 F9000 X113.379 Y104.814
G0 X114.295 Y104.661
G0 X115.73 Y104.976
G0 X116.441 Y105.199
G0 X116.882 Y105.52
G0 X117.339 Y106.051
G0 X117.255 Y106.102
G1 F3000 X117.417 Y105.494 E67.16948
G0 F9000 X117.255 Y105.641
G0 X117.501 Y106.441
G0 X117.159 Y106.732
G0 X117.066 Y106.806
G1 F3000 X117.034 Y106.924 E67.17354
G0 F9000 X117.204 Y106.787
G0 X118.072 Y107.716
G0 X117.917 Y107.877
G1 F3000 X118.796 Y107.641 E67.20381
G1 F2700 E62.20381
G0 F9000 X118.594 Y107.727
G0 X117.367 Y107.084
G0 X116.874 Y106.533
G0 X117.081 Y106.832
G0 X117.501 Y106.441
G0 X116.985 Y105.596
G0 X116.441 Y105.199
G0 X115.536 Y104.894
G0 X114.295 Y104.661
G0 X110.17 Y105.4
G0 X109.82 Y105.686
G0 X107.423 Y108.947
G0 X107.2 Y109.55
G0 X107.138 Y110.026
G0 X107.237 Y111.364
G0 X107.392 Y111.914
G0 X110.083 Y114.674
G0 X110.799 Y115.104
G0 X112.488 Y115.547
G0 X113.607 Y115.593
G0 X114.619 Y115.463
G0 X117.004 Y114.414
G0 X117.495 Y114.025
G0 X117.666 Y114.156
G1 F2700 E67.20381
G1 F3000 X116.949 Y114.348 E67.2285
G0 F9000 X117.045 Y114.315
G0 X115.604 Y115.556
G0 X115.734 Y115.734
G1 F3000 X115.165 Y115.165 E67.25527
G0 F9000 X114.781 Y115.334
G1 F3000 X114.519 Y116.31 E67.28888
G0 F9000 X114.427 Y116.112
G0 X112.93 Y115.65
G0 X112.956 Y115.513
;TYPE:SKIN
G1 F1500 X112.652 Y115.457 E67.29916
G1 X112.493 Y115.467 E67.30446
G1 X112.082 Y115.374 E67.31847
G1 X111.762 Y115.271 E67.32965
G1 X111.288 Y115.167 E67.34579
G1 X110.837 Y115.033 E67.36144
G1 X110.496 Y114.761 E67.37595
G1 X110.13 Y114.608 E67.38914
G1 X109.812 Y114.242 E67.40527
G1 X109.71 Y114.147 E67.40991
G1 X109.527 Y113.871 E67.42092
G1 X109.109 Y113.32 E67.44392
G1 X109.274 Y113.11 E67.45281
G1 X109.721 Y113.417 E67.47084
G1 X110.172 Y113.606 E67.48711
G1 X110.484 Y113.667 E67.49768
G1 X110.753 Y113.637 E67.50668
G1 X110.999 Y113.551 E67.51535
G1 X111.329 Y113.53 E67.52635
G1 X111.856 Y113.386 E67.54452
G1 X112.094 Y113.485 E67.55309
G1 X112.334 Y113.516 E67.56114
G1 X112.641 Y113.477 E67.57143
G1 X112.93 Y113.686 E67.5833
G1 X113.047 Y113.743 E67.58763
G1 X113.233 Y114.245 E67.60543
G1 F1492.5 X113.45 Y114.524 E67.61725
G1 F1477.8 X113.871 Y114.77 E67.63371
G1 F1339.3 X114.118 Y114.883 E67.64383
G1 F1268.5 X114.589 Y114.878 E67.66235
G1 F1318.7 X114.994 Y114.687 E67.67929
G1 F1229.5 X115.275 Y114.491 E67.69319
G1 F1129.9 X115.378 Y114.366 E67.70035
G1 X115.575 Y114.317 E67.70931
G1 F1149.4 X115.806 Y114.211 E67.72034
G1 F1219.5 X116.064 Y114.206 E67.7309
G1 F1324.5 X116.773 Y113.994 E67.75877
G1 F1392.1 X116.904 Y114.37 E67.77304
G1 X116.258 Y114.615 E67.7978
G1 F1247.4 X115.976 Y114.704 E67.80963
G1 F1134.2 X115.649 Y114.852 E67.82542
G1 F1212.1 X115.219 Y115.071 E67.84528
G1 F1354.4 X114.965 Y115.177 E67.85542
G1 F1324.5 X114.592 Y115.351 E67.87092
G1 F1250 X114.055 Y115.369 E67.89236
G1 F1287.6 X113.987 Y115.353 E67.89507
G1 F1421.8 X113.592 Y115.514 E67.91004
G1 F1500 X112.956 Y115.513 E67.93119
G0 F9000 X113.663 Y114.873
G1 F1500 X113.224 Y115.312 E67.95184
G0 F9000 X112.705 Y115.265
G1 F1500 X113.306 Y114.665 E67.98009
G0 F9000 X113.058 Y114.346
G1 F1500 X112.208 Y115.196 E68.02007
G0 F9000 X111.772 Y115.067
G1 F1500 X112.903 Y113.936 E68.07327
G0 F9000 X112.589 Y113.685
G1 F1500 X111.309 Y114.964 E68.13345
G0 F9000 X110.889 Y114.818
G1 F1500 X112.033 Y113.674 E68.18726
G0 F9000 X111.436 Y113.706
G1 F1500 X110.567 Y114.575 E68.22814
G0 F9000 X110.197 Y114.379
G1 F1500 X110.392 Y114.185 E68.23728
G1 X110.392 Y114.184
G1 X110.737 Y113.839 E68.25351
G0 F9000 X110.199 Y113.811
G1 F1500 X109.931 Y114.08 E68.26614
G0 F9000 X109.691 Y113.754
G1 F1500 X109.783 Y113.662 E68.27047
G0 F9000 X109.96 Y113.239
G0 X108.231 Y112.169
G0 X107.748 Y111.702
G0 X107.565 Y110.739
G0 X107.539 Y110.045
G0 X107.591 Y109.646
G0 X107.763 Y109.181
G0 X108.267 Y108.743
G0 X110.074 Y107.481
G0 X110.517 Y107.283
G0 X111.364 Y107.747
G0 X112.799 Y108.658
G0 X112.914 Y108.403
G0 X112.659 Y108.363
G1 F1500 X112.528 Y108.286 E68.27552
G1 X112.333 Y108.071 E68.28518
G1 X112.066 Y107.679 E68.30095
G1 X111.649 Y107.306 E68.31956
G1 X111.254 Y107.114 E68.33417
G1 X110.82 Y106.855 E68.35098
G1 X110.318 Y106.804 E68.36776
G1 X109.756 Y107.052 E68.38819
G1 X109.369 Y107.472 E68.40719
G1 X109.22 Y107.338 E68.41385
G1 X109.581 Y106.209 E68.45328
G1 X109.879 Y105.74 E68.47176
G1 X110.205 Y105.475 E68.48573
G1 X110.668 Y105.381 E68.50144
G1 X110.814 Y105.409 E68.50639
G1 X111.058 Y105.346 E68.51477
G1 X111.267 Y105.366 E68.52175
G1 X111.791 Y105.306 E68.5393
G1 X112.1 Y105.226 E68.54991
G1 X112.546 Y105.195 E68.56478
G1 X112.924 Y105.243 E68.57746
G1 X113.366 Y104.96 E68.59491
G1 X113.738 Y104.887 E68.60752
G1 X114.295 Y104.742 E68.62666
G1 X114.774 Y104.848 E68.64298
G1 X114.923 Y104.859 E68.64795
G1 X115.511 Y104.97 E68.66785
G1 X115.836 Y105.093 E68.67941
G1 F1214.6 X116.196 Y105.304 E68.69655
G1 F1027.4 X116.367 Y105.354 E68.7052
G1 F1081.1 X116.673 Y105.518 E68.72122
G1 F1171.9 X116.886 Y105.676 E68.73251
G1 F1354.4 X117.22 Y106.115 E68.75283
G1 F1574.8 X117.43 Y106.431 E68.76485
G1 F1617.3 X117.173 Y106.673 E68.77574
G1 F1574.8 X116.94 Y106.378 E68.78765
G1 F1415.1 X116.524 Y106.013 E68.80716
G1 F1185.8 X116.057 Y105.865 E68.82777
G1 F1162.8 X115.722 Y106.014 E68.84351
G1 F1369.9 X115.448 Y105.951 E68.85375
G1 F1500 X115.019 Y105.952 E68.86801
G1 X114.855 Y105.998 E68.87368
G1 X114.657 Y105.915 E68.88082
G1 X114.404 Y105.878 E68.88932
G1 X114.081 Y105.931 E68.90021
G1 X113.881 Y106.021 E68.90751
G1 X113.565 Y106.266 E68.9208
G1 X113.329 Y106.647 E68.93571
G1 X112.971 Y107.27 E68.95961
G1 X112.817 Y107.671 E68.9739
G1 X112.697 Y108.11 E68.98903
G1 X112.659 Y108.363 E68.99754
G0 F9000 X112.914 Y108.403
G0 X112.799 Y108.658
G0 X110.261 Y107.048
G0 X109.622 Y107.479
G0 X109.39 Y107.579
G0 X108.915 Y107.656
G0 X109.513 Y106.056
G0 X109.832 Y106.259
G1 F1500 X109.747 Y106.343 E69.00152
G1 X109.832 Y106.259
G1 X110.465 Y105.626 E69.03129
G0 F9000 X111.106 Y105.551
G1 F1500 X110.063 Y106.594 E69.08035
G1 X110.062 Y106.594
G1 X109.879 Y106.778 E69.08898
G0 F9000 X110.591 Y106.631
G1 F1500 X111.704 Y105.518 E69.14133
G0 F9000 X112.382 Y105.406
G1 F1500 X111.038 Y106.75 E69.20455
G0 F9000 X111.394 Y106.96
G1 F1500 X112.919 Y105.435 E69.27628
G0 F9000 X113.521 Y105.398
G1 F1500 X111.774 Y107.145 E69.35846
G0 F9000 X112.072 Y107.413
G1 F1500 X113.753 Y105.732 E69.43753
G1 X113.754 Y105.731
G1 X114.495 Y104.99 E69.47238
G0 F9000 X114.978 Y105.073
G1 F1500 X114.379 Y105.672 E69.50056
G0 F9000 X114.894 Y105.723
G1 F1500 X115.454 Y105.163 E69.5269
G0 F9000 X115.84 Y105.342
G1 F1500 X115.43 Y105.752 E69.54618
G0 F9000 X115.632 Y106.261
G0 X117.081 Y106.832
G0 X117.858 Y106.487
G0 X116.985 Y105.596
G0 X116.441 Y105.199
G0 X115.64 Y104.55
G0 X114.496 Y104.336
G0 X113.772 Y104.736
G0 X113.857 Y105.062
G1 F1500 X113.522 Y105.397 E69.56194
G0 F9000 X113.207 Y104.896
G0 X114.287 Y104.301
G0 X115.838 Y104.632
G0 X116.441 Y105.199
G0 X116.985 Y105.596
G0 X117.858 Y106.487
G0 X117.081 Y106.832
G0 X115.066 Y106.146
G0 X114.3 Y106.292
G0 X113.17 Y107.472
G0 X112.741 Y107.31
G1 F1500 X112.338 Y107.712 E69.58087
;MESH:NONMESH
G0 F300 X112.338 Y107.712 Z1.4
G0 F9000 X112.067 Y108.139
G0 X112.4 Y108.444
G0 X112.799 Y108.658
G0 X113.877 Y106.679
G0 X114.346 Y106.336
G0 X116.277 Y106.548
G0 X118.886 Y108.292
G0 X119.091 Y108.725
;TIME_ELAPSED:133.733190
;LAYER:6
;TYPE:WALL-INNER
;MESH:cup.ply
G1 F855.9 X119.216 Y109.08 E69.5983
G1 F942.2 X119.291 Y109.589 E69.61995
G1 F1018.7 X119.31 Y110.056 E69.63814
G1 F1045.5 X119.296 Y110.404 E69.65134
G1 F1016.5 X119.248 Y110.734 E69.66435
G1 F1012.2 X119.15 Y111.077 E69.67832
G1 F949.7 X119.064 Y111.462 E69.69478
G1 F866.8 X118.932 Y111.846 E69.71335
G0 F9000 X118.508 Y112.551
G0 X116.955 Y114.223
G0 X116.712 Y114.381
G0 X112.526 Y116.42
G0 X112.507 Y116.719
G1 F1191.9 X112.82 Y116.709 E69.72377
G1 X113.732 Y116.601 E69.75432
G1 X113.992 Y116.582 E69.76299
G1 X114.267 Y116.488 E69.77265
G1 X114.392 Y116.459 E69.77692
G1 X115.26 Y116.049 E69.80885
G1 X115.674 Y115.876 E69.82377
G1 X115.839 Y115.758 E69.83052
G1 X116.116 Y115.603 E69.84108
G1 X116.295 Y115.458 E69.84874
G1 X116.569 Y115.287 E69.85948
G1 X116.846 Y115.045 E69.87171
G1 X117.256 Y114.738 E69.88875
G1 X117.572 Y114.423 E69.90359
G1 X118.095 Y113.732 E69.93241
G1 X118.272 Y113.452 E69.94343
G1 F1064.2 X118.445 Y113.054 E69.9596
G1 F961.2 X118.673 Y112.583 E69.98118
G1 F959.3 X118.819 Y112.255 E69.99602
G1 F925.7 X118.901 Y111.993 E70.00777
G1 F901.2 X118.925 Y111.878 E70.01294
G1 F933 X118.419 Y112.389 E70.0435
G1 F959.3 X118.239 Y112.519 E70.05267
G1 F961.2 X118.039 Y112.772 E70.06597
G1 F1064.2 X117.719 Y113.045 E70.08164
G1 F1191.9 X117.605 Y113.16 E70.08703
G1 X117.17 Y113.522 E70.10585
G1 X116.774 Y114.056 E70.12796
G1 X116.38 Y114.303 E70.14343
G1 X116.079 Y114.425 E70.15423
G1 X115.977 Y114.478 E70.15805
G1 X115.559 Y114.657 E70.17318
G1 X114.942 Y114.804 E70.19427
G1 X114.624 Y114.975 E70.20628
G1 X114.26 Y115.034 E70.21855
G1 X113.889 Y114.951 E70.23119
G1 X113.53 Y115.043 E70.24352
G1 X113.197 Y114.987 E70.25475
G1 X112.667 Y114.73 E70.27434
G1 X112.455 Y114.518 E70.28431
G1 X112.379 Y114.525 E70.28685
G1 X112.024 Y114.364 E70.29982
G1 X111.889 Y114.258 E70.30552
G1 X111.623 Y113.898 E70.32041
G1 X111.173 Y113.979 E70.33562
G1 X110.809 Y113.906 E70.34797
G1 X110.529 Y113.973 E70.35754
G1 X110.363 Y113.962 E70.36308
G1 X110.127 Y113.858 E70.37165
G1 X109.728 Y113.478 E70.38998
G1 X109.503 Y113.303 E70.39946
G1 X109.135 Y112.953 E70.41635
G1 X109.027 Y112.83 E70.4218
G1 X108.714 Y112.622 E70.4343
G1 X108.425 Y112.574 E70.44404
G1 X108.151 Y112.451 E70.45403
G1 F1140.5 X107.746 Y112.139 E70.4718
G1 F1040.9 X107.347 Y111.663 E70.49545
G1 F991.2 X107.166 Y110.802 E70.53064
G1 F979 X107.089 Y110.106 E70.559
G1 F931.2 X107.142 Y109.605 E70.58044
G1 F879.6 X107.256 Y109.22 E70.59854
G1 F979 X107.417 Y109.057 E70.60782
G1 F1140.5 X107.734 Y108.677 E70.62502
G1 F1174.3 X108.227 Y108.309 E70.64579
G1 F1191.9 X108.645 Y108.256 E70.6598
G1 X108.972 Y108.326 E70.67092
G1 X109.181 Y107.932 E70.68576
G1 X109.273 Y107.739 E70.69287
G1 X109.46 Y107.403 E70.70566
G1 X109.871 Y106.857 E70.72839
G1 X110.145 Y106.589 E70.74114
G1 X110.48 Y106.494 E70.75272
G1 X110.679 Y106.517 E70.75938
G1 X110.993 Y106.677 E70.7711
G1 X111.265 Y106.727 E70.7803
G1 X111.662 Y106.868 E70.79431
G1 X112.055 Y106.638 E70.80946
G1 X112.333 Y106.588 E70.81885
G1 X112.522 Y106.608 E70.82517
G1 X112.829 Y106.717 E70.83601
G1 X113.022 Y106.484 E70.84607
G1 X113.218 Y105.733 E70.87189
G1 X113.61 Y105.328 E70.89063
G1 X114.054 Y105.113 E70.90704
G1 X114.395 Y105.062 E70.91851
G1 X114.751 Y105.123 E70.93052
G1 X114.904 Y105.122 E70.93561
G1 X115.393 Y105.155 E70.95191
G1 X116.22 Y105.428 E70.98088
G1 F1108.7 X116.298 Y105.434 E70.98368
G1 F906.4 X116.572 Y105.524 E70.99629
G1 F809.4 X116.797 Y105.714 E71.01071
G1 F882.9 X116.826 Y105.853 E71.01709
G1 F1068.9 X117.004 Y106.362 E71.03708
G1 F1191.9 X117.171 Y106.679 E71.049
G1 X117.433 Y106.953 E71.06161
G1 X117.642 Y107.156 E71.0713
G1 X118.185 Y107.876 E71.1013
G1 X118.523 Y108.082 E71.11446
G1 F1071.3 X118.777 Y108.314 E71.12719
G1 F889.5 X119.091 Y108.725 E71.15024
G1 F971 X119.122 Y108.291 E71.16801
G1 F1191.9 X119.009 Y107.985 E71.17886
G1 X118.983 Y107.877 E71.18255
G1 X118.868 Y107.608 E71.19228
G1 X118.809 Y107.413 E71.19906
G1 X118.693 Y107.159 E71.20834
G1 X118.393 Y106.578 E71.23009
G1 X118.114 Y106.173 E71.24645
G1 X117.685 Y105.67 E71.26844
G1 F1052.4 X117.377 Y105.395 E71.28399
G1 F871.6 X117.225 Y105.314 E71.29182
G1 F809.4 X116.908 Y105.039 E71.31238
G1 F963.1 X116.652 Y104.72 E71.32921
G1 F1191.9 X116.382 Y104.556 E71.33972
G1 X116.093 Y104.354 E71.35145
G1 X115.813 Y104.192 E71.36221
G1 X114.928 Y103.771 E71.3948
G1 X114.283 Y103.529 E71.41771
G1 X114.188 Y103.481 E71.42125
G1 X113.477 Y103.353 E71.44528
G1 X112.798 Y103.318 E71.4679
G1 X112.515 Y103.312 E71.47731
G1 X111.977 Y103.356 E71.49527
G1 X111.541 Y103.45 E71.5101
G1 X111.247 Y103.5 E71.52002
G1 X110.984 Y103.591 E71.52927
G1 X110.667 Y103.68 E71.54023
G1 X110.41 Y103.784 E71.54945
G1 X109.826 Y104.077 E71.57118
G1 X109.509 Y104.279 E71.58368
G1 X109.195 Y104.572 E71.59797
G1 X108.846 Y104.97 E71.61557
G1 X108.78 Y105.062 E71.61934
G1 X108.203 Y105.755 E71.64933
G1 X107.769 Y106.332 E71.67334
G1 X107.64 Y106.565 E71.6822
G1 X107.46 Y107.011 E71.6982
G1 X107.275 Y107.393 E71.71232
G1 X107.011 Y107.975 E71.73357
G1 X106.87 Y108.31 E71.74566
G1 F1151.6 X106.727 Y108.778 E71.76251
G1 F974.9 X106.726 Y109.08 E71.77479
G1 F881.2 X106.661 Y109.362 E71.7878
G1 F908.1 X106.621 Y109.626 E71.79946
G1 F936.6 X106.596 Y110.046 E71.81727
G1 F955.4 X106.619 Y110.443 E71.83377
G1 F965.1 X106.762 Y111.263 E71.86796
G1 F997.4 X106.882 Y111.714 E71.88651
G1 F1098.5 X107.091 Y112.383 E71.9118
G1 F1191.9 X107.2 Y112.66 E71.9217
G1 X107.446 Y113.183 E71.94092
G1 X107.636 Y113.528 E71.95402
G1 X107.802 Y113.805 E71.96476
G1 X108.153 Y114.318 E71.98544
G1 X108.706 Y114.965 E72.01375
G1 X109.426 Y115.719 E72.04842
G1 X109.632 Y115.91 E72.05777
G1 X109.874 Y116.057 E72.06718
G1 X110.392 Y116.29 E72.08608
G1 X110.539 Y116.326 E72.09111
G1 X110.833 Y116.438 E72.10157
G1 X111.144 Y116.49 E72.11206
G1 X111.494 Y116.585 E72.12412
G1 X111.819 Y116.61 E72.13496
G1 X112.507 Y116.719 E72.15813
G0 F9000 X112.482 Y117.12
;TYPE:WALL-OUTER
G1 F1191.9 X112.85 Y117.108 E72.17038
G1 X113.788 Y116.998 E72.20179
G1 X114.075 Y116.977 E72.21136
G1 X114.338 Y116.884 E72.22064
G1 X114.525 Y116.839 E72.22704
G1 X115.459 Y116.4 E72.26136
G1 X115.605 Y116.356 E72.26643
G1 X115.884 Y116.218 E72.27679
G1 X116.035 Y116.107 E72.28302
G1 X116.346 Y115.933 E72.29487
G1 X116.508 Y115.797 E72.30191
G1 X116.807 Y115.609 E72.31366
G1 X117.108 Y115.348 E72.32691
G1 X117.518 Y115.042 E72.34392
G1 X117.874 Y114.687 E72.36064
G1 X118.415 Y113.973 E72.39044
G1 X118.611 Y113.666 E72.40255
G1 X118.856 Y113.237 E72.41898
G1 X119.227 Y112.444 E72.4481
G1 F1194.9 X119.344 Y112.144 E72.45879
G1 X119.437 Y111.819 E72.47
G1 F1191.9 X119.528 Y111.569 E72.47885
G1 X119.573 Y111.15 E72.49287
G1 X119.682 Y110.831 E72.50408
G1 X119.733 Y110.348 E72.52023
G1 X119.739 Y110.004 E72.53168
G1 X119.73 Y109.552 E72.54671
G1 X119.675 Y108.995 E72.56533
G1 X119.558 Y108.565 E72.58015
G1 X119.513 Y108.194 E72.59258
G1 X119.398 Y107.89 E72.60339
G1 X119.364 Y107.75 E72.60818
G1 X119.226 Y107.424 E72.61996
G1 X119.187 Y107.277 E72.62502
G1 X119.049 Y106.975 E72.63606
G1 X118.737 Y106.372 E72.65864
G1 X118.432 Y105.929 E72.67653
G1 X117.719 Y105.093 E72.71307
G1 X117.289 Y104.707 E72.73229
G1 X116.781 Y104.312 E72.7537
G1 X116.64 Y104.245 E72.75889
G1 X116.308 Y104.016 E72.7723
G1 X115.999 Y103.838 E72.78416
G1 X115.084 Y103.402 E72.81787
G1 X114.452 Y103.166 E72.84031
G1 X114.315 Y103.097 E72.84541
G1 X113.523 Y102.955 E72.87218
G1 X112.813 Y102.918 E72.89582
G1 X112.503 Y102.912 E72.90614
G1 X111.918 Y102.96 E72.92566
G1 X111.457 Y103.059 E72.94134
G1 X111.148 Y103.111 E72.95176
G1 X110.847 Y103.214 E72.96234
G1 X110.537 Y103.301 E72.97305
G1 X110.245 Y103.42 E72.98354
G1 X109.628 Y103.729 E73.00649
G1 X109.263 Y103.961 E73.02088
G1 X108.907 Y104.294 E73.03709
G1 X108.533 Y104.72 E73.05594
G1 X108.447 Y104.839 E73.06083
G1 X107.889 Y105.507 E73.08978
G1 X107.433 Y106.114 E73.11503
G1 X107.278 Y106.393 E73.12564
G1 X107.083 Y106.875 E73.14294
G1 X106.917 Y107.212 E73.15543
G1 X106.495 Y108.168 E73.19019
G1 F1194.9 X106.314 Y108.704 E73.20896
G1 X106.2 Y109.287 E73.22867
G1 F1191.9 X106.163 Y109.569 E73.23813
G1 X106.145 Y110.038 E73.25374
G1 X106.172 Y110.498 E73.26906
G1 X106.325 Y111.351 E73.29789
G1 X106.521 Y112.022 E73.32114
G1 X106.827 Y112.806 E73.34913
G1 X107.09 Y113.365 E73.36968
G1 X107.292 Y113.733 E73.38364
G1 X107.465 Y114.021 E73.39481
G1 X107.835 Y114.562 E73.41661
G1 X108.409 Y115.234 E73.44601
G1 X109.146 Y116.005 E73.48148
G1 X109.39 Y116.23 E73.49252
G1 X109.684 Y116.41 E73.50399
G1 X109.977 Y116.549 E73.51477
G1 X110.267 Y116.672 E73.52525
G1 X110.42 Y116.708 E73.53048
G1 X110.73 Y116.828 E73.54153
G1 X111.039 Y116.876 E73.55193
G1 X111.425 Y116.981 E73.56524
G1 X111.803 Y117.011 E73.57785
G1 X112.482 Y117.12 E73.60072
G1 F2700 E68.60072
G0 F9000 X112.526 Y116.42
G0 X113.678 Y115.319
G0 X113.483 Y114.645
G1 F2700 E73.60072
G1 F1191.9 X113.371 Y114.627 E73.6045
G1 X112.865 Y114.382 E73.62319
G1 X112.642 Y114.114 E73.63479
G1 X112.496 Y114.134 E73.63969
G1 X112.194 Y114.005 E73.65061
G1 X111.81 Y113.472 E73.67246
G1 X111.724 Y113.43 E73.67565
G1 X111.489 Y113.515 E73.68396
G1 X111.124 Y113.584 E73.69631
G1 X110.818 Y113.487 E73.70699
G1 X110.516 Y113.572 E73.71743
G1 X110.365 Y113.536 E73.72259
G1 X109.991 Y113.176 E73.73985
G1 X109.758 Y112.995 E73.74967
G1 X109.404 Y112.654 E73.76602
G1 X109.293 Y112.525 E73.77168
G1 X108.845 Y112.233 E73.78946
G1 X108.603 Y112.209 E73.79755
G1 X108.372 Y112.113 E73.80587
G1 X108.015 Y111.841 E73.8208
G1 X107.748 Y111.478 E73.83579
G1 X107.663 Y110.995 E73.8521
G1 X107.597 Y110.703 E73.86205
G1 X107.542 Y110.136 E73.881
G1 X107.591 Y109.726 E73.89474
G1 F1194.9 X107.717 Y109.341 E73.90817
G1 X108.009 Y108.971 E73.92381
G1 X108.379 Y108.701 E73.93901
G1 F1191.9 X108.63 Y108.649 E73.94753
G1 X108.941 Y108.746 E73.95837
G1 X109.158 Y108.693 E73.9658
G1 X109.273 Y108.611 E73.9705
G1 X109.533 Y108.125 E73.98883
G1 X109.625 Y107.929 E73.99603
G1 X109.8 Y107.614 E74.00802
G1 X110.178 Y107.113 E74.02889
G1 X110.391 Y106.918 E74.0385
G1 X110.539 Y106.9 E74.04345
G1 X110.865 Y107.061 E74.05555
G1 X111.164 Y107.114 E74.06565
G1 X111.338 Y107.185 E74.0719
G1 X111.601 Y107.265 E74.08104
G1 X111.851 Y107.229 E74.08944
G1 X112.101 Y107.049 E74.09969
G1 X112.353 Y106.988 E74.10831
G1 X112.604 Y107.061 E74.11701
G1 X112.763 Y107.2 E74.12403
G1 X112.948 Y107.168 E74.13027
G1 X113.173 Y106.941 E74.1409
G1 X113.385 Y106.67 E74.15235
G1 X113.466 Y106.39 E74.16204
G1 X113.583 Y105.926 E74.17796
G1 X113.847 Y105.656 E74.19052
G1 X114.193 Y105.496 E74.2032
G1 X114.425 Y105.473 E74.21095
G1 X114.722 Y105.524 E74.22097
G1 X114.877 Y105.521 E74.22613
G1 X115.328 Y105.555 E74.24117
G1 X116.029 Y105.78 E74.26566
G1 X116.4 Y106.005 E74.28009
G1 X116.577 Y106.349 E74.29296
G1 X116.633 Y106.517 E74.29885
G1 X116.843 Y106.915 E74.31382
G1 X117.143 Y107.229 E74.32826
G1 X117.355 Y107.435 E74.33809
G1 X117.913 Y108.179 E74.36902
G1 X118.286 Y108.408 E74.38358
G1 X118.501 Y108.615 E74.39351
G1 X118.768 Y109.204 E74.41502
G1 X118.859 Y109.672 E74.43087
G1 X118.88 Y110.052 E74.44353
G1 X118.868 Y110.36 E74.45378
G1 X118.774 Y110.866 E74.4709
G1 X118.493 Y111.655 E74.49876
G1 X118.126 Y112.049 E74.51667
G1 X117.928 Y112.191 E74.52477
G1 X117.692 Y112.485 E74.53731
G1 X117.349 Y112.852 E74.55402
G1 X116.876 Y113.246 E74.57449
G1 X116.51 Y113.746 E74.5951
G1 X116.216 Y113.938 E74.60678
G1 X115.912 Y114.061 E74.61769
G1 X115.795 Y114.122 E74.62208
G1 X115.425 Y114.278 E74.63543
G1 X114.8 Y114.427 E74.6568
G1 X114.474 Y114.595 E74.669
G1 X114.246 Y114.624 E74.67665
G1 X113.87 Y114.535 E74.6895
G1 X113.483 Y114.645 E74.70288
G0 F9000 X114.169 Y115.093
;TYPE:FILL
G1 F1191.9 X112.913 Y115.429 E74.74612
G0 F9000 X112.55 Y115.527
G1 F1191.9 X110.257 Y116.141 E74.82507
G0 F9000 X110.34 Y115.943
G0 X108.869 Y114.695
G0 X108.703 Y114.836
G1 F1191.9 X109.168 Y113.097 E74.88495
G0 F9000 X109.017 Y113.254
G0 X108.032 Y112.661
G0 X107.557 Y112.293
G0 X107.256 Y111.892
G0 X107.111 Y111.551
G0 X106.931 Y110.44
G0 X106.909 Y110.034
G0 X106.969 Y109.563
G0 X107.147 Y109.033
G0 X107.483 Y108.608
G0 X108.204 Y108.015
G0 X108.243 Y108.243
G1 F1191.9 X107.373 Y107.373 E74.92587
G0 F9000 X107.568 Y107.47
G0 X110.169 Y105.403
G0 X111.244 Y105.204
G0 X111.257 Y105.302
G1 F1191.9 X111.743 Y103.487 E74.98836
G1 X111.932 Y103.447
G1 X113.66 Y105.175 E75.06964
G0 F9000 X113.581 Y105.01
G0 X114.404 Y104.823
G0 X115.436 Y104.918
G0 X116.32 Y105.204
G0 X116.831 Y105.517
G0 X117.347 Y106.375
G0 X117.154 Y106.476
G1 F1191.9 X117.398 Y105.567 E75.10095
G0 F9000 X117.285 Y105.662
G0 X118.387 Y107.651
G0 X118.223 Y107.795
G1 F1191.9 X118.795 Y107.642 E75.12064
G0 F9000 X118.594 Y107.728
G0 X116.888 Y105.552
G0 X116.32 Y105.204
G0 X115.436 Y104.918
G0 X114.404 Y104.823
G0 X110.169 Y105.403
G0 X109.821 Y105.683
G0 X107.147 Y109.033
G0 X106.969 Y109.563
G0 X106.909 Y110.034
G0 X107.04 Y111.141
G0 X107.111 Y111.551
G0 X107.256 Y111.892
G0 X107.557 Y112.293
G0 X109.932 Y114.569
G0 X110.791 Y115.124
G0 X112.075 Y115.471
G0 X112.852 Y115.621
G0 X114.682 Y115.213
G0 X116.176 Y114.636
G0 X117.502 Y114.023
G0 X117.673 Y114.154
G1 F1191.9 X115.703 Y114.682 E75.18847
G0 F9000 X114.911 Y114.911
G1 F1191.9 X115.734 Y115.734 E75.22719
G0 F9000 X115.601 Y115.556
G0 X114.994 Y115.116
G0 X114.892 Y114.92
G1 F1191.9 X114.519 Y116.31 E75.27505
G0 F9000 X114.427 Y116.113
G0 X112.754 Y115.67
G0 X112.79 Y115.492
;TYPE:SKIN
G1 F989.1 X112.103 Y115.353 E75.30314
G1 F969 X111.809 Y115.265 E75.3157
G1 F846.8 X111.188 Y115.051 E75.34645
G1 F788 X110.876 Y114.969 E75.36268
G1 F859 X110.592 Y114.78 E75.37842
G1 F993.2 X109.983 Y114.559 E75.40428
G1 F1203.9 X110.019 Y114.173 E75.41704
G1 F1328 X110.305 Y114.302 E75.42641
G1 F1165.6 X110.648 Y114.344 E75.43816
G1 F965.1 X110.816 Y114.347 E75.44506
G1 F859 X111.197 Y114.453 E75.46331
G1 F794.6 X111.417 Y114.414 E75.47446
G1 F765.2 X111.577 Y114.612 E75.48765
G1 F789.3 X111.763 Y114.733 E75.49879
G1 F876.4 X111.976 Y114.793 E75.5088
G1 F969 X112.257 Y114.898 E75.52107
G1 F989.1 X112.469 Y115.083 E75.53235
G1 X112.895 Y115.288 E75.5513
G1 X112.79 Y115.492 E75.56049
G0 F9000 X112.754 Y115.67
G0 X110.791 Y115.124
G0 X109.932 Y114.569
G0 X107.557 Y112.293
G0 X107.256 Y111.892
G0 X107.111 Y111.551
G0 X106.931 Y110.44
G0 X106.909 Y110.034
G0 X106.969 Y109.563
G0 X107.147 Y109.033
G0 X109.821 Y105.683
G0 X110.134 Y105.431
G0 X111.458 Y105.173
G0 X111.555 Y105.862
G1 F706.3 X111.718 Y105.804 E75.5702
G1 F736.9 X112.079 Y105.739 E75.58994
G1 F752 X112.31 Y105.716 E75.60217
G0 F9000 X112.286 Y105.065
G0 X110.169 Y105.403
G0 X109.821 Y105.683
G0 X109.384 Y106.382
G0 X109.646 Y106.471
G1 F870 X109.901 Y106.219 E75.61851
G1 F863.7 X110.22 Y106.094 E75.63424
G1 F855.9 X110.507 Y106.057 E75.64764
G1 F833.5 X110.763 Y106.075 E75.65984
G1 F971 X110.756 Y106.154 E75.66308
G1 F1191.9 X111.108 Y106.331 E75.67619
G1 X111.376 Y106.383 E75.68527
G1 X111.611 Y106.469 E75.69359
G1 X111.887 Y106.301 E75.70434
G1 X112.318 Y106.223 E75.7189
G1 X112.704 Y106.275 E75.73186
G1 X112.864 Y105.665 E75.75283
G1 X112.999 Y105.447 E75.76136
G1 X113.219 Y105.215 E75.772
G1 X112.926 Y105.216 E75.78174
G1 X112.851 Y105.227 E75.78426
G1 X112.556 Y105.198 E75.79412
G1 X112.029 Y105.217 E75.81166
G1 X111.629 Y105.292 E75.8252
G1 X111.261 Y105.344 E75.83756
G1 X111.033 Y105.334 E75.84515
G1 X110.785 Y105.403 E75.85371
G1 F971 X110.786 Y105.494 E75.85743
G1 F820.6 X110.665 Y105.474 E75.86335
G1 F846.8 X110.236 Y105.545 E75.88371
G1 F871.6 X109.937 Y105.786 E75.90117
G1 X109.564 Y106.372 E75.93277
G1 X109.646 Y106.471 E75.93862
G0 F9000 X109.191 Y106.754
;MESH:NONMESH
G0 F300 X109.191 Y106.754 Z1.6
G0 F9000 X109.673 Y106.77
G0 X109.384 Y106.382
G0 X109.821 Y105.683
G0 X110.169 Y105.403
G0 X114.404 Y104.823
G0 X115.436 Y104.918
G0 X116.32 Y105.204
G0 X116.831 Y105.517
G0 X118.775 Y108.019
G0 X119.115 Y108.733
;TIME_ELAPSED:148.290801
;LAYER:7
;TYPE:WALL-INNER
;MESH:cup.ply
G1 F817.2 X119.217 Y109.032 E75.95196
G1 F887 X119.303 Y109.577 E75.97343
G1 F918.4 X119.316 Y110.07 E75.99197
G1 F928.7 X119.295 Y110.576 E76.01079
G1 F926.6 X119.14 Y111.187 E76.03427
G1 F872.1 X119.084 Y111.465 E76.0455
G1 F825.3 X118.95 Y111.877 E76.06362
G1 F792.2 X118.893 Y112.003 E76.06964
G0 F9000 X118.43 Y112.717
G0 X117.033 Y114.304
G0 X116.633 Y114.584
G0 X112.577 Y116.416
G0 X112.57 Y116.729
G1 F1037.8 X113.023 Y116.692 E76.08476
G1 X113.8 Y116.596 E76.1108
G1 X113.996 Y116.581 E76.11734
G1 X114.394 Y116.46 E76.13117
G1 X115.262 Y116.05 E76.1631
G1 X115.671 Y115.881 E76.17782
G1 X115.852 Y115.75 E76.18525
G1 X116.112 Y115.605 E76.19515
G1 X116.424 Y115.372 E76.2081
G1 F842 X116.73 Y115.025 E76.22707
G1 F722 X117.209 Y114.675 E76.25543
G1 F730.9 X117.533 Y114.345 E76.27727
G1 F756.2 X118.033 Y113.716 E76.31396
G1 F814 X118.231 Y113.431 E76.32867
G1 F840.3 X118.485 Y112.992 E76.3495
G1 X118.617 Y112.724 E76.36178
G1 F827 X118.815 Y112.249 E76.38326
G1 F787.7 X118.893 Y112.003 E76.39457
G1 F793.7 X118.682 Y112.246 E76.40856
G1 F833.6 X118.319 Y112.584 E76.4291
G1 F814 X117.649 Y113.366 E76.47277
G1 F775.9 X117.512 Y113.495 E76.48114
G1 F748 X117.261 Y113.767 E76.49822
G1 F729.6 X116.904 Y114.202 E76.52484
G1 F717 X116.419 Y114.539 E76.55328
G1 F770.2 X116.051 Y114.597 E76.56997
G1 F930.8 X115.558 Y114.822 E76.59007
G1 F1037.8 X114.969 Y115 E76.61054
G1 X114.681 Y115.163 E76.62154
G1 X114.45 Y115.219 E76.62945
G1 X114.059 Y115.232 E76.64246
G1 X113.927 Y115.207 E76.64693
G1 X113.551 Y115.334 E76.66013
G1 X112.899 Y115.279 E76.68189
G1 X112.617 Y115.19 E76.69173
G1 X112.268 Y115.151 E76.70341
G1 X111.547 Y114.768 E76.73056
G1 X111.395 Y114.765 E76.73562
G1 X110.98 Y114.693 E76.74963
G1 X110.784 Y114.599 E76.75686
G1 X110.573 Y114.412 E76.76623
G1 X110.365 Y114.388 E76.7732
G1 X110.154 Y114.289 E76.78095
G1 X109.828 Y113.99 E76.79566
G1 X109.514 Y113.563 E76.81329
G1 X109.134 Y113.187 E76.83107
G1 X108.971 Y112.971 E76.84007
G1 X108.711 Y112.753 E76.85136
G1 X108.618 Y112.661 E76.85571
G1 X108.27 Y112.546 E76.8679
G1 X107.775 Y112.137 E76.88925
G1 F937.1 X107.368 Y111.694 E76.91141
G1 F857.7 X107.233 Y111.242 E76.9304
G1 F877.7 X107.124 Y110.826 E76.94731
G1 F892.8 X107.061 Y110.442 E76.96236
G1 X107.03 Y110.026 E76.97849
G1 F864.9 X107.091 Y109.562 E76.99717
G1 F814 X107.213 Y109.146 E77.01555
G1 F898.5 X107.711 Y108.604 E77.04383
G1 F1037.8 X108.084 Y108.294 E77.05996
G1 X108.322 Y108.178 E77.06876
G1 X108.612 Y108.123 E77.07858
G1 X108.828 Y108.14 E77.08579
G1 X108.878 Y108.11 E77.08773
G1 X109.022 Y107.825 E77.09835
G1 X109.182 Y107.577 E77.10816
G1 X109.301 Y107.336 E77.1171
G1 X109.557 Y106.962 E77.13218
G1 X109.795 Y106.353 E77.15392
G1 X110.059 Y106.005 E77.16845
G1 X110.215 Y105.89 E77.1749
G1 X110.409 Y105.831 E77.18164
G1 X110.709 Y105.829 E77.19162
G1 X110.962 Y105.917 E77.20053
G1 X111.349 Y105.966 E77.21351
G1 X111.546 Y106.088 E77.22121
G1 X111.712 Y105.94 E77.22861
G1 X112.215 Y105.704 E77.24709
G1 X112.565 Y105.708 E77.25873
G1 X112.812 Y105.785 E77.26734
G1 X113.107 Y105.387 E77.28381
G1 X113.527 Y105.142 E77.29999
G1 X114.033 Y104.924 E77.31831
G1 X114.43 Y104.893 E77.33155
G1 X114.775 Y104.968 E77.3433
G1 X114.952 Y104.977 E77.34919
G1 X115.407 Y105.046 E77.3645
G1 X115.822 Y105.173 E77.37893
G1 F854.2 X116.238 Y105.226 E77.39588
G1 F749.3 X116.518 Y105.375 E77.41049
G1 F783.3 X116.843 Y105.63 E77.4287
G1 F777.4 X116.98 Y105.782 E77.43778
G1 F877.7 X117.094 Y106.149 E77.4529
G1 F1035.2 X117.215 Y106.409 E77.46246
G1 F1037.8 X117.424 Y106.683 E77.47392
G1 X117.626 Y106.918 E77.48423
G1 F960.9 X117.713 Y106.973 E77.48792
G1 F787.7 X117.927 Y107.156 E77.50026
G1 F713.3 X118.261 Y107.67 E77.52993
G1 F736 X118.639 Y107.975 E77.55271
G1 F748 X118.933 Y108.279 E77.57222
G1 F754.8 X119.102 Y108.7 E77.59297
G1 X119.047 Y108.311 E77.61094
G1 F748 X118.931 Y107.992 E77.6266
G1 X118.907 Y107.888 E77.63153
G1 X118.799 Y107.643 E77.64388
G1 F736 X118.721 Y107.38 E77.65675
G1 F713.3 X118.427 Y106.846 E77.68625
G1 F838.6 X118.284 Y106.413 E77.70502
G1 F1037.8 X118.119 Y106.171 E77.71476
G1 F1035.2 X117.729 Y105.716 E77.73474
G1 F877.7 X117.421 Y105.466 E77.75034
G1 F773.1 X117.311 Y105.347 E77.75758
G1 F778.9 X116.987 Y105.061 E77.77673
G1 F752 X116.532 Y104.73 E77.80256
G1 F727 X116.444 Y104.692 E77.80711
G1 F854.2 X116.164 Y104.396 E77.82357
G1 F1037.8 X115.813 Y104.194 E77.83704
G1 X114.938 Y103.776 E77.8693
G1 X114.332 Y103.55 E77.89081
G1 X114.196 Y103.486 E77.89581
G1 X113.79 Y103.418 E77.9095
G1 X113.46 Y103.349 E77.92071
G1 X112.507 Y103.311 E77.95243
G1 X111.973 Y103.354 E77.97025
G1 X111.37 Y103.484 E77.99077
G1 X111.241 Y103.503 E77.99511
G1 X110.682 Y103.681 E78.01462
G1 X110.397 Y103.792 E78.02479
G1 X109.829 Y104.071 E78.04584
G1 X109.507 Y104.272 E78.05846
G1 X109.22 Y104.543 E78.07159
G1 X108.863 Y104.952 E78.08965
G1 X108.763 Y105.092 E78.09537
G1 X108.328 Y105.603 E78.11769
G1 X107.763 Y106.339 E78.14855
G1 X107.629 Y106.578 E78.15766
G1 X107.123 Y107.698 E78.19854
G1 X106.935 Y108.139 E78.21449
G1 X106.87 Y108.271 E78.21938
G1 F1022.5 X106.74 Y108.633 E78.23236
G1 F887 X106.711 Y109.005 E78.24688
G1 F803 X106.614 Y109.381 E78.26358
G1 F850.7 X106.575 Y109.924 E78.28567
G1 F890.8 X106.598 Y110.49 E78.30762
G1 F892.8 X106.672 Y110.925 E78.32468
G1 F883.3 X106.746 Y111.24 E78.33732
G1 F866.7 X106.764 Y111.361 E78.3422
G1 F854.2 X106.943 Y111.922 E78.36599
G1 F932.9 X107.074 Y112.376 E78.38348
G1 F1037.8 X107.176 Y112.631 E78.39261
G1 X107.39 Y113.081 E78.40919
G1 X107.632 Y113.523 E78.42595
G1 X107.801 Y113.807 E78.43694
G1 X108.027 Y114.125 E78.44991
G1 X108.135 Y114.296 E78.45664
G1 X108.712 Y114.972 E78.4862
G1 X109.425 Y115.719 E78.52055
G1 X109.636 Y115.914 E78.5301
G1 X109.868 Y116.055 E78.53913
G1 X110.406 Y116.293 E78.5587
G1 X110.669 Y116.365 E78.56777
G1 X110.841 Y116.438 E78.57398
G1 X111.173 Y116.492 E78.58517
G1 X111.561 Y116.589 E78.59847
G1 X111.867 Y116.615 E78.60869
G1 X112.57 Y116.729 E78.63237
G0 F9000 X112.716 Y117.118
;TYPE:WALL-OUTER
G1 F1037.8 X113.025 Y117.094 E78.64268
G1 X113.831 Y116.995 E78.66969
G1 X114.078 Y116.976 E78.67793
G1 X114.353 Y116.88 E78.68762
G1 X114.524 Y116.841 E78.69345
G1 X115.46 Y116.401 E78.72785
G1 X115.611 Y116.355 E78.7331
G1 X115.882 Y116.223 E78.74313
G1 X116.047 Y116.1 E78.74997
G1 X116.342 Y115.935 E78.76122
G1 X116.505 Y115.798 E78.7683
G1 X116.729 Y115.651 E78.77721
G1 F1040.4 X116.816 Y115.606 E78.78046
G1 X117.103 Y115.352 E78.79317
G1 F1037.8 X117.525 Y115.042 E78.81059
G1 X117.902 Y114.663 E78.82837
G1 X118.415 Y113.979 E78.85681
G1 X118.618 Y113.655 E78.86952
G1 X118.876 Y113.209 E78.88666
G1 X119.023 Y112.912 E78.89768
G1 X119.148 Y112.601 E78.90883
G1 X119.23 Y112.437 E78.91493
G1 X119.346 Y112.141 E78.9255
G1 X119.432 Y111.833 E78.93614
G1 X119.528 Y111.565 E78.94561
G1 X119.56 Y111.246 E78.95627
G1 X119.645 Y110.908 E78.96786
G1 X119.683 Y110.812 E78.9713
G1 X119.723 Y110.469 E78.98278
G1 X119.74 Y110.041 E78.99703
G1 X119.73 Y109.552 E79.0133
G1 X119.676 Y109.008 E79.03148
G1 X119.566 Y108.609 E79.04524
G1 X119.514 Y108.194 E79.05916
G1 X119.396 Y107.882 E79.07025
G1 X119.361 Y107.735 E79.07528
G1 X119.224 Y107.417 E79.08679
G1 X119.19 Y107.278 E79.09155
G1 X119.045 Y106.967 E79.10297
G1 X118.741 Y106.373 E79.12516
G1 X118.437 Y105.927 E79.14311
G1 X117.715 Y105.084 E79.18003
G1 X117.293 Y104.707 E79.19885
G1 X116.785 Y104.314 E79.22021
G1 F1040.4 X116.617 Y104.232 E79.22641
G1 X116.317 Y104.022 E79.23856
G1 F1037.8 X115.999 Y103.84 E79.25075
G1 X115.094 Y103.407 E79.28412
G1 X114.453 Y103.167 E79.30688
G1 X114.32 Y103.102 E79.31181
G1 X113.871 Y103.026 E79.32695
G1 X113.508 Y102.951 E79.33928
G1 X112.499 Y102.91 E79.37287
G1 X111.914 Y102.958 E79.39239
G1 X111.292 Y103.092 E79.41355
G1 X111.149 Y103.111 E79.41835
G1 X110.552 Y103.302 E79.4392
G1 X110.235 Y103.426 E79.45052
G1 X109.634 Y103.721 E79.47279
G1 X109.262 Y103.954 E79.48739
G1 X108.931 Y104.265 E79.50249
G1 X108.549 Y104.704 E79.52185
G1 X108.448 Y104.844 E79.52759
G1 X108.017 Y105.351 E79.54972
G1 X107.428 Y106.118 E79.58189
G1 X107.271 Y106.398 E79.59256
G1 X106.755 Y107.541 E79.63427
G1 X106.575 Y107.963 E79.64953
G1 X106.501 Y108.115 E79.65516
G1 X106.343 Y108.555 E79.67071
G1 X106.166 Y109.303 E79.69627
G1 X106.141 Y109.915 E79.71664
G1 X106.166 Y110.536 E79.73731
G1 X106.251 Y111.018 E79.75359
G1 X106.312 Y111.295 E79.76303
G1 X106.332 Y111.458 E79.76849
G1 X106.475 Y111.893 E79.78372
G1 X106.513 Y112.043 E79.78887
G1 X106.809 Y112.791 E79.81562
G1 X107.038 Y113.273 E79.83337
G1 X107.288 Y113.729 E79.85067
G1 X107.466 Y114.026 E79.86218
G1 X107.689 Y114.34 E79.87499
G1 X107.813 Y114.534 E79.88265
G1 X108.415 Y115.24 E79.91351
G1 X109.144 Y116.004 E79.94863
G1 X109.394 Y116.235 E79.95995
G1 X109.678 Y116.408 E79.97101
G1 X110.003 Y116.56 E79.98295
G1 X110.276 Y116.673 E79.99277
G1 X110.533 Y116.743 E80.00163
G1 X110.73 Y116.825 E80.00873
G1 X111.107 Y116.887 E80.02144
G1 X111.495 Y116.985 E80.03475
G1 X111.803 Y117.01 E80.04503
G1 X112.421 Y117.111 E80.06585
G1 X112.716 Y117.118 E80.07567
G1 F2700 E75.07567
G0 F9000 X112.693 Y116.419
G0 X112.752 Y115.545
G0 X112.963 Y114.88
G1 F2700 E80.07567
G1 F1037.8 X112.675 Y114.788 E80.08572
G1 X112.414 Y114.779 E80.09441
G1 X111.843 Y114.472 E80.11597
G1 X111.569 Y114.366 E80.12574
G1 X111.431 Y114.367 E80.13033
G1 X111.046 Y114.3 E80.14333
G1 X110.74 Y114.024 E80.15704
G1 X110.425 Y113.997 E80.16755
G1 X110.139 Y113.738 E80.18039
G1 X109.818 Y113.301 E80.19842
G1 X109.428 Y112.915 E80.21667
G1 X109.264 Y112.695 E80.2258
G1 X108.974 Y112.451 E80.2384
G1 X108.834 Y112.311 E80.24499
G1 X108.467 Y112.19 E80.25784
G1 X108.031 Y111.829 E80.27667
G1 X107.77 Y111.489 E80.29092
G1 X107.544 Y110.721 E80.31755
G1 X107.492 Y110.394 E80.32856
G1 X107.464 Y110.072 E80.33931
G1 X107.52 Y109.692 E80.35209
G1 X107.664 Y109.253 E80.36746
G1 X108.003 Y108.877 E80.38429
G1 X108.336 Y108.606 E80.39857
G1 X108.618 Y108.523 E80.40835
G1 X108.896 Y108.55 E80.41764
G1 X109.095 Y108.459 E80.42492
G1 X109.208 Y108.346 E80.43023
G1 X109.359 Y108.041 E80.44155
G1 X109.532 Y107.772 E80.45219
G1 X109.633 Y107.561 E80.45997
G1 X109.913 Y107.15 E80.47651
G1 X110.157 Y106.532 E80.49861
G1 X110.344 Y106.285 E80.50892
G1 X110.461 Y106.227 E80.51326
G1 X110.717 Y106.24 E80.52178
G1 X110.853 Y106.317 E80.52698
G1 X111.148 Y106.32 E80.53679
G1 X111.363 Y106.449 E80.54513
G1 X111.596 Y106.54 E80.55345
G1 X111.759 Y106.457 E80.55954
G1 X111.92 Y106.282 E80.56745
G1 X112.312 Y106.1 E80.58182
G1 X112.607 Y106.127 E80.59167
G1 X112.802 Y106.229 E80.59899
G1 X113.073 Y106.116 E80.60876
G1 X113.384 Y105.691 E80.62628
G1 X113.662 Y105.521 E80.63711
G1 X114.154 Y105.314 E80.65487
G1 X114.432 Y105.303 E80.66412
G1 X114.726 Y105.367 E80.67413
G1 X114.893 Y105.373 E80.67969
G1 X115.34 Y105.444 E80.69474
G1 X115.705 Y105.556 E80.70744
G1 F1040.4 X115.875 Y105.622 E80.71349
G1 X116.207 Y105.725 E80.72502
G1 X116.558 Y106.001 E80.73984
G1 F1037.8 X116.745 Y106.347 E80.75292
G1 X116.871 Y106.617 E80.76283
G1 X117.113 Y106.935 E80.77612
G1 X117.367 Y107.231 E80.78909
G1 X117.617 Y107.567 E80.80302
G1 X117.813 Y107.855 E80.81461
G1 X117.975 Y108.053 E80.82312
G1 X118.297 Y108.307 E80.83676
G1 X118.527 Y108.544 E80.84774
G1 X118.764 Y109.109 E80.86812
G1 X118.876 Y109.61 E80.88519
G1 X118.893 Y110.054 E80.89997
G1 X118.879 Y110.424 E80.91229
G1 X118.775 Y110.952 E80.93019
G1 X118.539 Y111.683 E80.95573
G1 X118.308 Y111.991 E80.96854
G1 X117.999 Y112.271 E80.98241
G1 X117.385 Y112.981 E81.01363
G1 X117.2 Y113.138 E81.0217
G1 X116.908 Y113.434 E81.03553
G1 X116.593 Y113.829 E81.05233
G1 X116.233 Y114.083 E81.06699
G1 X115.914 Y114.21 E81.07841
G1 X115.755 Y114.296 E81.08442
G1 X115.426 Y114.444 E81.09642
G1 X114.81 Y114.63 E81.11782
G1 X114.477 Y114.813 E81.13046
G1 X114.091 Y114.833 E81.14331
G1 X113.909 Y114.789 E81.14954
G1 X113.507 Y114.928 E81.16369
G1 X112.963 Y114.88 E81.18185
G0 F9000 X113.113 Y115.376
;TYPE:FILL
G1 F1037.8 X110.251 Y116.143 E81.2804
G0 F9000 X110.336 Y115.941
G0 X108.868 Y114.695
G0 X108.703 Y114.834
G1 F1037.8 X109.119 Y113.283 E81.33381
G0 F9000 X108.963 Y113.44
G0 X107.549 Y112.258
G0 X107.182 Y111.77
G0 X106.859 Y110.478
G0 X106.82 Y110.038
G0 X106.893 Y109.555
G0 X107.08 Y108.987
G0 X108.011 Y107.971
G0 X108.168 Y108.168
G1 F1037.8 X107.361 Y107.361 E81.37177
G0 F9000 X107.564 Y107.456
G0 X110.063 Y105.594
G0 X111.112 Y105.619
G0 X111.111 Y105.847
G1 F1037.8 X111.745 Y103.483 E81.45317
G1 X111.93 Y103.444
G1 X113.535 Y105.049 E81.52867
G0 F9000 X113.451 Y104.85
G0 X113.988 Y104.686
G0 X114.453 Y104.654
G0 X115.454 Y104.81
G0 X116.504 Y105.15
G0 X116.949 Y105.491
G0 X117.418 Y106.136
G0 X117.221 Y106.228
G1 F1037.8 X117.388 Y105.603 E81.55019
G0 F9000 X117.304 Y105.675
G0 X116.504 Y105.15
G0 X115.454 Y104.81
G0 X114.453 Y104.654
G0 X113.988 Y104.686
G0 X110.063 Y105.594
G0 X107.101 Y108.924
G0 X106.893 Y109.555
G0 X106.82 Y110.038
G0 X106.919 Y110.871
G0 X107.182 Y111.77
G0 X107.549 Y112.258
G0 X110.159 Y114.615
G0 X110.758 Y114.897
G0 X112.289 Y115.438
G0 X113.592 Y115.577
G0 X114.457 Y115.473
G0 X115.12 Y115.267
G0 X115.056 Y115.056
G1 F1037.8 X115.735 Y115.735 E81.58212
G0 F9000 X115.602 Y115.557
G0 X114.932 Y115.365
G0 X114.824 Y115.173
G1 F1037.8 X114.519 Y116.312 E81.62134
G0 F9000 X114.299 Y115.842
;MESH:NONMESH
G0 F300 X114.299 Y115.842 Z1.8
G0 F9000 X112.289 Y115.438
G0 X110.758 Y114.897
G0 X110.159 Y114.615
G0 X107.549 Y112.258
G0 X107.182 Y111.77
G0 X106.859 Y110.478
G0 X106.82 Y110.038
G0 X106.893 Y109.555
G0 X107.101 Y108.924
G0 X110.063 Y105.594
G0 X113.988 Y104.686
G0 X114.453 Y104.654
G0 X115.454 Y104.81
G0 X116.504 Y105.15
G0 X116.949 Y105.491
G0 X118.753 Y107.879
G0 X118.902 Y108.101
;TIME_ELAPSED:161.778709
;LAYER:8
;TYPE:WALL-INNER
;MESH:cup.ply
G1 F615 X119.003 Y108.318 E81.63448
G1 F667.6 X119.219 Y109.028 E81.672
G1 F802.2 X119.31 Y109.557 E81.69458
G1 F924.6 X119.322 Y110.006 E81.71098
G1 F906.1 X119.3 Y110.567 E81.73189
G1 F858.2 X119.092 Y111.458 E81.76788
G1 F792.8 X118.947 Y111.919 E81.78845
G1 F719.7 X118.735 Y112.318 E81.80964
G0 F9000 X118.391 Y112.817
G0 X117.021 Y114.391
G0 X116.626 Y114.659
G0 X112.579 Y116.415
G0 X112.572 Y116.728
G1 F1014.8 X113.035 Y116.69 E81.82509
G1 X113.739 Y116.601 E81.84869
G1 X113.996 Y116.581 E81.85727
G1 X114.288 Y116.482 E81.86752
G1 X114.396 Y116.458 E81.8712
G1 X115.331 Y116.022 E81.90551
G1 X115.46 Y115.985 E81.90998
G1 X115.711 Y115.863 E81.91926
G1 X115.964 Y115.711 E81.92908
G1 X116.274 Y115.475 E81.94203
G1 F854.6 X116.574 Y115.163 E81.95913
G1 F742.1 X116.797 Y114.993 E81.97188
G1 F751.7 X117.195 Y114.712 E81.99376
G1 F750.3 X117.561 Y114.34 E82.01723
G1 F765.9 X118.028 Y113.738 E82.05081
G1 F800.6 X118.044 Y113.73 E82.05157
G1 F833.5 X118.238 Y113.445 E82.06553
G1 F858.2 X118.496 Y112.997 E82.08586
G1 X118.629 Y112.728 E82.09766
G1 F808.6 X118.732 Y112.331 E82.11478
G1 F785.1 X118.349 Y112.59 E82.13466
G1 F810.2 X117.676 Y113.393 E82.1783
G1 F800.6 X117.579 Y113.484 E82.18391
G1 F770.2 X117.257 Y113.841 E82.20498
G1 F746.2 X117.141 Y113.988 E82.21345
G1 X116.889 Y114.276 E82.23076
G1 F735.4 X116.333 Y114.649 E82.26149
G1 F783.6 X115.99 Y114.738 E82.27675
G1 F931 X115.865 Y114.757 E82.28134
G1 F1014.8 X115.556 Y114.9 E82.29266
G1 X114.978 Y115.102 E82.31303
G1 X114.584 Y115.311 E82.32786
G1 X114.054 Y115.328 E82.3455
G1 X113.941 Y115.307 E82.34932
G1 X113.6 Y115.428 E82.36135
G1 X112.981 Y115.421 E82.38194
G1 X112.647 Y115.354 E82.39327
G1 X112.342 Y115.352 E82.40342
G1 X111.737 Y115.123 E82.42493
G1 X111.476 Y115.043 E82.43401
G1 X111.347 Y115.024 E82.43835
G1 X110.821 Y114.9 E82.45632
G1 X110.524 Y114.633 E82.46961
G1 X110.158 Y114.482 E82.48278
G1 X109.741 Y114.058 E82.50256
G1 X109.559 Y113.782 E82.51355
G1 X109.274 Y113.428 E82.52867
G1 X109.117 Y113.263 E82.53624
G1 X108.949 Y113.023 E82.54599
G1 X108.701 Y112.762 E82.55796
G1 X108.564 Y112.596 E82.56512
G1 X108.228 Y112.434 E82.57753
G1 F971.1 X107.633 Y111.888 E82.60559
G1 F831.8 X107.427 Y111.654 E82.61824
G1 F767.3 X107.276 Y111.25 E82.63722
G1 F807 X107.146 Y110.846 E82.65497
G1 F836.9 X107.079 Y110.504 E82.66902
G1 F842.2 X107.035 Y110.047 E82.68742
G1 F840.4 X107.098 Y109.515 E82.70894
G1 F847.4 X107.262 Y109.034 E82.72918
G1 F928.9 X107.517 Y108.838 E82.74086
G1 F1014.8 X107.755 Y108.58 E82.75254
G1 X108.162 Y108.222 E82.77057
G1 X108.558 Y108.099 E82.78436
G1 X108.71 Y108.088 E82.78943
G1 X108.777 Y108.038 E82.79221
G1 X109.166 Y107.39 E82.81735
G1 X109.46 Y106.93 E82.8355
G1 X109.624 Y106.417 E82.85342
G1 X109.76 Y106.11 E82.86458
G1 X110.092 Y105.68 E82.88265
G1 X110.37 Y105.563 E82.89268
G1 X110.694 Y105.535 E82.9035
G1 X110.859 Y105.578 E82.90917
G1 X111.058 Y105.532 E82.91597
G1 X111.452 Y105.58 E82.92917
G1 X111.723 Y105.531 E82.93833
G1 X112.07 Y105.399 E82.95067
G1 X112.543 Y105.358 E82.96647
G1 X112.815 Y105.413 E82.9757
G1 X112.906 Y105.389 E82.97883
G1 X113.103 Y105.224 E82.98737
G1 X113.443 Y105.027 E83.00044
G1 X113.79 Y104.941 E83.01233
G1 X114.288 Y104.798 E83.02957
G1 X114.804 Y104.911 E83.04713
G1 X115.135 Y104.946 E83.05821
G1 X115.493 Y105.021 E83.07037
G1 X115.752 Y105.119 E83.07958
G1 F931 X116.275 Y105.193 E83.09873
G1 F815.1 X116.702 Y105.446 E83.11928
G1 F783.6 X116.973 Y105.713 E83.13567
G1 F761.6 X117.224 Y106.084 E83.15552
G1 F719.7 X117.326 Y106.257 E83.16494
G1 F704.7 X117.779 Y106.847 E83.20057
G1 F724.9 X118.077 Y107.291 E83.22546
G1 F761.6 X118.272 Y107.612 E83.24211
G1 F777.6 X118.529 Y107.834 E83.25685
G1 F724.9 X118.901 Y108.083 E83.2777
G1 F676.5 X118.888 Y107.906 E83.28655
G1 F723.6 X118.754 Y107.433 E83.30948
G1 F770.2 X118.632 Y107.179 E83.32183
G1 F731.4 X118.321 Y106.621 E83.35131
G1 F695.1 X118.058 Y106.244 E83.37363
G1 F697.5 X117.789 Y105.917 E83.39412
G1 F740.7 X117.396 Y105.413 E83.42324
G1 F792.8 X117.002 Y105.05 E83.44605
G1 F773.2 X116.534 Y104.718 E83.4711
G1 F738 X116.434 Y104.673 E83.47612
G1 F852.8 X116.114 Y104.37 E83.49356
G1 F1014.8 X115.824 Y104.198 E83.50477
G1 X114.918 Y103.765 E83.53817
G1 X114.637 Y103.654 E83.54822
G1 X114.343 Y103.554 E83.55855
G1 X114.195 Y103.485 E83.56398
G1 X113.82 Y103.423 E83.57662
G1 X113.459 Y103.348 E83.58888
G1 X112.509 Y103.31 E83.62051
G1 X111.98 Y103.352 E83.63816
G1 X111.519 Y103.456 E83.65388
G1 X111.248 Y103.5 E83.66301
G1 X110.956 Y103.6 E83.67327
G1 X110.672 Y103.684 E83.68312
G1 X110.406 Y103.786 E83.6926
G1 X109.826 Y104.07 E83.71408
G1 X109.514 Y104.263 E83.72628
G1 X109.203 Y104.559 E83.74056
G1 X108.862 Y104.957 E83.75799
G1 X108.747 Y105.117 E83.76455
G1 X108.335 Y105.596 E83.78556
G1 X107.765 Y106.336 E83.81663
G1 X107.625 Y106.586 E83.82616
G1 X107.501 Y106.862 E83.83622
G1 X107.454 Y106.995 E83.84091
G1 X107.046 Y107.836 E83.872
G1 F950.6 X106.836 Y108.32 E83.89073
G1 F843.9 X106.744 Y108.764 E83.90887
G1 F765.9 X106.747 Y108.849 E83.91262
G1 F747.5 X106.635 Y109.22 E83.93012
G1 F791.3 X106.58 Y109.708 E83.95106
G1 F843.9 X106.569 Y110.102 E83.96683
G1 F849.2 X106.609 Y110.628 E83.98779
G1 F833.5 X106.655 Y110.887 E83.99845
G1 F821.7 X106.74 Y111.2 E84.01177
G1 F797.5 X106.78 Y111.403 E84.02053
G1 F767.3 X106.955 Y111.905 E84.04391
G1 F865.5 X107.038 Y112.32 E84.06041
G1 F1014.8 X107.384 Y113.087 E84.0884
G1 X107.729 Y113.706 E84.11197
G1 X108.041 Y114.152 E84.13007
G1 X108.124 Y114.285 E84.13529
G1 X108.715 Y114.979 E84.16561
G1 X109.595 Y115.892 E84.20778
G1 X109.874 Y116.057 E84.21856
G1 X110.336 Y116.276 E84.23557
G1 X110.701 Y116.374 E84.24814
G1 X110.844 Y116.435 E84.25331
G1 X111.12 Y116.48 E84.26261
G1 X111.505 Y116.584 E84.27587
G1 X111.815 Y116.608 E84.28622
G1 X112.572 Y116.728 E84.31171
G0 F9000 X112.717 Y117.117
;TYPE:WALL-OUTER
G1 F1014.8 X113.027 Y117.093 E84.32205
G1 X113.798 Y116.997 E84.34789
G1 X114.078 Y116.976 E84.35723
G1 X114.377 Y116.872 E84.36776
G1 X114.527 Y116.838 E84.37287
G1 X115.436 Y116.41 E84.40629
G1 X115.604 Y116.36 E84.41212
G1 X115.902 Y116.215 E84.42314
G1 X116.189 Y116.042 E84.43429
G1 X116.496 Y115.807 E84.44715
G1 X116.804 Y115.616 E84.4592
G1 X117.104 Y115.352 E84.47249
G1 X117.499 Y115.071 E84.48862
G1 X117.923 Y114.647 E84.50856
G1 X118.182 Y114.284 E84.52339
G1 X118.422 Y113.977 E84.53635
G1 X118.615 Y113.664 E84.54858
G1 X118.879 Y113.208 E84.56611
G1 X119.026 Y112.91 E84.57716
G1 X119.139 Y112.622 E84.58745
G1 X119.23 Y112.439 E84.59425
G1 X119.341 Y112.15 E84.60455
G1 X119.432 Y111.832 E84.61555
G1 X119.529 Y111.555 E84.62531
G1 X119.559 Y111.255 E84.63534
G1 X119.642 Y110.907 E84.64724
G1 X119.684 Y110.804 E84.65093
G1 X119.724 Y110.466 E84.66226
G1 X119.741 Y109.989 E84.67813
G1 X119.731 Y109.551 E84.6927
G1 X119.674 Y109.011 E84.71076
G1 X119.562 Y108.6 E84.72493
G1 X119.514 Y108.193 E84.73856
G1 X119.405 Y107.909 E84.74868
G1 X119.364 Y107.748 E84.7542
G1 X119.235 Y107.447 E84.7651
G1 X119.192 Y107.28 E84.77083
G1 X119.047 Y106.967 E84.78231
G1 X118.742 Y106.372 E84.80454
G1 X118.451 Y105.942 E84.82181
G1 X117.727 Y105.091 E84.85897
G1 X117.298 Y104.707 E84.87812
G1 X116.783 Y104.313 E84.89969
G1 X116.616 Y104.23 E84.90589
G1 X116.315 Y104.023 E84.91804
G1 X116.012 Y103.846 E84.92972
G1 X115.078 Y103.398 E84.96417
G1 X114.775 Y103.278 E84.97501
G1 X114.446 Y103.164 E84.98659
G1 X114.321 Y103.101 E84.99125
G1 X113.879 Y103.026 E85.00616
G1 X113.508 Y102.95 E85.01875
G1 X112.501 Y102.909 E85.05227
G1 X111.92 Y102.956 E85.07166
G1 X111.453 Y103.061 E85.08758
G1 X111.15 Y103.111 E85.09779
G1 X110.842 Y103.216 E85.10862
G1 X110.543 Y103.305 E85.11899
G1 X110.246 Y103.419 E85.12957
G1 X109.632 Y103.72 E85.15232
G1 X109.268 Y103.945 E85.16655
G1 X108.913 Y104.283 E85.18285
G1 X108.548 Y104.709 E85.20151
G1 X108.433 Y104.868 E85.20804
G1 X108.025 Y105.344 E85.22889
G1 X107.431 Y106.115 E85.26126
G1 X107.267 Y106.406 E85.27237
G1 X107.13 Y106.713 E85.28355
G1 X107.082 Y106.847 E85.28829
G1 X106.68 Y107.676 E85.31893
G1 X106.494 Y108.102 E85.33439
G1 X106.445 Y108.264 E85.34002
G1 F1017.3 X106.31 Y108.61 E85.35234
G1 X106.289 Y108.721 E85.35609
G1 F1014.8 X106.173 Y109.139 E85.37052
G1 X106.133 Y109.683 E85.38866
G1 X106.136 Y110.159 E85.40449
G1 X106.167 Y110.666 E85.42139
G1 X106.22 Y110.978 E85.43191
G1 X106.297 Y111.29 E85.4426
G1 X106.332 Y111.516 E85.45021
G1 X106.46 Y111.877 E85.46295
G1 X106.48 Y111.976 E85.46631
G1 X106.672 Y112.485 E85.4844
G1 X107.026 Y113.267 E85.51295
G1 X107.32 Y113.795 E85.53305
G1 X107.457 Y114.016 E85.5417
G1 X107.701 Y114.363 E85.55581
G1 X107.8 Y114.521 E85.56201
G1 X108.419 Y115.248 E85.59377
G1 X109.344 Y116.208 E85.63811
G1 X109.686 Y116.411 E85.65134
G1 X110.2 Y116.654 E85.67025
G1 X110.546 Y116.744 E85.68214
G1 X110.734 Y116.823 E85.68892
G1 X111.04 Y116.872 E85.69923
G1 X111.437 Y116.98 E85.71291
G1 X111.802 Y117.009 E85.72509
G1 X112.422 Y117.11 E85.74598
G1 X112.717 Y117.117 E85.7558
G1 F2700 E80.7558
G0 F9000 X112.693 Y116.418
G0 X112.988 Y115.719
G0 X113.004 Y115.021
G1 F2700 E85.7558
G1 F1014.8 X112.685 Y114.952 E85.76665
G1 X112.441 Y114.957 E85.77477
G1 X111.867 Y114.744 E85.79513
G1 X111.563 Y114.651 E85.80571
G1 X111.419 Y114.63 E85.81055
G1 X111.006 Y114.528 E85.8247
G1 X110.725 Y114.276 E85.83725
G1 X110.434 Y114.188 E85.84736
G1 X110.045 Y113.798 E85.86568
G1 X109.885 Y113.549 E85.87553
G1 X109.574 Y113.163 E85.89201
G1 X109.419 Y113.001 E85.89947
G1 X109.261 Y112.771 E85.90875
G1 X108.983 Y112.476 E85.92223
G1 X108.818 Y112.274 E85.93091
G1 X108.438 Y112.086 E85.94501
G1 X108.003 Y111.688 E85.96462
G1 X107.83 Y111.413 E85.97543
G1 X107.577 Y110.738 E85.9994
G1 X107.507 Y110.395 E86.01104
G1 X107.476 Y110.069 E86.02194
G1 X107.533 Y109.684 E86.03488
G1 X107.68 Y109.266 E86.04962
G1 X108.019 Y108.88 E86.0667
G1 X108.36 Y108.579 E86.08183
G1 X108.599 Y108.497 E86.09024
G1 X108.857 Y108.478 E86.09884
G1 X109.067 Y108.32 E86.10758
G1 X109.217 Y108.109 E86.11619
G1 X109.326 Y107.902 E86.12397
G1 X109.826 Y107.1 E86.15541
G1 X109.992 Y106.574 E86.17375
G1 X110.104 Y106.314 E86.18317
G1 X110.355 Y105.994 E86.1967
G1 X110.696 Y105.94 E86.20818
G1 X110.822 Y106.004 E86.21288
G1 X111.092 Y105.931 E86.22218
G1 X111.29 Y105.966 E86.22887
G1 X111.567 Y105.966 E86.23808
G1 X111.835 Y105.917 E86.24714
G1 X112.158 Y105.789 E86.2587
G1 X112.537 Y105.763 E86.27134
G1 X112.825 Y105.825 E86.28113
G1 X113.097 Y105.752 E86.2905
G1 X113.336 Y105.55 E86.30091
G1 X113.597 Y105.401 E86.3109
G1 X113.876 Y105.333 E86.32046
G1 X114.298 Y105.207 E86.3351
G1 X114.74 Y105.307 E86.35018
G1 X115.035 Y105.335 E86.36003
G1 X115.408 Y105.414 E86.37271
G1 X115.553 Y105.476 E86.37796
G1 X116.211 Y105.683 E86.4009
G1 X116.44 Y105.821 E86.40979
G1 X116.612 Y105.997 E86.41798
G1 X116.812 Y106.327 E86.43081
G1 X116.911 Y106.518 E86.43797
G1 X117.377 Y107.127 E86.46347
G1 X117.458 Y107.253 E86.46846
G1 X117.709 Y107.588 E86.48238
G1 X117.92 Y107.917 E86.49538
G1 X118.428 Y108.356 E86.51771
G1 X118.605 Y108.674 E86.52981
G1 X118.755 Y109.046 E86.54315
G1 X118.891 Y109.601 E86.56216
G1 X118.904 Y109.991 E86.57514
G1 X118.888 Y110.447 E86.59031
G1 X118.807 Y110.849 E86.60395
G1 X118.726 Y111.177 E86.61519
G1 X118.662 Y111.338 E86.62095
G1 X118.561 Y111.679 E86.63278
G1 X118.336 Y112.019 E86.64634
G1 X117.997 Y112.331 E86.66167
G1 X117.367 Y113.068 E86.69391
G1 X117.268 Y113.148 E86.69815
G1 X116.895 Y113.541 E86.71617
G1 X116.593 Y113.905 E86.7319
G1 X116.239 Y114.15 E86.74622
G1 X115.928 Y114.273 E86.75734
G1 F1017.3 X115.766 Y114.362 E86.76347
G1 X115.444 Y114.514 E86.77529
G1 F1014.8 X114.818 Y114.734 E86.79736
G1 X114.478 Y114.909 E86.81008
G1 X114.093 Y114.93 E86.8229
G1 X113.915 Y114.891 E86.82896
G1 X113.512 Y115.031 E86.84315
G1 X113.004 Y115.021 E86.86005
G0 F9000 X112.789 Y115.463
;TYPE:FILL
G1 F1014.8 X110.246 Y116.144 E86.94761
G0 F9000 X110.332 Y115.938
G0 X108.869 Y114.699
G0 X108.701 Y114.841
G1 F1014.8 X109.098 Y113.361 E86.99858
G0 F9000 X108.94 Y113.512
G0 X107.508 Y112.104
G0 X106.881 Y110.825
G0 X107.011 Y110.799
G1 F1014.8 X106.779 Y110.861 E87.00656
G0 F9000 X106.904 Y110.831
G0 X106.831 Y110.045
G0 X106.903 Y109.552
G0 X107.12 Y108.923
G0 X108.079 Y107.94
G0 X108.159 Y108.159
G1 F1014.8 X107.362 Y107.362 E87.04405
G0 F9000 X107.561 Y107.459
G0 X110.046 Y105.361
G0 X111.263 Y105.244
G0 X111.212 Y105.471
G1 F1014.8 X111.744 Y103.485 E87.11243
G1 X111.93 Y103.445
G1 X113.448 Y104.963 E87.18384
G0 F9000 X113.391 Y104.732
G0 X110.046 Y105.361
G0 X107.12 Y108.923
G0 X106.903 Y109.552
G0 X106.831 Y110.045
G0 X106.963 Y110.922
G0 X107.248 Y111.684
G0 X107.508 Y112.104
G0 X110.092 Y114.751
G0 X110.706 Y115.115
G0 X112.336 Y115.604
G0 X113.621 Y115.673
G0 X114.454 Y115.568
G0 X115.204 Y115.34
G0 X115.133 Y115.133
G1 F1014.8 X115.747 Y115.747 E87.21272
G0 F9000 X115.635 Y115.561
G0 X114.894 Y115.483
G0 X114.793 Y115.289
G1 F1014.8 X114.519 Y116.31 E87.24788
G0 F9000 X114.303 Y115.923
;MESH:NONMESH
G0 F300 X114.303 Y115.923 Z2
G0 F9000 X116.749 Y114.092
G0 X118.511 Y112.188
G0 X118.783 Y111.777
G0 X119.127 Y110.472
G0 X119.125 Y108.715
;TIME_ELAPSED:174.689999
;LAYER:9
;TYPE:WALL-INNER
;MESH:cup.ply
G1 F814.5 X119.238 Y109.101 E87.26453
G1 F864.9 X119.309 Y109.577 E87.2833
G1 F919.8 X119.323 Y110.03 E87.29992
G1 F943.3 X119.303 Y110.507 E87.31699
G1 F897.4 X119.096 Y111.463 E87.35375
G1 F806.4 X118.955 Y111.911 E87.3734
G1 F730.8 X118.753 Y112.302 E87.39371
G0 F9000 X118.376 Y112.845
G0 X117.016 Y114.415
G0 X116.535 Y114.741
G0 X116.001 Y114.979
G0 X112.57 Y116.415
G0 X112.563 Y116.728
G1 F1014 X112.979 Y116.695 E87.40759
G1 X113.719 Y116.602 E87.43239
G1 X113.999 Y116.581 E87.44173
G1 X114.296 Y116.481 E87.45215
G1 X114.388 Y116.461 E87.45528
G1 X115.31 Y116.034 E87.48908
G1 X115.467 Y115.988 E87.49452
G1 X115.703 Y115.875 E87.50322
G1 X115.971 Y115.718 E87.51355
G1 X116.243 Y115.506 E87.52502
G1 F952.1 X116.281 Y115.447 E87.52751
G1 F778.5 X116.489 Y115.236 E87.54035
G1 F721.7 X116.862 Y114.957 E87.56211
G1 F761 X117.19 Y114.73 E87.57979
G1 F755.3 X117.577 Y114.335 E87.60448
G1 F766.8 X117.817 Y114.014 E87.62211
G1 F801.6 X118.059 Y113.724 E87.638
G1 F883.7 X118.521 Y113.015 E87.6703
G1 F956.6 X118.653 Y112.74 E87.68106
G1 F806.4 X118.753 Y112.302 E87.69985
G1 F780 X118.333 Y112.584 E87.72172
G1 F850.3 X117.67 Y113.421 E87.76407
G1 F811.2 X117.611 Y113.473 E87.76734
G1 F774.1 X116.894 Y114.288 E87.81464
G1 F730.8 X116.292 Y114.694 E87.84815
G1 F839.8 X115.811 Y114.809 E87.86801
G1 F1014 X115.556 Y114.928 E87.87737
G1 X115.079 Y115.114 E87.8944
G1 X114.964 Y115.15 E87.8984
G1 X114.681 Y115.299 E87.90904
G1 X114.459 Y115.353 E87.91664
G1 X114.055 Y115.368 E87.93009
G1 X113.951 Y115.35 E87.9336
G1 X113.557 Y115.474 E87.94734
G1 X112.959 Y115.471 E87.96723
G1 X112.667 Y115.418 E87.9771
G1 X112.453 Y115.416 E87.98421
G1 X112.112 Y115.341 E87.99583
G1 X111.77 Y115.233 E88.00776
G1 X111.332 Y115.136 E88.02268
G1 X110.864 Y115.002 E88.03887
G1 X110.521 Y114.729 E88.05345
G1 X110.15 Y114.573 E88.06684
G1 X109.853 Y114.231 E88.0819
G1 X109.736 Y114.118 E88.08731
G1 X109.551 Y113.842 E88.09836
G1 X109.233 Y113.42 E88.11594
G1 X109.079 Y113.242 E88.12377
G1 X108.903 Y112.971 E88.13451
G1 X108.614 Y112.636 E88.14923
G1 X108.531 Y112.519 E88.154
G1 X108.211 Y112.335 E88.16628
G1 F961.2 X107.722 Y111.9 E88.18924
G1 F795.3 X107.53 Y111.776 E88.19893
G1 F719.2 X107.262 Y111.099 E88.23308
G1 F744.2 X107.265 Y111.086 E88.23369
G1 F768.2 X107.18 Y110.846 E88.24486
G1 F790.7 X107.11 Y110.526 E88.25884
G1 F796.9 X107.062 Y110.052 E88.279
G1 F784.6 X107.101 Y109.661 E88.29589
G1 F747 X107.189 Y109.311 E88.31219
G1 F714.1 X107.278 Y109.058 E88.32485
G1 F834.6 X107.526 Y108.871 E88.33741
G1 F1014 X107.736 Y108.641 E88.34776
G1 X108.13 Y108.268 E88.36581
G1 X108.339 Y108.154 E88.37373
G1 X108.635 Y108.082 E88.38386
G1 X108.831 Y107.894 E88.39289
G1 X109.102 Y107.4 E88.41163
G1 X109.218 Y107.231 E88.41845
G1 X109.392 Y106.934 E88.4299
G1 X109.616 Y106.228 E88.45453
G1 X109.888 Y105.803 E88.47132
G1 X110.191 Y105.53 E88.48488
G1 X110.517 Y105.449 E88.49605
G1 X110.798 Y105.457 E88.5054
G1 X111.049 Y105.397 E88.51399
G1 X111.265 Y105.407 E88.52118
G1 X111.777 Y105.35 E88.53831
G1 X112.078 Y105.272 E88.54866
G1 X112.541 Y105.231 E88.56412
G1 X112.821 Y105.275 E88.57354
G1 X112.996 Y105.242 E88.57947
G1 X113.383 Y104.994 E88.59475
G1 X113.779 Y104.918 E88.60817
G1 X114.3 Y104.786 E88.62604
G1 X114.784 Y104.891 E88.64251
G1 X114.964 Y104.905 E88.64852
G1 X115.502 Y105.01 E88.66675
G1 X115.746 Y105.105 E88.67546
G1 F913.5 X116.342 Y105.202 E88.69775
G1 F822.7 X116.935 Y105.639 E88.72795
G1 F766.8 X117.311 Y106.191 E88.75733
G1 F720.5 X117.857 Y106.931 E88.80038
G1 F744.2 X118.328 Y107.625 E88.83839
G1 F774.1 X118.603 Y107.877 E88.85464
G1 F778.5 X118.926 Y108.257 E88.87624
G1 F784.6 X119.113 Y108.688 E88.89644
G1 F781.5 X119.062 Y108.303 E88.9132
G1 F774.1 X118.925 Y107.888 E88.93224
G1 X118.812 Y107.624 E88.94476
G1 X118.757 Y107.432 E88.95346
G1 X118.645 Y107.19 E88.96508
G1 F744.2 X118.319 Y106.607 E88.99535
G1 F711.6 X118.057 Y106.227 E89.01722
G1 F728.2 X117.414 Y105.425 E89.06483
G1 F775.6 X117.15 Y105.168 E89.08085
G1 F795.3 X116.878 Y104.957 E89.09545
G1 F769.7 X116.535 Y104.716 E89.11382
G1 F745.6 X116.449 Y104.678 E89.11807
G1 F857.5 X116.096 Y104.354 E89.13692
G1 F1014 X115.806 Y104.187 E89.14805
G1 X114.911 Y103.758 E89.18106
G1 X114.636 Y103.649 E89.1909
G1 X114.344 Y103.55 E89.20115
G1 X114.197 Y103.483 E89.20653
G1 X113.762 Y103.409 E89.2212
G1 X113.467 Y103.347 E89.23123
G1 X112.508 Y103.309 E89.26315
G1 X111.973 Y103.351 E89.281
G1 X111.38 Y103.479 E89.30118
G1 X111.241 Y103.5 E89.30585
G1 X110.675 Y103.678 E89.32559
G1 X110.401 Y103.784 E89.33536
G1 X109.801 Y104.082 E89.35764
G1 X109.538 Y104.237 E89.36779
G1 X109.21 Y104.548 E89.38283
G1 X108.97 Y104.824 E89.39499
G1 X108.736 Y105.129 E89.40778
G1 X108.199 Y105.768 E89.43554
G1 X107.766 Y106.334 E89.45924
G1 X107.626 Y106.58 E89.46866
G1 X107.506 Y106.85 E89.47848
G1 X107.425 Y107.063 E89.48606
G1 X107.181 Y107.535 E89.50374
G1 X107.04 Y107.831 E89.51464
G1 F947.7 X106.819 Y108.355 E89.53488
G1 F836.3 X106.744 Y108.73 E89.5503
G1 F747 X106.745 Y108.851 E89.55577
G1 F714.1 X106.646 Y109.162 E89.57118
G1 F748.4 X106.573 Y109.688 E89.59511
G1 F793.8 X106.565 Y110.024 E89.60939
G1 F809.6 X106.598 Y110.475 E89.62823
G1 F793.8 X106.633 Y110.801 E89.64216
G1 F755.3 X106.792 Y111.398 E89.66975
G1 F724.3 X106.943 Y111.852 E89.69203
G1 F710.4 X107.02 Y112.035 E89.70145
G1 F795.3 X107.055 Y112.315 E89.71342
G1 F961.2 X107.269 Y112.848 E89.73357
G1 F1014 X107.373 Y113.08 E89.74203
G1 X107.534 Y113.371 E89.75309
G1 X107.72 Y113.661 E89.76455
G1 X107.802 Y113.818 E89.77044
G1 X108.127 Y114.29 E89.7895
G1 X108.7 Y114.964 E89.81893
G1 X109.437 Y115.732 E89.85433
G1 X109.635 Y115.917 E89.86334
G1 X109.872 Y116.057 E89.8725
G1 X110.388 Y116.285 E89.89126
G1 X110.583 Y116.337 E89.89797
G1 X110.835 Y116.434 E89.90695
G1 X111.127 Y116.479 E89.91678
G1 X111.508 Y116.584 E89.92992
G1 X111.816 Y116.607 E89.9402
G1 X112.563 Y116.728 E89.96537
G0 F9000 X112.708 Y117.117
;TYPE:WALL-OUTER
G1 F1014 X112.981 Y117.097 E89.97447
G1 X113.749 Y117.001 E90.00021
G1 X114.081 Y116.976 E90.01129
G1 X114.386 Y116.871 E90.02201
G1 X114.518 Y116.842 E90.02651
G1 X115.464 Y116.405 E90.06117
G1 X115.609 Y116.364 E90.06618
G1 X115.891 Y116.229 E90.07658
G1 X116.197 Y116.05 E90.08837
G1 F1016.6 X116.507 Y115.809 E90.1014
G1 X116.806 Y115.622 E90.1131
G1 F1014 X117.129 Y115.34 E90.12736
G1 X117.49 Y115.089 E90.14198
G1 X117.938 Y114.639 E90.1631
G1 X118.198 Y114.272 E90.17806
G1 X118.429 Y113.976 E90.19055
G1 X118.884 Y113.211 E90.22015
G1 X119.036 Y112.893 E90.23188
G1 X119.153 Y112.603 E90.24228
G1 X119.229 Y112.446 E90.24808
G1 X119.35 Y112.136 E90.25915
G1 X119.434 Y111.828 E90.26977
G1 X119.528 Y111.559 E90.27924
G1 X119.564 Y111.227 E90.29035
G1 X119.636 Y110.913 E90.30107
G1 X119.683 Y110.801 E90.30511
G1 X119.725 Y110.466 E90.31633
G1 X119.742 Y109.988 E90.33224
G1 X119.732 Y109.551 E90.34678
G1 X119.676 Y109.02 E90.36454
G1 X119.562 Y108.598 E90.37908
G1 X119.515 Y108.193 E90.39264
G1 X119.406 Y107.91 E90.40273
G1 X119.365 Y107.742 E90.40848
G1 X119.237 Y107.443 E90.4193
G1 X119.195 Y107.28 E90.4249
G1 X119.056 Y106.979 E90.43592
G1 X118.744 Y106.374 E90.45856
G1 X118.442 Y105.927 E90.47651
G1 X118.309 Y105.777 E90.48317
G1 X118.127 Y105.546 E90.49295
G1 X117.806 Y105.175 E90.50927
G1 X117.461 Y104.836 E90.52536
G1 X117.13 Y104.574 E90.5394
G1 X117.076 Y104.542 E90.54149
G1 X116.782 Y104.311 E90.55392
G1 X116.614 Y104.23 E90.56013
G1 X116.311 Y104.016 E90.57246
G1 X115.98 Y103.829 E90.58511
G1 X115.073 Y103.392 E90.61859
G1 X114.79 Y103.278 E90.62874
G1 X114.447 Y103.161 E90.6408
G1 X114.322 Y103.099 E90.64544
G1 X113.843 Y103.017 E90.6616
G1 X113.515 Y102.949 E90.67274
G1 X112.5 Y102.908 E90.70653
G1 X111.915 Y102.955 E90.72605
G1 X111.28 Y103.091 E90.74765
G1 X111.149 Y103.108 E90.75204
G1 X110.852 Y103.209 E90.76247
G1 X110.546 Y103.299 E90.77308
G1 X110.24 Y103.418 E90.784
G1 X109.634 Y103.717 E90.80648
G1 X109.296 Y103.915 E90.81951
G1 X108.921 Y104.271 E90.83671
G1 X108.66 Y104.57 E90.84991
G1 X108.43 Y104.871 E90.86251
G1 X107.882 Y105.524 E90.89086
G1 X107.432 Y106.112 E90.91549
G1 X107.268 Y106.399 E90.92648
G1 X107.134 Y106.702 E90.9375
G1 X107.075 Y106.866 E90.9433
G1 X106.82 Y107.363 E90.96188
G1 X106.672 Y107.675 E90.97336
G1 X106.464 Y108.165 E90.99107
G1 X106.435 Y108.269 E90.99466
G1 F1016.6 X106.313 Y108.565 E91.00528
G1 X106.279 Y108.711 E91.01025
G1 F1014 X106.172 Y109.069 E91.02268
G1 X106.112 Y109.668 E91.0427
G1 X106.116 Y110.051 E91.05544
G1 X106.178 Y110.875 E91.08293
G1 X106.307 Y111.377 E91.10016
G1 X106.326 Y111.509 E91.1046
G1 X106.452 Y111.879 E91.1176
G1 X106.479 Y111.996 E91.12159
G1 X106.668 Y112.488 E91.13912
G1 X107.015 Y113.258 E91.16721
G1 X107.179 Y113.558 E91.17859
G1 X107.377 Y113.869 E91.19085
G1 X107.459 Y114.025 E91.19671
G1 X107.809 Y114.534 E91.21726
G1 X108.437 Y115.269 E91.24941
G1 X109.141 Y116.004 E91.28326
G1 X109.394 Y116.239 E91.29475
G1 X109.685 Y116.411 E91.30599
G1 X110.003 Y116.559 E91.31765
G1 X110.264 Y116.667 E91.32705
G1 X110.432 Y116.708 E91.3328
G1 X110.731 Y116.823 E91.34346
G1 X111.04 Y116.871 E91.35386
G1 X111.439 Y116.98 E91.36761
G1 X111.803 Y117.009 E91.37976
G1 X112.422 Y117.11 E91.40062
G1 X112.708 Y117.117 E91.41013
G1 F2700 E86.41013
G0 F9000 X112.688 Y116.418
G0 X112.865 Y115.76
G0 X112.996 Y115.073
G1 F2700 E91.41013
G1 F1014 X112.693 Y115.016 E91.42039
G1 X112.506 Y115.019 E91.42661
G1 X112.199 Y114.95 E91.43708
G1 X111.874 Y114.847 E91.44841
G1 X111.419 Y114.746 E91.46392
G1 X111.048 Y114.638 E91.47677
G1 X110.727 Y114.381 E91.49044
G1 X110.393 Y114.243 E91.50246
G1 X110.143 Y113.955 E91.51515
G1 X110.055 Y113.87 E91.51922
G1 X109.877 Y113.61 E91.5297
G1 X109.542 Y113.165 E91.54822
G1 X109.425 Y113.036 E91.55402
G1 X109.223 Y112.729 E91.56624
G1 X108.94 Y112.403 E91.5806
G1 X108.805 Y112.215 E91.5883
G1 X108.43 Y112 E91.60267
G1 X107.945 Y111.518 E91.62542
G1 X107.775 Y111.085 E91.64089
G1 X107.627 Y110.739 E91.6534
G1 X107.545 Y110.391 E91.6653
G1 X107.516 Y110.084 E91.67555
G1 X107.559 Y109.722 E91.68768
G1 X107.722 Y109.251 E91.70425
G1 X108.012 Y108.931 E91.71862
G1 X108.418 Y108.545 E91.73725
G1 X108.834 Y108.447 E91.75146
G1 X109.152 Y108.14 E91.76617
G1 X109.45 Y107.599 E91.78671
G1 X109.556 Y107.446 E91.7929
G1 X109.76 Y107.098 E91.80632
G1 X109.992 Y106.382 E91.83135
G1 X110.206 Y106.045 E91.84463
G1 X110.41 Y105.884 E91.85327
G1 X110.66 Y105.837 E91.86173
G1 X110.799 Y105.873 E91.86651
G1 X111.09 Y105.795 E91.87653
G1 X111.267 Y105.809 E91.88243
G1 X111.85 Y105.744 E91.90194
G1 X112.162 Y105.663 E91.91267
G1 X112.549 Y105.638 E91.92556
G1 X112.827 Y105.681 E91.93492
G1 X113.146 Y105.621 E91.94572
G1 X113.534 Y105.373 E91.96103
G1 X113.868 Y105.308 E91.97235
G1 X114.304 Y105.195 E91.98733
G1 X114.73 Y105.289 E92.00184
G1 X114.89 Y105.299 E92.00717
G1 X115.386 Y105.394 E92.02397
G1 X115.553 Y105.464 E92.02999
G1 X116.202 Y105.666 E92.0526
G1 X116.589 Y105.95 E92.06856
G1 X116.907 Y106.451 E92.0883
G1 X117.722 Y107.564 E92.13418
G1 X117.821 Y107.728 E92.14055
G1 X117.987 Y107.94 E92.14951
G1 X118.309 Y108.238 E92.1641
G1 X118.515 Y108.487 E92.17485
G1 X118.742 Y108.969 E92.19257
G1 X118.844 Y109.348 E92.20562
G1 X118.898 Y109.702 E92.21754
G1 X118.906 Y110.017 E92.22802
G1 X118.891 Y110.457 E92.24266
G1 X118.736 Y111.173 E92.26702
G1 X118.668 Y111.347 E92.27324
G1 X118.573 Y111.673 E92.28453
G1 X118.353 Y112.013 E92.298
G1 X117.998 Y112.346 E92.31419
G1 X117.369 Y113.088 E92.34654
G1 X117.302 Y113.142 E92.34941
G1 X116.917 Y113.548 E92.36801
G1 X116.595 Y113.926 E92.38453
G1 X116.217 Y114.181 E92.3997
G1 X115.922 Y114.297 E92.41024
G1 X115.776 Y114.381 E92.41584
G1 X115.422 Y114.551 E92.4289
G1 X114.974 Y114.727 E92.44491
G1 X114.81 Y114.778 E92.45062
G1 X114.479 Y114.947 E92.46299
G1 X114.091 Y114.97 E92.47591
G1 X113.929 Y114.934 E92.48143
G1 X113.519 Y115.072 E92.49582
G1 X112.996 Y115.073 E92.51322
G0 F9000 X112.655 Y115.499
;TYPE:FILL
G1 F1014 X110.258 Y116.141 E92.59575
G0 F9000 X110.341 Y115.942
G0 X108.868 Y114.7
G0 X108.702 Y114.84
G1 F1014 X109.093 Y113.38 E92.64602
G0 F9000 X108.928 Y113.527
G0 X107.397 Y111.881
G0 X107.023 Y110.955
G0 X106.872 Y110.048
G0 X106.938 Y109.552
G0 X107.14 Y108.984
G0 X107.996 Y107.985
G0 X108.163 Y108.163
G1 F1014 X107.36 Y107.36 E92.68379
G0 F9000 X107.554 Y107.46
G0 X110.118 Y105.289
G0 X111.272 Y105.107
G0 X111.251 Y105.324
G1 F1014 X111.745 Y103.48 E92.74729
G1 X111.927 Y103.442
G1 X113.408 Y104.923 E92.81695
G0 F9000 X113.364 Y104.694
G0 X110.118 Y105.289
G0 X109.731 Y105.603
G0 X107.162 Y108.921
G0 X106.938 Y109.552
G0 X106.872 Y110.048
G0 X107.023 Y110.955
G0 X107.397 Y111.881
G0 X110.012 Y114.775
G0 X110.744 Y115.214
G0 X112.479 Y115.667
G0 X113.626 Y115.713
G0 X114.457 Y115.606
G0 X115.242 Y115.371
G0 X115.161 Y115.161
G1 F1014 X115.751 Y115.751 E92.8447
G0 F9000 X115.643 Y115.564
G0 X114.882 Y115.53
G0 X114.781 Y115.335
G1 F1014 X114.519 Y116.31 E92.87828
G0 F9000 X114.309 Y115.962
;MESH:NONMESH
G0 F300 X114.309 Y115.962 Z2.2
G0 F9000 X116.747 Y114.114
G0 X118.537 Y112.169
G0 X118.793 Y111.773
G0 X119.13 Y110.485
G0 X119.124 Y108.716
;TIME_ELAPSED:187.510876
;LAYER:10
;TYPE:WALL-INNER
;MESH:cup.ply
G1 F796.4 X119.231 Y109.08 E92.89437
G1 F858.7 X119.31 Y109.59 E92.91467
G1 F918.9 X119.32 Y110.019 E92.93044
G1 F931.5 X119.299 Y110.58 E92.95079
G1 F940.2 X119.163 Y111.133 E92.97125
G1 F877.2 X119.091 Y111.482 E92.98496
G1 F825.5 X118.958 Y111.902 E93.00299
G0 F9000 X116.749 Y114.08
G0 X112.57 Y116.417
G0 X112.563 Y116.73
G1 F1015.4 X112.979 Y116.697 E93.01687
G1 X113.756 Y116.6 E93.04291
G1 X114 Y116.582 E93.05105
G1 X114.39 Y116.461 E93.06463
G1 X115.334 Y116.03 E93.09915
G1 X115.467 Y115.992 E93.10375
G1 X115.739 Y115.861 E93.11379
G1 X115.972 Y115.73 E93.12268
G1 X116.308 Y115.473 E93.13675
G1 F823.8 X116.619 Y115.137 E93.15552
G1 F717.6 X117.165 Y114.745 E93.18715
G1 F739.8 X117.584 Y114.322 E93.21433
G1 F750.7 X117.806 Y114.026 E93.23097
G1 F787.1 X118.035 Y113.754 E93.24623
G1 F877.2 X118.532 Y112.999 E93.28103
G1 F953.4 X118.656 Y112.742 E93.29113
G1 X118.816 Y112.357 E93.3059
G1 F904.6 X118.939 Y112.003 E93.31989
G1 F844.4 X118.958 Y111.902 E93.324
G1 F886.8 X118.58 Y112.356 E93.3465
G1 F953.4 X118.304 Y112.61 E93.35979
G1 F877.2 X117.668 Y113.413 E93.39923
G1 F801.1 X117.579 Y113.496 E93.40436
G1 F781.1 X116.887 Y114.274 E93.44938
G1 F749.4 X116.362 Y114.637 E93.47814
G1 F849.7 X115.904 Y114.742 E93.49682
G1 F1015.4 X115.551 Y114.91 E93.50982
G1 X114.983 Y115.128 E93.53006
G1 X114.591 Y115.328 E93.54469
G1 X114.149 Y115.364 E93.55944
G1 X113.973 Y115.347 E93.56532
G1 X113.607 Y115.48 E93.57828
G1 X112.997 Y115.484 E93.59856
G1 X112.669 Y115.431 E93.60962
G1 X112.46 Y115.428 E93.61657
G1 X112.105 Y115.357 E93.62861
G1 X111.803 Y115.275 E93.63902
G1 X111.615 Y115.242 E93.64537
G1 X111.32 Y115.169 E93.65547
G1 X110.841 Y115.011 E93.67225
G1 X110.496 Y114.724 E93.68717
G1 X110.142 Y114.546 E93.70035
G1 X109.859 Y114.224 E93.71461
G1 X109.74 Y114.114 E93.72
G1 X109.559 Y113.848 E93.7307
G1 X109.404 Y113.654 E93.73896
G1 X109.227 Y113.406 E93.7491
G1 X109.061 Y113.206 E93.75774
G1 X108.87 Y112.898 E93.76979
G1 X108.62 Y112.601 E93.78271
G1 X108.523 Y112.462 E93.78834
G1 X108.145 Y112.227 E93.80315
G1 F1012.8 X107.725 Y111.795 E93.82324
G1 F815.6 X107.51 Y111.635 E93.83434
G1 F708.8 X107.247 Y110.974 E93.86823
G1 F743.9 X107.141 Y110.601 E93.88584
G1 F763.4 X107.087 Y110.046 E93.9105
G1 F746.6 X107.127 Y109.603 E93.93062
G1 F705.1 X107.247 Y109.204 E93.95058
G1 F793.3 X107.411 Y109.057 E93.95995
G1 F971.6 X107.738 Y108.674 E93.97746
G1 F1015.4 X108.102 Y108.32 E93.99435
G1 X108.282 Y108.2 E94.00154
G1 X108.606 Y108.089 E94.01293
G1 X108.847 Y107.849 E94.02424
G1 X109.085 Y107.403 E94.04106
G1 X109.198 Y107.238 E94.04771
G1 X109.361 Y106.946 E94.05883
G1 X109.616 Y106.193 E94.08527
G1 X109.887 Y105.829 E94.10037
G1 X110.144 Y105.599 E94.11184
G1 X110.481 Y105.471 E94.12383
G1 X110.759 Y105.461 E94.13308
G1 X111.05 Y105.381 E94.14312
G1 X111.247 Y105.384 E94.14967
G1 X111.656 Y105.327 E94.16341
G1 X112.079 Y105.254 E94.17768
G1 X112.545 Y105.238 E94.19319
G1 X112.823 Y105.269 E94.2025
G1 X113.035 Y105.24 E94.20961
G1 X113.399 Y105.025 E94.22367
G1 X113.785 Y104.957 E94.23671
G1 X114.299 Y104.821 E94.25439
G1 X114.787 Y104.92 E94.27096
G1 X114.956 Y104.928 E94.27658
G1 X115.477 Y105.033 E94.29426
G1 X115.826 Y105.143 E94.30643
G1 F846.1 X116.255 Y105.212 E94.32377
G1 F748 X116.516 Y105.354 E94.33719
G1 F772.1 X116.924 Y105.669 E94.35973
G1 F745.2 X117.35 Y106.257 E94.39264
G1 F718.8 X117.724 Y106.725 E94.42078
G1 F746.6 X118.335 Y107.639 E94.47051
G1 F776.6 X118.665 Y107.956 E94.49041
G1 X118.95 Y108.31 E94.51018
G1 F779.6 X119.112 Y108.689 E94.52803
G1 X119.066 Y108.298 E94.54509
G1 F776.6 X118.93 Y107.889 E94.56383
G1 X118.817 Y107.627 E94.57624
G1 X118.759 Y107.431 E94.58513
G1 X118.644 Y107.185 E94.59694
G1 F745.2 X118.319 Y106.6 E94.62726
G1 F712.5 X118.127 Y106.31 E94.64375
G1 F730.5 X117.455 Y105.486 E94.69291
G1 F767.8 X117.26 Y105.282 E94.70532
G1 F776.6 X117.012 Y105.071 E94.71948
G1 F749.4 X116.537 Y104.725 E94.74596
G1 F727.9 X116.455 Y104.691 E94.75008
G1 F846.1 X116.157 Y104.392 E94.76693
G1 F1015.4 X115.809 Y104.189 E94.78033
G1 X114.931 Y103.763 E94.81279
G1 X114.645 Y103.646 E94.82307
G1 X114.365 Y103.553 E94.83288
G1 X114.202 Y103.48 E94.83882
G1 X113.848 Y103.422 E94.85075
G1 X113.657 Y103.379 E94.85726
G1 X113.39 Y103.345 E94.86621
G1 X112.523 Y103.309 E94.89508
G1 X111.905 Y103.355 E94.91569
G1 X111.523 Y103.451 E94.92879
G1 X111.238 Y103.497 E94.93839
G1 X110.923 Y103.602 E94.94943
G1 X110.679 Y103.667 E94.95783
G1 X110.402 Y103.781 E94.96779
G1 X109.825 Y104.065 E94.98918
G1 X109.54 Y104.231 E95.00015
G1 X109.229 Y104.525 E95.01439
G1 X108.972 Y104.818 E95.02735
G1 X108.762 Y105.09 E95.03878
G1 X108.424 Y105.501 E95.05648
G1 X108.32 Y105.615 E95.06161
G1 X107.766 Y106.33 E95.0917
G1 X107.618 Y106.59 E95.10165
G1 X107.337 Y107.209 E95.12426
G1 X107.042 Y107.813 E95.14661
G1 X106.995 Y107.938 E95.15106
G1 X106.851 Y108.256 E95.16267
G1 F953.4 X106.701 Y108.735 E95.18045
G1 F781.1 X106.688 Y109.025 E95.193
G1 F693.1 X106.664 Y109.101 E95.19688
G1 F720.1 X106.576 Y109.644 E95.22268
G1 F760.6 X106.563 Y110.05 E95.24071
G1 F776.6 X106.6 Y110.485 E95.2597
G1 F762 X106.64 Y110.822 E95.27474
G1 F724 X106.798 Y111.372 E95.30143
G1 F700.3 X106.805 Y111.421 E95.30382
G1 F690.7 X106.95 Y111.83 E95.32504
G1 F741.1 X106.959 Y112.021 E95.33375
G1 F898.6 X107.007 Y112.268 E95.34321
G1 F1012.8 X107.154 Y112.619 E95.3559
G1 F1015.4 X107.371 Y113.085 E95.37299
G1 X107.5 Y113.32 E95.38191
G1 X107.714 Y113.665 E95.39541
G1 X107.793 Y113.809 E95.40088
G1 X108.076 Y114.221 E95.4175
G1 X108.693 Y114.96 E95.44952
G1 X109.657 Y115.958 E95.49567
G1 X110.406 Y116.296 E95.523
G1 X110.546 Y116.329 E95.52779
G1 X110.833 Y116.438 E95.538
G1 X111.139 Y116.486 E95.5483
G1 X111.489 Y116.585 E95.5604
G1 X111.834 Y116.611 E95.5719
G1 X112.563 Y116.73 E95.59647
G0 F9000 X112.709 Y117.119
;TYPE:WALL-OUTER
G1 F1015.4 X112.982 Y117.099 E95.60557
G1 X113.786 Y116.999 E95.63252
G1 X114.082 Y116.977 E95.64239
G1 X114.357 Y116.881 E95.65208
G1 X114.521 Y116.841 E95.6577
G1 X115.47 Y116.407 E95.6924
G1 X115.609 Y116.368 E95.69721
G1 X115.933 Y116.211 E95.70918
G1 X116.194 Y116.064 E95.71914
G1 X116.508 Y115.82 E95.73237
G1 X116.803 Y115.63 E95.74404
G1 X117.119 Y115.357 E95.75793
G1 X117.471 Y115.108 E95.77227
G1 X117.942 Y114.637 E95.79443
G1 X118.198 Y114.277 E95.80912
G1 X118.432 Y113.976 E95.8218
G1 X118.789 Y113.364 E95.84536
G1 X118.893 Y113.201 E95.85179
G1 X119.032 Y112.916 E95.86234
G1 F1017.9 X119.352 Y112.149 E95.88991
G1 X119.442 Y111.829 E95.90094
G1 F1015.4 X119.531 Y111.58 E95.90974
G1 X119.563 Y111.253 E95.92067
G1 X119.659 Y110.878 E95.93354
G1 X119.685 Y110.825 E95.9355
G1 X119.739 Y110.324 E95.95226
G1 X119.74 Y109.712 E95.97262
G1 X119.719 Y109.397 E95.98312
G1 X119.675 Y108.996 E95.99654
G1 X119.566 Y108.596 E96.01033
G1 X119.518 Y108.188 E96.02399
G1 X119.403 Y107.882 E96.03486
G1 X119.369 Y107.742 E96.03965
G1 X119.229 Y107.412 E96.05158
G1 X119.197 Y107.279 E96.05613
G1 X119.062 Y106.986 E96.06686
G1 X118.762 Y106.402 E96.08869
G1 X118.519 Y106.02 E96.10375
G1 X118.177 Y105.615 E96.12138
G1 X118.141 Y105.561 E96.12354
G1 X117.797 Y105.164 E96.14101
G1 X117.536 Y104.909 E96.15315
G1 X117.308 Y104.715 E96.16311
G1 X116.783 Y104.312 E96.18512
G1 X116.65 Y104.252 E96.18997
G1 X116.313 Y104.02 E96.20358
G1 X115.998 Y103.835 E96.21573
G1 X115.094 Y103.397 E96.24914
G1 X114.784 Y103.271 E96.26027
G1 X114.466 Y103.163 E96.27144
G1 X114.323 Y103.094 E96.27672
G1 X113.901 Y103.024 E96.29095
G1 X113.727 Y102.985 E96.29688
G1 X113.424 Y102.946 E96.30704
G1 X112.517 Y102.908 E96.33723
G1 X111.841 Y102.959 E96.35978
G1 X111.444 Y103.058 E96.37339
G1 X111.141 Y103.108 E96.3836
G1 X110.82 Y103.216 E96.39487
G1 X110.551 Y103.287 E96.40412
G1 X110.238 Y103.416 E96.41538
G1 X109.636 Y103.712 E96.43769
G1 X109.298 Y103.909 E96.45071
G1 X108.941 Y104.247 E96.46706
G1 X108.662 Y104.564 E96.4811
G1 X108.453 Y104.836 E96.49251
G1 X108.128 Y105.232 E96.50955
G1 X108.014 Y105.357 E96.51518
G1 X107.432 Y106.107 E96.54675
G1 X107.261 Y106.408 E96.55827
G1 X106.977 Y107.033 E96.5811
G1 X106.674 Y107.654 E96.60408
G1 X106.621 Y107.796 E96.60912
G1 X106.477 Y108.113 E96.6207
G1 X106.436 Y108.246 E96.62533
G1 F1017.9 X106.302 Y108.577 E96.63718
G1 X106.18 Y109.001 E96.65182
G1 F1015.4 X106.104 Y109.613 E96.67233
G1 X106.101 Y110.068 E96.68746
G1 X106.173 Y110.903 E96.71534
G1 X106.312 Y111.438 E96.73372
G1 X106.325 Y111.536 E96.73701
G1 X106.442 Y111.87 E96.74878
G1 F1017.9 X106.539 Y112.193 E96.75997
G1 X106.791 Y112.787 E96.78138
G1 F1015.4 X107.014 Y113.266 E96.79895
G1 X107.164 Y113.539 E96.80931
G1 X107.364 Y113.859 E96.82186
G1 X107.453 Y114.02 E96.82798
G1 X107.757 Y114.463 E96.84585
G1 X108.395 Y115.228 E96.87898
G1 X109.35 Y116.216 E96.92468
G1 X109.588 Y116.366 E96.93404
G1 X110.278 Y116.676 E96.9592
G1 X110.425 Y116.711 E96.96423
G1 X110.731 Y116.828 E96.97512
G1 X111.043 Y116.875 E96.98562
G1 X111.419 Y116.981 E96.99861
G1 X111.821 Y117.013 E97.01202
G1 X112.423 Y117.112 E97.03232
G1 X112.709 Y117.119 E97.04183
G1 F2700 E92.04183
G0 F9000 X112.689 Y116.42
G0 X113.015 Y115.783
G0 X113.016 Y115.084
G1 F2700 E97.04183
G1 F1015.4 X112.693 Y115.029 E97.05273
G1 X112.517 Y115.032 E97.05858
G1 X112.178 Y114.963 E97.07009
G1 X111.889 Y114.883 E97.08006
G1 X111.711 Y114.854 E97.08606
G1 X111.403 Y114.777 E97.09662
G1 X111.041 Y114.657 E97.1093
G1 X110.717 Y114.387 E97.12333
G1 X110.398 Y114.224 E97.13525
G1 X110.145 Y113.943 E97.14782
G1 X110.058 Y113.864 E97.15173
G1 X109.881 Y113.609 E97.16206
G1 X109.73 Y113.422 E97.17005
G1 X109.543 Y113.16 E97.18076
G1 X109.385 Y112.97 E97.18898
G1 X109.249 Y112.748 E97.19763
G1 X108.803 Y112.166 E97.22202
G1 X108.38 Y111.895 E97.23873
G1 F1017.9 X107.989 Y111.484 E97.25755
G1 X107.821 Y111.072 E97.27231
G1 F1015.4 X107.668 Y110.74 E97.28447
G1 X107.58 Y110.391 E97.29644
G1 X107.55 Y110.037 E97.30826
G1 X107.59 Y109.726 E97.31869
G1 F1017.9 X107.721 Y109.342 E97.33215
G1 X108.017 Y108.961 E97.34816
G1 F1015.4 X108.412 Y108.577 E97.36648
G1 X108.822 Y108.439 E97.38087
G1 X109.171 Y108.091 E97.39726
G1 X109.428 Y107.609 E97.41543
G1 X109.538 Y107.45 E97.42186
G1 X109.729 Y107.11 E97.43483
G1 X109.968 Y106.401 E97.45971
G1 X110.194 Y106.092 E97.47245
G1 X110.413 Y105.906 E97.482
G1 X110.645 Y105.85 E97.48994
G1 X110.788 Y105.871 E97.49475
G1 X111.09 Y105.779 E97.50525
G1 X111.265 Y105.785 E97.51107
G1 X111.697 Y105.726 E97.52557
G1 X112.066 Y105.657 E97.53806
G1 X112.528 Y105.638 E97.55344
G1 X112.827 Y105.672 E97.56345
G1 X113.169 Y105.626 E97.57493
G1 X113.542 Y105.405 E97.58935
G1 X113.873 Y105.347 E97.60052
G1 X114.308 Y105.229 E97.61551
G1 X114.735 Y105.318 E97.63002
G1 X114.968 Y105.332 E97.63778
G1 X115.374 Y105.42 E97.6516
G1 X115.723 Y105.531 E97.66378
G1 X115.862 Y105.59 E97.6688
G1 X116.209 Y105.702 E97.68093
G1 X116.574 Y105.983 E97.69625
G1 X116.917 Y106.483 E97.71642
G1 X117.376 Y107.074 E97.74131
G1 X117.497 Y107.262 E97.74874
G1 X117.725 Y107.568 E97.76144
G1 X117.819 Y107.726 E97.76755
G1 X117.993 Y107.951 E97.77701
G1 X118.286 Y108.224 E97.79033
G1 X118.563 Y108.57 E97.80507
G1 X118.757 Y109.03 E97.82168
G1 X118.889 Y109.625 E97.84195
G1 X118.898 Y110.017 E97.85499
G1 X118.886 Y110.428 E97.86867
G1 X118.807 Y110.845 E97.88278
G1 X118.73 Y111.176 E97.89409
G1 X118.662 Y111.351 E97.90033
G1 X118.554 Y111.709 E97.91277
G1 X118.3 Y112.052 E97.92696
G1 X118.003 Y112.325 E97.94038
G1 X117.592 Y112.824 E97.96188
G1 X117.361 Y113.08 E97.97335
G1 X117.274 Y113.155 E97.97717
G1 X116.919 Y113.52 E97.99411
G1 X116.595 Y113.895 E98.01059
G1 X116.258 Y114.133 E98.02431
G1 X115.916 Y114.276 E98.03664
G1 X115.779 Y114.357 E98.04193
G1 X115.426 Y114.529 E98.05499
G1 X114.819 Y114.762 E98.07662
G1 X114.476 Y114.933 E98.08937
G1 X114.125 Y114.963 E98.10108
G1 X113.943 Y114.932 E98.10722
G1 X113.526 Y115.081 E98.12195
G1 X113.016 Y115.084 E98.13892
G0 F9000 X112.614 Y115.51
;TYPE:FILL
G1 F1015.4 X110.259 Y116.141 E98.22001
G0 F9000 X110.343 Y115.945
G0 X108.869 Y114.704
G0 X108.701 Y114.844
G1 F1015.4 X109.094 Y113.373 E98.27065
G0 F9000 X108.928 Y113.515
G0 X107.438 Y111.839
G0 X107.069 Y110.974
G0 X106.905 Y110.053
G0 X106.969 Y109.553
G0 X107.156 Y109.029
G0 X108.1 Y107.945
G0 X108.177 Y108.177
G1 F1015.4 X107.353 Y107.353 E98.30941
G0 F9000 X107.551 Y107.45
G0 X110.065 Y105.34
G0 X111.235 Y105.085
G0 X111.258 Y105.3
G1 F1015.4 X111.747 Y103.476 E98.37221
G1 X111.918 Y103.433
G1 X113.432 Y104.947 E98.44343
G0 F9000 X113.393 Y104.722
G0 X110.598 Y105.193
G0 X110.065 Y105.34
G0 X109.703 Y105.677
G0 X107.156 Y109.029
G0 X106.969 Y109.553
G0 X106.905 Y110.053
G0 X107.069 Y110.974
G0 X107.438 Y111.839
G0 X109.994 Y114.739
G0 X110.731 Y115.231
G0 X112.497 Y115.678
G0 X113.633 Y115.723
G0 X114.461 Y115.593
G0 X115.228 Y115.356
G0 X115.15 Y115.15
G1 F1015.4 X115.756 Y115.756 E98.47193
G0 F9000 X115.651 Y115.566
G0 X114.884 Y115.515
G0 X114.785 Y115.318
G1 F1015.4 X114.519 Y116.312 E98.50616
G0 F9000 X114.31 Y115.952
;MESH:NONMESH
G0 F300 X114.31 Y115.952 Z2.4
G0 F9000 X116.749 Y114.08
G0 X118.494 Y112.196
G0 X118.769 Y111.82
G0 X119.04 Y110.898
G0 X119.118 Y110.192
G0 X119.092 Y108.625
;TIME_ELAPSED:200.325688
;LAYER:11
;TYPE:WALL-INNER
;MESH:cup.ply
G1 F764.7 X119.21 Y108.988 E98.52301
G1 F820.3 X119.311 Y109.701 E98.55265
G1 F847.7 X119.294 Y110.418 E98.58121
G1 F849.5 X119.258 Y110.712 E98.59299
G1 F805.7 X119.073 Y111.526 E98.62797
G1 F777.9 X118.957 Y111.873 E98.64385
G0 F9000 X116.749 Y114.036
G0 X116.845 Y114.411
G0 X112.564 Y116.418
G0 X112.559 Y116.73
G1 F1015.2 X112.957 Y116.7 E98.65713
G1 X113.728 Y116.604 E98.68297
G1 X113.998 Y116.583 E98.69197
G1 X114.595 Y116.367 E98.71309
G1 X115.436 Y116.01 E98.74348
G1 X115.735 Y115.865 E98.75453
G1 X115.974 Y115.734 E98.7636
G1 X116.26 Y115.515 E98.77558
G1 F1012.6 X116.525 Y115.356 E98.78588
G1 F833.8 X116.798 Y114.997 E98.80414
G1 F714.9 X117.203 Y114.708 E98.82764
G1 F717.4 X117.579 Y114.317 E98.85317
G1 F731.6 X117.792 Y114.035 E98.86948
G1 F770.5 X118.043 Y113.738 E98.88652
G1 F794.6 X118.267 Y113.355 E98.90537
G1 F832.1 X118.292 Y113.357 E98.90639
G1 F900.4 X118.532 Y112.992 E98.92277
G1 F931.3 X118.646 Y112.757 E98.93224
G1 X118.713 Y112.579 E98.93914
G1 X118.855 Y112.273 E98.95137
G1 F877 X118.936 Y111.998 E98.9624
G1 F805.7 X118.957 Y111.873 E98.96772
G1 F851.3 X118.566 Y112.344 E98.992
G1 F931.3 X118.307 Y112.585 E99.00482
G1 F900.4 X117.911 Y113.093 E99.02898
G1 F832.1 X117.925 Y113.115 E99.03003
G1 F794.6 X117.721 Y113.34 E99.04294
G1 F785.4 X117.569 Y113.487 E99.05203
G1 F749.2 X117.255 Y113.825 E99.07282
G1 F723.8 X116.907 Y114.223 E99.09748
G1 F717.4 X116.473 Y114.53 E99.1225
G1 F832.1 X116.124 Y114.59 E99.13687
G1 F1007.6 X115.629 Y114.845 E99.15553
G1 F1015.2 X114.979 Y115.096 E99.1787
G1 X114.605 Y115.29 E99.19272
G1 X114.158 Y115.33 E99.20764
G1 X113.993 Y115.321 E99.21314
G1 X113.606 Y115.473 E99.22697
G1 X112.985 Y115.469 E99.24762
G1 X112.665 Y115.419 E99.2584
G1 X112.451 Y115.415 E99.26552
G1 X112.113 Y115.349 E99.27697
G1 X111.805 Y115.272 E99.28753
G1 X111.628 Y115.244 E99.29349
G1 X111.301 Y115.165 E99.30468
G1 X110.833 Y115.011 E99.32107
G1 X110.482 Y114.696 E99.33675
G1 X110.124 Y114.495 E99.35041
G1 X109.883 Y114.22 E99.36257
G1 X109.768 Y114.111 E99.36784
G1 X109.573 Y113.835 E99.37908
G1 X109.391 Y113.603 E99.38889
G1 X109.241 Y113.39 E99.39755
G1 X109.059 Y113.165 E99.40718
G1 X108.884 Y112.871 E99.41856
G1 X108.631 Y112.572 E99.43158
G1 X108.529 Y112.431 E99.43737
G1 X108.124 Y112.177 E99.45327
G1 X107.669 Y111.647 E99.4765
G1 X107.588 Y111.482 E99.48262
G1 F822 X107.332 Y111.135 E99.50033
G1 F707.4 X107.231 Y110.869 E99.51391
G1 F737 X107.149 Y110.536 E99.52962
G1 F742.3 X107.092 Y110.042 E99.55224
G1 F727.7 X107.138 Y109.618 E99.57203
G1 F703.7 X107.203 Y109.379 E99.58391
G1 F822 X107.733 Y108.7 E99.61929
G1 F1015.2 X108.112 Y108.328 E99.63696
G1 X108.313 Y108.198 E99.64492
G1 X108.6 Y108.085 E99.65518
G1 X108.861 Y107.833 E99.66724
G1 X109.098 Y107.397 E99.68375
G1 X109.194 Y107.256 E99.68942
G1 X109.331 Y107.001 E99.69905
G1 X109.601 Y106.2 E99.72717
G1 X109.97 Y105.729 E99.74707
G1 X110.135 Y105.594 E99.75416
G1 X110.457 Y105.473 E99.7656
G1 X110.716 Y105.446 E99.77426
G1 X111.009 Y105.342 E99.7846
G1 X111.243 Y105.346 E99.79238
G1 X112.009 Y105.235 E99.81813
G1 X112.563 Y105.221 E99.83656
G1 X112.828 Y105.248 E99.84542
G1 X113.062 Y105.222 E99.85325
G1 X113.421 Y105.027 E99.86684
G1 X113.816 Y104.974 E99.88009
G1 X114.31 Y104.852 E99.89702
G1 X114.771 Y104.941 E99.91263
G1 X115.065 Y104.965 E99.92244
G1 X115.492 Y105.065 E99.93703
G1 X115.813 Y105.16 E99.94816
G1 F837.2 X116.233 Y105.225 E99.9653
G1 F734.3 X116.517 Y105.375 E99.98007
G1 F752 X116.9 Y105.671 E100.00181
G1 F733 X117.37 Y106.282 E100.03732
G1 F717.4 X117.604 Y106.568 E100.05471
G1 F718.7 X117.791 Y106.821 E100.06949
G1 F742.3 X118.098 Y107.29 E100.09498
G1 F769.1 X118.205 Y107.473 E100.10429
G1 F774.9 X118.359 Y107.673 E100.11529
G1 X118.638 Y107.948 E100.13236
G1 X118.906 Y108.272 E100.15068
G1 F752 X119.092 Y108.625 E100.16859
G1 X119.054 Y108.202 E100.18766
G1 F774.9 X118.947 Y107.925 E100.2006
G1 X118.817 Y107.633 E100.21453
G1 X118.756 Y107.423 E100.22406
G1 X118.647 Y107.19 E100.23526
G1 F745.1 X118.329 Y106.616 E100.265
G1 F716.2 X118.058 Y106.224 E100.28747
G1 F730.3 X117.438 Y105.479 E100.33228
G1 F759 X117.251 Y105.284 E100.3443
G1 F764.7 X117 Y105.071 E100.35883
G1 F738.3 X116.534 Y104.736 E100.38508
G1 F714.9 X116.444 Y104.695 E100.38975
G1 F769.1 X116.196 Y104.431 E100.40565
G1 F877 X115.639 Y104.09 E100.4308
G1 F964.5 X115.387 Y104.009 E100.44006
G1 F1015.2 X115.179 Y103.879 E100.44822
G1 X114.802 Y103.702 E100.46207
G1 X114.294 Y103.523 E100.47999
G1 X114.21 Y103.482 E100.4831
G1 X113.532 Y103.358 E100.50602
G1 X112.523 Y103.301 E100.53963
G1 X111.883 Y103.358 E100.561
G1 X111.506 Y103.448 E100.57389
G1 X111.12 Y103.522 E100.58697
G1 X110.938 Y103.592 E100.59345
G1 X110.678 Y103.66 E100.60239
G1 X110.389 Y103.785 E100.61286
G1 X109.816 Y104.07 E100.63415
G1 X109.572 Y104.218 E100.64364
G1 X109.283 Y104.461 E100.6562
G1 X108.849 Y104.971 E100.67847
G1 X108.749 Y105.111 E100.68419
G1 X108.324 Y105.613 E100.70607
G1 X107.763 Y106.334 E100.73646
G1 X107.62 Y106.586 E100.74609
G1 X107.486 Y106.885 E100.75699
G1 X107.039 Y107.807 E100.79107
G1 X106.977 Y107.975 E100.79703
G1 X106.834 Y108.291 E100.80856
G1 X106.671 Y108.731 E100.82417
G1 F867.7 X106.625 Y109.11 E100.83903
G1 F722.5 X106.633 Y109.24 E100.84511
G1 F703.7 X106.579 Y109.536 E100.85955
G1 F730.3 X106.555 Y109.942 E100.87835
G1 F746.4 X106.576 Y110.31 E100.89502
G1 F738.3 X106.644 Y110.838 E100.91937
G1 F720 X106.729 Y111.159 E100.93494
G1 F727.7 X106.792 Y111.468 E100.94958
G1 F858.5 X106.813 Y111.769 E100.96144
G1 F1015.2 X106.905 Y112.042 E100.97102
G1 X107.224 Y112.793 E100.99816
G1 X107.362 Y113.081 E101.00878
G1 X107.505 Y113.345 E101.01877
G1 X107.71 Y113.661 E101.0313
G1 X107.784 Y113.797 E101.03645
G1 X108.092 Y114.242 E101.05445
G1 X108.698 Y114.965 E101.08583
G1 X109.434 Y115.732 E101.12118
G1 X109.674 Y115.959 E101.13217
G1 X109.989 Y116.119 E101.14392
G1 X110.835 Y116.443 E101.17405
G1 X111.137 Y116.487 E101.1842
G1 X111.477 Y116.586 E101.19598
G1 X111.821 Y116.613 E101.20746
G1 X112.559 Y116.73 E101.23231
G0 F9000 X112.7 Y117.12
;TYPE:WALL-OUTER
G1 F1015.2 X112.988 Y117.099 E101.24191
G1 X113.788 Y117 E101.26872
G1 X114.082 Y116.978 E101.27853
G1 X114.751 Y116.735 E101.3022
G1 X115.61 Y116.37 E101.33325
G1 X115.926 Y116.217 E101.34492
G1 X116.192 Y116.071 E101.35502
G1 X116.498 Y115.837 E101.36783
G1 X116.711 Y115.711 E101.37606
G1 X117.129 Y115.353 E101.39436
G1 X117.472 Y115.11 E101.40834
G1 X117.943 Y114.637 E101.43055
G1 X118.201 Y114.274 E101.44536
G1 X118.431 Y113.98 E101.45777
G1 X118.792 Y113.359 E101.48166
G1 X118.896 Y113.199 E101.48801
G1 X119.032 Y112.92 E101.49833
G1 X119.086 Y112.77 E101.50364
G1 X119.242 Y112.431 E101.51605
G1 F1017.7 X119.359 Y112.143 E101.52636
G1 X119.443 Y111.837 E101.53689
G1 F1015.2 X119.526 Y111.646 E101.54382
G1 X119.572 Y111.223 E101.55797
G1 X119.666 Y110.879 E101.56983
G1 X119.687 Y110.838 E101.57136
G1 X119.73 Y110.474 E101.58355
G1 X119.745 Y110 E101.59933
G1 X119.736 Y109.55 E101.6143
G1 X119.677 Y108.987 E101.63312
G1 X119.555 Y108.508 E101.64956
G1 X119.507 Y108.091 E101.66353
G1 X119.369 Y107.738 E101.67613
G1 X119.228 Y107.41 E101.68801
G1 X119.195 Y107.27 E101.69279
G1 X119.059 Y106.979 E101.70347
G1 X118.743 Y106.369 E101.72632
G1 X118.443 Y105.928 E101.74406
G1 X117.79 Y105.163 E101.77752
G1 X117.529 Y104.908 E101.78965
G1 X117.301 Y104.712 E101.79965
G1 X116.786 Y104.32 E101.82118
G1 X116.65 Y104.256 E101.82618
G1 X116.301 Y104.019 E101.84021
G1 X116 Y103.84 E101.85186
G1 X115.726 Y103.697 E101.86214
G1 X115.552 Y103.645 E101.86818
G1 X115.377 Y103.53 E101.87514
G1 X114.953 Y103.331 E101.89072
G1 X114.46 Y103.159 E101.90809
G1 X114.192 Y103.076 E101.91742
G1 X113.581 Y102.96 E101.9381
G1 X112.654 Y102.908 E101.96898
G1 X112.354 Y102.913 E101.97896
G1 X111.817 Y102.962 E101.9969
G1 X111.431 Y103.055 E102.0101
G1 X111.003 Y103.137 E102.0246
G1 X110.865 Y103.196 E102.02959
G1 X110.548 Y103.28 E102.0405
G1 X110.242 Y103.411 E102.05157
G1 X109.65 Y103.704 E102.07354
G1 X109.339 Y103.891 E102.08561
G1 X109 Y104.176 E102.10034
G1 X108.533 Y104.725 E102.12431
G1 X108.431 Y104.866 E102.1301
G1 X108.009 Y105.367 E102.15189
G1 X107.429 Y106.111 E102.18326
G1 X107.262 Y106.405 E102.19451
G1 X107.126 Y106.711 E102.20565
G1 X106.669 Y107.653 E102.24047
G1 X106.613 Y107.809 E102.24598
G1 X106.47 Y108.123 E102.25746
G1 X106.352 Y108.425 E102.26824
G1 X106.171 Y108.974 E102.28747
G1 X106.099 Y109.488 E102.30473
G1 X106.081 Y109.809 E102.31542
G1 X106.085 Y110.072 E102.32417
G1 X106.109 Y110.369 E102.33408
G1 X106.152 Y110.705 E102.34535
G1 X106.169 Y110.918 E102.35246
G1 F1017.7 X106.301 Y111.44 E102.37032
G1 X106.324 Y111.564 E102.3745
G1 X106.53 Y112.184 E102.39618
G1 F1015.2 X106.862 Y112.965 E102.42441
G1 X106.998 Y113.249 E102.43488
G1 X107.161 Y113.549 E102.44623
G1 X107.369 Y113.872 E102.45901
G1 X107.443 Y114.007 E102.46413
G1 X107.773 Y114.485 E102.48345
G1 X108.4 Y115.232 E102.51589
G1 X109.159 Y116.023 E102.55235
G1 X109.441 Y116.289 E102.56524
G1 X109.827 Y116.485 E102.57964
G1 X110.733 Y116.833 E102.61192
G1 X111.043 Y116.877 E102.62234
G1 X111.405 Y116.982 E102.63487
G1 X111.805 Y117.014 E102.64822
G1 X112.422 Y117.114 E102.66901
G1 X112.7 Y117.12 E102.67826
G1 F2700 E97.67826
G0 F9000 X112.69 Y116.421
G0 X112.999 Y115.767
G0 X113.005 Y115.069
G1 F2700 E102.67826
G1 F1015.2 X112.691 Y115.017 E102.68884
G1 X112.509 Y115.019 E102.6949
G1 X112.196 Y114.957 E102.70551
G1 X111.882 Y114.878 E102.71628
G1 X111.742 Y114.859 E102.72098
G1 X111.395 Y114.776 E102.73284
G1 X111.038 Y114.657 E102.74536
G1 X110.714 Y114.367 E102.75982
G1 X110.397 Y114.193 E102.77185
G1 X110.171 Y113.941 E102.78311
G1 X110.057 Y113.834 E102.78831
G1 X109.897 Y113.6 E102.79774
G1 X109.718 Y113.372 E102.80738
G1 X109.557 Y113.144 E102.81666
G1 X109.403 Y112.96 E102.82464
G1 X109.211 Y112.638 E102.83711
G1 X108.945 Y112.324 E102.8508
G1 X108.807 Y112.133 E102.85864
G1 X108.375 Y111.862 E102.8756
G1 X107.99 Y111.405 E102.89547
G1 F1017.7 X107.852 Y111.072 E102.90743
G1 X107.705 Y110.773 E102.91849
G1 F1015.2 X107.606 Y110.42 E102.93068
G1 X107.569 Y110.073 E102.94229
G1 X107.611 Y109.712 E102.95437
G1 X107.749 Y109.33 E102.96788
G1 X107.994 Y109.007 E102.98137
G1 X108.422 Y108.585 E103.00136
G1 X108.821 Y108.428 E103.01562
G1 X109.183 Y108.078 E103.03237
G1 X109.442 Y107.601 E103.05042
G1 X109.536 Y107.465 E103.05592
G1 X109.699 Y107.16 E103.06742
G1 X109.97 Y106.373 E103.0951
G1 X110.302 Y105.954 E103.11289
G1 X110.613 Y105.842 E103.12388
G1 X110.773 Y105.851 E103.12921
G1 X111.09 Y105.741 E103.14037
G1 X111.263 Y105.747 E103.14613
G1 X112.066 Y105.631 E103.17311
G1 X112.536 Y105.62 E103.18875
G1 X112.83 Y105.65 E103.19858
G1 X113.184 Y105.611 E103.21042
G1 X113.549 Y105.413 E103.22423
G1 X113.892 Y105.368 E103.23574
G1 X114.316 Y105.262 E103.25028
G1 X114.723 Y105.339 E103.26405
G1 X114.974 Y105.355 E103.27242
G1 X115.38 Y105.449 E103.28628
G1 X115.701 Y105.544 E103.29741
G1 F1017.7 X115.863 Y105.613 E103.30326
G1 X116.208 Y105.726 E103.3153
G1 X116.558 Y105.994 E103.32993
G1 F1015.2 X116.813 Y106.333 E103.34403
G1 X116.901 Y106.466 E103.34934
G1 X117.156 Y106.778 E103.36274
G1 X117.393 Y107.092 E103.37583
G1 X117.512 Y107.277 E103.38314
G1 X117.732 Y107.58 E103.3956
G1 X117.82 Y107.73 E103.40138
G1 X117.995 Y107.962 E103.41105
G1 X118.312 Y108.276 E103.42589
G1 X118.538 Y108.552 E103.43775
G1 X118.77 Y109.1 E103.45754
G1 X118.876 Y109.778 E103.48037
G1 X118.863 Y110.337 E103.49896
G1 X118.792 Y110.857 E103.51642
G1 X118.712 Y111.173 E103.52726
G1 X118.658 Y111.301 E103.53188
G1 X118.538 Y111.676 E103.54498
G1 X118.279 Y112.039 E103.55981
G1 X118.001 Y112.299 E103.57247
G1 X117.575 Y112.821 E103.59488
G1 X117.382 Y113.037 E103.60451
G1 X117.264 Y113.139 E103.6097
G1 X116.911 Y113.489 E103.62624
G1 X116.596 Y113.849 E103.64215
G1 X116.238 Y114.106 E103.6568
G1 X115.911 Y114.241 E103.66857
G1 X115.772 Y114.326 E103.67399
G1 X115.45 Y114.487 E103.68596
G1 X114.815 Y114.73 E103.70858
G1 X114.47 Y114.903 E103.72141
G1 X114.081 Y114.93 E103.73438
G1 X113.946 Y114.909 E103.73893
G1 X113.529 Y115.069 E103.75378
G1 X113.005 Y115.069 E103.77121
G0 F9000 X112.656 Y115.499
;TYPE:FILL
G1 F1015.2 X110.265 Y116.139 E103.85353
G0 F9000 X110.343 Y115.935
G0 X108.867 Y114.701
G0 X108.702 Y114.839
G1 F1015.2 X109.101 Y113.348 E103.90487
G0 F9000 X108.935 Y113.491
G0 X107.442 Y111.754
G0 X107.097 Y110.984
G0 X106.924 Y110.054
G0 X106.987 Y109.554
G0 X107.173 Y109.032
G0 X108.099 Y107.961
G0 X108.187 Y108.187
G1 F1015.2 X107.349 Y107.349 E103.94429
G0 F9000 X107.547 Y107.445
G0 X109.923 Y105.406
G0 X110.522 Y105.231
G0 X111.24 Y105.042
G0 X111.269 Y105.26
G1 F1015.2 X111.748 Y103.47 E104.00592
G1 X111.92 Y103.434
G1 X113.443 Y104.958 E104.07758
G0 F9000 X113.413 Y104.727
G0 X110.532 Y105.194
G0 X109.923 Y105.406
G0 X107.173 Y109.032
G0 X106.987 Y109.554
G0 X106.924 Y110.054
G0 X107.097 Y110.984
G0 X107.442 Y111.754
G0 X109.979 Y114.694
G0 X110.715 Y115.222
G0 X112.053 Y115.582
G0 X112.945 Y115.706
G0 X113.643 Y115.712
G0 X114.466 Y115.564
G0 X115.202 Y115.33
G0 X115.125 Y115.125
G1 F1015.2 X115.759 Y115.759 E104.1074
G0 F9000 X115.656 Y115.568
G0 X114.896 Y115.475
G0 X114.796 Y115.279
G1 F1015.2 X114.52 Y116.309 E104.14287
G0 F9000 X114.351 Y115.917
;MESH:NONMESH
G0 F300 X114.351 Y115.917 Z2.6
G0 F9000 X112.053 Y115.582
G0 X110.715 Y115.222
G0 X109.979 Y114.694
G0 X107.442 Y111.754
G0 X107.097 Y110.984
G0 X106.924 Y110.054
G0 X106.987 Y109.554
G0 X107.173 Y109.032
G0 X109.923 Y105.406
G0 X110.98 Y105.097
G0 X114.289 Y104.61
G0 X115.543 Y104.833
G0 X116.507 Y105.154
G0 X116.924 Y105.467
G0 X118.744 Y107.826
G0 X119.067 Y108.589
;TIME_ELAPSED:213.706293
;LAYER:12
;TYPE:WALL-INNER
;MESH:cup.ply
G1 F723.9 X119.166 Y108.901 E104.15822
G1 F761.8 X119.24 Y109.247 E104.17399
G1 F777.7 X119.277 Y109.58 E104.18861
G1 F786.7 X119.287 Y109.858 E104.20062
G1 F791.3 X119.274 Y110.44 E104.2256
G1 F805.3 X119.239 Y110.785 E104.24021
G1 F826.5 X119.125 Y111.203 E104.25801
G1 F785.2 X119.063 Y111.526 E104.27223
G1 F745.1 X119.008 Y111.653 E104.27854
G1 F717.6 X118.894 Y111.97 E104.29448
G1 F650.2 X118.745 Y112.241 E104.31063
G0 F9000 X118.457 Y112.692
G0 X117.82 Y113.484
G0 X117.015 Y114.301
G0 X116.595 Y114.595
G0 X112.564 Y116.418
G0 X112.559 Y116.73
G1 F1020.8 X112.974 Y116.699 E104.32447
G1 X113.347 Y116.645 E104.337
G1 X113.989 Y116.585 E104.35845
G1 X114.293 Y116.483 E104.36911
G1 X114.391 Y116.461 E104.37245
G1 X115.276 Y116.054 E104.40485
G1 X115.469 Y115.994 E104.41158
G1 X115.728 Y115.869 E104.42114
G1 X115.981 Y115.73 E104.43074
G1 X116.313 Y115.481 E104.44454
G1 X116.571 Y115.303 E104.45497
G1 F826.5 X116.806 Y114.977 E104.47148
G1 F699.2 X117.156 Y114.729 E104.49231
G1 F707.6 X117.482 Y114.411 E104.51416
G1 F715.1 X117.701 Y114.153 E104.53022
G1 F730.4 X117.809 Y114.002 E104.53885
G1 F767.5 X118.062 Y113.707 E104.55605
G1 F848.9 X118.517 Y113.007 E104.58944
G1 F828.2 X118.708 Y112.67 E104.60532
G1 F750.6 X118.744 Y112.256 E104.62411
G1 F833.3 X118.379 Y112.439 E104.64075
G1 F901.3 X117.894 Y113.104 E104.67175
G1 F824.9 X117.673 Y113.375 E104.68614
G1 F779.2 X117.537 Y113.502 E104.69425
G1 F741 X117.258 Y113.796 E104.71282
G1 F712.6 X116.887 Y114.212 E104.73938
G1 F700.4 X116.481 Y114.492 E104.76329
G1 F818.3 X116.115 Y114.552 E104.77868
G1 F1008.2 X115.579 Y114.826 E104.79895
G1 F1020.8 X114.987 Y115.052 E104.82002
G1 X114.599 Y115.257 E104.83462
G1 X114.147 Y115.296 E104.84971
G1 X114.003 Y115.286 E104.85451
G1 X113.612 Y115.446 E104.86856
G1 X112.965 Y115.433 E104.89009
G1 X112.667 Y115.381 E104.90015
G1 X112.447 Y115.376 E104.90747
G1 X111.824 Y115.237 E104.9287
G1 X111.612 Y115.205 E104.93583
G1 X111.275 Y115.117 E104.94741
G1 X110.925 Y115.003 E104.95965
G1 X110.753 Y114.902 E104.96629
G1 X110.511 Y114.68 E104.97721
G1 X110.228 Y114.546 E104.98763
G1 X109.741 Y114.04 E105.01098
G1 X109.503 Y113.699 E105.02482
G1 X109.08 Y113.168 E105.0474
G1 X108.919 Y112.895 E105.05794
G1 X108.534 Y112.425 E105.07814
G1 X108.103 Y112.155 E105.09506
G1 X107.648 Y111.595 E105.11906
G1 X107.495 Y111.227 E105.13231
G1 X107.33 Y110.904 E105.14438
G1 X107.214 Y110.457 E105.15974
G1 X107.172 Y110.037 E105.17378
G1 X107.243 Y109.579 E105.18919
G1 X107.403 Y109.144 E105.20461
G1 X107.733 Y108.715 E105.22261
G1 X108.203 Y108.248 E105.24465
G1 X108.595 Y108.08 E105.25883
G1 X108.918 Y107.75 E105.27419
G1 X109.1 Y107.421 E105.28669
G1 X109.189 Y107.283 E105.29216
G1 X109.333 Y107.003 E105.30263
G1 X109.598 Y106.165 E105.33186
G1 X110.066 Y105.625 E105.35563
G1 X110.443 Y105.46 E105.36931
G1 X110.696 Y105.426 E105.37781
G1 X110.963 Y105.328 E105.38727
G1 X111.233 Y105.31 E105.39627
G1 X111.697 Y105.256 E105.4118
G1 X111.998 Y105.232 E105.42185
G1 X112.57 Y105.216 E105.44088
G1 X112.826 Y105.239 E105.44943
G1 X113.082 Y105.214 E105.45798
G1 X113.454 Y105.043 E105.4716
G1 X113.815 Y105.007 E105.48367
G1 X114.296 Y104.894 E105.5001
G1 X114.811 Y104.974 E105.51743
G1 X115.172 Y105.018 E105.52953
G1 F1010.7 X115.792 Y105.17 E105.55097
G1 F893.5 X115.916 Y105.163 E105.55569
G1 F770.4 X116.387 Y105.291 E105.5772
G1 F743.7 X116.909 Y105.688 E105.60714
G1 F742.4 X117.282 Y106.166 E105.63487
G1 F731.7 X117.554 Y106.49 E105.6545
G1 F730.4 X117.786 Y106.806 E105.67272
G1 F753.3 X118.139 Y107.357 E105.70221
G1 F786.7 X118.198 Y107.475 E105.7079
G1 F811.7 X118.344 Y107.697 E105.71902
G1 F810.1 X118.926 Y108.329 E105.75502
G1 F743.7 X119.067 Y108.589 E105.76852
G1 F756.1 X119.071 Y108.202 E105.7859
G1 F826.5 X118.961 Y107.911 E105.79868
G1 F831.6 X118.835 Y107.631 E105.81121
G1 X118.786 Y107.471 E105.81805
G1 F802.2 X118.619 Y107.141 E105.8337
G1 F751.9 X118.332 Y106.619 E105.8606
G1 F726.5 X118.058 Y106.221 E105.88318
G1 F738.3 X117.458 Y105.505 E105.92613
G1 F761.8 X117.208 Y105.252 E105.94198
G1 F764.6 X116.837 Y104.956 E105.96306
G1 F734.4 X116.526 Y104.74 E105.98056
G1 F704 X116.384 Y104.676 E105.98807
G1 F828.2 X116.125 Y104.388 E106.00395
G1 F1020.8 X115.787 Y104.181 E106.01713
G1 X115.516 Y104.042 E106.02726
G1 X114.915 Y103.756 E106.0494
G1 X114.644 Y103.643 E106.05917
G1 X114.273 Y103.512 E106.07225
G1 X113.529 Y103.356 E106.09754
G1 X112.791 Y103.313 E106.12212
G1 X112.45 Y103.307 E106.13347
G1 X111.893 Y103.358 E106.15207
G1 X111.538 Y103.44 E106.16419
G1 X111.12 Y103.521 E106.17835
G1 X110.941 Y103.589 E106.18472
G1 X110.683 Y103.657 E106.19359
G1 X110.41 Y103.773 E106.20346
G1 X109.819 Y104.066 E106.2254
G1 X109.54 Y104.235 E106.23625
G1 X109.205 Y104.552 E106.25159
G1 X108.855 Y104.963 E106.26954
G1 X108.728 Y105.139 E106.27676
G1 X108.313 Y105.627 E106.29807
G1 X107.765 Y106.333 E106.32779
G1 X107.624 Y106.58 E106.33725
G1 X107.037 Y107.804 E106.3824
G1 X106.8 Y108.402 E106.4038
G1 X106.726 Y108.567 E106.40981
G1 X106.565 Y109.035 E106.42627
G1 X106.5 Y109.427 E106.43949
G1 X106.464 Y109.905 E106.45543
G1 X106.492 Y110.327 E106.4695
G1 X106.545 Y110.674 E106.48118
G1 X106.571 Y110.939 E106.49003
G1 X106.683 Y111.325 E106.5034
G1 X106.75 Y111.599 E106.51278
G1 X106.813 Y111.764 E106.51866
G1 X106.897 Y112.031 E106.52796
G1 X107.225 Y112.796 E106.55565
G1 X107.354 Y113.075 E106.56587
G1 X107.5 Y113.337 E106.57585
G1 X107.717 Y113.668 E106.58901
G1 X107.791 Y113.806 E106.59422
G1 X108.089 Y114.235 E106.61159
G1 X108.706 Y114.973 E106.64359
G1 X109.636 Y115.94 E106.68821
G1 X109.99 Y116.123 E106.70147
G1 X110.834 Y116.445 E106.73151
G1 X111.14 Y116.491 E106.7418
G1 X111.425 Y116.572 E106.75166
G1 X112.004 Y116.637 E106.77104
G1 X112.559 Y116.73 E106.78975
G0 F9000 X112.701 Y117.12
;TYPE:WALL-OUTER
G1 F1020.8 X113.017 Y117.097 E106.80029
G1 X113.413 Y117.04 E106.8136
G1 X114.074 Y116.979 E106.83568
G1 X114.385 Y116.873 E106.8466
G1 X114.522 Y116.841 E106.85128
G1 X115.474 Y116.406 E106.8861
G1 X115.609 Y116.37 E106.89074
G1 X115.919 Y116.221 E106.90218
G1 X116.2 Y116.067 E106.91284
G1 X116.517 Y115.825 E106.9261
G1 X116.709 Y115.712 E106.93351
G1 X117.125 Y115.355 E106.95175
G1 X117.473 Y115.105 E106.966
G1 X117.842 Y114.741 E106.98324
G1 X118.093 Y114.439 E106.9963
G1 X118.197 Y114.276 E107.00273
G1 X118.441 Y113.966 E107.01585
G1 X118.889 Y113.21 E107.04508
G1 X119.038 Y112.91 E107.05622
G1 F1023.3 X119.096 Y112.75 E107.06187
G1 X119.236 Y112.445 E107.073
G1 F1020.8 X119.363 Y112.137 E107.08408
G1 X119.442 Y111.843 E107.09421
G1 X119.528 Y111.652 E107.10117
G1 X119.567 Y111.25 E107.11461
G1 X119.667 Y110.885 E107.12719
G1 X119.687 Y110.845 E107.12868
G1 X119.732 Y110.472 E107.14118
G1 X119.745 Y109.847 E107.16197
G1 X119.737 Y109.551 E107.17182
G1 X119.679 Y108.985 E107.19074
G1 X119.556 Y108.538 E107.20616
G1 X119.51 Y108.096 E107.22094
G1 X119.368 Y107.73 E107.234
G1 X119.242 Y107.449 E107.24424
G1 X119.201 Y107.291 E107.24967
G1 X119.052 Y106.97 E107.26144
G1 X118.745 Y106.373 E107.28377
G1 X118.441 Y105.927 E107.30172
G1 X117.802 Y105.183 E107.33434
G1 X117.528 Y104.914 E107.34711
G1 X117.301 Y104.72 E107.35705
G1 X116.782 Y104.322 E107.3788
G1 X116.631 Y104.249 E107.38438
G1 X116.3 Y104.025 E107.39767
G1 X115.998 Y103.84 E107.40945
G1 X115.688 Y103.68 E107.42105
G1 X115.078 Y103.39 E107.44352
G1 X114.786 Y103.268 E107.45404
G1 X114.45 Y103.153 E107.46585
G1 X114.325 Y103.091 E107.4705
G1 X114.041 Y103.05 E107.48004
G1 X113.579 Y102.958 E107.49571
G1 X112.806 Y102.913 E107.52146
G1 X112.436 Y102.907 E107.53377
G1 X111.829 Y102.962 E107.55404
G1 X111.462 Y103.047 E107.56657
G1 X111.003 Y103.136 E107.58212
G1 X110.84 Y103.202 E107.58797
G1 X110.553 Y103.277 E107.59784
G1 X110.242 Y103.41 E107.60909
G1 X109.626 Y103.715 E107.63195
G1 X109.296 Y103.915 E107.64478
G1 X108.914 Y104.276 E107.66226
G1 X108.539 Y104.718 E107.68154
G1 X108.424 Y104.879 E107.68812
G1 X107.997 Y105.381 E107.71004
G1 X107.431 Y106.11 E107.74074
G1 X107.269 Y106.394 E107.75161
G1 X106.672 Y107.64 E107.79757
G1 X106.42 Y108.276 E107.82032
G1 X106.354 Y108.417 E107.8255
G1 X106.175 Y108.937 E107.84379
G1 X106.102 Y109.379 E107.85869
G1 X106.062 Y109.904 E107.8762
G1 X106.094 Y110.371 E107.89177
G1 X106.151 Y110.745 E107.90435
G1 X106.176 Y111.015 E107.91337
G1 X106.294 Y111.419 E107.92737
G1 X106.367 Y111.72 E107.93767
G1 X106.431 Y111.884 E107.94353
G1 X106.521 Y112.17 E107.9535
G1 X106.862 Y112.966 E107.9823
G1 X106.998 Y113.257 E107.99299
G1 X107.157 Y113.544 E108.0039
G1 X107.374 Y113.876 E108.01709
G1 X107.451 Y114.016 E108.02241
G1 X107.77 Y114.478 E108.04108
G1 X108.408 Y115.241 E108.07416
G1 X109.394 Y116.266 E108.12146
G1 X109.827 Y116.489 E108.13766
G1 X110.733 Y116.835 E108.16992
G1 X111.04 Y116.879 E108.18023
G1 X111.348 Y116.966 E108.19088
G1 X111.971 Y117.036 E108.21173
G1 X112.426 Y117.114 E108.22708
G1 X112.701 Y117.12 E108.23623
G1 F2700 E103.23623
G0 F9000 X112.691 Y116.421
G0 X112.996 Y115.733
G0 X113.015 Y115.036
G1 F2700 E108.23623
G1 F1020.8 X112.696 Y114.979 E108.24701
G1 X112.504 Y114.98 E108.2534
G1 X111.894 Y114.842 E108.2742
G1 X111.73 Y114.821 E108.2797
G1 X111.398 Y114.736 E108.2911
G1 X111.035 Y114.618 E108.30379
G1 X110.724 Y114.332 E108.31784
G1 X110.489 Y114.237 E108.32628
G1 X110.033 Y113.766 E108.34808
G1 X109.82 Y113.454 E108.36064
G1 X109.4 Y112.927 E108.38306
G1 X109.247 Y112.663 E108.39321
G1 X108.93 Y112.287 E108.40956
G1 X108.81 Y112.126 E108.41624
G1 X108.372 Y111.85 E108.43346
G1 X108.006 Y111.403 E108.45268
G1 X107.865 Y111.073 E108.46461
G1 X107.7 Y110.738 E108.47703
G1 X107.608 Y110.386 E108.48913
G1 X107.579 Y110.036 E108.50081
G1 X107.627 Y109.692 E108.51237
G1 X107.758 Y109.34 E108.52486
G1 X107.997 Y109.02 E108.53814
G1 X108.428 Y108.588 E108.55844
G1 X108.821 Y108.418 E108.57268
G1 X109.243 Y107.989 E108.5927
G1 X109.458 Y107.602 E108.60742
G1 X109.535 Y107.485 E108.61208
G1 X109.705 Y107.157 E108.62437
G1 X109.961 Y106.361 E108.65218
G1 X110.319 Y105.943 E108.67048
G1 X110.605 Y105.826 E108.68076
G1 X110.766 Y105.828 E108.68612
G1 X111.091 Y105.711 E108.6976
G1 X111.255 Y105.71 E108.70306
G1 X111.729 Y105.655 E108.71893
G1 X112.039 Y105.631 E108.72927
G1 X112.536 Y105.615 E108.74581
G1 X112.828 Y105.641 E108.75556
G1 X113.188 Y105.606 E108.76759
G1 X113.56 Y105.434 E108.78122
G1 X113.882 Y105.402 E108.79198
G1 X114.313 Y105.3 E108.80672
G1 X114.741 Y105.369 E108.82113
G1 X115.074 Y105.406 E108.83228
G1 X115.694 Y105.562 E108.85354
G1 X115.877 Y105.643 E108.8602
G1 X116.208 Y105.745 E108.87172
G1 X116.568 Y106.012 E108.88663
G1 X116.811 Y106.324 E108.89978
G1 X116.9 Y106.455 E108.90505
G1 X117.169 Y106.778 E108.91903
G1 X117.379 Y107.058 E108.93067
G1 X117.513 Y107.268 E108.93895
G1 X117.724 Y107.565 E108.95107
G1 X117.82 Y107.734 E108.95754
G1 X117.997 Y107.981 E108.96764
G1 X118.512 Y108.541 E108.99295
G1 X118.711 Y109.029 E109.01048
G1 X118.794 Y109.383 E109.02257
G1 X118.824 Y109.694 E109.03296
G1 X118.833 Y110.009 E109.04344
G1 X118.823 Y110.345 E109.05462
G1 X118.781 Y110.804 E109.06995
G1 X118.628 Y111.335 E109.08833
G1 X118.506 Y111.655 E109.09972
G1 X118.252 Y112.021 E109.11454
G1 X118.006 Y112.26 E109.12595
G1 X117.556 Y112.822 E109.14989
G1 X117.363 Y113.036 E109.15948
G1 X117.228 Y113.15 E109.16536
G1 X116.917 Y113.452 E109.17977
G1 X116.593 Y113.814 E109.19593
G1 X116.237 Y114.064 E109.2104
G1 F1023.3 X115.924 Y114.194 E109.22165
G1 X115.779 Y114.283 E109.22729
G1 F1020.8 X115.437 Y114.452 E109.23998
G1 X114.822 Y114.686 E109.26186
G1 X114.483 Y114.866 E109.27463
G1 X114.123 Y114.895 E109.28664
G1 X113.949 Y114.876 E109.29246
G1 X113.526 Y115.047 E109.30764
G1 X113.015 Y115.036 E109.32464
G0 F9000 X112.746 Y115.474
;TYPE:FILL
G1 F1020.8 X110.26 Y116.14 E109.41024
G0 F9000 X110.338 Y115.936
G0 X108.869 Y114.701
G0 X108.701 Y114.842
G1 F1020.8 X109.107 Y113.327 E109.46241
G0 F9000 X108.939 Y113.466
G0 X107.445 Y111.724
G0 X106.994 Y110.803
G0 X107.206 Y110.747
G1 F1020.8 X106.648 Y110.897 E109.48162
G0 F9000 X106.866 Y110.877
G0 X107.001 Y109.546
G0 X107.191 Y109.031
G0 X108.096 Y107.969
G0 X108.189 Y108.189
G1 F1020.8 X107.345 Y107.345 E109.52132
G0 F9000 X107.546 Y107.443
G0 X109.951 Y105.398
G0 X110.524 Y105.211
G0 X111.254 Y105.006
G0 X111.278 Y105.223
G1 F1020.8 X111.748 Y103.472 E109.58162
G1 X111.92 Y103.435
G1 X113.448 Y104.962 E109.65347
G0 F9000 X113.426 Y104.745
G0 X110.961 Y105.068
G0 X109.951 Y105.398
G0 X109.387 Y106.044
G0 X107.191 Y109.031
G0 X107.001 Y109.546
G0 X106.933 Y110.049
G0 X107.106 Y110.987
G0 X107.445 Y111.724
G0 X109.536 Y114.172
G0 X110.137 Y114.794
G0 X110.705 Y115.182
G0 X111.781 Y115.472
G0 X112.933 Y115.671
G0 X113.642 Y115.69
G0 X114.664 Y115.49
G0 X116.995 Y114.39
G0 X116.964 Y114.344
G1 F1020.8 X117.422 Y114.221 E109.66925
G0 F9000 X117.389 Y114.192
G0 X115.655 Y115.569
G0 X115.759 Y115.759
G1 F1020.8 X115.095 Y115.095 E109.70048
G0 F9000 X114.807 Y115.235
G1 F1020.8 X114.518 Y116.313 E109.7376
G0 F9000 X114.304 Y115.883
;MESH:NONMESH
G0 F300 X114.304 Y115.883 Z2.8
G0 F9000 X111.612 Y115.452
G0 X110.705 Y115.182
G0 X110.137 Y114.794
G0 X107.941 Y112.332
G0 X107.445 Y111.724
G0 X107.106 Y110.987
G0 X106.933 Y110.049
G0 X107.001 Y109.546
G0 X107.191 Y109.031
G0 X109.387 Y106.044
G0 X109.951 Y105.398
G0 X110.961 Y105.068
G0 X114.291 Y104.65
G0 X115.164 Y104.771
G0 X116.499 Y105.168
G0 X116.966 Y105.511
G0 X118.776 Y107.916
G0 X119.051 Y108.595
;TIME_ELAPSED:227.040676
;LAYER:13
;TYPE:WALL-INNER
;MESH:cup.ply
G1 F691.7 X119.214 Y109.142 E109.76574
G1 F741.8 X119.269 Y109.776 E109.795
G1 F748.5 X119.268 Y110.172 E109.81305
G1 F758.2 X119.251 Y110.606 E109.83259
G1 F784.3 X119.166 Y110.978 E109.84918
G1 F782.8 X119.118 Y111.131 E109.85617
G1 F732.5 X119.044 Y111.519 E109.87456
G1 F676.9 X118.9 Y111.89 E109.89461
G0 F9000 X118.48 Y112.585
G0 X117.827 Y113.434
G0 X117.017 Y114.232
G0 X116.644 Y114.504
G0 X112.695 Y116.42
G0 X112.693 Y116.719
G1 F1025.5 X112.974 Y116.698 E109.90399
G1 X113.252 Y116.656 E109.91334
G1 X114 Y116.582 E109.93834
G1 X114.282 Y116.485 E109.94826
G1 X114.397 Y116.459 E109.95218
G1 X115.278 Y116.052 E109.98446
G1 X115.47 Y115.991 E109.99116
G1 X115.715 Y115.875 E110.00017
G1 X115.981 Y115.728 E110.01028
G1 X116.263 Y115.513 E110.02207
G1 X116.471 Y115.386 E110.03018
G1 X116.871 Y115.043 E110.04771
G1 X117.022 Y114.935 E110.05388
G1 F827 X117.302 Y114.576 E110.07266
G1 F692.9 X117.59 Y114.276 E110.09313
G1 F709.7 X117.809 Y113.988 E110.11052
G1 F749.9 X118.046 Y113.709 E110.12717
G1 F830.4 X118.514 Y112.994 E110.16227
G1 F897.6 X118.649 Y112.718 E110.17394
G1 X118.778 Y112.408 E110.1867
G1 F787.3 X118.894 Y111.978 E110.206
G1 F680.3 X118.9 Y111.89 E110.21042
G1 F761 X118.331 Y112.482 E110.24722
G1 F847.5 X117.726 Y113.277 E110.28743
G1 F751.3 X117.257 Y113.752 E110.31773
G1 F700 X116.91 Y114.133 E110.34284
G1 F827 X116.548 Y114.277 E110.35891
G1 F1025.5 X116.427 Y114.359 E110.36377
G1 X116.106 Y114.496 E110.37538
G1 X115.936 Y114.595 E110.38192
G1 X115.579 Y114.768 E110.39512
G1 X114.981 Y114.987 E110.4163
G1 X114.633 Y115.177 E110.42949
G1 X114.115 Y115.239 E110.44684
G1 X114.014 Y115.231 E110.45021
G1 X113.596 Y115.404 E110.46525
G1 X112.962 Y115.369 E110.48637
G1 X112.649 Y115.311 E110.49696
G1 X112.444 Y115.302 E110.50379
G1 X112.102 Y115.232 E110.5154
G1 X111.819 Y115.16 E110.52511
G1 X111.597 Y115.123 E110.53259
G1 X110.89 Y114.904 E110.55721
G1 X110.718 Y114.812 E110.5637
G1 X110.478 Y114.545 E110.57564
G1 X110.317 Y114.461 E110.58168
G1 X110.064 Y114.25 E110.59264
G1 X109.738 Y113.941 E110.60758
G1 X109.576 Y113.707 E110.61704
G1 X109.421 Y113.533 E110.62479
G1 X109.074 Y113.096 E110.64335
G1 X108.925 Y112.841 E110.65318
G1 X108.545 Y112.388 E110.67284
G1 X108.128 Y112.126 E110.68922
G1 X107.734 Y111.635 E110.71016
G1 X107.369 Y110.906 E110.73728
G1 X107.251 Y110.474 E110.75217
G1 X107.207 Y110.068 E110.76575
G1 X107.273 Y109.591 E110.78177
G1 X107.446 Y109.147 E110.79762
G1 X107.695 Y108.799 E110.81185
G1 X108.214 Y108.283 E110.83619
G1 X108.6 Y108.109 E110.85028
G1 X108.878 Y107.855 E110.8628
G1 X109.13 Y107.413 E110.87972
G1 X109.199 Y107.309 E110.88387
G1 X109.359 Y107.006 E110.89527
G1 X109.618 Y106.183 E110.92397
G1 X110.069 Y105.668 E110.94674
G1 X110.453 Y105.494 E110.96076
G1 X110.682 Y105.462 E110.96845
G1 X110.994 Y105.343 E110.97955
G1 X111.691 Y105.286 E111.00281
G1 X112.537 Y105.268 E111.03096
G1 X112.83 Y105.287 E111.04072
G1 X113.097 Y105.261 E111.04965
G1 X113.449 Y105.101 E111.06251
G1 X113.842 Y105.069 E111.07562
G1 X114.295 Y104.965 E111.09108
G1 X114.765 Y105.033 E111.10687
G1 X114.952 Y105.047 E111.11311
G1 X115.486 Y105.134 E111.13111
G1 X115.796 Y105.213 E111.14175
G1 X116.004 Y105.296 E111.1492
G1 F1012.8 X116.254 Y105.373 E111.158
G1 F851 X116.525 Y105.422 E111.16904
G1 F741.8 X116.91 Y105.714 E111.19126
G1 F732.5 X117.612 Y106.575 E111.24299
G1 F727.3 X117.797 Y106.826 E111.25761
G1 F751.3 X118.134 Y107.368 E111.28659
G1 F781.3 X118.205 Y107.51 E111.29352
G1 F802.7 X118.355 Y107.748 E111.30547
G1 F812.3 X118.663 Y108.099 E111.32508
G1 F807.5 X118.83 Y108.315 E111.33661
G1 F782.8 X118.897 Y108.38 E111.34068
G1 F707.2 X119.051 Y108.595 E111.35344
G1 F724.7 X119.064 Y108.204 E111.37185
G1 F807.5 X118.935 Y107.87 E111.38697
G1 F812.3 X118.828 Y107.632 E111.39793
G1 X118.778 Y107.472 E111.40497
G1 F790.4 X118.618 Y107.142 E111.42079
G1 F748.5 X118.329 Y106.616 E111.44814
G1 F726 X118.065 Y106.233 E111.47
G1 F733.8 X117.331 Y105.368 E111.52273
G1 F744.5 X116.86 Y104.982 E111.55063
G1 F851 X116.616 Y104.698 E111.56563
G1 F1012.8 X116.267 Y104.476 E111.57956
G1 F1025.5 X115.956 Y104.303 E111.5914
G1 X115.792 Y104.189 E111.59804
G1 X115.509 Y104.04 E111.60868
G1 X114.913 Y103.758 E111.63061
G1 X114.655 Y103.649 E111.63992
G1 X114.091 Y103.464 E111.65967
G1 X113.674 Y103.381 E111.67381
G1 X113.395 Y103.346 E111.68316
G1 X112.797 Y103.313 E111.70308
G1 X112.454 Y103.307 E111.71449
G1 X111.903 Y103.356 E111.73289
G1 X111.508 Y103.448 E111.74638
G1 X111.121 Y103.523 E111.75949
G1 X110.939 Y103.593 E111.76597
G1 X110.679 Y103.661 E111.77491
G1 X110.411 Y103.776 E111.78461
G1 X109.829 Y104.063 E111.8062
G1 X109.541 Y104.234 E111.81734
G1 X109.223 Y104.533 E111.83185
G1 X108.968 Y104.823 E111.8447
G1 X108.759 Y105.101 E111.85627
G1 X108.224 Y105.746 E111.88414
G1 X108.004 Y106.042 E111.8964
G1 X107.767 Y106.338 E111.90902
G1 X107.612 Y106.606 E111.91931
G1 X107.041 Y107.802 E111.96339
G1 X106.78 Y108.465 E111.98709
G1 X106.724 Y108.575 E111.9912
G1 X106.562 Y109.035 E112.00742
G1 X106.48 Y109.496 E112.02299
G1 X106.454 Y109.752 E112.03155
G1 X106.45 Y110.031 E112.04083
G1 X106.474 Y110.305 E112.04998
G1 X106.557 Y110.781 E112.06605
G1 X106.569 Y110.956 E112.07188
G1 X106.669 Y111.278 E112.0831
G1 X106.746 Y111.592 E112.09385
G1 X106.797 Y111.719 E112.0984
G1 X106.913 Y112.074 E112.11083
G1 X107.221 Y112.794 E112.13687
G1 X107.349 Y113.066 E112.14687
G1 X107.497 Y113.337 E112.15714
G1 X108.088 Y114.233 E112.19284
G1 X108.714 Y114.983 E112.22533
G1 X109.642 Y115.943 E112.26974
G1 X109.999 Y116.127 E112.2831
G1 X110.835 Y116.446 E112.31286
G1 X111.079 Y116.481 E112.32106
G1 X111.423 Y116.572 E112.33289
G1 X112.039 Y116.641 E112.35351
G1 X112.436 Y116.711 E112.36692
G1 X112.693 Y116.719 E112.37547
G0 F9000 X112.703 Y117.119
;TYPE:WALL-OUTER
G1 F1025.5 X113.019 Y117.096 E112.38601
G1 X113.296 Y117.054 E112.39533
G1 X113.782 Y117 E112.41159
G1 X114.083 Y116.977 E112.42163
G1 X114.391 Y116.87 E112.43248
G1 X114.526 Y116.84 E112.43708
G1 X115.478 Y116.403 E112.47192
G1 X115.609 Y116.368 E112.47643
G1 X115.897 Y116.231 E112.48703
G1 X116.2 Y116.064 E112.49854
G1 X116.515 Y115.825 E112.51169
G1 X116.705 Y115.712 E112.51904
G1 X117.124 Y115.354 E112.53737
G1 F1028.1 X117.426 Y115.138 E112.54969
G1 X117.705 Y114.878 E112.56235
G1 F1025.5 X117.977 Y114.588 E112.57557
G1 X118.189 Y114.284 E112.5879
G1 X118.43 Y113.975 E112.60093
G1 X118.624 Y113.656 E112.61335
G1 X118.788 Y113.36 E112.6246
G1 X118.888 Y113.205 E112.63074
G1 X119.039 Y112.897 E112.64215
G1 X119.092 Y112.757 E112.64713
G1 X119.36 Y112.145 E112.66935
G1 X119.442 Y111.844 E112.67972
G1 X119.529 Y111.65 E112.6868
G1 X119.568 Y111.253 E112.70006
G1 X119.686 Y110.85 E112.71403
G1 X119.732 Y110.474 E112.72663
G1 X119.745 Y110.167 E112.73685
G1 X119.737 Y109.548 E112.75744
G1 X119.68 Y108.981 E112.77639
G1 X119.559 Y108.539 E112.79163
G1 X119.51 Y108.095 E112.80649
G1 X119.367 Y107.73 E112.81953
G1 X119.095 Y107.121 E112.84171
G1 X119.055 Y106.973 E112.84681
G1 X118.743 Y106.369 E112.86942
G1 X118.45 Y105.939 E112.88673
G1 X117.705 Y105.08 E112.92455
G1 X117.264 Y104.695 E112.94402
G1 X116.829 Y104.35 E112.96249
G1 X116.463 Y104.127 E112.97674
G1 X116.151 Y103.953 E112.98862
G1 X116.005 Y103.849 E112.99458
G1 X115.681 Y103.678 E113.00677
G1 X115.089 Y103.398 E113.02855
G1 X114.795 Y103.274 E113.03916
G1 X114.193 Y103.076 E113.06024
G1 X113.738 Y102.986 E113.07567
G1 X113.431 Y102.947 E113.08596
G1 X112.811 Y102.913 E113.10661
G1 X112.439 Y102.907 E113.11899
G1 X111.839 Y102.96 E113.13902
G1 X111.431 Y103.055 E113.15295
G1 X111.003 Y103.139 E113.16746
G1 X110.838 Y103.206 E113.17338
G1 X110.549 Y103.281 E113.18332
G1 X110.243 Y103.412 E113.19439
G1 X109.638 Y103.711 E113.21683
G1 X109.299 Y103.912 E113.22994
G1 X108.935 Y104.255 E113.24658
G1 X108.658 Y104.57 E113.26053
G1 X108.433 Y104.867 E113.27292
G1 X107.91 Y105.498 E113.30018
G1 X107.679 Y105.807 E113.31301
G1 X107.436 Y106.111 E113.32595
G1 X107.258 Y106.419 E113.33779
G1 X106.675 Y107.64 E113.38279
G1 X106.544 Y107.958 E113.39423
G1 X106.431 Y108.264 E113.40508
G1 X106.355 Y108.418 E113.41079
G1 X106.174 Y108.933 E113.42895
G1 X106.084 Y109.441 E113.4461
G1 X106.054 Y109.728 E113.4557
G1 X106.05 Y110.045 E113.46625
G1 X106.075 Y110.341 E113.47613
G1 X106.158 Y110.826 E113.49249
G1 X106.174 Y111.03 E113.4993
G1 X106.286 Y111.4 E113.51216
G1 X106.365 Y111.72 E113.52312
G1 X106.417 Y111.843 E113.52756
G1 X106.529 Y112.188 E113.53962
G1 X106.851 Y112.948 E113.56708
G1 X107.006 Y113.273 E113.57905
G1 X107.154 Y113.543 E113.58929
G1 X107.766 Y114.472 E113.62629
G1 X108.37 Y115.199 E113.65773
G1 X109.398 Y116.266 E113.70701
G1 X109.835 Y116.493 E113.72339
G1 X110.734 Y116.835 E113.75538
G1 X111.021 Y116.877 E113.76503
G1 X111.347 Y116.966 E113.77627
G1 X111.969 Y117.035 E113.79708
G1 X112.396 Y117.111 E113.81151
G1 X112.703 Y117.119 E113.82172
G1 F2700 E108.82172
G0 F9000 X112.695 Y116.42
G0 X112.964 Y115.67
G0 X113 Y114.971
G1 F2700 E113.82172
G1 F1025.5 X112.687 Y114.911 E113.83232
G1 X112.543 Y114.911 E113.83711
G1 X112.184 Y114.84 E113.84928
G1 X111.895 Y114.766 E113.85921
G1 X111.714 Y114.74 E113.86529
G1 X110.991 Y114.517 E113.89045
G1 X110.712 Y114.207 E113.90432
G1 X110.573 Y114.151 E113.90931
G1 X110.336 Y113.956 E113.91952
G1 X110.055 Y113.695 E113.93227
G1 X109.892 Y113.46 E113.94178
G1 X109.733 Y113.283 E113.9497
G1 X109.408 Y112.876 E113.96702
G1 X109.253 Y112.61 E113.97726
G1 X108.811 Y112.082 E114.00016
G1 X108.399 Y111.821 E114.01638
G1 X108.085 Y111.438 E114.03286
G1 X107.739 Y110.742 E114.05871
G1 X107.645 Y110.406 E114.07031
G1 X107.611 Y110.055 E114.08204
G1 X107.66 Y109.708 E114.0937
G1 X107.815 Y109.32 E114.10759
G1 X108.014 Y109.046 E114.11886
G1 X108.444 Y108.618 E114.13904
G1 X108.823 Y108.447 E114.15287
G1 X109.194 Y108.108 E114.16958
G1 X109.485 Y107.599 E114.18908
G1 X109.543 Y107.514 E114.1925
G1 X109.729 Y107.161 E114.20578
G1 X109.979 Y106.385 E114.23289
G1 X110.317 Y105.99 E114.25018
G1 X110.603 Y105.863 E114.26059
G1 X110.762 Y105.861 E114.26588
G1 X111.065 Y105.741 E114.27672
G1 X111.735 Y105.685 E114.29908
G1 X112.539 Y105.668 E114.32583
G1 X112.836 Y105.689 E114.33573
G1 X113.202 Y105.653 E114.34796
G1 X113.575 Y105.489 E114.36151
G1 X113.899 Y105.467 E114.37232
G1 X114.315 Y105.371 E114.38652
G1 X114.725 Y105.432 E114.4003
G1 X114.888 Y105.442 E114.40573
G1 X115.387 Y105.522 E114.42254
G1 X115.698 Y105.601 E114.43322
G1 X115.86 Y105.67 E114.43907
G1 X116.218 Y105.787 E114.4516
G1 X116.554 Y106.033 E114.46545
G1 X116.793 Y106.318 E114.47782
G1 X116.894 Y106.459 E114.48359
G1 X117.167 Y106.79 E114.49786
G1 X117.405 Y107.106 E114.51102
G1 X117.516 Y107.288 E114.51811
G1 X117.71 Y107.566 E114.52938
G1 X117.822 Y107.764 E114.53695
G1 X117.996 Y108.024 E114.54735
G1 X118.303 Y108.373 E114.56281
G1 X118.545 Y108.691 E114.57611
G1 X118.735 Y109.261 E114.59609
G1 X118.797 Y109.782 E114.61354
G1 X118.787 Y110.448 E114.63569
G1 X118.724 Y110.852 E114.64929
G1 X118.673 Y110.995 E114.65434
G1 X118.586 Y111.329 E114.66582
G1 X118.435 Y111.673 E114.67832
G1 X118.167 Y112.042 E114.69349
G1 X118.008 Y112.199 E114.70092
G1 X117.703 Y112.6 E114.71767
G1 X117.382 Y112.974 E114.73407
G1 X117.195 Y113.136 E114.7423
G1 X116.916 Y113.399 E114.75505
G1 X116.603 Y113.741 E114.77047
G1 X116.239 Y114.006 E114.78544
G1 X115.926 Y114.138 E114.79674
G1 X115.759 Y114.236 E114.80318
G1 X115.437 Y114.394 E114.81511
G1 X114.97 Y114.571 E114.83172
G1 X114.823 Y114.617 E114.83685
G1 X114.489 Y114.794 E114.84942
G1 X114.112 Y114.839 E114.86205
G1 X113.96 Y114.821 E114.86714
G1 X113.531 Y114.996 E114.88255
G1 X113 Y114.971 E114.90023
G0 F9000 X112.89 Y115.436
;TYPE:FILL
G1 F1025.5 X110.26 Y116.14 E114.99078
G0 F9000 X110.338 Y115.936
G0 X108.868 Y114.703
G0 X108.701 Y114.842
G1 F1025.5 X109.119 Y113.281 E115.04453
G0 F9000 X108.946 Y113.418
G0 X107.531 Y111.766
G0 X107.028 Y110.797
G0 X107.24 Y110.738
G1 F1025.5 X106.644 Y110.898 E115.06505
G0 F9000 X106.865 Y110.878
G0 X107.04 Y109.535
G0 X107.232 Y109.035
G0 X108.116 Y107.999
G0 X108.212 Y108.212
G1 F1025.5 X107.345 Y107.345 E115.10584
G0 F9000 X107.544 Y107.441
G0 X109.938 Y105.457
G0 X110.238 Y105.327
G0 X111.258 Y105.021
G0 X111.274 Y105.24
G1 F1025.5 X111.748 Y103.472 E115.16672
G1 X111.92 Y103.434
G1 X113.502 Y105.017 E115.24115
G0 F9000 X113.489 Y104.792
G0 X110.918 Y105.109
G0 X110.466 Y105.227
G0 X109.938 Y105.457
G0 X109.406 Y106.066
G0 X107.232 Y109.035
G0 X107.04 Y109.535
G0 X106.966 Y110.046
G0 X107.017 Y110.533
G0 X107.145 Y110.989
G0 X107.531 Y111.766
G0 X109.563 Y114.11
G0 X110.635 Y115.077
G0 X112.033 Y115.46
G0 X112.917 Y115.607
G0 X113.633 Y115.643
G0 X114.494 Y115.459
G0 X116.24 Y114.763
G0 X116.16 Y114.56
G1 F1025.5 X117.195 Y114.282 E115.2768
G0 F9000 X115.654 Y115.568
G0 X115.758 Y115.758
G1 F1025.5 X115.048 Y115.048 E115.31019
G0 F9000 X114.828 Y115.159
G1 F1025.5 X114.518 Y116.313 E115.34994
G0 F9000 X114.301 Y115.844
;MESH:NONMESH
G0 F300 X114.301 Y115.844 Z3
G0 F9000 X111.59 Y115.37
G0 X110.635 Y115.077
G0 X109.563 Y114.11
G0 X107.531 Y111.766
G0 X107.145 Y110.989
G0 X107.017 Y110.533
G0 X106.966 Y110.046
G0 X107.04 Y109.535
G0 X107.232 Y109.035
G0 X109.406 Y106.066
G0 X109.938 Y105.457
G0 X110.466 Y105.227
G0 X110.918 Y105.109
G0 X114.293 Y104.722
G0 X115.916 Y104.999
G0 X116.512 Y105.213
G0 X117.003 Y105.567
G0 X118.022 Y106.921
G0 X118.843 Y108.073
G0 X119.059 Y108.731
;TIME_ELAPSED:240.322195
;LAYER:14
;TYPE:WALL-INNER
;MESH:cup.ply
G1 F632.8 X119.164 Y109.082 E115.3698
G1 F659.1 X119.237 Y109.599 E115.39698
G1 F690 X119.249 Y110.043 E115.41906
G1 F694.6 X119.233 Y110.434 E115.43839
G1 F688.8 X119.199 Y110.703 E115.45189
G1 F695.8 X119.092 Y111.121 E115.47317
G1 F669.8 X119.014 Y111.51 E115.49349
G1 F631.8 X118.944 Y111.658 E115.50238
G0 F9000 X118.575 Y112.408
G0 X118.318 Y112.913
G0 X117.929 Y113.445
G0 X116.69 Y114.42
G0 X112.566 Y116.414
G0 X112.561 Y116.726
G1 F1031.5 X112.974 Y116.695 E115.51616
G1 X113.278 Y116.65 E115.52638
G1 X113.992 Y116.582 E115.55023
G1 X114.574 Y116.373 E115.5708
G1 X115.478 Y115.987 E115.60349
G1 X115.742 Y115.859 E115.61325
G1 X115.974 Y115.731 E115.62206
G1 X116.27 Y115.504 E115.63447
G1 X116.494 Y115.368 E115.64319
G1 X116.881 Y115.032 E115.66023
G1 X117.223 Y114.786 E115.67425
G1 F923 X117.572 Y114.437 E115.69259
G1 F761.2 X117.714 Y114.091 E115.70945
G1 F726.4 X118.04 Y113.699 E115.73353
G1 F775.5 X118.225 Y113.428 E115.74804
G1 F833.5 X118.497 Y112.997 E115.76902
G1 F891.1 X118.647 Y112.715 E115.78131
G1 F857.8 X118.968 Y112.049 E115.81088
G1 F707.7 X118.944 Y111.658 E115.82987
G1 F759.8 X118.703 Y111.885 E115.84482
G1 F1047.2 X118.631 Y111.928 E115.84757
G1 F1049.9 X118.376 Y112.325 E115.86299
G1 F957.3 X118.325 Y112.388 E115.86589
G1 F902.8 X118.071 Y112.783 E115.88374
G1 F823.5 X117.732 Y113.23 E115.90711
G1 F740.7 X117.257 Y113.722 E115.93878
G1 F833.5 X116.912 Y113.953 E115.95587
G1 F1031.5 X116.81 Y114.045 E115.96044
G1 X116.441 Y114.308 E115.97551
G1 X116.105 Y114.448 E115.98762
G1 X115.986 Y114.524 E115.99231
G1 X115.584 Y114.717 E116.00715
G1 X115.065 Y114.912 E116.02559
G1 X114.977 Y114.937 E116.02863
G1 X114.616 Y115.137 E116.04236
G1 X114.142 Y115.195 E116.05824
G1 X114.048 Y115.193 E116.06137
G1 X113.649 Y115.361 E116.07576
G1 X112.956 Y115.338 E116.09883
G1 X112.639 Y115.268 E116.10962
G1 X112.413 Y115.251 E116.11716
G1 X111.576 Y115.045 E116.14583
G1 X110.79 Y114.772 E116.17351
G1 X110.446 Y114.37 E116.1911
G1 X110.139 Y114.2 E116.20278
G1 X109.742 Y113.807 E116.22136
G1 X109.125 Y113.092 E116.25277
G1 X108.927 Y112.75 E116.26591
G1 X108.549 Y112.321 E116.28493
G1 X108.07 Y112.005 E116.30401
G1 X107.678 Y111.414 E116.3276
G1 X107.43 Y110.884 E116.34706
G1 X107.32 Y110.489 E116.3607
G1 X107.268 Y110.046 E116.37554
G1 X107.33 Y109.614 E116.39005
G1 X107.496 Y109.174 E116.40569
G1 X107.689 Y108.887 E116.4172
G1 X108.244 Y108.337 E116.44319
G1 X108.61 Y108.166 E116.45662
G1 X108.801 Y108.003 E116.46497
G1 X109.006 Y107.712 E116.47681
G1 X109.212 Y107.379 E116.48984
G1 X109.407 Y107.027 E116.50322
G1 X109.644 Y106.32 E116.52802
G1 X109.754 Y106.128 E116.53538
G1 X110.12 Y105.763 E116.55257
G1 X110.428 Y105.582 E116.56445
G1 X110.648 Y105.547 E116.57186
G1 X110.98 Y105.412 E116.58378
G1 X111.722 Y105.352 E116.60854
G1 X112.347 Y105.352 E116.62933
G1 X112.543 Y105.339 E116.63586
G1 X112.811 Y105.347 E116.64478
G1 X113.098 Y105.316 E116.65438
G1 X113.459 Y105.15 E116.6676
G1 X113.867 Y105.127 E116.68119
G1 X114.179 Y105.07 E116.69174
G1 X114.6 Y105.067 E116.70574
G1 X114.947 Y105.095 E116.71732
G1 X115.467 Y105.167 E116.73478
G1 X115.771 Y105.234 E116.74514
G1 X116.09 Y105.343 E116.75635
G1 F861.4 X116.507 Y105.425 E116.77327
G1 F747.4 X116.9 Y105.716 E116.79572
G1 F751.5 X117.136 Y105.987 E116.81212
G1 F740.7 X117.283 Y106.179 E116.82332
G1 F734.1 X117.523 Y106.462 E116.84066
G1 F732.8 X117.779 Y106.809 E116.86085
G1 F747.4 X118.125 Y107.374 E116.89126
G1 F774.1 X118.189 Y107.506 E116.89776
G1 F790.4 X118.378 Y107.825 E116.91385
G1 F796.5 X118.554 Y108.035 E116.92566
G1 F747.4 X119.06 Y108.702 E116.96408
G1 F702.9 X119.073 Y108.241 E116.98659
G1 F747.4 X118.946 Y107.913 E117.00274
G1 F796.5 X118.806 Y107.598 E117.01758
G1 X118.771 Y107.474 E117.02313
G1 F778.5 X118.613 Y107.142 E117.03934
G1 F744.7 X118.331 Y106.62 E117.06667
G1 F726.4 X118.063 Y106.229 E117.08906
G1 F736.8 X117.376 Y105.422 E117.13841
G1 F747.4 X117.002 Y105.1 E117.16106
G1 F742.1 X116.843 Y104.981 E117.17024
G1 F805.8 X116.697 Y104.802 E117.18007
G1 F952.9 X116.255 Y104.472 E117.19993
G1 F1031.5 X115.973 Y104.316 E117.21065
G1 X115.793 Y104.192 E117.21792
G1 X115.508 Y104.041 E117.22865
G1 X114.9 Y103.751 E117.25105
G1 X114.651 Y103.647 E117.26003
G1 X114.08 Y103.462 E117.27999
G1 X113.534 Y103.358 E117.29848
G1 X112.835 Y103.315 E117.32177
G1 X112.453 Y103.306 E117.33448
G1 X111.896 Y103.357 E117.35308
G1 X111.541 Y103.443 E117.36523
G1 X111.179 Y103.508 E117.37747
G1 X110.953 Y103.593 E117.3855
G1 X110.668 Y103.671 E117.39533
G1 X110.427 Y103.771 E117.404
G1 X109.829 Y104.065 E117.42617
G1 X109.528 Y104.248 E117.43788
G1 X109.197 Y104.561 E117.45303
G1 X108.861 Y104.955 E117.47026
G1 X108.776 Y105.08 E117.47529
G1 X108.326 Y105.617 E117.49859
G1 X107.763 Y106.34 E117.52907
G1 X107.623 Y106.582 E117.53836
G1 X107.033 Y107.816 E117.58386
G1 X106.811 Y108.396 E117.60451
G1 X106.722 Y108.587 E117.61152
G1 X106.562 Y109.024 E117.627
G1 X106.473 Y109.497 E117.64301
G1 X106.429 Y109.877 E117.65573
G1 X106.442 Y110.217 E117.66705
G1 X106.553 Y110.787 E117.68636
G1 X106.568 Y110.934 E117.69128
G1 X106.679 Y111.315 E117.70448
G1 X106.746 Y111.598 E117.71415
G1 X106.811 Y111.758 E117.71989
G1 X106.904 Y112.048 E117.73002
G1 X107.219 Y112.795 E117.75699
G1 X107.345 Y113.063 E117.76684
G1 X107.504 Y113.349 E117.77772
G1 X108.078 Y114.227 E117.81261
G1 X108.706 Y114.98 E117.84522
G1 X109.635 Y115.939 E117.88963
G1 X109.984 Y116.115 E117.90263
G1 X110.838 Y116.444 E117.93307
G1 X111.081 Y116.478 E117.94123
G1 X111.423 Y116.568 E117.95299
G1 X112.05 Y116.641 E117.97399
G1 X112.561 Y116.726 E117.99122
G0 F9000 X112.703 Y117.116
;TYPE:WALL-OUTER
G1 F1031.5 X113.018 Y117.093 E118.00172
G1 X113.316 Y117.048 E118.01174
G1 X114.08 Y116.976 E118.03727
G1 X114.736 Y116.739 E118.06047
G1 X115.628 Y116.359 E118.09271
G1 X115.912 Y116.222 E118.1032
G1 X116.193 Y116.067 E118.11388
G1 X116.504 Y115.828 E118.12692
G1 X116.73 Y115.694 E118.13566
G1 X117.131 Y115.345 E118.15334
G1 X117.483 Y115.092 E118.16776
G1 X117.939 Y114.636 E118.18921
G1 X118.189 Y114.277 E118.20376
G1 X118.429 Y113.971 E118.21669
G1 X118.623 Y113.656 E118.229
G1 X118.885 Y113.198 E118.24655
G1 X119.034 Y112.898 E118.25769
G1 X119.278 Y112.282 E118.27973
G1 F1034.1 X119.362 Y112.131 E118.28546
G1 X119.443 Y111.832 E118.29574
G1 F1031.5 X119.527 Y111.652 E118.30234
G1 X119.573 Y111.222 E118.31673
G1 X119.662 Y110.895 E118.328
G1 X119.687 Y110.838 E118.33007
G1 X119.731 Y110.471 E118.34236
G1 X119.747 Y109.99 E118.35837
G1 X119.738 Y109.548 E118.37307
G1 X119.68 Y108.983 E118.39196
G1 X119.566 Y108.586 E118.4057
G1 X119.51 Y108.098 E118.42204
G1 X119.365 Y107.725 E118.43535
G1 X119.236 Y107.437 E118.44584
G1 X119.199 Y107.288 E118.45095
G1 X119.055 Y106.972 E118.4625
G1 X118.747 Y106.372 E118.48493
G1 X118.447 Y105.933 E118.50262
G1 X117.714 Y105.085 E118.5399
G1 X117.289 Y104.717 E118.5586
G1 X116.928 Y104.432 E118.57389
G1 X116.633 Y104.254 E118.58535
G1 X116.473 Y104.135 E118.59199
G1 X116.167 Y103.966 E118.60361
G1 X116.005 Y103.851 E118.61022
G1 X115.681 Y103.68 E118.62241
G1 X115.08 Y103.392 E118.64457
G1 X114.789 Y103.271 E118.65505
G1 X114.18 Y103.074 E118.67634
G1 X113.584 Y102.96 E118.69652
G1 X112.853 Y102.915 E118.72088
G1 X112.439 Y102.905 E118.73466
G1 X111.83 Y102.961 E118.755
G1 X111.449 Y103.053 E118.76804
G1 X111.07 Y103.121 E118.78084
G1 X110.848 Y103.207 E118.78876
G1 X110.538 Y103.291 E118.79944
G1 X110.261 Y103.407 E118.80943
G1 X109.636 Y103.714 E118.83259
G1 X109.284 Y103.928 E118.84629
G1 X108.907 Y104.285 E118.86356
G1 X108.544 Y104.711 E118.88218
G1 X108.435 Y104.865 E118.88845
G1 X108.027 Y105.349 E118.90951
G1 X107.672 Y105.815 E118.92899
G1 X107.432 Y106.112 E118.94169
G1 X107.269 Y106.395 E118.95255
G1 X106.667 Y107.654 E118.99897
G1 X106.435 Y108.26 E119.02055
G1 X106.353 Y108.43 E119.02683
G1 X106.175 Y108.918 E119.04411
G1 X106.071 Y109.475 E119.06295
G1 X106.027 Y109.862 E119.07591
G1 X106.043 Y110.264 E119.08929
G1 X106.155 Y110.83 E119.10848
G1 X106.173 Y111.003 E119.11426
G1 X106.234 Y111.254 E119.12285
G1 X106.293 Y111.429 E119.129
G1 X106.365 Y111.724 E119.1391
G1 X106.43 Y111.88 E119.14472
G1 X106.528 Y112.187 E119.15544
G1 X106.848 Y112.947 E119.18286
G1 X106.989 Y113.245 E119.19383
G1 X107.161 Y113.556 E119.20565
G1 X107.756 Y114.465 E119.24178
G1 X108.408 Y115.248 E119.27567
G1 X109.241 Y116.107 E119.31547
G1 X109.442 Y116.289 E119.32449
G1 X109.821 Y116.481 E119.33862
G1 X110.736 Y116.833 E119.37123
G1 X111.023 Y116.874 E119.38087
G1 X111.347 Y116.962 E119.39204
G1 X112.014 Y117.04 E119.41437
G1 X112.428 Y117.11 E119.42834
G1 X112.703 Y117.116 E119.43749
G1 F2700 E114.43749
G0 F9000 X112.693 Y116.417
G0 X113.838 Y115.606
G0 X113.564 Y114.963
G1 F2700 E119.43749
G1 F1031.5 X113.333 Y114.944 E119.44519
G1 X112.999 Y114.937 E119.45631
G1 X112.685 Y114.868 E119.467
G1 X112.518 Y114.864 E119.47255
G1 X112.132 Y114.772 E119.48575
G1 X111.875 Y114.694 E119.49469
G1 X111.707 Y114.667 E119.50034
G1 X111.029 Y114.431 E119.52422
G1 X110.702 Y114.052 E119.54087
G1 X110.398 Y113.889 E119.55234
G1 X110.049 Y113.551 E119.5685
G1 X109.445 Y112.846 E119.59938
G1 X109.253 Y112.515 E119.61211
G1 X108.813 Y112.016 E119.63424
G1 X108.361 Y111.719 E119.65222
G1 X108.039 Y111.241 E119.67139
G1 X107.808 Y110.754 E119.68932
G1 X107.712 Y110.411 E119.70117
G1 X107.673 Y110.083 E119.71215
G1 X107.727 Y109.695 E119.72518
G1 X107.865 Y109.344 E119.73773
G1 X108.002 Y109.137 E119.74598
G1 X108.478 Y108.67 E119.76816
G1 X108.828 Y108.506 E119.78102
G1 X109.099 Y108.275 E119.79286
G1 X109.34 Y107.932 E119.8068
G1 X109.561 Y107.574 E119.8208
G1 X109.785 Y107.171 E119.83613
G1 X109.8 Y107.103 E119.83845
G1 X110.046 Y106.398 E119.86328
G1 X110.351 Y106.098 E119.87751
G1 X110.555 Y105.97 E119.88552
G1 X110.749 Y105.939 E119.89206
G1 X111.069 Y105.802 E119.90363
G1 X111.269 Y105.794 E119.91029
G1 X111.745 Y105.752 E119.92618
G1 X112.365 Y105.752 E119.94681
G1 X112.505 Y105.739 E119.95148
G1 X112.826 Y105.748 E119.96216
G1 X113.205 Y105.707 E119.97484
G1 X113.56 Y105.544 E119.98784
G1 X113.913 Y105.525 E119.99959
G1 X114.237 Y105.47 E120.01052
G1 X114.549 Y105.465 E120.0209
G1 X114.893 Y105.492 E120.03238
G1 X115.382 Y105.559 E120.04879
G1 X115.717 Y105.634 E120.06021
G1 X115.878 Y105.697 E120.06596
G1 X116.19 Y105.796 E120.07685
G1 X116.56 Y106.049 E120.09176
G1 X116.774 Y106.296 E120.10263
G1 X116.898 Y106.467 E120.10965
G1 X117.162 Y106.783 E120.12335
G1 X117.383 Y107.087 E120.13585
G1 X117.711 Y107.597 E120.15602
G1 X117.783 Y107.732 E120.16111
G1 X118.004 Y108.093 E120.17518
G1 X118.201 Y108.329 E120.18541
G1 X118.456 Y108.674 E120.19968
G1 X118.613 Y109.029 E120.21259
G1 X118.692 Y109.362 E120.22397
G1 X118.744 Y109.703 E120.23544
G1 X118.753 Y110.025 E120.24616
G1 X118.739 Y110.367 E120.25754
G1 X118.702 Y110.638 E120.26664
G1 X118.57 Y111.219 E120.28646
G1 X118.339 Y111.683 E120.3037
G1 X118.076 Y112.041 E120.31847
G1 X118.012 Y112.108 E120.32155
G1 X117.858 Y112.311 E120.33003
G1 X117.733 Y112.502 E120.33762
G1 X117.385 Y112.921 E120.35574
G1 X116.912 Y113.365 E120.37731
G1 X116.598 Y113.701 E120.39261
G1 X116.226 Y113.97 E120.40788
G1 X115.926 Y114.088 E120.4186
G1 X115.778 Y114.18 E120.4244
G1 X115.442 Y114.343 E120.43682
G1 X114.952 Y114.528 E120.45424
G1 X114.821 Y114.566 E120.45877
G1 X114.472 Y114.753 E120.47194
G1 X114.123 Y114.795 E120.48363
G1 X113.988 Y114.783 E120.48814
G1 X113.564 Y114.963 E120.50346
G0 F9000 X112.976 Y115.413
;TYPE:FILL
G1 F1031.5 X110.267 Y116.139 E120.59674
G0 F9000 X110.345 Y115.935
G0 X108.868 Y114.708
G0 X108.7 Y114.847
G1 F1031.5 X109.134 Y113.225 E120.65259
G0 F9000 X108.968 Y113.368
G0 X107.904 Y112.183
G0 X107.67 Y111.837
G0 X107.088 Y110.781
G0 X107.3 Y110.722
G1 F1031.5 X106.645 Y110.897 E120.67514
G0 F9000 X106.864 Y110.875
G0 X107.098 Y109.554
G0 X107.28 Y109.073
G0 X108.159 Y108.048
G0 X108.255 Y108.255
G1 F1031.5 X107.345 Y107.345 E120.71794
G0 F9000 X107.544 Y107.441
G0 X109.974 Y105.574
G0 X110.302 Y105.379
G0 X111.236 Y105.094
G0 X111.255 Y105.311
G1 F1031.5 X111.747 Y103.473 E120.78123
G1 X111.92 Y103.434
G1 X113.55 Y105.065 E120.85792
G0 F9000 X113.541 Y104.843
G0 X110.93 Y105.161
G0 X110.379 Y105.333
G0 X109.974 Y105.574
G0 X109.486 Y106.054
G0 X107.28 Y109.073
G0 X107.098 Y109.554
G0 X107.026 Y110.049
G0 X107.209 Y110.984
G0 X107.491 Y111.572
G0 X107.904 Y112.183
G0 X110.017 Y114.411
G0 X110.647 Y114.973
G0 X111.963 Y115.389
G0 X112.92 Y115.573
G0 X113.657 Y115.617
G0 X114.496 Y115.415
G0 X116.119 Y114.789
G0 X116.004 Y114.601
G1 F1031.5 X117.541 Y114.189 E120.91085
G0 F9000 X117.446 Y114.122
G0 X115.653 Y115.566
G0 X115.759 Y115.759
G1 F1031.5 X115.009 Y115.009 E120.94612
G1 X114.844 Y115.099
G1 X114.52 Y116.306 E120.98769
G0 F9000 X114.296 Y115.838
;MESH:NONMESH
G0 F300 X114.296 Y115.838 Z3.2
G0 F9000 X112.94 Y115.634
G0 X112.949 Y115.312
;TIME_ELAPSED:253.055830
;LAYER:15
;TYPE:WALL-INNER
;MESH:cup.ply
G1 F1038.8 X112.615 Y115.233 E120.99911
G1 X112.459 Y115.219 E121.00431
G1 X111.768 Y115.011 E121.02832
G1 X111.593 Y114.973 E121.03427
G1 X111.197 Y114.819 E121.0484
G1 X110.765 Y114.619 E121.06424
G1 X110.465 Y114.249 E121.08008
G1 X110.164 Y114.087 E121.09145
G1 X109.788 Y113.743 E121.1084
G1 X109.655 Y113.585 E121.11527
G1 X109.351 Y113.3 E121.12913
G1 X109.072 Y112.911 E121.14505
G1 X108.907 Y112.628 E121.15595
G1 X108.562 Y112.261 E121.1727
G1 X108.235 Y112.042 E121.18579
G1 X107.94 Y111.748 E121.19964
G1 X107.489 Y110.88 E121.23218
G1 X107.384 Y110.513 E121.24487
G1 X107.333 Y110.043 E121.2606
G1 X107.394 Y109.588 E121.27586
G1 X107.562 Y109.173 E121.29076
G1 X107.687 Y108.982 E121.29835
G1 X108.19 Y108.459 E121.32248
G1 X108.605 Y108.239 E121.33811
G1 X108.875 Y108.022 E121.34963
G1 X109.029 Y107.747 E121.36011
G1 X109.196 Y107.484 E121.37047
G1 X109.289 Y107.316 E121.37686
G1 X109.481 Y107.022 E121.38854
G1 X109.642 Y106.567 E121.40459
G1 X109.857 Y106.155 E121.42005
G1 X110.351 Y105.739 E121.44153
G1 X110.591 Y105.67 E121.44983
G1 X110.932 Y105.495 E121.46258
G1 X111.373 Y105.447 E121.47733
G1 X111.748 Y105.433 E121.48982
G1 X112.33 Y105.434 E121.50917
G1 X112.491 Y105.416 E121.51456
G1 X112.806 Y105.415 E121.52504
G1 X113.086 Y105.386 E121.5344
G1 X113.452 Y105.207 E121.54795
G1 X113.86 Y105.179 E121.56155
G1 X114.172 Y105.123 E121.5721
G1 X114.611 Y105.105 E121.58671
G1 X114.925 Y105.125 E121.59718
G1 X115.432 Y105.185 E121.61416
G1 X115.84 Y105.26 E121.62795
G1 X116.09 Y105.345 E121.63674
G1 F863.9 X116.5 Y105.426 E121.65345
G1 F752.8 X116.874 Y105.695 E121.6746
G1 F756.9 X117.177 Y106.031 E121.69525
G1 F739.4 X117.59 Y106.543 E121.72599
G1 F731.6 X117.865 Y106.947 E121.74907
G1 F747.4 X118.114 Y107.365 E121.77157
G1 F790 X118.392 Y107.906 E121.79817
G1 F884.1 X118.723 Y108.4 E121.82141
G1 F1082.1 X118.931 Y108.933 E121.83968
G1 F1236.7 X119.004 Y109.264 E121.84915
G1 F1259.2 X119.054 Y109.632 E121.85934
G1 F1302.6 X119.07 Y110.151 E121.87311
G1 F1298.5 X119.012 Y110.655 E121.88661
G1 F1310.8 X118.962 Y110.94 E121.89424
G1 F1259.2 X118.83 Y111.409 E121.9076
G1 F1117 X118.605 Y111.877 E121.92367
G1 F944.4 X118.068 Y112.738 E121.96079
G1 F816.4 X117.747 Y113.177 E121.98381
G1 F742 X117.327 Y113.626 E122.01244
G1 F837.8 X116.98 Y113.844 E122.02934
G1 F1038.8 X116.878 Y113.953 E122.0343
G1 X116.441 Y114.281 E122.05248
G1 X116.101 Y114.416 E122.06464
G1 X115.981 Y114.491 E122.06935
G1 X115.616 Y114.662 E122.08276
G1 X115.112 Y114.857 E122.10073
G1 X114.978 Y114.9 E122.10541
G1 X114.618 Y115.095 E122.11903
G1 X114.154 Y115.159 E122.13461
G1 X114.056 Y115.157 E122.13787
G1 X113.664 Y115.335 E122.15219
G1 X113.314 Y115.316 E122.16385
G1 X112.949 Y115.312 E122.17599
G0 F9000 X112.942 Y115.608
G0 X112.79 Y116.408
G0 X112.813 Y116.718
G1 F1038.8 X113.287 Y116.648 E122.19192
G1 X113.988 Y116.582 E122.21534
G1 X114.549 Y116.382 E122.23515
G1 X115.468 Y115.989 E122.26839
G1 X115.739 Y115.859 E122.27839
G1 X115.974 Y115.726 E122.28737
G1 X116.278 Y115.494 E122.30009
G1 X116.494 Y115.365 E122.30846
G1 X116.855 Y115.052 E122.32435
G1 X117.226 Y114.783 E122.33959
G1 F1026 X117.632 Y114.378 E122.3589
G1 F829.4 X117.771 Y114.011 E122.37525
G1 F720.2 X118.022 Y113.708 E122.39413
G1 F790 X118.486 Y112.989 E122.43156
G1 F862.1 X118.622 Y112.732 E122.44321
G1 F953 X118.902 Y112.141 E122.46692
G1 F1054.6 X118.988 Y111.984 E122.47278
G1 F1102.2 X119.077 Y111.711 E122.48179
G1 F1160.7 X119.159 Y111.539 E122.48746
G1 F1240.4 X119.211 Y111.2 E122.49701
G1 F1290.5 X119.333 Y110.719 E122.5103
G1 F1274.6 X119.368 Y110.434 E122.51808
G1 F1286.5 X119.387 Y110.001 E122.52972
G1 X119.374 Y109.566 E122.54141
G1 F1240.4 X119.314 Y109.059 E122.55563
G1 F1177.1 X119.181 Y108.593 E122.56985
G1 F1038.8 X119.1 Y108.199 E122.58323
G1 F865.7 X118.702 Y107.374 E122.61979
G1 F779.6 X118.607 Y107.137 E122.63111
G1 F747.4 X118.345 Y106.644 E122.65692
G1 F736.7 X118.249 Y106.515 E122.66446
G1 X118.051 Y106.211 E122.68147
G1 F739.4 X117.581 Y105.65 E122.71567
G1 F752.8 X117.327 Y105.375 E122.73286
G1 X117.015 Y105.109 E122.75168
G1 F743.3 X116.837 Y104.976 E122.762
G1 F802.2 X116.696 Y104.805 E122.77155
G1 F953 X116.249 Y104.466 E122.79189
G1 F1038.8 X115.957 Y104.305 E122.80298
G1 X115.569 Y104.072 E122.81803
G1 X115.326 Y103.978 E122.8267
G1 X115.188 Y103.886 E122.83221
G1 X114.903 Y103.753 E122.84267
G1 X114.637 Y103.645 E122.85222
G1 X114.294 Y103.526 E122.8643
G1 X114.209 Y103.483 E122.86747
G1 X113.484 Y103.35 E122.89198
G1 X112.651 Y103.308 E122.91972
G1 X112.378 Y103.312 E122.9288
G1 X111.924 Y103.354 E122.94397
G1 X111.244 Y103.498 E122.96709
G1 X110.951 Y103.596 E122.97736
G1 X110.665 Y103.678 E122.98726
G1 X110.423 Y103.775 E122.99593
G1 X109.824 Y104.069 E123.01812
G1 X109.539 Y104.237 E123.02913
G1 X109.213 Y104.544 E123.04402
G1 X108.908 Y104.894 E123.05946
G1 X108.736 Y105.137 E123.06936
G1 X108.341 Y105.6 E123.08961
G1 X107.983 Y106.069 E123.10923
G1 X107.767 Y106.336 E123.12065
G1 X107.61 Y106.606 E123.13104
G1 X107.035 Y107.811 E123.17545
G1 X106.573 Y108.993 E123.21766
G1 X106.466 Y109.495 E123.23473
G1 X106.412 Y109.923 E123.24908
G1 X106.42 Y110.205 E123.25846
G1 X106.545 Y110.738 E123.27667
G1 X106.568 Y110.941 E123.28347
G1 X106.747 Y111.598 E123.30611
G1 X106.866 Y111.905 E123.31706
G1 X106.907 Y112.053 E123.32217
G1 X107.215 Y112.784 E123.34856
G1 X107.347 Y113.064 E123.35885
G1 X107.508 Y113.356 E123.36994
G1 X108.084 Y114.237 E123.40495
G1 X108.693 Y114.972 E123.4367
G1 X109.654 Y115.956 E123.48245
G1 X110.414 Y116.298 E123.51016
G1 X110.583 Y116.343 E123.51598
G1 X110.838 Y116.44 E123.52506
G1 X111.156 Y116.491 E123.53577
G1 X111.489 Y116.583 E123.54726
G1 X111.873 Y116.616 E123.56008
G1 X112.461 Y116.71 E123.57988
G1 X112.813 Y116.718 E123.59159
G0 F9000 X112.722 Y117.116
;TYPE:WALL-OUTER
G1 F1038.8 X113.002 Y117.095 E123.60093
G1 X113.325 Y117.046 E123.6118
G1 X114.075 Y116.976 E123.63685
G1 X114.677 Y116.762 E123.6581
G1 X115.64 Y116.351 E123.69293
G1 X115.906 Y116.224 E123.70273
G1 X116.195 Y116.061 E123.71377
G1 X116.518 Y115.816 E123.72725
G1 X116.729 Y115.691 E123.73541
G1 X117.117 Y115.354 E123.7525
G1 X117.486 Y115.089 E123.76761
G1 X117.943 Y114.633 E123.78908
G1 X118.176 Y114.299 E123.80263
G1 X118.421 Y113.977 E123.81608
G1 X118.875 Y113.208 E123.84579
G1 X119.022 Y112.91 E123.85684
G1 X119.275 Y112.282 E123.87936
G1 X119.357 Y112.134 E123.88498
G1 X119.439 Y111.83 E123.89546
G1 X119.528 Y111.64 E123.90243
G1 X119.571 Y111.22 E123.91648
G1 X119.663 Y110.872 E123.92845
G1 X119.687 Y110.818 E123.93041
G1 X119.73 Y110.47 E123.94208
G1 X119.747 Y109.994 E123.95792
G1 X119.737 Y109.55 E123.97269
G1 X119.681 Y108.99 E123.99141
G1 X119.56 Y108.551 E124.00655
G1 X119.51 Y108.099 E124.02168
G1 X119.368 Y107.731 E124.0348
G1 X119.24 Y107.447 E124.04516
G1 X119.198 Y107.29 E124.05057
G1 X119.105 Y107.151 E124.05613
G1 X119.051 Y106.967 E124.06251
G1 X118.755 Y106.383 E124.08428
G1 X118.631 Y106.223 E124.09101
G1 X118.442 Y105.923 E124.10281
G1 X117.93 Y105.323 E124.12904
G1 X117.656 Y105.032 E124.14234
G1 X117.297 Y104.72 E124.15816
G1 X117.234 Y104.68 E124.16064
G1 F1041.4 X116.927 Y104.428 E124.17382
G1 X116.633 Y104.256 E124.18512
G1 F1038.8 X116.47 Y104.131 E124.19195
G1 X116.129 Y103.941 E124.20493
G1 X115.999 Y103.846 E124.21029
G1 X115.72 Y103.699 E124.22078
G1 X115.093 Y103.399 E124.24389
G1 X114.777 Y103.27 E124.25525
G1 X114.188 Y103.077 E124.27586
G1 X113.532 Y102.952 E124.29807
G1 X112.658 Y102.908 E124.32718
G1 X112.356 Y102.912 E124.33722
G1 X111.861 Y102.958 E124.35376
G1 X111.275 Y103.089 E124.37373
G1 X111.15 Y103.108 E124.37794
G1 X110.841 Y103.212 E124.38878
G1 X110.535 Y103.299 E124.39936
G1 X110.26 Y103.409 E124.40921
G1 X109.634 Y103.717 E124.43242
G1 X109.297 Y103.915 E124.44542
G1 X108.925 Y104.266 E124.46243
G1 X108.592 Y104.647 E124.47926
G1 X108.431 Y104.877 E124.48859
G1 X108.029 Y105.349 E124.50922
G1 X107.673 Y105.817 E124.52877
G1 X107.437 Y106.108 E124.54123
G1 X107.256 Y106.419 E124.5532
G1 X106.667 Y107.653 E124.59868
G1 X106.437 Y108.258 E124.62021
G1 X106.189 Y108.875 E124.64233
G1 X106.046 Y109.551 E124.66531
G1 X106.012 Y109.909 E124.67727
G1 X106.022 Y110.257 E124.68885
G1 X106.151 Y110.811 E124.70777
G1 X106.173 Y111.011 E124.71446
G1 X106.248 Y111.301 E124.72442
G1 X106.288 Y111.417 E124.7285
G1 X106.365 Y111.72 E124.7389
G1 X106.484 Y112.028 E124.74988
G1 X106.529 Y112.187 E124.75538
G1 X106.849 Y112.947 E124.78281
G1 X106.99 Y113.246 E124.7938
G1 X107.165 Y113.563 E124.80584
G1 X107.762 Y114.475 E124.8421
G1 X108.395 Y115.24 E124.87512
G1 X109.346 Y116.214 E124.9204
G1 X109.581 Y116.363 E124.92966
G1 X110.284 Y116.678 E124.95528
G1 X110.441 Y116.717 E124.96066
G1 X110.736 Y116.83 E124.97116
G1 X111.05 Y116.877 E124.98172
G1 X111.419 Y116.979 E124.99446
G1 X111.81 Y117.011 E125.00751
G1 X112.424 Y117.109 E125.02819
G1 X112.722 Y117.116 E125.0381
G1 F2700 E120.0381
G0 F9000 X112.698 Y116.417
G0 X112.999 Y115.609
G0 X113.014 Y114.912
G1 F2700 E125.0381
G1 F1038.8 X112.676 Y114.836 E125.04962
G1 X112.522 Y114.824 E125.05476
G1 X111.868 Y114.623 E125.07752
G1 X111.709 Y114.59 E125.08292
G1 X111.365 Y114.456 E125.0952
G1 X111.018 Y114.296 E125.10791
G1 X110.723 Y113.931 E125.12352
G1 X110.398 Y113.766 E125.13564
G1 X110.062 Y113.451 E125.15096
G1 X109.95 Y113.313 E125.15687
G1 X109.65 Y113.029 E125.17061
G1 X109.407 Y112.691 E125.18445
G1 X109.229 Y112.387 E125.19617
G1 X108.82 Y111.951 E125.21605
G1 X108.502 Y111.744 E125.22867
G1 X108.256 Y111.492 E125.24039
G1 X107.864 Y110.738 E125.26865
G1 X107.769 Y110.395 E125.28049
G1 X107.738 Y110.035 E125.29251
G1 X107.781 Y109.707 E125.30351
G1 X107.947 Y109.288 E125.3185
G1 X108.433 Y108.784 E125.34179
G1 X108.826 Y108.575 E125.35659
G1 X109.186 Y108.285 E125.37197
G1 X109.384 Y107.932 E125.38543
G1 X109.54 Y107.689 E125.39503
G1 X109.636 Y107.516 E125.40161
G1 X109.844 Y107.198 E125.41425
G1 X109.998 Y106.751 E125.42998
G1 X110.184 Y106.405 E125.44304
G1 X110.547 Y106.095 E125.45892
G1 X110.731 Y106.048 E125.46524
G1 X111.072 Y105.88 E125.47788
G1 X111.412 Y105.845 E125.48925
G1 X111.747 Y105.833 E125.5004
G1 X112.352 Y105.834 E125.52052
G1 X112.522 Y105.816 E125.5262
G1 X112.827 Y105.815 E125.53635
G1 X113.198 Y105.777 E125.54875
G1 X113.561 Y105.598 E125.56221
G1 X113.908 Y105.577 E125.57378
G1 X114.213 Y105.521 E125.58409
G1 X114.587 Y105.505 E125.59654
G1 X114.878 Y105.523 E125.60624
G1 X115.368 Y105.581 E125.62265
G1 X115.681 Y105.632 E125.6332
G1 F1041.4 X116.188 Y105.801 E125.65093
G1 X116.563 Y106.052 E125.6659
G1 F1038.8 X116.792 Y106.316 E125.67752
G1 X116.914 Y106.479 E125.68429
G1 X117.172 Y106.789 E125.69771
G1 X117.379 Y107.082 E125.70964
G1 X117.701 Y107.594 E125.72976
G1 X118.011 Y108.155 E125.75108
G1 X118.393 Y108.653 E125.77195
G1 X118.576 Y109.034 E125.78601
G1 X118.645 Y109.343 E125.79654
G1 X118.698 Y109.708 E125.80881
G1 X118.712 Y110.138 E125.82312
G1 X118.618 Y110.853 E125.8471
G1 X118.498 Y111.232 E125.86032
G1 X118.244 Y111.705 E125.87818
G1 X117.863 Y112.232 E125.89981
G1 X117.707 Y112.477 E125.90947
G1 X117.392 Y112.875 E125.92635
G1 F1041.4 X116.896 Y113.356 E125.94928
G1 X116.572 Y113.689 E125.96469
G1 F1038.8 X116.218 Y113.94 E125.97912
G1 X115.922 Y114.056 E125.9897
G1 X115.765 Y114.152 E125.99582
G1 X115.436 Y114.303 E126.00786
G1 X114.956 Y114.487 E126.02496
G1 X114.821 Y114.53 E126.02967
G1 X114.476 Y114.711 E126.04263
G1 X114.128 Y114.76 E126.05432
G1 X113.99 Y114.747 E126.05893
G1 X113.578 Y114.935 E126.07399
G1 X113.334 Y114.916 E126.08213
G1 X113.014 Y114.912 E126.09277
G0 F9000 X113.046 Y115.394
;TYPE:FILL
G1 F1038.8 X110.259 Y116.141 E126.18874
G0 F9000 X110.348 Y115.943
G0 X108.867 Y114.713
G0 X108.698 Y114.851
G1 F1038.8 X109.152 Y113.159 E126.24701
G0 F9000 X108.974 Y113.286
G0 X107.864 Y112.025
G0 X107.146 Y110.766
G0 X107.356 Y110.707
G1 F1038.8 X106.644 Y110.898 E126.27153
G0 F9000 X106.862 Y110.877
G0 X107.16 Y109.534
G0 X107.378 Y108.993
G0 X108.205 Y108.113
G0 X108.306 Y108.306
G1 F1038.8 X107.344 Y107.344 E126.31677
G0 F9000 X107.543 Y107.44
G0 X110.319 Y105.489
G0 X111.216 Y105.162
G0 X111.236 Y105.382
G1 F1038.8 X111.748 Y103.472 E126.38254
G1 X111.921 Y103.436
G1 X113.601 Y105.116 E126.46157
G0 F9000 X113.59 Y104.895
G0 X110.875 Y105.255
G0 X110.319 Y105.489
G0 X109.953 Y105.718
G0 X107.402 Y108.933
G0 X107.16 Y109.534
G0 X107.092 Y110.05
G0 X107.143 Y110.532
G0 X107.274 Y110.997
G0 X107.741 Y111.885
G0 X109.581 Y113.876
G0 X110.615 Y114.811
G0 X111.707 Y115.242
G0 X112.581 Y115.468
G0 X113.296 Y115.555
G0 X113.685 Y115.587
G0 X114.505 Y115.374
G0 X115.93 Y114.846
G0 X115.838 Y114.646
G1 F1038.8 X117.599 Y114.174 E126.5222
G0 F9000 X117.473 Y114.085
G0 X115.651 Y115.565
G0 X115.756 Y115.756
G1 F1038.8 X114.986 Y114.986 E126.55842
G1 X114.856 Y115.055
G1 X114.52 Y116.308 E126.60157
G0 F9000 X114.319 Y115.829
;MESH:NONMESH
G0 F300 X114.319 Y115.829 Z3.4
G0 F9000 X112.874 Y115.599
G0 X112.947 Y115.295
;TIME_ELAPSED:265.431109
;LAYER:16
;TYPE:WALL-INNER
;MESH:cup.ply
G1 F1039 X112.605 Y115.21 E126.61329
G1 X112.374 Y115.176 E126.62106
G1 X112.174 Y115.093 E126.62826
G1 X111.758 Y114.944 E126.64296
G1 X111.57 Y114.895 E126.64942
G1 X111.139 Y114.686 E126.66535
G1 X110.768 Y114.454 E126.6799
G1 X110.463 Y114.149 E126.69425
G1 X110.172 Y113.982 E126.70541
G1 X109.788 Y113.636 E126.7226
G1 X109.628 Y113.46 E126.73051
G1 X109.369 Y113.234 E126.74194
G1 X109.057 Y112.79 E126.75999
G1 X108.911 Y112.54 E126.76962
G1 X108.561 Y112.184 E126.78623
G1 X108.256 Y111.976 E126.79851
G1 X107.96 Y111.66 E126.81291
G1 X107.788 Y111.3 E126.82618
G1 X107.579 Y110.938 E126.84008
G1 X107.448 Y110.495 E126.85545
G1 X107.401 Y110.065 E126.86983
G1 X107.456 Y109.589 E126.88577
G1 X107.655 Y109.106 E126.90314
G1 X108.073 Y108.65 E126.92372
G1 X108.438 Y108.425 E126.93798
G1 X108.908 Y108.05 E126.95798
G1 X109.013 Y107.86 E126.9652
G1 X109.213 Y107.546 E126.97758
G1 X109.354 Y107.302 E126.98695
G1 X109.555 Y107.023 E126.99839
G1 X109.737 Y106.566 E127.01475
G1 X110.065 Y106.108 E127.03349
G1 X110.333 Y105.901 E127.04475
G1 X110.562 Y105.807 E127.05298
G1 X110.924 Y105.608 E127.06672
G1 X111.357 Y105.551 E127.08125
G1 X112.233 Y105.541 E127.11039
G1 X112.467 Y105.502 E127.11828
G1 X112.78 Y105.493 E127.12869
G1 X113.088 Y105.463 E127.13899
G1 X113.441 Y105.276 E127.15227
G1 X113.83 Y105.243 E127.16526
G1 X114.188 Y105.168 E127.17742
G1 X114.505 Y105.141 E127.188
G1 X114.915 Y105.145 E127.20164
G1 X115.394 Y105.187 E127.21763
G1 X115.72 Y105.227 E127.22856
G1 F1033.9 X115.879 Y105.264 E127.23401
G1 F858.7 X116.312 Y105.291 E127.25147
G1 F750.2 X116.865 Y105.682 E127.28267
G1 F758.4 X117.042 Y105.867 E127.29434
G1 F744.8 X117.451 Y106.364 E127.3242
G1 F735.6 X117.789 Y106.83 E127.35125
G1 F743.5 X118.103 Y107.362 E127.37996
G1 F778.3 X118.399 Y107.951 E127.40923
G1 F880.5 X118.723 Y108.452 E127.43265
G1 F1068.4 X118.91 Y108.933 E127.44934
G1 F1190.9 X118.982 Y109.249 E127.45875
G1 F1208.2 X119.028 Y109.646 E127.47018
G1 F1222.4 X119.036 Y110.042 E127.48138
G1 F1226 X119.019 Y110.415 E127.4919
G1 F1255.6 X118.934 Y110.932 E127.50632
G1 F1184.1 X118.791 Y111.392 E127.52038
G1 F1026.2 X118.54 Y111.896 E127.53934
G1 F927.7 X118.37 Y112.162 E127.5511
G1 F855.2 X118.017 Y112.762 E127.57923
G1 F799.3 X117.691 Y113.217 E127.60343
G1 F739.5 X117.401 Y113.531 E127.62341
G1 F839.6 X117.04 Y113.758 E127.64096
G1 F1039 X116.879 Y113.929 E127.64877
G1 X116.456 Y114.249 E127.66641
G1 X116.103 Y114.394 E127.67911
G1 X115.932 Y114.493 E127.68568
G1 X115.601 Y114.642 E127.69775
G1 X114.99 Y114.862 E127.71935
G1 X114.627 Y115.058 E127.73307
G1 X114.163 Y115.126 E127.74867
G1 X114.064 Y115.124 E127.75196
G1 X113.669 Y115.308 E127.76646
G1 X112.947 Y115.295 E127.79047
G0 F9000 X112.946 Y115.595
G0 X112.572 Y116.412
G0 X112.565 Y116.727
G1 F1039 X113.029 Y116.689 E127.80596
G1 X113.773 Y116.595 E127.8309
G1 X113.999 Y116.578 E127.83844
G1 X114.401 Y116.455 E127.85242
G1 X115.273 Y116.045 E127.88447
G1 X115.48 Y115.979 E127.8917
G1 X115.73 Y115.861 E127.90089
G1 X115.974 Y115.723 E127.91021
G1 X116.283 Y115.486 E127.92317
G1 X116.57 Y115.301 E127.93452
G1 X116.845 Y115.059 E127.94671
G1 X117.23 Y114.781 E127.9625
G1 X117.671 Y114.342 E127.9832
G1 F839.6 X117.838 Y113.922 E128.0018
G1 F716.6 X117.997 Y113.728 E128.0139
G1 F774 X118.469 Y112.99 E128.05301
G1 F865.9 X118.832 Y112.284 E128.0847
G1 F942.4 X118.957 Y112.008 E128.09581
G1 F1018.7 X119.066 Y111.696 E128.10702
G1 F1079.5 X119.144 Y111.531 E128.11286
G1 F1164.2 X119.205 Y111.167 E128.12382
G1 F1226 X119.326 Y110.691 E128.13766
G1 F1215.3 X119.36 Y110.421 E128.1454
G1 F1222.4 X119.375 Y110.048 E128.15596
G1 F1218.8 X119.364 Y109.561 E128.16977
G1 F1190.9 X119.309 Y109.073 E128.18402
G1 F1138.7 X119.176 Y108.601 E128.1989
G1 F1036.5 X119.114 Y108.29 E128.20948
G1 F917.5 X118.977 Y107.986 E128.22204
G1 F855.2 X118.936 Y107.866 E128.22716
G1 F810.2 X118.694 Y107.366 E128.25085
G1 F768.2 X118.606 Y107.135 E128.26197
G1 F740.9 X118.327 Y106.615 E128.2895
G1 F726.6 X118.048 Y106.207 E128.31301
G1 F738.2 X117.452 Y105.496 E128.35644
G1 F758.4 X117.235 Y105.283 E128.3703
G1 F743.5 X116.656 Y104.834 E128.40435
G1 F715.3 X116.509 Y104.755 E128.41242
G1 F839.6 X116.279 Y104.492 E128.4268
G1 F1033.9 X115.962 Y104.308 E128.43905
G1 F1039 X115.79 Y104.19 E128.44599
G1 X115.516 Y104.046 E128.45628
G1 X114.917 Y103.762 E128.47833
G1 X114.616 Y103.64 E128.48913
G1 X114.292 Y103.526 E128.50056
G1 X114.199 Y103.48 E128.50401
G1 X113.525 Y103.356 E128.5268
G1 X112.793 Y103.312 E128.55119
G1 X112.453 Y103.305 E128.5625
G1 X111.932 Y103.351 E128.5799
G1 X111.405 Y103.475 E128.5979
G1 X111.248 Y103.5 E128.60319
G1 X110.985 Y103.591 E128.61245
G1 X110.67 Y103.685 E128.62338
G1 X110.405 Y103.785 E128.6328
G1 X109.827 Y104.067 E128.65419
G1 X109.543 Y104.234 E128.66515
G1 X109.227 Y104.531 E128.67957
G1 X108.928 Y104.874 E128.69471
G1 X108.71 Y105.166 E128.70683
G1 X108.375 Y105.556 E128.72393
G1 X107.981 Y106.068 E128.74542
G1 X107.755 Y106.343 E128.75726
G1 X107.619 Y106.581 E128.76637
G1 X107.022 Y107.835 E128.81257
G1 X106.804 Y108.41 E128.83302
G1 X106.573 Y108.985 E128.85363
G1 X106.413 Y109.756 E128.87982
G1 X106.395 Y110.148 E128.89287
G1 X106.55 Y110.784 E128.91464
G1 X106.569 Y110.96 E128.92053
G1 X106.675 Y111.325 E128.93317
G1 X106.74 Y111.597 E128.94247
G1 X107.09 Y112.498 E128.97462
G1 X107.216 Y112.793 E128.98529
G1 X107.354 Y113.082 E128.99594
G1 X107.497 Y113.345 E129.0059
G1 X107.577 Y113.457 E129.01048
G1 X107.778 Y113.793 E129.0235
G1 X107.885 Y113.933 E129.02936
G1 X108.086 Y114.245 E129.04171
G1 X108.678 Y114.959 E129.07256
G1 X109.605 Y115.902 E129.11654
G1 X109.855 Y116.046 E129.12613
G1 X110.409 Y116.293 E129.14631
G1 X110.549 Y116.327 E129.1511
G1 X110.842 Y116.438 E129.16152
G1 X111.159 Y116.49 E129.1722
G1 X111.431 Y116.564 E129.18158
G1 X112.094 Y116.645 E129.2038
G1 X112.565 Y116.727 E129.2197
G0 F9000 X112.722 Y117.115
;TYPE:WALL-OUTER
G1 F1039 X113.055 Y117.089 E129.23081
G1 X113.803 Y116.994 E129.25588
G1 X114.082 Y116.973 E129.26519
G1 X114.387 Y116.867 E129.27593
G1 X114.53 Y116.836 E129.2808
G1 X115.477 Y116.394 E129.31556
G1 X115.618 Y116.357 E129.3204
G1 X115.895 Y116.227 E129.33058
G1 X116.195 Y116.057 E129.34205
G1 X116.511 Y115.815 E129.35529
G1 X116.812 Y115.621 E129.3672
G1 X117.12 Y115.352 E129.3808
G1 X117.49 Y115.087 E129.39594
G1 X117.935 Y114.644 E129.41682
G1 F1041.6 X118.171 Y114.306 E129.4305
G1 X118.413 Y113.983 E129.44389
G1 F1039 X118.479 Y113.845 E129.44898
G1 X118.867 Y113.205 E129.47387
G1 X119.229 Y112.447 E129.50181
G1 X119.349 Y112.14 E129.51277
G1 X119.445 Y111.809 E129.52423
G1 X119.526 Y111.634 E129.53065
G1 X119.566 Y111.233 E129.54405
G1 X119.65 Y110.88 E129.55612
G1 X119.689 Y110.786 E129.5595
G1 X119.729 Y110.459 E129.57046
G1 X119.745 Y110.159 E129.58045
G1 X119.736 Y109.547 E129.60081
G1 X119.681 Y109.004 E129.61896
G1 X119.561 Y108.559 E129.63429
G1 X119.52 Y108.192 E129.64658
G1 X119.404 Y107.883 E129.65755
G1 X119.37 Y107.743 E129.66234
G1 X119.239 Y107.446 E129.67314
G1 X119.198 Y107.288 E129.67857
G1 X119.104 Y107.146 E129.68423
G1 X119.054 Y106.968 E129.69038
G1 X118.755 Y106.382 E129.71226
G1 X118.435 Y105.911 E129.7312
G1 X117.798 Y105.167 E129.76378
G1 X117.55 Y104.931 E129.77517
G1 X116.935 Y104.432 E129.80151
G1 X116.631 Y104.254 E129.81322
G1 X116.473 Y104.133 E129.81984
G1 X116.155 Y103.958 E129.83192
G1 X116.001 Y103.849 E129.83819
G1 X115.706 Y103.693 E129.84929
G1 X115.097 Y103.404 E129.87171
G1 X114.778 Y103.273 E129.88318
G1 X114.452 Y103.159 E129.89467
G1 X114.325 Y103.095 E129.8994
G1 X113.871 Y103.018 E129.91471
G1 X113.577 Y102.958 E129.92469
G1 X112.809 Y102.912 E129.95028
G1 X112.439 Y102.904 E129.96259
G1 X111.868 Y102.955 E129.98166
G1 X111.298 Y103.088 E130.00113
G1 X111.153 Y103.11 E130.006
G1 X110.542 Y103.305 E130.02734
G1 X110.246 Y103.417 E130.03786
G1 X109.638 Y103.714 E130.06037
G1 X109.301 Y103.912 E130.07337
G1 X108.939 Y104.253 E130.08991
G1 X108.615 Y104.624 E130.10629
G1 X108.43 Y104.877 E130.11672
G1 X108.028 Y105.348 E130.13731
G1 X107.672 Y105.814 E130.15682
G1 X107.424 Y106.115 E130.16979
G1 X107.264 Y106.395 E130.18051
G1 X106.664 Y107.655 E130.22693
G1 X106.189 Y108.869 E130.27029
G1 X106.015 Y109.706 E130.29872
G1 X105.998 Y110.06 E130.31051
G1 X106.032 Y110.347 E130.32012
G1 X106.152 Y110.828 E130.33661
G1 X106.175 Y111.031 E130.34341
G1 X106.286 Y111.419 E130.35683
G1 X106.358 Y111.717 E130.36703
G1 X106.722 Y112.654 E130.40046
G1 X106.854 Y112.964 E130.41167
G1 X106.988 Y113.246 E130.42205
G1 X107.156 Y113.557 E130.43381
G1 X107.254 Y113.697 E130.43949
G1 X107.446 Y114.017 E130.4519
G1 X107.557 Y114.163 E130.458
G1 X107.763 Y114.482 E130.47063
G1 X108.381 Y115.227 E130.50283
G1 X109.358 Y116.222 E130.54921
G1 X109.673 Y116.403 E130.56129
G1 X110.281 Y116.674 E130.58343
G1 X110.43 Y116.709 E130.58852
G1 X110.737 Y116.826 E130.59945
G1 X111.093 Y116.885 E130.61145
G1 X111.352 Y116.958 E130.6204
G1 X112.026 Y117.039 E130.64298
G1 X112.423 Y117.108 E130.65638
G1 X112.722 Y117.115 E130.66633
G1 F2700 E125.66633
G0 F9000 X112.699 Y116.416
G0 X113.01 Y115.595
G0 X113.012 Y114.896
G1 F2700 E130.66633
G1 F1039 X112.671 Y114.814 E130.678
G1 X112.516 Y114.8 E130.68317
G1 X112.322 Y114.721 E130.69014
G1 X111.873 Y114.56 E130.706
G1 X111.681 Y114.509 E130.71261
G1 X111.35 Y114.346 E130.72488
G1 X111.003 Y114.124 E130.73858
G1 X110.707 Y113.827 E130.75253
G1 X110.405 Y113.656 E130.76407
G1 X110.043 Y113.326 E130.78037
G1 X109.907 Y113.171 E130.78722
G1 X109.675 Y112.976 E130.7973
G1 X109.403 Y112.588 E130.81306
G1 X109.231 Y112.295 E130.82436
G1 X108.818 Y111.875 E130.84396
G1 X108.508 Y111.665 E130.85641
G1 X108.283 Y111.413 E130.86765
G1 X108.142 Y111.112 E130.8787
G1 X107.957 Y110.804 E130.89065
G1 X107.836 Y110.393 E130.9049
G1 X107.805 Y110.08 E130.91536
G1 X107.844 Y109.707 E130.92784
G1 X107.997 Y109.324 E130.94155
G1 X108.347 Y108.947 E130.95866
G1 X108.664 Y108.756 E130.97097
G1 X108.984 Y108.507 E130.98446
G1 X109.238 Y108.28 E130.99579
G1 X109.35 Y108.076 E131.00353
G1 X109.545 Y107.771 E131.01557
G1 X109.7 Y107.502 E131.0259
G1 X109.909 Y107.218 E131.03762
G1 X110.107 Y106.726 E131.05526
G1 X110.343 Y106.403 E131.06857
G1 X110.543 Y106.241 E131.07713
G1 X110.724 Y106.175 E131.08354
G1 X111.054 Y105.993 E131.09607
G1 X111.41 Y105.948 E131.10801
G1 X112.073 Y105.943 E131.13006
G1 X112.345 Y105.928 E131.13912
G1 X112.503 Y105.9 E131.14446
G1 X112.804 Y105.893 E131.15447
G1 X113.206 Y105.853 E131.16791
G1 X113.559 Y105.666 E131.18119
G1 X113.89 Y105.639 E131.19224
G1 X114.222 Y105.567 E131.20354
G1 X114.539 Y105.54 E131.21412
G1 X114.88 Y105.544 E131.22546
G1 X115.387 Y105.589 E131.24239
G1 X115.703 Y105.632 E131.253
G1 X116.16 Y105.772 E131.26889
G1 X116.571 Y106.053 E131.28545
G1 X116.786 Y106.301 E131.29637
G1 X117.059 Y106.644 E131.31095
G1 X117.388 Y107.103 E131.32973
G1 X117.683 Y107.585 E131.34853
G1 X118.013 Y108.201 E131.37177
G1 X118.371 Y108.669 E131.39137
G1 X118.548 Y109.034 E131.40486
G1 X118.621 Y109.356 E131.41584
G1 X118.66 Y109.689 E131.427
G1 X118.667 Y110.023 E131.43811
G1 X118.648 Y110.374 E131.4498
G1 X118.58 Y110.851 E131.46582
G1 X118.458 Y111.185 E131.47765
G1 X118.184 Y111.68 E131.49647
G1 X118.015 Y111.91 E131.50596
G1 X117.663 Y112.479 E131.52821
G1 X117.338 Y112.909 E131.54614
G1 F1041.6 X116.907 Y113.316 E131.56581
G1 X116.595 Y113.645 E131.58085
G1 F1039 X116.235 Y113.909 E131.5957
G1 X115.923 Y114.036 E131.6069
G1 X115.768 Y114.128 E131.6129
G1 X115.423 Y114.282 E131.62547
G1 X114.826 Y114.496 E131.64656
G1 X114.482 Y114.677 E131.65949
G1 X114.132 Y114.727 E131.67125
G1 X113.993 Y114.715 E131.67589
G1 X113.578 Y114.91 E131.69114
G1 X113.316 Y114.897 E131.69986
G1 X113.012 Y114.896 E131.70997
G0 F9000 X113.109 Y115.377
;TYPE:FILL
G1 F1039 X110.261 Y116.14 E131.80804
G0 F9000 X110.35 Y115.941
G0 X108.865 Y114.717
G0 X108.697 Y114.855
G1 F1039 X109.17 Y113.091 E131.86878
G0 F9000 X108.99 Y113.217
G0 X107.871 Y111.921
G0 X107.211 Y110.751
G0 X107.422 Y110.689
G1 F1039 X106.643 Y110.898 E131.89561
G0 F9000 X106.86 Y110.876
G0 X107.218 Y109.537
G0 X107.451 Y108.977
G0 X108.26 Y108.182
G0 X108.371 Y108.371
G1 F1039 X107.343 Y107.343 E131.94396
G0 F9000 X107.54 Y107.438
G0 X110.242 Y105.663
G0 X111.181 Y105.272
G0 X111.207 Y105.491
G1 F1039 X111.747 Y103.476 E132.01335
G1 X111.92 Y103.435
G1 X113.661 Y105.176 E132.09524
G0 F9000 X113.644 Y104.958
G0 X110.851 Y105.374
G0 X110.242 Y105.663
G0 X109.88 Y105.953
G0 X107.451 Y108.977
G0 X107.218 Y109.537
G0 X107.161 Y110.056
G0 X107.21 Y110.535
G0 X107.366 Y111.062
G0 X107.747 Y111.777
G0 X109.21 Y113.426
G0 X110.621 Y114.645
G0 X111.482 Y115.123
G0 X112.345 Y115.427
G0 X112.917 Y115.534
G0 X113.696 Y115.56
G0 X114.262 Y115.409
G0 X115.796 Y114.882
G0 X115.708 Y114.681
G1 F1039 X117.648 Y114.161 E132.16204
G0 F9000 X117.495 Y114.054
G0 X115.647 Y115.564
G0 X115.754 Y115.754
G1 F1039 X114.965 Y114.965 E132.19915
G1 X114.865 Y115.018
G1 X114.519 Y116.31 E132.24364
G0 F9000 X114.301 Y115.839
;MESH:NONMESH
G0 F300 X114.301 Y115.839 Z3.6
G0 F9000 X112.963 Y115.595
G0 X112.964 Y115.25
;TIME_ELAPSED:277.793154
;LAYER:17
;TYPE:WALL-INNER
;MESH:cup.ply
G1 F1040.7 X112.314 Y115.092 E132.26589
G1 X112.142 Y115.001 E132.27236
G1 X111.478 Y114.737 E132.29613
G1 X110.765 Y114.291 E132.3241
G1 X110.498 Y114.087 E132.33527
G1 X110.168 Y113.899 E132.34791
G1 X109.756 Y113.531 E132.36628
G1 X109.691 Y113.459 E132.36951
G1 X109.38 Y113.188 E132.38323
G1 X109.049 Y112.701 E132.40281
G1 X108.919 Y112.479 E132.41137
G1 X108.556 Y112.12 E132.42835
G1 X108.224 Y111.879 E132.44199
G1 X107.982 Y111.59 E132.45453
G1 X107.794 Y111.181 E132.4695
G1 X107.648 Y110.93 E132.47916
G1 X107.503 Y110.482 E132.49482
G1 X107.454 Y110.054 E132.50915
G1 X107.5 Y109.626 E132.52347
G1 X107.64 Y109.208 E132.53813
G1 X108.077 Y108.712 E132.56011
G1 X108.439 Y108.495 E132.57415
G1 X108.915 Y108.103 E132.59466
G1 X109.328 Y107.389 E132.6221
G1 X109.618 Y107.01 E132.63797
G1 X109.823 Y106.582 E132.65375
G1 X110.173 Y106.135 E132.67264
G1 X110.875 Y105.736 E132.69949
G1 X111.401 Y105.667 E132.71714
G1 X111.811 Y105.664 E132.73077
G1 X111.902 Y105.675 E132.73382
G1 X112.283 Y105.632 E132.74657
G1 X112.473 Y105.595 E132.75301
G1 X113.09 Y105.551 E132.77359
G1 X113.417 Y105.368 E132.78605
G1 X113.807 Y105.307 E132.79918
G1 X114.113 Y105.225 E132.80972
G1 X114.473 Y105.177 E132.8218
G1 X114.854 Y105.165 E132.83447
G1 F1022.8 X115.745 Y105.229 E132.8647
G1 F988.8 X116.245 Y105.363 E132.88283
G1 F839.2 X116.47 Y105.399 E132.89222
G1 F746 X116.877 Y105.703 E132.91579
G1 F744.7 X117.147 Y106.001 E132.93448
G1 F732.9 X117.519 Y106.468 E132.96268
G1 F726.5 X117.793 Y106.855 E132.98528
G1 F732.9 X118.092 Y107.37 E133.0134
G1 F766.6 X118.387 Y107.959 E133.04314
G1 F856.5 X118.699 Y108.455 E133.06682
G1 F1035.5 X118.891 Y108.932 E133.08401
G1 F1159.5 X118.968 Y109.264 E133.09418
G1 F1169.3 X119.008 Y109.603 E133.10429
G1 F1182.6 X119.016 Y110.262 E133.12358
G1 F1185.9 X118.972 Y110.616 E133.13399
G1 F1213.6 X118.924 Y110.89 E133.14192
G1 F1143.6 X118.745 Y111.413 E133.15865
G1 F974.9 X118.484 Y111.915 E133.17874
G1 F883.8 X118.385 Y112.073 E133.18605
G1 F832.5 X118.017 Y112.726 E133.21721
G1 F782.5 X117.704 Y113.168 E133.24117
G1 F732.9 X117.486 Y113.418 E133.25683
G1 F840.9 X117.12 Y113.643 E133.27452
G1 F1040.7 X116.884 Y113.895 E133.286
G1 X116.462 Y114.222 E133.30376
G1 X116.107 Y114.372 E133.31657
G1 X115.911 Y114.482 E133.32405
G1 X115.605 Y114.612 E133.33511
G1 X114.976 Y114.83 E133.35725
G1 X114.63 Y115.013 E133.37027
G1 X114.17 Y115.079 E133.38572
G1 X114.066 Y115.076 E133.38918
G1 X113.673 Y115.27 E133.40376
G1 X112.964 Y115.25 E133.42735
G0 F9000 X112.96 Y115.551
G0 X112.582 Y116.411
G0 X112.575 Y116.724
G1 F1040.7 X112.976 Y116.69 E133.44074
G1 X113.771 Y116.594 E133.46737
G1 X114 Y116.576 E133.47501
G1 X114.291 Y116.477 E133.48523
G1 X114.396 Y116.454 E133.48881
G1 X115.272 Y116.041 E133.52102
G1 X115.475 Y115.977 E133.5281
G1 X115.734 Y115.857 E133.53759
G1 X115.979 Y115.719 E133.54695
G1 X116.294 Y115.48 E133.5601
G1 X116.571 Y115.3 E133.57109
G1 X116.858 Y115.048 E133.58379
G1 X117.229 Y114.784 E133.59893
G1 X117.64 Y114.372 E133.61829
G1 X117.777 Y114.171 E133.62638
G1 F840.9 X117.924 Y113.809 E133.64246
G1 F734.2 X118.234 Y113.36 E133.66818
G1 F785.4 X118.47 Y112.976 E133.68805
G1 F832.5 X118.81 Y112.299 E133.71954
G1 F889.5 X118.94 Y112.008 E133.73195
G1 F986.4 X119.147 Y111.461 E133.75247
G1 F1116 X119.189 Y111.207 E133.76045
G1 F1182.6 X119.294 Y110.757 E133.77398
G1 F1189.3 X119.32 Y110.681 E133.77632
G1 F1185.9 X119.36 Y110.35 E133.78605
G1 X119.37 Y110.008 E133.79603
G1 F1179.2 X119.359 Y109.567 E133.80898
G1 F1156.3 X119.303 Y109.081 E133.82363
G1 F1107.1 X119.172 Y108.608 E133.83897
G1 F1003 X119.108 Y108.292 E133.8501
G1 F889.5 X118.972 Y107.988 E133.86306
G1 F832.5 X118.939 Y107.888 E133.86743
G1 F794.4 X118.689 Y107.366 E133.89265
G1 F755.5 X118.601 Y107.135 E133.90398
G1 F730.3 X118.33 Y106.622 E133.93148
G1 F717.7 X118.157 Y106.359 E133.94666
G1 F726.5 X117.581 Y105.638 E133.99063
G1 F740.7 X117.332 Y105.369 E134.00776
G1 F743.3 X117.023 Y105.106 E134.02665
G1 F738.1 X116.812 Y104.949 E134.03898
G1 F832.5 X116.613 Y104.707 E134.05201
G1 F995.9 X116.278 Y104.48 E134.06607
G1 F1040.7 X115.963 Y104.306 E134.07804
G1 X115.796 Y104.191 E134.08479
G1 X115.575 Y104.074 E134.0931
G1 X115.31 Y103.969 E134.10259
G1 X115.183 Y103.885 E134.10765
G1 X114.935 Y103.767 E134.11678
G1 X114.619 Y103.641 E134.1281
G1 X114.301 Y103.529 E134.13931
G1 X114.202 Y103.479 E134.143
G1 X113.409 Y103.342 E134.16977
G1 X112.514 Y103.303 E134.19956
G1 X111.923 Y103.35 E134.21928
G1 X111.601 Y103.437 E134.23038
G1 X111.261 Y103.497 E134.24186
G1 X110.938 Y103.607 E134.25321
G1 X110.818 Y103.636 E134.25731
G1 X110.487 Y103.77 E134.26919
G1 X110.381 Y103.799 E134.27285
G1 X109.857 Y104.054 E134.29223
G1 X109.522 Y104.254 E134.30521
G1 X109.229 Y104.529 E134.31857
G1 X108.975 Y104.816 E134.33132
G1 X108.759 Y105.101 E134.34321
G1 X108.294 Y105.654 E134.36724
G1 X107.94 Y106.115 E134.38658
G1 X107.751 Y106.342 E134.3964
G1 X107.607 Y106.596 E134.40611
G1 X107.028 Y107.815 E134.451
G1 X106.91 Y108.109 E134.46153
G1 X106.811 Y108.387 E134.47135
G1 X106.569 Y108.988 E134.4929
G1 X106.408 Y109.773 E134.51955
G1 X106.381 Y110.102 E134.53053
G1 X106.548 Y110.766 E134.5533
G1 X106.568 Y110.959 E134.55975
G1 X106.668 Y111.309 E134.57186
G1 X106.74 Y111.601 E134.58186
G1 X107.098 Y112.528 E134.61492
G1 X107.343 Y113.076 E134.63488
G1 X107.487 Y113.342 E134.64494
G1 X107.572 Y113.457 E134.6497
G1 X107.991 Y114.137 E134.67626
G1 X108.322 Y114.528 E134.6933
G1 X108.622 Y114.907 E134.70938
G1 X109.598 Y115.895 E134.75557
G1 X109.845 Y116.036 E134.76503
G1 X110.103 Y116.158 E134.77452
G1 X110.108 Y116.17 E134.77495
G1 X110.401 Y116.285 E134.78542
G1 X110.668 Y116.36 E134.79465
G1 X110.849 Y116.432 E134.80113
G1 X111.154 Y116.484 E134.81142
G1 X111.508 Y116.582 E134.82363
G1 X111.868 Y116.611 E134.83565
G1 X112.575 Y116.724 E134.85946
G0 F9000 X112.72 Y117.113
;TYPE:WALL-OUTER
G1 F1040.7 X113.024 Y117.088 E134.86961
G1 X113.803 Y116.993 E134.89571
G1 X114.082 Y116.971 E134.90502
G1 X114.375 Y116.869 E134.91533
G1 X114.526 Y116.836 E134.92047
G1 X115.443 Y116.403 E134.9542
G1 X115.611 Y116.355 E134.96002
G1 X115.917 Y116.213 E134.97124
G1 X116.2 Y116.053 E134.98205
G1 X116.512 Y115.816 E134.99508
G1 X116.813 Y115.62 E135.00703
G1 X117.127 Y115.346 E135.02089
G1 X117.488 Y115.091 E135.03559
G1 X117.95 Y114.628 E135.05734
G1 X118.182 Y114.289 E135.071
G1 X118.415 Y113.981 E135.08385
G1 X118.872 Y113.198 E135.114
G1 X119.236 Y112.43 E135.14227
G1 X119.343 Y112.154 E135.15212
G1 X119.437 Y111.83 E135.16334
G1 X119.536 Y111.547 E135.17331
G1 X119.565 Y111.243 E135.18347
G1 X119.635 Y110.919 E135.19449
G1 X119.689 Y110.77 E135.19976
G1 X119.74 Y110.319 E135.21486
G1 X119.746 Y109.999 E135.2255
G1 X119.736 Y109.55 E135.24044
G1 X119.681 Y109.011 E135.25846
G1 X119.567 Y108.589 E135.273
G1 X119.522 Y108.192 E135.28629
G1 X119.405 Y107.883 E135.29728
G1 X119.371 Y107.743 E135.30207
G1 X119.104 Y107.145 E135.32385
G1 X119.054 Y106.967 E135.33
G1 X118.754 Y106.376 E135.35205
G1 X118.553 Y106.07 E135.36422
G1 X117.937 Y105.311 E135.39674
G1 X117.663 Y105.022 E135.40998
G1 X117.308 Y104.716 E135.42557
G1 X117.258 Y104.686 E135.42751
G1 F1043.3 X116.833 Y104.347 E135.44554
G1 X116.472 Y104.13 E135.45952
G1 F1040.7 X116.133 Y103.941 E135.47243
G1 X116.008 Y103.85 E135.47757
G1 X115.725 Y103.701 E135.48821
G1 X115.095 Y103.401 E135.51142
G1 X114.779 Y103.273 E135.52276
G1 X114.463 Y103.163 E135.53389
G1 X114.327 Y103.094 E135.53896
G1 X113.892 Y103.023 E135.55362
G1 X113.722 Y102.981 E135.55944
G1 X113.445 Y102.943 E135.56874
G1 X112.506 Y102.902 E135.6
G1 X111.854 Y102.954 E135.62176
G1 X111.497 Y103.051 E135.63406
G1 X111.161 Y103.108 E135.6454
G1 X110.845 Y103.218 E135.65652
G1 X110.694 Y103.254 E135.66169
G1 X110.379 Y103.384 E135.67302
G1 X110.239 Y103.423 E135.67786
G1 X109.654 Y103.708 E135.6995
G1 X109.288 Y103.924 E135.71363
G1 X108.942 Y104.251 E135.72947
G1 X108.665 Y104.562 E135.74332
G1 X108.433 Y104.868 E135.75609
G1 X108.025 Y105.348 E135.77704
G1 X107.632 Y105.859 E135.79849
G1 X107.421 Y106.114 E135.80949
G1 X107.252 Y106.412 E135.82089
G1 X106.662 Y107.654 E135.86662
G1 X106.54 Y107.955 E135.87742
G1 X106.431 Y108.259 E135.88817
G1 X106.184 Y108.872 E135.91015
G1 X106.011 Y109.717 E135.93883
G1 X105.977 Y110.137 E135.95285
G1 X106.151 Y110.824 E135.97642
G1 X106.174 Y111.035 E135.98348
G1 X106.279 Y111.405 E135.99627
G1 X106.357 Y111.721 E136.0071
G1 X106.729 Y112.684 E136.04143
G1 X106.986 Y113.256 E136.06229
G1 X107.147 Y113.554 E136.07356
G1 X107.245 Y113.69 E136.07913
G1 X107.667 Y114.373 E136.10584
G1 X108.008 Y114.776 E136.12339
G1 X108.322 Y115.173 E136.14023
G1 X109.352 Y116.215 E136.18896
G1 X109.661 Y116.391 E136.20079
G1 X109.907 Y116.507 E136.20983
G1 X109.915 Y116.524 E136.21046
G1 X110.274 Y116.665 E136.22329
G1 X110.546 Y116.741 E136.23268
G1 X110.741 Y116.82 E136.23968
G1 X111.026 Y116.865 E136.24927
G1 X111.438 Y116.978 E136.26348
G1 X111.805 Y117.007 E136.27573
G1 X112.423 Y117.106 E136.29654
G1 X112.72 Y117.113 E136.30643
G1 F2700 E131.30643
G0 F9000 X112.696 Y116.414
G0 X112.996 Y115.552
G0 X113.005 Y114.852
G1 F2700 E136.30643
G1 F1040.7 X112.674 Y114.767 E136.31779
G1 X112.475 Y114.726 E136.32455
G1 X112.311 Y114.637 E136.33076
G1 X111.697 Y114.399 E136.35266
G1 X110.991 Y113.96 E136.38031
G1 X110.718 Y113.751 E136.39174
G1 X110.4 Y113.573 E136.40387
G1 X110.07 Y113.28 E136.41854
G1 X109.97 Y113.17 E136.42349
G1 X109.676 Y112.917 E136.43639
G1 X109.397 Y112.504 E136.45297
G1 X109.238 Y112.231 E136.46347
G1 X108.816 Y111.814 E136.48321
G1 X108.486 Y111.569 E136.49688
G1 X108.325 Y111.384 E136.50503
G1 X108.149 Y110.996 E136.5192
G1 X108.014 Y110.767 E136.52805
G1 X107.902 Y110.434 E136.53973
G1 X107.858 Y110.037 E136.55302
G1 X107.892 Y109.706 E136.56408
G1 X107.993 Y109.412 E136.57442
G1 X108.353 Y109.011 E136.59235
G1 X108.667 Y108.825 E136.60448
G1 X109.243 Y108.349 E136.62934
G1 X109.289 Y108.247 E136.63306
G1 X109.666 Y107.605 E136.65782
G1 X109.96 Y107.22 E136.67393
G1 X110.165 Y106.796 E136.6896
G1 X110.443 Y106.438 E136.70467
G1 X111.007 Y106.121 E136.72619
G1 X111.402 Y106.068 E136.73945
G1 X111.759 Y106.061 E136.75132
G1 X111.901 Y106.078 E136.75608
G1 X112.35 Y106.027 E136.77111
G1 X112.478 Y105.998 E136.77547
G1 X113.211 Y105.942 E136.79993
G1 X113.551 Y105.751 E136.8129
G1 X113.89 Y105.699 E136.8243
G1 X114.198 Y105.616 E136.83491
G1 X114.523 Y105.574 E136.84581
G1 X114.863 Y105.565 E136.85712
G1 X115.704 Y105.632 E136.88518
G1 X116.159 Y105.77 E136.901
G1 X116.565 Y106.065 E136.91769
G1 X116.768 Y106.301 E136.92804
G1 X117.146 Y106.78 E136.94834
G1 X117.388 Y107.13 E136.96249
G1 X117.668 Y107.595 E136.98055
G1 X117.994 Y108.208 E137.00364
G1 X118.32 Y108.646 E137.0218
G1 X118.523 Y109.032 E137.0363
G1 X118.602 Y109.375 E137.04801
G1 X118.639 Y109.714 E137.05935
G1 X118.637 Y110.275 E137.07801
G1 X118.564 Y110.811 E137.096
G1 X118.396 Y111.218 E137.11065
G1 X118.114 Y111.693 E137.12902
G1 X118.021 Y111.821 E137.13428
G1 X117.63 Y112.48 E137.15977
G1 X117.313 Y112.898 E137.17722
G1 X116.904 Y113.288 E137.19601
G1 X116.6 Y113.611 E137.21077
G1 X116.263 Y113.868 E137.22486
G1 X115.927 Y114.014 E137.23705
G1 X115.755 Y114.114 E137.24367
G1 X115.436 Y114.249 E137.25519
G1 X114.817 Y114.462 E137.27696
G1 X114.483 Y114.633 E137.28944
G1 X114.134 Y114.681 E137.30116
G1 X113.992 Y114.664 E137.30591
G1 X113.604 Y114.861 E137.32039
G1 X113.005 Y114.852 E137.34031
G0 F9000 X113.259 Y115.337
;TYPE:FILL
G1 F1040.7 X110.255 Y116.142 E137.44375
G0 F9000 X110.341 Y115.935
G0 X108.85 Y114.713
G0 X108.695 Y114.865
G1 F1040.7 X109.183 Y113.042 E137.50652
G0 F9000 X109.01 Y113.179
G0 X107.908 Y111.886
G0 X107.269 Y110.742
G0 X107.477 Y110.674
G1 F1040.7 X106.641 Y110.898 E137.5353
G0 F9000 X106.86 Y110.876
G0 X107.429 Y109.085
G0 X107.714 Y108.764
G0 X108.277 Y108.241
G0 X108.412 Y108.412
G1 F1040.7 X107.34 Y107.34 E137.58573
G0 F9000 X107.539 Y107.435
G0 X110.8 Y105.504
G0 X111.146 Y105.396
G0 X111.173 Y105.616
G1 F1040.7 X111.746 Y103.48 E137.65928
G1 X111.919 Y103.434
G1 X113.723 Y105.238 E137.74414
G0 F9000 X113.69 Y105.022
G0 X110.8 Y105.504
G0 X110.021 Y105.943
G0 X107.429 Y109.085
G0 X107.263 Y109.568
G0 X107.213 Y110.066
G0 X107.27 Y110.553
G0 X107.429 Y111.034
G0 X107.786 Y111.742
G0 X109.611 Y113.726
G0 X110.027 Y114.099
G0 X111.393 Y114.967
G0 X112.275 Y115.344
G0 X112.91 Y115.49
G0 X113.707 Y115.527
G0 X115.526 Y114.956
G0 X115.455 Y114.748
G1 F1040.7 X117.694 Y114.149 E137.82123
G0 F9000 X117.515 Y114.026
G0 X115.648 Y115.563
G0 X115.753 Y115.753
G1 F1040.7 X114.94 Y114.94 E137.85947
G1 X114.878 Y114.971
G1 X114.52 Y116.306 E137.90544
G0 F9000 X114.301 Y115.836
G1 F2700 E132.90544
;MESH:NONMESH
G0 F300 X114.301 Y115.836 Z3.8
G0 F9000 X111.573 Y114.607
G0 X110.51 Y113.93
G0 X106.366 Y110.773
G0 X104.611 Y110.386
;TIME_ELAPSED:290.587511
;LAYER:18
;TYPE:WALL-OUTER
;MESH:cup.ply
G1 F2700 E137.90544
G1 F927.4 X104.519 Y110.347 E137.90933
G1 X104.404 Y110.159 E137.9179
G1 F929.3 X104.414 Y109.8 E137.93185
G1 F931.3 X104.48 Y109.607 E137.93975
G1 X104.594 Y109.508 E137.9456
G1 X104.761 Y109.517 E137.95208
G1 X104.881 Y109.703 E137.96066
G1 F929.3 X104.873 Y110.187 E137.97946
G1 F927.4 X104.806 Y110.336 E137.98581
G1 X104.611 Y110.386 E137.99365
G1 F2700 E132.99365
G0 F9000 X104.659 Y110.121
G0 X106.236 Y110.281
G0 X110.253 Y113.694
G0 X112.868 Y115.508
G0 X112.876 Y115.209
;TYPE:WALL-INNER
G1 F2700 E137.99365
G1 F1085 X112.306 Y115.025 E138.01357
G1 X111.614 Y114.653 E138.0397
G1 X111.148 Y114.369 E138.05785
G1 X110.845 Y114.266 E138.0685
G1 X110.503 Y114.022 E138.08247
G1 X110.159 Y113.824 E138.09567
G1 X109.815 Y113.531 E138.1107
G1 X109.734 Y113.447 E138.11458
G1 X109.415 Y113.175 E138.12852
G1 X109.081 Y112.694 E138.148
G1 X108.942 Y112.452 E138.15728
G1 X108.695 Y112.22 E138.16855
G1 X108.537 Y112.053 E138.1762
G1 X108.193 Y111.786 E138.19068
G1 X107.974 Y111.467 E138.20355
G1 X107.88 Y111.256 E138.21124
G1 X107.693 Y110.904 E138.22449
G1 X107.54 Y110.505 E138.23871
G1 X107.496 Y110.084 E138.25279
G1 X107.54 Y109.616 E138.26842
G1 X107.687 Y109.222 E138.28241
G1 X108.162 Y108.662 E138.30683
G1 X108.597 Y108.454 E138.32287
G1 X108.899 Y108.206 E138.33586
G1 X108.974 Y108.046 E138.34174
G1 X109.366 Y107.385 E138.3673
G1 X109.686 Y106.979 E138.3845
G1 X109.914 Y106.571 E138.40004
G1 X110.272 Y106.205 E138.41707
G1 X110.849 Y105.835 E138.43987
G1 X111.358 Y105.77 E138.45693
G1 X111.729 Y105.755 E138.46928
G1 X111.878 Y105.761 E138.47424
G1 X112.258 Y105.711 E138.48699
G1 X112.407 Y105.674 E138.4921
G1 X113.096 Y105.617 E138.51509
G1 X113.4 Y105.437 E138.52684
G1 X113.789 Y105.357 E138.54005
G1 X114.114 Y105.261 E138.55132
G1 X114.518 Y105.201 E138.56491
G1 X114.858 Y105.184 E138.57623
G1 F1076.9 X115.754 Y105.232 E138.6063
G1 F1061.1 X116.241 Y105.381 E138.62362
G1 F883.9 X116.5 Y105.425 E138.63434
G1 F754.8 X116.953 Y105.8 E138.66246
G1 F744.4 X117.53 Y106.515 E138.707
G1 F735.6 X117.766 Y106.855 E138.7273
G1 F740.6 X118.065 Y107.372 E138.7564
G1 F761.4 X118.136 Y107.528 E138.76453
G1 F786.2 X118.357 Y107.935 E138.78579
G1 F822 X118.486 Y108.124 E138.79583
G1 F900.4 X118.693 Y108.458 E138.81158
G1 F1079.6 X118.94 Y109.056 E138.83321
G1 F1226 X119.009 Y109.702 E138.85233
G1 X119.009 Y110.209 E138.86725
G1 F1215.7 X118.965 Y110.601 E138.87896
G1 F1236.5 X118.895 Y110.974 E138.89004
G1 F1166.7 X118.734 Y111.413 E138.9045
G1 F979.7 X118.432 Y111.969 E138.92781
G1 F854.3 X117.96 Y112.781 E138.96748
G1 F787.7 X117.649 Y113.212 E138.99183
G1 F818.9 X117.518 Y113.286 E138.99846
G1 F973.1 X117.25 Y113.472 E139.01056
G1 F1085 X116.885 Y113.856 E139.02818
G1 X116.455 Y114.195 E139.0464
G1 X116.107 Y114.346 E139.05901
G1 X115.911 Y114.457 E139.0665
G1 X115.556 Y114.608 E139.07934
G1 X114.965 Y114.802 E139.10002
G1 X114.624 Y114.974 E139.11273
G1 X114.184 Y115.032 E139.12749
G1 X114.078 Y115.029 E139.13102
G1 X113.825 Y115.168 E139.14062
G1 X113.62 Y115.226 E139.1477
G1 X112.876 Y115.209 E139.17245
G0 F9000 X112.868 Y115.508
G0 X112.793 Y116.405
G0 X112.816 Y116.716
G1 F1085 X113.253 Y116.649 E139.18716
G1 X113.995 Y116.576 E139.21196
G1 X114.398 Y116.455 E139.22595
G1 X115.271 Y116.042 E139.25807
G1 X115.475 Y115.978 E139.26518
G1 X115.754 Y115.846 E139.27545
G1 X115.976 Y115.723 E139.28389
G1 X116.292 Y115.483 E139.29709
G1 X116.57 Y115.302 E139.30812
G1 X116.871 Y115.041 E139.32137
G1 X117.227 Y114.788 E139.3359
G1 X117.646 Y114.368 E139.35563
G1 X117.876 Y114.032 E139.36917
G1 F973.1 X118.056 Y113.715 E139.38269
G1 F818.9 X118.113 Y113.539 E139.39085
G1 F790.5 X118.461 Y112.98 E139.42091
G1 F851 X118.828 Y112.254 E139.4554
G1 F909.9 X118.936 Y112.006 E139.46613
G1 F1007 X119.146 Y111.455 E139.48726
G1 F1142.1 X119.188 Y111.205 E139.49527
G1 F1208.9 X119.294 Y110.737 E139.5096
G1 F1215.7 X119.318 Y110.668 E139.51177
G1 F1202.2 X119.35 Y110.414 E139.51945
G1 F1205.6 X119.368 Y110.146 E139.52749
G1 F1208.9 X119.358 Y109.563 E139.5449
G1 F1179.3 X119.301 Y109.03 E139.5613
G1 F1130.2 X119.171 Y108.611 E139.57531
G1 F1030.9 X119.107 Y108.292 E139.5867
G1 F915.6 X118.97 Y107.988 E139.59984
G1 F857.7 X118.936 Y107.886 E139.60436
G1 F809.7 X118.694 Y107.389 E139.629
G1 F764.1 X118.595 Y107.141 E139.64161
G1 F739.4 X118.316 Y106.615 E139.67067
G1 F728.2 X118.153 Y106.362 E139.68559
G1 F734.3 X117.51 Y105.556 E139.73626
G1 F748.3 X117.313 Y105.356 E139.74979
G1 F754.8 X117.032 Y105.113 E139.76756
G1 F756.1 X116.85 Y104.976 E139.77843
G1 F818.9 X116.608 Y104.683 E139.79518
G1 F975.3 X116.275 Y104.476 E139.80968
G1 F1085 X115.958 Y104.302 E139.82171
G1 X115.58 Y104.074 E139.83639
G1 X115.309 Y103.969 E139.84606
G1 X115.18 Y103.883 E139.85122
G1 X114.939 Y103.769 E139.86008
G1 X114.64 Y103.647 E139.87083
G1 X114.298 Y103.528 E139.88287
G1 X114.202 Y103.48 E139.88644
G1 X113.405 Y103.342 E139.91334
G1 X112.515 Y103.303 E139.94297
G1 X111.99 Y103.346 E139.96049
G1 X111.33 Y103.493 E139.98298
G1 X111.24 Y103.504 E139.986
G1 X110.947 Y103.607 E139.99633
G1 X110.823 Y103.635 E140.00055
G1 X110.514 Y103.764 E140.01169
G1 X110.384 Y103.799 E140.01617
G1 X109.819 Y104.073 E140.03705
G1 X109.579 Y104.214 E140.04631
G1 X109.274 Y104.472 E140.0596
G1 X108.843 Y104.972 E140.08156
G1 X108.744 Y105.108 E140.08715
G1 X108.361 Y105.561 E140.10688
G1 X107.749 Y106.336 E140.13973
G1 X107.54 Y106.718 E140.15421
G1 X107.385 Y107.073 E140.16709
G1 X107.338 Y107.154 E140.17021
G1 X107.033 Y107.8 E140.19397
G1 X106.804 Y108.409 E140.21561
G1 X106.567 Y108.998 E140.23672
G1 X106.408 Y109.717 E140.26122
G1 X106.358 Y110.056 E140.27261
G1 X106.529 Y110.625 E140.29237
G1 X106.569 Y110.95 E140.30326
G1 X106.675 Y111.326 E140.31626
G1 X106.742 Y111.608 E140.3259
G1 X107.219 Y112.823 E140.36931
G1 X107.342 Y113.081 E140.37882
G1 X107.484 Y113.345 E140.38879
G1 X107.671 Y113.643 E140.40049
G1 X107.882 Y113.94 E140.41261
G1 X107.989 Y114.135 E140.42001
G1 X108.692 Y114.978 E140.45651
G1 X109.595 Y115.89 E140.4992
G1 X109.872 Y116.047 E140.50979
G1 X110.137 Y116.171 E140.51952
G1 X110.41 Y116.282 E140.52932
G1 X110.652 Y116.351 E140.53769
G1 X110.855 Y116.429 E140.54493
G1 X111.198 Y116.49 E140.55651
G1 X111.56 Y116.585 E140.56896
G1 X111.824 Y116.606 E140.57777
G1 X112.464 Y116.706 E140.59931
G1 X112.816 Y116.716 E140.61103
G0 F9000 X112.724 Y117.113
;TYPE:WALL-OUTER
G1 F1085 X113.004 Y117.092 E140.62037
G1 X113.319 Y117.044 E140.63096
G1 X114.082 Y116.97 E140.65646
G1 X114.368 Y116.871 E140.66653
G1 X114.528 Y116.836 E140.67197
G1 X115.476 Y116.391 E140.70681
G1 X115.611 Y116.356 E140.71144
G1 X115.917 Y116.213 E140.72268
G1 X116.196 Y116.059 E140.73328
G1 X116.511 Y115.818 E140.74647
G1 X116.812 Y115.622 E140.75842
G1 X117.128 Y115.348 E140.77233
G1 X117.486 Y115.095 E140.78691
G1 X117.956 Y114.624 E140.80904
G1 X118.196 Y114.272 E140.82321
G1 F1087.7 X118.418 Y113.98 E140.83538
G1 X118.872 Y113.197 E140.86541
G1 F1085 X119.237 Y112.429 E140.89369
G1 X119.344 Y112.153 E140.90353
G1 X119.436 Y111.836 E140.91451
G1 X119.539 Y111.541 E140.9249
G1 X119.567 Y111.241 E140.93493
G1 X119.632 Y110.916 E140.94595
G1 X119.689 Y110.767 E140.95126
G1 X119.73 Y110.456 E140.96169
G1 X119.747 Y110.159 E140.97158
G1 X119.737 Y109.548 E140.99191
G1 X119.682 Y109.011 E141.00986
G1 X119.57 Y108.597 E141.02413
G1 X119.523 Y108.191 E141.03772
G1 X119.413 Y107.906 E141.04788
G1 X119.371 Y107.739 E141.05361
G1 X119.095 Y107.121 E141.07612
G1 X119.056 Y106.968 E141.08137
G1 X118.757 Y106.379 E141.10334
G1 X118.557 Y106.07 E141.11558
G1 X117.875 Y105.223 E141.15175
G1 X117.552 Y104.909 E141.16674
G1 X117.321 Y104.717 E141.17673
G1 X117.242 Y104.666 E141.17985
G1 X116.818 Y104.335 E141.19774
G1 X116.462 Y104.123 E141.21153
G1 X116.159 Y103.956 E141.22303
G1 X115.997 Y103.84 E141.22966
G1 X115.728 Y103.7 E141.23975
G1 X115.1 Y103.403 E141.26285
G1 X114.78 Y103.272 E141.27435
G1 X114.464 Y103.164 E141.28546
G1 X114.328 Y103.095 E141.29053
G1 X113.875 Y103.02 E141.3058
G1 X113.724 Y102.983 E141.31097
G1 X113.442 Y102.943 E141.32045
G1 X112.507 Y102.902 E141.35158
G1 X111.929 Y102.95 E141.37087
G1 X111.282 Y103.096 E141.39293
G1 X111.148 Y103.112 E141.39741
G1 X110.843 Y103.22 E141.40818
G1 X110.699 Y103.254 E141.4131
G1 X110.374 Y103.388 E141.42479
G1 X110.246 Y103.421 E141.42919
G1 X109.629 Y103.72 E141.45199
G1 X109.347 Y103.887 E141.46289
G1 X108.992 Y104.186 E141.47833
G1 X108.528 Y104.724 E141.50196
G1 X108.437 Y104.851 E141.50715
G1 X108.008 Y105.363 E141.52937
G1 X107.413 Y106.114 E141.56124
G1 X107.18 Y106.543 E141.57748
G1 X107.033 Y106.881 E141.58974
G1 X106.957 Y107.021 E141.59503
G1 X106.666 Y107.641 E141.61781
G1 X106.433 Y108.259 E141.63978
G1 X106.183 Y108.88 E141.66205
G1 X106.014 Y109.645 E141.6881
G1 X105.962 Y110.002 E141.7001
G1 X106.021 Y110.326 E141.71106
G1 X106.142 Y110.728 E141.72502
G1 X106.174 Y111.026 E141.73499
G1 X106.286 Y111.419 E141.74858
G1 X106.36 Y111.728 E141.75915
G1 X106.841 Y112.959 E141.80311
G1 X106.985 Y113.262 E141.81426
G1 X107.138 Y113.547 E141.82502
G1 X107.338 Y113.865 E141.83752
G1 X107.564 Y114.188 E141.85063
G1 X107.655 Y114.36 E141.8571
G1 X108.396 Y115.247 E141.89554
G1 X109.349 Y116.21 E141.9406
G1 X109.688 Y116.403 E141.95358
G1 X109.977 Y116.538 E141.96419
G1 X110.28 Y116.661 E141.97506
G1 X110.542 Y116.736 E141.98413
G1 X110.744 Y116.816 E141.99135
G1 X111.144 Y116.888 E142.00487
G1 X111.492 Y116.981 E142.01685
G1 X111.809 Y117.007 E142.02743
G1 X112.427 Y117.106 E142.04825
G1 X112.724 Y117.113 E142.05813
G1 F2700 E137.05813
G0 F9000 X112.7 Y116.414
G0 X112.702 Y115.471
G0 X112.925 Y114.807
G1 F2700 E142.05813
G1 F1085 X112.476 Y114.658 E142.07386
G1 X112.302 Y114.55 E142.08068
G1 X112.059 Y114.442 E142.08952
G1 X111.822 Y114.311 E142.09853
G1 X111.507 Y114.119 E142.1108
G1 X111.262 Y113.986 E142.12007
G1 X111.045 Y113.919 E142.12762
G1 X110.719 Y113.684 E142.14099
G1 X110.391 Y113.498 E142.15353
G1 X110.054 Y113.207 E142.16834
G1 X110.018 Y113.163 E142.17023
G1 X109.708 Y112.895 E142.18386
G1 X109.408 Y112.462 E142.20138
G1 X109.26 Y112.202 E142.21133
G1 X108.959 Y111.919 E142.22507
G1 X108.807 Y111.756 E142.23248
G1 X108.488 Y111.51 E142.24588
G1 X108.316 Y111.259 E142.256
G1 X108.242 Y111.085 E142.26229
G1 X108.065 Y110.757 E142.27469
G1 X107.937 Y110.427 E142.28646
G1 X107.896 Y110.042 E142.29934
G1 X107.93 Y109.702 E142.3107
G1 X108.038 Y109.426 E142.32056
G1 X108.414 Y108.99 E142.33971
G1 X108.813 Y108.794 E142.3545
G1 X109.223 Y108.457 E142.37215
G1 X109.329 Y108.23 E142.38048
G1 X109.716 Y107.583 E142.40556
G1 X110.02 Y107.203 E142.42174
G1 X110.249 Y106.798 E142.43722
G1 X110.542 Y106.506 E142.45097
G1 X110.982 Y106.22 E142.46843
G1 X111.407 Y106.167 E142.48267
G1 X111.762 Y106.155 E142.49449
G1 X111.892 Y106.163 E142.49882
G1 X112.333 Y106.105 E142.51361
G1 X112.487 Y106.066 E142.5189
G1 X113.22 Y106.009 E142.54335
G1 X113.544 Y105.816 E142.55589
G1 X113.886 Y105.745 E142.56751
G1 X114.2 Y105.652 E142.5784
G1 X114.521 Y105.602 E142.58921
G1 X114.87 Y105.584 E142.60083
G1 X115.663 Y105.628 E142.62725
G1 X116.173 Y105.786 E142.64501
G1 X116.574 Y106.118 E142.66232
G1 X117.121 Y106.791 E142.69117
G1 X117.351 Y107.131 E142.70482
G1 X117.628 Y107.59 E142.72265
G1 X117.718 Y107.768 E142.72928
G1 X117.965 Y108.196 E142.74572
G1 X118.33 Y108.679 E142.76586
G1 X118.561 Y109.122 E142.78247
G1 X118.631 Y109.708 E142.8021
G1 X118.631 Y110.188 E142.81807
G1 X118.557 Y110.804 E142.8387
G1 X118.382 Y111.218 E142.85365
G1 X118.088 Y111.69 E142.87215
G1 X118.028 Y111.771 E142.8755
G1 X117.592 Y112.494 E142.90358
G1 X117.277 Y112.9 E142.92067
G1 X116.904 Y113.251 E142.93771
G1 X116.601 Y113.573 E142.95241
G1 X116.26 Y113.838 E142.96678
G1 X115.923 Y113.989 E142.97906
G1 X115.776 Y114.078 E142.98477
G1 X115.43 Y114.228 E142.99732
G1 X114.812 Y114.432 E143.01896
G1 X114.482 Y114.593 E143.03118
G1 X114.139 Y114.634 E143.04267
G1 X113.994 Y114.618 E143.04752
G1 X113.613 Y114.829 E143.062
G1 X112.925 Y114.807 E143.0849
G0 F9000 X113.4 Y115.299
;TYPE:FILL
G1 F1085 X110.269 Y116.138 E143.19271
G0 F9000 X110.351 Y115.936
G0 X108.864 Y114.719
G0 X108.696 Y114.859
G1 F1085 X109.195 Y112.997 E143.25682
G0 F9000 X109.013 Y113.121
G0 X107.868 Y111.708
G0 X107.31 Y110.743
G0 X107.515 Y110.664
G1 F1085 X106.643 Y110.898 E143.28685
G0 F9000 X106.862 Y110.876
G0 X107.486 Y109.091
G0 X107.714 Y108.823
G0 X108.346 Y108.242
G0 X108.439 Y108.439
G1 F1085 X107.338 Y107.338 E143.33864
G0 F9000 X107.536 Y107.431
G0 X110.758 Y105.603
G0 X111.122 Y105.497
G0 X111.147 Y105.715
G1 F1085 X111.745 Y103.481 E143.41556
G1 X111.928 Y103.443
G1 X113.765 Y105.28 E143.50197
G0 F9000 X113.708 Y105.069
G0 X110.758 Y105.603
G0 X110.116 Y106.021
G0 X107.486 Y109.091
G0 X107.301 Y109.546
G0 X107.253 Y110.067
G0 X107.31 Y110.574
G0 X107.741 Y111.551
G0 X108.018 Y111.952
G0 X109.231 Y113.329
G0 X110.021 Y114.022
G0 X110.774 Y114.513
G0 X112.188 Y115.236
G0 X112.815 Y115.446
G0 X113.67 Y115.47
G0 X115.132 Y115.063
G0 X115.064 Y114.853
G1 F1085 X117.699 Y114.147 E143.5927
G0 F9000 X117.52 Y114.024
G0 X115.649 Y115.563
G0 X115.756 Y115.756
G1 F1085 X114.916 Y114.916 E143.63221
G1 X114.89 Y114.928
G1 X114.52 Y116.308 E143.67973
G0 F9000 X114.3 Y115.837
G1 F2700 E138.67973
;MESH:NONMESH
G0 F300 X114.3 Y115.837 Z4
G0 F9000 X110.951 Y114.147
G0 X110.386 Y113.78
G0 X106.236 Y110.281
G0 X104.69 Y110.156
G0 X104.553 Y110.564
;TIME_ELAPSED:304.138386
;LAYER:19
;TYPE:WALL-OUTER
;MESH:cup.ply
G1 F2700 E143.67973
G1 F1102.5 X104.211 Y110.516 E143.69122
G1 X104.09 Y110.414 E143.69648
G1 X103.982 Y110.185 E143.7049
G1 X103.977 Y109.831 E143.71668
G1 X104.091 Y109.557 E143.72655
G1 X104.183 Y109.458 E143.73104
G1 X104.391 Y109.361 E143.73868
G1 X104.677 Y109.346 E143.7482
G1 X104.865 Y109.44 E143.75519
G1 X105.024 Y109.7 E143.76533
G1 X105.03 Y110.184 E143.78143
G1 X104.937 Y110.409 E143.78953
G1 X104.798 Y110.51 E143.79524
G1 X104.553 Y110.564 E143.80358
G1 F2700 E138.80358
G0 F9000 X104.519 Y110.264
G0 X106.336 Y110.596
G0 X109.875 Y113.36
G0 X112.809 Y115.438
G0 X112.831 Y115.142
;TYPE:WALL-INNER
G1 F2700 E143.80358
G1 F1102.5 X112.287 Y114.91 E143.82325
G1 X112.08 Y114.776 E143.83146
G1 X111.297 Y114.361 E143.86093
G1 X110.887 Y114.234 E143.87521
G1 X110.512 Y113.983 E143.89022
G1 X110.17 Y113.795 E143.9032
G1 X109.452 Y113.179 E143.93466
G1 X109.08 Y112.652 E143.95612
G1 X108.946 Y112.421 E143.965
G1 X108.666 Y112.163 E143.97766
G1 X108.534 Y112.018 E143.98418
G1 X108.16 Y111.708 E144.00034
G1 X107.74 Y110.933 E144.02966
G1 X107.566 Y110.516 E144.04469
G1 X107.513 Y110.064 E144.05982
G1 X107.554 Y109.606 E144.07512
G1 X107.692 Y109.278 E144.08695
G1 X108.132 Y108.72 E144.11059
G1 X108.579 Y108.489 E144.12732
G1 X108.709 Y108.36 E144.13341
G1 X108.923 Y108.183 E144.14265
G1 X108.995 Y108.036 E144.1481
G1 X109.406 Y107.35 E144.17469
G1 X109.716 Y106.971 E144.19098
G1 X110.016 Y106.512 E144.20922
G1 X110.318 Y106.257 E144.22236
G1 X110.85 Y105.906 E144.24356
G1 X111.528 Y105.827 E144.26626
G1 X111.864 Y105.825 E144.27744
G1 X112.239 Y105.772 E144.29004
G1 X112.513 Y105.705 E144.29942
G1 X113.089 Y105.669 E144.31861
G1 X113.385 Y105.479 E144.33031
G1 X113.767 Y105.397 E144.34331
G1 X114.115 Y105.292 E144.3554
G1 X114.526 Y105.227 E144.36924
G1 X114.904 Y105.209 E144.38182
G1 X115.794 Y105.258 E144.41147
G1 F1094.3 X116.189 Y105.408 E144.42563
G1 F876.7 X116.564 Y105.486 E144.44165
G1 F732.5 X117.033 Y105.945 E144.4745
G1 F722.9 X117.298 Y106.284 E144.49632
G1 F719.4 X117.461 Y106.477 E144.5092
G1 F713.6 X117.62 Y106.695 E144.52306
G1 F709 X117.778 Y106.937 E144.53801
G1 F728.9 X118.086 Y107.495 E144.57007
G1 F771 X118.328 Y107.91 E144.59292
G1 F861.3 X118.669 Y108.398 E144.61827
G1 F1052.5 X118.891 Y108.932 E144.63842
G1 F1214.8 X118.976 Y109.332 E144.65076
G1 F1235.3 X119.012 Y109.667 E144.66076
G1 F1245.7 X119.013 Y110.282 E144.67886
G1 F1281.9 X118.926 Y110.891 E144.69646
G1 F1191.9 X118.759 Y111.385 E144.7125
G1 F1013.8 X118.527 Y111.803 E144.7298
G1 F873.2 X117.977 Y112.727 E144.77495
G1 F794.6 X117.653 Y113.169 E144.80024
G1 F913 X117.266 Y113.391 E144.81816
G1 F1102.5 X116.882 Y113.8 E144.83682
G1 X116.464 Y114.13 E144.85453
G1 X116.123 Y114.288 E144.86703
G1 X115.983 Y114.377 E144.87255
G1 X115.561 Y114.568 E144.88795
G1 X115.08 Y114.732 E144.90486
G1 X114.944 Y114.769 E144.90954
G1 X114.589 Y114.927 E144.92247
G1 X114.173 Y114.976 E144.9364
G1 X114.049 Y114.973 E144.94053
G1 X113.742 Y115.149 E144.9523
G1 X113.55 Y115.193 E144.95885
G1 X112.831 Y115.142 E144.98282
G0 F9000 X112.809 Y115.438
G0 X112.599 Y116.41
G0 X112.592 Y116.725
G1 F1102.5 X113.772 Y116.593 E145.02231
G1 X113.999 Y116.575 E145.02989
G1 X114.245 Y116.49 E145.03854
G1 X114.403 Y116.451 E145.04396
G1 X115.271 Y116.039 E145.07591
G1 X115.588 Y115.941 E145.08695
G1 X115.986 Y115.721 E145.10207
G1 X116.279 Y115.498 E145.11432
G1 X116.49 Y115.374 E145.12246
G1 X116.9 Y115.02 E145.14048
G1 X117.23 Y114.788 E145.15389
G1 X117.645 Y114.375 E145.17337
G1 X117.942 Y113.949 E145.19064
G1 F977.8 X118.053 Y113.705 E145.20069
G1 F807.7 X118.085 Y113.549 E145.20792
G1 F761.6 X118.24 Y113.327 E145.22096
G1 F793.1 X118.452 Y112.988 E145.23944
G1 F885.5 X118.912 Y112.083 E145.28148
G1 F1006.8 X119.047 Y111.722 E145.29552
G1 F1067.8 X119.136 Y111.528 E145.30285
G1 F1154.4 X119.19 Y111.215 E145.31294
G1 F1231.8 X119.321 Y110.694 E145.32893
G1 F1238.7 X119.367 Y110.289 E145.34099
G1 F1242.2 X119.364 Y109.61 E145.36104
G1 F1211.5 X119.302 Y109.054 E145.37797
G1 F1151.4 X119.174 Y108.6 E145.39299
G1 F1018.5 X119.088 Y108.201 E145.40769
G1 F843.2 X118.758 Y107.531 E145.44017
G1 F766.9 X118.747 Y107.486 E145.44238
G1 F756.4 X118.621 Y107.254 E145.45518
G1 F738.7 X118.585 Y107.144 E145.46092
G1 F720.6 X118.311 Y106.621 E145.49097
G1 F709 X118.129 Y106.335 E145.5085
G1 F717.1 X117.485 Y105.545 E145.56062
G1 F730.1 X117.213 Y105.275 E145.57987
G1 F738.7 X117.008 Y105.096 E145.59338
G1 F744.9 X116.873 Y104.996 E145.60165
G1 F883.7 X116.618 Y104.693 E145.61808
G1 F1094.3 X116.397 Y104.569 E145.62658
G1 F1102.5 X116.096 Y104.364 E145.63869
G1 X115.841 Y104.209 E145.64861
G1 X115.838 Y104.199 E145.64896
G1 X115.585 Y104.073 E145.65836
G1 X115.312 Y103.967 E145.6681
G1 X115.184 Y103.883 E145.67319
G1 X114.936 Y103.766 E145.68231
G1 X114.638 Y103.644 E145.69302
G1 X114.303 Y103.527 E145.70483
G1 X114.202 Y103.478 E145.70856
G1 X113.477 Y103.344 E145.73308
G1 X112.655 Y103.303 E145.76046
G1 X112.381 Y103.308 E145.76957
G1 X111.928 Y103.35 E145.7847
G1 X111.557 Y103.449 E145.79747
G1 X111.26 Y103.498 E145.80749
G1 X110.936 Y103.611 E145.8189
G1 X110.821 Y103.636 E145.82281
G1 X110.58 Y103.738 E145.83152
G1 X110.38 Y103.797 E145.83845
G1 X109.836 Y104.062 E145.85858
G1 X109.538 Y104.236 E145.87006
G1 X109.224 Y104.532 E145.88441
G1 X108.847 Y104.963 E145.90345
G1 X108.712 Y105.142 E145.91091
G1 X108.165 Y105.799 E145.93934
G1 X107.704 Y106.385 E145.96414
G1 X107.54 Y106.71 E145.97625
G1 X107.411 Y107.017 E145.98733
G1 X107.051 Y107.772 E146.01515
G1 X106.981 Y107.989 E146.02273
G1 X106.851 Y108.276 E146.03321
G1 X106.575 Y108.985 E146.05851
G1 X106.514 Y109.281 E146.06857
G1 X106.331 Y109.998 E146.09318
G1 X106.52 Y110.604 E146.11429
G1 X106.565 Y110.916 E146.12478
G1 X106.681 Y111.328 E146.13901
G1 X106.748 Y111.62 E146.14898
G1 X107.08 Y112.505 E146.18042
G1 X107.236 Y112.886 E146.19411
G1 X107.478 Y113.353 E146.2116
G1 X107.65 Y113.635 E146.22259
G1 X107.898 Y113.993 E146.23707
G1 X107.956 Y114.098 E146.24106
G1 X108.624 Y114.908 E146.27598
G1 X109.597 Y115.891 E146.32199
G1 X109.864 Y116.043 E146.33221
G1 X110.422 Y116.287 E146.35246
G1 X110.764 Y116.389 E146.36433
G1 X110.863 Y116.431 E146.36791
G1 X111.245 Y116.501 E146.38082
G1 X111.569 Y116.585 E146.39196
G1 X111.853 Y116.608 E146.40143
G1 X112.592 Y116.725 E146.42632
G0 F9000 X112.722 Y117.112
;TYPE:WALL-OUTER
G1 F1102.5 X112.983 Y117.091 E146.43503
G1 X113.804 Y116.992 E146.46253
G1 X114.082 Y116.97 E146.47181
G1 X114.401 Y116.861 E146.48302
G1 X114.533 Y116.833 E146.48751
G1 X115.443 Y116.401 E146.52101
G1 X115.628 Y116.348 E146.52741
G1 X115.899 Y116.226 E146.5373
G1 X116.205 Y116.057 E146.54892
G1 X116.505 Y115.828 E146.56148
G1 X116.724 Y115.7 E146.56991
G1 X117.132 Y115.346 E146.58788
G1 X117.488 Y115.095 E146.60237
G1 X117.949 Y114.637 E146.62398
G1 X118.098 Y114.433 E146.63238
G1 X118.195 Y114.278 E146.63847
G1 X118.424 Y113.974 E146.65112
G1 X118.503 Y113.816 E146.657
G1 X118.864 Y113.221 E146.68015
G1 X119.244 Y112.42 E146.70963
G1 X119.352 Y112.147 E146.7194
G1 X119.442 Y111.837 E146.73014
G1 X119.53 Y111.631 E146.73759
G1 X119.568 Y111.253 E146.75022
G1 X119.643 Y110.91 E146.7619
G1 X119.691 Y110.791 E146.76617
G1 X119.744 Y110.319 E146.78196
G1 X119.745 Y109.629 E146.80491
G1 X119.683 Y108.985 E146.82643
G1 X119.573 Y108.576 E146.84052
G1 X119.514 Y108.094 E146.85667
G1 X119.369 Y107.725 E146.86986
G1 X119.094 Y107.11 E146.89226
G1 X119.058 Y106.967 E146.89717
G1 X118.755 Y106.369 E146.91947
G1 X118.545 Y106.035 E146.93259
G1 X117.875 Y105.222 E146.96763
G1 X117.551 Y104.904 E146.98273
G1 X117.324 Y104.713 E146.99259
G1 X116.792 Y104.32 E147.01459
G1 X116.623 Y104.239 E147.02083
G1 X116.324 Y104.034 E147.03288
G1 X116.074 Y103.883 E147.0426
G1 X116.068 Y103.867 E147.04317
G1 X115.731 Y103.698 E147.05571
G1 X115.098 Y103.4 E147.07898
G1 X114.778 Y103.269 E147.09048
G1 X114.463 Y103.16 E147.10156
G1 X114.326 Y103.093 E147.10663
G1 X113.882 Y103.018 E147.12161
G1 X113.527 Y102.946 E147.13366
G1 X112.661 Y102.903 E147.1625
G1 X112.359 Y102.908 E147.17254
G1 X111.857 Y102.955 E147.18931
G1 X111.475 Y103.057 E147.20246
G1 X111.158 Y103.109 E147.21315
G1 X110.85 Y103.22 E147.22404
G1 X110.699 Y103.253 E147.22918
G1 X110.398 Y103.378 E147.24002
G1 X110.24 Y103.42 E147.24546
G1 X109.647 Y103.709 E147.2674
G1 X109.297 Y103.914 E147.28089
G1 X108.936 Y104.254 E147.29738
G1 X108.535 Y104.711 E147.3176
G1 X108.405 Y104.886 E147.32485
G1 X107.851 Y105.551 E147.35364
G1 X107.365 Y106.169 E147.37979
G1 X107.176 Y106.542 E147.3937
G1 X107.037 Y106.873 E147.40564
G1 X106.806 Y107.342 E147.42303
G1 X106.675 Y107.633 E147.43364
G1 X106.617 Y107.822 E147.44022
G1 X106.489 Y108.103 E147.45049
G1 X106.189 Y108.872 E147.47794
G1 X106.126 Y109.182 E147.48846
G1 X105.954 Y109.858 E147.51166
G1 X105.937 Y110.084 E147.5192
G1 X106.124 Y110.662 E147.53941
G1 X106.173 Y111 E147.55077
G1 X106.291 Y111.418 E147.56521
G1 X106.364 Y111.736 E147.57606
G1 X106.709 Y112.656 E147.60874
G1 X106.872 Y113.054 E147.62305
G1 X107.129 Y113.549 E147.6416
G1 X107.315 Y113.855 E147.65351
G1 X107.536 Y114.168 E147.66625
G1 X107.624 Y114.324 E147.67221
G1 X108.327 Y115.177 E147.70898
G1 X109.351 Y116.211 E147.75738
G1 X109.68 Y116.399 E147.76998
G1 X109.985 Y116.541 E147.78117
G1 X110.291 Y116.665 E147.79215
G1 X110.586 Y116.75 E147.80236
G1 X110.749 Y116.817 E147.80822
G1 X111.145 Y116.889 E147.82161
G1 X111.503 Y116.981 E147.83391
G1 X111.809 Y117.006 E147.84412
G1 X112.427 Y117.105 E147.86493
G1 X112.722 Y117.112 E147.87475
G1 F2700 E142.87475
G0 F9000 X112.698 Y116.413
G0 X112.869 Y115.443
G0 X112.921 Y114.745
G1 F2700 E147.87475
G1 F1102.5 X112.463 Y114.551 E147.89129
G1 X112.288 Y114.433 E147.89831
G1 X111.45 Y113.989 E147.92985
G1 X111.061 Y113.869 E147.94339
G1 X110.719 Y113.64 E147.95708
G1 X110.402 Y113.469 E147.96906
G1 X109.739 Y112.894 E147.99825
G1 X109.398 Y112.406 E148.01805
G1 X109.262 Y112.168 E148.02717
G1 X108.962 Y111.895 E148.04066
G1 X108.81 Y111.727 E148.0482
G1 X108.477 Y111.453 E148.06254
G1 X108.104 Y110.767 E148.08851
G1 X107.958 Y110.424 E148.10091
G1 X107.917 Y110.041 E148.11372
G1 X107.955 Y109.677 E148.12589
G1 X108.054 Y109.465 E148.13368
G1 X108.389 Y109.036 E148.15178
G1 X108.821 Y108.815 E148.16792
G1 X108.963 Y108.669 E148.17469
G1 X109.247 Y108.435 E148.18693
G1 X109.34 Y108.239 E148.19415
G1 X109.716 Y107.603 E148.21872
G1 X110.04 Y107.206 E148.23576
G1 X110.305 Y106.796 E148.252
G1 X110.523 Y106.603 E148.26169
G1 X110.983 Y106.293 E148.28014
G1 X111.592 Y106.224 E148.30052
G1 X111.891 Y106.225 E148.31047
G1 X112.321 Y106.164 E148.32491
G1 X112.521 Y106.108 E148.33182
G1 X113.217 Y106.062 E148.35502
G1 X113.539 Y105.856 E148.36773
G1 X113.868 Y105.784 E148.37893
G1 X114.211 Y105.681 E148.39084
G1 X114.55 Y105.627 E148.40226
G1 X114.882 Y105.609 E148.41332
G1 X115.777 Y105.658 E148.44313
G1 X116.273 Y105.899 E148.46147
G1 X116.633 Y106.252 E148.47824
G1 X116.91 Y106.611 E148.49333
G1 X117.069 Y106.8 E148.50154
G1 X117.285 Y107.112 E148.51416
G1 X117.454 Y107.382 E148.52476
G1 X117.665 Y107.755 E148.53901
G1 X117.854 Y108.061 E148.55097
G1 X118.006 Y108.281 E148.55987
G1 X118.318 Y108.657 E148.57612
G1 X118.52 Y109.032 E148.59028
G1 X118.599 Y109.374 E148.60196
G1 X118.635 Y109.695 E148.6127
G1 X118.638 Y110.218 E148.6301
G1 X118.565 Y110.81 E148.64994
G1 X118.4 Y111.204 E148.66414
G1 X118.072 Y111.705 E148.68406
G1 X118.023 Y111.765 E148.68664
G1 X117.578 Y112.474 E148.71448
G1 X117.39 Y112.71 E148.72451
G1 X117.131 Y112.994 E148.7373
G1 X116.899 Y113.2 E148.74762
G1 X116.599 Y113.516 E148.76211
G1 X116.261 Y113.779 E148.77635
G1 X115.932 Y113.936 E148.78848
G1 X115.754 Y114.045 E148.79542
G1 X115.433 Y114.19 E148.80713
G1 X114.937 Y114.357 E148.82454
G1 X114.806 Y114.392 E148.82905
G1 X114.482 Y114.541 E148.84091
G1 X114.134 Y114.578 E148.85255
G1 X113.965 Y114.559 E148.85821
G1 X113.555 Y114.792 E148.87389
G1 X112.921 Y114.745 E148.89504
G0 F9000 X113.508 Y115.27
;TYPE:FILL
G1 F1102.5 X110.271 Y116.138 E149.00651
G0 F9000 X110.353 Y115.937
G0 X108.851 Y114.712
G0 X108.695 Y114.866
G1 F1102.5 X109.204 Y112.965 E149.07196
G0 F9000 X109.021 Y113.091
G0 X108.082 Y111.99
G0 X107.334 Y110.744
G0 X107.538 Y110.658
G1 F1102.5 X106.642 Y110.898 E149.10281
G0 F9000 X106.86 Y110.866
G0 X107.484 Y109.159
G0 X107.878 Y108.651
G0 X108.361 Y108.264
G0 X108.459 Y108.459
G1 F1102.5 X107.343 Y107.343 E149.1553
G0 F9000 X107.537 Y107.44
G0 X110.752 Y105.677
G0 X111.102 Y105.574
G0 X111.126 Y105.792
G1 F1102.5 X111.746 Y103.479 E149.23495
G1 X111.919 Y103.434
G1 X113.79 Y105.305 E149.32296
G0 F9000 X113.727 Y105.096
G0 X110.752 Y105.677
G0 X109.817 Y106.371
G0 X107.484 Y109.159
G0 X107.32 Y109.539
G0 X107.274 Y110.072
G0 X107.335 Y110.589
G0 X107.978 Y111.868
G0 X109.263 Y113.331
G0 X110.04 Y113.999
G0 X110.779 Y114.452
G0 X112.757 Y115.374
G0 X113.614 Y115.436
G0 X114.999 Y115.075
G0 X114.905 Y114.872
G1 F1102.5 X114.52 Y116.307 E149.37237
G0 F9000 X114.428 Y116.109
G0 X114.44 Y115.251
G0 X114.419 Y115.026
G1 F1102.5 X113.818 Y115.187 E149.39307
G0 F9000 X114.769 Y114.932
G1 F1102.5 X117.704 Y114.146 E149.49413
G0 F9000 X117.523 Y114.033
G0 X115.651 Y115.565
G0 X115.755 Y115.755
G1 F1102.5 X114.883 Y114.883 E149.53514
G0 F9000 X115.103 Y115.357
G1 F2700 E144.53514
;MESH:NONMESH
G0 F300 X115.103 Y115.357 Z4.2
G0 F9000 X112.854 Y114.98
G0 X110.953 Y114.087
G0 X110.399 Y113.747
G0 X106.158 Y110.056
G0 X104.828 Y110.069
G0 X104.16 Y110.2
;TIME_ELAPSED:317.900892
;LAYER:20
;TYPE:WALL-INNER
;MESH:cup.ply
G1 F2700 E149.53514
G1 F969.7 X104.454 Y110.184 E149.54648
G1 X104.642 Y110.133 E149.55398
G1 X104.624 Y109.84 E149.56528
G1 X104.522 Y109.728 E149.57111
G1 X104.187 Y109.764 E149.58408
G1 F967.6 X104.141 Y109.947 E149.59136
G1 X104.16 Y110.2 E149.60115
G0 F9000 X104.253 Y110.641
;TYPE:WALL-OUTER
G1 F1122.4 X104.535 Y110.609 E149.61059
G1 X104.834 Y110.529 E149.62088
G1 X104.983 Y110.404 E149.62735
G1 X105.076 Y110.167 E149.63582
G1 X105.047 Y109.707 E149.65115
G1 X104.882 Y109.437 E149.66168
G1 X104.639 Y109.298 E149.67099
G1 X104.315 Y109.294 E149.68176
G1 X104.053 Y109.346 E149.69065
G1 X103.871 Y109.442 E149.69749
G1 X103.744 Y109.671 E149.7062
G1 X103.708 Y109.923 E149.71467
G1 X103.717 Y110.204 E149.72402
G1 X103.779 Y110.451 E149.73249
G1 X103.84 Y110.527 E149.73573
G1 X104.048 Y110.623 E149.74335
G1 X104.253 Y110.641 E149.75019
G1 F2700 E144.75019
G0 F9000 X104.377 Y109.957
G0 X104.813 Y110.262
G0 X106.334 Y110.574
G0 X112.571 Y116.411
G0 X112.566 Y116.723
;TYPE:WALL-INNER
G1 F2700 E149.75019
G1 F1122.4 X113.016 Y116.689 E149.7652
G1 X113.738 Y116.596 E149.78942
G1 X113.998 Y116.576 E149.79809
G1 X114.24 Y116.492 E149.80661
G1 X114.398 Y116.454 E149.81201
G1 X115.289 Y116.033 E149.84479
G1 X115.489 Y115.973 E149.85174
G1 X115.755 Y115.852 E149.86145
G1 X115.981 Y115.73 E149.87
G1 X116.276 Y115.507 E149.8823
G1 X116.47 Y115.391 E149.88981
G1 X116.896 Y115.025 E149.90849
G1 X117.232 Y114.788 E149.92217
G1 X117.653 Y114.368 E149.94195
G1 X117.865 Y114.059 E149.95441
G1 X118.107 Y113.735 E149.96786
G1 F933.4 X118.313 Y113.22 E149.99005
G1 F808.9 X118.467 Y112.967 E150.00372
G1 F834.5 X118.61 Y112.699 E150.01731
G1 F850.3 X118.729 Y112.418 E150.0307
G1 F894.4 X118.759 Y112.416 E150.03196
G1 F965.5 X118.962 Y111.987 E150.05031
G1 F1071.5 X119.152 Y111.507 E150.06829
G1 F1233.4 X119.211 Y111.171 E150.07862
G1 F1297.6 X119.325 Y110.722 E150.09195
G1 F1286.4 X119.372 Y110.307 E150.10407
G1 F1293.9 X119.373 Y109.717 E150.12109
G1 F1282.8 X119.354 Y109.426 E150.12958
G1 F1254.1 X119.305 Y109.031 E150.14143
G1 F1178.4 X119.166 Y108.532 E150.15784
G1 F1039.3 X119.094 Y108.191 E150.17035
G1 F921.9 X118.957 Y107.915 E150.18283
G1 F836.1 X118.792 Y107.617 E150.19804
G1 F786.3 X118.676 Y107.374 E150.21083
G1 F840.8 X118.643 Y107.035 E150.22595
G1 F1011.2 X118.412 Y106.58 E150.24479
G1 F1122.4 X118.237 Y106.302 E150.25571
G1 X117.59 Y105.5 E150.28999
G1 X117.27 Y105.187 E150.30488
G1 X117.064 Y105.012 E150.31387
G1 X116.841 Y104.856 E150.32292
G1 X116.585 Y104.66 E150.33364
G1 X116.422 Y104.581 E150.33967
G1 X116.106 Y104.363 E150.35243
G1 X115.811 Y104.189 E150.36383
G1 X115.576 Y104.069 E150.3726
G1 X115.312 Y103.965 E150.38204
G1 X115.191 Y103.886 E150.38685
G1 X114.923 Y103.76 E150.3967
G1 X114.66 Y103.65 E150.40618
G1 X114.089 Y103.461 E150.42618
G1 X113.663 Y103.376 E150.44063
G1 X113.401 Y103.34 E150.44943
G1 X112.654 Y103.303 E150.4743
G1 X112.383 Y103.307 E150.48332
G1 X111.938 Y103.348 E150.49818
G1 X111.6 Y103.439 E150.50982
G1 X111.252 Y103.498 E150.52156
G1 X110.983 Y103.594 E150.53106
G1 X110.832 Y103.632 E150.53624
G1 X110.507 Y103.763 E150.54789
G1 X110.38 Y103.797 E150.55227
G1 X109.847 Y104.057 E150.57199
G1 X109.536 Y104.243 E150.58404
G1 X109.223 Y104.535 E150.59828
G1 X108.814 Y104.998 E150.61883
G1 X108.468 Y105.436 E150.63739
G1 X108.049 Y105.931 E150.65896
G1 X107.689 Y106.397 E150.67855
G1 X107.525 Y106.726 E150.69078
G1 X107.414 Y107.007 E150.70083
G1 X107.053 Y107.777 E150.72911
G1 X106.986 Y107.985 E150.73638
G1 X106.863 Y108.258 E150.74634
G1 X106.578 Y108.987 E150.77237
G1 X106.517 Y109.28 E150.78233
G1 X106.372 Y109.787 E150.79986
G1 X106.273 Y109.996 E150.80756
G1 X106.509 Y110.52 E150.82667
G1 X106.566 Y110.902 E150.83952
G1 X106.69 Y111.351 E150.85501
G1 X106.746 Y111.611 E150.86386
G1 X106.976 Y112.206 E150.88507
G1 X107.114 Y112.603 E150.89905
G1 X107.32 Y113.062 E150.91579
G1 X107.447 Y113.314 E150.92517
G1 X107.637 Y113.633 E150.93752
G1 X107.736 Y113.768 E150.94309
G1 X107.927 Y114.069 E150.95495
G1 X108.695 Y114.975 E150.99445
G1 X109.6 Y115.891 E151.03728
G1 X109.874 Y116.048 E151.04778
G1 X110.152 Y116.178 E151.05799
G1 X110.402 Y116.282 E151.06699
G1 X110.563 Y116.323 E151.07252
G1 X110.84 Y116.429 E151.08238
G1 X111.159 Y116.486 E151.09316
G1 X111.504 Y116.582 E151.10507
G1 X111.829 Y116.607 E151.11591
G1 X112.566 Y116.723 E151.14073
G0 F9000 X112.571 Y116.411
G0 X113.498 Y115.508
G0 X113.57 Y115.193
G1 F1122.4 X112.722 Y115.068 E151.16924
G1 X112.277 Y114.834 E151.18596
G1 X112.079 Y114.691 E151.19408
G1 X111.284 Y114.305 E151.22348
G1 X110.902 Y114.217 E151.23652
G1 X110.537 Y113.99 E151.25081
G1 X110.175 Y113.787 E151.26462
G1 X109.799 Y113.483 E151.2807
G1 X109.435 Y113.152 E151.29706
G1 X109.06 Y112.612 E151.31893
G1 X108.95 Y112.423 E151.3262
G1 X108.681 Y112.184 E151.33817
G1 X108.547 Y112.044 E151.34461
G1 X108.1 Y111.657 E151.36428
G1 X107.798 Y111.038 E151.38719
G1 X107.752 Y110.963 E151.39011
G1 X107.564 Y110.518 E151.40618
G1 X107.508 Y110.075 E151.42103
G1 X107.544 Y109.616 E151.43635
G1 X107.702 Y109.209 E151.45087
G1 X108.147 Y108.698 E151.4734
G1 X108.567 Y108.474 E151.48924
G1 X108.701 Y108.341 E151.49552
G1 X108.927 Y108.157 E151.50521
G1 X108.996 Y108.022 E151.51025
G1 X109.397 Y107.357 E151.53608
G1 X109.673 Y107.029 E151.55034
G1 X110.095 Y106.441 E151.57441
G1 X110.737 Y106.008 E151.60017
G1 X110.948 Y105.931 E151.60764
G1 X111.496 Y105.859 E151.62602
G1 X111.839 Y105.85 E151.63743
G1 X112.251 Y105.785 E151.6513
G1 X112.597 Y105.706 E151.66311
G1 X113.062 Y105.68 E151.6786
G1 X113.371 Y105.462 E151.69118
G1 X114.142 Y105.284 E151.71749
G1 X114.482 Y105.229 E151.72895
G1 X114.858 Y105.204 E151.74148
G1 X115.783 Y105.264 E151.77231
G1 X115.968 Y105.317 E151.77871
G1 X116.481 Y105.594 E151.7981
G1 X116.899 Y106.009 E151.8177
G1 X117.356 Y106.564 E151.84161
G1 X117.794 Y107.23 E151.86812
G1 X117.867 Y107.362 E151.87314
G1 F918.1 X118.176 Y107.672 E151.89093
G1 F786.3 X118.308 Y107.895 E151.90324
G1 F873.5 X118.682 Y108.39 E151.92975
G1 F1025 X118.905 Y108.9 E151.95003
G1 F1175.3 X118.992 Y109.345 E151.96443
G1 F1286.4 X119.023 Y109.674 E151.97402
G1 F1293.9 X119.026 Y110.306 E151.99225
G1 F1286.4 X118.981 Y110.656 E152.00249
G1 F1320.5 X118.932 Y110.938 E152.01059
G1 F1254.1 X118.777 Y111.413 E152.02546
G1 F982.4 X118.316 Y112.196 E152.05999
G1 F823.8 X117.854 Y112.898 E152.09807
G1 F813.3 X117.821 Y112.915 E152.09977
G1 F953.2 X117.411 Y113.25 E152.12051
G1 F1122.4 X117.168 Y113.462 E152.13124
G1 X116.883 Y113.751 E152.14474
G1 X116.502 Y114.049 E152.16082
G1 X116.133 Y114.245 E152.17472
G1 X115.991 Y114.339 E152.18038
G1 X115.466 Y114.593 E152.19978
G1 X115.205 Y114.66 E152.20874
G1 X114.954 Y114.745 E152.21756
G1 X114.558 Y114.908 E152.2318
G1 X114.108 Y114.944 E152.24682
G1 X113.816 Y115.122 E152.25819
G1 X113.57 Y115.193 E152.26671
G0 F9000 X113.578 Y114.799
;TYPE:WALL-OUTER
G1 F1122.4 X113.305 Y114.748 E152.27594
G1 X112.863 Y114.69 E152.29077
G1 X112.463 Y114.48 E152.3058
G1 X112.292 Y114.349 E152.31296
G1 X111.526 Y113.978 E152.34127
G1 X111.26 Y113.888 E152.35061
G1 X111.049 Y113.838 E152.35782
G1 X110.739 Y113.644 E152.36998
G1 X110.407 Y113.461 E152.38259
G1 X110.065 Y113.184 E152.39723
G1 X109.74 Y112.893 E152.41174
G1 X109.406 Y112.41 E152.43127
G1 X109.263 Y112.165 E152.44071
G1 X108.981 Y111.918 E152.45318
G1 X108.823 Y111.754 E152.46075
G1 X108.427 Y111.411 E152.47817
G1 X108.147 Y110.841 E152.4993
G1 X108.106 Y110.777 E152.50183
G1 X107.96 Y110.431 E152.51432
G1 X107.912 Y110.044 E152.52729
G1 X107.943 Y109.69 E152.53911
G1 X108.05 Y109.419 E152.5488
G1 X108.404 Y109.009 E152.56681
G1 X108.811 Y108.798 E152.58206
G1 X108.937 Y108.666 E152.58813
G1 X109.248 Y108.413 E152.60146
G1 X109.34 Y108.227 E152.60837
G1 X109.714 Y107.601 E152.63262
G1 X109.989 Y107.275 E152.6468
G1 X110.378 Y106.733 E152.66899
G1 X110.979 Y106.33 E152.69306
G1 X111.553 Y106.256 E152.71231
G1 X111.873 Y106.25 E152.72296
G1 X112.329 Y106.178 E152.73831
G1 X112.625 Y106.107 E152.74843
G1 X112.956 Y106.087 E152.75946
G1 X113.231 Y106.052 E152.76868
G1 X113.535 Y105.835 E152.78111
G1 X114.207 Y105.679 E152.80405
G1 X114.535 Y105.625 E152.81511
G1 X114.864 Y105.604 E152.82607
G1 X115.769 Y105.664 E152.85624
G1 X116.241 Y105.916 E152.87404
G1 X116.59 Y106.263 E152.8904
G1 X117.046 Y106.818 E152.9143
G1 X117.446 Y107.427 E152.93853
G1 F1125.2 X117.616 Y107.73 E152.95006
G1 X117.926 Y108.192 E152.96851
G1 F1122.4 X118.339 Y108.651 E152.98905
G1 X118.545 Y109.041 E153.00372
G1 X118.618 Y109.383 E153.01535
G1 X118.65 Y109.695 E153.02578
G1 X118.652 Y110.265 E153.04474
G1 X118.576 Y110.85 E153.06436
G1 X118.435 Y111.215 E153.07738
G1 X118.088 Y111.717 E153.09767
G1 X118.025 Y111.794 E153.10098
G1 X117.665 Y112.338 E153.12268
G1 X117.484 Y112.587 E153.13292
G1 X117.109 Y112.989 E153.1512
G1 X116.896 Y113.168 E153.16046
G1 X116.578 Y113.488 E153.17546
G1 X116.27 Y113.722 E153.18833
G1 X115.931 Y113.899 E153.20105
G1 X115.784 Y113.995 E153.20689
G1 X115.312 Y114.219 E153.22426
G1 X115.113 Y114.27 E153.2311
G1 X114.812 Y114.37 E153.24165
G1 X114.482 Y114.51 E153.25357
G1 X114.096 Y114.546 E153.26646
G1 X114.008 Y114.536 E153.26941
G1 X113.578 Y114.799 E153.28617
G1 F2700 E148.28617
G0 F9000 X113.941 Y115.395
G0 X112.699 Y116.414
G0 X112.725 Y117.113
G1 F2700 E153.28617
G1 F1122.4 X113.058 Y117.087 E153.29728
G1 X113.768 Y116.995 E153.32109
G1 X114.08 Y116.971 E153.3315
G1 X114.398 Y116.863 E153.34267
G1 X114.528 Y116.835 E153.3471
G1 X115.474 Y116.391 E153.38185
G1 X115.623 Y116.351 E153.38698
G1 X115.913 Y116.221 E153.39755
G1 X116.197 Y116.068 E153.40828
G1 X116.51 Y115.832 E153.42132
G1 X116.704 Y115.718 E153.42881
G1 X117.111 Y115.364 E153.44675
G1 X117.49 Y115.095 E153.4622
G1 X117.955 Y114.632 E153.48403
G1 X118.204 Y114.273 E153.49856
G1 X118.427 Y113.981 E153.51078
G1 X118.882 Y113.199 E153.54087
G1 X119.037 Y112.88 E153.55267
G1 X119.163 Y112.585 E153.56334
G1 X119.237 Y112.441 E153.56872
G1 X119.365 Y112.127 E153.58
G1 X119.448 Y111.842 E153.58987
G1 X119.538 Y111.596 E153.59859
G1 X119.572 Y111.26 E153.60982
G1 X119.659 Y110.901 E153.62211
G1 X119.692 Y110.821 E153.62498
G1 X119.746 Y110.328 E153.64148
G1 X119.745 Y109.674 E153.66323
G1 X119.731 Y109.414 E153.67189
G1 X119.682 Y108.963 E153.68698
G1 X119.563 Y108.487 E153.7033
G1 X119.517 Y108.083 E153.71682
G1 X119.371 Y107.727 E153.72962
G1 X119.24 Y107.438 E153.74017
G1 X119.202 Y107.289 E153.74529
G1 X119.055 Y106.965 E153.75712
G1 X118.76 Y106.382 E153.77885
G1 X118.563 Y106.069 E153.79115
G1 X117.887 Y105.231 E153.82696
G1 X117.552 Y104.901 E153.8426
G1 X117.324 Y104.707 E153.85256
G1 X116.791 Y104.314 E153.87459
G1 X116.634 Y104.241 E153.88035
G1 X116.322 Y104.026 E153.89295
G1 X116.02 Y103.847 E153.90462
G1 X115.724 Y103.695 E153.91569
G1 X115.1 Y103.4 E153.93865
G1 X114.8 Y103.275 E153.94946
G1 X114.191 Y103.073 E153.9708
G1 X113.729 Y102.981 E153.98647
G1 X113.438 Y102.941 E153.99624
G1 X112.661 Y102.903 E154.02211
G1 X112.361 Y102.907 E154.03209
G1 X111.868 Y102.953 E154.04856
G1 X111.478 Y103.056 E154.06197
G1 X111.152 Y103.109 E154.07296
G1 X110.859 Y103.214 E154.08331
G1 X110.708 Y103.251 E154.08848
G1 X110.411 Y103.373 E154.09916
G1 X110.24 Y103.42 E154.10506
G1 X109.656 Y103.705 E154.12667
G1 X109.295 Y103.921 E154.14067
G1 X108.936 Y104.255 E154.15697
G1 X108.523 Y104.722 E154.17771
G1 X108.15 Y105.193 E154.19769
G1 X107.752 Y105.661 E154.21813
G1 X107.349 Y106.183 E154.24006
G1 X107.159 Y106.562 E154.25416
G1 X107.037 Y106.871 E154.26521
G1 X106.678 Y107.634 E154.29326
G1 X106.621 Y107.82 E154.29973
G1 X106.493 Y108.103 E154.31006
G1 X106.193 Y108.873 E154.33754
G1 X106.132 Y109.171 E154.34766
G1 X105.998 Y109.644 E154.36401
G1 X105.827 Y110 E154.37715
G1 X105.953 Y110.251 E154.38649
G1 X106.112 Y110.612 E154.39961
G1 X106.174 Y110.985 E154.41218
G1 X106.299 Y111.437 E154.42778
G1 X106.362 Y111.727 E154.43765
G1 X106.598 Y112.338 E154.45944
G1 X106.761 Y112.796 E154.47561
G1 X106.962 Y113.242 E154.49188
G1 X107.096 Y113.506 E154.50172
G1 X107.303 Y113.854 E154.51519
G1 X107.41 Y114.002 E154.52127
G1 X107.604 Y114.307 E154.53329
G1 X108.4 Y115.245 E154.57421
G1 X109.354 Y116.211 E154.61936
G1 X109.69 Y116.404 E154.63225
G1 X109.99 Y116.544 E154.64326
G1 X110.276 Y116.663 E154.65356
G1 X110.449 Y116.708 E154.65951
G1 X110.734 Y116.817 E154.66966
G1 X111.032 Y116.867 E154.67971
G1 X111.434 Y116.978 E154.69358
G1 X111.813 Y117.008 E154.70622
G1 X112.428 Y117.107 E154.72694
G1 X112.725 Y117.113 E154.73682
G0 F9000 X112.699 Y116.414
G0 X114.429 Y116.108
G0 X114.521 Y116.305
;TYPE:FILL
G1 F1122.4 X114.911 Y114.847 E154.78702
G1 X114.867 Y114.867
G1 X115.758 Y115.758 E154.82893
G0 F9000 X115.655 Y115.565
G0 X114.605 Y115.202
G0 X114.585 Y114.981
G1 F1122.4 X117.707 Y114.145 E154.93643
G0 F9000 X117.529 Y114.036
G0 X114.593 Y115.203
G0 X114.573 Y114.985
G1 F1122.4 X113.896 Y115.166 E154.95974
G0 F9000 X113.535 Y115.263
G1 F1122.4 X110.266 Y116.139 E155.0723
G0 F9000 X110.35 Y115.937
G0 X108.864 Y114.713
G0 X108.698 Y114.853
G1 F1122.4 X109.205 Y112.96 E155.13748
G0 F9000 X109.021 Y113.085
G0 X108.021 Y111.935
G0 X107.332 Y110.743
G0 X107.537 Y110.658
G1 F1122.4 X106.651 Y110.896 E155.16799
G0 F9000 X106.858 Y110.84
G0 X107.494 Y109.087
G0 X107.904 Y108.611
G0 X108.347 Y108.252
G0 X108.445 Y108.445
G1 F1122.4 X107.342 Y107.342 E155.21987
G0 F9000 X107.539 Y107.437
G0 X110.422 Y105.891
G0 X111.088 Y105.611
G0 X111.116 Y105.829
G1 F1122.4 X111.745 Y103.48 E155.30076
G1 X111.92 Y103.434
G1 X113.772 Y105.286 E155.38787
G0 F9000 X113.724 Y105.073
G0 X114.87 Y104.963
G0 X115.945 Y105.036
G0 X116.493 Y105.324
G0 X117.381 Y106.125
G0 X117.212 Y106.262
G1 F1122.4 X117.428 Y105.454 E155.41569
G0 F9000 X117.274 Y105.608
G0 X118.45 Y107.712
G0 X118.403 Y107.747
G1 F1122.4 X118.648 Y107.681 E155.42412
G1 F2700 E150.42412
;MESH:NONMESH
G0 F300 X118.648 Y107.681 Z4.4
G0 F9000 X118.594 Y107.705
G0 X116.382 Y105.718
G0 X115.833 Y105.43
G0 X114.505 Y105.388
G0 X110.887 Y106.104
G0 X110.503 Y106.362
G0 X106.068 Y109.999
G0 X104.87 Y110.071
G0 X104.377 Y109.957
G0 X104.053 Y110.216
;TIME_ELAPSED:331.803205
;LAYER:21
;TYPE:WALL-INNER
;MESH:cup.ply
G1 F2700 E155.42412
G1 F978.7 X104.506 Y110.135 E155.4418
G1 F980.8 X104.552 Y110.09 E155.44427
G1 X104.505 Y109.816 E155.45493
G1 X104.356 Y109.75 E155.46117
G1 X104.163 Y109.729 E155.46861
G1 F978.7 X103.924 Y109.778 E155.47799
G1 F976.6 X103.883 Y109.916 E155.48353
G1 X103.915 Y110.205 E155.49472
G1 X104.053 Y110.216 E155.50005
G0 F9000 X103.838 Y110.643
;TYPE:WALL-OUTER
G1 F1130.4 X104.089 Y110.647 E155.5084
G1 X104.669 Y110.542 E155.52801
G1 X104.884 Y110.401 E155.53656
G1 X104.989 Y110.167 E155.54509
G1 X104.962 Y109.801 E155.5573
G1 X104.864 Y109.551 E155.56623
G1 X104.767 Y109.46 E155.57065
G1 X104.468 Y109.33 E155.58149
G1 X104.159 Y109.295 E155.59184
G1 X103.845 Y109.336 E155.60237
G1 X103.607 Y109.453 E155.61119
G1 X103.545 Y109.539 E155.61472
G1 X103.451 Y109.859 E155.62581
G1 X103.459 Y110.188 E155.63676
G1 X103.558 Y110.518 E155.64821
G1 X103.838 Y110.643 E155.65841
G1 F2700 E150.65841
G0 F9000 X104.118 Y109.967
G0 X104.71 Y110.256
G0 X106.181 Y110.323
G0 X112.527 Y116.417
G0 X112.51 Y116.716
;TYPE:WALL-INNER
G1 F2700 E155.65841
G1 F1130.4 X112.829 Y116.705 E155.66903
G1 X113.774 Y116.593 E155.70068
G1 X113.994 Y116.576 E155.70802
G1 X114.53 Y116.38 E155.727
G1 X115.163 Y116.102 E155.75
G1 X115.477 Y115.978 E155.76122
G1 X115.735 Y115.862 E155.77063
G1 X115.972 Y115.735 E155.77958
G1 X116.063 Y115.658 E155.78354
G1 X116.481 Y115.382 E155.8002
G1 X116.875 Y115.039 E155.81758
G1 X117.24 Y114.778 E155.8325
G1 X117.646 Y114.375 E155.85153
G1 X117.873 Y114.043 E155.8649
G1 X118.103 Y113.731 E155.87779
G1 F945.9 X118.313 Y113.217 E155.89986
G1 F820.6 X118.462 Y112.971 E155.91304
G1 F846.7 X118.609 Y112.702 E155.92665
G1 F938.1 X118.912 Y112.089 E155.95406
G1 F1039.4 X118.981 Y111.971 E155.959
G1 F1116.4 X119.091 Y111.687 E155.96926
G1 F1205.7 X119.157 Y111.549 E155.97403
G1 F1291.8 X119.216 Y111.183 E155.98482
G1 F1341.7 X119.333 Y110.714 E155.99836
G1 F1314.4 X119.374 Y110.368 E156.00833
G1 F1322.1 X119.378 Y109.716 E156.02687
G1 X119.359 Y109.427 E156.03511
G1 F1266.5 X119.305 Y108.965 E156.04891
G1 F1205.7 X119.173 Y108.523 E156.0633
G1 F1016.1 X119.093 Y108.15 E156.07741
G1 F861.2 X118.679 Y107.405 E156.11462
G1 F960 X118.612 Y106.977 E156.13158
G1 F1130.4 X118.412 Y106.584 E156.14625
G1 X118.119 Y106.152 E156.16361
G1 X117.512 Y105.43 E156.19499
G1 X117.279 Y105.198 E156.20592
G1 X117.075 Y105.023 E156.21486
G1 X116.581 Y104.656 E156.23533
G1 X116.436 Y104.587 E156.24067
G1 X116.078 Y104.347 E156.25501
G1 X115.816 Y104.191 E156.26515
G1 X115.52 Y104.039 E156.27622
G1 X114.926 Y103.764 E156.29799
G1 X114.65 Y103.648 E156.30794
G1 X114.356 Y103.548 E156.31827
G1 X114.214 Y103.483 E156.32347
G1 X113.492 Y103.349 E156.34789
G1 X112.69 Y103.306 E156.3746
G1 X112.383 Y103.309 E156.38481
G1 X111.994 Y103.347 E156.39781
G1 X111.361 Y103.489 E156.41939
G1 X111.246 Y103.503 E156.42324
G1 X110.985 Y103.594 E156.43244
G1 X110.691 Y103.68 E156.44263
G1 X110.407 Y103.783 E156.45267
G1 X109.848 Y104.059 E156.47341
G1 X109.511 Y104.272 E156.48667
G1 X109.231 Y104.535 E156.49945
G1 X108.849 Y104.963 E156.51853
G1 X108.781 Y105.055 E156.52233
G1 X108.072 Y105.9 E156.55902
G1 X107.691 Y106.393 E156.57974
G1 X107.526 Y106.727 E156.59213
G1 X107.404 Y107.026 E156.60287
G1 X107.055 Y107.779 E156.63048
G1 X106.995 Y107.966 E156.63701
G1 X106.856 Y108.279 E156.6484
G1 X106.578 Y108.985 E156.67364
G1 X106.5 Y109.333 E156.6855
G1 X106.349 Y109.733 E156.69972
G1 X106.136 Y110.002 E156.71113
G1 X106.351 Y110.251 E156.72207
G1 X106.533 Y110.67 E156.73727
G1 X106.569 Y110.918 E156.7456
G1 X106.691 Y111.352 E156.7606
G1 X106.749 Y111.606 E156.76926
G1 X107.031 Y112.371 E156.79638
G1 X107.024 Y112.38 E156.79676
G1 X107.166 Y112.733 E156.80941
G1 X107.386 Y113.22 E156.82719
G1 X107.629 Y113.633 E156.84313
G1 X107.736 Y113.773 E156.84899
G1 X107.925 Y114.072 E156.86075
G1 X108.686 Y114.955 E156.89952
G1 X109.602 Y115.889 E156.94303
G1 X109.864 Y116.041 E156.95311
G1 X110.42 Y116.292 E156.9734
G1 X110.563 Y116.328 E156.9783
G1 X110.842 Y116.433 E156.98822
G1 X111.11 Y116.478 E156.99726
G1 X111.501 Y116.583 E157.01072
G1 X111.831 Y116.609 E157.02173
G1 X112.51 Y116.716 E157.04459
G0 F9000 X112.527 Y116.417
G0 X113.48 Y115.447
G0 X113.542 Y115.155
G1 F1130.4 X112.689 Y114.977 E157.07357
G1 X112.172 Y114.651 E157.0939
G1 X112.042 Y114.525 E157.09993
G1 X111.163 Y114.255 E157.13051
G1 X110.899 Y114.185 E157.13959
G1 X110.171 Y113.772 E157.16743
G1 X109.818 Y113.493 E157.1824
G1 X109.438 Y113.148 E157.19947
G1 X109.088 Y112.649 E157.21974
G1 X108.957 Y112.433 E157.22814
G1 X108.709 Y112.219 E157.23904
G1 X108.54 Y112.048 E157.24703
G1 X108.153 Y111.715 E157.26401
G1 X107.748 Y110.933 E157.2933
G1 X107.58 Y110.518 E157.3082
G1 X107.523 Y110.066 E157.32335
G1 X107.557 Y109.628 E157.33796
G1 X107.671 Y109.3 E157.34951
G1 X108.109 Y108.709 E157.37398
G1 X108.578 Y108.443 E157.39191
G1 X108.722 Y108.303 E157.39859
G1 X108.924 Y108.138 E157.40726
G1 X108.984 Y108.021 E157.41164
G1 X109.386 Y107.362 E157.43731
G1 X109.754 Y106.933 E157.45611
G1 X109.822 Y106.823 E157.46041
G1 X110.114 Y106.423 E157.47688
G1 X110.829 Y105.941 E157.50556
G1 X111.564 Y105.844 E157.53022
G1 X111.85 Y105.839 E157.53974
G1 X112.225 Y105.773 E157.5524
G1 X112.583 Y105.673 E157.56476
G1 X113.038 Y105.638 E157.57994
G1 X113.293 Y105.446 E157.59056
G1 X113.625 Y105.317 E157.6024
G1 X113.889 Y105.301 E157.6112
G1 X114.531 Y105.198 E157.63283
G1 X115.016 Y105.178 E157.64897
G1 X115.788 Y105.254 E157.67477
G1 X115.98 Y105.309 E157.68142
G1 X116.514 Y105.606 E157.70174
G1 X116.931 Y106.044 E157.72185
G1 X117.335 Y106.564 E157.74376
G1 X117.671 Y107.065 E157.76382
G1 F1018.3 X117.886 Y107.424 E157.77927
G1 F848.3 X118.188 Y107.692 E157.79716
G1 F790.5 X118.296 Y107.865 E157.80686
G1 F842 X118.682 Y108.334 E157.83399
G1 F998.1 X118.912 Y108.846 E157.85513
G1 F1218.7 X119.003 Y109.328 E157.87026
G1 F1325.9 X119.039 Y109.741 E157.88201
G1 F1333.8 X119.038 Y110.241 E157.89611
G1 F1325.9 X118.996 Y110.649 E157.90774
G1 F1366 X118.95 Y110.936 E157.91574
G1 F1314.4 X118.81 Y111.42 E157.93015
G1 F1130.4 X118.608 Y111.763 E157.94339
G1 F1013.8 X118.444 Y112.01 E157.95438
G1 F957.9 X118.366 Y112.111 E157.95939
G1 F871.2 X117.858 Y112.897 E157.99978
G1 F837.3 X117.803 Y112.925 E158.00255
G1 F978.7 X117.43 Y113.212 E158.02063
G1 F1130.4 X117.177 Y113.435 E158.03185
G1 X116.769 Y113.834 E158.05083
G1 X116.239 Y114.181 E158.0719
G1 X115.953 Y114.341 E158.0828
G1 X115.456 Y114.581 E158.10115
G1 X115.206 Y114.645 E158.10974
G1 X114.93 Y114.73 E158.11934
G1 X114.574 Y114.861 E158.13196
G1 X114.101 Y114.915 E158.14779
G1 X113.795 Y115.102 E158.15972
G1 X113.542 Y115.155 E158.16832
G0 F9000 X113.586 Y114.755
;TYPE:WALL-OUTER
G1 F1130.4 X112.842 Y114.601 E158.19359
G1 X112.427 Y114.343 E158.20984
G1 X112.286 Y114.202 E158.21647
G1 X112.03 Y114.102 E158.22562
G1 X111.695 Y114.002 E158.23724
G1 X111.651 Y113.981 E158.23887
G1 X111.26 Y113.867 E158.25241
G1 X111.063 Y113.821 E158.25914
G1 X110.396 Y113.44 E158.28469
G1 X110.066 Y113.178 E158.2987
G1 X109.741 Y112.887 E158.31321
G1 X109.413 Y112.415 E158.33233
G1 X109.267 Y112.173 E158.34173
G1 X108.977 Y111.921 E158.35451
G1 X108.812 Y111.754 E158.36232
G1 X108.474 Y111.468 E158.37704
G1 X108.11 Y110.762 E158.40346
G1 X107.975 Y110.431 E158.41535
G1 X107.927 Y110.04 E158.42845
G1 X107.949 Y109.706 E158.43959
G1 X108.02 Y109.512 E158.44646
G1 X108.379 Y109.021 E158.46669
G1 X108.822 Y108.765 E158.48371
G1 X108.974 Y108.613 E158.49086
G1 X109.246 Y108.392 E158.50251
G1 X109.315 Y108.248 E158.50782
G1 X109.716 Y107.591 E158.53342
G1 X110.078 Y107.17 E158.55189
G1 X110.172 Y107.019 E158.55781
G1 X110.395 Y106.715 E158.57035
G1 X110.982 Y106.324 E158.5938
G1 X111.565 Y106.245 E158.61337
G1 X111.888 Y106.239 E158.62412
G1 X112.314 Y106.164 E158.6385
G1 X112.658 Y106.069 E158.65037
G1 X113.189 Y106.027 E158.66809
G1 X113.509 Y105.782 E158.68149
G1 X113.726 Y105.704 E158.68916
G1 X113.916 Y105.702 E158.69548
G1 X114.553 Y105.598 E158.71695
G1 X114.977 Y105.576 E158.73107
G1 X115.782 Y105.656 E158.75798
G1 X116.26 Y105.922 E158.77617
G1 X116.625 Y106.302 E158.7937
G1 X117.003 Y106.787 E158.81415
G1 X117.328 Y107.272 E158.83357
G1 X117.602 Y107.726 E158.8512
G1 X117.925 Y108.177 E158.86966
G1 X118.329 Y108.588 E158.88882
G1 X118.554 Y108.965 E158.90343
G1 X118.633 Y109.363 E158.91692
G1 X118.673 Y109.796 E158.93138
G1 X118.671 Y110.202 E158.94489
G1 X118.6 Y110.85 E158.96657
G1 X118.463 Y111.251 E158.98066
G1 X118.122 Y111.723 E159.00003
G1 X118.02 Y111.836 E159.00509
G1 X117.49 Y112.587 E159.03567
G1 X117.068 Y113.009 E159.05552
G1 X116.911 Y113.135 E159.06221
G1 X116.505 Y113.528 E159.08101
G1 X116.082 Y113.81 E159.09791
G1 X115.776 Y113.982 E159.10959
G1 X115.326 Y114.203 E159.12626
G1 X115.09 Y114.262 E159.13436
G1 X114.8 Y114.351 E159.14444
G1 X114.478 Y114.472 E159.15589
G1 X114.169 Y114.505 E159.16622
G1 X114.014 Y114.499 E159.17138
G1 X113.586 Y114.755 E159.18797
G1 F2700 E154.18797
G0 F9000 X113.441 Y115.439
G0 X112.527 Y116.417
G0 X112.485 Y117.117
G1 F2700 E159.18797
G1 F1130.4 X112.859 Y117.104 E159.20041
G1 X113.806 Y116.992 E159.23213
G1 X114.08 Y116.97 E159.24127
G1 X114.68 Y116.751 E159.26252
G1 X115.31 Y116.474 E159.28541
G1 X115.641 Y116.343 E159.29725
G1 X115.912 Y116.221 E159.30713
G1 X116.197 Y116.068 E159.31789
G1 X116.346 Y115.948 E159.32425
G1 X116.723 Y115.702 E159.33923
G1 X117.15 Y115.332 E159.35802
G1 X117.498 Y115.085 E159.37221
G1 X117.955 Y114.633 E159.39359
G1 X118.193 Y114.283 E159.40767
G1 X118.425 Y113.974 E159.42052
G1 X118.874 Y113.203 E159.4502
G1 X119.028 Y112.894 E159.46168
G1 X119.293 Y112.267 E159.48432
G1 X119.367 Y112.13 E159.4895
G1 X119.457 Y111.822 E159.50017
G1 X119.534 Y111.651 E159.50641
G1 X119.577 Y111.238 E159.52022
G1 X119.667 Y110.877 E159.53259
G1 X119.695 Y110.822 E159.53465
G1 X119.746 Y110.39 E159.54911
G1 X119.747 Y109.695 E159.57223
G1 X119.73 Y109.389 E159.58242
G1 X119.684 Y108.961 E159.59674
G1 X119.562 Y108.48 E159.61324
G1 X119.517 Y108.08 E159.62663
G1 X119.372 Y107.726 E159.63936
G1 X119.243 Y107.445 E159.64964
G1 X119.2 Y107.289 E159.65502
G1 X119.107 Y107.149 E159.66061
G1 X119.056 Y106.966 E159.66693
G1 X118.758 Y106.38 E159.6888
G1 X118.439 Y105.91 E159.70769
G1 X117.807 Y105.159 E159.74034
G1 X117.551 Y104.904 E159.75235
G1 X117.322 Y104.707 E159.7624
G1 X116.787 Y104.31 E159.78456
G1 X116.64 Y104.243 E159.78993
G1 X116.318 Y104.024 E159.80288
G1 X116.01 Y103.841 E159.8148
G1 X115.706 Y103.684 E159.82618
G1 X115.088 Y103.398 E159.84883
G1 X114.792 Y103.274 E159.8595
G1 X114.485 Y103.169 E159.87029
G1 X114.334 Y103.095 E159.87589
G1 X113.54 Y102.951 E159.90273
G1 X112.698 Y102.906 E159.93077
G1 X112.362 Y102.909 E159.94195
G1 X111.93 Y102.951 E159.95638
G1 X111.293 Y103.095 E159.97811
G1 X111.155 Y103.111 E159.98273
G1 X110.852 Y103.216 E159.99339
G1 X110.567 Y103.3 E160.00327
G1 X110.25 Y103.415 E160.01449
G1 X109.652 Y103.709 E160.03665
G1 X109.265 Y103.954 E160.05189
G1 X108.944 Y104.255 E160.06652
G1 X108.539 Y104.71 E160.08678
G1 X108.453 Y104.825 E160.09156
G1 X107.76 Y105.649 E160.12737
G1 X107.351 Y106.179 E160.14964
G1 X107.16 Y106.563 E160.1639
G1 X107.041 Y106.858 E160.17448
G1 X106.679 Y107.638 E160.20308
G1 X106.639 Y107.778 E160.20792
G1 X106.492 Y108.111 E160.22003
G1 X106.194 Y108.87 E160.24715
G1 X106.124 Y109.196 E160.25824
G1 X105.992 Y109.544 E160.27062
G1 X105.745 Y109.849 E160.28367
G1 X105.67 Y110.084 E160.29188
G1 X105.996 Y110.446 E160.30808
G1 X106.15 Y110.788 E160.32056
G1 X106.175 Y110.994 E160.32746
G1 X106.301 Y111.44 E160.34287
G1 X106.365 Y111.722 E160.35249
G1 X106.64 Y112.456 E160.37856
G1 X106.63 Y112.47 E160.37913
G1 X106.782 Y112.853 E160.39284
G1 X107.03 Y113.404 E160.41294
G1 X107.297 Y113.857 E160.43042
G1 X107.412 Y114.009 E160.43676
G1 X107.603 Y114.311 E160.44865
G1 X108.391 Y115.226 E160.48881
G1 X109.354 Y116.208 E160.53456
G1 X109.681 Y116.397 E160.54712
G1 X110.29 Y116.672 E160.56934
G1 X110.425 Y116.704 E160.57396
G1 X110.737 Y116.821 E160.58504
G1 X111.041 Y116.872 E160.59529
G1 X111.431 Y116.979 E160.60875
G1 X111.814 Y117.01 E160.62153
G1 X112.485 Y117.117 E160.64413
G0 F9000 X112.527 Y116.417
G0 X114.437 Y116.095
G0 X114.524 Y116.294
;TYPE:FILL
G1 F1130.4 X114.92 Y114.816 E160.69502
G1 X114.845 Y114.845
G1 X115.76 Y115.76 E160.73806
G0 F9000 X115.655 Y115.564
G0 X117.525 Y114.023
G0 X117.703 Y114.146
G1 F1130.4 X110.272 Y116.137 E160.99393
G0 F9000 X110.361 Y115.939
G0 X108.864 Y114.706
G0 X108.7 Y114.847
G1 F1130.4 X109.206 Y112.957 E161.05901
G0 F9000 X109.024 Y113.081
G0 X108.074 Y111.997
G0 X107.345 Y110.739
G0 X107.549 Y110.655
G1 F1130.4 X106.647 Y110.897 E161.09007
G0 F9000 X106.865 Y110.862
G0 X107.464 Y109.181
G0 X107.861 Y108.646
G0 X108.326 Y108.242
G0 X108.433 Y108.433
G1 F1130.4 X107.343 Y107.343 E161.14134
G0 F9000 X107.542 Y107.436
G0 X110.42 Y105.884
G0 X111.089 Y105.603
G0 X111.118 Y105.822
G1 F1130.4 X111.745 Y103.483 E161.22188
G1 X111.929 Y103.444
G1 X113.717 Y105.232 E161.30598
G0 F9000 X113.725 Y104.997
G0 X114.974 Y104.934
G0 X115.975 Y105.035
G0 X116.531 Y105.344
G0 X117.382 Y106.138
G0 X117.21 Y106.27
G1 F1130.4 X117.427 Y105.459 E161.3339
G0 F9000 X117.272 Y105.613
G0 X118.454 Y107.714
G0 X118.41 Y107.745
G1 F1130.4 X118.656 Y107.679 E161.34238
G1 F2700 E156.34238
;MESH:NONMESH
G0 F300 X118.656 Y107.679 Z4.6
G0 F9000 X118.594 Y107.706
G0 X116.415 Y105.736
G0 X115.853 Y105.424
G0 X114.966 Y105.335
G0 X113.711 Y105.457
G0 X110.887 Y106.096
G0 X110.512 Y106.351
G0 X105.939 Y109.957
G0 X104.78 Y110.042
G0 X104.118 Y109.967
G0 X103.62 Y110.169
;TIME_ELAPSED:345.495844
;LAYER:22
;TYPE:WALL-INNER
;MESH:cup.ply
G1 F2700 E161.34238
G1 F1257.9 X103.888 Y110.137 E161.35034
G1 X104.17 Y110.024 E161.35931
G1 X104.164 Y109.96 E161.36121
G1 X103.928 Y109.818 E161.36934
G1 X103.644 Y109.775 E161.37782
G1 X103.599 Y109.904 E161.38185
G1 X103.62 Y110.169 E161.3897
G0 F9000 X103.345 Y110.511
;TYPE:WALL-OUTER
G1 F1116.4 X103.667 Y110.557 E161.40052
G1 X103.99 Y110.502 E161.41141
G1 X104.465 Y110.314 E161.4284
G1 X104.566 Y110.188 E161.43377
G1 X104.529 Y109.81 E161.44641
G1 X104.474 Y109.69 E161.4508
G1 X104.051 Y109.455 E161.46689
G1 X103.654 Y109.395 E161.48025
G1 X103.393 Y109.47 E161.48928
G1 X103.324 Y109.552 E161.49284
G1 X103.22 Y109.842 E161.50309
G1 X103.226 Y110.192 E161.51473
G1 X103.345 Y110.511 E161.52606
G1 F2700 E156.52606
G0 F9000 X103.551 Y110.252
G0 X104.104 Y110.215
G0 X105.83 Y110.129
G0 X110.28 Y113.662
G0 X113.324 Y115.402
G0 X113.401 Y115.113
;TYPE:WALL-INNER
G1 F2700 E161.52606
G1 F1116.4 X112.686 Y114.922 E161.55067
G1 X112.169 Y114.609 E161.57077
G1 X112.06 Y114.507 E161.57574
G1 X110.889 Y114.185 E161.61613
G1 X110.168 Y113.779 E161.64365
G1 X109.811 Y113.498 E161.65876
G1 X109.439 Y113.164 E161.67539
G1 X109.082 Y112.655 E161.69607
G1 X108.957 Y112.452 E161.704
G1 X108.713 Y112.238 E161.71479
G1 X108.533 Y112.056 E161.72331
G1 X108.131 Y111.711 E161.74093
G1 X107.923 Y111.3 E161.75625
G1 X107.897 Y111.228 E161.75879
G1 X107.748 Y110.918 E161.77023
G1 X107.598 Y110.52 E161.78438
G1 X107.537 Y110.071 E161.79945
G1 X107.572 Y109.579 E161.81586
G1 X107.624 Y109.398 E161.82212
G1 X107.972 Y108.877 E161.84296
G1 X108.248 Y108.623 E161.85543
G1 X108.585 Y108.409 E161.86871
G1 X108.898 Y108.132 E161.88261
G1 X108.955 Y108.017 E161.88688
G1 X109.401 Y107.3 E161.91497
G1 X109.724 Y106.939 E161.93108
G1 X109.996 Y106.537 E161.94722
G1 X110.309 Y106.242 E161.96153
G1 X110.835 Y105.874 E161.98288
G1 X111.574 Y105.789 E162.00762
G1 X111.829 Y105.782 E162.0161
G1 X112.261 Y105.683 E162.03085
G1 X112.559 Y105.592 E162.04121
G1 X113.018 Y105.542 E162.05657
G1 X113.275 Y105.333 E162.06758
G1 X113.485 Y105.239 E162.07524
G1 X113.784 Y105.189 E162.08532
G1 X113.972 Y105.211 E162.09161
G1 X114.541 Y105.142 E162.11068
G1 X115.103 Y105.129 E162.12937
G1 X115.769 Y105.208 E162.15168
G1 X115.981 Y105.283 E162.15916
G1 F903.9 X116.384 Y105.349 E162.17594
G1 F763.3 X116.566 Y105.462 E162.18636
G1 F760.7 X117.014 Y105.92 E162.21763
G1 F730.8 X117.518 Y106.598 E162.26055
G1 F712.2 X117.87 Y107.138 E162.29415
G1 F729.6 X118.04 Y107.438 E162.3117
G1 F772.6 X118.3 Y107.828 E162.33423
G1 F853.8 X118.722 Y108.339 E162.36305
G1 F1081.2 X118.953 Y108.944 E162.38529
G1 F1341 X119.016 Y109.28 E162.39475
G1 F1374 X119.07 Y109.785 E162.40848
G1 F1386.8 X119.057 Y110.276 E162.42163
G1 F1365.6 X119.015 Y110.666 E162.43229
G1 F1408.6 X118.968 Y110.946 E162.43978
G1 F1369.8 X118.846 Y111.43 E162.45331
G1 F1213.4 X118.551 Y111.936 E162.47123
G1 F1019.5 X118.296 Y112.267 E162.48645
G1 F884.2 X118.006 Y112.728 E162.50932
G1 F814.9 X117.741 Y113.054 E162.52846
G1 F741.8 X117.423 Y113.4 E162.55198
G1 F865.4 X117.324 Y113.306 E162.55784
G1 F1116.4 X116.825 Y113.792 E162.58101
G1 X116.501 Y114.046 E162.5947
G1 X116.142 Y114.257 E162.60855
G1 X115.993 Y114.357 E162.61452
G1 X115.454 Y114.607 E162.63428
G1 X114.918 Y114.742 E162.65267
G1 X114.554 Y114.867 E162.66547
G1 X114.114 Y114.905 E162.68016
G1 X113.821 Y115.073 E162.69139
G1 X113.602 Y115.132 E162.69893
G1 X113.401 Y115.113 E162.70565
G0 F9000 X113.324 Y115.402
G0 X112.576 Y116.411
G0 X112.571 Y116.724
G1 F1116.4 X112.981 Y116.69 E162.71933
G1 X113.774 Y116.592 E162.74591
G1 X114 Y116.575 E162.75345
G1 X114.245 Y116.49 E162.76207
G1 X114.403 Y116.451 E162.76748
G1 X115.33 Y116.017 E162.80153
G1 X115.494 Y115.972 E162.80718
G1 X115.725 Y115.867 E162.81562
G1 X115.985 Y115.725 E162.82548
G1 X116.279 Y115.503 E162.83773
G1 X116.495 Y115.368 E162.8462
G1 X116.86 Y115.047 E162.86237
G1 X117.238 Y114.772 E162.87792
G1 X117.642 Y114.375 E162.89676
G1 X117.981 Y113.897 E162.91625
G1 F865.4 X117.895 Y113.818 E162.92126
G1 F744.2 X118.227 Y113.351 E162.94984
G1 F820.8 X118.503 Y112.914 E162.97322
G1 F975 X118.956 Y112.064 E163.0099
G1 F1178.2 X119.086 Y111.728 E163.02126
G1 F1261.4 X119.171 Y111.552 E163.02701
G1 F1357.3 X119.219 Y111.217 E163.03627
G1 F1395.4 X119.338 Y110.725 E163.04974
G1 F1365.6 X119.383 Y110.294 E163.06152
G1 F1382.5 X119.387 Y109.724 E163.07683
G1 F1374 X119.366 Y109.426 E163.0849
G1 F1333 X119.317 Y109.028 E163.09607
G1 F1261.4 X119.179 Y108.52 E163.11157
G1 F1124.8 X119.113 Y108.185 E163.12284
G1 F990.1 X118.975 Y107.913 E163.13428
G1 F867.1 X118.776 Y107.564 E163.15148
G1 F797.4 X118.752 Y107.491 E163.15506
G1 F768.6 X118.6 Y107.225 E163.16986
G1 F746.7 X118.589 Y107.179 E163.17221
G1 F736.9 X118.459 Y106.948 E163.18557
G1 F720.2 X118.426 Y106.855 E163.19065
G1 F709.9 X118.304 Y106.636 E163.20376
G1 F706.6 X118.032 Y106.234 E163.22927
G1 F729.6 X117.423 Y105.486 E163.27836
G1 F753 X117.187 Y105.25 E163.29481
G1 F762 X116.996 Y105.079 E163.3073
G1 F764.6 X116.673 Y104.843 E163.32673
G1 F822.4 X116.465 Y104.658 E163.3393
G1 F994.5 X116.376 Y104.548 E163.34458
G1 F1116.4 X116.094 Y104.358 E163.35589
G1 X115.812 Y104.189 E163.36683
G1 X115.528 Y104.046 E163.3774
G1 X114.919 Y103.764 E163.39972
G1 X114.646 Y103.652 E163.40954
G1 X114.319 Y103.535 E163.42109
G1 X114.212 Y103.484 E163.42503
G1 X113.478 Y103.35 E163.44985
G1 X112.654 Y103.306 E163.47729
G1 X112.386 Y103.311 E163.48621
G1 X111.993 Y103.348 E163.49934
G1 X111.396 Y103.484 E163.5197
G1 X111.251 Y103.506 E163.52458
G1 X110.999 Y103.593 E163.53345
G1 X110.833 Y103.635 E163.53914
G1 X110.521 Y103.763 E163.55036
G1 X110.377 Y103.801 E163.55531
G1 X110.122 Y103.921 E163.56469
G1 X109.864 Y104.056 E163.57437
G1 X109.462 Y104.327 E163.5905
G1 X109.224 Y104.549 E163.60132
G1 X108.856 Y104.961 E163.61969
G1 X108.76 Y105.089 E163.62502
G1 X108.054 Y105.925 E163.66141
G1 X107.7 Y106.382 E163.68064
G1 X107.532 Y106.715 E163.69304
G1 X107.406 Y107.024 E163.70414
G1 X107.057 Y107.777 E163.73175
G1 X107.014 Y107.925 E163.73687
G1 X106.847 Y108.297 E163.75043
G1 X106.56 Y109.02 E163.77631
G1 X106.461 Y109.365 E163.78824
G1 X106.307 Y109.676 E163.79979
G1 X105.968 Y110.007 E163.81555
G1 X106.337 Y110.353 E163.83237
G1 X106.515 Y110.67 E163.84446
G1 X106.566 Y110.942 E163.85367
G1 X106.688 Y111.346 E163.8677
G1 X106.748 Y111.609 E163.87667
G1 X106.85 Y111.865 E163.88584
G1 X107.118 Y112.628 E163.91274
G1 X107.376 Y113.22 E163.93422
G1 X107.622 Y113.626 E163.95001
G1 X107.732 Y113.77 E163.95603
G1 X107.928 Y114.076 E163.96812
G1 X108.7 Y114.965 E164.00728
G1 X109.603 Y115.888 E164.05023
G1 X109.879 Y116.051 E164.06089
G1 X110.148 Y116.178 E164.07078
G1 X110.413 Y116.29 E164.08035
G1 X110.595 Y116.339 E164.08662
G1 X110.845 Y116.436 E164.09554
G1 X111.225 Y116.501 E164.10836
G1 X111.497 Y116.581 E164.11779
G1 X111.834 Y116.609 E164.12904
G1 X112.571 Y116.724 E164.15385
G0 F9000 X112.724 Y117.113
;TYPE:WALL-OUTER
G1 F1116.4 X113.03 Y117.087 E164.16406
G1 X113.806 Y116.991 E164.19007
G1 X114.082 Y116.969 E164.19928
G1 X114.375 Y116.868 E164.20959
G1 X114.533 Y116.832 E164.21498
G1 X115.463 Y116.394 E164.24917
G1 X115.628 Y116.351 E164.25484
G1 X115.905 Y116.225 E164.26496
G1 X116.203 Y116.061 E164.27627
G1 X116.509 Y115.83 E164.28902
G1 X116.734 Y115.691 E164.29782
G1 X117.118 Y115.353 E164.31483
G1 X117.497 Y115.079 E164.33039
G1 X117.95 Y114.633 E164.35153
G1 X118.191 Y114.284 E164.36564
G1 X118.421 Y113.978 E164.37837
G1 X118.501 Y113.815 E164.38441
G1 X118.64 Y113.604 E164.39281
G1 X118.912 Y113.126 E164.41111
G1 X119.244 Y112.425 E164.43691
G1 X119.366 Y112.131 E164.44749
G1 X119.464 Y111.803 E164.45888
G1 X119.536 Y111.653 E164.46441
G1 X119.574 Y111.251 E164.47784
G1 X119.659 Y110.904 E164.48972
G1 X119.693 Y110.822 E164.49268
G1 X119.746 Y110.321 E164.50943
G1 X119.747 Y109.704 E164.52995
G1 X119.732 Y109.414 E164.53961
G1 X119.682 Y108.962 E164.55474
G1 X119.561 Y108.478 E164.57133
G1 X119.517 Y108.082 E164.58458
G1 X119.373 Y107.731 E164.5972
G1 X119.081 Y107.094 E164.62051
G1 X119.054 Y106.974 E164.6246
G1 X118.901 Y106.658 E164.63628
G1 X118.747 Y106.368 E164.6472
G1 X118.442 Y105.922 E164.66517
G1 X117.798 Y105.159 E164.69838
G1 X117.534 Y104.894 E164.71082
G1 X117.332 Y104.718 E164.71973
G1 X116.791 Y104.314 E164.74219
G1 F1119.1 X116.656 Y104.25 E164.74714
G1 X116.319 Y104.026 E164.76057
G1 F1116.4 X116.006 Y103.839 E164.7727
G1 X115.696 Y103.683 E164.78424
G1 X115.093 Y103.403 E164.80635
G1 X114.789 Y103.278 E164.81728
G1 X114.463 Y103.161 E164.8288
G1 X114.33 Y103.096 E164.83373
G1 X113.526 Y102.952 E164.86089
G1 X112.661 Y102.906 E164.88971
G1 X112.363 Y102.911 E164.89962
G1 X111.929 Y102.952 E164.91412
G1 X111.29 Y103.097 E164.93591
G1 X111.158 Y103.114 E164.94034
G1 X110.847 Y103.221 E164.95128
G1 X110.71 Y103.253 E164.95596
G1 X110.396 Y103.383 E164.96726
G1 X110.24 Y103.424 E164.97262
G1 X109.944 Y103.563 E164.9835
G1 X109.659 Y103.712 E164.9942
G1 X109.212 Y104.013 E165.01212
G1 X108.938 Y104.269 E165.02459
G1 X108.546 Y104.708 E165.04417
G1 X108.454 Y104.831 E165.04928
G1 X107.738 Y105.679 E165.08619
G1 X107.36 Y106.167 E165.10672
G1 X107.167 Y106.55 E165.12099
G1 X107.043 Y106.856 E165.13197
G1 X106.681 Y107.635 E165.16054
G1 X106.63 Y107.812 E165.16666
G1 X106.487 Y108.121 E165.17799
G1 X106.18 Y108.894 E165.20565
G1 X106.099 Y109.192 E165.21592
G1 X105.989 Y109.421 E165.22437
G1 X105.688 Y109.72 E165.23848
G1 X105.562 Y109.956 E165.24738
G1 X105.584 Y110.197 E165.25543
G1 X106.03 Y110.618 E165.27583
G1 X106.141 Y110.829 E165.28376
G1 X106.175 Y111.031 E165.29057
G1 X106.298 Y111.436 E165.30465
G1 X106.365 Y111.729 E165.31465
G1 X106.482 Y112.023 E165.32517
G1 X106.751 Y112.789 E165.35217
G1 X107.02 Y113.405 E165.37453
G1 X107.29 Y113.85 E165.39184
G1 X107.404 Y114 E165.39811
G1 X107.607 Y114.317 E165.41063
G1 X108.406 Y115.236 E165.45113
G1 X109.355 Y116.206 E165.49627
G1 X109.692 Y116.405 E165.50928
G1 X109.984 Y116.543 E165.52003
G1 X110.287 Y116.671 E165.53097
G1 X110.444 Y116.71 E165.53635
G1 X110.739 Y116.824 E165.54687
G1 X111.118 Y116.887 E165.55964
G1 X111.424 Y116.977 E165.57025
G1 X111.816 Y117.01 E165.58334
G1 X112.428 Y117.107 E165.60395
G1 X112.724 Y117.113 E165.61379
G1 F2700 E160.61379
G0 F9000 X112.697 Y116.414
G0 X113.404 Y115.423
G0 X113.584 Y114.748
G1 F2700 E165.61379
G1 F1116.4 X112.846 Y114.551 E165.6392
G1 X112.405 Y114.286 E165.65631
G1 X112.284 Y114.153 E165.66229
G1 X111.267 Y113.872 E165.69738
G1 X111.078 Y113.831 E165.70382
G1 X110.395 Y113.449 E165.72984
G1 X110.078 Y113.2 E165.74325
G1 X109.741 Y112.896 E165.75835
G1 X109.414 Y112.431 E165.77725
G1 X109.267 Y112.191 E165.78662
G1 X108.967 Y111.927 E165.79991
G1 X108.806 Y111.763 E165.80755
G1 X108.451 Y111.46 E165.82307
G1 X108.302 Y111.168 E165.83398
G1 X108.266 Y111.072 E165.83739
G1 X108.113 Y110.753 E165.84915
G1 X107.985 Y110.398 E165.86171
G1 X107.941 Y110.076 E165.87252
G1 X107.973 Y109.601 E165.88835
G1 X108.268 Y109.153 E165.90619
G1 X108.504 Y108.931 E165.91697
G1 X108.824 Y108.732 E165.9295
G1 X109.228 Y108.375 E165.94743
G1 X109.296 Y108.227 E165.95285
G1 X109.726 Y107.534 E165.97998
G1 X110.041 Y107.185 E165.99561
G1 X110.302 Y106.795 E166.01122
G1 X110.539 Y106.57 E166.02209
G1 X110.989 Y106.258 E166.0403
G1 X111.586 Y106.189 E166.06029
G1 X111.879 Y106.18 E166.07004
G1 X112.321 Y106.082 E166.0851
G1 X112.658 Y105.983 E166.09678
G1 X112.966 Y105.95 E166.10708
G1 X113.218 Y105.895 E166.11566
G1 X113.505 Y105.661 E166.12798
G1 X113.779 Y105.589 E166.1374
G1 X113.967 Y105.615 E166.14371
G1 X114.553 Y105.542 E166.16335
G1 X114.976 Y105.531 E166.17743
G1 X115.286 Y105.551 E166.18776
G1 X115.694 Y105.601 E166.20143
G1 X116.236 Y105.829 E166.22099
G1 X116.635 Y106.241 E166.24007
G1 X116.912 Y106.639 E166.25619
G1 X117.021 Y106.781 E166.26215
G1 X117.434 Y107.407 E166.28709
G1 X117.625 Y107.718 E166.29923
G1 X117.935 Y108.14 E166.31665
G1 X118.397 Y108.607 E166.33849
G1 X118.597 Y109.036 E166.35424
G1 X118.658 Y109.361 E166.36524
G1 X118.709 Y109.786 E166.37947
G1 X118.699 Y110.202 E166.39331
G1 X118.626 Y110.855 E166.41517
G1 X118.515 Y111.268 E166.42939
G1 X118.204 Y111.7 E166.4471
G1 X117.955 Y111.982 E166.45961
G1 X117.648 Y112.432 E166.47773
G1 X117.379 Y112.727 E166.491
G1 X117.065 Y113.029 E166.5055
G1 X116.903 Y113.157 E166.51236
G1 X116.599 Y113.46 E166.52664
G1 X116.267 Y113.72 E166.54066
G1 X115.923 Y113.922 E166.55393
G1 X115.783 Y114.015 E166.55952
G1 X115.317 Y114.231 E166.57661
G1 X114.804 Y114.358 E166.59418
G1 X114.483 Y114.469 E166.60548
G1 X114.144 Y114.505 E166.61682
G1 X114.012 Y114.502 E166.62121
G1 X113.584 Y114.748 E166.63763
G0 F9000 X113.404 Y115.423
G0 X114.921 Y115.057
G0 X114.849 Y114.849
;TYPE:FILL
G1 F1116.4 X115.756 Y115.756 E166.68029
G0 F9000 X115.652 Y115.566
G0 X114.989 Y115.033
G0 X114.917 Y114.825
G1 F1116.4 X114.52 Y116.306 E166.73129
G0 F9000 X114.428 Y116.108
G0 X117.523 Y114.022
G0 X117.703 Y114.146
G1 F1116.4 X110.262 Y116.14 E166.98751
G0 F9000 X110.349 Y115.939
G0 X108.866 Y114.7
G0 X108.701 Y114.842
G1 F1116.4 X109.204 Y112.965 E167.05214
G0 F9000 X109.023 Y113.091
G0 X108.05 Y111.989
G0 X107.358 Y110.728
G0 X107.562 Y110.652
G1 F1116.4 X106.639 Y110.899 E167.08392
G0 F9000 X106.856 Y110.866
G0 X107.345 Y109.39
G0 X107.701 Y108.854
G0 X108.305 Y108.231
G0 X108.419 Y108.419
G1 F1116.4 X107.343 Y107.343 E167.13453
G0 F9000 X107.539 Y107.438
G0 X110.747 Y105.646
G0 X111.111 Y105.54
G0 X111.136 Y105.756
G1 F1116.4 X111.744 Y103.484 E167.21276
G1 X111.928 Y103.443
G1 X113.622 Y105.136 E167.29242
G0 F9000 X113.508 Y104.619
G1 F2700 E162.29242
;MESH:NONMESH
G0 F300 X113.508 Y104.619 Z4.8
G0 F9000 X110.895 Y106.031
G0 X105.861 Y109.856
G0 X104.346 Y110.004
G0 X103.155 Y110.246
;TIME_ELAPSED:358.926342
;LAYER:23
;TYPE:WALL-OUTER
;MESH:cup.ply
G1 F2700 E167.29242
G1 F628.9 X103.118 Y109.972 E167.30846
G1 F673.3 X103.115 Y109.746 E167.32072
G1 F2700 E162.32072
G0 F9000 X104.104 Y109.812
G0 X105.473 Y111.727
G0 X106.57 Y111.659
G0 X112.578 Y116.41
G0 X112.573 Y116.724
;TYPE:WALL-INNER
G1 F2700 E167.32072
G1 F1097.4 X112.982 Y116.689 E167.33437
G1 X113.775 Y116.591 E167.36095
G1 X114.002 Y116.573 E167.36852
G1 X114.302 Y116.474 E167.37903
G1 X114.405 Y116.452 E167.38253
G1 X115.304 Y116.027 E167.4156
G1 X115.486 Y115.976 E167.42189
G1 X115.74 Y115.859 E167.43119
G1 X115.974 Y115.729 E167.44009
G1 X116.095 Y115.631 E167.44527
G1 X116.563 Y115.303 E167.46428
G1 X116.891 Y115.017 E167.47875
G1 X117.258 Y114.746 E167.49393
G1 X117.628 Y114.382 E167.51119
G1 X117.847 Y114.069 E167.5239
G1 X117.997 Y113.874 E167.53208
G1 F908.9 X118.118 Y113.513 E167.54737
G1 F779.7 X118.207 Y113.403 E167.554
G1 F826.7 X118.532 Y112.867 E167.58167
G1 F872.7 X118.828 Y112.241 E167.61063
G1 X118.935 Y111.985 E167.62224
G1 F811.4 X118.973 Y111.595 E167.63986
G1 X118.698 Y111.875 E167.65752
G1 F872.7 X118.599 Y112.012 E167.66459
G1 X118.204 Y112.47 E167.68988
G1 F862.4 X117.99 Y112.778 E167.70576
G1 F811.4 X117.701 Y113.132 E167.72632
G1 F908.9 X117.257 Y113.396 E167.74706
G1 F1097.4 X116.889 Y113.784 E167.76485
G1 X116.449 Y114.155 E167.78399
G1 X115.934 Y114.461 E167.80391
G1 X115.449 Y114.659 E167.82134
G1 X114.888 Y114.778 E167.84041
G1 X114.558 Y114.887 E167.85197
G1 X114.093 Y114.921 E167.86748
G1 X113.908 Y115.014 E167.87436
G1 X113.567 Y115.105 E167.8861
G1 X113.319 Y115.084 E167.89438
G1 X112.682 Y114.893 E167.9165
G1 X112.166 Y114.617 E167.93596
G1 X112.087 Y114.554 E167.93932
G1 X111.791 Y114.462 E167.94963
G1 X111.62 Y114.385 E167.95587
G1 X110.902 Y114.193 E167.98059
G1 X110.545 Y113.98 E167.99442
G1 X110.173 Y113.784 E168.0084
G1 X109.832 Y113.517 E168.02281
G1 X109.443 Y113.163 E168.0403
G1 X109.068 Y112.639 E168.06173
G1 X108.953 Y112.451 E168.06906
G1 X108.706 Y112.222 E168.08027
G1 X108.534 Y112.037 E168.08867
G1 X108.155 Y111.718 E168.10514
G1 X107.939 Y111.316 E168.12032
G1 X107.737 Y110.887 E168.13609
G1 X107.602 Y110.505 E168.14957
G1 X107.548 Y110.069 E168.16418
G1 X107.597 Y109.544 E168.18172
G1 X107.644 Y109.401 E168.18672
G1 X107.977 Y108.888 E168.20707
G1 X108.253 Y108.626 E168.21972
G1 X108.573 Y108.418 E168.23242
G1 X108.854 Y108.151 E168.24531
G1 X109.123 Y107.694 E168.26295
G1 X109.403 Y107.258 E168.28018
G1 X109.704 Y106.938 E168.29479
G1 X109.953 Y106.548 E168.31018
G1 X110.234 Y106.252 E168.32376
G1 X110.632 Y105.954 E168.3403
G1 X110.962 Y105.801 E168.35239
G1 X111.326 Y105.747 E168.36463
G1 X111.753 Y105.701 E168.37892
G1 X111.926 Y105.651 E168.38491
G1 X112.172 Y105.599 E168.39327
G1 X112.436 Y105.51 E168.40254
G1 X113.018 Y105.44 E168.42203
G1 X113.251 Y105.249 E168.43205
G1 X113.524 Y105.129 E168.44197
G1 X113.853 Y105.103 E168.45295
G1 X114.021 Y105.139 E168.45866
G1 X114.464 Y105.094 E168.47347
G1 X114.986 Y105.079 E168.49084
G1 X115.702 Y105.136 E168.51473
G1 F888.6 X116.073 Y105.156 E168.52999
G1 F758.2 X116.404 Y105.304 E168.54745
G1 F775.6 X116.857 Y105.664 E168.57468
G1 F771.5 X117.169 Y106.06 E168.59853
G1 F739 X117.532 Y106.579 E168.62982
G1 F712.6 X117.782 Y106.96 E168.65316
G1 F729.2 X118.062 Y107.432 E168.68063
G1 F777 X118.297 Y107.776 E168.7002
G1 F804 X118.811 Y108.29 E168.7332
G1 F732.9 X119.065 Y108.709 E168.75761
G1 X119.056 Y108.242 E168.78087
G1 F804 X118.979 Y108.086 E168.78877
G1 X118.77 Y107.508 E168.81667
G1 F777 X118.606 Y107.226 E168.832
G1 F751.7 X118.594 Y107.179 E168.83435
G1 F739 X118.456 Y106.934 E168.84824
G1 F717.3 X118.308 Y106.633 E168.86531
G1 F712.6 X118.035 Y106.228 E168.89033
G1 F744 X117.435 Y105.482 E168.93729
G1 F778.3 X117.112 Y105.148 E168.95908
G1 F772.8 X116.539 Y104.733 E168.9925
G1 F755.6 X116.347 Y104.641 E169.00278
G1 F872.7 X116.101 Y104.371 E169.01806
G1 F1073.3 X115.811 Y104.188 E169.02972
G1 F1097.4 X115.524 Y104.042 E169.04043
G1 X114.81 Y103.706 E169.06668
G1 X114.348 Y103.547 E169.08293
G1 X114.211 Y103.483 E169.08796
G1 X113.48 Y103.349 E169.11268
G1 X112.518 Y103.305 E169.14471
G1 X111.993 Y103.349 E169.16223
G1 X111.346 Y103.495 E169.18429
G1 X111.244 Y103.507 E169.18771
G1 X111.008 Y103.592 E169.19605
G1 X110.824 Y103.639 E169.20237
G1 X110.538 Y103.757 E169.21266
G1 X110.378 Y103.802 E169.21818
G1 X110.13 Y103.919 E169.2273
G1 X109.863 Y104.059 E169.23733
G1 X109.457 Y104.332 E169.2536
G1 X109.24 Y104.534 E169.26346
G1 X108.844 Y104.979 E169.28328
G1 X108.725 Y105.135 E169.2898
G1 X108.188 Y105.769 E169.31744
G1 X107.704 Y106.384 E169.34347
G1 X107.535 Y106.718 E169.35592
G1 X107.4 Y107.04 E169.36753
G1 X107.169 Y107.522 E169.38531
G1 X107.06 Y107.779 E169.39459
G1 X107.014 Y107.928 E169.39978
G1 X106.874 Y108.24 E169.41115
G1 X106.824 Y108.405 E169.41689
G1 X106.551 Y109.03 E169.43957
G1 X106.501 Y109.199 E169.44543
G1 X106.292 Y109.582 E169.45994
G1 X105.913 Y109.935 E169.47717
G1 X105.894 Y110.081 E169.48207
G1 X106.339 Y110.467 E169.50166
G1 X106.472 Y110.694 E169.51041
G1 X106.697 Y111.394 E169.53487
G1 X106.746 Y111.614 E169.54236
G1 X106.974 Y112.2 E169.56328
G1 X107.075 Y112.514 E169.57425
G1 X107.374 Y113.224 E169.59987
G1 X107.62 Y113.628 E169.6156
G1 X107.733 Y113.774 E169.62174
G1 X107.924 Y114.073 E169.63354
G1 X108.71 Y114.968 E169.67316
G1 X109.279 Y115.539 E169.69997
G1 X109.604 Y115.887 E169.71581
G1 X109.879 Y116.05 E169.72644
G1 X110.417 Y116.291 E169.74605
G1 X110.533 Y116.319 E169.75002
G1 X110.847 Y116.433 E169.76113
G1 X111.168 Y116.489 E169.77197
G1 X111.505 Y116.581 E169.78359
G1 X111.834 Y116.608 E169.79457
G1 X112.573 Y116.724 E169.81945
G0 F9000 X112.578 Y116.41
G0 X116.579 Y114.357
G0 X117.969 Y113.046
G0 X118.678 Y112.171
G0 X118.982 Y111.585
G1 F673.3 X119.022 Y111.508 E169.82415
G1 F687 X119.19 Y110.678 E169.86914
G1 F704.6 X119.242 Y110.225 E169.89277
G1 F714.9 X119.238 Y109.615 E169.92391
G1 F696.8 X119.169 Y109.073 E169.95253
G1 F675.4 X119.065 Y108.709 E169.97299
G1 F2700 E164.97299
G0 F9000 X118.824 Y108.114
G0 X116.974 Y105.552
G0 X116.493 Y105.171
G0 X115.85 Y104.909
G0 X114.48 Y104.854
G0 X113.809 Y104.848
G0 X113.27 Y104.928
G0 X110.888 Y105.572
G0 X110.546 Y105.721
G0 X110.097 Y106.05
G0 X107.785 Y108.737
G0 X107.363 Y109.404
G0 X107.31 Y110.076
G0 X107.371 Y110.564
G0 X107.711 Y111.397
G0 X107.957 Y111.864
G0 X109.264 Y113.328
G0 X110.068 Y114.004
G0 X110.691 Y114.349
G0 X113.284 Y115.385
G0 X113.485 Y114.716
;TYPE:WALL-OUTER
G1 F2700 E169.97299
G1 F1097.4 X112.812 Y114.509 E169.99641
G1 X112.386 Y114.283 E170.01245
G1 X112.29 Y114.196 E170.01676
G1 X111.955 Y114.097 E170.02838
G1 X111.756 Y114.007 E170.03564
G1 X111.247 Y113.866 E170.05321
G1 X111.081 Y113.829 E170.05886
G1 X110.738 Y113.63 E170.07205
G1 X110.428 Y113.472 E170.08363
G1 X110.074 Y113.198 E170.09852
G1 X109.743 Y112.899 E170.11335
G1 X109.409 Y112.429 E170.13253
G1 X109.265 Y112.195 E170.14167
G1 X108.968 Y111.918 E170.15518
G1 X108.811 Y111.747 E170.1629
G1 X108.465 Y111.456 E170.17793
G1 X108.3 Y111.143 E170.1897
G1 X108.114 Y110.753 E170.20407
G1 X107.999 Y110.429 E170.21551
G1 X107.953 Y110.084 E170.22708
G1 X107.989 Y109.605 E170.24306
G1 X108.265 Y109.169 E170.26022
G1 X108.506 Y108.936 E170.27137
G1 X108.82 Y108.736 E170.28375
G1 X109.104 Y108.467 E170.29677
G1 X109.278 Y108.221 E170.30679
G1 X109.461 Y107.908 E170.31885
G1 X109.717 Y107.506 E170.3347
G1 X110.02 Y107.186 E170.34936
G1 X110.281 Y106.784 E170.3653
G1 X110.514 Y106.538 E170.37657
G1 X110.852 Y106.288 E170.39055
G1 X111.083 Y106.188 E170.39892
G1 X111.369 Y106.145 E170.40854
G1 X111.832 Y106.095 E170.42403
G1 X112.009 Y106.043 E170.43017
G1 X112.279 Y105.985 E170.43935
G1 X112.52 Y105.902 E170.44783
G1 X112.96 Y105.851 E170.46256
G1 X113.219 Y105.793 E170.47139
G1 X113.499 Y105.563 E170.48344
G1 X113.802 Y105.5 E170.49373
G1 X113.996 Y105.543 E170.50034
G1 X114.504 Y105.492 E170.51732
G1 X114.996 Y105.479 E170.53369
G1 X115.693 Y105.538 E170.55696
G1 X116.17 Y105.729 E170.57405
G1 X116.506 Y105.994 E170.58828
G1 X116.756 Y106.321 E170.60197
G1 X116.934 Y106.602 E170.61304
G1 X117.065 Y106.787 E170.62057
G1 X117.664 Y107.723 E170.65754
G1 X117.939 Y108.088 E170.67274
G1 X118.447 Y108.601 E170.69675
G1 X118.628 Y109.033 E170.71233
G1 X118.693 Y109.359 E170.72338
G1 X118.739 Y109.704 E170.73496
G1 X118.736 Y110.186 E170.75099
G1 X118.68 Y110.582 E170.76429
G1 X118.659 Y110.822 E170.77231
G1 X118.566 Y111.257 E170.7871
G1 X118.258 Y111.717 E170.80551
G1 X117.856 Y112.182 E170.82596
G1 X117.631 Y112.493 E170.83872
G1 X117.373 Y112.777 E170.85149
G1 X117.068 Y113.053 E170.86517
G1 X116.908 Y113.183 E170.87202
G1 X116.607 Y113.498 E170.88652
G1 X116.211 Y113.832 E170.90375
G1 X115.763 Y114.097 E170.92106
G1 X115.325 Y114.279 E170.93683
G1 X114.786 Y114.39 E170.95514
G1 X114.489 Y114.487 E170.96553
G1 X114.137 Y114.519 E170.97728
G1 X114.006 Y114.515 E170.98164
G1 X113.736 Y114.652 E170.99171
G1 X113.485 Y114.716 E171.00033
G1 F2700 E166.00033
G0 F9000 X113.284 Y115.385
G0 X112.698 Y116.413
G0 X112.725 Y117.112
G1 F2700 E171.00033
G1 F1097.4 X113.031 Y117.086 E171.01054
G1 X113.807 Y116.99 E171.03655
G1 X114.084 Y116.968 E171.04579
G1 X114.365 Y116.871 E171.05568
G1 X114.535 Y116.833 E171.06147
G1 X115.457 Y116.397 E171.0954
G1 X115.62 Y116.355 E171.10099
G1 X115.921 Y116.216 E171.11202
G1 X116.2 Y116.061 E171.12264
G1 X116.325 Y115.959 E171.128
G1 X116.811 Y115.617 E171.14777
G1 X117.128 Y115.339 E171.16179
G1 X117.518 Y115.052 E171.1779
G1 X117.935 Y114.642 E171.19735
G1 X118.176 Y114.298 E171.21132
G1 X118.312 Y114.127 E171.21858
G1 X118.5 Y113.809 E171.23087
G1 X118.611 Y113.665 E171.23692
G1 X118.931 Y113.078 E171.25915
G1 X119.24 Y112.429 E171.28306
G1 X119.359 Y112.143 E171.29336
G1 X119.449 Y111.836 E171.30401
G1 X119.535 Y111.648 E171.31088
G1 X119.573 Y111.251 E171.32415
G1 X119.666 Y110.875 E171.33703
G1 X119.695 Y110.811 E171.33937
G1 X119.745 Y110.318 E171.35585
G1 X119.75 Y109.845 E171.37158
G1 X119.742 Y109.55 E171.3814
G1 X119.685 Y108.977 E171.40055
G1 X119.566 Y108.537 E171.41571
G1 X119.518 Y108.103 E171.43023
G1 X119.412 Y107.894 E171.43802
G1 X119.196 Y107.295 E171.4592
G1 X118.899 Y106.658 E171.48258
G1 X118.745 Y106.368 E171.4935
G1 X118.438 Y105.921 E171.51154
G1 X117.8 Y105.164 E171.54446
G1 X117.552 Y104.913 E171.5562
G1 X117.327 Y104.714 E171.56619
G1 X116.793 Y104.314 E171.58838
G1 X116.624 Y104.231 E171.59464
G1 X116.291 Y104.007 E171.60799
G1 X116.019 Y103.845 E171.61852
G1 X115.695 Y103.68 E171.63062
G1 X114.961 Y103.335 E171.65759
G1 X114.484 Y103.171 E171.67437
G1 X114.333 Y103.095 E171.67999
G1 X113.526 Y102.951 E171.70725
G1 X112.51 Y102.905 E171.74108
G1 X111.932 Y102.953 E171.76037
G1 X111.304 Y103.096 E171.78179
G1 X111.15 Y103.115 E171.78696
G1 X110.853 Y103.222 E171.79746
G1 X110.7 Y103.257 E171.80268
G1 X110.408 Y103.379 E171.8132
G1 X110.239 Y103.426 E171.81904
G1 X109.952 Y103.561 E171.82958
G1 X109.657 Y103.715 E171.84065
G1 X109.208 Y104.018 E171.85867
G1 X108.954 Y104.254 E171.8702
G1 X108.534 Y104.725 E171.89119
G1 X108.42 Y104.876 E171.89748
G1 X107.888 Y105.502 E171.92481
G1 X107.364 Y106.168 E171.95299
G1 X107.171 Y106.551 E171.96726
G1 X107.04 Y106.866 E171.9786
G1 X106.801 Y107.364 E171.99698
G1 X106.683 Y107.641 E172.00699
G1 X106.631 Y107.812 E172.01293
G1 X106.498 Y108.098 E172.02343
G1 X106.45 Y108.264 E172.02917
G1 X106.172 Y108.898 E172.0522
G1 X106.131 Y109.047 E172.05734
G1 X105.97 Y109.332 E172.06822
G1 X105.639 Y109.643 E172.08333
G1 X105.523 Y109.823 E172.09045
G1 X105.512 Y110.192 E172.10273
G1 X105.66 Y110.409 E172.11147
G1 X106.073 Y110.762 E172.12954
G1 X106.31 Y111.503 E172.15541
G1 X106.363 Y111.732 E172.16323
G1 X106.604 Y112.356 E172.18548
G1 X106.699 Y112.653 E172.19585
G1 X107.016 Y113.406 E172.22303
G1 X107.29 Y113.854 E172.24049
G1 X107.412 Y114.014 E172.24718
G1 X107.604 Y114.314 E172.25903
G1 X108.418 Y115.241 E172.30006
G1 X108.987 Y115.813 E172.3269
G1 X109.351 Y116.202 E172.34462
G1 X109.691 Y116.404 E172.35777
G1 X109.984 Y116.542 E172.36854
G1 X110.291 Y116.672 E172.37963
G1 X110.452 Y116.713 E172.38516
G1 X110.743 Y116.821 E172.39548
G1 X111.063 Y116.875 E172.40627
G1 X111.435 Y116.977 E172.4191
G1 X111.816 Y117.009 E172.43182
G1 X112.429 Y117.106 E172.45246
G1 X112.725 Y117.112 E172.46231
G0 F9000 X112.698 Y116.413
G0 X114.427 Y116.11
G0 X114.52 Y116.309
;TYPE:FILL
G1 F1097.4 X114.909 Y114.857 E172.51231
G1 X114.87 Y114.87
G1 X115.761 Y115.761 E172.55422
G0 F9000 X115.653 Y115.565
G0 X117.515 Y114.024
G0 X117.692 Y114.149
G1 F1097.4 X110.271 Y116.138 E172.80975
G0 F9000 X110.356 Y115.941
G0 X108.866 Y114.695
G0 X108.703 Y114.836
G1 F1097.4 X109.203 Y112.968 E172.87407
G0 F9000 X109.024 Y113.094
G0 X108.064 Y111.987
G0 X107.362 Y110.722
G0 X107.569 Y110.65
G1 F1097.4 X106.623 Y110.903 E172.90664
G0 F9000 X106.831 Y110.838
G0 X107.363 Y109.404
G0 X107.705 Y108.864
G0 X108.307 Y108.234
G0 X108.421 Y108.421
G1 F1097.4 X107.342 Y107.342 E172.95739
G0 F9000 X107.539 Y107.438
G0 X109.974 Y106.048
G0 X111.121 Y105.476
G0 X111.153 Y105.692
G1 F1097.4 X111.744 Y103.485 E173.03338
G1 X111.93 Y103.444
G1 X113.533 Y105.047 E173.10878
G0 F9000 X113.458 Y104.534
G1 F2700 E168.10878
;MESH:NONMESH
G0 F300 X113.458 Y104.534 Z5
G0 F9000 X110.746 Y106.07
G0 X105.809 Y109.782
G0 X104.675 Y109.633
G0 X103.956 Y110.956
G0 X103.486 Y111.394
G0 X102.661 Y111.341
G0 X102.35 Y110.959
G0 X102.174 Y110.565
G0 X102.868 Y110.33
;TIME_ELAPSED:373.470109
;LAYER:24
;TYPE:WALL-OUTER
;MESH:cup.ply
G1 F2700 E173.10878
G1 F727 X102.809 Y109.99 E173.12606
G1 F2700 E168.12606
G0 F9000 X103.775 Y109.871
G0 X105.478 Y111.772
G0 X106.546 Y111.585
G0 X112.697 Y116.412
G0 X112.709 Y116.711
;TYPE:WALL-INNER
G1 F2700 E173.12606
G1 F1094.1 X113.031 Y116.684 E173.1368
G1 X113.758 Y116.591 E173.16118
G1 X114.009 Y116.572 E173.16955
G1 X114.283 Y116.481 E173.17916
G1 X114.404 Y116.454 E173.18328
G1 X115.321 Y116.024 E173.21696
G1 X115.491 Y115.976 E173.22284
G1 X115.745 Y115.856 E173.23218
G1 X115.983 Y115.723 E173.24125
G1 X116.254 Y115.514 E173.25263
G1 X116.566 Y115.3 E173.26522
G1 X116.879 Y115.026 E173.27905
G1 X117.273 Y114.734 E173.29536
G1 X117.621 Y114.39 E173.31164
G1 X117.854 Y114.056 E173.32518
G1 F889.5 X118.026 Y113.64 E173.3436
G1 F771.9 X118.208 Y113.404 E173.35765
G1 F795.7 X118.363 Y113.128 E173.37213
G1 X118.669 Y112.523 E173.40313
G1 X118.795 Y112.253 E173.41676
G1 X118.908 Y111.974 E173.43053
G1 F763.8 X119.004 Y111.596 E173.44911
G1 X118.684 Y112.04 E173.47518
G1 F795.7 X118.232 Y112.541 E173.50604
G1 X118.089 Y112.73 E173.51688
G1 F784.3 X117.605 Y113.259 E173.55015
G1 F833.6 X117.224 Y113.464 E173.56904
G1 F992.4 X116.886 Y113.825 E173.58717
G1 F1094.1 X116.429 Y114.246 E173.60784
G1 X115.933 Y114.534 E173.62691
G1 X115.708 Y114.6 E173.63471
G1 X115.412 Y114.708 E173.64519
G1 X114.911 Y114.799 E173.66213
G1 X114.549 Y114.897 E173.6746
G1 X114.171 Y114.929 E173.68722
G1 X114.073 Y114.929 E173.69048
G1 X113.641 Y115.117 E173.70615
G1 X112.714 Y114.924 E173.73764
G1 X112.397 Y114.838 E173.74857
G1 X112.251 Y114.787 E173.75371
G1 X111.909 Y114.738 E173.7652
G1 X111.704 Y114.64 E173.77276
G1 X111.362 Y114.322 E173.78829
G1 X111.126 Y114.239 E173.79661
G1 X110.914 Y114.185 E173.80389
G1 X110.557 Y113.976 E173.81765
G1 X110.201 Y113.798 E173.83088
G1 X109.812 Y113.501 E173.84716
G1 X109.441 Y113.165 E173.86381
G1 X109.09 Y112.675 E173.88386
G1 X108.945 Y112.439 E173.89307
G1 X108.683 Y112.176 E173.90542
G1 X108.533 Y112.007 E173.91293
G1 X108.161 Y111.703 E173.92891
G1 X107.737 Y110.96 E173.95737
G1 X107.572 Y110.507 E173.9734
G1 X107.535 Y110.034 E173.98918
G1 X107.576 Y109.606 E174.00348
G1 X107.725 Y109.219 E174.01727
G1 X108.114 Y108.713 E174.0385
G1 X108.56 Y108.436 E174.05596
G1 X108.795 Y108.189 E174.0673
G1 X109.37 Y107.244 E174.1041
G1 X109.678 Y106.925 E174.11884
G1 X109.948 Y106.527 E174.13484
G1 X110.283 Y106.161 E174.15134
G1 X110.576 Y105.943 E174.16349
G1 X110.916 Y105.764 E174.17627
G1 X111.313 Y105.685 E174.18973
G1 X111.713 Y105.587 E174.20343
G1 X111.954 Y105.511 E174.21183
G1 X112.6 Y105.399 E174.23364
G1 X112.993 Y105.371 E174.24675
G1 X113.263 Y105.16 E174.25814
G1 X113.521 Y105.051 E174.26746
G1 X113.785 Y105.028 E174.27627
G1 X114.059 Y105.09 E174.28562
G1 X114.958 Y105.023 E174.3156
G1 X115.694 Y105.093 E174.34019
G1 F909.9 X116.008 Y105.07 E174.35278
G1 F791.4 X116.48 Y105.313 E174.37719
G1 F813.5 X116.91 Y105.686 E174.40266
G1 F806 X117.231 Y106.094 E174.4261
G1 F773.2 X117.34 Y106.272 E174.43592
G1 F745.6 X117.545 Y106.56 E174.45317
G1 F728.2 X117.807 Y106.962 E174.47715
G1 F746.8 X118.094 Y107.443 E174.50445
G1 F804.5 X118.321 Y107.748 E174.52164
G1 F838.4 X118.675 Y108.084 E174.54283
G1 F803 X119.068 Y108.579 E174.57147
G1 F795.7 X119.068 Y108.277 E174.58528
G1 F830.4 X118.864 Y107.765 E174.60943
G1 F838.4 X118.771 Y107.495 E174.62183
G1 F797.2 X118.566 Y107.145 E174.64034
G1 F753.3 X118.387 Y106.74 E174.66174
G1 F740.5 X118.038 Y106.225 E174.69231
G1 F769.1 X117.426 Y105.459 E174.7387
G1 F815 X117.227 Y105.253 E174.75148
G1 X116.936 Y104.998 E174.76876
G1 F801.5 X116.547 Y104.726 E174.79031
G1 F787.1 X116.286 Y104.585 E174.80403
G1 F909.9 X115.969 Y104.286 E174.82145
G1 F1094.1 X115.557 Y104.057 E174.83713
G1 X115.554 Y104.048 E174.83745
G1 X114.814 Y103.707 E174.86455
G1 X114.304 Y103.528 E174.88252
G1 X114.215 Y103.483 E174.88584
G1 X113.48 Y103.35 E174.91068
G1 X112.669 Y103.307 E174.9377
G1 X112.39 Y103.311 E174.94698
G1 X111.99 Y103.351 E174.96035
G1 X111.571 Y103.451 E174.97468
G1 X111.28 Y103.502 E174.9845
G1 X111.112 Y103.565 E174.99047
G1 X110.847 Y103.635 E174.99959
G1 X110.493 Y103.778 E175.01228
G1 X110.39 Y103.806 E175.01583
G1 X110.098 Y103.941 E175.02653
G1 X109.867 Y104.064 E175.03524
G1 X109.453 Y104.341 E175.05181
G1 X109.239 Y104.541 E175.06155
G1 X108.862 Y104.964 E175.08039
G1 X108.735 Y105.132 E175.0874
G1 X108.318 Y105.616 E175.10865
G1 X107.711 Y106.377 E175.14102
G1 X107.53 Y106.729 E175.15419
G1 X107.403 Y107.032 E175.16512
G1 X107.17 Y107.52 E175.1831
G1 X107.062 Y107.771 E175.19219
G1 X106.987 Y108.002 E175.20027
G1 X106.709 Y108.607 E175.22241
G1 X106.416 Y109.352 E175.24904
G1 X106.327 Y109.486 E175.25439
G1 X105.926 Y109.859 E175.2726
G1 X105.918 Y110.103 E175.28072
G1 X105.999 Y110.232 E175.28579
G1 X106.35 Y110.54 E175.30132
G1 X106.447 Y110.703 E175.30763
G1 X106.697 Y111.43 E175.3332
G1 X106.721 Y111.536 E175.33682
G1 X106.969 Y112.189 E175.36005
G1 X107.084 Y112.536 E175.37221
G1 X107.37 Y113.224 E175.39699
G1 X107.609 Y113.614 E175.4122
G1 X107.734 Y113.778 E175.41906
G1 X107.922 Y114.072 E175.43067
G1 X108.702 Y114.957 E175.4699
G1 X109.603 Y115.887 E175.51297
G1 X109.88 Y116.05 E175.52366
G1 X110.413 Y116.288 E175.54307
G1 X110.583 Y116.332 E175.54892
G1 X110.846 Y116.432 E175.55827
G1 X111.146 Y116.483 E175.5684
G1 X111.508 Y116.58 E175.58086
G1 X111.854 Y116.609 E175.59241
G1 X112.456 Y116.705 E175.61268
G1 X112.709 Y116.711 E175.6211
G0 F9000 X112.697 Y116.412
G0 X116.574 Y114.437
G0 X117.887 Y113.159
G0 X118.603 Y112.337
G0 X119.004 Y111.596
G1 F738 X119.051 Y111.503 E175.62624
G1 F748.1 X119.215 Y110.665 E175.66778
G1 F765.1 X119.26 Y110.244 E175.68791
G1 F769.1 X119.256 Y109.597 E175.71852
G1 F753.3 X119.211 Y109.145 E175.74047
G1 F728.2 X119.068 Y108.618 E175.76776
G1 F2700 E170.76776
G0 F9000 X118.767 Y107.952
G0 X117.058 Y105.584
G0 X116.587 Y105.172
G0 X115.916 Y104.854
G0 X113.875 Y104.775
G0 X113.298 Y104.835
G0 X110.844 Y105.535
G0 X110.12 Y105.988
G0 X107.519 Y109.094
G0 X107.341 Y109.523
G0 X107.293 Y110.055
G0 X107.334 Y110.543
G0 X107.502 Y111.032
G0 X107.976 Y111.86
G0 X109.266 Y113.333
G0 X110.076 Y114.001
G0 X111.682 Y114.954
G0 X113.592 Y115.395
G0 X113.854 Y115.35
G0 X113.577 Y114.707
;TYPE:WALL-OUTER
G1 F2700 E175.76776
G1 F1094.1 X112.819 Y114.538 E175.79359
G1 X112.502 Y114.452 E175.80451
G1 X112.345 Y114.395 E175.81007
G1 X111.976 Y114.347 E175.82244
G1 X111.575 Y113.972 E175.8407
G1 X111.239 Y113.855 E175.85254
G1 X111.082 Y113.816 E175.85792
G1 X110.748 Y113.624 E175.87073
G1 X110.401 Y113.447 E175.88369
G1 X110.078 Y113.201 E175.89719
G1 X109.741 Y112.901 E175.9122
G1 X109.41 Y112.433 E175.93126
G1 X109.261 Y112.19 E175.94074
G1 X108.958 Y111.884 E175.95507
G1 X108.811 Y111.717 E175.96247
G1 X108.47 Y111.441 E175.97706
G1 X108.079 Y110.747 E176.00355
G1 X107.964 Y110.404 E176.01558
G1 X107.935 Y110.041 E176.0277
G1 X107.968 Y109.685 E176.03959
G1 X108.094 Y109.392 E176.0502
G1 X108.375 Y109.026 E176.06554
G1 X108.814 Y108.75 E176.08279
G1 X109.104 Y108.445 E176.09679
G1 X109.683 Y107.494 E176.13382
G1 X109.99 Y107.178 E176.14847
G1 X110.236 Y106.809 E176.16322
G1 X110.539 Y106.473 E176.17827
G1 X110.789 Y106.282 E176.18874
G1 X111.05 Y106.148 E176.19849
G1 X111.426 Y106.069 E176.21127
G1 X111.827 Y105.971 E176.225
G1 X112.023 Y105.905 E176.23188
G1 X112.652 Y105.795 E176.25312
G1 X112.958 Y105.775 E176.26332
G1 X113.22 Y105.701 E176.27237
G1 X113.544 Y105.448 E176.28605
G1 X113.806 Y105.429 E176.29478
G1 X114.005 Y105.495 E176.30176
G1 X114.976 Y105.426 E176.33413
G1 X115.501 Y105.478 E176.35168
G1 F1096.8 X115.774 Y105.492 E176.36075
G1 X116.242 Y105.719 E176.37801
G1 F1094.1 X116.578 Y106.014 E176.39288
G1 X116.819 Y106.339 E176.40634
G1 X116.919 Y106.518 E176.41316
G1 X117.607 Y107.57 E176.45496
G1 X117.7 Y107.725 E176.46098
G1 X117.984 Y108.064 E176.47568
G1 X118.357 Y108.418 E176.49279
G1 X118.572 Y108.728 E176.50534
G1 X118.737 Y109.308 E176.52539
G1 X118.777 Y109.706 E176.5387
G1 X118.776 Y110.212 E176.55553
G1 X118.7 Y110.849 E176.57686
G1 X118.597 Y111.308 E176.59251
G1 X118.331 Y111.722 E176.60888
G1 X117.871 Y112.231 E176.63169
G1 X117.712 Y112.441 E176.64046
G1 X117.383 Y112.794 E176.6565
G1 X116.973 Y113.147 E176.6745
G1 X116.599 Y113.544 E176.69264
G1 X116.191 Y113.923 E176.71116
G1 X115.767 Y114.168 E176.72745
G1 X115.589 Y114.218 E176.7336
G1 X115.28 Y114.329 E176.74452
G1 X115.083 Y114.359 E176.75115
G1 X114.723 Y114.433 E176.76337
G1 X114.489 Y114.499 E176.77146
G1 X114.139 Y114.53 E176.78314
G1 X113.999 Y114.525 E176.7878
G1 X113.577 Y114.707 E176.80309
G1 F2700 E171.80309
G0 F9000 X113.854 Y115.35
G0 X112.697 Y116.412
G0 X112.72 Y117.111
G1 F2700 E176.80309
G1 F1094.1 X113.082 Y117.081 E176.81517
G1 X113.789 Y116.99 E176.83888
G1 X114.089 Y116.967 E176.84889
G1 X114.397 Y116.865 E176.85968
G1 X114.535 Y116.834 E176.86438
G1 X115.454 Y116.401 E176.89817
G1 X115.627 Y116.354 E176.90413
G1 X115.908 Y116.222 E176.91446
G1 X116.203 Y116.058 E176.92569
G1 X116.507 Y115.825 E176.93842
G1 X116.812 Y115.617 E176.9507
G1 X117.129 Y115.338 E176.96475
G1 X117.534 Y115.039 E176.98149
G1 X117.929 Y114.649 E176.99995
G1 X118.191 Y114.272 E177.01522
G1 F1096.8 X118.312 Y114.127 E177.02149
G1 X118.499 Y113.809 E177.03373
G1 F1094.1 X118.607 Y113.663 E177.03977
G1 X118.786 Y113.344 E177.05194
G1 X119.099 Y112.725 E177.07501
G1 X119.23 Y112.446 E177.08526
G1 X119.356 Y112.135 E177.09642
G1 X119.444 Y111.834 E177.10685
G1 X119.536 Y111.637 E177.11408
G1 X119.577 Y111.228 E177.12775
G1 X119.648 Y110.909 E177.13862
G1 X119.695 Y110.786 E177.143
G1 X119.726 Y110.501 E177.15254
G1 X119.748 Y110.18 E177.16324
G1 X119.742 Y109.573 E177.18343
G1 X119.688 Y108.992 E177.20284
G1 X119.58 Y108.606 E177.21617
G1 X119.529 Y108.196 E177.22991
G1 X119.291 Y107.589 E177.25159
G1 X119.19 Y107.295 E177.26193
G1 X119.05 Y106.975 E177.27355
G1 X118.957 Y106.842 E177.27895
G1 X118.898 Y106.658 E177.28537
G1 X118.747 Y106.376 E177.29601
G1 X118.434 Y105.922 E177.31436
G1 X117.781 Y105.149 E177.34801
G1 X117.57 Y104.935 E177.35801
G1 X117.314 Y104.709 E177.36936
G1 X116.793 Y104.316 E177.39107
G1 X116.629 Y104.237 E177.39712
G1 F1096.8 X116.346 Y104.042 E177.40853
G1 X116.021 Y103.851 E177.42103
G1 F1094.1 X115.779 Y103.724 E177.43012
G1 X115.773 Y103.709 E177.43066
G1 X114.963 Y103.335 E177.46033
G1 X114.491 Y103.173 E177.47693
G1 X114.336 Y103.095 E177.4827
G1 X114.193 Y103.076 E177.4875
G1 X113.528 Y102.952 E177.51
G1 X112.677 Y102.907 E177.53834
G1 X112.367 Y102.911 E177.54866
G1 X111.923 Y102.955 E177.5635
G1 X111.502 Y103.057 E177.5779
G1 X111.17 Y103.115 E177.58911
G1 X111.009 Y103.178 E177.59486
G1 X110.718 Y103.255 E177.60488
G1 X110.411 Y103.384 E177.61595
G1 X110.253 Y103.429 E177.62142
G1 X109.946 Y103.57 E177.63265
G1 X109.654 Y103.724 E177.64363
G1 X109.206 Y104.025 E177.66158
G1 X108.953 Y104.261 E177.67309
G1 X108.552 Y104.71 E177.69311
G1 X108.441 Y104.86 E177.69932
G1 X108.005 Y105.366 E177.72153
G1 X107.373 Y106.159 E177.75526
G1 X107.167 Y106.561 E177.77029
G1 X107.042 Y106.859 E177.78103
G1 X106.802 Y107.362 E177.79957
G1 X106.685 Y107.635 E177.80945
G1 X106.624 Y107.834 E177.81637
G1 X106.348 Y108.433 E177.83831
G1 X106.045 Y109.205 E177.86589
G1 X105.663 Y109.557 E177.88317
G1 X105.539 Y109.76 E177.89108
G1 X105.499 Y110.063 E177.90125
G1 X105.542 Y110.257 E177.90785
G1 X105.691 Y110.494 E177.91717
G1 X106.069 Y110.831 E177.93401
G1 X106.315 Y111.546 E177.95916
G1 X106.335 Y111.645 E177.96252
G1 X106.589 Y112.314 E177.98632
G1 X106.699 Y112.651 E177.99811
G1 X107.012 Y113.406 E178.02529
G1 X107.278 Y113.84 E178.04222
G1 X107.412 Y114.018 E178.04963
G1 X107.602 Y114.314 E178.06133
G1 X108.408 Y115.229 E178.10189
G1 X109.353 Y116.204 E178.14705
G1 X109.692 Y116.404 E178.16014
G1 X109.989 Y116.544 E178.17106
G1 X110.287 Y116.669 E178.18181
G1 X110.454 Y116.711 E178.18754
G1 X110.742 Y116.82 E178.19778
G1 X111.042 Y116.869 E178.20789
G1 X111.438 Y116.976 E178.22153
G1 X111.827 Y117.01 E178.23452
G1 X112.42 Y117.104 E178.25449
G1 X112.72 Y117.111 E178.26447
G0 F9000 X112.697 Y116.412
G0 X114.426 Y116.112
G0 X114.519 Y116.311
;TYPE:FILL
G1 F1094.1 X114.901 Y114.885 E178.31357
G1 X114.89 Y114.89
G1 X115.756 Y115.756 E178.35431
G0 F9000 X115.651 Y115.566
G0 X115.835 Y114.876
G0 X115.778 Y114.662
G1 F1094.1 X117.689 Y114.15 E178.42011
G0 F9000 X117.512 Y114.025
G0 X115.959 Y114.747
G0 X115.126 Y115.064
G0 X115.086 Y114.847
G1 F1094.1 X110.271 Y116.138 E178.58591
G0 F9000 X110.356 Y115.939
G0 X108.867 Y114.693
G0 X108.703 Y114.836
G1 F1094.1 X109.202 Y112.971 E178.65012
G0 F9000 X109.024 Y113.095
G0 X108.081 Y111.983
G0 X107.334 Y110.727
G0 X107.539 Y110.658
G1 F1094.1 X106.601 Y110.909 E178.68242
G0 F9000 X106.811 Y110.838
G0 X107.519 Y109.094
G0 X107.868 Y108.637
G0 X108.311 Y108.238
G0 X108.424 Y108.424
G1 F1094.1 X107.343 Y107.343 E178.73327
G0 F9000 X107.539 Y107.438
G0 X109.891 Y106.065
G0 X111.127 Y105.416
G0 X111.169 Y105.631
G1 F1094.1 X111.743 Y103.489 E178.80702
G1 X111.931 Y103.446
G1 X113.473 Y104.988 E178.87955
G0 F9000 X113.42 Y104.459
G1 F2700 E173.87955
;MESH:NONMESH
G0 F300 X113.42 Y104.459 Z5.2
G0 F9000 X110.693 Y106.101
G0 X106.23 Y109.333
G0 X105.314 Y108.706
G0 X103.775 Y109.871
G0 X102.613 Y110.175
;TIME_ELAPSED:388.047233
;LAYER:25
;TYPE:WALL-OUTER
;MESH:cup.ply
G1 F2700 E178.87955
G1 F645.4 X102.588 Y109.874 E178.89648
G1 F2700 E173.89648
G0 F9000 X103.585 Y109.844
G0 X105.482 Y111.792
G0 X106.548 Y111.599
G0 X112.574 Y116.408
G0 X112.569 Y116.72
;TYPE:WALL-INNER
G1 F2700 E178.89648
G1 F1087.5 X113 Y116.686 E178.91086
G1 X113.763 Y116.591 E178.93643
G1 X114.01 Y116.572 E178.94467
G1 X114.302 Y116.477 E178.95489
G1 X114.408 Y116.453 E178.9585
G1 X115.295 Y116.058 E178.9908
G1 X115.305 Y116.064 E178.99118
G1 X115.742 Y115.856 E179.00728
G1 X115.98 Y115.724 E179.01633
G1 X116.29 Y115.49 E179.02925
G1 X116.566 Y115.303 E179.04034
G1 X116.856 Y115.043 E179.05329
G1 X117.27 Y114.735 E179.07046
G1 X117.603 Y114.404 E179.08607
G1 F1084.7 X117.993 Y113.868 E179.10818
G1 F915.7 X118.114 Y113.524 E179.12258
G1 F801.1 X118.211 Y113.405 E179.12951
G1 F807 X118.365 Y113.131 E179.1436
G1 X118.8 Y112.248 E179.18771
G1 F801.1 X118.905 Y111.971 E179.20109
G1 F782.3 X118.974 Y111.707 E179.2137
G1 F783.7 X118.822 Y111.965 E179.22752
G1 F804 X118.464 Y112.352 E179.25124
G1 F807 X118.237 Y112.573 E179.26544
G1 X118.062 Y112.785 E179.27776
G1 F801.1 X117.706 Y113.163 E179.3012
G1 F917.7 X117.286 Y113.407 E179.32035
G1 F1087.5 X116.915 Y113.829 E179.33903
G1 X116.423 Y114.306 E179.36183
G1 X115.931 Y114.577 E179.38051
G1 X115.501 Y114.72 E179.39558
G1 X114.84 Y114.842 E179.41794
G1 X114.583 Y114.912 E179.4268
G1 X114.168 Y114.952 E179.44066
G1 X114.069 Y114.951 E179.44396
G1 X113.635 Y115.127 E179.45953
G1 X113.186 Y115.056 E179.47465
G1 X112.676 Y115.034 E179.49163
G1 X112.053 Y115.032 E179.51235
G1 X111.771 Y114.942 E179.5222
G1 X111.521 Y114.752 E179.53264
G1 X111.398 Y114.602 E179.53909
G1 X111.236 Y114.283 E179.55099
G1 X110.895 Y114.157 E179.56308
G1 X110.557 Y113.96 E179.5761
G1 X110.175 Y113.76 E179.59044
G1 X109.803 Y113.477 E179.60598
G1 X109.442 Y113.157 E179.62203
G1 X109.011 Y112.539 E179.64709
G1 X108.91 Y112.366 E179.65375
G1 X108.425 Y111.888 E179.6764
G1 X108.215 Y111.751 E179.68474
G1 X107.966 Y111.416 E179.69862
G1 X107.899 Y111.278 E179.70372
G1 X107.689 Y110.925 E179.71739
G1 X107.559 Y110.489 E179.73252
G1 X107.526 Y110.011 E179.74845
G1 X107.555 Y109.629 E179.7612
G1 X107.685 Y109.218 E179.77553
G1 X108.125 Y108.687 E179.79847
G1 X108.554 Y108.444 E179.81487
G1 X108.785 Y108.199 E179.82607
G1 X108.98 Y107.853 E179.83928
G1 X109.352 Y107.248 E179.8629
G1 X109.728 Y106.855 E179.88099
G1 X109.959 Y106.538 E179.89404
G1 X110.242 Y106.237 E179.90778
G1 X110.624 Y105.924 E179.9242
G1 X111.087 Y105.737 E179.94081
G1 X111.875 Y105.464 E179.96855
G1 X112.613 Y105.324 E179.99353
G1 X112.983 Y105.311 E180.00585
G1 X113.256 Y105.103 E180.01726
G1 X113.518 Y104.989 E180.02676
G1 X113.837 Y104.977 E180.03738
G1 X114.144 Y105.056 E180.04793
G1 X114.59 Y105.014 E180.06283
G1 X115.034 Y104.998 E180.0776
G1 X115.544 Y105.048 E180.09465
G1 X115.719 Y105.056 E180.10047
G1 F1048.1 X115.992 Y105.117 E180.11013
G1 F917.7 X116.351 Y105.176 E180.12446
G1 F844.6 X116.939 Y105.677 E180.15754
G1 F819.2 X117.274 Y106.124 E180.18221
G1 F780.9 X117.349 Y106.252 E180.18908
G1 F753.9 X117.785 Y106.907 E180.22683
G1 F756.5 X118.081 Y107.4 E180.25432
G1 F814.6 X118.304 Y107.691 E180.2706
G1 F970.9 X118.678 Y108.119 E180.29178
G1 F975.3 X119.052 Y108.449 E180.31027
G1 F993.1 X119.037 Y108.006 E180.32642
G1 F1076.7 X118.887 Y107.721 E180.33723
G1 F929.4 X118.775 Y107.482 E180.34751
G1 F827 X118.616 Y107.22 E180.36091
G1 F768.5 X118.453 Y106.885 E180.37844
G1 F743.6 X118.298 Y106.606 E180.39397
G1 F738.5 X118.213 Y106.491 E180.40097
G1 F739.8 X118.039 Y106.218 E180.4168
G1 F780.9 X117.38 Y105.393 E180.4657
G1 F834.9 X117.04 Y105.081 E180.48569
G1 F851.2 X116.766 Y104.87 E180.50039
G1 F844.6 X116.516 Y104.693 E180.51351
G1 F923.5 X116.223 Y104.445 E180.52854
G1 F1068.7 X115.906 Y104.265 E180.54088
G1 F1087.5 X115.807 Y104.195 E180.54491
G1 X114.939 Y103.77 E180.57705
G1 X114.64 Y103.646 E180.58782
G1 X114.297 Y103.525 E180.59992
G1 X114.213 Y103.483 E180.60304
G1 X113.475 Y103.348 E180.62799
G1 X112.464 Y103.301 E180.66166
G1 X111.994 Y103.349 E180.67737
G1 X111.558 Y103.455 E180.69229
G1 X111.28 Y103.503 E180.70168
G1 X111.155 Y103.554 E180.70617
G1 X110.847 Y103.637 E180.71678
G1 X110.616 Y103.737 E180.72515
G1 X110.386 Y103.809 E180.73317
G1 X110.128 Y103.926 E180.74259
G1 X109.866 Y104.064 E180.75244
G1 X109.758 Y104.144 E180.75691
G1 X109.455 Y104.339 E180.76889
G1 X109.24 Y104.54 E180.77868
G1 X108.859 Y104.972 E180.79784
G1 X108.768 Y105.094 E180.8029
G1 X108.319 Y105.615 E180.82578
G1 X107.705 Y106.379 E180.85838
G1 X107.54 Y106.699 E180.87035
G1 X107.466 Y106.884 E180.87698
G1 X107.086 Y107.692 E180.90668
G1 X106.997 Y107.973 E180.91648
G1 X106.7 Y108.607 E180.93977
G1 X106.56 Y108.964 E180.95252
G1 X106.406 Y109.41 E180.96821
G1 X106.031 Y109.814 E180.98655
G1 X105.967 Y109.952 E180.99161
G1 X106.025 Y110.188 E180.99969
G1 X106.426 Y110.616 E181.0192
G1 X106.699 Y111.445 E181.04823
G1 X106.723 Y111.553 E181.05191
G1 X106.975 Y112.21 E181.07531
G1 X107.072 Y112.501 E181.08551
G1 X107.14 Y112.657 E181.09117
G1 X107.262 Y112.984 E181.10278
G1 X107.365 Y113.225 E181.1115
G1 X107.52 Y113.485 E181.12157
G1 X107.735 Y113.785 E181.13384
G1 X107.921 Y114.073 E181.14524
G1 X108.434 Y114.663 E181.17125
G1 X108.71 Y114.966 E181.18488
G1 X109.159 Y115.416 E181.20602
G1 X109.602 Y115.887 E181.22753
G1 X109.873 Y116.046 E181.23798
G1 X110.355 Y116.273 E181.2557
G1 X110.584 Y116.333 E181.26357
G1 X110.845 Y116.429 E181.27282
G1 X111.237 Y116.501 E181.28608
G1 X111.518 Y116.582 E181.29581
G1 X111.883 Y116.612 E181.30799
G1 X112.569 Y116.72 E181.33108
G0 F9000 X112.574 Y116.408
G0 X116.326 Y114.179
G0 X118.974 Y111.707
G1 F785.2 X119.078 Y111.458 E181.34351
G1 F833.3 X119.125 Y111.205 E181.35468
G1 F885.9 X119.189 Y110.934 E181.36605
G1 F864.8 X119.239 Y110.659 E181.37774
G1 F827 X119.274 Y110.271 E181.39478
G1 F817.6 X119.274 Y109.64 E181.42269
G1 F808.5 X119.246 Y109.336 E181.43635
G1 F789.4 X119.21 Y109.086 E181.44792
G1 F722.6 X119.036 Y108.435 E181.48165
G1 F2700 E176.48165
G0 F9000 X118.717 Y107.843
G0 X117.066 Y105.548
G0 X116.485 Y105.048
G0 X115.803 Y104.818
G0 X113.886 Y104.738
G0 X113.332 Y104.746
G0 X110.48 Y105.726
G0 X109.744 Y106.416
G0 X107.472 Y109.1
G0 X107.312 Y109.587
G0 X107.317 Y110.522
G0 X107.469 Y111.021
G0 X107.762 Y111.549
G0 X109.266 Y113.326
G0 X111.804 Y115.268
G0 X112.025 Y114.631
;TYPE:WALL-OUTER
G1 F2700 E181.48165
G1 F1087.5 X111.763 Y114.429 E181.49266
G1 X111.528 Y113.975 E181.50966
G1 X111.237 Y113.845 E181.52026
G1 X111.057 Y113.791 E181.52651
G1 X110.749 Y113.608 E181.53843
G1 X110.4 Y113.43 E181.55146
G1 X110.065 Y113.174 E181.56548
G1 X109.744 Y112.895 E181.57963
G1 X109.356 Y112.337 E181.60223
G1 X109.228 Y112.118 E181.61067
G1 X108.673 Y111.57 E181.63661
G1 X108.511 Y111.47 E181.64294
G1 X108.321 Y111.229 E181.65315
G1 X108.253 Y111.092 E181.65824
G1 X108.068 Y110.779 E181.67033
G1 X107.951 Y110.408 E181.68327
G1 X107.926 Y110.07 E181.69454
G1 X107.949 Y109.699 E181.7069
G1 X108.041 Y109.414 E181.71686
G1 X108.4 Y108.987 E181.73542
G1 X108.815 Y108.758 E181.75118
G1 X109.1 Y108.449 E181.76516
G1 X109.321 Y108.063 E181.77996
G1 X109.684 Y107.48 E181.8028
G1 X110.038 Y107.111 E181.81981
G1 X110.251 Y106.812 E181.83202
G1 X110.519 Y106.526 E181.84505
G1 X110.811 Y106.283 E181.85769
G1 X111.206 Y106.118 E181.87193
G1 X111.997 Y105.845 E181.89976
G1 X112.661 Y105.721 E181.92223
G1 X112.963 Y105.713 E181.93227
G1 X113.217 Y105.636 E181.9411
G1 X113.548 Y105.383 E181.95496
G1 X113.832 Y105.385 E181.9644
G1 X114.109 Y105.461 E181.97396
G1 X114.61 Y105.414 E181.99069
G1 X114.994 Y105.396 E182.00348
G1 X115.502 Y105.447 E182.02046
G1 X115.675 Y105.454 E182.02622
G1 X116.163 Y105.612 E182.04328
G1 X116.578 Y105.972 E182.06155
G1 X116.837 Y106.319 E182.07595
G1 X116.926 Y106.484 E182.08219
G1 X117.697 Y107.689 E182.12977
G1 X117.995 Y108.027 E182.14476
G1 X118.435 Y108.43 E182.1646
G1 X118.594 Y108.704 E182.17514
G1 X118.706 Y109.026 E182.18648
G1 X118.78 Y109.378 E182.19844
G1 X118.809 Y109.714 E182.20966
G1 X118.808 Y110.258 E182.22775
G1 X118.756 Y110.844 E182.24732
G1 X118.621 Y111.345 E182.26458
G1 X118.433 Y111.689 E182.27762
G1 X118.112 Y112.04 E182.29344
G1 X117.899 Y112.246 E182.30329
G1 X117.692 Y112.493 E182.31401
G1 F1090.2 X117.372 Y112.825 E182.32931
G1 X116.914 Y113.223 E182.34944
G1 F1087.5 X116.603 Y113.576 E182.36509
G1 X116.183 Y113.984 E182.38456
G1 X115.765 Y114.212 E182.4004
G1 X115.35 Y114.346 E182.4149
G1 X114.781 Y114.444 E182.43411
G1 X114.483 Y114.524 E182.44437
G1 X114.14 Y114.552 E182.45582
G1 X114 Y114.547 E182.46047
G1 X113.567 Y114.723 E182.47602
G1 X113.34 Y114.681 E182.4837
G1 X113.059 Y114.65 E182.4931
G1 X112.739 Y114.635 E182.50376
G1 X112.025 Y114.631 E182.5275
G1 F2700 E177.5275
G0 F9000 X112.023 Y115.331
G0 X112.697 Y116.411
G0 X112.708 Y117.11
G1 F2700 E182.5275
G1 F1087.5 X113.049 Y117.083 E182.53888
G1 X113.794 Y116.99 E182.56385
G1 X114.09 Y116.967 E182.57373
G1 X114.38 Y116.87 E182.5839
G1 X114.537 Y116.833 E182.58926
G1 X115.403 Y116.444 E182.62084
G1 X115.418 Y116.453 E182.62142
G1 X115.908 Y116.221 E182.63945
G1 X116.199 Y116.06 E182.65051
G1 X116.525 Y115.815 E182.66408
G1 X116.813 Y115.619 E182.67566
G1 X117.122 Y115.343 E182.68944
G1 X117.532 Y115.039 E182.70642
G1 X117.91 Y114.664 E182.72413
G1 X118.189 Y114.271 E182.74016
G1 X118.308 Y114.126 E182.7464
G1 X118.496 Y113.804 E182.7588
G1 X118.603 Y113.664 E182.76466
G1 X118.778 Y113.356 E182.77644
G1 X119.229 Y112.442 E182.81034
G1 X119.352 Y112.127 E182.82159
G1 X119.441 Y111.832 E182.83184
G1 X119.541 Y111.566 E182.84129
G1 X119.573 Y111.25 E182.85185
G1 X119.651 Y110.881 E182.8644
G1 X119.694 Y110.764 E182.86854
G1 X119.733 Y110.392 E182.88099
G1 X119.748 Y110.062 E182.89197
G1 X119.742 Y109.617 E182.90677
G1 X119.686 Y109 E182.92738
G1 X119.589 Y108.641 E182.93975
G1 X119.527 Y108.194 E182.95476
G1 X119.284 Y107.587 E182.97651
G1 X119.184 Y107.291 E182.9869
G1 X119.049 Y106.975 E182.99833
G1 X118.902 Y106.67 E183.00959
G1 X118.741 Y106.367 E183.021
G1 X118.642 Y106.242 E183.0263
G1 X118.437 Y105.924 E183.03889
G1 X117.713 Y105.071 E183.0761
G1 X117.32 Y104.715 E183.09374
G1 X116.789 Y104.317 E183.11581
G1 F1090.2 X116.473 Y104.124 E183.12809
G1 X116.136 Y103.937 E183.14088
G1 F1087.5 X116.011 Y103.849 E183.14596
G1 X115.103 Y103.404 E183.1796
G1 X114.782 Y103.272 E183.19114
G1 X114.196 Y103.077 E183.21168
G1 X113.521 Y102.95 E183.23452
G1 X112.453 Y102.9 E183.27009
G1 X111.926 Y102.954 E183.28771
G1 X111.489 Y103.061 E183.30267
G1 X111.168 Y103.117 E183.31351
G1 X111.024 Y103.176 E183.31868
G1 X110.714 Y103.258 E183.32935
G1 X110.485 Y103.359 E183.33767
G1 X110.243 Y103.435 E183.34611
G1 X109.952 Y103.567 E183.35674
G1 X109.653 Y103.724 E183.36797
G1 X109.208 Y104.023 E183.3858
G1 X108.953 Y104.261 E183.3974
G1 X108.546 Y104.722 E183.41786
G1 X108.465 Y104.832 E183.4224
G1 X108.021 Y105.346 E183.44499
G1 X107.368 Y106.16 E183.4797
G1 X107.175 Y106.533 E183.49367
G1 X107.104 Y106.714 E183.50013
G1 X106.71 Y107.55 E183.53087
G1 X106.635 Y107.803 E183.53965
G1 X106.33 Y108.453 E183.56353
G1 X106.221 Y108.717 E183.57303
G1 X106.056 Y109.198 E183.58994
G1 X105.694 Y109.589 E183.60767
G1 X105.559 Y109.882 E183.6184
G1 X105.586 Y110.173 E183.62812
G1 X105.683 Y110.409 E183.6366
G1 X106.076 Y110.827 E183.65569
G1 X106.324 Y111.592 E183.68243
G1 X106.335 Y111.659 E183.68469
G1 X106.595 Y112.336 E183.70881
G1 X106.698 Y112.645 E183.71964
G1 X106.764 Y112.795 E183.7251
G1 X106.869 Y113.081 E183.73523
G1 X107.008 Y113.407 E183.74702
G1 X107.184 Y113.704 E183.7585
G1 X107.409 Y114.019 E183.77137
G1 X107.601 Y114.314 E183.78308
G1 X108.128 Y114.922 E183.80984
G1 X108.426 Y115.248 E183.82453
G1 X108.878 Y115.703 E183.84586
G1 X109.35 Y116.203 E183.86873
G1 X109.686 Y116.4 E183.88169
G1 X110.221 Y116.652 E183.90136
G1 X110.425 Y116.702 E183.90834
G1 X110.741 Y116.817 E183.91953
G1 X111.127 Y116.886 E183.93257
G1 X111.446 Y116.978 E183.94361
G1 X111.821 Y117.008 E183.95612
G1 X112.431 Y117.104 E183.97666
G1 X112.708 Y117.11 E183.98588
G0 F9000 X112.697 Y116.411
G0 X114.428 Y116.115
G0 X114.518 Y116.314
;TYPE:FILL
G1 F1087.5 X114.894 Y114.911 E184.03419
G1 X114.909 Y114.909
G1 X115.755 Y115.755 E184.07398
G0 F9000 X115.65 Y115.565
G0 X116.2 Y114.772
G0 X116.095 Y114.577
G1 F1087.5 X117.686 Y114.151 E184.12876
G0 F9000 X117.508 Y114.024
G0 X116.015 Y114.803
G0 X114.514 Y115.226
G0 X114.498 Y115.005
G1 F1087.5 X110.262 Y116.14 E184.27462
G0 F9000 X110.35 Y115.936
G0 X108.864 Y114.691
G0 X108.703 Y114.836
G1 F1087.5 X109.206 Y112.957 E184.33932
G0 F9000 X109.023 Y113.084
G0 X107.888 Y111.702
G0 X107.316 Y110.725
G0 X107.527 Y110.661
G1 F1087.5 X106.604 Y110.908 E184.3711
G0 F9000 X106.815 Y110.847
G0 X107.472 Y109.1
G0 X107.881 Y108.607
G0 X108.32 Y108.233
G0 X108.423 Y108.423
G1 F1087.5 X107.339 Y107.339 E184.42209
G0 F9000 X107.538 Y107.433
G0 X111.1 Y105.414
G0 X111.171 Y105.622
G1 F1087.5 X111.743 Y103.49 E184.4955
G1 X111.932 Y103.446
G1 X113.43 Y104.945 E184.56599
G0 F9000 X113.425 Y104.382
G1 F2700 E179.56599
;MESH:NONMESH
G0 F300 X113.425 Y104.382 Z5.4
G0 F9000 X110.963 Y105.904
G0 X105.878 Y109.714
G0 X104.893 Y109.26
G0 X103.541 Y110.888
G0 X102.512 Y110.674
;TIME_ELAPSED:402.563910
;LAYER:26
;TYPE:WALL-OUTER
;MESH:cup.ply
G1 F2700 E184.56599
G1 F1157.7 X102.346 Y110.585 E184.57191
G1 X102.239 Y110.306 E184.5813
G1 F1179.6 X102.214 Y109.961 E184.59197
G1 F1232.7 X102.234 Y109.657 E184.60096
G1 F1268.5 X102.348 Y109.414 E184.60866
G1 X102.5 Y109.32 E184.61379
G1 F1253.9 X102.561 Y109.376 E184.61619
G1 F1222.4 X102.579 Y109.933 E184.63278
G1 F1182.7 X102.624 Y110.324 E184.64489
G1 F1157.7 X102.562 Y110.618 E184.65434
G1 X102.512 Y110.674 E184.6567
G1 F2700 E179.6567
G0 F9000 X103.203 Y111.192
G0 X105.663 Y112.309
G0 X106.738 Y112.127
G0 X112.534 Y116.415
G0 X112.518 Y116.714
;TYPE:WALL-INNER
G1 F2700 E184.6567
G1 F1094 X112.832 Y116.703 E184.66715
G1 X113.754 Y116.592 E184.69803
G1 X114.012 Y116.573 E184.70664
G1 X114.25 Y116.493 E184.71499
G1 X114.415 Y116.453 E184.72064
G1 X115.449 Y115.998 E184.75821
G1 X115.75 Y115.856 E184.76928
G1 X115.97 Y115.732 E184.77768
G1 X116.14 Y115.6 E184.78484
G1 X116.566 Y115.302 E184.80213
G1 X116.86 Y115.042 E184.81518
G1 X117.261 Y114.744 E184.8318
G1 X117.618 Y114.388 E184.84857
G1 X117.862 Y114.036 E184.86281
G1 F1088.6 X117.995 Y113.865 E184.87005
G1 F925.2 X118.115 Y113.529 E184.88409
G1 F813.4 X118.213 Y113.406 E184.89112
G1 F819.5 X118.367 Y113.132 E184.90508
G1 X118.801 Y112.25 E184.94873
G1 F827.3 X118.914 Y111.976 E184.96176
G1 F832 X118.946 Y111.873 E184.96648
G1 F825.7 X118.518 Y112.343 E184.99449
G1 F819.5 X118.183 Y112.662 E185.01503
G1 X118.028 Y112.842 E185.02558
G1 F813.4 X117.71 Y113.17 E185.04602
G1 F863.1 X117.303 Y113.397 E185.06566
G1 F1006 X116.883 Y113.873 E185.08863
G1 F1094 X116.411 Y114.324 E185.11034
G1 X115.94 Y114.577 E185.12812
G1 X115.687 Y114.647 E185.13685
G1 X115.331 Y114.764 E185.14932
G1 X114.866 Y114.853 E185.16506
G1 X114.515 Y114.935 E185.17705
G1 X114.141 Y114.955 E185.18951
G1 X114.025 Y114.951 E185.19337
G1 X113.613 Y115.106 E185.20801
G1 X113.282 Y115.081 E185.21905
G1 X112.007 Y115.034 E185.26149
G1 X111.791 Y114.961 E185.26907
G1 X111.442 Y114.702 E185.28352
G1 X111.242 Y114.276 E185.29918
G1 X110.894 Y114.151 E185.31147
G1 X110.541 Y113.949 E185.325
G1 X110.175 Y113.759 E185.33872
G1 X109.845 Y113.524 E185.35219
G1 X109.443 Y113.171 E185.36999
G1 X108.81 Y112.261 E185.40686
G1 X108.419 Y111.854 E185.42563
G1 X108.296 Y111.778 E185.43044
G1 X108.093 Y111.572 E185.44006
G1 X107.745 Y110.954 E185.46364
G1 X107.584 Y110.49 E185.47998
G1 X107.554 Y110.026 E185.49544
G1 X107.57 Y109.643 E185.50819
G1 X107.716 Y109.214 E185.52327
G1 X108.111 Y108.712 E185.54451
G1 X108.553 Y108.446 E185.56167
G1 X108.765 Y108.195 E185.5726
G1 X108.979 Y107.789 E185.58786
G1 X109.363 Y107.197 E185.61133
G1 X109.722 Y106.835 E185.62829
G1 X109.904 Y106.607 E185.63799
G1 X110.139 Y106.349 E185.6496
G1 X110.744 Y105.856 E185.67556
G1 X111.491 Y105.634 E185.70148
G1 X111.861 Y105.494 E185.71463
G1 X112.565 Y105.325 E185.73871
G1 X112.875 Y105.307 E185.74904
G1 X113.018 Y105.255 E185.7541
G1 X113.29 Y105.051 E185.76541
G1 X113.524 Y104.959 E185.77377
G1 X113.87 Y104.963 E185.78528
G1 X114.156 Y105.046 E185.79519
G1 X114.817 Y104.981 E185.81728
G1 X115.547 Y105.032 E185.84162
G1 F904.2 X115.874 Y104.991 E185.85488
G1 F803 X116.37 Y105.191 E185.87912
G1 F838.3 X116.926 Y105.651 E185.91044
G1 F825.7 X117.267 Y106.094 E185.93508
G1 F801.5 X117.346 Y106.228 E185.94214
G1 F770.5 X117.559 Y106.541 E185.96002
G1 F754.5 X117.903 Y107.108 E185.992
G1 F774.5 X118.122 Y107.44 E186.01069
G1 F794.2 X118.351 Y107.673 E186.02566
G1 F795.7 X118.741 Y108.025 E186.04968
G1 F797.1 X118.979 Y108.306 E186.06649
G1 F804.4 X119.119 Y108.694 E186.08515
G1 X119.069 Y108.337 E186.10146
G1 F797.1 X118.842 Y107.767 E186.12946
G1 F795.7 X118.749 Y107.49 E186.14283
G1 X118.607 Y107.172 E186.15875
G1 F774.5 X118.463 Y106.928 E186.17206
G1 F754.5 X118.45 Y106.881 E186.17442
G1 F746.8 X118.297 Y106.605 E186.18979
G1 F740.5 X118.213 Y106.49 E186.19679
G1 F746.8 X118.041 Y106.216 E186.21255
G1 F791.3 X117.451 Y105.472 E186.25622
G1 F846.5 X117.22 Y105.232 E186.27054
G1 F856.4 X117.03 Y105.068 E186.2812
G1 F863.1 X116.748 Y104.851 E186.2962
G1 F854.7 X116.521 Y104.694 E186.30795
G1 F804.4 X116.101 Y104.473 E186.32942
G1 F904.2 X115.838 Y104.216 E186.34422
G1 F1094 X114.918 Y103.757 E186.37841
G1 X114.663 Y103.65 E186.38761
G1 X114.301 Y103.525 E186.40035
G1 X114.216 Y103.483 E186.4035
G1 X113.488 Y103.348 E186.42813
G1 X112.789 Y103.31 E186.45141
G1 X112.461 Y103.301 E186.46233
G1 X111.941 Y103.353 E186.47971
G1 X111.585 Y103.448 E186.49196
G1 X111.261 Y103.505 E186.5029
G1 X111.007 Y103.598 E186.5119
G1 X110.833 Y103.64 E186.51785
G1 X110.582 Y103.75 E186.52697
G1 X110.388 Y103.806 E186.53369
G1 X110.13 Y103.924 E186.54312
G1 X109.871 Y104.061 E186.55287
G1 X109.454 Y104.337 E186.5695
G1 X109.251 Y104.529 E186.57879
G1 X108.876 Y104.958 E186.59774
G1 X108.74 Y105.134 E186.60514
G1 X108.201 Y105.757 E186.63254
G1 X107.704 Y106.384 E186.65915
G1 X107.526 Y106.718 E186.67174
G1 X107.466 Y106.872 E186.67724
G1 X107.051 Y107.785 E186.71059
G1 X106.928 Y108.107 E186.72206
G1 X106.789 Y108.428 E186.73369
G1 X106.695 Y108.602 E186.74027
G1 X106.595 Y108.851 E186.7492
G1 X106.5 Y109.206 E186.76142
G1 X106.342 Y109.581 E186.77495
G1 X106.132 Y109.868 E186.78678
G1 X106.099 Y109.977 E186.79057
G1 X106.116 Y110.125 E186.79552
G1 X106.412 Y110.514 E186.81178
G1 X106.714 Y111.51 E186.8464
G1 X106.722 Y111.56 E186.84808
G1 X106.86 Y111.897 E186.86019
G1 X106.908 Y112.063 E186.86594
G1 X107.243 Y112.954 E186.8976
G1 X107.359 Y113.222 E186.90731
G1 X107.504 Y113.47 E186.91687
G1 X107.733 Y113.785 E186.92982
G1 X107.916 Y114.071 E186.94112
G1 X108.43 Y114.664 E186.96722
G1 X108.704 Y114.965 E186.98075
G1 X109.315 Y115.58 E187.00959
G1 X109.446 Y115.729 E187.01619
G1 X109.639 Y115.907 E187.02492
G1 X109.89 Y116.053 E187.03458
G1 X110.148 Y116.174 E187.04406
G1 X110.416 Y116.286 E187.05372
G1 X110.695 Y116.367 E187.06338
G1 X110.855 Y116.43 E187.0691
G1 X111.163 Y116.485 E187.0795
G1 X111.515 Y116.58 E187.09163
G1 X111.837 Y116.607 E187.10238
G1 X112.518 Y116.714 E187.12531
G0 F9000 X112.534 Y116.415
G0 X116.313 Y114.199
G0 X118.964 Y111.816
G1 F853.1 X119.097 Y111.447 E187.14204
G1 F882.3 X119.253 Y110.675 E187.17452
G1 F885.9 X119.286 Y110.289 E187.19043
G1 F861.4 X119.291 Y110.003 E187.20252
G1 F853.1 X119.274 Y109.435 E187.22676
G1 F836.7 X119.227 Y109.103 E187.24134
G1 F814.9 X119.119 Y108.694 E187.26023
G1 F2700 E182.26023
G0 F9000 X119.038 Y110.807
G0 X118.981 Y111.147
G0 X118.748 Y111.756
G0 X116.313 Y114.199
G0 X115.73 Y114.844
G0 X113.941 Y114.869
G0 X111.589 Y115.189
G0 X112.018 Y114.636
;TYPE:WALL-OUTER
G1 F2700 E187.26023
G1 F1094 X111.752 Y114.42 E187.27162
G1 X111.583 Y114.059 E187.28488
G1 X111.49 Y113.945 E187.28977
G1 X111.239 Y113.842 E187.2988
G1 X111.059 Y113.786 E187.30507
G1 X110.731 Y113.596 E187.31767
G1 X110.406 Y113.432 E187.32978
G1 X110.09 Y113.208 E187.34267
G1 X109.745 Y112.909 E187.35785
G1 X109.112 Y111.998 E187.39475
G1 X108.672 Y111.54 E187.41587
G1 X108.435 Y111.365 E187.42567
G1 X108.101 Y110.772 E187.44831
G1 X107.986 Y110.431 E187.46027
G1 X107.954 Y110.074 E187.4722
G1 X107.971 Y109.7 E187.48465
G1 X108.078 Y109.402 E187.49518
G1 X108.378 Y109.017 E187.51141
G1 X108.815 Y108.756 E187.52834
G1 X109.093 Y108.426 E187.54269
G1 X109.229 Y108.192 E187.5517
G1 X109.315 Y108.005 E187.55854
G1 X109.692 Y107.428 E187.58147
G1 X110.021 Y107.103 E187.59685
G1 X110.202 Y106.874 E187.60656
G1 X110.412 Y106.641 E187.61699
G1 X110.933 Y106.218 E187.63931
G1 X111.619 Y106.014 E187.66311
G1 X111.989 Y105.873 E187.67628
G1 X112.578 Y105.728 E187.69646
G1 X112.957 Y105.703 E187.70909
G1 X113.212 Y105.61 E187.71812
G1 X113.554 Y105.352 E187.73237
G1 X113.809 Y105.358 E187.74085
G1 X114.113 Y105.452 E187.75143
G1 X114.807 Y105.384 E187.77463
G1 X115.719 Y105.451 E187.80504
G1 X116.157 Y105.6 E187.82043
G1 X116.577 Y105.95 E187.83861
G1 X116.861 Y106.332 E187.85445
G1 X116.926 Y106.457 E187.85913
G1 X117.146 Y106.807 E187.87288
G1 X117.232 Y106.968 E187.87895
G1 X117.559 Y107.475 E187.89902
G1 X117.757 Y107.747 E187.91021
G1 X117.989 Y107.985 E187.92126
G1 X118.356 Y108.309 E187.93755
G1 X118.574 Y108.573 E187.94893
G1 X118.742 Y109.031 E187.96516
G1 X118.805 Y109.381 E187.97699
G1 X118.832 Y109.808 E187.99122
G1 X118.834 Y110.289 E188.00722
G1 X118.8 Y110.782 E188.02365
G1 X118.747 Y111.095 E188.03421
G1 X118.543 Y111.629 E188.05322
G1 X118.175 Y112.026 E188.07123
G1 X117.851 Y112.331 E188.08603
G1 X117.694 Y112.515 E188.09407
G1 X117.385 Y112.829 E188.10873
G1 X116.954 Y113.187 E188.12736
G1 X116.604 Y113.585 E188.14499
G1 X116.173 Y114.002 E188.16494
G1 X115.769 Y114.214 E188.18011
G1 X115.577 Y114.262 E188.18669
G1 X115.255 Y114.371 E188.198
G1 X114.774 Y114.463 E188.21429
G1 X114.445 Y114.538 E188.22551
G1 X114.134 Y114.555 E188.23587
G1 X113.961 Y114.547 E188.24163
G1 X113.523 Y114.706 E188.25713
G1 X113.32 Y114.682 E188.26393
G1 X112.018 Y114.636 E188.30726
G1 F2700 E183.30726
G0 F9000 X111.589 Y115.189
G0 X112.534 Y116.415
G0 X112.494 Y117.115
G1 F2700 E188.30726
G1 F1094 X112.863 Y117.102 E188.31954
G1 X113.81 Y116.989 E188.35126
G1 X114.091 Y116.968 E188.36063
G1 X114.376 Y116.873 E188.37062
G1 X114.542 Y116.834 E188.3763
G1 X115.619 Y116.36 E188.41543
G1 X115.944 Y116.206 E188.42739
G1 X116.196 Y116.064 E188.43702
G1 X116.308 Y115.972 E188.44184
G1 X116.814 Y115.616 E188.46241
G1 X117.134 Y115.334 E188.4766
G1 X117.523 Y115.049 E188.49264
G1 X117.926 Y114.646 E188.51159
G1 X118.183 Y114.276 E188.52658
G1 X118.308 Y114.127 E188.53305
G1 X118.495 Y113.807 E188.54537
G1 X118.605 Y113.663 E188.5514
G1 X118.786 Y113.339 E188.56375
G1 X119.228 Y112.442 E188.597
G1 X119.357 Y112.109 E188.60888
G1 X119.442 Y111.823 E188.61881
G1 X119.54 Y111.553 E188.62836
G1 X119.599 Y111.077 E188.64431
G1 X119.689 Y110.761 E188.65524
G1 X119.737 Y110.318 E188.67006
G1 X119.748 Y109.993 E188.68088
G1 X119.738 Y109.547 E188.69571
G1 X119.687 Y109.021 E188.71329
G1 X119.585 Y108.633 E188.72663
G1 X119.531 Y108.218 E188.74055
G1 X119.281 Y107.583 E188.76325
G1 X119.183 Y107.291 E188.7735
G1 X119.049 Y106.975 E188.78491
G1 X118.901 Y106.665 E188.79634
G1 X118.74 Y106.366 E188.80763
G1 X118.629 Y106.223 E188.81365
G1 X118.437 Y105.924 E188.82547
G1 X117.791 Y105.159 E188.85877
G1 X117.537 Y104.905 E188.87072
G1 X117.317 Y104.713 E188.88043
G1 X116.79 Y104.318 E188.90234
G1 X116.464 Y104.12 E188.91503
G1 F1096.8 X116.153 Y103.948 E188.92682
G1 X116.013 Y103.85 E188.93249
G1 F1094 X115.084 Y103.393 E188.96692
G1 X114.804 Y103.276 E188.97701
G1 X114.452 Y103.154 E188.9894
G1 X114.337 Y103.095 E188.9937
G1 X113.537 Y102.95 E189.02075
G1 X112.801 Y102.91 E189.04526
G1 X112.447 Y102.9 E189.05704
G1 X111.869 Y102.958 E189.07636
G1 X111.477 Y103.062 E189.08985
G1 X111.158 Y103.117 E189.10062
G1 X110.871 Y103.222 E189.11078
G1 X110.707 Y103.258 E189.11637
G1 X110.469 Y103.366 E189.12506
G1 X110.248 Y103.43 E189.13271
G1 X109.954 Y103.565 E189.14347
G1 X109.659 Y103.72 E189.15455
G1 X109.523 Y103.818 E189.16013
G1 X109.206 Y104.021 E189.17265
G1 X108.963 Y104.251 E189.18378
G1 X108.566 Y104.704 E189.20381
G1 X108.437 Y104.872 E189.21086
G1 X107.893 Y105.502 E189.23854
G1 X107.368 Y106.164 E189.26664
G1 X107.162 Y106.552 E189.28125
G1 X107.102 Y106.706 E189.28675
G1 X106.681 Y107.631 E189.32055
G1 X106.549 Y107.974 E189.33278
G1 X106.412 Y108.288 E189.34417
G1 X106.333 Y108.429 E189.34955
G1 X106.215 Y108.723 E189.36008
G1 X106.114 Y109.097 E189.37297
G1 X105.977 Y109.404 E189.38415
G1 X105.769 Y109.686 E189.39581
G1 X105.695 Y109.931 E189.40432
G1 X105.717 Y110.265 E189.41545
G1 X106.037 Y110.677 E189.4328
G1 X106.322 Y111.59 E189.46461
G1 X106.336 Y111.671 E189.46735
G1 X106.486 Y112.042 E189.48066
G1 X106.528 Y112.189 E189.48574
G1 X106.872 Y113.104 E189.51826
G1 X107.001 Y113.403 E189.52909
G1 X107.168 Y113.688 E189.54007
G1 X107.408 Y114.021 E189.55373
G1 X107.595 Y114.311 E189.5652
G1 X108.123 Y114.922 E189.59206
G1 X108.42 Y115.247 E189.6067
G1 X109.038 Y115.869 E189.63587
G1 X109.158 Y116.008 E189.64197
G1 X109.4 Y116.231 E189.65292
G1 X109.704 Y116.407 E189.6646
G1 X109.986 Y116.54 E189.67497
G1 X110.284 Y116.664 E189.68571
G1 X110.548 Y116.739 E189.69484
G1 X110.747 Y116.818 E189.70196
G1 X111.058 Y116.871 E189.71245
G1 X111.445 Y116.976 E189.72579
G1 X111.819 Y117.008 E189.73827
G1 X112.494 Y117.115 E189.761
G0 F9000 X112.534 Y116.415
G0 X114.429 Y116.119
G0 X114.517 Y116.32
;TYPE:FILL
G1 F1094 X114.889 Y114.929 E189.80889
G1 X114.923 Y114.923
G1 X115.761 Y115.761 E189.84831
G0 F9000 X115.653 Y115.566
G0 X116.228 Y114.762
G0 X116.127 Y114.568
G1 F1094 X117.682 Y114.152 E189.90185
G0 F9000 X117.505 Y114.028
G0 X116.128 Y114.746
G0 X114.466 Y115.237
G0 X114.455 Y115.016
G1 F1094 X110.275 Y116.136 E190.04578
G0 F9000 X110.358 Y115.938
G0 X108.864 Y114.695
G0 X108.701 Y114.842
G1 F1094 X109.202 Y112.971 E190.1102
G0 F9000 X109.021 Y113.096
G0 X108.09 Y111.989
G0 X107.346 Y110.721
G0 X107.553 Y110.654
G1 F1094 X106.614 Y110.906 E190.14254
G0 F9000 X106.825 Y110.842
G0 X107.499 Y109.106
G0 X107.864 Y108.639
G0 X108.316 Y108.239
G0 X108.427 Y108.427
G1 F1094 X107.34 Y107.34 E190.19367
G0 F9000 X107.54 Y107.431
G0 X110.044 Y105.983
G0 X111.102 Y105.439
G0 X111.164 Y105.649
G1 F1094 X111.744 Y103.486 E190.26815
G1 X111.925 Y103.439
G1 X113.407 Y104.922 E190.33788
G0 F9000 X113.063 Y104.469
G1 F2700 E185.33788
;MESH:NONMESH
G0 F300 X113.063 Y104.469 Z5.6
G0 F9000 X106.318 Y109.178
G0 X105.237 Y108.952
G0 X103.379 Y110.894
G0 X102.33 Y110.678
;TIME_ELAPSED:416.907414
;LAYER:27
;TYPE:WALL-OUTER
;MESH:cup.ply
G1 F2700 E190.33788
G1 F1092.1 X102.23 Y110.673 E190.34121
G1 X102.118 Y110.576 E190.34612
G1 X102.056 Y110.452 E190.35072
G1 F1106 X102.018 Y109.996 E190.36571
G1 F1140.7 X102.02 Y109.688 E190.3755
G1 F1162 X102.144 Y109.412 E190.38493
G1 X102.329 Y109.307 E190.39156
G1 X102.37 Y109.376 E190.39407
G1 F1146.7 X102.402 Y109.935 E190.41176
G1 F1111.6 X102.449 Y110.309 E190.42404
G1 F1092.1 X102.384 Y110.614 E190.43439
G1 X102.33 Y110.678 E190.43717
G1 F2700 E185.43717
G0 F9000 X102.992 Y111.233
G0 X105.842 Y112.797
G0 X106.848 Y112.392
G0 X112.705 Y116.414
G0 X112.718 Y116.713
;TYPE:WALL-INNER
G1 F2700 E190.43717
G1 F1089.4 X113.039 Y116.686 E190.44788
G1 X113.736 Y116.595 E190.47126
G1 X114.014 Y116.574 E190.48053
G1 X114.3 Y116.482 E190.49053
G1 X114.415 Y116.454 E190.49446
G1 X115.479 Y115.987 E190.53311
G1 X115.928 Y115.772 E190.54967
G1 X116.085 Y115.639 E190.55651
G1 X116.522 Y115.342 E190.57409
G1 X116.886 Y115.023 E190.59018
G1 X117.255 Y114.755 E190.60535
G1 X117.612 Y114.401 E190.62207
G1 F1084 X117.989 Y113.875 E190.64371
G1 F927.2 X118.113 Y113.537 E190.65778
G1 F820.6 X118.219 Y113.405 E190.66525
G1 F830 X118.375 Y113.13 E190.67905
G1 X118.809 Y112.248 E190.72196
G1 F849.4 X118.926 Y111.982 E190.73436
G1 F866.3 X118.956 Y111.891 E190.73837
G1 F846.1 X118.673 Y112.238 E190.75754
G1 F830 X118.182 Y112.693 E190.78676
G1 X118.055 Y112.838 E190.79518
G1 F820.6 X117.709 Y113.188 E190.81691
G1 F868.1 X117.296 Y113.413 E190.83654
G1 F1004.1 X117.081 Y113.666 E190.84852
G1 F1089.4 X116.577 Y114.171 E190.87225
G1 X116.296 Y114.386 E190.88402
G1 X115.93 Y114.566 E190.89759
G1 X115.544 Y114.699 E190.91116
G1 X115.037 Y114.83 E190.92858
G1 X114.572 Y114.934 E190.94443
G1 X114.138 Y114.949 E190.95887
G1 X114.018 Y114.943 E190.96287
G1 X113.619 Y115.108 E190.97723
G1 X112.779 Y115.062 E191.00521
G1 X112.446 Y115.001 E191.01647
G1 X112.247 Y114.94 E191.02339
G1 X111.92 Y114.872 E191.0345
G1 X111.709 Y114.76 E191.04245
G1 X111.448 Y114.498 E191.05475
G1 X111.346 Y114.307 E191.06195
G1 X110.895 Y114.147 E191.07787
G1 X110.566 Y113.962 E191.09042
G1 X110.187 Y113.771 E191.10454
G1 X109.874 Y113.561 E191.11707
G1 X109.459 Y113.217 E191.135
G1 X109.07 Y112.67 E191.15732
G1 X108.875 Y112.345 E191.16993
G1 X108.582 Y112.013 E191.18466
G1 X108.49 Y111.889 E191.18979
G1 X108.155 Y111.528 E191.20617
G1 X107.846 Y111 E191.22652
G1 X107.69 Y110.498 E191.24401
G1 X107.638 Y110.077 E191.25811
G1 X107.658 Y109.637 E191.27276
G1 X107.837 Y109.16 E191.28971
G1 X108.09 Y108.791 E191.30459
G1 X108.52 Y108.482 E191.3222
G1 X108.743 Y108.186 E191.33453
G1 X108.995 Y107.722 E191.35209
G1 X109.246 Y107.345 E191.36715
G1 X109.408 Y107.126 E191.37621
G1 X109.712 Y106.828 E191.39037
G1 X110.01 Y106.473 E191.40579
G1 X110.774 Y105.902 E191.43751
G1 X111.273 Y105.76 E191.45477
G1 X111.551 Y105.701 E191.46422
G1 X111.884 Y105.573 E191.47609
G1 X112.482 Y105.374 E191.49705
G1 X112.856 Y105.33 E191.50957
G1 X113.005 Y105.271 E191.5149
G1 X113.253 Y105.076 E191.5254
G1 X113.516 Y104.958 E191.53498
G1 X113.868 Y104.963 E191.54669
G1 X114.143 Y105.069 E191.5565
G1 X114.802 Y104.983 E191.5786
G1 X115.622 Y105.054 E191.60597
G1 F915.5 X115.998 Y105.04 E191.62087
G1 F817.6 X116.462 Y105.278 E191.64398
G1 F844.5 X116.91 Y105.63 E191.66842
G1 F826.9 X117.267 Y106.087 E191.69384
G1 F778.2 X117.792 Y106.908 E191.73921
G1 F751.3 X117.908 Y107.106 E191.75028
G1 F778.2 X118.106 Y107.397 E191.76667
G1 F804 X118.297 Y107.594 E191.77904
G1 F810 X118.634 Y107.876 E191.79869
G1 X118.977 Y108.262 E191.82179
G1 F830 X119.141 Y108.723 E191.84315
G1 X119.068 Y108.306 E191.86163
G1 F810 X118.856 Y107.778 E191.88709
G1 X118.757 Y107.489 E191.90075
G1 X118.615 Y107.172 E191.91629
G1 F774 X118.296 Y106.601 E191.94691
G1 F743.6 X118.211 Y106.484 E191.95396
G1 F748.7 X118.041 Y106.216 E191.96932
G1 F786.6 X117.631 Y105.692 E191.99996
G1 F834.8 X117.33 Y105.331 E192.02037
G1 F847.8 X117.021 Y105.066 E192.03776
G1 F834.8 X116.564 Y104.729 E192.06241
G1 F802.5 X116.235 Y104.54 E192.07954
G1 F847.8 X115.846 Y104.219 E192.1011
G1 F994.9 X115.519 Y104.045 E192.11459
G1 F1089.4 X114.905 Y103.755 E192.13717
G1 X114.624 Y103.64 E192.14727
G1 X114.353 Y103.547 E192.1568
G1 X114.211 Y103.48 E192.16202
G1 X113.921 Y103.437 E192.17177
G1 X113.471 Y103.344 E192.18706
G1 X112.523 Y103.302 E192.21862
G1 X111.997 Y103.346 E192.23617
G1 X111.575 Y103.452 E192.25064
G1 X111.265 Y103.507 E192.26112
G1 X111.012 Y103.599 E192.27007
G1 X110.833 Y103.642 E192.27619
G1 X110.384 Y103.808 E192.29211
G1 X110.129 Y103.925 E192.30145
G1 X109.873 Y104.059 E192.31106
G1 X109.716 Y104.171 E192.31747
G1 X109.458 Y104.334 E192.32762
G1 X109.242 Y104.535 E192.33744
G1 X108.858 Y104.974 E192.35683
G1 X108.736 Y105.134 E192.36353
G1 X108.316 Y105.617 E192.38481
G1 X107.698 Y106.388 E192.41768
G1 X107.53 Y106.708 E192.4297
G1 X107.467 Y106.87 E192.43548
G1 X107.043 Y107.805 E192.46963
G1 X106.931 Y108.094 E192.47994
G1 X106.774 Y108.445 E192.49273
G1 X106.689 Y108.601 E192.49863
G1 X106.598 Y108.834 E192.50695
G1 X106.442 Y109.541 E192.53103
G1 X106.274 Y109.917 E192.54473
G1 X106.287 Y110.063 E192.54961
G1 X106.41 Y110.329 E192.55935
G1 X106.537 Y110.716 E192.5729
G1 X106.578 Y111.084 E192.58522
G1 X106.696 Y111.444 E192.59782
G1 X106.724 Y111.571 E192.60214
G1 X106.855 Y111.88 E192.61331
G1 X106.904 Y112.049 E192.61916
G1 X107.02 Y112.332 E192.62933
G1 X107.246 Y112.957 E192.65144
G1 X107.364 Y113.229 E192.6613
G1 X107.511 Y113.476 E192.67086
G1 X107.729 Y113.779 E192.68327
G1 X107.918 Y114.072 E192.69487
G1 X108.399 Y114.63 E192.71937
G1 X108.712 Y114.973 E192.73482
G1 X109.142 Y115.405 E192.75509
G1 X109.601 Y115.884 E192.77715
G1 X109.872 Y116.042 E192.78759
G1 X110.41 Y116.281 E192.80717
G1 X110.521 Y116.308 E192.81097
G1 X110.851 Y116.427 E192.82264
G1 X111.115 Y116.473 E192.83155
G1 X111.518 Y116.58 E192.84542
G1 X111.881 Y116.613 E192.85754
G1 X112.467 Y116.707 E192.87728
G1 X112.718 Y116.713 E192.88563
G0 F9000 X112.705 Y116.414
G0 X116.502 Y114.023
G0 X118.973 Y111.841
G1 F913.6 X119.132 Y111.403 E192.90411
G1 F941.2 X119.274 Y110.636 E192.93414
G1 X119.304 Y110.316 E192.94652
G1 F911.6 X119.305 Y110.003 E192.95896
G1 F883.9 X119.292 Y109.577 E192.97643
G1 F871.5 X119.244 Y109.131 E192.99508
G1 F885.7 X119.186 Y108.861 E193.00637
G1 F900.3 X119.159 Y108.775 E193.01
G1 F2700 E188.01
G0 F9000 X119.06 Y110.862
G0 X118.988 Y111.235
G0 X118.771 Y111.783
G0 X116.502 Y114.023
G0 X115.917 Y114.382
G0 X112.791 Y115.363
G0 X112.82 Y114.664
;TYPE:WALL-OUTER
G1 F2700 E193.01
G1 F1089.4 X112.496 Y114.601 E193.02098
G1 X112.349 Y114.552 E193.02613
G1 X111.99 Y114.479 E193.03832
G1 X111.773 Y114.256 E193.04867
G1 X111.572 Y113.966 E193.0604
G1 X111.243 Y113.838 E193.07214
G1 X111.056 Y113.781 E193.07865
G1 X110.753 Y113.608 E193.09025
G1 X110.436 Y113.454 E193.10197
G1 X110.1 Y113.231 E193.11539
G1 X109.745 Y112.931 E193.13085
G1 X109.413 Y112.464 E193.1499
G1 X109.262 Y112.213 E193.15965
G1 X109.112 Y112.008 E193.16809
G1 X108.869 Y111.732 E193.18032
G1 X108.8 Y111.636 E193.18426
G1 X108.466 Y111.269 E193.20076
G1 X108.203 Y110.816 E193.21818
G1 X108.08 Y110.395 E193.23277
G1 X108.042 Y110.078 E193.24339
G1 X108.058 Y109.698 E193.25604
G1 X108.197 Y109.335 E193.26897
G1 X108.372 Y109.086 E193.27909
G1 X108.803 Y108.771 E193.29685
G1 X109.085 Y108.398 E193.3124
G1 X109.17 Y108.227 E193.31875
G1 X109.352 Y107.906 E193.33102
G1 X109.567 Y107.583 E193.34393
G1 X109.72 Y107.376 E193.35249
G1 X110.004 Y107.102 E193.36562
G1 X110.299 Y106.755 E193.38076
G1 X110.96 Y106.261 E193.40821
G1 X111.378 Y106.146 E193.42263
G1 X111.665 Y106.086 E193.43238
G1 X112.011 Y105.953 E193.44471
G1 X112.584 Y105.761 E193.46481
G1 X112.951 Y105.723 E193.47708
G1 X113.207 Y105.621 E193.48625
G1 X113.552 Y105.35 E193.50084
G1 X113.827 Y105.362 E193.50999
G1 X114.039 Y105.464 E193.51782
G1 X114.407 Y105.438 E193.53009
G1 X114.793 Y105.388 E193.54304
G1 X115.796 Y105.471 E193.57651
G1 X116.211 Y105.665 E193.59175
G1 X116.582 Y105.952 E193.60735
G1 X116.864 Y106.323 E193.62285
G1 X117.235 Y106.955 E193.64722
G1 X117.534 Y107.419 E193.66558
G1 X117.746 Y107.707 E193.67747
G1 X117.981 Y107.941 E193.6885
G1 X118.305 Y108.211 E193.70253
G1 X118.566 Y108.507 E193.71566
G1 X118.76 Y108.973 E193.73245
G1 X118.825 Y109.372 E193.74589
G1 X118.847 Y109.63 E193.7545
G1 X118.87 Y110.356 E193.77866
G1 X118.825 Y110.814 E193.79397
G1 X118.759 Y111.163 E193.80578
G1 X118.572 Y111.643 E193.82292
G1 X118.325 Y111.934 E193.83561
G1 X117.851 Y112.369 E193.85701
G1 X117.686 Y112.554 E193.86526
G1 X117.382 Y112.852 E193.87941
G1 X116.956 Y113.196 E193.89763
G1 X116.766 Y113.418 E193.90734
G1 X116.333 Y113.854 E193.92778
G1 X116.087 Y114.043 E193.9381
G1 X115.766 Y114.2 E193.94999
G1 X115.439 Y114.312 E193.96148
G1 X114.949 Y114.44 E193.97833
G1 X114.538 Y114.532 E193.99233
G1 X114.104 Y114.549 E194.00678
G1 X113.955 Y114.535 E194.01176
G1 X113.563 Y114.699 E194.02589
G1 X112.82 Y114.664 E194.05063
G1 F2700 E189.05063
G0 F9000 X112.791 Y115.363
G0 X112.705 Y116.414
G0 X112.73 Y117.113
G1 F2700 E194.05063
G1 F1089.4 X113.09 Y117.083 E194.06265
G1 X113.799 Y116.991 E194.08642
G1 X114.093 Y116.969 E194.09623
G1 X114.392 Y116.871 E194.1067
G1 X114.543 Y116.835 E194.11186
G1 X115.651 Y116.349 E194.1521
G1 X115.922 Y116.219 E194.1621
G1 X116.203 Y116.064 E194.17277
G1 X116.332 Y115.955 E194.17839
G1 X116.768 Y115.659 E194.19592
G1 X117.131 Y115.34 E194.21199
G1 X117.515 Y115.061 E194.22778
G1 X117.92 Y114.659 E194.24676
G1 X118.179 Y114.288 E194.2618
G1 X118.306 Y114.13 E194.26855
G1 X118.494 Y113.81 E194.28089
G1 X118.607 Y113.658 E194.28719
G1 X118.773 Y113.367 E194.29833
G1 X119.232 Y112.437 E194.33283
G1 X119.352 Y112.127 E194.34388
G1 X119.44 Y111.832 E194.35412
G1 X119.542 Y111.552 E194.36403
G1 X119.57 Y111.243 E194.37435
G1 X119.64 Y110.886 E194.38645
G1 X119.696 Y110.733 E194.39187
G1 X119.74 Y110.321 E194.40565
G1 X119.75 Y109.992 E194.4166
G1 X119.739 Y109.55 E194.43131
G1 X119.69 Y109.052 E194.44795
G1 X119.584 Y108.639 E194.46213
G1 X119.525 Y108.187 E194.47729
G1 X119.288 Y107.594 E194.49853
G1 X119.185 Y107.29 E194.50921
G1 X119.051 Y106.976 E194.52056
G1 X118.954 Y106.839 E194.52615
G1 X118.902 Y106.669 E194.53206
G1 X118.736 Y106.362 E194.54367
G1 X118.625 Y106.218 E194.54971
G1 X118.435 Y105.923 E194.56139
G1 X117.777 Y105.148 E194.5952
G1 X117.548 Y104.916 E194.60604
G1 X117.299 Y104.704 E194.61692
G1 X116.84 Y104.352 E194.63616
G1 X116.48 Y104.131 E194.65021
G1 X116.139 Y103.943 E194.66316
G1 X116.013 Y103.854 E194.66829
G1 X115.691 Y103.684 E194.6804
G1 X115.058 Y103.385 E194.70368
G1 X114.785 Y103.273 E194.7135
G1 X114.485 Y103.169 E194.72406
G1 X114.334 Y103.094 E194.72967
G1 X114.001 Y103.045 E194.74086
G1 X113.521 Y102.946 E194.75716
G1 X112.515 Y102.901 E194.79066
G1 X111.931 Y102.95 E194.81015
G1 X111.478 Y103.064 E194.82568
G1 X111.162 Y103.119 E194.83635
G1 X110.876 Y103.223 E194.84647
G1 X110.707 Y103.259 E194.85222
G1 X110.244 Y103.432 E194.86866
G1 X109.953 Y103.565 E194.8793
G1 X109.662 Y103.718 E194.89024
G1 X109.502 Y103.833 E194.89679
G1 X109.214 Y104.015 E194.90812
G1 X108.954 Y104.257 E194.91994
G1 X108.547 Y104.722 E194.94049
G1 X108.434 Y104.871 E194.94671
G1 X108.025 Y105.341 E194.96743
G1 X107.362 Y106.168 E195.00269
G1 X107.164 Y106.543 E195.01679
G1 X107.103 Y106.704 E195.02252
G1 X106.682 Y107.63 E195.05635
G1 X106.554 Y107.957 E195.06803
G1 X106.407 Y108.284 E195.07995
G1 X106.326 Y108.431 E195.08554
G1 X106.214 Y108.717 E195.09575
G1 X106.054 Y109.443 E195.12048
G1 X105.959 Y109.638 E195.12769
G1 X105.875 Y109.929 E195.13777
G1 X105.894 Y110.166 E195.14567
G1 X106.055 Y110.52 E195.15861
G1 X106.14 Y110.788 E195.16796
G1 X106.185 Y111.169 E195.18072
G1 X106.316 Y111.568 E195.19469
G1 X106.337 Y111.683 E195.19858
G1 X106.48 Y112.022 E195.21081
G1 X106.526 Y112.181 E195.21632
G1 X106.644 Y112.468 E195.22664
G1 X106.874 Y113.105 E195.24917
G1 X107.007 Y113.411 E195.26026
G1 X107.176 Y113.696 E195.27128
G1 X107.41 Y114.021 E195.2846
G1 X107.597 Y114.312 E195.29611
G1 X108.092 Y114.887 E195.32134
G1 X108.428 Y115.255 E195.33792
G1 X108.853 Y115.682 E195.35795
G1 X109.351 Y116.202 E195.3819
G1 X109.687 Y116.397 E195.39482
G1 X110.283 Y116.661 E195.4165
G1 X110.423 Y116.696 E195.4213
G1 X110.746 Y116.815 E195.43275
G1 X111.045 Y116.867 E195.44285
G1 X111.447 Y116.976 E195.4567
G1 X111.83 Y117.011 E195.46949
G1 X112.431 Y117.107 E195.48973
G1 X112.73 Y117.113 E195.49968
G0 F9000 X112.705 Y116.414
G0 X114.429 Y116.122
G0 X114.516 Y116.321
;TYPE:FILL
G1 F1089.4 X114.885 Y114.946 E195.54703
G1 X114.935 Y114.935
G1 X115.762 Y115.762 E195.58593
G0 F9000 X115.655 Y115.567
G0 X116.172 Y114.779
G0 X116.076 Y114.582
G1 F1089.4 X117.69 Y114.15 E195.6415
G0 F9000 X117.51 Y114.024
G0 X116.006 Y114.793
G0 X114.462 Y115.239
G0 X114.455 Y115.016
G1 F1089.4 X110.279 Y116.135 E195.7853
G0 F9000 X110.361 Y115.937
G0 X108.863 Y114.695
G0 X108.701 Y114.841
G1 F1089.4 X109.198 Y112.988 E195.84911
G0 F9000 X109.018 Y113.116
G0 X108.068 Y111.815
G0 X107.436 Y110.691
G0 X107.647 Y110.629
G1 F1089.4 X106.637 Y110.899 E195.88388
G0 F9000 X106.857 Y110.877
G0 X107.626 Y109.036
G0 X107.787 Y108.803
G0 X108.313 Y108.262
G0 X108.439 Y108.439
G1 F1089.4 X107.34 Y107.34 E195.93557
G0 F9000 X107.54 Y107.431
G0 X109.318 Y106.438
G0 X111.09 Y105.5
G0 X111.147 Y105.712
G1 F1089.4 X111.742 Y103.491 E196.01205
G1 X111.93 Y103.445
G1 X113.408 Y104.923 E196.08157
G0 F9000 X113.052 Y104.471
G1 F2700 E191.08157
;MESH:NONMESH
G0 F300 X113.052 Y104.471 Z5.8
G0 F9000 X111.393 Y105.671
G0 X106.256 Y109.538
G0 X105.229 Y109.168
G0 X103.21 Y110.9
G0 X102.144 Y110.681
;TIME_ELAPSED:431.133048
;LAYER:28
;TYPE:WALL-OUTER
;MESH:cup.ply
G1 F2700 E196.08157
G1 F1076.8 X102.019 Y110.674 E196.08581
G1 X101.891 Y110.553 E196.09177
G1 F1074.1 X101.837 Y110.204 E196.10375
G1 F1103.9 X101.829 Y109.685 E196.12088
G1 F1135.4 X101.947 Y109.412 E196.13043
G1 X102.018 Y109.347 E196.13352
G1 X102.145 Y109.321 E196.13768
G1 X102.195 Y109.404 E196.14079
G1 F1126.6 X102.225 Y109.922 E196.15757
G1 F1095.6 X102.253 Y110.22 E196.16753
G1 F1076.8 X102.241 Y110.505 E196.17718
G1 X102.144 Y110.681 E196.18398
G1 F2700 E191.18398
G0 F9000 X102.05 Y110.216
G0 X103.119 Y110.342
G0 X105.899 Y112.962
G0 X106.977 Y112.715
G0 X112.577 Y116.411
G0 X112.572 Y116.723
;TYPE:WALL-INNER
G1 F2700 E196.18398
G1 F1095.6 X113.004 Y116.688 E196.1984
G1 X113.769 Y116.592 E196.22404
G1 X114.015 Y116.573 E196.23225
G1 X114.279 Y116.487 E196.24148
G1 X114.417 Y116.454 E196.2462
G1 X115.447 Y116.005 E196.28357
G1 X115.728 Y115.87 E196.29394
G1 X115.975 Y115.734 E196.30332
G1 X116.096 Y115.635 E196.30852
G1 X116.567 Y115.301 E196.32772
G1 X116.863 Y115.041 E196.34083
G1 X117.253 Y114.759 E196.35683
G1 X117.613 Y114.401 E196.37372
G1 X117.879 Y114.02 E196.38918
G1 X117.979 Y113.897 E196.39445
G1 X118.172 Y113.573 E196.40699
G1 X118.272 Y113.436 E196.41263
G1 X118.43 Y113.16 E196.42321
G1 X118.578 Y112.875 E196.43389
G1 F1087.5 X118.848 Y112.305 E196.45503
G1 F982.6 X118.938 Y111.949 E196.46864
G1 F989.3 X118.575 Y112.308 E196.48745
G1 F1095.6 X118.179 Y112.651 E196.50487
G1 X117.974 Y112.861 E196.51464
G1 X117.609 Y113.206 E196.53134
G1 X117.303 Y113.443 E196.54421
G1 X117.055 Y113.705 E196.55621
G1 X116.394 Y114.32 E196.58624
G1 X115.944 Y114.541 E196.60292
G1 X115.58 Y114.674 E196.61581
G1 X115.07 Y114.822 E196.63347
G1 X114.574 Y114.932 E196.65037
G1 X113.992 Y114.94 E196.66973
G1 X113.622 Y115.104 E196.68319
G1 X112.769 Y115.06 E196.71159
G1 X112.302 Y114.879 E196.72825
G1 X112.11 Y114.761 E196.73575
G1 X111.798 Y114.609 E196.74729
G1 X111.502 Y114.346 E196.76046
G1 X110.909 Y114.158 E196.78115
G1 X110.574 Y113.969 E196.79395
G1 X110.204 Y113.793 E196.80757
G1 X109.865 Y113.579 E196.82091
G1 X109.462 Y113.25 E196.83821
G1 X109.102 Y112.751 E196.85867
G1 X108.858 Y112.356 E196.87412
G1 X108.372 Y111.778 E196.89923
G1 X108.137 Y111.416 E196.91359
G1 X107.897 Y110.958 E196.93079
G1 X107.768 Y110.479 E196.94729
G1 X107.719 Y110.049 E196.96168
G1 X107.73 Y109.641 E196.97526
G1 X107.883 Y109.137 E196.99277
G1 X108.239 Y108.71 E197.01126
G1 X108.497 Y108.489 E197.02256
G1 X108.732 Y108.143 E197.03647
G1 X108.789 Y108.027 E197.04077
G1 X108.959 Y107.734 E197.05204
G1 X109.22 Y107.337 E197.06784
G1 X109.413 Y107.089 E197.07829
G1 X109.699 Y106.811 E197.09156
G1 X109.942 Y106.54 E197.10367
G1 X110.293 Y106.275 E197.11829
G1 X110.816 Y105.917 E197.13937
G1 X111.349 Y105.78 E197.15768
G1 X111.69 Y105.735 E197.16912
G1 X112.319 Y105.468 E197.19185
G1 X112.986 Y105.288 E197.21482
G1 X113.23 Y105.078 E197.22553
G1 X113.561 Y104.921 E197.23772
G1 X113.979 Y104.983 E197.25177
G1 X114.179 Y105.087 E197.25927
G1 X114.807 Y104.996 E197.28037
G1 X115.688 Y105.09 E197.30984
G1 F928.5 X116.103 Y105.112 E197.32615
G1 F823.8 X116.463 Y105.295 E197.34402
G1 F846 X116.906 Y105.652 E197.36852
G1 F844.4 X117.249 Y106.049 E197.39116
G1 F802.6 X117.941 Y107.142 E197.4499
G1 F792.5 X118.11 Y107.381 E197.46336
G1 F940.4 X118.587 Y107.89 E197.49038
G1 F913 X118.818 Y107.987 E197.50038
G1 F810.1 X118.938 Y108.088 E197.50744
G1 F963.2 X118.897 Y107.677 E197.52307
G1 F961.1 X118.659 Y107.217 E197.5427
G1 F830 X118.544 Y107.067 E197.551
G1 F791.1 X118.393 Y106.796 E197.56529
G1 F759.5 X118.295 Y106.592 E197.57615
G1 F754.3 X118.13 Y106.363 E197.58979
G1 F760.8 X118.034 Y106.203 E197.59872
G1 F791.1 X117.709 Y105.785 E197.62311
G1 F828.4 X117.444 Y105.469 E197.64126
G1 F837.9 X117.155 Y105.174 E197.65921
G1 F836.3 X116.681 Y104.816 E197.6851
G1 F817.6 X116.37 Y104.641 E197.701
G1 F859.3 X116.259 Y104.514 E197.70815
G1 F1000.6 X115.807 Y104.198 E197.72824
G1 F1095.6 X115.516 Y104.044 E197.73919
G1 X114.893 Y103.748 E197.76213
G1 X114.643 Y103.646 E197.77111
G1 X114.369 Y103.55 E197.78077
G1 X114.211 Y103.477 E197.78656
G1 X113.83 Y103.416 E197.79939
G1 X113.469 Y103.344 E197.81163
G1 X112.49 Y103.298 E197.84423
G1 X111.946 Y103.348 E197.8624
G1 X111.616 Y103.442 E197.87381
G1 X111.272 Y103.502 E197.88543
G1 X110.628 Y103.733 E197.90818
G1 X110.393 Y103.803 E197.91634
G1 X110.121 Y103.927 E197.92628
G1 X109.878 Y104.054 E197.9354
G1 X109.753 Y104.145 E197.94054
G1 X109.417 Y104.356 E197.95374
G1 X109.128 Y104.661 E197.96771
G1 X108.871 Y104.962 E197.98088
G1 X108.756 Y105.114 E197.98722
G1 X108.336 Y105.593 E198.00841
G1 X107.706 Y106.379 E198.04191
G1 X107.54 Y106.698 E198.05387
G1 X107.485 Y106.839 E198.0589
G1 X107.065 Y107.773 E198.09297
G1 X106.978 Y108.034 E198.10212
G1 X106.688 Y108.605 E198.12342
G1 X106.573 Y108.895 E198.13379
G1 X106.422 Y109.982 E198.17029
G1 X106.543 Y110.608 E198.1915
G1 X106.58 Y111.047 E198.20615
G1 X106.711 Y111.532 E198.22286
G1 X106.868 Y111.906 E198.23635
G1 X107.079 Y112.502 E198.25738
G1 X107.154 Y112.673 E198.26359
G1 X107.269 Y112.995 E198.27496
G1 X107.367 Y113.23 E198.28343
G1 X107.516 Y113.481 E198.29314
G1 X107.743 Y113.799 E198.30614
G1 X107.924 Y114.079 E198.31723
G1 X108.14 Y114.334 E198.32834
G1 X108.688 Y114.948 E198.35571
G1 X109.17 Y115.431 E198.37841
G1 X109.44 Y115.719 E198.39154
G1 X109.644 Y115.906 E198.40074
G1 X109.875 Y116.041 E198.40964
G1 X110.159 Y116.174 E198.42007
G1 X110.422 Y116.28 E198.4295
G1 X110.673 Y116.354 E198.43821
G1 X110.863 Y116.426 E198.44496
G1 X111.184 Y116.485 E198.45582
G1 X111.514 Y116.581 E198.46725
G1 X111.885 Y116.614 E198.47964
G1 X112.572 Y116.723 E198.50277
G0 F9000 X112.577 Y116.411
G0 X116.301 Y114.188
G0 X118.938 Y111.949
G1 F913 X118.987 Y111.847 E198.50729
G1 F961.1 X119.132 Y111.46 E198.52296
G1 F1066.3 X119.189 Y111.146 E198.53387
G1 F1106.7 X119.299 Y110.643 E198.55082
G1 F1036 X119.324 Y110.285 E198.56344
G1 F982.6 X119.325 Y110.004 E198.57386
G1 F948.6 X119.308 Y109.573 E198.59043
G1 F918.8 X119.257 Y109.15 E198.60733
G1 F930.5 X119.192 Y108.846 E198.61951
G1 F837.9 X119.045 Y108.311 E198.64364
G1 F714.9 X118.925 Y108.077 E198.65704
G1 F2700 E193.65704
G0 F9000 X118.64 Y107.637
G0 X117.026 Y105.513
G0 X116.573 Y105.153
G0 X116.064 Y104.909
G0 X113.357 Y104.658
G0 X110.695 Y105.705
G0 X109.775 Y106.367
G0 X109.011 Y107.219
G0 X107.663 Y109.035
G0 X107.488 Y109.624
G0 X107.533 Y110.538
G0 X107.674 Y111.049
G0 X108.178 Y111.918
G0 X109.279 Y113.405
G0 X110.127 Y114.027
G0 X111.293 Y114.63
G0 X112.851 Y115.367
G0 X112.874 Y114.667
;TYPE:WALL-OUTER
G1 F2700 E198.65704
G1 F1095.6 X112.473 Y114.517 E198.67128
G1 X112.306 Y114.411 E198.67786
G1 X112.004 Y114.26 E198.68909
G1 X111.652 Y113.974 E198.70417
G1 X111.059 Y113.783 E198.7249
G1 X110.756 Y113.613 E198.73645
G1 X110.418 Y113.455 E198.74886
G1 X110.094 Y113.251 E198.7616
G1 X109.745 Y112.96 E198.77671
G1 X109.42 Y112.506 E198.79528
G1 X109.254 Y112.235 E198.80585
G1 X109.107 Y112.03 E198.81424
G1 X108.692 Y111.538 E198.83565
G1 X108.464 Y111.183 E198.84968
G1 X108.279 Y110.826 E198.86305
G1 X108.16 Y110.398 E198.87783
G1 X108.12 Y110.085 E198.88832
G1 X108.125 Y109.725 E198.9003
G1 X108.239 Y109.335 E198.91381
G1 X108.506 Y109.009 E198.92783
G1 X108.798 Y108.757 E198.94066
G1 X109.08 Y108.343 E198.95732
G1 X109.135 Y108.228 E198.96156
G1 X109.311 Y107.926 E198.97318
G1 X109.536 Y107.583 E198.98683
G1 X109.725 Y107.339 E198.99709
G1 X109.986 Y107.091 E199.00907
G1 X110.199 Y106.852 E199.01972
G1 X110.522 Y106.603 E199.03328
G1 X110.962 Y106.298 E199.05109
G1 X111.414 Y106.175 E199.06667
G1 X111.797 Y106.124 E199.07952
G1 X112.463 Y105.841 E199.10359
G1 X112.797 Y105.752 E199.11508
G1 X112.954 Y105.739 E199.12032
G1 X113.202 Y105.63 E199.12933
G1 X113.548 Y105.333 E199.1445
G1 X113.862 Y105.368 E199.15501
G1 X114.042 Y105.475 E199.16197
G1 X114.41 Y105.457 E199.17423
G1 X114.797 Y105.402 E199.18723
G1 X115.562 Y105.475 E199.21279
G1 X115.888 Y105.534 E199.22381
G1 X116.249 Y105.711 E199.23718
G1 X116.574 Y105.969 E199.25098
G1 X116.875 Y106.329 E199.26659
G1 X117.245 Y106.955 E199.29077
G1 X117.547 Y107.423 E199.3093
G1 X117.761 Y107.697 E199.32086
G1 X117.969 Y107.896 E199.33044
G1 X118.427 Y108.274 E199.35019
G1 X118.583 Y108.493 E199.35913
G1 X118.777 Y108.959 E199.37592
G1 X118.845 Y109.35 E199.38912
G1 X118.883 Y109.687 E199.4004
G1 X118.906 Y110.212 E199.41788
G1 X118.892 Y110.653 E199.43255
G1 X118.771 Y111.238 E199.45242
G1 X118.569 Y111.698 E199.46913
G1 X118.338 Y111.98 E199.48126
G1 X117.911 Y112.352 E199.50009
G1 X117.698 Y112.572 E199.51028
G1 X117.364 Y112.89 E199.52561
G1 X117.035 Y113.145 E199.53946
G1 X116.763 Y113.426 E199.55247
G1 X116.149 Y113.996 E199.58033
G1 X115.772 Y114.179 E199.59427
G1 X115.432 Y114.301 E199.60628
G1 X114.951 Y114.439 E199.62293
G1 X114.546 Y114.529 E199.63673
G1 X114.095 Y114.537 E199.65173
G1 X113.952 Y114.519 E199.65652
G1 X113.541 Y114.705 E199.67153
G1 X113.345 Y114.684 E199.67808
G1 X112.874 Y114.667 E199.69376
G1 F2700 E194.69376
G0 F9000 X112.851 Y115.367
G0 X112.699 Y116.414
G0 X112.71 Y117.113
G1 F2700 E199.69376
G1 F1095.6 X113.054 Y117.085 E199.70524
G1 X113.8 Y116.991 E199.73025
G1 X114.093 Y116.968 E199.74002
G1 X114.391 Y116.871 E199.75045
G1 X114.544 Y116.835 E199.75567
G1 X115.619 Y116.366 E199.79468
G1 X115.91 Y116.226 E199.80542
G1 X116.203 Y116.066 E199.81653
G1 X116.328 Y115.961 E199.82196
G1 X116.815 Y115.615 E199.84183
G1 X117.139 Y115.333 E199.85611
G1 X117.513 Y115.065 E199.87142
G1 X117.921 Y114.659 E199.89056
G1 X118.19 Y114.272 E199.90624
G1 X118.309 Y114.125 E199.91253
G1 X118.495 Y113.809 E199.92472
G1 X118.608 Y113.654 E199.9311
G1 X118.786 Y113.343 E199.94302
G1 X118.939 Y113.049 E199.95404
G1 X119.228 Y112.445 E199.97631
G1 F1098.4 X119.276 Y112.278 E199.98208
G1 X119.395 Y112.014 E199.99169
G1 F1095.6 X119.445 Y111.825 E199.99819
G1 X119.544 Y111.551 E200.00788
G1 X119.571 Y111.239 E200.01829
G1 X119.632 Y110.915 E200.02926
G1 X119.695 Y110.737 E200.03554
G1 X119.743 Y110.314 E200.0497
G1 X119.752 Y109.995 E200.06031
G1 X119.742 Y109.546 E200.07525
G1 X119.691 Y109.058 E200.09157
G1 X119.661 Y108.965 E200.09482
G1 X119.582 Y108.631 E200.10624
G1 X119.527 Y108.188 E200.12108
G1 X119.288 Y107.595 E200.14235
G1 X119.176 Y107.265 E200.15394
G1 X119.063 Y106.992 E200.16377
G1 X118.952 Y106.835 E200.17016
G1 X118.9 Y106.665 E200.17607
G1 X118.737 Y106.362 E200.18752
G1 X118.524 Y106.073 E200.19946
G1 X118.431 Y105.919 E200.20544
G1 X117.792 Y105.163 E200.23837
G1 X117.538 Y104.909 E200.25031
G1 X117.313 Y104.715 E200.26019
G1 X117.245 Y104.671 E200.26289
G1 X116.945 Y104.432 E200.27565
G1 X116.633 Y104.249 E200.28768
G1 X116.478 Y104.131 E200.29415
G1 X116.142 Y103.946 E200.30691
G1 X116.019 Y103.858 E200.31194
G1 X115.707 Y103.691 E200.32371
G1 X115.105 Y103.403 E200.34591
G1 X114.785 Y103.272 E200.35741
G1 X114.477 Y103.162 E200.36829
G1 X114.335 Y103.091 E200.37357
G1 X113.908 Y103.024 E200.38794
G1 X113.518 Y102.946 E200.40117
G1 X112.481 Y102.897 E200.4357
G1 X111.873 Y102.953 E200.45601
G1 X111.526 Y103.051 E200.468
G1 X111.168 Y103.114 E200.48009
G1 X110.85 Y103.228 E200.49133
G1 X110.709 Y103.257 E200.49612
G1 X110.253 Y103.427 E200.5123
G1 X109.946 Y103.567 E200.52352
G1 X109.666 Y103.713 E200.53403
G1 X109.538 Y103.807 E200.53931
G1 X109.161 Y104.045 E200.55414
G1 X108.83 Y104.393 E200.57011
G1 X108.559 Y104.711 E200.58401
G1 X108.426 Y104.886 E200.59132
G1 X108.03 Y105.336 E200.61126
G1 X107.37 Y106.159 E200.64634
G1 X107.175 Y106.532 E200.66034
G1 X107.107 Y106.705 E200.66653
G1 X106.817 Y107.334 E200.68956
G1 X106.688 Y107.637 E200.70052
G1 X106.635 Y107.819 E200.70682
G1 X106.323 Y108.441 E200.72996
G1 X106.183 Y108.793 E200.74256
G1 X106.017 Y109.992 E200.78282
G1 X106.147 Y110.671 E200.80582
G1 X106.184 Y111.117 E200.8207
G1 X106.332 Y111.663 E200.83952
G1 X106.488 Y112.032 E200.85284
G1 X106.707 Y112.65 E200.87465
G1 X106.777 Y112.808 E200.8804
G1 X106.888 Y113.119 E200.89138
G1 X107.009 Y113.409 E200.90183
G1 X107.18 Y113.7 E200.91306
G1 X107.407 Y114.017 E200.92603
G1 X107.603 Y114.319 E200.938
G1 X108.023 Y114.807 E200.95941
[truncated: 693,494 more chars]
