# Supplementary material for: Hybrid reasoning for perception, explanation, and autonomous action in manufacturing
Source: Nat Commun. 2026 May 18;17:6589. doi: 10.1038/s41467-026-72378-9 (PMC13381764; doi:10.1038/s41467-026-72378-9)
Supplement: Supplementary file 3 — Supplementary Files [file 41467_2026_72378_MOESM3_ESM.zip › supplementary-files/ShapE/car.gcode]

;FLAVOR:Marlin
;TIME:416
;Filament used: 0.145034m
;Layer height: 0.2
;MINX:104.557
;MINY:99.32
;MINZ:0.2
;MAXX:115.344
;MAXY:120.689
;MAXZ:5.8
M140 S50
M105
M190 S50
M104 S200
M105
M109 S200
M82 ;absolute extrusion mode
M201 X500.00 Y500.00 Z100.00 E5000.00 ;Setup machine max acceleration
M203 X500.00 Y500.00 Z10.00 E50.00 ;Setup machine max feedrate
M204 P500.00 R1000.00 T500.00 ;Setup Print/Retract/Travel acceleration
M205 X8.00 Y8.00 Z0.40 E5.00 ;Setup Jerk
M220 S100 ;Reset Feedrate
M221 S100 ;Reset Flowrate

G28 ;Home
M420 S1 Z2 ;Enable ABL using saved Mesh and Fade Height

G92 E0 ;Reset Extruder
G1 Z2.0 F3000 ;Move Z Axis up
G1 X10.1 Y20 Z0.28 F1000.0 ;Move to start position
G1 X10.1 Y40.0 Z0.28 F1000.0 E15 ;Draw the first line
G1 X10.4 Y40.0 Z0.28 F1000.0 ;Move to side a little
G1 X10.4 Y20 Z0.28 F1000.0 E30 ;Draw the second line
G92 E0 ;Reset Extruder
G1 Z2.0 F3000 ;Move Z Axis up

EXTRUDING_START
G92 E0
G92 E0
G1 F2700 E-5
;LAYER_COUNT:29
;LAYER:0
M106 S255
;MESH:car_0.ply
G0 F6000 X106.35 Y105.396 Z0.2
;TYPE:WALL-OUTER
G1 F2700 E0
G1 F398 X106.036 Y105.409 E0.01576
G1 F408.2 X105.904 Y105.424 E0.02225
G1 F2700 E-4.97775
G0 F6000 X106.13 Y106.362
G0 X106.429 Y106.383
G0 X111.234 Y106.033
G0 X112.695 Y105.88
G0 X112.702 Y104.893
G1 F2700 E0.02225
G1 F362.5 X112.43 Y104.912 E0.03726
G1 F2700 E-4.96274
G0 F6000 X112.64 Y105.892
G0 X112.344 Y116.491
G0 X113.212 Y117.036
G1 F2700 E0.03726
G1 F641.7 X113.182 Y116.918 E0.04105
G1 X113.201 Y116.535 E0.05297
G1 X113.438 Y116.63 E0.06091
G1 F687.7 X113.705 Y116.631 E0.06866
G1 F701.8 X113.976 Y116.574 E0.07654
G1 F676.1 X114.367 Y116.58 E0.08808
G1 F693.6 X114.423 Y116.765 E0.09364
G1 F701.8 X114.413 Y116.917 E0.09797
G1 F716.4 X113.625 Y116.954 E0.11995
G1 F683.8 X113.212 Y117.036 E0.13224
G1 F2700 E-4.86776
G0 F6000 X112.387 Y117.248
G0 X107.763 Y116.044
G0 X107.013 Y116.228
G0 X106.701 Y116.428
G0 X106.364 Y117.337
G1 F2700 E0.13224
G1 F479 X106.826 Y117.329 E0.15148
G0 F6000 X107.451 Y117.443
G1 F691.6 X107.248 Y117.447 E0.15734
G1 F659.3 X106.852 Y117.322 E0.16991
G1 F636.6 X106.95 Y117.295 E0.1731
G1 F654 X107.34 Y116.987 E0.18826
G1 F679.9 X107.418 Y117.127 E0.19297
G1 F691.6 X107.451 Y117.443 E0.20213
G1 F2700 E-4.79787
;MESH:NONMESH
G0 F300 X107.451 Y117.443 Z0.4
G0 F6000 X108.233 Y116.867
G0 X106.547 Y106.367
G0 X106.452 Y105.69
;TIME_ELAPSED:7.766175
;LAYER:1
;TYPE:WALL-OUTER
;MESH:car_0.ply
G1 F2700 E0.20213
G1 F427.8 X105.908 Y105.692 E0.22751
G1 F426.3 X105.853 Y105.019 E0.25912
G1 F424.8 X106.411 Y104.963 E0.28547
G1 X106.441 Y105.265 E0.29973
G1 F426.3 X106.452 Y105.69 E0.31963
G1 F2700 E-4.68037
G0 F7500 X106.259 Y105.5
G0 X107.382 Y105.183
G0 X111.358 Y104.918
G0 X112.331 Y105.284
G1 F2700 E0.31963
G1 F483.9 X112.268 Y104.829 E0.33857
G1 F478.1 X112.236 Y104.476 E0.35337
G1 F477.1 X112.279 Y104.374 E0.358
G1 X112.737 Y104.392 E0.37717
G1 F482.9 X112.797 Y105.213 E0.41119
G1 F487.8 X112.331 Y105.284 E0.43047
G1 F2700 E-4.56953
G0 F7500 X112.52 Y105.028
G0 X112.633 Y106.159
G0 X113.61 Y115.487
G0 X113.583 Y116.797
;TYPE:WALL-INNER
G1 F2700 E0.43047
G1 F493.8 X113.916 Y116.776 E0.44395
G0 F7500 X113.216 Y117.331
;TYPE:WALL-OUTER
G1 F600 X113.661 Y117.218 E0.45923
G1 X114.047 Y117.245 E0.47209
G1 X114.435 Y117.223 E0.48502
G1 X114.373 Y116.744 E0.50109
G1 X114.34 Y116.316 E0.51536
G1 X113.95 Y116.308 E0.52834
G1 X113.507 Y116.376 E0.54324
G1 X113.236 Y116.267 E0.55296
G1 X113.153 Y116.273 E0.55573
G1 X113.158 Y116.583 E0.56604
G1 X113.148 Y117.262 E0.58862
G1 X113.216 Y117.331 E0.59185
G1 F2700 E-4.40815
G0 F7500 X113.411 Y117.013
G0 X112.284 Y117.061
G0 X108.309 Y117.391
G0 X107.03 Y117.307
;TYPE:WALL-INNER
G1 F2700 E0.59185
G1 F585.4 X106.527 Y117.342 E0.60904
G0 F7500 X106.142 Y117.82
;TYPE:WALL-OUTER
G1 F600 X106.41 Y117.798 E0.61798
G1 X106.699 Y117.726 E0.62789
G1 X107.037 Y117.703 E0.63915
G1 X107.429 Y117.758 E0.65232
G1 X107.476 Y117.736 E0.65405
G1 X107.367 Y116.74 E0.68737
G1 X107.296 Y116.739 E0.68973
G1 X106.959 Y116.921 E0.70247
G1 X106.367 Y116.927 E0.72216
G1 X106.087 Y116.971 E0.73159
G1 X106.142 Y117.82 E0.75989
G1 F2700 E-4.24011
;MESH:NONMESH
G0 F300 X106.142 Y117.82 Z0.6
G0 F7500 X106.394 Y117.527
G0 X106.382 Y117.146
G0 X106.379 Y116.062
G0 X106.318 Y106.634
G0 X106.482 Y105.882
;TIME_ELAPSED:12.282743
;LAYER:2
;TYPE:WALL-OUTER
;MESH:car_0.ply
G1 F2700 E0.75989
G1 F434.8 X105.931 Y105.859 E0.7852
G1 F427 X105.827 Y104.693 E0.8399
G1 F421.1 X106.391 Y104.632 E0.86679
G1 F423.3 X106.448 Y105.281 E0.89751
G1 F430.1 X106.457 Y105.573 E0.91106
G1 F436.4 X106.482 Y105.882 E0.92524
G1 F2700 E-4.07476
G0 F9000 X106.273 Y105.684
G0 X107.405 Y105.651
G0 X111.355 Y105.001
G0 X112.331 Y105.478
G1 F2700 E0.92524
G1 F505.3 X112.3 Y105.151 E0.93821
G1 F493.8 X112.248 Y104.817 E0.95187
G1 F479 X112.185 Y104.094 E0.9821
G1 F475.2 X112.711 Y104.085 E1.00419
G1 X112.715 Y104.34 E1.0149
G1 F489.8 X112.772 Y105.102 E1.04604
G1 F505.3 X112.809 Y105.399 E1.05786
G1 X112.331 Y105.478 E1.07699
G1 F2700 E-3.92301
G0 F9000 X112.535 Y105.212
G0 X112.667 Y106.337
G0 X113.789 Y115.243
G0 X113.933 Y116.497
;TYPE:WALL-INNER
G1 F2700 E1.07699
G1 F604.5 X113.552 Y116.548 E1.08968
G1 F603 X113.561 Y117.053 E1.1064
G1 F600 X113.737 Y117.042 E1.11226
G1 X113.995 Y117.071 E1.1209
G1 X113.956 Y116.805 E1.12984
G1 F603 X113.933 Y116.497 E1.14006
G0 F9000 X113.792 Y116.808
G0 X113.423 Y117.224
G0 X113.251 Y117.531
;TYPE:WALL-OUTER
G1 F600 X113.656 Y117.436 E1.1539
G1 X114.064 Y117.48 E1.16755
G1 X114.453 Y117.467 E1.18049
G1 X114.355 Y116.771 E1.20387
G1 X114.328 Y116.442 E1.21485
G1 X114.318 Y116.112 E1.22583
G1 X113.929 Y116.096 E1.23878
G1 X113.51 Y116.158 E1.25287
G1 X113.228 Y116.069 E1.2627
G1 X113.148 Y116.075 E1.26537
G1 X113.124 Y116.141 E1.26771
G1 X113.153 Y116.477 E1.27892
G1 X113.164 Y117.407 E1.30986
G1 X113.251 Y117.531 E1.31489
G1 F2700 E-3.68511
G0 F9000 X113.423 Y117.224
G0 X112.298 Y117.303
G0 X108.331 Y117.646
G0 X106.549 Y117.565
;TYPE:WALL-INNER
G1 F2700 E1.31489
G1 F567.4 X107.042 Y117.523 E1.3323
G1 X106.993 Y117.119 E1.34661
G1 F564.7 X106.518 Y117.12 E1.3634
G1 X106.549 Y117.565 E1.37916
G0 F9000 X106.153 Y118.056
;TYPE:WALL-OUTER
G1 F600 X106.427 Y118.044 E1.38828
G1 X106.703 Y117.969 E1.3978
G1 X107.083 Y117.931 E1.4105
G1 X107.43 Y117.97 E1.42211
G1 X107.485 Y117.934 E1.4243
G1 X107.437 Y117.312 E1.44505
G1 X107.397 Y117.037 E1.45429
G1 X107.355 Y116.535 E1.47105
G1 X107.277 Y116.539 E1.47364
G1 X106.913 Y116.705 E1.48695
G1 X106.492 Y116.708 E1.50095
G1 X106.085 Y116.764 E1.51462
G1 X106.145 Y117.746 E1.54734
G1 X106.153 Y118.056 E1.55765
G1 F2700 E-3.44235
;MESH:NONMESH
G0 F300 X106.153 Y118.056 Z0.8
G0 F9000 X106.416 Y117.774
G0 X107.168 Y116.824
G0 X106.726 Y115.844
G0 X106.286 Y106.816
G0 X106.501 Y105.985
;TIME_ELAPSED:17.635849
;LAYER:3
;TYPE:WALL-OUTER
;MESH:car_0.ply
G1 F2700 E1.55765
G1 F451.1 X105.967 Y105.993 E1.58128
G1 F446.1 X105.903 Y105.547 E1.60143
G1 F433.2 X105.821 Y104.512 E1.64926
G1 F425.5 X106.386 Y104.465 E1.67585
G1 F429.3 X106.443 Y105.279 E1.71378
G1 F442 X106.454 Y105.674 E1.73162
G1 F452 X106.501 Y105.985 E1.74551
G1 F2700 E-3.25449
G0 F9000 X106.271 Y105.791
G0 X107.397 Y105.68
G0 X111.344 Y104.9
G0 X112.338 Y105.58
G1 F2700 E1.74551
G1 F516.1 X112.302 Y105.136 E1.76273
G1 F503.1 X112.233 Y104.698 E1.78032
G1 F484.8 X112.174 Y103.946 E1.81136
G1 F481.9 X112.706 Y103.926 E1.83341
G1 X112.693 Y104.161 E1.84315
G1 F484.8 X112.724 Y104.663 E1.86386
G1 F503.1 X112.763 Y105.098 E1.88118
G1 F516.1 X112.817 Y105.513 E1.89736
G1 F512.8 X112.338 Y105.58 E1.91618
G1 F2700 E-3.08382
G0 F9000 X112.551 Y105.314
G0 X112.651 Y106.443
G0 X113.749 Y115.094
G0 X114.027 Y117.212
;TYPE:WALL-INNER
G1 F2700 E1.91618
G1 F583.9 X113.974 Y116.941 E1.92562
G1 F592.6 X113.916 Y116.343 E1.94585
G1 F606.1 X113.54 Y116.413 E1.95844
G1 F597 X113.573 Y117.166 E1.98364
G1 F583.9 X114.027 Y117.212 E1.99923
G0 F9000 X113.25 Y117.665
;TYPE:WALL-OUTER
G1 F600 X113.654 Y117.585 E2.01293
G1 X114.072 Y117.624 E2.02689
G1 X114.466 Y117.602 E2.04002
G1 X114.431 Y117.169 E2.05447
G1 X114.356 Y116.782 E2.06758
G1 X114.322 Y116.454 E2.07855
G1 X114.309 Y115.935 E2.09581
G1 X113.929 Y115.939 E2.10845
G1 X113.551 Y116.011 E2.12125
G1 X113.144 Y115.926 E2.13508
G1 X113.108 Y116.019 E2.1384
G1 X113.154 Y116.511 E2.15483
G1 X113.164 Y117.164 E2.17655
G1 X113.212 Y117.623 E2.1919
G1 X113.25 Y117.665 E2.19379
G1 F2700 E-2.80621
G0 F9000 X113.451 Y117.353
G0 X112.306 Y117.263
G0 X108.318 Y117.498
G0 X107.242 Y117.617
G0 X106.79 Y117.43
G0 X106.574 Y117.723
;TYPE:WALL-INNER
G1 F2700 E2.19379
G1 F526.3 X107.03 Y117.619 E2.21152
G1 F529.8 X106.965 Y116.972 E2.23601
G1 F533.3 X106.522 Y116.983 E2.2526
G1 F529.8 X106.574 Y117.723 E2.28054
G0 F9000 X106.161 Y118.208
;TYPE:WALL-OUTER
G1 F600 X106.444 Y118.191 E2.28997
G1 X106.992 Y118.066 E2.30866
G1 X107.435 Y118.103 E2.32345
G1 X107.473 Y118.076 E2.325
G1 X107.459 Y117.591 E2.34114
G1 X107.393 Y116.98 E2.36158
G1 X107.348 Y116.402 E2.38086
G1 X107.064 Y116.504 E2.3909
G1 X106.769 Y116.577 E2.401
G1 X106.472 Y116.552 E2.41092
G1 X106.072 Y116.613 E2.42437
G1 X106.159 Y117.944 E2.46874
G1 X106.161 Y118.208 E2.47752
G1 F2700 E-2.52248
;MESH:NONMESH
G0 F300 X106.161 Y118.208 Z1
G0 F9000 X106.427 Y117.924
G0 X107.16 Y116.691
G0 X106.748 Y115.695
G0 X106.346 Y106.92
G0 X106.529 Y106.073
;TIME_ELAPSED:23.390445
;LAYER:4
;TYPE:WALL-OUTER
;MESH:car_0.ply
G1 F2700 E2.47752
G1 F468.8 X105.988 Y106.043 E2.50059
G1 F467.8 X105.916 Y105.6 E2.51973
G1 F455.4 X105.884 Y105.326 E2.53182
G1 F438 X105.812 Y104.433 E2.57264
G1 F431.7 X106.373 Y104.365 E2.59877
G1 F437.2 X106.423 Y105.274 E2.64033
G1 F456.3 X106.432 Y105.619 E2.65542
G1 F469.7 X106.529 Y106.073 E2.67515
G1 F2700 E-2.32485
G0 F9000 X106.277 Y105.855
G0 X107.392 Y105.691
G0 X111.434 Y105.457
G0 X112.33 Y105.672
G1 F2700 E2.67515
G1 F531 X112.317 Y105.121 E2.69586
G1 F519.5 X112.252 Y104.692 E2.71253
G1 F503.1 X112.21 Y104.125 E2.73508
G1 F500 X112.164 Y103.843 E2.74648
G1 F499 X112.696 Y103.823 E2.76778
G1 X112.684 Y104.041 E2.77651
G1 F503.1 X112.725 Y104.648 E2.80064
G1 F513.9 X112.81 Y105.571 E2.83663
G1 F524 X112.33 Y105.672 E2.85531
G1 F2700 E-2.14469
G0 F9000 X112.56 Y105.384
G0 X112.734 Y106.5
G0 X113.877 Y114.971
G0 X114.053 Y117.296
;TYPE:WALL-INNER
G1 F2700 E2.85531
G1 F586.8 X113.965 Y116.874 E2.86997
G1 F607.6 X113.918 Y116.241 E2.89082
G1 F610.7 X113.537 Y116.295 E2.90339
G1 F589.7 X113.58 Y117.246 E2.93561
G1 F582.5 X114.053 Y117.296 E2.95191
G0 F9000 X113.277 Y117.758
;TYPE:WALL-OUTER
G1 F600 X113.631 Y117.662 E2.9641
G1 X114.167 Y117.722 E2.98204
G1 X114.472 Y117.687 E2.99225
G1 X114.426 Y117.077 E3.0126
G1 X114.361 Y116.799 E3.0221
G1 X114.321 Y116.463 E3.03335
G1 X114.293 Y115.801 E3.05539
G1 X113.943 Y115.834 E3.06708
G1 X113.648 Y115.901 E3.07714
G1 X113.439 Y115.899 E3.08409
G1 X113.148 Y115.82 E3.09412
G1 X113.108 Y115.975 E3.09945
G1 X113.156 Y116.548 E3.11857
G1 X113.166 Y117.217 E3.14083
G1 X113.277 Y117.758 E3.15919
G1 F2700 E-1.84081
G0 F9000 X113.48 Y117.428
G0 X112.301 Y117.215
G0 X108.323 Y117.594
G0 X107.24 Y117.613
G0 X106.798 Y117.509
G0 X106.584 Y117.814
;TYPE:WALL-INNER
G1 F2700 E3.15919
G1 F531 X106.919 Y117.72 E3.17227
G1 X107.035 Y117.721 E3.17663
G1 F534.5 X106.962 Y116.882 E3.20807
G1 F536.9 X106.816 Y116.909 E3.21359
G1 X106.518 Y116.89 E3.22469
G1 F534.5 X106.584 Y117.814 E3.25928
G0 F9000 X106.171 Y118.306
;TYPE:WALL-OUTER
G1 F600 X106.497 Y118.281 E3.27015
G1 X106.997 Y118.144 E3.28739
G1 X107.469 Y118.191 E3.30317
G1 X107.459 Y117.596 E3.32296
G1 X107.394 Y116.989 E3.34327
G1 X107.343 Y116.327 E3.36535
G1 X107.3 Y116.29 E3.36724
G1 X106.958 Y116.451 E3.37981
G1 X106.762 Y116.488 E3.38644
G1 X106.46 Y116.459 E3.39653
G1 X106.067 Y116.485 E3.40963
G1 X106.158 Y117.838 E3.45474
G1 X106.171 Y118.306 E3.47031
G1 F2700 E-1.52969
;MESH:NONMESH
G0 F300 X106.171 Y118.306 Z1.2
G0 F9000 X106.43 Y118.017
G0 X107.153 Y116.595
G0 X106.712 Y115.615
G0 X106.275 Y106.983
G0 X106.333 Y106.121
;TIME_ELAPSED:29.332316
;LAYER:5
;TYPE:WALL-OUTER
;MESH:car_0.ply
G1 F2700 E3.47031
G1 F494.8 X105.962 Y106.061 E3.48546
G1 F517.2 X105.901 Y105.558 E3.50501
G1 F532.2 X105.899 Y105.457 E3.5088
G1 F496.9 X105.785 Y104.357 E3.55322
G1 F468.8 X106.364 Y104.3 E3.57798
G1 X106.32 Y104.644 E3.59275
G1 F480 X106.356 Y105.123 E3.61272
G1 F497.9 X106.347 Y105.595 E3.63164
G1 F495.9 X106.488 Y105.914 E3.64568
G1 F488.8 X106.524 Y106.113 E3.65393
G1 X106.333 Y106.121 E3.66174
G1 F2700 E-1.33826
G0 F9000 X106.262 Y105.907
G0 X107.388 Y105.769
G0 X111.467 Y105.419
G0 X112.341 Y105.687
G1 F2700 E3.66174
G1 F551.7 X112.363 Y105.057 E3.68454
G1 F556.8 X112.31 Y104.67 E3.69854
G1 F544.2 X112.27 Y104.199 E3.71587
G1 F529.8 X112.179 Y103.845 E3.72964
G1 F521.7 X112.199 Y103.796 E3.73166
G1 X112.705 Y103.781 E3.75103
G1 X112.696 Y104.019 E3.76014
G1 F539.3 X112.793 Y105.096 E3.80015
G1 F550.5 X112.792 Y105.378 E3.81037
G1 F541.8 X112.831 Y105.637 E3.82002
G1 F539.3 X112.341 Y105.687 E3.83824
G1 F2700 E-1.16176
G0 F9000 X112.597 Y105.418
G0 X112.653 Y106.547
G0 X113.921 Y114.897
G0 X113.994 Y115.975
G0 X113.895 Y117.063
G0 X114.039 Y117.353
;TYPE:WALL-INNER
G1 F2700 E3.83824
G1 F560.7 X114 Y116.938 E3.85308
G1 F586.8 X113.952 Y116.605 E3.86452
G1 F613.8 X113.935 Y116.19 E3.87802
G1 F617 X113.714 Y116.27 E3.88563
G1 F601.5 X113.55 Y116.279 E3.89108
G1 F570.1 X113.581 Y117.165 E3.92211
G1 F555.6 X113.623 Y117.319 E3.92784
G1 X113.737 Y117.311 E3.93195
G1 X114.039 Y117.353 E3.9429
G0 F9000 X113.28 Y117.81
;TYPE:WALL-OUTER
G1 F600 X113.679 Y117.722 E3.95649
G1 X114.17 Y117.793 E3.97299
G1 X114.486 Y117.743 E3.98363
G1 X114.445 Y117.204 E4.00161
G1 X114.406 Y116.862 E4.01306
G1 X114.343 Y116.538 E4.02404
G1 X114.309 Y115.701 E4.0519
G1 X114.214 Y115.744 E4.05537
G1 X113.943 Y115.759 E4.0644
G1 X113.64 Y115.883 E4.07528
G1 X113.386 Y115.873 E4.08374
G1 X113.157 Y115.796 E4.09178
G1 X113.115 Y116.007 E4.09893
G1 X113.168 Y116.558 E4.11734
G1 X113.165 Y117.219 E4.13933
G1 X113.268 Y117.617 E4.153
G1 X113.28 Y117.81 E4.15943
G1 F2700 E-0.84057
G0 F9000 X113.526 Y117.489
G0 X113.384 Y117.191
G0 X112.3 Y117.189
G0 X108.313 Y117.534
G0 X107.235 Y117.637
G0 X106.794 Y117.563
G0 X106.58 Y117.877
;TYPE:WALL-INNER
G1 F2700 E4.15943
G1 F526.3 X106.914 Y117.775 E4.17267
G1 F528.6 X107.039 Y117.774 E4.17739
G1 F533.3 X106.958 Y116.898 E4.21031
G1 F534.5 X106.759 Y116.926 E4.21781
G1 X106.515 Y116.878 E4.2271
G1 F531 X106.58 Y117.877 E4.26472
G0 F9000 X106.181 Y118.363
;TYPE:WALL-OUTER
G1 F600 X106.499 Y118.353 E4.2753
G1 X107.012 Y118.189 E4.29322
G1 X107.458 Y118.258 E4.30823
G1 X107.454 Y117.614 E4.32965
G1 X107.327 Y116.309 E4.37326
G1 X107.28 Y116.261 E4.37549
G1 X106.996 Y116.451 E4.38686
G1 X106.748 Y116.506 E4.39531
G1 X106.433 Y116.411 E4.40625
G1 X106.171 Y116.438 E4.41501
G1 X106.062 Y116.42 E4.41868
G1 X106.181 Y118.363 E4.48343
G1 F2700 E-0.51657
;MESH:NONMESH
G0 F300 X106.181 Y118.363 Z1.4
G0 F9000 X106.436 Y118.084
G0 X106.415 Y116.632
G0 X106.304 Y115.555
G0 X106.377 Y107.031
G0 X106.249 Y104.348
;TIME_ELAPSED:35.312387
;LAYER:6
;TYPE:WALL-OUTER
;MESH:car_0.ply
G1 F2700 E4.48343
G1 F516.1 X105.789 Y104.373 E4.50124
G1 F2700 E-0.49876
G0 F9000 X106.349 Y105.983
G1 F2700 E4.50124
G1 F379.1 X106.013 Y106.003 E4.51896
G1 F2700 E-0.48104
G0 F9000 X106.12 Y106.961
G0 X106.506 Y107.024
G0 X111.567 Y105.017
G0 X112.693 Y105.481
G1 F2700 E4.51896
G1 F337.1 X112.492 Y105.492 E4.53088
G1 F2700 E-0.46912
G0 F9000 X112.644 Y103.843
G1 F2700 E4.53088
G1 F438.8 X112.322 Y103.898 E4.54573
G1 F2700 E-0.45427
G0 F9000 X111.787 Y104.7
G0 X111.605 Y104.93
G0 X111.371 Y105.5
G0 X111.441 Y105.877
G0 X113.993 Y114.922
G0 X114.038 Y117.347
;TYPE:WALL-INNER
G1 F2700 E4.54573
G1 F568.7 X114.011 Y117.026 E4.55704
G1 F609.1 X113.924 Y116.597 E4.57138
G1 F657.5 X113.938 Y116.234 E4.5824
G1 F659.3 X113.713 Y116.323 E4.58973
G1 F634.9 X113.555 Y116.331 E4.5947
G1 F600 X113.604 Y117.296 E4.62684
G1 F579.7 X113.713 Y117.283 E4.63061
G1 F568.7 X114.038 Y117.347 E4.64224
G0 F9000 X113.327 Y117.789
;TYPE:WALL-OUTER
G1 F600 X113.666 Y117.689 E4.65399
G1 X114.138 Y117.79 E4.67005
G1 X114.482 Y117.742 E4.6816
G1 X114.418 Y116.953 E4.70793
G1 X114.312 Y116.575 E4.72099
G1 X114.331 Y116.031 E4.73909
G1 X114.265 Y115.804 E4.74695
G1 X114.153 Y115.832 E4.75079
G1 X113.956 Y115.788 E4.75751
G1 X113.66 Y115.95 E4.76873
G1 X113.381 Y115.936 E4.77802
G1 X113.15 Y115.842 E4.78632
G1 X113.112 Y115.974 E4.79088
G1 X113.183 Y116.541 E4.80989
G1 X113.188 Y116.812 E4.8189
G1 X113.178 Y117.219 E4.83245
G1 X113.327 Y117.789 E4.85204
G1 F2700 E-0.14796
G0 F9000 X113.519 Y117.451
G0 X113.397 Y117.191
G0 X112.313 Y117.162
G0 X108.311 Y117.614
G0 X106.569 Y117.874
;TYPE:WALL-INNER
G1 F2700 E4.85204
G1 F546.7 X106.865 Y117.741 E4.86389
G1 X107.028 Y117.708 E4.86996
G1 F571.4 X107.002 Y117.284 E4.88479
G1 F601.5 X106.971 Y116.974 E4.89513
G1 F604.5 X106.792 Y117.006 E4.90113
G1 X106.577 Y116.972 E4.90832
G1 F601.5 X106.602 Y117.293 E4.919
G1 F571.4 X106.55 Y117.528 E4.9274
G1 F546.7 X106.569 Y117.874 E4.94005
G0 F9000 X106.184 Y118.378
;TYPE:WALL-OUTER
G1 F600 X106.525 Y118.353 E4.95143
G1 X107.071 Y118.107 E4.97134
G1 X107.424 Y118.235 E4.98383
G1 X107.451 Y117.718 E5.00105
G1 X107.358 Y116.843 E5.03032
G1 X107.335 Y116.339 E5.0471
G1 X107.31 Y116.322 E5.0481
G1 X107.051 Y116.518 E5.05891
G1 X106.742 Y116.606 E5.06959
G1 X106.423 Y116.488 E5.08091
G1 X106.107 Y116.557 E5.09166
G1 X106.069 Y116.609 E5.09381
G1 X106.099 Y116.888 E5.10314
G1 X106.188 Y117.051 E5.10932
G1 X106.183 Y117.336 E5.1188
G1 X106.117 Y117.42 E5.12235
G1 X106.184 Y118.378 E5.15429
G1 F2700 E0.15429
;MESH:NONMESH
G0 F300 X106.184 Y118.378 Z1.6
G0 F9000 X106.432 Y118.091
G0 X106.394 Y116.709
G0 X106.401 Y115.621
G0 X106.243 Y106.983
G0 X106.396 Y106.044
;TIME_ELAPSED:41.263830
;LAYER:7
;TYPE:WALL-OUTER
;MESH:car_0.ply
G1 F2700 E5.15429
G1 F485.8 X106.135 Y106.071 E5.16507
G1 F546.7 X105.985 Y106.071 E5.17054
G1 F2700 E0.17054
G0 F9000 X105.999 Y105.188
G0 X106.37 Y105.076
G0 X111.87 Y104.736
G0 X112.723 Y105.535
G1 F2700 E5.17054
G1 F373.8 X112.428 Y105.557 E5.18634
G1 F2700 E0.18634
G0 F9000 X112.676 Y103.824
G1 F2700 E5.18634
G1 F528.6 X112.304 Y103.893 E5.20062
G1 F2700 E0.20062
G0 F9000 X111.87 Y104.736
G0 X111.475 Y105.14
G0 X111.312 Y105.602
G0 X113.535 Y115.155
G0 X113.644 Y117.182
;TYPE:WALL-INNER
G1 F2700 E5.20062
G1 F598.5 X113.932 Y117.319 E5.21125
G1 F679.9 X114.068 Y117.357 E5.2154
G0 F9000 X114.476 Y117.714
;TYPE:WALL-OUTER
G1 F600 X114.426 Y117.066 E5.23701
G1 X114.387 Y116.954 E5.24096
G1 X114.32 Y116.987 E5.24344
G1 X114.017 Y116.948 E5.2536
G1 F526.3 X113.755 Y116.684 E5.26771
G1 F463.3 X113.752 Y116.429 E5.27869
G1 F521.7 X113.849 Y116.362 E5.2832
G1 F480 X113.964 Y116.096 E5.29525
G1 F395.4 X114.03 Y116.055 E5.29917
G1 X113.944 Y116.027 E5.30373
G1 F480 X113.653 Y116.052 E5.31588
G1 F521.7 X113.499 Y116.118 E5.32229
G1 F459.8 X113.163 Y115.999 E5.33776
G1 F464.2 X113.262 Y116.632 E5.3653
G1 F525.2 X113.207 Y117.132 E5.38441
G1 F600 X113.292 Y117.756 E5.40536
G1 X113.597 Y117.591 E5.41689
G1 X114.066 Y117.76 E5.43347
G1 X114.218 Y117.731 E5.43862
G1 X114.476 Y117.714 E5.44722
G1 F2700 E0.44722
G0 F9000 X114.187 Y117.462
G0 X113.57 Y116.787
G0 X113.582 Y116.297
G0 X114.235 Y116.036
G1 F2700 E5.44722
G1 F439.6 X114.03 Y116.055 E5.45657
G1 F2700 E0.45657
G0 F9000 X113.582 Y116.297
G0 X113.425 Y117.131
G0 X112.353 Y117.283
G0 X108.272 Y118.144
G0 X107.418 Y118.132
G1 F2700 E5.45657
G1 F547.9 X107.38 Y117.594 E5.47621
G1 F489.8 X107.369 Y117.278 E5.48909
G1 F462.4 X107.296 Y116.791 E5.51034
G1 F402.7 X107.246 Y116.621 E5.51913
G1 F2700 E0.51913
G0 F9000 X106.371 Y118.007
G0 X106.191 Y118.334
G1 F2700 E5.51913
G1 F549.2 X106.151 Y117.672 E5.54322
G1 X106.45 Y117.699 E5.55413
G1 X106.669 Y118.177 E5.57324
G1 X106.557 Y118.278 E5.57872
G1 X106.191 Y118.334 E5.59217
G1 F2700 E0.59217
;MESH:NONMESH
G0 F300 X106.191 Y118.334 Z1.8
G0 F9000 X106.37 Y118.071
G0 X107.099 Y118.977
G0 X107.976 Y119.016
G0 X109.549 Y118.094
;TIME_ELAPSED:46.896750
;LAYER:8
;TYPE:WALL-INNER
;MESH:car_0.ply
G1 F2700 E5.59217
G1 F1500 X109.714 Y118.091 E5.59766
G1 X110.005 Y117.946 E5.60848
G1 X110.393 Y117.912 E5.62143
G1 X110.775 Y118.048 E5.63492
G1 X111.22 Y118.128 E5.64995
G1 X111.337 Y118.095 E5.654
G1 X111.672 Y117.817 E5.66848
G1 X111.937 Y117.735 E5.6777
G1 X112.201 Y117.631 E5.68714
G1 F1438.8 X112.489 Y117.576 E5.69731
G1 F1382.5 X112.527 Y117.584 E5.69871
G1 F1202.4 X112.811 Y117.368 E5.71351
G1 X112.515 Y117.318 E5.72597
G1 F1438.8 X112.246 Y117.203 E5.73611
G1 F1500 X112.12 Y117.09 E5.74174
G1 X111.953 Y116.78 E5.75345
G1 X111.822 Y116.624 E5.76023
G1 X111.735 Y116.374 E5.76903
G1 X111.73 Y116.081 E5.77878
G1 X111.805 Y115.836 E5.7873
G1 X112.132 Y115.458 E5.80393
G1 X112.384 Y115.323 E5.81343
G1 X112.646 Y115.311 E5.82216
G1 X112.973 Y115.398 E5.83341
G1 X113.209 Y115.575 E5.84322
G1 X113.312 Y115.491 E5.84764
G1 X113.07 Y115.188 E5.86054
G1 X112.904 Y114.926 E5.87086
G1 X112.816 Y114.678 E5.87961
G1 X112.854 Y114.381 E5.88957
G1 X113.052 Y114.086 E5.90139
G1 X113.042 Y113.816 E5.91037
G1 X112.927 Y112.584 E5.95153
G1 X112.483 Y106.947 E6.13959
G1 X112.44 Y106.026 E6.17026
G1 X112.448 Y105.775 E6.17861
G1 X112.438 Y105.441 E6.18973
G1 X112.391 Y105.151 E6.1995
G1 X112.379 Y104.755 E6.21268
G1 X112.281 Y103.585 E6.25173
G1 X112.213 Y103.365 E6.25938
G1 X112.206 Y102.994 E6.27173
G1 X112.041 Y100.66 E6.34955
G1 X106.007 Y101.137 E6.55087
G1 X106.078 Y101.959 E6.57831
G1 X106.132 Y102.786 E6.60587
G1 X106.193 Y103.324 E6.62388
G1 X106.286 Y103.379 E6.62748
G1 X106.334 Y103.536 E6.63294
G1 X106.324 Y103.778 E6.64099
G1 X106.186 Y104.266 E6.65786
G1 X106.295 Y105.18 E6.68847
G1 X106.369 Y105.655 E6.70446
G1 X106.334 Y105.918 E6.71329
G1 X106.36 Y106.23 E6.7237
G1 X106.408 Y106.447 E6.73109
G1 X106.58 Y106.441 E6.73682
G1 X106.977 Y106.523 E6.7503
G1 X107.14 Y106.614 E6.75651
G1 X107.361 Y106.836 E6.76693
G1 X107.477 Y107.03 E6.77445
G1 X107.514 Y107.203 E6.78033
G1 X107.491 Y107.909 E6.80382
G1 X107.387 Y108.193 E6.81388
G1 X107.365 Y108.668 E6.8297
G1 X107.41 Y108.88 E6.83691
G1 X107.378 Y109.355 E6.85274
G1 X107.242 Y109.764 E6.86708
G1 X106.978 Y110.076 E6.88067
G1 X106.824 Y110.169 E6.88665
G1 X106.992 Y110.235 E6.89266
G1 X107.177 Y110.448 E6.90204
G1 X107.369 Y110.959 E6.9202
G1 X107.383 Y111.283 E6.93098
G1 X107.438 Y111.529 E6.93937
G1 X107.31 Y112.225 E6.96291
G1 X107.366 Y112.319 E6.96654
G1 X107.389 Y112.631 E6.97695
G1 X107.355 Y112.804 E6.98281
G1 X107.18 Y113.216 E6.9977
G1 X107.043 Y113.383 E7.00489
G1 X107.259 Y113.609 E7.01528
G1 X107.372 Y113.678 E7.01969
G1 X107.58 Y113.599 E7.02709
G1 X107.776 Y113.599 E7.03361
G1 X108.119 Y113.696 E7.04546
G1 X108.368 Y113.873 E7.05562
G1 X108.733 Y114.258 E7.07327
G1 X108.92 Y114.611 E7.08656
G1 X108.943 Y115.033 E7.10061
G1 X108.789 Y115.491 E7.11668
G1 X108.616 Y115.738 E7.12671
G1 X108.893 Y116.098 E7.14182
G1 X108.979 Y116.352 E7.15074
G1 X108.98 Y116.672 E7.16138
G1 X108.929 Y117.032 E7.17348
G1 X109.06 Y117.326 E7.18418
G1 X109.093 Y117.427 E7.18772
G1 X109.392 Y117.755 E7.20248
G1 X109.549 Y118.094 E7.2149
G1 F2700 E2.2149
G0 F9000 X109.64 Y117.978
G0 X111.235 Y117.964
G0 X112.199 Y117.447
G0 X111.901 Y116.474
G0 X111.883 Y115.992
G0 X112.291 Y115.526
G0 X112.822 Y115.325
G0 X113.199 Y115.748
G0 X113.685 Y117.202
G0 X113.305 Y117.431
G1 F2700 E7.2149
G1 F1065.7 X113.673 Y117.395 E7.23221
G1 X113.82 Y117.405 E7.23911
G1 X113.971 Y117.339 E7.24683
G1 F1169.6 X113.911 Y116.708 E7.27386
G1 F1342.3 X113.902 Y116.446 E7.28361
G1 F1369.9 X113.874 Y116.122 E7.29545
G1 F1242.2 X113.414 Y115.784 E7.31838
G1 F1229.5 X113.411 Y116.137 E7.3327
G1 F1260.5 X113.485 Y116.554 E7.34946
G1 F1132.1 X113.418 Y116.989 E7.36886
G1 F1065.7 X113.246 Y117.208 E7.3819
G1 F1069.5 X113.082 Y117.306 E7.39081
G1 F1075.3 X112.861 Y117.361 E7.40137
G1 X113.089 Y117.358 E7.41195
G1 F1069.5 X113.305 Y117.431 E7.42259
G0 F9000 X113.685 Y117.202
G0 X113.71 Y116.651
G0 X113.632 Y116.202
G0 X113.414 Y115.762
G1 F1054.5 X113.27 Y115.547 E7.43483
G1 F2700 E2.43483
G0 F9000 X113.632 Y116.202
G0 X112.822 Y115.325
G0 X112.291 Y115.526
G0 X111.883 Y115.992
G0 X111.874 Y116.848
G0 X112.559 Y116.903
;TYPE:WALL-OUTER
G1 F2700 E7.43483
G1 F1500 X112.426 Y116.832 E7.43985
G1 X112.291 Y116.558 E7.45001
G1 X112.138 Y116.354 E7.45849
G1 X112.149 Y116.057 E7.46837
G1 X112.403 Y115.758 E7.48142
G1 X112.577 Y115.705 E7.48747
G1 X112.825 Y115.776 E7.49605
G1 F1503.8 X112.926 Y115.851 E7.50022
G1 X112.99 Y116.217 E7.51255
G1 X113.06 Y116.527 E7.5231
G1 X112.98 Y116.789 E7.53218
G1 F1500 X112.824 Y116.885 E7.53828
G1 X112.559 Y116.903 E7.54711
G1 F2700 E2.54711
G0 F9000 X111.874 Y116.848
G0 X111.891 Y117.559
G0 X109.376 Y118.498
G1 F2700 E7.54711
G1 F1500 X109.729 Y118.49 E7.55885
G1 X110.093 Y118.343 E7.57191
G1 X110.338 Y118.32 E7.5801
G1 X110.672 Y118.436 E7.59186
G1 X111.208 Y118.532 E7.60997
G1 X111.547 Y118.441 E7.62164
G1 X111.873 Y118.17 E7.63574
G1 X112.063 Y118.116 E7.64231
G1 X112.348 Y118.003 E7.65251
G1 X112.485 Y117.999 E7.65707
G1 X112.605 Y118.106 E7.66241
G1 X112.694 Y117.973 E7.66774
G1 X112.944 Y117.831 E7.6773
G1 X113.065 Y117.848 E7.68136
G1 X113.241 Y117.957 E7.68825
G1 X113.384 Y117.905 E7.69331
G1 X113.7 Y117.876 E7.70386
G1 X113.906 Y117.896 E7.71075
G1 X114.154 Y117.779 E7.71987
G1 X114.459 Y117.769 E7.73002
G1 X114.486 Y117.739 E7.73136
G1 X114.425 Y116.991 E7.75632
G1 X114.333 Y116.616 E7.76916
G1 X114.289 Y116.013 E7.78927
G1 X114.222 Y115.788 E7.79708
G1 F1503.8 X114.101 Y115.778 E7.80111
G1 X113.875 Y115.563 E7.81146
G1 X113.788 Y115.386 E7.818
G1 F1500 X113.642 Y115.261 E7.82439
G1 X113.408 Y114.974 E7.83671
G1 X113.209 Y114.66 E7.84907
G1 X113.228 Y114.515 E7.85394
G1 X113.458 Y114.215 E7.86651
G1 X113.441 Y113.79 E7.88066
G1 X113.326 Y112.552 E7.92201
G1 X112.883 Y106.929 E8.10961
G1 X112.84 Y105.989 E8.14091
G1 X112.848 Y105.777 E8.14797
G1 X112.838 Y105.41 E8.16018
G1 X112.791 Y105.126 E8.16975
G1 X112.779 Y104.733 E8.18283
G1 X112.675 Y103.501 E8.22395
G1 X112.608 Y103.3 E8.231
G1 X112.606 Y102.98 E8.24164
G1 X112.411 Y100.23 E8.33334
G1 X105.574 Y100.77 E8.56144
G1 X105.679 Y101.985 E8.60201
G1 X105.738 Y102.866 E8.63137
G1 X105.808 Y103.479 E8.6519
G1 X105.923 Y103.547 E8.65634
G1 X105.936 Y103.681 E8.66082
G1 X105.783 Y104.22 E8.67945
G1 X105.801 Y104.584 E8.69157
G1 X105.834 Y104.682 E8.69501
G1 X105.899 Y105.235 E8.71353
G1 X105.968 Y105.71 E8.7295
G1 X105.93 Y105.891 E8.73565
G1 X105.963 Y106.291 E8.749
G1 X106.019 Y106.541 E8.75752
G1 X106.067 Y107.016 E8.7734
G1 X106.493 Y106.83 E8.78886
G1 X106.881 Y106.914 E8.80206
G1 X107.073 Y107.116 E8.81133
G1 X107.114 Y107.226 E8.81524
G1 X107.088 Y107.901 E8.8377
G1 X106.959 Y108.06 E8.84451
G1 X106.983 Y108.121 E8.84669
G1 X106.963 Y108.708 E8.86623
G1 X107.014 Y108.912 E8.87322
G1 X106.984 Y109.257 E8.88474
G1 X106.882 Y109.59 E8.89632
G1 X106.643 Y109.849 E8.90805
G1 X106.411 Y109.793 E8.91598
G1 X106.333 Y109.715 E8.91965
G1 X106.379 Y110.34 E8.9405
G1 X106.427 Y110.599 E8.94926
G1 X106.619 Y110.527 E8.95608
G1 X106.76 Y110.562 E8.96091
G1 X106.822 Y110.633 E8.96404
G1 X106.966 Y111.019 E8.97775
G1 X106.985 Y111.347 E8.98867
G1 X107.032 Y111.528 E8.99489
G1 X106.944 Y112.001 E9.0109
G1 X106.954 Y112.155 E9.01603
G1 X106.898 Y112.285 E9.02074
G1 X106.975 Y112.405 E9.02548
G1 X106.985 Y112.644 E9.03344
G1 X106.813 Y113.068 E9.04865
G1 X106.636 Y113.114 E9.05474
G1 X106.688 Y113.706 E9.0745
G1 X106.779 Y113.709 E9.07753
G1 X106.894 Y113.779 E9.08201
G1 X106.955 Y113.893 E9.08631
G1 X107.38 Y114.151 E9.10284
G1 X107.644 Y113.994 E9.11306
G1 X107.929 Y114.048 E9.12271
G1 X108.142 Y114.207 E9.13155
G1 X108.418 Y114.504 E9.14503
G1 X108.53 Y114.738 E9.15366
G1 X108.543 Y114.952 E9.16079
G1 X108.425 Y115.325 E9.17381
G1 X108.223 Y115.591 E9.18491
G1 X108.081 Y115.734 E9.19162
G1 X108.294 Y115.976 E9.20234
G1 X108.581 Y116.346 E9.21791
G1 X108.58 Y116.647 E9.22793
G1 X108.533 Y116.798 E9.23319
G1 X108.527 Y117.116 E9.24376
G1 X108.68 Y117.452 E9.25604
G1 X108.741 Y117.637 E9.26252
G1 X109.063 Y117.983 E9.27824
G1 X109.184 Y118.287 E9.28913
G1 X109.376 Y118.498 E9.29861
G0 F9000 X109.64 Y117.978
G0 X111.343 Y117.958
G0 X111.18 Y117.755
;TYPE:SKIN
G1 F1500 X110.877 Y117.7 E9.30886
G1 X110.437 Y117.552 E9.3243
G1 X109.911 Y117.597 E9.34186
G1 X109.749 Y117.671 E9.34778
G1 X109.688 Y117.552 E9.35223
G1 X109.406 Y117.234 E9.36636
G1 X109.296 Y116.973 E9.37578
G1 X109.34 Y116.744 E9.38354
G1 X109.335 Y116.295 E9.39847
G1 X109.254 Y115.977 E9.40939
G1 X109.08 Y115.747 E9.41898
G1 X109.302 Y115.094 E9.44192
G1 X109.272 Y114.506 E9.4615
G1 X109.013 Y114.03 E9.47953
G1 X108.636 Y113.629 E9.49783
G1 X108.251 Y113.349 E9.51367
G1 X107.854 Y113.247 E9.5273
G1 X107.561 Y113.242 E9.53705
G1 X107.692 Y112.935 E9.54815
G1 X107.746 Y112.679 E9.55685
G1 X107.731 Y112.284 E9.57
G1 X107.687 Y112.174 E9.57394
G1 X107.802 Y111.526 E9.59583
G1 X107.74 Y111.228 E9.60595
G1 X107.697 Y110.812 E9.61986
G1 X107.495 Y110.276 E9.63891
G1 X107.4 Y110.154 E9.64406
G1 X107.541 Y109.989 E9.65127
G1 X107.735 Y109.409 E9.67162
G1 X107.775 Y108.882 E9.68919
G1 X107.728 Y108.636 E9.69752
G1 X107.744 Y108.27 E9.70971
G1 X107.851 Y107.939 E9.72128
G1 X107.874 Y107.189 E9.74624
G1 X107.814 Y106.905 E9.75589
G1 X107.694 Y106.665 E9.76481
G1 X107.392 Y106.347 E9.7794
G1 X107.098 Y106.177 E9.7907
G1 X106.716 Y106.099 E9.80366
G1 X106.698 Y105.93 E9.80932
G1 X106.727 Y105.666 E9.81815
G1 X106.55 Y104.302 E9.8639
G1 X106.589 Y104.164 E9.86867
G1 X106.787 Y103.979 E9.87768
G1 X106.789 Y103.825 E9.8828
G1 X106.702 Y103.702 E9.88781
G1 X106.69 Y103.48 E9.89521
G1 X106.615 Y103.237 E9.90367
G1 X106.538 Y103.148 E9.90758
G1 X106.493 Y102.765 E9.92041
G1 X106.439 Y101.938 E9.94797
G1 X106.398 Y101.467 E9.9637
G1 X111.706 Y101.048 E10.14079
G1 X111.846 Y103.02 E10.20654
G1 X111.848 Y103.391 E10.21888
G1 X111.927 Y103.661 E10.22824
G1 X112.019 Y104.766 E10.26512
G1 X112.034 Y105.232 E10.28063
G1 X112.077 Y105.389 E10.28604
G1 X112.087 Y105.763 E10.29849
G1 X112.08 Y106.028 E10.3073
G1 X112.122 Y106.958 E10.33827
G1 X112.569 Y112.609 E10.52681
G1 X112.695 Y113.966 E10.57213
G1 X112.516 Y114.247 E10.58322
G1 X112.458 Y114.678 E10.59768
G1 X112.538 Y114.96 E10.60743
G1 X112.246 Y114.993 E10.6172
G1 X111.884 Y115.194 E10.63097
G1 X111.487 Y115.653 E10.65116
G1 X111.378 Y116.014 E10.6637
G1 X111.379 Y116.495 E10.6797
G1 X111.517 Y116.816 E10.69132
G1 X111.651 Y116.981 E10.69839
G1 X111.872 Y117.372 E10.71333
G1 X111.493 Y117.497 E10.7266
G1 X111.18 Y117.755 E10.74009
G0 F9000 X111.343 Y117.958
G0 X110.065 Y117.84
G0 X110.027 Y117.381
G1 F1500 X109.515 Y116.869 E10.76418
G0 F9000 X109.532 Y116.321
G1 F1500 X110.604 Y117.393 E10.8146
G0 F9000 X111.23 Y117.452
G1 F1500 X109.349 Y115.571 E10.90308
G0 F9000 X109.494 Y115.15
G1 F1500 X111.522 Y117.179 E10.99849
G0 F9000 X111.176 Y116.267
G1 F1500 X109.472 Y114.564 E11.07862
G0 F9000 X109.017 Y114.58
G0 X107.828 Y113.509
G0 X107.986 Y113.077
G1 F1500 X107.891 Y112.982 E11.08309
G0 F9000 X107.937 Y112.463
G1 F1500 X111.242 Y115.768 E11.23854
G0 F9000 X111.441 Y115.401
G1 F1500 X107.938 Y111.898 E11.40331
G0 F9000 X107.972 Y111.366
G1 F1500 X111.704 Y115.098 E11.57886
G0 F9000 X112.045 Y114.873
G1 F1500 X107.867 Y110.695 E11.77538
G0 F9000 X107.748 Y110.011
G1 F1500 X112.275 Y114.537 E11.98829
G0 F9000 X112.391 Y114.088
G1 F1500 X107.891 Y109.588 E12.19996
G0 F9000 X107.958 Y109.089
G1 F1500 X112.458 Y113.59 E12.41165
G0 F9000 X112.401 Y112.967
G1 F1500 X107.933 Y108.499 E12.62181
G0 F9000 X108.034 Y108.034
G1 F1500 X112.347 Y112.347 E12.82468
G0 F9000 X112.299 Y111.733
G1 F1500 X108.063 Y107.497 E13.02392
G0 F9000 X108.01 Y106.879
G1 F1500 X112.251 Y111.119 E13.22338
G0 F9000 X112.202 Y110.505
G1 F1500 X106.856 Y105.159 E13.47484
G0 F9000 X106.909 Y105.778
G1 F1500 X107.104 Y105.973 E13.48402
G0 F9000 X107.014 Y106.427
G0 X106.538 Y106.261
G0 X106.32 Y104.568
G0 X106.775 Y104.513
G1 F1500 X112.153 Y109.89 E13.73696
G0 F9000 X112.104 Y109.276
G1 F1500 X106.929 Y104.1 E13.9804
G0 F9000 X106.889 Y103.495
G1 F1500 X112.055 Y108.661 E14.22339
G0 F9000 X112.007 Y108.047
G1 F1500 X106.69 Y102.73 E14.47349
G0 F9000 X106.647 Y102.121
G1 F1500 X111.958 Y107.432 E14.7233
G0 F9000 X111.914 Y106.823
G1 F1500 X106.732 Y101.641 E14.96704
G0 F9000 X107.257 Y101.6
G1 F1500 X111.887 Y106.23 E15.18483
G0 F9000 X111.884 Y105.661
G1 F1500 X107.781 Y101.558 E15.37782
G0 F9000 X108.306 Y101.517
G1 F1500 X111.828 Y105.04 E15.54351
G0 F9000 X111.79 Y104.436
G1 F1500 X108.83 Y101.476 E15.68273
G0 F9000 X109.354 Y101.435
G1 F1500 X111.738 Y103.818 E15.79485
G0 F9000 X111.647 Y103.161
G1 F1500 X109.878 Y101.393 E15.87803
G0 F9000 X110.402 Y101.351
G1 F1500 X111.612 Y102.561 E15.93495
G0 F9000 X111.569 Y101.952
G1 F1500 X110.927 Y101.31 E15.96514
G0 F9000 X111.451 Y101.269
G1 F1500 X111.527 Y101.344 E15.9687
G1 F2700 E10.9687
G0 F9000 X111.986 Y101.312
G0 X112.025 Y103.001
G0 X113.47 Y103.153
G0 X113.236 Y99.693
G0 X112.731 Y99.34
G0 X105.141 Y99.94
G0 X104.675 Y100.332
G0 X104.987 Y104.879
G0 X105.849 Y114.186
G0 X106.224 Y114.86
G0 X107.049 Y114.952
G0 X106.596 Y117.885
;TYPE:WALL-INNER
G1 F2700 E15.9687
G1 F1183.4 X106.993 Y117.778 E15.98603
G1 X107.104 Y117.778 E15.99071
G1 X107.081 Y117.492 E16.0028
G1 F1214.6 X107.076 Y117.152 E16.01677
G1 F1247.4 X107.022 Y116.551 E16.04091
G1 F1242.2 X106.841 Y116.792 E16.05301
G1 F1239.7 X106.559 Y117.022 E16.06766
G1 F1234.6 X106.598 Y117.294 E16.07876
G1 F1204.8 X106.571 Y117.445 E16.08511
G1 F1183.4 X106.596 Y117.885 E16.10369
G0 F9000 X106.176 Y118.398
;TYPE:WALL-OUTER
G1 F1500 X106.321 Y118.36 E16.10868
G1 X106.625 Y118.349 E16.11879
G1 X107.095 Y118.218 E16.13502
G1 X107.518 Y118.29 E16.14929
G1 X107.579 Y118.243 E16.15186
G1 X107.575 Y117.895 E16.16343
G1 X107.538 Y117.597 E16.17342
G1 X107.528 Y117.272 E16.18423
G1 F1459.9 X107.463 Y116.519 E16.21006
G1 F1385.7 X107.375 Y116.243 E16.22049
G1 F1276.6 X107.311 Y116.123 E16.22581
G1 F1212.1 X107.383 Y115.813 E16.23891
G1 X106.81 Y115.915 E16.26286
G1 X106.817 Y116.125 E16.27151
G1 F1339.3 X106.632 Y116.32 E16.28152
G1 F1500 X106.592 Y116.424 E16.28523
G1 X106.26 Y116.702 E16.29963
G1 X106.069 Y116.687 E16.306
G1 X106.088 Y116.977 E16.31567
G1 X106.155 Y117.23 E16.32437
G1 X106.113 Y117.348 E16.32854
G1 X106.128 Y117.703 E16.34036
G1 X106.176 Y118.398 E16.36353
;MESH:NONMESH
G0 F300 X106.176 Y118.398 Z2
G0 F9000 X106.425 Y118.084
G0 X107.364 Y118.049
G0 X107.234 Y119.377
;TIME_ELAPSED:68.623992
;LAYER:9
;TYPE:WALL-INNER
;MESH:car_0.ply
G1 F1500 X113.609 Y118.885 E16.57619
G1 X113.549 Y118.228 E16.59814
G1 X113.625 Y117.875 E16.61015
G1 X113.792 Y117.61 E16.62056
G1 X114.065 Y117.478 E16.63065
G1 X114.016 Y116.888 E16.65034
G1 X113.873 Y115.833 E16.68575
G1 X113.801 Y115.428 E16.69943
G1 X113.711 Y115.392 E16.70266
G1 X113.51 Y115.212 E16.71163
G1 X113.276 Y114.8 E16.72739
G1 X112.98 Y112.599 E16.80125
G1 X112.793 Y110.607 E16.8678
G1 X112.508 Y107.102 E16.98476
G1 X112.475 Y106.47 E17.00581
G1 X112.442 Y105.426 E17.04055
G1 X112.394 Y104.787 E17.06186
G1 X112.354 Y104.391 E17.0751
G1 X112.289 Y103.933 E17.09049
G1 X112.266 Y103.424 E17.10743
G1 X112.269 Y103.295 E17.11173
G1 X112.227 Y103.016 E17.12111
G1 X112.162 Y102.253 E17.14658
G1 X112.1 Y101.261 E17.17964
G1 X112.04 Y100.644 E17.20026
G1 X105.994 Y101.111 E17.40195
G1 X106.101 Y102.559 E17.45024
G1 X106.156 Y103.633 E17.48601
G1 X106.185 Y103.979 E17.49755
G1 X106.172 Y104.272 E17.50731
G1 X106.207 Y104.826 E17.52577
G1 X106.313 Y105.713 E17.55548
G1 X106.398 Y106.639 E17.58641
G1 X106.497 Y107.561 E17.61725
G1 X106.559 Y108.488 E17.64816
G1 X106.792 Y111.331 E17.74303
G1 X106.869 Y112.619 E17.78595
G1 X106.932 Y113.462 E17.81406
G1 X106.967 Y114.388 E17.84488
G1 X106.946 Y115.444 E17.88001
G1 X106.799 Y115.892 E17.8957
G1 X106.535 Y116.177 E17.90862
G1 X106.452 Y116.434 E17.9176
G1 X106.559 Y118.082 E17.97253
G1 X106.676 Y118.114 E17.97656
G1 X106.992 Y118.316 E17.98904
G1 X107.112 Y118.599 E17.99926
G1 X107.234 Y119.377 E18.02545
G0 F9000 X106.877 Y119.806
;TYPE:WALL-OUTER
G1 F1500 X114.023 Y119.255 E18.26384
G1 X114.012 Y118.897 E18.27575
G1 X113.947 Y118.192 E18.2993
G1 X114.09 Y117.876 E18.31083
G1 X114.229 Y117.81 E18.31595
G1 X114.452 Y117.797 E18.32338
G1 X114.486 Y117.727 E18.32597
G1 X114.416 Y116.867 E18.35467
G1 X114.273 Y115.799 E18.3905
G1 X114.213 Y115.494 E18.40084
G1 X114.162 Y115.122 E18.41333
G1 X113.862 Y115.027 E18.4238
G1 X113.664 Y114.666 E18.43749
G1 X113.378 Y112.561 E18.50815
G1 X113.192 Y110.575 E18.57449
G1 X112.908 Y107.08 E18.69112
G1 X112.875 Y106.458 E18.71184
G1 X112.842 Y105.405 E18.74688
G1 X112.792 Y104.747 E18.76882
G1 X112.751 Y104.343 E18.78233
G1 X112.687 Y103.882 E18.79781
G1 X112.666 Y103.403 E18.81376
G1 X112.67 Y103.27 E18.81818
G1 X112.625 Y102.982 E18.82788
G1 X112.561 Y102.215 E18.85348
G1 X112.498 Y101.223 E18.88654
G1 X112.4 Y100.217 E18.92016
G1 X105.565 Y100.741 E19.14816
G1 X105.701 Y102.579 E19.20946
G1 X105.757 Y103.664 E19.24559
G1 X105.785 Y103.962 E19.25555
G1 X105.772 Y104.276 E19.266
G1 X105.809 Y104.862 E19.28553
G1 X105.915 Y105.75 E19.31527
G1 X106 Y106.681 E19.34637
G1 X106.096 Y107.566 E19.37597
G1 X106.16 Y108.52 E19.40778
G1 X106.392 Y111.355 E19.50238
G1 X106.47 Y112.649 E19.5455
G1 X106.532 Y113.477 E19.57312
G1 X106.567 Y114.416 E19.60437
G1 X106.547 Y115.367 E19.63601
G1 X106.43 Y115.72 E19.64838
G1 X106.248 Y115.897 E19.65682
G1 X106.132 Y115.95 E19.66106
G1 X106.149 Y116.071 E19.66513
G1 X106.042 Y116.329 E19.67442
G1 X106.183 Y118.459 E19.74542
G1 X106.391 Y118.451 E19.75234
G1 X106.572 Y118.5 E19.75858
G1 X106.706 Y118.591 E19.76396
G1 X106.806 Y119.223 E19.78524
G1 X106.828 Y119.471 E19.79353
G1 X106.877 Y119.806 E19.80479
G0 F9000 X107.112 Y119.515
G0 X107.557 Y119.251
G0 X107.538 Y118.99
;TYPE:SKIN
G1 F1500 X107.456 Y118.501 E19.82128
G1 X107.275 Y118.081 E19.83649
G1 X106.907 Y117.843 E19.85107
G1 X106.818 Y116.493 E19.89606
G1 X106.91 Y116.324 E19.90246
G1 X107.126 Y116.057 E19.91389
G1 X107.298 Y115.514 E19.93283
G1 X107.327 Y114.395 E19.97006
G1 X107.292 Y113.442 E20.00178
G1 X107.228 Y112.575 E20.03069
G1 X107.152 Y111.312 E20.07278
G1 X106.907 Y108.3 E20.17329
G1 X106.854 Y107.509 E20.19966
G1 X106.758 Y106.615 E20.22956
G1 X106.671 Y105.676 E20.26093
G1 X106.566 Y104.785 E20.29077
G1 X106.534 Y104.263 E20.30816
G1 X106.544 Y103.961 E20.31821
G1 X106.504 Y103.491 E20.3339
G1 X106.461 Y102.538 E20.36563
G1 X106.381 Y101.443 E20.40215
G1 X111.717 Y101.031 E20.58015
G1 X111.749 Y101.364 E20.59128
G1 X111.801 Y102.258 E20.62106
G1 X111.868 Y103.051 E20.64753
G1 X111.907 Y103.314 E20.65637
G1 X111.931 Y103.968 E20.67814
G1 X111.996 Y104.429 E20.69363
G1 X112.035 Y104.819 E20.70666
G1 X112.085 Y105.5 E20.72937
G1 X112.115 Y106.478 E20.76192
G1 X112.149 Y107.124 E20.78343
G1 X112.435 Y110.634 E20.90056
G1 X112.622 Y112.638 E20.96751
G1 X112.934 Y114.923 E21.04421
G1 X113.214 Y115.416 E21.06307
G1 X113.486 Y115.667 E21.07538
G1 X113.636 Y116.781 E21.11276
G1 X113.656 Y117.202 E21.12678
G1 X113.684 Y117.278 E21.12948
G1 X113.503 Y117.399 E21.13672
G1 X113.3 Y117.717 E21.14926
G1 X113.187 Y118.232 E21.1668
G1 X113.217 Y118.553 E21.17752
G1 X107.538 Y118.99 E21.36697
G0 F9000 X107.557 Y119.251
G0 X113.422 Y118.727
G0 X113.548 Y117.798
G0 X113.098 Y117.7
G1 F1500 X112.384 Y118.415 E21.40057
G0 F9000 X111.77 Y118.463
G1 F1500 X113.436 Y116.797 E21.47894
G0 F9000 X113.369 Y116.298
G1 F1500 X111.158 Y118.509 E21.58294
G0 F9000 X110.545 Y118.557
G1 F1500 X113.302 Y115.8 E21.71262
G0 F9000 X113.033 Y115.503
G1 F1500 X109.932 Y118.604 E21.85848
G0 F9000 X109.32 Y118.651
G1 F1500 X112.825 Y115.145 E22.02337
G0 F9000 X112.699 Y114.706
G1 F1500 X108.707 Y118.698 E22.21114
G0 F9000 X108.094 Y118.745
G1 F1500 X112.632 Y114.207 E22.42459
G0 F9000 X112.565 Y113.709
G1 F1500 X107.679 Y118.594 E22.65439
G0 F9000 X107.533 Y118.174
G1 F1500 X112.497 Y113.21 E22.88788
G0 F9000 X112.429 Y112.712
G1 F1500 X107.29 Y117.852 E23.12963
G0 F9000 X107.084 Y117.492
G1 F1500 X112.379 Y112.197 E23.37869
G0 F9000 X112.33 Y111.68
G1 F1500 X107.049 Y116.961 E23.62709
G0 F9000 X107.31 Y116.135
G1 F1500 X112.282 Y111.162 E23.86098
G0 F9000 X112.234 Y110.645
G1 F1500 X107.501 Y115.378 E24.08361
G0 F9000 X107.517 Y114.797
G1 F1500 X112.191 Y110.122 E24.30348
G0 F9000 X112.149 Y109.599
G1 F1500 X107.521 Y114.226 E24.52115
G0 F9000 X107.502 Y113.68
G1 F1500 X112.106 Y109.076 E24.7377
G0 F9000 X112.063 Y108.553
G1 F1500 X107.472 Y113.144 E24.95365
G0 F9000 X107.433 Y112.618
G1 F1500 X112.021 Y108.03 E25.16946
G0 F9000 X111.978 Y107.507
G1 F1500 X107.4 Y112.085 E25.38479
G0 F9000 X107.367 Y111.552
G1 F1500 X111.939 Y106.98 E25.59984
G0 F9000 X111.913 Y106.44
G1 F1500 X107.33 Y111.024 E25.81544
G0 F9000 X107.287 Y110.501
G1 F1500 X111.896 Y105.892 E26.03223
G0 F9000 X111.872 Y105.351
G1 F1500 X107.244 Y109.978 E26.24989
G0 F9000 X107.201 Y109.455
G1 F1500 X111.833 Y104.824 E26.46775
G0 F9000 X111.775 Y104.315
G1 F1500 X107.159 Y108.932 E26.68489
G0 F9000 X107.116 Y108.409
G1 F1500 X111.724 Y103.801 E26.90164
G0 F9000 X111.696 Y103.263
G1 F1500 X107.079 Y107.881 E27.11883
G0 F9000 X107.038 Y107.356
G1 F1500 X111.641 Y102.753 E27.33534
G0 F9000 X111.598 Y102.23
G1 F1500 X106.983 Y106.845 E27.55242
G0 F9000 X106.932 Y106.331
G1 F1500 X111.564 Y101.698 E27.77032
G0 F9000 X111.444 Y101.253
G1 F1500 X106.884 Y105.813 E27.98481
G0 F9000 X106.827 Y105.304
G1 F1500 X110.831 Y101.3 E28.17314
G0 F9000 X110.218 Y101.347
G1 F1500 X106.768 Y104.798 E28.33544
G0 F9000 X106.733 Y104.267
G1 F1500 X109.605 Y101.394 E28.47056
G0 F9000 X108.992 Y101.442
G1 F1500 X106.722 Y103.712 E28.57733
G0 F9000 X106.691 Y103.178
G1 F1500 X108.379 Y101.489 E28.65675
G0 F9000 X107.766 Y101.536
G1 F1500 X106.665 Y102.637 E28.70854
G0 F9000 X106.629 Y102.108
G1 F1500 X107.154 Y101.583 E28.73323
G1 F2700 E23.73323
;MESH:NONMESH
G0 F300 X107.154 Y101.583 Z2.2
G0 F9000 X107.12 Y101.125
G0 X107.426 Y101.201
G0 X107.668 Y104.344
;TIME_ELAPSED:88.082680
;LAYER:10
;TYPE:WALL-OUTER
;MESH:car_0.ply
G1 F2700 E28.73323
G1 F2912.6 X107.732 Y104.343 E28.73433
G0 F9000 X107.188 Y104.359
G0 X107.052 Y103.86
G0 X107.36 Y103.329
G0 X107.896 Y103.232
G0 X108.281 Y103.522
G0 X108.651 Y105.582
G0 X108.017 Y105.516
G1 F1500 X107.623 Y105.519 E28.74743
G1 X107.519 Y105.381 E28.75318
G1 F1538.5 X107.389 Y104.746 E28.7742
G1 F1617.3 X107.506 Y104.4 E28.78547
G1 F2105.3 X107.668 Y104.344 E28.78953
G1 X107.5 Y104.295 E28.79368
G1 F1574.8 X107.319 Y103.883 E28.80793
G1 F1500 X107.468 Y103.607 E28.81837
G1 X107.586 Y103.514 E28.82336
G1 X107.797 Y103.506 E28.83039
G1 X107.917 Y103.545 E28.83458
G1 X108.094 Y103.703 E28.84247
G1 X108.174 Y103.927 E28.85039
G1 X108.164 Y104.129 E28.85711
G1 X108.076 Y104.318 E28.86405
G1 X108.225 Y104.647 E28.87606
G1 X108.238 Y105.026 E28.88867
G1 X108.174 Y105.402 E28.90136
G1 X108.017 Y105.516 E28.90781
G0 F9000 X107.581 Y105.964
;TYPE:WALL-INNER
G1 F1239.7 X107.31 Y105.861 E28.91948
G1 F1395.3 X107.137 Y105.499 E28.93382
G1 F1500 X107.092 Y105.293 E28.94084
G1 F1209.7 X106.917 Y104.92 E28.95783
G1 F993.4 X106.912 Y104.572 E28.97531
G1 F960 X106.957 Y104.379 E28.98561
G1 F966.2 X106.881 Y104.16 E28.99758
G1 F1018.7 X106.851 Y103.846 E29.01303
G1 F1237.1 X107.013 Y103.599 E29.02494
G1 F1500 X107.12 Y103.409 E29.03219
G1 X107.472 Y103.13 E29.04713
G1 X107.797 Y103.106 E29.05797
G1 X108.217 Y103.244 E29.07267
G1 X108.45 Y103.521 E29.08471
G1 X108.569 Y103.863 E29.09676
G1 X108.556 Y104.209 E29.10827
G1 X108.519 Y104.315 E29.11201
G1 X108.631 Y104.655 E29.12391
G1 X108.636 Y105.066 E29.13758
G1 X108.564 Y105.493 E29.15199
G1 X108.383 Y105.767 E29.16291
G1 X108.081 Y105.911 E29.17404
G1 F1321.6 X107.581 Y105.964 E29.19302
G0 F9000 X107.561 Y106.369
G0 X107.855 Y107.14
G0 X107.325 Y108.251
G0 X106.737 Y108.36
G0 X106.869 Y117.008
G0 X106.661 Y117.168
G0 X106.711 Y117.913
G0 X107.332 Y119.064
G0 X107.498 Y119.255
G0 X107.255 Y119.375
G1 F1500 X113.58 Y118.887 E29.40401
G1 X113.504 Y118.248 E29.42542
G1 X113.564 Y117.881 E29.43778
G1 X113.838 Y117.535 E29.45246
G1 X114.068 Y117.439 E29.46075
G1 X114.041 Y117.081 E29.47269
G1 X114.007 Y116.796 E29.48224
G1 X113.957 Y116.495 E29.49239
G1 X113.864 Y116.452 E29.4958
G1 X113.624 Y116.257 E29.50608
G1 X113.536 Y116.124 E29.51139
G1 X113.419 Y115.74 E29.52474
G1 X113.454 Y115.352 E29.53769
G1 X113.533 Y115.217 E29.5429
G1 X113.305 Y114.952 E29.55452
G1 X113.172 Y114.62 E29.56642
G1 X113.152 Y114.113 E29.5833
G1 X112.971 Y112.594 E29.63418
G1 X112.829 Y111.076 E29.68488
G1 X112.561 Y107.77 E29.7952
G1 X112.144 Y107.952 E29.81034
G1 X111.879 Y107.862 E29.81964
G1 X111.678 Y107.698 E29.82827
G1 X111.415 Y107.663 E29.8371
G1 X111.078 Y107.483 E29.8498
G1 X110.813 Y107.131 E29.86446
G1 X110.795 Y106.747 E29.87724
G1 X110.973 Y106.271 E29.89415
G1 X111.19 Y106.016 E29.90528
G1 X111.401 Y105.938 E29.91277
G1 X111.157 Y105.812 E29.9219
G1 X110.902 Y105.438 E29.93696
G1 X110.825 Y105.067 E29.94956
G1 X110.877 Y104.566 E29.96631
G1 X111.043 Y104.318 E29.97624
G1 X111.238 Y104.179 E29.9842
G1 X111.715 Y104.092 E30.00033
G1 X112.051 Y104.208 E30.01215
G1 X112.24 Y104.43 E30.02185
G1 X112.371 Y104.692 E30.03159
G1 X112.293 Y104.05 E30.0531
G1 X112.264 Y103.551 E30.06973
G1 X112.271 Y103.296 E30.07821
G1 X112.222 Y103.005 E30.08802
G1 X112.025 Y100.644 E30.16682
G1 X106.014 Y101.109 E30.36735
G1 X106.084 Y101.992 E30.39681
G1 X106.166 Y103.372 E30.44279
G1 F1376.1 X106.204 Y103.655 E30.45314
G1 F1151.6 X106.286 Y103.868 E30.46303
G1 F1003.3 X106.299 Y104.373 E30.48815
G1 F953.9 X106.307 Y104.422 E30.49074
G1 F983.6 X106.318 Y104.863 E30.51312
G1 F1016.9 X106.332 Y105.003 E30.52002
G1 F1209.7 X106.281 Y105.426 E30.53759
G1 F1500 X106.364 Y106.075 E30.55936
G1 X106.409 Y106.617 E30.57745
G1 X106.798 Y106.392 E30.59239
G1 F1304.3 X107.133 Y106.345 E30.60533
G1 F1232 X107.483 Y106.465 E30.62031
G1 F1405.2 X107.774 Y106.796 E30.63596
G1 F1500 X107.89 Y106.981 E30.64322
G1 X107.925 Y107.291 E30.6536
G1 X107.876 Y107.454 E30.65926
G1 X107.688 Y107.785 E30.67192
G1 X107.222 Y108.126 E30.69113
G1 X106.691 Y108.216 E30.70904
G1 X106.552 Y108.173 E30.71388
G1 X106.801 Y111.373 E30.82063
G1 X106.957 Y113.657 E30.89678
G1 X106.992 Y114.46 E30.92351
G1 X106.989 Y114.74 E30.93282
G1 X107.022 Y115.231 E30.94919
G1 X106.883 Y115.658 E30.96413
G1 X106.808 Y115.777 E30.96881
G1 X106.884 Y115.9 E30.97362
G1 X106.974 Y116.318 E30.98784
G1 X106.887 Y116.689 E31.00051
G1 X106.755 Y116.895 E31.00865
G1 X106.49 Y117.068 E31.01917
G1 X106.552 Y118.034 E31.05137
G1 X106.797 Y118.116 E31.05996
G1 X107.069 Y118.402 E31.07309
G1 X107.166 Y118.694 E31.08332
G1 X107.174 Y118.835 E31.08802
G1 X107.255 Y119.375 E31.10618
G0 F9000 X106.913 Y119.798
;TYPE:WALL-OUTER
G1 F1500 X114.001 Y119.255 E31.34262
G1 X113.975 Y118.785 E31.35828
G1 X113.901 Y118.198 E31.37796
G1 X113.92 Y118.084 E31.3818
G1 X114.115 Y117.834 E31.39234
G1 X114.443 Y117.767 E31.40348
G1 X114.489 Y117.714 E31.40581
G1 X114.439 Y117.035 E31.42846
G1 X114.402 Y116.727 E31.43878
G1 X114.377 Y116.616 E31.44256
G1 X114.315 Y116.155 E31.45803
G1 X114.167 Y116.188 E31.46307
G1 X113.89 Y115.938 E31.47549
G1 X113.819 Y115.719 E31.48314
G1 X113.831 Y115.465 E31.4916
G1 X114.045 Y115.233 E31.5021
G1 X114.186 Y115.172 E31.50721
G1 X114.167 Y115.088 E31.51007
G1 X113.859 Y114.977 E31.52096
G1 X113.653 Y114.754 E31.53106
G1 X113.573 Y114.557 E31.53813
G1 X113.551 Y114.081 E31.55398
G1 X113.369 Y112.557 E31.60503
G1 X113.228 Y111.044 E31.65557
G1 X112.922 Y107.253 E31.78207
G1 F1121.5 X112.759 Y106.857 E31.80112
G1 X112.531 Y107.222 E31.82026
G1 F1500 X112.354 Y107.476 E31.83056
G1 X112.178 Y107.552 E31.83694
G1 X112.09 Y107.522 E31.84003
G1 X111.845 Y107.314 E31.85072
G1 X111.516 Y107.276 E31.86173
G1 X111.344 Y107.184 E31.86822
G1 X111.17 Y106.899 E31.87933
G1 X111.348 Y106.406 E31.89676
G1 F1247.4 X111.576 Y106.244 E31.90795
G1 F1071.4 X111.792 Y106.289 E31.91822
G1 F1073.3 X111.866 Y106.251 E31.92209
G1 F1061.9 X112.19 Y106.256 E31.93731
G1 F980.4 X112.294 Y106.239 E31.94267
G1 F918.8 X112.649 Y106.573 E31.96914
G1 F909.1 X112.759 Y106.798 E31.98288
G1 F911.9 X112.735 Y105.936 E32.03006
G1 F963.1 X112.784 Y105.432 E32.05629
G1 F1029.2 X112.704 Y104.87 E32.08381
G1 F1119.4 X112.723 Y104.697 E32.09157
G1 F1330.4 X112.733 Y104.353 E32.10448
G1 F1500 X112.693 Y104.024 E32.1155
G1 X112.664 Y103.584 E32.13017
G1 X112.673 Y103.267 E32.14071
G1 X112.621 Y102.972 E32.15068
G1 X112.405 Y100.387 E32.23695
G1 X112.423 Y100.212 E32.2428
G1 X105.583 Y100.742 E32.47099
G1 X105.684 Y102.016 E32.51349
G1 X105.766 Y103.37 E32.55861
G1 F1503.8 X105.762 Y103.658 E32.56816
G1 X105.808 Y103.985 E32.57912
G1 F1500 X105.783 Y104.353 E32.59139
G1 X105.854 Y105.234 E32.62079
G1 X105.965 Y106.109 E32.65012
G1 X106.039 Y106.918 E32.67714
G1 F1290.3 X106.139 Y107.229 E32.68977
G1 F1027.4 X106.213 Y107.401 E32.69886
G1 F1088.9 X106.302 Y107.187 E32.70948
G1 F1388.9 X106.817 Y106.814 E32.73232
G1 F1500 X106.938 Y106.767 E32.73664
G1 X107.317 Y106.887 E32.74986
G1 X107.518 Y107.128 E32.7603
G1 X107.529 Y107.232 E32.76378
G1 X107.402 Y107.491 E32.77337
G1 X106.986 Y107.803 E32.79067
G1 X106.808 Y107.833 E32.79667
G1 F1219.5 X106.282 Y107.587 E32.82043
G1 F982 X106.224 Y107.522 E32.82486
G1 F1145 X106.132 Y107.886 E32.84121
G1 F1481.5 X106.402 Y111.4 E32.9599
G1 F1500 X106.557 Y113.675 E33.03574
G1 X106.592 Y114.456 E33.06174
G1 X106.589 Y114.752 E33.07159
G1 X106.617 Y115.173 E33.08562
G1 X106.507 Y115.529 E33.09802
G1 X106.22 Y115.767 E33.11042
G1 X106.388 Y115.88 E33.11715
G1 X106.528 Y116.088 E33.12549
G1 X106.56 Y116.284 E33.1321
G1 X106.506 Y116.563 E33.14155
G1 X106.272 Y116.731 E33.15113
G1 X106.07 Y116.728 E33.15785
G1 X106.125 Y117.702 E33.19029
G1 X106.18 Y118.434 E33.21471
G1 X106.515 Y118.433 E33.22585
G1 X106.631 Y118.491 E33.23017
G1 X106.734 Y118.62 E33.23566
G1 X106.913 Y119.798 E33.27529
G1 F2700 E28.27529
G0 F9000 X107.146 Y119.512
G0 X113.392 Y118.728
G0 X113.892 Y117.339
G0 X113.827 Y116.633
G0 X112.811 Y112.609
G0 X112.403 Y108.006
G0 X111.523 Y107.838
G0 X110.896 Y106.948
G0 X111.247 Y106.025
G0 X111.999 Y106.083
G0 X112.301 Y105.767
G0 X112.188 Y105.711
G1 F2700 E33.27529
G1 F993.4 X111.824 Y105.726 E33.29358
G1 F1153.8 X111.523 Y105.607 E33.30758
G1 F1360.5 X111.282 Y105.282 E33.32241
G1 F1500 X111.23 Y105.065 E33.32984
G1 X111.275 Y104.675 E33.34289
G1 X111.357 Y104.563 E33.34751
G1 X111.722 Y104.504 E33.35981
G1 F1408.5 X111.836 Y104.547 E33.36412
G1 F1250 X112.09 Y104.901 E33.38151
G1 F1115.2 X112.142 Y104.955 E33.38487
G1 F1079.1 X112.236 Y105.434 E33.40743
G1 F1006.7 X112.188 Y105.711 E33.42137
G0 F9000 X112.301 Y105.767
G0 X111.988 Y106.063
G0 X111.247 Y106.025
G0 X110.896 Y106.948
G0 X111.519 Y107.837
G0 X112.403 Y108.006
G0 X113.553 Y116.407
G0 X113.827 Y116.633
G0 X113.892 Y117.339
G0 X113.392 Y118.728
G0 X107.401 Y119.192
G0 X107.561 Y118.989
;TYPE:SKIN
G1 F1500 X107.525 Y118.673 E33.43194
G1 X107.38 Y118.216 E33.44789
G1 X107.162 Y117.946 E33.45943
G1 X106.896 Y117.771 E33.47002
G1 X106.864 Y117.261 E33.48702
G1 X107.014 Y117.145 E33.49333
G1 X107.223 Y116.816 E33.50629
G1 X107.3 Y116.507 E33.51688
G1 X107.317 Y116.205 E33.52694
G1 X107.256 Y115.873 E33.53817
G1 X107.221 Y115.781 E33.54144
G1 X107.385 Y115.256 E33.55974
G1 X107.35 Y114.716 E33.57774
G1 X107.352 Y114.473 E33.58582
G1 X107.317 Y113.637 E33.61365
G1 X107.162 Y111.346 E33.69002
G1 X106.939 Y108.519 E33.78434
G1 X107.405 Y108.44 E33.80006
G1 X107.964 Y108.017 E33.82338
G1 X108.215 Y107.577 E33.84022
G1 X108.281 Y107.343 E33.84831
G1 X108.23 Y106.849 E33.86483
G1 X108.062 Y106.581 E33.87535
G1 X107.845 Y106.307 E33.88697
G1 X108.171 Y106.259 E33.89793
G1 X108.555 Y106.109 E33.91164
G1 X108.888 Y105.715 E33.9288
G1 X108.996 Y105.109 E33.94928
G1 X108.992 Y104.639 E33.96491
G1 X108.896 Y104.292 E33.97688
G1 X108.934 Y104.043 E33.98526
G1 X108.921 Y103.74 E33.99535
G1 X108.776 Y103.362 E34.00881
G1 X108.428 Y102.944 E34.0269
G1 X107.816 Y102.743 E34.04833
G1 X107.347 Y102.789 E34.064
G1 X106.853 Y103.179 E34.08494
G1 X106.708 Y103.405 E34.09387
G1 X106.585 Y103.551 E34.10022
G1 X106.526 Y103.353 E34.10709
G1 X106.444 Y101.966 E34.1533
G1 X106.404 Y101.44 E34.17085
G1 X111.698 Y101.033 E34.34744
G1 X111.863 Y103.031 E34.41412
G1 X111.911 Y103.325 E34.42403
G1 X111.902 Y103.78 E34.43917
G1 X111.73 Y103.722 E34.44521
G1 X111.103 Y103.836 E34.4664
G1 X110.785 Y104.066 E34.47946
G1 X110.53 Y104.445 E34.49465
G1 X110.461 Y105.144 E34.51801
G1 X110.59 Y105.609 E34.53406
G1 X110.794 Y105.92 E34.54643
G1 X110.644 Y106.121 E34.55477
G1 X110.406 Y106.755 E34.5773
G1 X110.463 Y107.179 E34.59153
G1 X110.592 Y107.435 E34.60106
G1 X110.844 Y107.754 E34.61458
G1 X111.216 Y107.996 E34.62934
G1 X111.529 Y108.044 E34.63987
G1 X111.729 Y108.187 E34.64805
G1 X112.059 Y108.299 E34.65964
G1 X112.243 Y108.276 E34.66581
G1 X112.471 Y111.103 E34.76014
G1 X112.612 Y112.622 E34.81088
G1 X112.791 Y114.129 E34.86136
G1 X112.817 Y114.721 E34.88107
G1 X112.982 Y115.112 E34.89518
G1 X113.109 Y115.284 E34.90229
G1 X113.062 Y115.463 E34.90845
G1 X113.059 Y115.775 E34.91882
G1 X113.215 Y116.288 E34.93666
G1 X113.421 Y116.558 E34.94795
G1 X113.639 Y116.733 E34.95725
G1 X113.625 Y116.963 E34.96492
G1 X113.662 Y117.226 E34.97375
G1 X113.57 Y117.292 E34.97752
G1 X113.233 Y117.717 E34.99556
G1 X113.142 Y118.27 E35.0142
G1 X113.179 Y118.554 E35.02372
G1 X107.561 Y118.989 E35.21114
G0 F9000 X108.005 Y118.753
G1 F1500 X107.651 Y118.399 E35.22779
G0 F9000 X108.53 Y118.712
G1 F1500 X107.135 Y117.318 E35.29338
G0 F9000 X107.361 Y116.978
G1 F1500 X109.055 Y118.672 E35.37306
G0 F9000 X109.58 Y118.631
G1 F1500 X107.495 Y116.546 E35.47113
G0 F9000 X107.476 Y115.961
G1 F1500 X110.105 Y118.59 E35.59479
G0 F9000 X110.629 Y118.549
G1 F1500 X107.536 Y115.456 E35.74028
G0 F9000 X107.562 Y114.916
G1 F1500 X111.155 Y118.508 E35.90926
G0 F9000 X111.679 Y118.467
G1 F1500 X107.545 Y114.334 E36.10369
G0 F9000 X107.521 Y113.743
G1 F1500 X112.204 Y118.426 E36.32396
G0 F9000 X112.729 Y118.386
G1 F1500 X107.483 Y113.14 E36.57072
G0 F9000 X107.442 Y112.533
G1 F1500 X112.973 Y118.064 E36.83088
G0 F9000 X113.072 Y117.598
G1 F1500 X107.401 Y111.927 E37.09762
G0 F9000 X107.36 Y111.32
G1 F1500 X113.322 Y117.282 E37.37806
G0 F9000 X113.179 Y116.573
G1 F1500 X107.312 Y110.706 E37.65402
G0 F9000 X107.263 Y110.092
G1 F1500 X112.859 Y115.687 E37.91722
G0 F9000 X112.7 Y114.963
G1 F1500 X107.215 Y109.478 E38.17522
G0 F9000 X107.167 Y108.864
G1 F1500 X112.598 Y114.296 E38.4307
G0 F9000 X112.534 Y113.666
G1 F1500 X107.466 Y108.598 E38.66908
G0 F9000 X107.816 Y108.381
G1 F1500 X112.458 Y113.024 E38.88745
G0 F9000 X112.39 Y112.39
G1 F1500 X108.127 Y108.127 E39.08797
G0 F9000 X108.338 Y107.772
G1 F1500 X112.331 Y111.766 E39.27581
G0 F9000 X112.273 Y111.142
G1 F1500 X108.482 Y107.351 E39.45413
G0 F9000 X108.333 Y106.635
G1 F1500 X112.223 Y110.526 E39.63712
G0 F9000 X112.174 Y109.911
G1 F1500 X108.567 Y106.304 E39.80679
G0 F9000 X108.871 Y106.042
G1 F1500 X110.593 Y107.765 E39.88781
G0 F9000 X110.777 Y107.949
G1 F1500 X112.123 Y109.295 E39.95112
G0 F9000 X112.074 Y108.68
G1 F1500 X111.825 Y108.431 E39.96283
G0 F9000 X111.258 Y107.715
G0 X110.669 Y106.788
G0 X110.212 Y106.818
G1 F1500 X109.091 Y105.696 E40.01558
G0 F9000 X109.177 Y105.218
G1 F1500 X110.334 Y106.374 E40.06998
G0 F9000 X110.489 Y105.964
G1 F1500 X109.191 Y104.665 E40.13106
G0 F9000 X109.129 Y104.038
G1 F1500 X110.257 Y105.166 E40.18412
G0 F9000 X110.307 Y104.65
G1 F1500 X108.968 Y103.311 E40.2471
G0 F9000 X108.371 Y102.715
G1 F1500 X107.234 Y101.578 E40.30058
G0 F9000 X106.709 Y101.618
G1 F1500 X107.648 Y102.557 E40.34475
G0 F9000 X107.186 Y102.66
G1 F1500 X106.65 Y102.124 E40.36996
G0 F9000 X106.686 Y102.727
G1 F1500 X106.869 Y102.909 E40.37854
G0 F9000 X106.986 Y103.441
G0 X106.614 Y104.53
G0 X106.327 Y103.38
G0 X106.199 Y101.268
G0 X107.725 Y101.077
G0 X107.759 Y101.536
G1 F1500 X110.441 Y104.219 E40.50472
G0 F9000 X110.679 Y103.89
G1 F1500 X108.284 Y101.496 E40.61735
G0 F9000 X108.81 Y101.456
G1 F1500 X111.01 Y103.656 E40.72083
G0 F9000 X111.482 Y103.562
G1 F1500 X109.335 Y101.416 E40.8218
G0 F9000 X109.861 Y101.375
G1 F1500 X111.686 Y103.201 E40.90766
G0 F9000 X111.624 Y102.573
G1 F1500 X110.386 Y101.335 E40.96589
G0 F9000 X110.911 Y101.295
G1 F1500 X111.572 Y101.956 E40.99699
G0 F9000 X111.522 Y101.339
G1 F1500 X111.437 Y101.254 E41.00098
G0 F9000 X111.403 Y100.793
G0 X106.199 Y101.268
G0 X106.327 Y103.38
G0 X106.614 Y104.53
G0 X107.43 Y102.975
G0 X108.726 Y103.785
G0 X108.412 Y105.429
G0 X108.213 Y105.964
G0 X107.715 Y106.143
G0 X107.561 Y106.369
G0 X106.901 Y105.952
G1 F1214.6 X106.775 Y105.973 E41.00623
G1 F1327.4 X106.692 Y105.841 E41.01209
G1 F1840.5 X106.597 Y105.605 E41.01899
G1 F2006.7 X106.61 Y105.414 E41.02375
G1 F1764.7 X106.672 Y105.261 E41.02841
;MESH:NONMESH
G0 F300 X106.672 Y105.261 Z2.4
G0 F9000 X106.279 Y104.823
;TIME_ELAPSED:112.213237
;LAYER:11
;TYPE:WALL-INNER
;MESH:car_0.ply
G1 F1142.9 X106.411 Y104.661 E41.03754
G1 X106.649 Y104.473 E41.05078
G1 X106.794 Y104.415 E41.05759
G1 X106.795 Y104.131 E41.06999
G1 F1140.7 X106.72 Y104.051 E41.07479
G1 F1192.8 X106.602 Y103.707 E41.09
G1 F1279.3 X106.628 Y103.409 E41.10166
G1 F1398.6 X107.013 Y103.054 E41.12034
G1 F1500 X107.2 Y102.984 E41.12699
G1 X107.409 Y102.837 E41.13548
G1 X107.537 Y102.541 E41.14621
G1 X107.722 Y102.357 E41.15489
G1 X108.194 Y102.059 E41.17345
G1 X108.43 Y102.026 E41.18138
G1 X108.6 Y101.936 E41.18778
G1 X109.009 Y101.788 E41.20224
G1 X109.33 Y101.841 E41.21307
G1 X109.634 Y101.971 E41.22406
G1 X109.899 Y101.946 E41.23292
G1 X110.186 Y101.994 E41.24259
G1 X110.617 Y102.224 E41.25884
G1 X110.848 Y101.902 E41.27202
G1 X111.08 Y101.784 E41.28068
G1 X111.33 Y101.78 E41.289
G1 X111.437 Y101.681 E41.29384
G1 X111.677 Y101.59 E41.30238
G1 X112.062 Y101.661 E41.3154
G1 X112.12 Y101.714 E41.31802
G1 X112.028 Y100.642 E41.3538
G1 X106.015 Y101.107 E41.55439
G1 F1421.8 X106.188 Y103.373 E41.63414
G1 F1366.7 X106.173 Y103.701 E41.64612
G1 F1388.9 X106.217 Y103.89 E41.65309
G1 F1255.2 X106.26 Y104.211 E41.66596
G1 F1142.9 X106.253 Y104.36 E41.67248
G1 X106.279 Y104.823 E41.69272
G1 F2700 E36.69272
G0 F9000 X106.413 Y104.477
G0 X107.024 Y104.621
G0 X108.924 Y105.056
G0 X109.193 Y105.022
G1 F2700 E41.69272
G1 F1321.6 X109.139 Y105.022 E41.69476
G1 X109.11 Y105.07 E41.69687
G1 X109.138 Y105.118 E41.69897
G1 X109.193 Y105.118 E41.70105
G1 X109.222 Y105.07 E41.70317
G1 F2700 E36.70317
G0 F9000 X111.623 Y103.763
G0 X112.348 Y104.582
G1 F2700 E41.70317
G1 F1357.5 X112.267 Y104.12 E41.7204
G1 F1081.1 X112.163 Y103.863 E41.7332
G1 F2700 E36.7332
G0 F9000 X112.367 Y105.022
G0 X111.932 Y106.313
G0 X111.779 Y106.761
G0 X106.883 Y115.685
G1 F2700 E41.7332
G1 F1345.3 X106.829 Y115.685 E41.7352
G1 X106.801 Y115.732 E41.73723
G1 X106.829 Y115.779 E41.73926
G1 X106.883 Y115.779 E41.74126
G1 X106.911 Y115.732 E41.74329
G0 F9000 X106.845 Y117.148
G0 X106.704 Y117.912
G0 X107.342 Y119.062
G0 X107.51 Y119.253
G0 X107.266 Y119.373
G1 F1500 X113.588 Y118.884 E41.95419
G1 X113.51 Y118.4 E41.9705
G1 X113.51 Y118.048 E41.9822
G1 X113.6 Y117.813 E41.99057
G1 X113.86 Y117.553 E42.0028
G1 X114.074 Y117.454 E42.01064
G1 X114.046 Y117.063 E42.02368
G1 X114.052 Y117.057 E42.02396
G1 X113.966 Y116.524 E42.04192
G1 X113.878 Y116.517 E42.04486
G1 X113.623 Y116.294 E42.05612
G1 X113.457 Y115.979 E42.06797
G1 X113.358 Y116.107 E42.07335
G1 X113.1 Y116.314 E42.08435
G1 X112.927 Y116.382 E42.09053
G1 X112.693 Y116.399 E42.09834
G1 X112.195 Y116.198 E42.1162
G1 X112.036 Y116.009 E42.12441
G1 X111.809 Y115.519 E42.14238
G1 X111.833 Y115.13 E42.15534
G1 X111.764 Y114.934 E42.16225
G1 X111.728 Y114.573 E42.17432
G1 X111.821 Y114.195 E42.18726
G1 X111.79 Y113.799 E42.20047
G1 X111.901 Y113.374 E42.21508
G1 X111.662 Y113.29 E42.22351
G1 X111.505 Y113.153 E42.23044
G1 X111.208 Y112.688 E42.24879
G1 F1411.8 X111.022 Y112.299 E42.26403
G1 F1345.3 X110.981 Y112.429 E42.26908
G1 F1401.9 X110.587 Y112.96 E42.29262
G1 F1474.2 X110.361 Y113.102 E42.30165
G1 F1500 X110.054 Y113.173 E42.31213
G1 X109.619 Y113.191 E42.32661
G1 X109.232 Y113.051 E42.3403
G1 F1511.3 X108.929 Y112.738 E42.35468
G1 F1591.5 X108.859 Y112.489 E42.36279
G1 F1621.6 X108.835 Y112.053 E42.37622
G1 F1538.5 X109.007 Y111.771 E42.38693
G1 F1500 X109.179 Y111.638 E42.39416
G1 X109.605 Y111.542 E42.40869
G1 X109.81 Y111.559 E42.41553
G1 X110.158 Y111.498 E42.42728
G1 X110.361 Y111.549 E42.43424
G1 X110.744 Y111.721 E42.44821
G1 F1401.9 X110.972 Y111.999 E42.461
G1 F1252.6 X111.03 Y112.157 E42.4677
G1 X111.069 Y111.987 E42.47465
G1 F1401.9 X111.19 Y111.723 E42.48499
G1 F1500 X111.444 Y111.333 E42.50047
G1 X111.578 Y111.207 E42.50658
G1 X111.478 Y111.055 E42.51264
G1 X111.291 Y110.614 E42.52857
G1 X111.307 Y109.852 E42.55392
G1 X111.382 Y109.639 E42.56143
G1 X111.536 Y109.422 E42.57028
G1 X111.472 Y109.262 E42.57601
G1 X111.406 Y108.75 E42.59318
G1 X111.406 Y108.356 E42.60628
G1 X111.275 Y108.219 E42.61259
G1 X111.109 Y107.999 E42.62176
G1 X111.026 Y107.85 E42.62743
G1 X110.627 Y107.775 E42.64093
G1 X110.225 Y107.911 E42.65505
G1 X110.051 Y107.925 E42.66085
G1 X109.747 Y107.877 E42.67109
G1 X109.364 Y107.929 E42.68394
G1 X108.831 Y107.955 E42.70169
G1 X108.294 Y107.824 E42.72008
G1 X108.108 Y107.751 E42.72672
G1 X107.937 Y107.935 E42.73508
G1 X107.89 Y108.297 E42.74722
G1 X107.71 Y108.644 E42.76022
G1 X107.777 Y108.695 E42.76302
G1 X107.839 Y108.995 E42.77321
G1 X107.878 Y109.479 E42.78936
G1 X107.806 Y109.695 E42.79693
G1 X107.894 Y109.816 E42.80191
G1 X108.094 Y110.273 E42.8185
G1 X108.102 Y111.18 E42.84867
G1 X108.017 Y111.53 E42.86065
G1 F1519 X108.351 Y111.915 E42.87739
G1 F1558.4 X108.492 Y112.381 E42.89298
G1 F1595.7 X108.498 Y112.611 E42.90017
G1 F1554.4 X108.451 Y112.889 E42.90922
G1 F1500 X108.232 Y113.332 E42.92565
G1 X107.92 Y113.71 E42.94196
G1 F1492.5 X107.708 Y113.923 E42.952
G1 X107.986 Y114.04 E42.96208
G1 F1500 X108.2 Y114.22 E42.97138
G1 X108.476 Y114.725 E42.99053
G1 X108.511 Y114.923 E42.99721
G1 X108.494 Y115.399 E43.01305
G1 X108.534 Y115.77 E43.02547
G1 X108.369 Y116.42 E43.04777
G1 X108.292 Y116.569 E43.05335
G1 X108.157 Y116.707 E43.05977
G1 X107.966 Y116.801 E43.06685
G1 X107.812 Y116.823 E43.07202
G1 X107.577 Y116.786 E43.07994
G1 X107.219 Y116.564 E43.09395
G1 X107 Y116.322 E43.1048
G1 X106.964 Y116.652 E43.11584
G1 X106.855 Y116.882 E43.12431
G1 X106.736 Y117.03 E43.13063
G1 X106.493 Y117.164 E43.13986
G1 X106.511 Y117.613 E43.1548
G1 X106.548 Y118.053 E43.16949
G1 X106.85 Y118.137 E43.17991
G1 X107.051 Y118.318 E43.18891
G1 X107.14 Y118.489 E43.19532
G1 X107.266 Y119.373 E43.22502
G0 F9000 X106.923 Y119.8
;TYPE:WALL-OUTER
G1 F1500 X113.99 Y119.256 E43.46077
G1 X113.975 Y118.775 E43.47677
G1 X113.905 Y118.337 E43.49152
G1 X113.916 Y118.1 E43.49942
G1 X114.116 Y117.86 E43.50981
G1 X114.453 Y117.774 E43.52137
G1 X114.495 Y117.729 E43.52342
G1 X114.446 Y117.063 E43.54563
G1 X114.456 Y117.054 E43.54608
G1 X114.397 Y116.646 E43.55979
G1 X114.316 Y116.216 E43.57434
G1 X114.122 Y116.2 E43.58082
G1 X113.927 Y116.033 E43.58936
G1 F1295.9 X113.734 Y115.725 E43.60335
G1 F1043.5 X113.737 Y115.379 E43.61989
G1 F961.5 X113.982 Y115.131 E43.63798
G1 X113.764 Y115.032 E43.65041
G1 F975.6 X113.535 Y114.778 E43.66789
G1 F1050.8 X113.482 Y114.478 E43.68236
G1 X113.446 Y114.778 E43.6967
G1 F975.6 X113.373 Y114.89 E43.70354
G1 F961.5 X113.063 Y115.082 E43.72246
G1 F1001.7 X113.177 Y115.278 E43.73375
G1 F1140.7 X113.212 Y115.731 E43.75363
G1 F1324.5 X112.865 Y115.993 E43.77
G1 F1449.3 X112.737 Y115.988 E43.77441
G1 F1500 X112.399 Y115.849 E43.78657
G1 X112.199 Y115.408 E43.80267
G1 X112.243 Y115.089 E43.81338
G1 X112.147 Y114.817 E43.82298
G1 X112.138 Y114.578 E43.83093
G1 X112.225 Y114.226 E43.84299
G1 X112.194 Y113.824 E43.8564
G1 X112.271 Y113.561 E43.86552
G1 X112.387 Y113.337 E43.87391
G1 X112.374 Y113.241 E43.87713
G1 X112.156 Y112.899 E43.89062
G1 X111.991 Y112.976 E43.89667
G1 X111.829 Y112.916 E43.90242
G1 X111.531 Y112.449 E43.92085
G1 X111.478 Y112.238 E43.92808
G1 X111.526 Y111.94 E43.93812
G1 X111.782 Y111.543 E43.95383
G1 X112.077 Y111.4 E43.96474
G1 X112.19 Y111.286 E43.97008
G1 X111.859 Y110.927 E43.98632
G1 X111.689 Y110.53 E44.00068
G1 X111.705 Y109.871 E44.02261
G1 X111.992 Y109.474 E44.0389
G1 X111.858 Y109.154 E44.05044
G1 X111.804 Y108.704 E44.06551
G1 X111.808 Y108.189 E44.08264
G1 X111.615 Y108.001 E44.0916
G1 X111.409 Y107.732 E44.10287
G1 X111.325 Y107.497 E44.11117
G1 X110.742 Y107.393 E44.13087
G1 X110.625 Y107.35 E44.13501
G1 X110.111 Y107.53 E44.15313
G1 X109.752 Y107.473 E44.16522
G1 X109.34 Y107.529 E44.17905
G1 X108.89 Y107.554 E44.19404
G1 X108.487 Y107.465 E44.20776
G1 X107.966 Y107.268 E44.22629
G1 X107.882 Y107.423 E44.23215
G1 X107.745 Y107.533 E44.238
G1 X107.555 Y107.773 E44.24818
G1 X107.502 Y108.179 E44.2618
G1 X107.243 Y108.674 E44.28038
G1 X107.387 Y108.784 E44.28641
G1 X107.436 Y108.999 E44.29374
G1 X107.473 Y109.436 E44.30833
G1 X107.339 Y109.801 E44.32126
G1 X107.526 Y109.98 E44.32987
G1 X107.694 Y110.355 E44.34354
G1 X107.701 Y111.111 E44.36868
G1 X107.64 Y111.403 E44.3786
G1 X107.469 Y111.663 E44.38895
G1 X107.8 Y111.888 E44.40226
G1 X107.986 Y112.108 E44.41185
G1 X108.123 Y112.498 E44.4256
G1 X108.079 Y112.739 E44.43374
G1 X107.904 Y113.103 E44.44718
G1 F1481.5 X107.568 Y113.507 E44.46487
G1 F1445.8 X107.471 Y113.555 E44.46861
G1 F1174.2 X107.356 Y113.695 E44.4763
G1 F998.3 X107.198 Y113.716 E44.48427
G1 X107.125 Y113.847 E44.49176
G1 F1043.5 X106.887 Y114.03 E44.50612
G1 F1090.9 X106.654 Y114.042 E44.51679
G1 X106.669 Y114.301 E44.52865
G1 X106.672 Y114.756 E44.54946
G1 F1113.2 X106.718 Y115.15 E44.56724
G1 F1121.5 X106.785 Y114.928 E44.57756
G1 F1098.9 X107.136 Y114.558 E44.60071
G1 F1090.9 X107.177 Y114.447 E44.60612
G1 F1067.6 X107.405 Y114.288 E44.61911
G1 F1204.8 X107.689 Y114.361 E44.63125
G1 F1463.4 X107.866 Y114.449 E44.63799
G1 F1500 X108.11 Y114.888 E44.6547
G1 X108.093 Y115.413 E44.67217
G1 X108.126 Y115.738 E44.68303
G1 X107.991 Y116.289 E44.7019
G1 X107.856 Y116.416 E44.70807
G1 X107.734 Y116.412 E44.71213
G1 X107.395 Y116.202 E44.72539
G1 X107.261 Y115.93 E44.73547
G1 X107.302 Y115.518 E44.74925
G1 X107.19 Y115.394 E44.7548
G1 X106.919 Y115.308 E44.76426
G1 F1411.8 X106.843 Y115.297 E44.76697
G1 F1224.5 X106.721 Y115.175 E44.774
G1 F1290.3 X106.361 Y115.632 E44.7965
G1 F1500 X106.069 Y115.745 E44.80691
G1 X106.222 Y115.771 E44.81207
G1 X106.43 Y115.885 E44.81996
G1 X106.588 Y116.072 E44.8281
G1 X106.598 Y116.496 E44.84221
G1 X106.493 Y116.706 E44.85002
G1 X106.245 Y116.823 E44.85914
G1 X106.077 Y116.81 E44.86474
G1 X106.112 Y117.645 E44.89254
G1 X106.178 Y118.443 E44.91917
G1 X106.32 Y118.429 E44.92392
G1 X106.64 Y118.472 E44.93466
G1 X106.747 Y118.594 E44.94005
G1 X106.923 Y119.8 E44.98059
G1 F2700 E39.98059
G0 F9000 X107.155 Y119.511
G0 X106.992 Y118.037
G0 X106.704 Y117.912
G0 X106.664 Y117.258
G0 X107.129 Y116.712
G0 X108.179 Y116.498
G0 X108.372 Y115.751
G0 X108.332 Y114.126
G0 X108.025 Y113.853
G0 X108.615 Y112.262
G0 X108.202 Y111.492
G0 X107.905 Y108.637
G0 X108.11 Y107.967
G0 X110.635 Y107.944
G0 X110.9 Y107.993
G0 X111.242 Y108.446
G0 X111.347 Y109.4
G0 X111.349 Y111.175
G0 X110.994 Y111.707
G0 X109.107 Y111.492
G0 X108.932 Y112.465
G0 X109.234 Y112.467
G1 F2700 E44.98059
G1 F1500 X109.242 Y112.133 E44.9917
G1 X109.316 Y112.018 E44.99625
G1 X109.641 Y111.94 E45.00737
G1 X109.814 Y111.973 E45.01323
G1 X110.131 Y111.884 E45.02418
G1 X110.506 Y112.053 E45.03786
G1 X110.569 Y112.147 E45.04162
G1 X110.558 Y112.312 E45.04712
G1 X110.275 Y112.713 E45.06345
G1 X109.981 Y112.775 E45.07344
G1 X109.851 Y112.741 E45.07791
G1 X109.725 Y112.782 E45.08232
G1 X109.439 Y112.697 E45.09224
G1 X109.234 Y112.467 E45.10249
G1 F2700 E40.10249
G0 F9000 X108.932 Y112.465
G0 X109.107 Y111.492
G0 X110.994 Y111.707
G0 X111.349 Y111.175
G0 X111.347 Y109.4
G0 X111.242 Y108.446
G0 X110.9 Y107.993
G0 X110.635 Y107.944
G0 X108.11 Y107.967
G0 X107.905 Y108.637
G0 X108.145 Y110.95
G0 X107.763 Y111.606
G0 X106.51 Y111.649
G1 F2700 E45.10249
G1 F1050.8 X106.468 Y111.444 E45.11242
G1 F1102.9 X106.389 Y110.412 E45.15924
G0 F9000 X106.382 Y110.384
G1 F1342.3 X106.583 Y109.972 E45.17628
G1 F1438.8 X106.749 Y109.765 E45.18548
G1 X106.674 Y109.669 E45.1897
G1 F1452.8 X106.641 Y109.293 E45.20266
G1 F1363.6 X106.69 Y108.78 E45.22152
G1 F1271.2 X106.763 Y108.721 E45.2252
G1 F1330.4 X106.577 Y108.454 E45.2374
G1 F1459.9 X106.527 Y108.131 E45.24857
G1 F1534.5 X106.541 Y108.047 E45.25134
G1 F1474.2 X106.281 Y107.727 E45.2653
G1 F1315.8 X106.147 Y107.508 E45.27503
G1 F1339.3 X106.128 Y107.831 E45.28708
G1 F1481.5 X106.148 Y108.361 E45.30495
G1 F1373 X106.225 Y108.739 E45.31896
G1 F1363.6 X106.234 Y109.277 E45.33865
G1 F1452.8 X106.294 Y110.005 E45.36373
G1 F1342.3 X106.382 Y110.384 E45.3782
G1 F2700 E40.3782
G0 F9000 X106.451 Y108.926
G0 X106.392 Y108.549
G0 X106.135 Y107.41
G1 F2700 E45.3782
G1 F1330.4 X106.175 Y107.217 E45.38559
G1 F1488.8 X106.369 Y106.89 E45.39833
G1 F1542.4 X106.406 Y106.666 E45.40567
G1 F1608.6 X106.323 Y106.38 E45.41491
G1 F1503.8 X106.349 Y106.204 E45.42081
G1 F1318.7 X106.461 Y106 E45.42962
G1 F1279.3 X106.42 Y105.727 E45.44038
G1 F1360.5 X106.501 Y105.46 E45.45061
G1 F1477.8 X106.673 Y105.061 E45.46528
G1 F1500 X106.874 Y104.877 E45.47434
G1 X107.021 Y104.858 E45.47927
G1 X107.245 Y104.968 E45.48757
G1 X107.223 Y104.756 E45.49466
G1 X107.261 Y104.435 E45.50541
G1 X107.246 Y104.272 E45.51086
G1 X107.28 Y103.967 E45.52107
G1 X107.029 Y103.705 E45.53313
G1 F1503.8 X107.036 Y103.545 E45.53845
G1 X107.152 Y103.429 E45.54389
G1 F1500 X107.388 Y103.341 E45.55227
G1 X107.675 Y103.144 E45.56384
G1 X107.811 Y103.134 E45.56838
G1 X107.781 Y103.002 E45.57288
G1 X107.885 Y102.727 E45.58266
G1 X108.346 Y102.436 E45.60079
G1 X108.556 Y102.416 E45.60781
G1 X108.714 Y102.323 E45.61391
G1 X109.109 Y102.182 E45.62786
G1 X109.57 Y102.379 E45.64453
G1 X109.986 Y102.34 E45.65843
G1 X110.319 Y102.518 E45.67099
G1 X110.566 Y102.725 E45.68171
G1 X110.623 Y102.856 E45.68646
G1 X110.786 Y102.836 E45.69192
G1 X110.808 Y102.694 E45.6967
G1 X111.08 Y102.222 E45.71482
G1 X111.179 Y102.172 E45.71851
G1 X111.295 Y102.176 E45.72237
G1 X111.444 Y102.308 E45.72899
G1 X111.63 Y102.026 E45.74022
G1 X111.737 Y101.986 E45.74402
G1 X111.901 Y102.015 E45.74956
G1 X112.102 Y102.357 E45.76276
G1 X112.276 Y102.581 E45.77219
G1 F1388.9 X112.333 Y102.714 E45.77739
G1 F1207.2 X112.152 Y103.066 E45.79375
G1 F1132.1 X112.093 Y103.132 E45.79765
G1 F1129.9 X112.079 Y103.295 E45.80487
G1 F1244.8 X111.984 Y103.393 E45.81034
G1 F1425.2 X111.421 Y103.553 E45.83083
G1 F1442.3 X111.037 Y103.497 E45.84425
G1 F1550.4 X111.049 Y103.466 E45.84532
G1 F1385.7 X110.924 Y103.461 E45.84983
G1 F1038.1 X110.813 Y103.278 E45.86011
G1 X110.728 Y103.514 E45.87217
G1 F1096.9 X110.759 Y103.53 E45.87376
G1 F1092.9 X110.705 Y103.608 E45.87809
G1 X110.8 Y103.592 E45.88248
G1 F1287.6 X110.86 Y103.761 E45.88943
G1 F1550.4 X110.884 Y103.739 E45.89048
G1 F1421.8 X111.078 Y103.89 E45.89911
G1 F1418.4 X111.187 Y104.115 E45.9079
G1 X111.33 Y103.951 E45.91555
G1 F1463.4 X111.533 Y103.98 E45.92254
G1 F1507.5 X111.86 Y104.295 E45.93757
G1 F1500 X111.964 Y104.726 E45.95232
G1 X112.171 Y105.12 E45.96712
G1 X112.369 Y105.537 E45.98247
G1 X112.502 Y105.431 E45.98813
G1 X112.634 Y105.441 E45.99253
G1 F1648.4 X112.85 Y105.572 E46.00018
G1 F2000 X112.923 Y105.718 E46.00425
G1 F1785.7 X112.838 Y105.289 E46.01647
G1 F1500 X112.689 Y103.966 E46.06075
G1 X112.682 Y103.835 E46.06511
G1 F1385.7 X112.602 Y103.405 E46.08086
G1 F1357.5 X112.61 Y102.955 E46.0974
G1 F1570.7 X112.634 Y102.675 E46.10633
G1 F1612.9 X112.605 Y102.666 E46.10727
G1 F1500 X112.542 Y101.881 E46.13346
G1 X112.509 Y101.598 E46.14294
G1 X112.409 Y100.349 E46.18461
G1 X112.425 Y100.21 E46.18927
G1 X105.55 Y100.74 E46.41861
G1 X105.599 Y100.913 E46.42459
G1 X105.7 Y102.214 E46.46799
G1 X105.766 Y103.362 E46.50624
G1 X105.755 Y103.752 E46.51921
G1 X105.806 Y103.943 E46.52579
G1 X105.79 Y104.352 E46.5394
G1 X105.82 Y104.883 E46.55709
G1 X105.869 Y105.331 E46.57208
G1 F1438.8 X105.986 Y105.935 E46.59341
G1 F1515.2 X105.967 Y106.413 E46.60916
G1 F1546.4 X106.071 Y107.139 E46.63283
G1 F1327.4 X106.135 Y107.41 E46.64329
G1 F2700 E41.64329
G0 F9000 X107.971 Y106.763
G1 F2700 E46.64329
G1 F906.3 X107.891 Y106.763 E46.64769
G1 X107.849 Y106.834 E46.65224
G1 X107.89 Y106.905 E46.65675
G1 X107.971 Y106.905 E46.66121
G1 X108.013 Y106.834 E46.66575
G0 F9000 X108.36 Y106.208
G1 F1608.6 X108.674 Y105.991 E46.67759
G1 F1595.7 X108.906 Y105.922 E46.68515
G1 F1630.4 X109.021 Y105.788 E46.69056
G1 F1587.3 X109.279 Y105.601 E46.70057
G1 F1500 X109.513 Y105.597 E46.70836
G1 X109.681 Y105.653 E46.71425
G1 X109.595 Y105.444 E46.72176
G1 F1456.3 X109.592 Y104.95 E46.73869
G1 F1252.6 X109.485 Y104.612 E46.75281
G1 F1284.8 X109.614 Y104.381 E46.76308
G1 F1500 X109.75 Y104.08 E46.77407
G1 F1373 X109.76 Y103.999 E46.77703
G1 F1090.9 X109.9 Y103.851 E46.78635
G1 F1129.9 X109.719 Y103.724 E46.79611
G1 F1435.4 X109.584 Y103.331 E46.81055
G1 F1500 X109.16 Y103.492 E46.82564
G1 X108.784 Y103.406 E46.83847
G1 X108.856 Y103.642 E46.84668
G1 X108.826 Y103.713 E46.84924
G1 X108.717 Y103.793 E46.85374
G1 X108.417 Y103.881 E46.86413
G1 X108.677 Y104.018 E46.87391
G1 X108.708 Y104.337 E46.88457
G1 X108.665 Y104.411 E46.88742
G1 F1459.9 X108.864 Y104.539 E46.8955
G1 F1255.2 X108.956 Y104.661 E46.90157
G1 F1284.8 X108.678 Y105.038 E46.91976
G1 F1515.2 X108.85 Y105.401 E46.93299
G1 F1554.4 X108.706 Y105.598 E46.94082
G1 F1595.7 X108.497 Y105.656 E46.9476
G1 F1608.6 X108.355 Y105.841 E46.95484
G1 X108.315 Y106.06 E46.96174
G1 X108.36 Y106.208 E46.96654
G1 F2700 E41.96654
G0 F9000 X110.682 Y105.949
G1 F2700 E46.96654
G1 F896.9 X110.836 Y106.278 E46.98675
G1 F2700 E41.98675
G0 F9000 X112.878 Y106.974
G1 F2700 E46.98675
G1 F1382.5 X112.878 Y106.605 E47.00006
G1 F1739.1 X112.923 Y105.718 E47.02554
G1 F2700 E42.02554
G0 F9000 X112.535 Y105.087
G0 X112.074 Y104.169
G0 X111.628 Y103.744
G0 X111.292 Y103.825
G0 X110.661 Y102.526
G0 X110.717 Y102.964
G1 F2700 E47.02554
G1 F995 X110.837 Y103.204 E47.03899
G1 F1027.4 X110.697 Y103.633 E47.06091
G1 F975.6 X110.135 Y103.837 E47.09148
G1 F941.9 X109.9 Y103.851 E47.10395
G1 F2700 E42.10395
G0 F9000 X109.408 Y103.882
G0 X109.317 Y104.389
G0 X109.375 Y104.9
G0 X113.133 Y109.786
G1 F2700 E47.10395
G1 F1515.2 X113.236 Y110.928 E47.14171
G1 F1671.3 X113.33 Y111.608 E47.1622
G1 F2700 E42.1622
G0 F9000 X113.133 Y109.786
G1 F2700 E47.1622
G1 F1570.7 X113.091 Y109.012 E47.18682
G1 F1595.7 X112.995 Y108.048 E47.21711
G1 F1583.1 X112.99 Y107.832 E47.22392
G1 F1558.4 X112.927 Y107.283 E47.24161
G1 F1408.5 X112.878 Y106.974 E47.25269
G1 X112.666 Y107.223 E47.26427
G1 F1507.5 X112.551 Y107.58 E47.27669
G1 F1566.6 X112.617 Y107.82 E47.28461
G1 F1570.7 X112.602 Y108.051 E47.29197
G1 F1530.6 X112.636 Y108.449 E47.30499
G1 F1554.4 X112.668 Y108.589 E47.30959
G1 F1617.3 X112.736 Y109.098 E47.32544
G1 X112.721 Y109.318 E47.33224
G1 F1562.5 X112.998 Y109.549 E47.34376
G1 F1519 X113.133 Y109.786 E47.35271
G1 F2700 E42.35271
G0 F9000 X113.996 Y109.714
G0 X114.353 Y113.357
G0 X113.537 Y113.519
G1 F2700 E47.35271
G1 F1754.4 X113.554 Y113.78 E47.36015
G1 F1333.3 X113.497 Y114.119 E47.37301
G1 F1020.4 X113.449 Y114.203 E47.37774
G1 F1027.4 X113.482 Y114.478 E47.39119
G0 F9000 X113.512 Y115.018
G0 X113.501 Y116.398
G0 X113.819 Y116.649
G0 X113.898 Y117.358
G0 X113.387 Y118.726
G0 X107.413 Y119.19
G0 X107.575 Y118.987
;TYPE:SKIN
G1 F1500 X107.48 Y118.365 E47.41212
G1 X107.344 Y118.104 E47.42191
G1 X107.133 Y117.895 E47.43179
G1 X106.889 Y117.778 E47.44079
G1 X106.865 Y117.366 E47.45451
G1 X106.983 Y117.292 E47.45915
G1 X107.225 Y116.994 E47.47192
G1 X107.443 Y117.124 E47.48036
G1 X107.814 Y117.186 E47.49287
G1 X108.065 Y117.148 E47.50131
G1 X108.371 Y117.001 E47.5126
G1 X108.602 Y116.752 E47.5239
G1 X108.812 Y116.34 E47.53928
G1 X108.771 Y116.297 E47.54126
G1 X108.887 Y115.837 E47.55703
G1 X108.855 Y115.383 E47.57217
G1 X108.872 Y114.888 E47.58865
G1 X108.817 Y114.597 E47.5985
G1 X108.508 Y114.031 E47.61994
G1 X108.289 Y113.829 E47.62985
G1 X108.544 Y113.52 E47.64318
G1 X108.76 Y113.08 E47.65948
G1 X109.056 Y113.379 E47.67347
G1 X109.546 Y113.543 E47.69066
G1 X110.113 Y113.53 E47.70952
G1 X110.449 Y113.453 E47.72099
G1 X110.812 Y113.239 E47.735
G1 X110.99 Y113.016 E47.74449
G1 X111.229 Y113.39 E47.75926
G1 X111.477 Y113.575 E47.76955
G1 X111.431 Y113.775 E47.77637
G1 X111.455 Y114.168 E47.78947
G1 X111.367 Y114.555 E47.80267
G1 X111.404 Y114.974 E47.81666
G1 X111.466 Y115.178 E47.82375
G1 X111.453 Y115.602 E47.83786
G1 X111.729 Y116.197 E47.85968
G1 X111.909 Y116.416 E47.8691
G1 X112.15 Y116.567 E47.87856
G1 X112.631 Y116.761 E47.89581
G1 X113.009 Y116.736 E47.90841
G1 X113.306 Y116.61 E47.91914
G1 X113.375 Y116.556 E47.92206
G1 X113.634 Y116.783 E47.93351
G1 X113.65 Y117.252 E47.94912
G1 X113.297 Y117.606 E47.96575
G1 X113.149 Y117.986 E47.97931
G1 X113.153 Y118.555 E47.99824
G1 X107.575 Y118.987 E48.18432
G0 F9000 X107.317 Y119.024
G0 X106.704 Y117.912
G0 X106.664 Y117.258
G0 X107.129 Y116.712
G0 X108.179 Y116.498
G0 X108.372 Y115.751
G0 X108.353 Y114.839
G0 X108.025 Y113.853
G0 X108.442 Y111.859
G0 X108.64 Y111.697
G1 F1500 X108.411 Y111.434 E48.19592
G1 X108.462 Y111.104 E48.20702
G1 X108.453 Y110.209 E48.23679
G1 X108.201 Y109.616 E48.25822
G1 X108.23 Y109.411 E48.26511
G1 X108.196 Y108.947 E48.28058
G1 X108.13 Y108.619 E48.29171
G1 X108.185 Y108.512 E48.29571
G1 X108.256 Y108.193 E48.30658
G1 X108.791 Y108.314 E48.32483
G1 X109.412 Y108.285 E48.3455
G1 X109.746 Y108.243 E48.3567
G1 X110.057 Y108.284 E48.36713
G1 X110.306 Y108.262 E48.37545
G1 X110.653 Y108.149 E48.38758
G1 X110.79 Y108.173 E48.39221
G1 X111.045 Y108.512 E48.40632
G1 X111.048 Y108.794 E48.4157
G1 X111.099 Y109.235 E48.43046
G1 X111.137 Y109.374 E48.43526
G1 X110.951 Y109.722 E48.44838
G1 X110.923 Y110.67 E48.47993
G1 X111.129 Y111.156 E48.49748
G1 X110.94 Y111.445 E48.50897
G1 X110.807 Y111.356 E48.51429
G1 X110.49 Y111.213 E48.52586
G1 X110.178 Y111.134 E48.53656
G1 X109.792 Y111.192 E48.54954
G1 X109.526 Y111.184 E48.55839
G1 X109.06 Y111.297 E48.57434
G1 X108.789 Y111.484 E48.58529
G1 X108.64 Y111.697 E48.59394
G0 F9000 X108.442 Y111.859
G0 X108.202 Y111.492
G0 X107.905 Y108.637
G0 X108.11 Y107.967
G0 X108.805 Y108.051
G0 X108.699 Y108.523
G1 F1500 X108.39 Y108.832 E48.60847
G0 F9000 X108.427 Y109.361
G1 F1500 X109.298 Y108.49 E48.64944
G0 F9000 X109.892 Y108.461
G1 F1500 X108.516 Y109.838 E48.71419
G0 F9000 X108.651 Y110.268
G1 F1500 X110.512 Y108.407 E48.80173
G0 F9000 X110.83 Y108.655
G1 F1500 X108.659 Y110.826 E48.90384
G0 F9000 X108.929 Y111.122
G1 F1500 X110.886 Y109.165 E48.99589
G0 F9000 X110.742 Y109.874
G1 F1500 X109.629 Y110.987 E49.04825
G0 F9000 X110.24 Y110.942
G1 F1500 X110.727 Y110.455 E49.07115
G0 F9000 X110.816 Y110.932
G1 F1500 X110.713 Y111.034 E49.07597
G0 F9000 X110.503 Y111.503
G0 X111.41 Y113.201
G0 X111.087 Y113.489
G1 F1500 X109.064 Y115.512 E49.17113
G0 F9000 X109.069 Y114.942
G1 F1500 X110.323 Y113.687 E49.23014
G0 F9000 X109.703 Y113.742
G1 F1500 X108.975 Y114.469 E49.26436
G0 F9000 X108.776 Y114.103
G1 F1500 X109.231 Y113.648 E49.28576
G0 F9000 X108.859 Y113.455
G1 F1500 X108.735 Y113.579 E49.29159
G0 F9000 X108.372 Y113.291
G0 X108.5 Y111.838
G0 X108.202 Y111.492
G0 X107.905 Y108.637
G0 X108.11 Y107.967
G0 X110.635 Y107.944
G0 X110.9 Y107.993
G0 X111.242 Y108.446
G0 X111.347 Y109.4
G0 X111.349 Y111.175
G0 X110.998 Y112.691
G0 X111.696 Y113.494
G0 X111.697 Y113.872
G0 X111.238 Y113.904
G1 F1500 X109.02 Y116.122 E49.39592
G0 F9000 X108.578 Y116.009
G0 X107.821 Y116.921
G0 X107.741 Y117.401
G1 F1500 X107.387 Y117.755 E49.41257
G0 F9000 X107.073 Y117.503
G1 F1500 X107.302 Y117.275 E49.42332
G0 F9000 X107.581 Y118.127
G1 F1500 X111.164 Y114.543 E49.59188
G0 F9000 X111.219 Y115.054
G1 F1500 X107.715 Y118.558 E49.75669
G0 F9000 X108.093 Y118.745
G1 F1500 X111.252 Y115.587 E49.90526
G0 F9000 X111.413 Y115.992
G1 F1500 X108.707 Y118.698 E50.03254
G0 F9000 X109.32 Y118.651
G1 F1500 X111.608 Y116.362 E50.14019
G0 F9000 X111.894 Y116.642
G1 F1500 X109.933 Y118.603 E50.23242
G0 F9000 X110.546 Y118.556
G1 F1500 X112.273 Y116.828 E50.31368
G0 F9000 X112.712 Y116.956
G1 F1500 X111.159 Y118.508 E50.38671
G0 F9000 X111.772 Y118.461
G1 F1500 X113.315 Y116.917 E50.45931
G1 X113.316 Y116.917
G1 X113.395 Y116.838 E50.46302
G0 F9000 X113.905 Y116.758
G0 X113.899 Y117.298
G0 X113.41 Y118.095
G0 X113.01 Y117.789
G1 F1500 X112.385 Y118.414 E50.49242
G1 F2700 E45.49242
G0 F9000 X112.419 Y118.874
G0 X113.387 Y118.726
G0 X113.898 Y117.358
G0 X113.819 Y116.649
G0 X113.413 Y116.289
G0 X112.665 Y116.562
G0 X111.652 Y115.564
G0 X111.696 Y113.494
G0 X110.994 Y111.707
G0 X111.349 Y111.175
G0 X111.347 Y109.4
G0 X111.242 Y108.446
G0 X110.9 Y107.993
G0 X110.635 Y107.944
G0 X109.441 Y108.008
G0 X108.391 Y107.667
G0 X105.943 Y102.727
G0 X107.025 Y101.909
G1 F2700 E50.49242
G1 F967.7 X106.986 Y101.975 E50.49637
G1 X106.91 Y101.975 E50.50029
G1 X106.871 Y101.909 E50.50424
G1 X106.91 Y101.843 E50.5082
G1 X106.986 Y101.843 E50.51211
G0 F9000 X106.794 Y102.784
G1 F1500 X106.877 Y102.719 E50.51562
G1 X107.12 Y102.593 E50.52472
G1 X107.252 Y102.327 E50.5346
G1 X107.532 Y102.05 E50.5477
G1 X107.892 Y101.822 E50.56187
G1 X108.171 Y101.699 E50.57202
G1 F1204.8 X108.884 Y101.345 E50.60498
G1 X108.09 Y101.309 E50.63789
G1 F1500 X106.402 Y101.438 E50.6942
G1 X106.476 Y102.45 E50.72795
G1 X106.502 Y102.702 E50.73637
G1 X106.794 Y102.784 E50.74646
G0 F9000 X107.165 Y102.83
G0 X108.983 Y101.626
G0 X110.549 Y101.995
G0 X111.622 Y101.426
G0 X111.92 Y101.467
G0 X111.87 Y100.826
G0 X108.858 Y100.987
G0 X108.884 Y101.345
G1 F1006.7 X109.032 Y101.333 E50.75382
G1 F1195.2 X109.695 Y101.6 E50.78365
G1 F1459.9 X109.921 Y101.583 E50.7914
G1 F1342.3 X110.347 Y101.628 E50.80732
G1 F1250 X110.494 Y101.704 E50.81393
G1 X110.594 Y101.594 E50.81986
G1 F1382.5 X110.955 Y101.456 E50.83381
G1 F1578.9 X111.201 Y101.426 E50.84164
G1 F1239.7 X111.55 Y101.138 E50.85985
G1 F1113.2 X111.092 Y101.048 E50.88077
G1 F1247.4 X110.424 Y101.168 E50.90791
G1 F1351.4 X109.836 Y101.178 E50.92962
G1 F1470.6 X109.44 Y101.209 E50.9431
G1 F1195.2 X109.032 Y101.333 E50.9609
;MESH:NONMESH
G0 F300 X109.032 Y101.333 Z2.6
G0 F9000 X109.006 Y100.976
G0 X106.2 Y101.265
G0 X106.109 Y102.392
;TIME_ELAPSED:142.532612
;LAYER:12
;TYPE:WALL-INNER
;MESH:car_0.ply
G1 F1500 X106.285 Y102.279 E50.96785
G1 X106.657 Y102.211 E50.98043
G1 X106.967 Y102.28 E50.99099
G1 X107.306 Y102.459 E51.00374
G1 X107.45 Y102.453 E51.00854
G1 X107.753 Y102.253 E51.02061
G1 X108.32 Y102.026 E51.04093
G1 X108.43 Y102.003 E51.04466
G1 X108.923 Y101.786 E51.06258
G1 X109.234 Y101.827 E51.07301
G1 X109.672 Y101.981 E51.08846
G1 X110.095 Y101.985 E51.10253
G1 X110.621 Y102.155 E51.12091
G1 X110.828 Y101.916 E51.13143
G1 X111.055 Y101.803 E51.13986
G1 X111.313 Y101.801 E51.14844
G1 X111.421 Y101.708 E51.15318
G1 X111.656 Y101.627 E51.16145
G1 X112.03 Y101.701 E51.17413
G1 X112.135 Y101.785 E51.1786
G1 X112.031 Y100.641 E51.21681
G1 X106.014 Y101.106 E51.41753
G1 X106.109 Y102.392 E51.46042
G1 F2700 E46.46042
G0 F9000 X106.346 Y101.998
G0 X105.931 Y102.687
G0 X106.004 Y103.916
G0 X106.291 Y104.304
G1 F2700 E51.46042
G1 F1087 X106.225 Y104.471 E51.46866
G1 F1379.3 X106.19 Y104.811 E51.48103
G1 F1666.7 X106.2 Y105.057 E51.4884
G1 F2700 E46.4884
G0 F9000 X106.368 Y104.157
G0 X108.068 Y104.61
G0 X108.081 Y105.057
G0 X108.199 Y105.572
G0 X108.355 Y105.933
G0 X108.805 Y106.368
G0 X109.6 Y106.233
G0 X110.227 Y105.963
G0 X110.469 Y104.601
G0 X112.208 Y103.853
G1 F2700 E51.4884
G1 F1149.4 X112.324 Y104.214 E51.50485
G1 F1405.2 X112.371 Y104.537 E51.51644
G1 F2700 E46.51644
G0 F9000 X112.431 Y105.062
G0 X108.828 Y113.089
G0 X108.476 Y114.651
G1 F2700 E51.51644
G1 F1500 X108.579 Y114.43 E51.52455
G1 X109.018 Y114.082 E51.54319
G1 F1526.7 X109.182 Y113.996 E51.54924
G1 F1474.2 X109.521 Y113.986 E51.56071
G1 F1279.3 X109.955 Y114.106 E51.57827
G1 F1171.9 X110.131 Y114.321 E51.5901
G1 X110.295 Y114.084 E51.60237
G1 F1287.6 X110.561 Y113.968 E51.61362
G1 F1260.5 X111.073 Y113.87 E51.63425
G1 F1127.8 X111.171 Y113.9 E51.63878
G1 X111.387 Y113.866 E51.64846
G1 X111.402 Y113.728 E51.6546
G1 X111.488 Y113.437 E51.66802
G1 X111.058 Y113.312 E51.68783
G1 X110.951 Y113.419 E51.69452
G1 F1257.9 X110.707 Y113.51 E51.70485
G1 F1379.3 X109.965 Y113.683 E51.73241
G1 F1435.4 X109.191 Y113.618 E51.75941
G1 F1526.7 X109.03 Y113.525 E51.76548
G1 F1500 X108.759 Y113.286 E51.7775
G1 X108.497 Y113.377 E51.78673
G1 X108.287 Y113.757 E51.80117
G1 X108.362 Y114.05 E51.81123
G1 X108.37 Y114.429 E51.82383
G1 X108.476 Y114.651 E51.83202
G0 F9000 X108.724 Y114.188
G0 X108.406 Y115.738
G0 X108.058 Y116.983
G0 X106.991 Y116.887
G0 X106.661 Y117.194
G0 X106.697 Y117.914
G0 X107.399 Y119.187
G0 X107.269 Y119.371
G1 F1500 X113.599 Y118.883 E52.04318
G1 X113.489 Y118.333 E52.06183
G1 X113.528 Y117.93 E52.0753
G1 X113.715 Y117.695 E52.08529
G1 X113.916 Y117.528 E52.09398
G1 X114.08 Y117.461 E52.09987
G1 X114.046 Y116.959 E52.11661
G1 X113.957 Y116.457 E52.13356
G1 X113.913 Y116.451 E52.13504
G1 X113.679 Y116.249 E52.14532
G1 X113.511 Y116.012 E52.15498
G1 X113.259 Y116.42 E52.17093
G1 X113.027 Y116.587 E52.18044
G1 X112.802 Y116.634 E52.18809
G1 X112.642 Y116.616 E52.19344
G1 X112.419 Y116.521 E52.2015
G1 X112.026 Y116.077 E52.22123
G1 X111.723 Y116.303 E52.2338
G1 X111.364 Y116.348 E52.24583
G1 X111.028 Y116.487 E52.25793
G1 X110.549 Y116.44 E52.27393
G1 X110.298 Y116.287 E52.28371
G1 X109.966 Y116.566 E52.29813
G1 X109.803 Y116.626 E52.30391
G1 X109.542 Y116.644 E52.31261
G1 X109.335 Y116.608 E52.3196
G1 X108.962 Y116.444 E52.33315
G1 X108.58 Y116.168 E52.34883
G1 X108.498 Y116.063 E52.35326
G1 X108.366 Y116.467 E52.3674
G1 X108.077 Y116.784 E52.38166
G1 X107.751 Y116.914 E52.39334
G1 X107.547 Y116.9 E52.40014
G1 X107.104 Y116.748 E52.41571
G1 X106.944 Y116.595 E52.42308
G1 X106.878 Y116.755 E52.42883
G1 X106.726 Y116.964 E52.43743
G1 X106.49 Y117.094 E52.44639
G1 X106.535 Y118.048 E52.47816
G1 X106.717 Y118.085 E52.48433
G1 X107.054 Y118.304 E52.4977
G1 X107.202 Y118.575 E52.50797
G1 X107.216 Y118.968 E52.52105
G1 X107.269 Y119.371 E52.53457
G0 F9000 X106.921 Y119.8
;TYPE:WALL-OUTER
G1 F1500 X113.991 Y119.254 E52.77042
G1 X113.986 Y118.779 E52.78622
G1 X113.899 Y118.343 E52.80101
G1 X113.91 Y118.109 E52.8088
G1 X113.975 Y117.999 E52.81305
G1 X114.157 Y117.844 E52.821
G1 X114.494 Y117.774 E52.83245
G1 X114.469 Y117.193 E52.85179
G1 X114.443 Y116.91 E52.86124
G1 X114.393 Y116.592 E52.87195
G1 X114.362 Y116.46 E52.87646
G1 X114.317 Y116.124 E52.88773
G1 X114.134 Y116.111 E52.89383
G1 X113.907 Y115.917 E52.90377
G1 X113.807 Y115.618 E52.91425
G1 F1250 X113.721 Y115.603 E52.91774
G1 F1071.4 X113.794 Y115.306 E52.93198
G1 X113.94 Y115.145 E52.9421
G1 X113.731 Y115.006 E52.95379
G1 F1204.8 X113.615 Y114.826 E52.96265
G1 F1511.3 X113.58 Y114.693 E52.96719
G1 X113.571 Y114.83 E52.97172
G1 F1204.8 X113.491 Y114.961 E52.97808
G1 F1071.4 X113.16 Y115.056 E52.99412
G1 X113.205 Y115.239 E53.00289
G1 X113.333 Y115.508 E53.01676
G1 X113.359 Y115.631 E53.02262
G1 F1250 X113.255 Y115.668 E53.02702
G1 F1500 X112.937 Y116.172 E53.04684
G1 X112.87 Y116.219 E53.04957
G1 X112.668 Y116.197 E53.05632
G1 X112.392 Y115.886 E53.07015
G1 F1357.5 X112.172 Y115.577 E53.08409
G1 F1060.1 X112.007 Y115.386 E53.09597
G1 F1100.9 X111.87 Y115.688 E53.111
G1 F1425.2 X111.555 Y115.94 E53.12512
G1 F1500 X111.332 Y115.931 E53.13255
G1 X110.989 Y116.078 E53.14496
G1 F1481.5 X110.617 Y116.042 E53.15754
G1 F1445.8 X110.348 Y115.734 E53.17165
G1 F1428.6 X110.328 Y115.805 E53.17423
G1 F1463.4 X110.22 Y115.89 E53.17892
G1 F1500 X110.063 Y115.932 E53.18432
G1 X110.005 Y116.014 E53.18766
G1 X109.743 Y116.224 E53.19883
G1 X109.461 Y116.228 E53.20821
G1 X109.179 Y116.103 E53.21847
G1 F1421.8 X108.71 Y115.768 E53.23869
G1 F1318.7 X108.665 Y115.459 E53.25051
G1 F1217 X108.781 Y115.195 E53.26233
G1 F1158.3 X108.752 Y115.016 E53.27014
G1 F1310 X108.88 Y114.711 E53.28274
G1 F1500 X109.301 Y114.367 E53.30082
G1 X109.401 Y114.352 E53.30418
G1 F1411.8 X109.693 Y114.474 E53.31536
G1 F1263.2 X109.896 Y114.793 E53.3303
G1 F1204.8 X109.93 Y115.054 E53.3412
G1 F1207.2 X110.018 Y115.168 E53.34715
G1 X110.173 Y115.188 E53.35361
G1 F1247.4 X110.323 Y115.348 E53.36238
G1 X110.422 Y115.016 E53.37624
G1 F1268.5 X110.391 Y114.725 E53.38775
G1 F1411.8 X110.621 Y114.403 E53.40173
G1 F1500 X110.697 Y114.355 E53.40472
G1 X110.972 Y114.326 E53.41392
G1 X111.204 Y114.401 E53.42203
G1 X111.338 Y114.334 E53.42701
G1 F1234.6 X111.553 Y114.303 E53.43579
G1 F845.1 X111.826 Y114.346 E53.4521
G1 F840.3 X111.826 Y114.117 E53.4657
G1 F1224.5 X111.916 Y113.632 E53.4858
G1 F1500 X112.052 Y113.517 E53.49172
G1 X112.099 Y113.376 E53.49666
G1 X112.065 Y113.273 E53.50027
G1 X111.963 Y113.258 E53.5037
G1 X111.68 Y113.004 E53.51635
G1 X111.269 Y112.888 E53.53055
G1 X111.002 Y112.711 E53.54121
G1 X110.589 Y113.121 E53.56056
G1 X110.26 Y113.18 E53.57168
G1 X109.932 Y113.203 E53.58262
G1 X109.772 Y113.271 E53.5884
G1 X109.353 Y113.275 E53.60233
G1 X109.046 Y113.006 E53.61591
G1 X108.832 Y112.794 E53.62593
G1 X108.677 Y112.896 E53.6321
G1 X108.413 Y112.949 E53.64106
G1 X108.197 Y113.098 E53.64978
G1 X108.012 Y113.418 E53.66208
G1 X107.887 Y113.657 E53.67105
G1 X107.875 Y113.762 E53.67456
G1 X107.982 Y114.18 E53.68891
G1 X107.965 Y114.511 E53.69994
G1 F1452.8 X108.147 Y114.859 E53.71342
G1 F1268.5 X108.245 Y115.127 E53.72465
G1 F1217 X108.199 Y115.423 E53.73693
G1 F1271.2 X108.214 Y115.718 E53.74852
G1 F1369.9 X107.996 Y116.284 E53.77061
G1 F1500 X107.812 Y116.477 E53.77948
G1 X107.686 Y116.526 E53.78398
G1 X107.307 Y116.394 E53.79732
G1 F1452.8 X107.067 Y116.147 E53.80915
G1 F1250 X107.07 Y115.897 E53.81913
G1 F1121.5 X107.136 Y115.718 E53.82762
G1 X107.134 Y115.557 E53.83478
G1 X106.719 Y115.53 E53.85328
G1 F1456.3 X106.612 Y115.3 E53.86197
G1 X106.553 Y115.588 E53.87204
G1 F1121.5 X106.401 Y115.74 E53.8816
G1 X106.534 Y115.843 E53.88909
G1 F1214.6 X106.617 Y116.152 E53.90223
G1 F1379.3 X106.592 Y116.399 E53.91121
G1 F1467 X106.461 Y116.664 E53.92126
G1 F1500 X106.252 Y116.756 E53.92886
G1 X106.072 Y116.752 E53.93485
G1 X106.126 Y117.862 E53.97181
G1 X106.166 Y118.192 E53.98286
G1 X106.179 Y118.448 E53.99139
G1 X106.513 Y118.423 E54.00253
G1 X106.804 Y118.637 E54.01454
G1 X106.817 Y119.001 E54.02666
G1 X106.921 Y119.8 E54.05346
G1 F2700 E49.05346
G0 F9000 X107.157 Y119.51
G0 X106.956 Y118.041
G0 X106.697 Y117.914
G0 X106.661 Y117.194
G0 X106.881 Y117.035
G0 X106.793 Y116.244
G0 X106.734 Y115.704
G0 X106.612 Y115.3
G1 F2700 E54.05346
G1 F2076.1 X106.609 Y115.257 E54.05449
G1 F1496.3 X106.688 Y114.843 E54.06855
G1 F1013.5 X106.74 Y114.673 E54.0773
G1 F2700 E49.0773
G0 F9000 X106.4 Y112.061
G1 F2700 E54.0773
G1 F1666.7 X106.402 Y111.611 E54.09077
G1 F1438.8 X106.377 Y110.972 E54.11294
G1 F1379.3 X106.322 Y110.348 E54.1356
G1 F1327.4 X106.323 Y110.047 E54.14691
G1 F1176.5 X106.341 Y109.815 E54.15678
G1 F1056.3 X106.342 Y109.523 E54.17057
G1 F1169.6 X106.484 Y109.27 E54.18295
G1 F1492.5 X106.554 Y108.925 E54.19471
G1 F1604.3 X106.547 Y108.651 E54.20324
G1 F1456.3 X106.497 Y108.517 E54.20814
G1 F1111.1 X106.269 Y108.263 E54.22346
G1 X106.196 Y108.596 E54.23877
G1 F1456.3 X106.168 Y108.667 E54.24138
G1 F1604.3 X106.184 Y108.93 E54.24958
G1 F1492.5 X106.242 Y109.248 E54.26038
G1 F1169.6 X106.342 Y109.523 E54.27287
G0 F9000 X106.269 Y108.263
G1 F990.1 X106.21 Y107.809 E54.29593
G1 F1140.7 X106.128 Y107.454 E54.31187
G1 F1192.8 X106.129 Y107.163 E54.32404
G1 F1333.3 X106.023 Y106.956 E54.33274
G1 F1652.9 X105.995 Y106.724 E54.3398
G1 F2006.7 X105.893 Y106.295 E54.35076
G0 F9000 X105.951 Y106.009
G1 F1550.4 X105.983 Y105.942 E54.35315
G1 F1522.8 X106.144 Y105.865 E54.359
G1 F1500 X106.326 Y105.922 E54.36534
G1 X106.423 Y105.908 E54.3686
G1 X106.403 Y105.646 E54.37734
G1 X106.574 Y105.118 E54.3958
G1 X106.576 Y104.744 E54.40824
G1 F1339.3 X106.716 Y104.574 E54.41644
G1 F1149.4 X106.964 Y104.484 E54.42789
G1 F1094.9 X107.087 Y104.485 E54.4335
G1 X107.172 Y104.55 E54.43837
G1 X107.188 Y104.038 E54.46171
G1 X107.224 Y103.9 E54.46821
G1 X107.181 Y103.857 E54.47098
G1 F1174.2 X106.772 Y103.965 E54.48896
G1 F1282.1 X106.204 Y103.727 E54.51292
G1 F1327.4 X106.209 Y103.555 E54.51939
G1 F1354.4 X106.05 Y103.524 E54.52536
G1 X105.902 Y103.368 E54.53328
G1 X105.848 Y103.165 E54.54102
G1 X105.787 Y103.174 E54.54329
G1 X105.768 Y103.793 E54.5661
G1 F1363.6 X105.811 Y103.944 E54.57184
G1 F1432 X105.776 Y104.476 E54.59042
G1 F1500 X105.829 Y105.115 E54.61174
G1 F1526.7 X105.951 Y106.009 E54.64123
G1 F2700 E49.64123
G0 F9000 X106.181 Y105.568
G0 X106.004 Y103.916
G0 X105.931 Y102.687
G0 X105.804 Y103.124
G1 F2700 E54.64123
G1 F1255.2 X105.922 Y102.939 E54.64995
G1 F1432 X106.157 Y102.795 E54.65955
G1 F1500 X106.27 Y102.769 E54.66341
G1 X106.409 Y102.672 E54.66905
G1 X106.718 Y102.601 E54.67959
G1 X107.215 Y102.864 E54.69829
G1 X107.541 Y102.849 E54.70915
G1 X107.773 Y102.749 E54.71755
G1 X107.94 Y102.614 E54.72469
G1 X108.392 Y102.423 E54.74101
G1 X108.552 Y102.386 E54.74648
G1 X109.025 Y102.177 E54.76368
G1 X109.602 Y102.381 E54.78403
G1 X110.029 Y102.384 E54.79823
G1 X110.494 Y102.533 E54.81447
G1 X110.701 Y102.642 E54.82226
G1 X110.787 Y102.591 E54.82558
G1 X111.078 Y102.228 E54.84105
G1 X111.217 Y102.185 E54.84589
G1 X111.45 Y102.271 E54.85415
G1 X111.628 Y102.051 E54.86357
G1 X111.706 Y102.024 E54.86631
G1 X111.848 Y102.052 E54.87113
G1 X112.109 Y102.345 E54.88418
G1 F1442.3 X112.423 Y102.521 E54.89663
G1 F1287.6 X112.559 Y102.69 E54.90503
G1 X112.578 Y102.43 E54.91514
G1 F1442.3 X112.576 Y102.111 E54.92617
G1 F1500 X112.516 Y101.611 E54.94292
G1 X112.412 Y100.355 E54.98484
G1 X112.428 Y100.209 E54.98972
G1 X105.553 Y100.74 E55.21907
G1 X105.597 Y100.899 E55.22455
G1 X105.7 Y102.267 E55.27018
G1 X105.723 Y102.684 E55.28407
G1 F1307.2 X105.804 Y103.124 E55.30115
G1 F2700 E50.30115
G0 F9000 X105.963 Y102.613
G0 X106.315 Y102.441
G0 X106.707 Y102.36
G0 X107.264 Y102.643
G0 X109.052 Y103.865
G0 X109.113 Y105.37
G1 F2700 E55.30115
G1 F1244.8 X109.418 Y105.326 E55.3135
G1 X109.48 Y104.967 E55.3281
G1 F1229.5 X109.447 Y104.494 E55.34734
G1 F1145 X109.511 Y104.209 E55.36007
G1 F1073.3 X109.524 Y103.888 E55.375
G1 F1065.7 X109.566 Y103.809 E55.37919
G1 F1156.1 X109.706 Y103.749 E55.38576
G1 F1411.8 X109.922 Y103.727 E55.39343
G1 F1428.6 X109.57 Y103.762 E55.40579
G1 F1162.8 X109.401 Y103.681 E55.41383
G1 F1060.1 X108.997 Y103.742 E55.43306
G1 X108.87 Y103.818 E55.44002
G1 X108.923 Y103.902 E55.4447
G1 F1073.3 X108.959 Y104.176 E55.45754
G1 F1102.9 X108.927 Y104.324 E55.46439
G1 F1121.5 X108.96 Y104.403 E55.4682
G1 F1207.2 X109.001 Y104.66 E55.47895
G1 F1273.9 X108.993 Y104.982 E55.49157
G1 F1244.8 X109.06 Y105.277 E55.50369
G1 X109.113 Y105.37 E55.50798
G1 F2700 E50.50798
G0 F9000 X109.255 Y105.102
G0 X109.316 Y103.862
G0 X109.922 Y103.727
G1 F2700 E55.50798
G1 F1428.6 X110.227 Y103.736 E55.51864
G1 F1405.2 X110.492 Y103.654 E55.52849
G1 F1534.5 X110.582 Y103.644 E55.53143
G1 F2700 E50.53143
G0 F9000 X111.251 Y103.719
G0 X111.542 Y103.695
G0 X112.855 Y105.338
G1 F2700 E55.53143
G1 F1500 X112.703 Y104.025 E55.5754
G1 F1485.1 X112.669 Y103.559 E55.59109
G1 F1405.2 X112.673 Y103.162 E55.60519
G1 F1318.7 X112.552 Y102.749 E55.62147
G1 F1271.2 X112.513 Y102.831 E55.62503
G1 F1327.4 X112.213 Y103.083 E55.63976
G1 F1405.2 X112.242 Y103.239 E55.64539
G1 F1425.2 X112.149 Y103.373 E55.6511
G1 F1442.3 X111.513 Y103.506 E55.67358
G1 F1395.3 X111.067 Y103.493 E55.68953
G1 F1388.9 X110.816 Y103.615 E55.69956
G1 F1470.6 X110.582 Y103.644 E55.70755
G1 F1467 X110.83 Y103.666 E55.71602
G1 F1385.7 X110.948 Y103.718 E55.72066
G1 F1357.5 X111.119 Y103.894 E55.72968
G1 X111.178 Y104.026 E55.735
G1 X111.24 Y103.97 E55.73807
G1 F1395.3 X111.522 Y103.918 E55.74832
G1 F1467 X111.806 Y104.121 E55.76019
G1 F1500 X111.949 Y104.38 E55.77003
G1 X111.995 Y104.642 E55.77888
G1 X112.106 Y104.927 E55.78905
G1 X112.354 Y105.353 E55.80545
G1 X112.591 Y105.228 E55.81436
G1 X112.798 Y105.27 E55.82138
G1 X112.855 Y105.338 E55.82434
G0 F9000 X112.919 Y106.184
G1 F1764.7 X112.918 Y106.508 E55.8335
G1 F1435.4 X112.861 Y106.918 E55.84788
G1 F1038.1 X112.795 Y107.24 E55.86368
G1 F870.8 X112.819 Y107.759 E55.89345
G1 F809.7 X112.811 Y108.066 E55.91237
G1 F840.3 X112.939 Y108.896 E55.96223
G1 F1113.2 X113.097 Y109.425 E55.98697
G1 F1522.8 X113.157 Y109.781 E55.9988
G1 F1685.4 X113.267 Y111.031 E56.03594
G1 F1769.9 X113.323 Y111.508 E56.04948
G1 F2700 E51.04948
G0 F9000 X113.467 Y114.239
G1 F2700 E56.04948
G1 F1162.8 X113.515 Y114.372 E56.05555
G1 F1481.5 X113.58 Y114.693 E56.06658
G1 F2700 E51.06658
G0 F9000 X113.582 Y115.151
G0 X113.544 Y115.596
G0 X113.125 Y116.319
G0 X112.542 Y116.406
G0 X112.336 Y116.179
G0 X112.067 Y115.779
G0 X112.007 Y115.386
G1 F2700 E56.06658
G1 F918.8 X111.984 Y115.133 E56.08037
G1 F857.1 X111.873 Y114.937 E56.09348
G1 F878.5 X111.897 Y114.74 E56.10475
G1 F815.2 X111.826 Y114.346 E56.12925
G1 F2700 E51.12925
G0 F9000 X111.839 Y114.327
G0 X111.411 Y114.003
G0 X110.493 Y114.144
G0 X110.225 Y114.598
G0 X110.199 Y114.957
G0 X110.335 Y115.378
G1 F2700 E56.12925
G1 F1385.7 X110.357 Y115.704 E56.14102
G1 F2700 E51.14102
G0 F9000 X110.334 Y116.153
G0 X109.821 Y116.474
G0 X109.46 Y116.488
G0 X109.05 Y116.306
G0 X108.538 Y115.932
G0 X108.435 Y115.402
G0 X108.634 Y114.595
G0 X109.188 Y114.159
G0 X110.69 Y113.327
G0 X112.365 Y102.247
G0 X111.989 Y101.857
G0 X110.523 Y101.825
G0 X110.52 Y102.035
;TYPE:FILL
G1 F2700 E56.14102
G1 F3000 X109.409 Y100.924 E56.19328
G0 F9000 X109.425 Y101.142
G0 X106.302 Y101.354
G0 X106.151 Y101.175
G1 F3000 X106.11 Y101.329 E56.19858
G1 F2700 E51.19858
G0 F9000 X106.329 Y101.314
G0 X105.939 Y102.669
G0 X108.828 Y113.089
G0 X108.787 Y113.796
;TYPE:SKIN
G1 F2700 E56.19858
G1 F1229.5 X108.756 Y113.848 E56.20103
G1 X108.696 Y113.848 E56.20347
G1 X108.665 Y113.796 E56.20592
G1 X108.696 Y113.744 E56.20838
G1 X108.756 Y113.744 E56.21081
G0 F9000 X108.918 Y113.56
G0 X109.562 Y113.817
G0 X108.634 Y114.595
G0 X108.435 Y115.402
G0 X108.538 Y115.932
G0 X109.667 Y117.933
G0 X109.625 Y118.414
G1 F1503.8 X109.743 Y118.423 E56.21474
G1 F1385.7 X110.069 Y118.346 E56.2268
G1 F1232 X110.328 Y118.321 E56.23734
G0 F9000 X110.526 Y117.768
G0 X111.427 Y117.79
G0 X111.797 Y118.236
G1 F1345.3 X112.718 Y118.163 E56.2716
G1 F1373 X112.766 Y117.852 E56.28303
G1 F1392.1 X112.858 Y117.566 E56.2938
G1 F1382.5 X112.982 Y117.388 E56.30163
G1 X112.781 Y117.416 E56.30895
G1 X112.396 Y117.35 E56.32305
G1 X112.398 Y117.588 E56.33164
G1 F1363.6 X112.315 Y117.87 E56.34239
G1 F1345.3 X112.03 Y118.091 E56.35577
G1 X111.874 Y118.151 E56.36197
G1 X111.797 Y118.236 E56.36622
G0 F9000 X111.428 Y117.79
G0 X108.582 Y116.383
G0 X107.506 Y117.055
G0 X106.991 Y116.887
G0 X106.661 Y117.194
G0 X106.693 Y117.842
G0 X107.313 Y118.88
G0 X107.579 Y118.984
G1 F1500 X110.764 Y118.738 E56.47247
G1 F1310 X111.15 Y118.65 E56.48755
G1 X111.928 Y118.648 E56.51718
G1 F1500 X113.177 Y118.551 E56.55884
G1 X113.138 Y118.228 E56.56966
G1 X113.166 Y117.956 E56.57876
G1 X113.25 Y117.705 E56.58756
G1 X113.471 Y117.428 E56.59935
G1 X113.455 Y117.173 E56.60785
G1 X113.459 Y117.019 E56.61297
G1 X113.444 Y116.73 E56.62259
G1 X113.169 Y116.924 E56.63379
G1 X112.812 Y116.997 E56.64591
G1 X112.526 Y116.955 E56.65552
G1 X112.197 Y116.813 E56.66744
G1 X112.004 Y116.595 E56.67712
G1 X111.889 Y116.76 E56.68381
G1 X111.973 Y116.927 E56.69003
G1 X111.984 Y117.608 E56.71268
G1 X111.838 Y117.721 E56.71882
G1 X111.672 Y117.768 E56.72456
G1 F1315.8 X111.283 Y118.132 E56.74476
G1 F1167.3 X111.175 Y118.138 E56.74939
G1 F1310 X110.38 Y117.865 E56.7814
G1 F1500 X109.941 Y117.917 E56.7961
G1 X109.711 Y118.032 E56.80465
G1 X109.507 Y117.904 E56.81266
G1 X109.45 Y117.752 E56.81806
G1 X109.149 Y117.433 E56.83265
G1 X108.967 Y117.03 E56.84736
G1 X108.971 Y116.841 E56.85364
G1 X108.65 Y116.664 E56.86584
G1 X108.595 Y116.764 E56.86963
G1 X108.268 Y117.089 E56.88497
G1 X108.019 Y117.22 E56.89432
G1 X107.752 Y117.272 E56.90337
G1 X107.441 Y117.244 E56.91376
G1 X107.074 Y117.119 E56.92665
G1 X107.108 Y117.569 E56.94166
G1 X107.08 Y117.649 E56.94448
G1 X106.883 Y117.77 E56.95217
G1 X107.175 Y117.957 E56.9637
G1 X107.387 Y118.163 E56.97354
G1 X107.5 Y118.372 E56.98144
G1 X107.566 Y118.693 E56.99234
G1 X107.579 Y118.984 E57.00203
G0 F9000 X108.001 Y118.749
G1 F1500 X107.724 Y118.472 E57.01506
G0 F9000 X108.526 Y118.708
G1 F1500 X107.389 Y117.572 E57.06851
G1 X107.389 Y117.571
G1 X107.299 Y117.481 E57.07275
G0 F9000 X107.847 Y117.464
G1 F1500 X109.05 Y118.667 E57.12933
G0 F9000 X109.401 Y118.452
G1 F1500 X108.263 Y117.314 E57.18286
G0 F9000 X108.633 Y117.118
G1 F1500 X108.907 Y117.393 E57.19577
G0 F9000 X109.521 Y117.248
G1 F2700 E52.19577
G0 F9000 X108.538 Y115.932
G0 X108.435 Y115.402
G0 X108.634 Y114.595
G0 X109.562 Y113.817
G0 X108.828 Y113.089
G0 X108.741 Y111.726
G0 X108.465 Y111.378
;TYPE:WALL-INNER
G1 F2700 E57.19577
G1 F1038.1 X108.415 Y111.028 E57.21276
G0 F9000 X108.313 Y109.557
G0 X108.329 Y109.999
G1 F1408.5 X108.596 Y109.589 E57.23009
G1 F1500 X108.438 Y109.04 E57.2491
G1 F1546.4 X108.412 Y108.618 E57.26274
G1 F1500 X108.431 Y108.52 E57.26606
G1 X108.232 Y108.309 E57.2757
G1 X108.173 Y108.131 E57.28194
G1 X108.027 Y108.113 E57.28683
G1 X107.958 Y108.381 E57.29604
G1 X108.012 Y108.605 E57.3037
G1 F1558.4 X108.057 Y108.937 E57.31443
G1 F1608.6 X108.068 Y109.094 E57.31931
G1 F1500 X108.166 Y109.699 E57.33969
G1 F1408.5 X108.329 Y109.999 E57.35179
G1 F2700 E52.35179
G0 F9000 X108.313 Y109.557
G0 X108.807 Y109.621
G0 X110.565 Y109.457
G0 X110.853 Y109.498
G1 F2700 E57.35179
G1 F1515.2 X110.936 Y109.44 E57.35512
G1 X111.158 Y109.396 E57.36257
G1 F1388.9 X111.116 Y109.08 E57.37402
G1 F1049 X110.963 Y108.808 E57.38887
G1 F1027.4 X110.845 Y109.055 E57.40216
G1 F1351.4 X110.687 Y109.323 E57.41364
G1 F1515.2 X110.853 Y109.498 E57.42159
G0 F9000 X110.963 Y108.808
G1 F836.8 X110.921 Y108.425 E57.44456
G1 F2700 E52.44456
G0 F9000 X110.833 Y109.747
G0 X110.928 Y110.92
G0 X111.033 Y111.155
G1 F2700 E57.44456
G1 F1522.8 X110.96 Y111.197 E57.44732
G1 X111.033 Y111.239 E57.45008
G1 X111.058 Y111.197 E57.45168
G0 F9000 X110.883 Y111.728
;TYPE:WALL-OUTER
G1 F1500 X110.956 Y111.728 E57.45411
G1 X111.23 Y111.529 E57.46537
G1 X111.524 Y111.465 E57.47538
G1 X111.581 Y111.419 E57.47781
G1 X111.629 Y111.266 E57.48315
G1 X111.529 Y110.966 E57.49366
G1 X111.454 Y110.873 E57.49764
G1 X111.381 Y110.882 E57.50008
G1 F1492.5 X111.12 Y110.82 E57.50905
G1 F1481.5 X110.836 Y110.509 E57.52323
G1 F1488.8 X110.698 Y110.943 E57.53849
G1 F1500 X110.505 Y111.266 E57.55101
G1 F1546.4 X110.204 Y111.382 E57.56142
G1 F1570.7 X110.424 Y111.409 E57.56846
G1 F1522.8 X110.883 Y111.728 E57.58677
G0 F9000 X110.204 Y111.382
G1 F1392.1 X109.889 Y111.392 E57.59806
G1 F1222 X109.831 Y111.403 E57.60047
G0 F9000 X108.924 Y111.493
G0 X108.756 Y111.973
G1 F1500 X108.839 Y111.938 E57.60347
G1 X109.226 Y111.492 E57.62311
G1 X109.136 Y111.42 E57.62694
G1 X108.902 Y111.067 E57.64103
G1 X108.83 Y110.881 E57.64766
G1 F1239.7 X108.663 Y110.623 E57.66003
G1 F1047.1 X108.644 Y110.242 E57.67821
G1 F1212.1 X108.753 Y110.125 E57.68479
G1 F1477.8 X109.003 Y109.71 E57.70114
G1 F1617.3 X109.232 Y109.576 E57.70933
G1 F1818.2 X109.347 Y109.564 E57.7125
G1 F1719.2 X109.072 Y109.534 E57.72053
G1 F1538.5 X108.986 Y109.469 E57.72403
G1 F1500 X108.812 Y108.926 E57.74299
G1 X108.81 Y108.655 E57.752
G1 X108.904 Y108.377 E57.76176
G1 X108.604 Y108.144 E57.7744
G1 X108.559 Y108.06 E57.77757
G1 X108.631 Y107.753 E57.78806
G1 X108.145 Y107.729 E57.80424
G1 X107.783 Y107.642 E57.81662
G1 X107.688 Y107.728 E57.82089
G1 X107.638 Y108.017 E57.83064
G1 X107.544 Y108.378 E57.84305
G1 X107.618 Y108.677 E57.85329
G1 X107.676 Y108.999 E57.86417
G1 X107.691 Y109.228 E57.87181
G1 X107.765 Y109.816 E57.89152
G1 F1477.8 X107.903 Y110.09 E57.90188
G1 F1212.1 X108.068 Y110.284 E57.91236
G1 F1052.6 X108.096 Y110.68 E57.93117
G1 F1247.4 X107.966 Y110.996 E57.94484
G1 F1500 X107.912 Y111.536 E57.96289
G1 X108.095 Y111.855 E57.97512
G1 X108.256 Y111.915 E57.98084
G1 X108.612 Y111.915 E57.99268
G1 X108.756 Y111.973 E57.99784
G1 F2700 E52.99784
G0 F9000 X108.725 Y111.647
G0 X108.924 Y111.493
G0 X110.714 Y111.337
G0 X110.84 Y110.466
G1 F2700 E57.99784
G1 F1376.1 X110.818 Y110.129 E58.01008
G1 X110.841 Y110.018 E58.01419
G1 F1463.4 X111.099 Y109.804 E58.02562
G1 F1500 X111.194 Y109.787 E58.02883
G1 X111.428 Y109.856 E58.03694
G1 X111.557 Y109.506 E58.04935
G1 X111.552 Y109.05 E58.06452
G1 X111.479 Y108.614 E58.07922
G1 X111.559 Y108.111 E58.09616
G1 X111.265 Y107.641 E58.1146
G1 X110.927 Y107.676 E58.1259
G1 X110.657 Y107.595 E58.13528
G1 X110.507 Y107.666 E58.1408
G1 X110.556 Y107.914 E58.14921
G1 X110.502 Y108.024 E58.15328
G1 F1425.2 X110.207 Y108.277 E58.16689
G1 F1310 X110.063 Y108.309 E58.1725
G1 F1330.4 X110.258 Y108.395 E58.1805
G1 F1449.3 X110.343 Y108.517 E58.18562
G1 F1500 X110.423 Y108.81 E58.19572
G1 X110.359 Y109.103 E58.20569
G1 X110.276 Y109.164 E58.20912
G1 F1515.2 X110.025 Y109.245 E58.2178
G1 F1526.7 X109.919 Y109.221 E58.22135
G1 F1550.4 X109.747 Y109.095 E58.22822
G1 F1595.7 X109.545 Y109.488 E58.24203
G1 F1744.2 X109.361 Y109.566 E58.24775
G1 F1796.4 X109.715 Y109.682 E58.25809
G1 F1617.3 X110.053 Y109.484 E58.27018
G1 F1500 X110.332 Y109.526 E58.27956
G1 F1456.3 X110.702 Y109.918 E58.29803
G1 F1382.5 X110.818 Y110.129 E58.30672
G1 F2700 E53.30672
G0 F9000 X110.833 Y109.667
G0 X110.58 Y108.324
G0 X110.063 Y108.309
G1 F2700 E58.30672
G1 F1136.4 X109.701 Y108.249 E58.32283
G1 F2700 E53.32283
;MESH:NONMESH
G0 F300 X109.701 Y108.249 Z2.8
G0 F9000 X110.58 Y108.324
G0 X110.77 Y107.848
G0 X105.939 Y102.669
G0 X106.346 Y101.998
G0 X106.108 Y102.458
;TIME_ELAPSED:169.322716
;LAYER:13
;TYPE:WALL-INNER
;MESH:car_0.ply
G1 F2700 E58.32283
G1 F1299.1 X106.343 Y102.332 E58.33169
G1 X106.712 Y102.26 E58.3442
G1 X107.128 Y102.387 E58.35867
G1 X107.443 Y102.523 E58.37008
G1 X107.73 Y102.338 E58.38143
G1 X108.381 Y102.079 E58.40474
G1 X108.732 Y101.917 E58.4176
G1 X109.058 Y101.863 E58.42859
G1 X109.327 Y101.904 E58.43764
G1 X109.719 Y102.06 E58.45167
G1 X110.093 Y102.057 E58.46411
G1 X110.623 Y102.221 E58.48256
G1 X110.835 Y101.98 E58.49324
G1 X111.057 Y101.871 E58.50146
G1 X111.377 Y101.867 E58.51211
G1 X111.593 Y101.793 E58.5197
G1 X111.874 Y101.804 E58.52905
G1 X112.16 Y101.917 E58.53928
G1 X112.114 Y101.558 E58.55132
G1 X112.034 Y100.639 E58.582
G1 X106.016 Y101.104 E58.78276
G1 X106.091 Y102.109 E58.81628
G1 X106.108 Y102.458 E58.8279
G1 F2700 E53.8279
G0 F9000 X106.35 Y102.059
G0 X108.456 Y102.245
G0 X109.034 Y103.894
G0 X109.243 Y104.007
G1 F2700 E58.8279
G1 F1360.3 X109.173 Y104.047 E58.83046
G1 X109.243 Y104.087 E58.83302
G1 X109.267 Y104.047 E58.8345
G1 F2700 E53.8345
G0 F9000 X109.198 Y105.137
G0 X112.061 Y115.836
G0 X107.512 Y119.082
G0 X107.273 Y119.37
G1 F2700 E58.8345
G1 F1299.1 X113.596 Y118.881 E59.04543
G1 X113.5 Y118.428 E59.06084
G1 X113.508 Y118.044 E59.07361
G1 X113.558 Y117.888 E59.07906
G1 X113.701 Y117.699 E59.08694
G1 X113.925 Y117.512 E59.09665
G1 X114.094 Y117.432 E59.10287
G1 X114.033 Y116.822 E59.12325
G1 X113.973 Y116.546 E59.13265
G1 X113.939 Y116.27 E59.1419
G1 X113.846 Y116.246 E59.14509
G1 X113.606 Y115.962 E59.15746
G1 X113.489 Y116.099 E59.16345
G1 X113.258 Y116.544 E59.18013
G1 X113.04 Y116.707 E59.18918
G1 X112.81 Y116.766 E59.19708
G1 X112.646 Y116.753 E59.20255
G1 X112.418 Y116.664 E59.21069
G1 X112.085 Y116.297 E59.22717
G1 X112.033 Y116.196 E59.23095
G1 X111.532 Y116.563 E59.25161
G1 X111.282 Y116.634 E59.26025
G1 X110.909 Y116.614 E59.27268
G1 X110.459 Y116.45 E59.28861
G1 X110.278 Y116.32 E59.29602
G1 X109.97 Y116.597 E59.3098
G1 X109.604 Y116.719 E59.32263
G1 X109.078 Y116.708 E59.34013
G1 X108.807 Y116.601 E59.34982
G1 X108.455 Y116.259 E59.36614
G1 X108.336 Y116.545 E59.37644
G1 X108.046 Y116.909 E59.39192
G1 X107.764 Y117.015 E59.40194
G1 X107.561 Y117.003 E59.40871
G1 X107.31 Y116.942 E59.4173
G1 X106.98 Y116.749 E59.43001
G1 X106.834 Y116.623 E59.43643
G1 X106.716 Y116.776 E59.44285
G1 X106.485 Y116.941 E59.45229
G1 X106.501 Y117.21 E59.46126
G1 X106.51 Y117.677 E59.47679
G1 X106.549 Y118.042 E59.489
G1 X106.764 Y118.088 E59.49631
G1 X106.992 Y118.24 E59.50543
G1 X107.201 Y118.514 E59.51689
G1 X107.238 Y118.733 E59.52428
G1 X107.235 Y119.015 E59.53366
G1 X107.273 Y119.37 E59.54553
G0 F9000 X106.908 Y119.799
;TYPE:WALL-OUTER
G1 F1299.1 X114 Y119.248 E59.78212
G1 X113.983 Y118.776 E59.79783
G1 X113.891 Y118.344 E59.81252
G1 X113.918 Y118.062 E59.82195
G1 X114.138 Y117.85 E59.83211
G1 X114.495 Y117.739 E59.84454
G1 X114.474 Y117.214 E59.86202
G1 X114.429 Y116.76 E59.87719
G1 X114.367 Y116.477 E59.88683
G1 X114.306 Y115.97 E59.90381
G1 X114.099 Y115.936 E59.91079
G1 F1279.9 X113.865 Y115.644 E59.92342
G1 F1189.1 X113.798 Y115.393 E59.93286
G1 F1124.8 X113.851 Y115.204 E59.9404
G1 X113.619 Y115.007 E59.95209
G1 X113.54 Y115.124 E59.95752
G1 X113.297 Y115.185 E59.96714
G1 X113.342 Y115.414 E59.97611
G1 F1173 X113.324 Y115.652 E59.9849
G1 F1261.3 X113.163 Y115.858 E59.99386
G1 F1299.1 X112.938 Y116.292 E60.01012
G1 X112.788 Y116.366 E60.01568
G1 X112.659 Y116.336 E60.02008
G1 X112.409 Y116.054 E60.03262
G1 X112.288 Y115.775 E60.04273
G1 F1302.3 X112.072 Y115.468 E60.05519
G1 X112.029 Y115.259 E60.06227
G1 F1299.1 X111.99 Y115.51 E60.07071
G1 X111.781 Y115.889 E60.08511
G1 X111.296 Y116.239 E60.105
G1 X110.963 Y116.208 E60.11613
G1 F1325.6 X110.597 Y116.076 E60.12881
G1 F1382 X110.364 Y115.801 E60.14008
G1 F1603.8 X110.316 Y115.549 E60.14699
G1 X110.261 Y115.809 E60.15415
G1 F1353.2 X110.005 Y116.025 E60.16484
G1 F1299.1 X109.764 Y116.247 E60.17574
G1 X109.525 Y116.319 E60.18404
G1 X109.082 Y116.305 E60.19878
G1 X108.602 Y115.843 E60.22094
G1 F1124.8 X108.51 Y115.786 E60.2251
G1 F856.1 X108.375 Y115.587 E60.23724
G1 X108.275 Y115.783 E60.24834
G1 F1124.8 X108.164 Y115.885 E60.25413
G1 F1299.1 X108.002 Y116.324 E60.2697
G1 X107.815 Y116.582 E60.2803
G1 X107.721 Y116.617 E60.28363
G1 X107.48 Y116.572 E60.29179
G1 X107.182 Y116.403 E60.30318
G1 F1289.4 X106.986 Y116.183 E60.31305
G1 F1243.2 X106.961 Y116.009 E60.31916
G1 F1200.1 X107.044 Y115.694 E60.33089
G1 F1189.1 X106.812 Y115.69 E60.33932
G1 X106.645 Y115.601 E60.3462
G1 X106.503 Y115.77 E60.35422
G1 X106.533 Y115.833 E60.35676
G1 F1225.6 X106.557 Y116.178 E60.36895
G1 F1283.1 X106.493 Y116.421 E60.37741
G1 F1299.1 X106.283 Y116.593 E60.38644
G1 X106.064 Y116.618 E60.39377
G1 X106.101 Y117.242 E60.41456
G1 X106.11 Y117.702 E60.42986
G1 X106.187 Y118.434 E60.45434
G1 X106.438 Y118.407 E60.46274
G1 X106.562 Y118.434 E60.46696
G1 X106.756 Y118.563 E60.47471
G1 X106.839 Y118.67 E60.47921
G1 X106.835 Y119.033 E60.49129
G1 X106.908 Y119.799 E60.51688
G1 F2700 E55.51688
G0 F9000 X107.16 Y119.509
G0 X108.378 Y115.976
G0 X108.375 Y115.587
G1 F2700 E60.51688
G1 F755.3 X108.4 Y115.309 E60.53285
G1 F794.6 X108.391 Y115 E60.54966
G0 F9000 X108.386 Y115.016
G1 F921.3 X108.443 Y114.847 E60.55802
G1 F944.8 X108.64 Y114.49 E60.57667
G1 F1011 X108.558 Y114.364 E60.5831
G1 F1181 X108.477 Y114.098 E60.59327
G1 F1175.6 X108.536 Y113.867 E60.60203
G1 F1152.2 X108.783 Y113.804 E60.61159
G1 F1308.9 X109.161 Y113.582 E60.62606
G1 F1349.7 X109.067 Y113.477 E60.63057
G1 F1371.1 X108.835 Y113.361 E60.63875
G1 F1261.3 X108.609 Y113.431 E60.64685
G1 F1105.6 X108.269 Y113.365 E60.66039
G1 F1078.1 X108.099 Y113.693 E60.6752
G1 F1214.1 X108.094 Y114.134 E60.69089
G1 F1181 X108.11 Y114.574 E60.707
G1 F986 X108.386 Y115.016 E60.72983
G1 F2700 E55.72983
G0 F9000 X108.357 Y114.628
G0 X106.779 Y114.644
G1 F2700 E60.72983
G1 F883.7 X106.742 Y114.707 E60.73341
G1 X106.67 Y114.707 E60.73693
G1 X106.633 Y114.644 E60.7405
G1 X106.67 Y114.581 E60.74407
G1 X106.742 Y114.581 E60.74759
G1 F2700 E55.74759
G0 F9000 X106.393 Y111.981
G1 F2700 E60.74759
G1 F1484.7 X106.392 Y111.66 E60.75693
G1 F1318.9 X106.368 Y111.084 E60.77582
G1 F1243.2 X106.316 Y110.309 E60.80282
G1 F1170.4 X106.315 Y109.997 E60.81434
G1 F1149.6 X106.365 Y109.831 E60.82085
G1 F1237.2 X106.448 Y109.474 E60.83365
G1 F1289.4 X106.557 Y109.179 E60.84419
G1 X106.604 Y108.905 E60.85351
G1 F1273.6 X106.598 Y108.556 E60.86535
G1 F1255.2 X106.537 Y108.388 E60.8715
G1 F1110.3 X106.253 Y108.116 E60.8868
G1 X106.177 Y108.5 E60.90204
G1 F1273.6 X106.245 Y109.5 E60.93604
G1 F1197.3 X106.315 Y109.997 E60.95415
G1 F2700 E55.95415
G0 F9000 X106.425 Y108.577
G0 X106.256 Y108.101
G1 F2700 E60.95415
G1 F831.4 X106.233 Y107.899 E60.96472
G1 F918.1 X106.106 Y107.407 E60.98863
G1 F976.8 X106.123 Y107.024 E61.00559
G1 F1147.1 X105.998 Y106.78 E61.01592
G1 F1459.7 X105.992 Y106.705 E61.01814
G0 F9000 X106 Y105.85
G1 F989.8 X106.145 Y105.784 E61.0251
G1 X106.367 Y105.812 E61.03487
G1 X106.344 Y105.585 E61.04483
G1 X106.41 Y105.107 E61.06589
G1 F984.2 X106.381 Y104.722 E61.08284
G1 F948.2 X106.409 Y104.35 E61.09984
G1 F889.8 X106.6 Y104.209 E61.11137
G1 F863.2 X106.822 Y104.154 E61.12282
G1 F989.8 X106.846 Y104.227 E61.12617
G1 F1157.3 X107.034 Y104.248 E61.13324
G1 X107.248 Y104.562 E61.14742
G1 X107.279 Y104.401 E61.15354
G1 X107.306 Y104.082 E61.1655
G1 X107.421 Y103.831 E61.1758
G1 X107.293 Y103.721 E61.1821
G1 X107.265 Y103.766 E61.18408
G1 X106.768 Y103.884 E61.20315
G1 F989.8 X106.778 Y103.96 E61.2065
G1 F863.2 X106.654 Y103.96 E61.21271
G1 X106.302 Y103.878 E61.2308
G1 X106.188 Y103.791 E61.23798
G1 F861.8 X106.121 Y103.627 E61.24686
G1 F858.9 X106.054 Y103.605 E61.25041
G1 F842.2 X105.878 Y103.412 E61.26381
G1 F843.6 X105.831 Y103.799 E61.28378
G1 F885.2 X105.888 Y104.062 E61.29691
G1 F931.2 X105.846 Y104.58 E61.32102
G1 F973.1 X105.889 Y105.155 E61.34663
G1 F989.8 X106 Y105.85 E61.37735
G1 F2700 E56.37735
G0 F9000 X106.176 Y105.553
G0 X105.975 Y103.918
G0 X105.878 Y103.412
G1 F2700 E61.37735
G1 F823.5 X105.857 Y103.082 E61.3947
G1 F906.9 X105.956 Y102.931 E61.4033
G1 F1137.1 X106.271 Y102.835 E61.41582
G1 F1299.1 X106.45 Y102.718 E61.42293
G1 X106.672 Y102.666 E61.43051
G1 X106.999 Y102.767 E61.4419
G1 X107.295 Y102.895 E61.45262
G1 X107.356 Y102.991 E61.4564
G1 X107.777 Y102.818 E61.47154
G1 X107.919 Y102.691 E61.47788
G1 X108.509 Y102.459 E61.49897
G1 X108.884 Y102.295 E61.51258
G1 X109.128 Y102.256 E61.5208
G1 X109.644 Y102.46 E61.53925
G1 X110.032 Y102.458 E61.55216
G1 X110.551 Y102.617 E61.57021
G1 X110.748 Y102.751 E61.57814
G1 X110.78 Y102.667 E61.58112
G1 X111.082 Y102.295 E61.59706
G1 X111.19 Y102.253 E61.60092
G1 X111.475 Y102.3 E61.61052
G1 X111.598 Y102.2 E61.6158
G1 X111.84 Y102.204 E61.62385
G1 X111.941 Y102.244 E61.62746
G1 X112.109 Y102.414 E61.63541
G1 F1246.1 X112.373 Y102.54 E61.64555
G1 F1056.2 X112.542 Y102.711 E61.65539
G1 F1075.9 X112.59 Y102.32 E61.67121
G1 F1273.6 X112.56 Y101.889 E61.68586
G1 F1299.1 X112.511 Y101.507 E61.69867
G1 X112.414 Y100.345 E61.73746
G1 X112.429 Y100.208 E61.74204
G1 X105.554 Y100.738 E61.97138
G1 X105.601 Y100.912 E61.97738
G1 X105.693 Y102.168 E62.01926
G1 X105.713 Y102.582 E62.03305
G1 F1137.1 X105.784 Y102.887 E62.04495
G1 F906.9 X105.857 Y103.082 E62.05487
G0 F9000 X105.965 Y102.68
G0 X106.658 Y102.415
G0 X107.299 Y102.577
G0 X107.282 Y103.283
G1 F1493.2 X107.218 Y103.32 E62.05701
G1 X107.282 Y103.357 E62.05915
G1 X107.304 Y103.32 E62.06039
G1 F2700 E57.06039
G0 F9000 X107.299 Y102.577
G0 X107.659 Y102.632
G0 X109.034 Y103.894
G0 X109.082 Y105.31
G1 F2700 E62.06039
G1 F1007 X109.489 Y105.267 E62.07795
G1 X109.524 Y104.975 E62.09057
G1 F1051.9 X109.479 Y104.607 E62.1058
G1 F1191.8 X109.591 Y104.218 E62.12048
G1 F1299.1 X109.647 Y103.825 E62.13368
G1 F1302.3 X109.831 Y103.698 E62.1411
G1 F1305.6 X109.951 Y103.692 E62.14507
G1 F1302.3 X109.516 Y103.605 E62.15979
G1 F1299.1 X108.891 Y103.7 E62.18082
G1 X108.52 Y103.818 E62.19377
G1 X108.667 Y103.846 E62.19874
G1 X108.823 Y103.952 E62.20502
G1 X108.841 Y104.3 E62.21661
G1 F1243.2 X109.01 Y104.623 E62.22928
G1 F1091.7 X109.002 Y104.993 E62.24392
G1 F1007 X109.082 Y105.31 E62.25795
G1 F2700 E57.25795
G0 F9000 X109.239 Y105.069
G0 X109.378 Y103.887
G0 X109.951 Y103.692
G1 F2700 E62.25795
G1 F1308.9 X109.999 Y103.694 E62.25954
G1 F1240.2 X110.535 Y103.628 E62.27835
G0 F9000 X111.104 Y104.014
G1 F1129.6 X111.188 Y103.813 E62.28669
G1 F869 X111.518 Y103.599 E62.30624
G1 F993.6 X111.122 Y103.469 E62.32437
G1 F1349.7 X110.995 Y103.475 E62.32844
G1 F1249.1 X110.535 Y103.628 E62.34521
G1 F1234.3 X110.815 Y103.685 E62.35521
G1 F1312.2 X111.073 Y103.929 E62.3669
G1 F1329 X111.104 Y104.014 E62.36984
G1 F2700 E57.36984
G0 F9000 X112.215 Y103.899
G0 X112.402 Y105.324
G1 F2700 E62.36984
G1 F1003.2 X112.66 Y105.204 E62.3821
G1 F995.5 X112.796 Y105.292 E62.38913
G1 F976.8 X112.713 Y104.623 E62.41895
G1 X112.687 Y104.318 E62.43249
G1 F962.3 X112.633 Y103.914 E62.45079
G1 F932.9 X112.584 Y103.643 E62.46355
G1 F960.5 X112.674 Y103.25 E62.48168
G1 F969.5 X112.544 Y102.758 E62.50437
G1 F991.7 X112.498 Y102.866 E62.50948
G1 F1084.8 X112.208 Y103.085 E62.52395
G1 F1020.9 X112.18 Y103.383 E62.53662
G1 F882.2 X112.121 Y103.47 E62.54177
G1 F824.8 X111.58 Y103.604 E62.57097
G1 F811.9 X111.742 Y103.641 E62.57981
G1 F835.4 X111.918 Y103.751 E62.59054
G1 F888.3 X112.077 Y103.923 E62.60194
G1 F950 X112.161 Y104.371 E62.62267
G1 F976.8 X112.179 Y104.693 E62.63694
G1 F986 X112.239 Y104.938 E62.64799
G1 F1003.2 X112.402 Y105.324 E62.66604
G0 F9000 X112.927 Y105.733
G1 F1374.7 X112.898 Y106.372 E62.68614
G1 F974.9 X112.803 Y106.694 E62.70102
G1 F894.4 X112.816 Y106.838 E62.708
G1 F2700 E57.708
G0 F9000 X113.77 Y106.879
G0 X113.999 Y109.703
G0 X113.146 Y109.773
G1 F2700 E62.708
G1 F1305.6 X113.092 Y109.349 E62.72215
G1 F1249.1 X112.982 Y108.029 E62.76797
G1 F1339.3 X112.979 Y107.59 E62.78213
G1 F1451.5 X112.957 Y107.274 E62.79156
G1 F1119.9 X112.816 Y106.838 E62.80924
G1 F999.3 X112.704 Y107.002 E62.81783
G1 F1267.4 X112.603 Y107.277 E62.82781
G1 F1451.5 X112.617 Y107.588 E62.83708
G1 F1342.7 X112.571 Y107.923 E62.84796
G1 F1240.2 X112.568 Y108.195 E62.85744
G1 F1231.4 X112.602 Y108.45 E62.86647
G1 F1243.2 X112.681 Y108.723 E62.87634
G1 X112.826 Y109.058 E62.88903
G1 F1273.6 X113.062 Y109.393 E62.90293
G1 F1339.3 X113.146 Y109.773 E62.91549
G1 F1447.5 X113.216 Y110.401 E62.93435
G1 F1515 X113.294 Y111.308 E62.96032
G1 F1542 X113.326 Y111.545 E62.96702
G1 F2700 E57.96702
G0 F9000 X111.622 Y113.453
G1 F2700 E62.96702
G1 F712.8 X111.089 Y113.417 E62.9994
G0 F9000 X111.847 Y114.255
G1 F1144.6 X111.924 Y114.353 E63.0041
G0 F9000 X111.99 Y115.109
G1 F1276.8 X112.029 Y115.259 E63.00935
G1 F2700 E58.00935
G0 F9000 X112.064 Y115.896
G0 X111.356 Y116.486
G0 X110.938 Y116.451
G0 X110.553 Y116.697
G0 X110.288 Y116.153
G0 X110.314 Y115.519
G1 F2700 E63.00935
G1 F1660.2 X110.358 Y115.165 E63.01863
G1 F1476.2 X110.308 Y114.733 E63.03136
G1 F1283.1 X110.301 Y114.432 E63.0415
G1 F1154.7 X110.31 Y114.37 E63.04385
G1 X110.147 Y114.002 E63.05891
G1 F1270.5 X110.209 Y113.985 E63.06109
G1 F1412.1 X110.24 Y113.763 E63.06795
G1 X110.359 Y113.526 E63.07607
G1 X110.11 Y113.44 E63.08413
G1 X109.988 Y113.47 E63.08797
G1 X109.783 Y113.632 E63.09597
G1 X110.064 Y113.837 E63.10661
G1 X110.091 Y113.974 E63.11088
G1 F1270.5 X110.129 Y113.993 E63.11233
G1 F1152.2 X110.091 Y114.082 E63.11596
G1 X109.855 Y114.28 E63.12751
G1 X109.823 Y114.373 E63.1312
G1 F1252.1 X109.953 Y114.721 E63.14402
G1 F1400.6 X110.012 Y115.199 E63.15887
G1 F1472.1 X110.162 Y115.255 E63.16357
G1 F1660.2 X110.314 Y115.519 E63.1715
G1 F2700 E58.1715
G0 F9000 X110.288 Y116.153
G0 X110.938 Y116.451
G0 X111.356 Y116.486
G0 X111.9 Y116.099
G0 X112.06 Y115.816
G0 X113.498 Y114.168
G1 F2700 E63.1715
G1 F962.3 X113.432 Y114.168 E63.17446
G1 X113.398 Y114.226 E63.17748
G1 X113.432 Y114.284 E63.1805
G1 X113.498 Y114.284 E63.18347
G1 X113.532 Y114.226 E63.18648
G1 F2700 E58.18648
G0 F9000 X112.06 Y115.816
G0 X111.96 Y116.056
G0 X111.416 Y116.443
G0 X108.508 Y116.728
G0 X108.664 Y116.568
;TYPE:FILL
G1 F2700 E63.18648
G1 F1299.1 X108.356 Y116.651 E63.19709
G1 X108.282 Y116.768
G1 X110.549 Y119.035 E63.30373
G0 F9000 X110.533 Y118.819
G0 X107.498 Y119.054
G0 X107.514 Y119.27
G1 F1299.1 X108.146 Y116.913 E63.38489
G0 F9000 X107.19 Y116.963
G1 F1299.1 X106.573 Y117.128 E63.40613
G1 F2700 E58.40613
G0 F9000 X106.795 Y117.115
G0 X106.761 Y116.236
G0 X105.628 Y115.716
G0 X104.557 Y100.404
G0 X105.139 Y99.904
G0 X112.72 Y99.32
G0 X113.348 Y99.727
G0 X113.457 Y102.262
G0 X112.375 Y102.312
G0 X112.053 Y102.013
G0 X110.523 Y101.895
G0 X110.598 Y102.113
G1 F2700 E63.40613
G1 F1299.1 X109.407 Y100.921 E63.46218
G0 F9000 X109.423 Y101.141
G0 X106.305 Y101.352
G0 X106.152 Y101.171
G1 F1299.1 X106.112 Y101.324 E63.46744
G0 F9000 X106.659 Y101.655
G1 F2700 E58.46744
G0 F9000 X105.938 Y102.733
G0 X111.446 Y108.994
;TYPE:WALL-OUTER
G1 F2700 E63.46744
G1 F1202.9 X111.404 Y108.641 E63.48021
G0 F9000 X111.322 Y108.22
G1 F1014.9 X110.951 Y108.21 E63.49601
G1 F1463.8 X110.758 Y108.301 E63.50231
G1 F2700 E58.50231
G0 F9000 X109.923 Y108.566
G0 X109.206 Y108.756
G0 X107.97 Y109.677
G1 F2700 E63.50231
G1 F1027 X107.825 Y109.352 E63.51728
G1 F1105.6 X107.751 Y109.028 E63.53027
G1 F1119.9 X107.718 Y108.67 E63.54414
G1 F1049.8 X107.638 Y108.363 E63.5572
G1 F955.2 X107.77 Y107.972 E63.57586
G1 F932.9 X107.834 Y108.159 E63.58502
G1 F1022.9 X108.126 Y108.442 E63.60219
G1 F1051.9 X108.306 Y108.515 E63.61017
G1 F1060.5 X108.171 Y108.764 E63.62171
G1 F1056.2 X108.224 Y109.087 E63.6351
G1 F1037.2 X108.447 Y109.29 E63.64767
G1 F1027 X108.49 Y109.512 E63.65718
G1 X108.356 Y109.475 E63.66303
G1 X108.17 Y109.541 E63.67133
G1 X107.97 Y109.677 E63.68151
G1 F2700 E58.68151
G0 F9000 X108.008 Y109.388
G0 X108.224 Y111.448
G1 F2700 E63.68151
G1 F1134.6 X108.195 Y111.497 E63.68368
G1 X108.139 Y111.497 E63.68581
G1 X108.11 Y111.448 E63.68798
G1 X108.139 Y111.399 E63.69015
G1 X108.195 Y111.399 E63.69228
G1 F2700 E58.69228
;MESH:NONMESH
G0 F300 X108.195 Y111.399 Z3
G0 F9000 X105.938 Y102.733
G0 X106.35 Y102.059
G0 X106.113 Y102.503
;TIME_ELAPSED:192.061194
;LAYER:14
;TYPE:WALL-INNER
;MESH:car_0.ply
G1 F2700 E63.69228
G1 F1333.7 X106.283 Y102.396 E63.69896
G1 X106.647 Y102.278 E63.71169
G1 X107.141 Y102.385 E63.7285
G1 X107.343 Y102.502 E63.73626
G1 X107.476 Y102.633 E63.74247
G1 X107.73 Y102.396 E63.75403
G1 X108.355 Y102.116 E63.7768
G1 X108.674 Y101.937 E63.78897
G1 X109.074 Y101.851 E63.80258
G1 X109.387 Y101.911 E63.81318
G1 X109.788 Y102.109 E63.82805
G1 X110.178 Y102.13 E63.84104
G1 X110.612 Y102.264 E63.85615
G1 X110.813 Y101.984 E63.86761
G1 X111.091 Y101.839 E63.87804
G1 X111.466 Y101.841 E63.89052
G1 X111.593 Y101.809 E63.89487
G1 X111.944 Y101.844 E63.9066
G1 X112.168 Y101.994 E63.91557
G1 X112.04 Y100.638 E63.96087
G1 X106.017 Y101.104 E64.1618
G1 X106.076 Y101.876 E64.18755
G1 X106.113 Y102.503 E64.20844
G1 F2700 E59.20844
G0 F9000 X106.344 Y102.094
G0 X105.937 Y102.807
G0 X105.96 Y103.535
G0 X106.36 Y104.377
G1 F2700 E64.20844
G1 F781.1 X106.743 Y104.355 E64.23023
G1 F849.5 X107.022 Y104.327 E64.24487
G1 F895.1 X107.461 Y103.932 E64.27413
G1 F2700 E59.27413
G0 F9000 X107.458 Y104.01
G0 X107.288 Y104.57
G0 X112.384 Y102.399
G0 X110.779 Y102.98
;TYPE:WALL-OUTER
G1 F2700 E64.27413
G1 F1255.2 X110.9 Y103.191 E64.28273
G1 F2700 E59.28273
G0 F9000 X110.917 Y103.763
G0 X108.128 Y104.022
G0 X107.925 Y103.735
G1 F2700 E64.28273
G1 F1285.5 X107.836 Y103.651 E64.28695
G1 F1333.7 X107.661 Y103.277 E64.30069
G1 X107.747 Y102.927 E64.31267
G1 X107.927 Y102.749 E64.32109
G1 X108.535 Y102.474 E64.34329
G1 X108.819 Y102.315 E64.35411
G1 X109.149 Y102.24 E64.36537
G1 X109.694 Y102.509 E64.38558
G1 X110.073 Y102.516 E64.39819
G1 X110.5 Y102.649 E64.41307
G1 X110.707 Y102.844 E64.42252
G1 F1282.4 X110.779 Y102.98 E64.42785
G1 X110.819 Y102.664 E64.43887
G1 F1333.7 X110.905 Y102.557 E64.44343
G1 X111.059 Y102.294 E64.45357
G1 X111.157 Y102.244 E64.45723
G1 X111.382 Y102.239 E64.46471
G1 X111.495 Y102.285 E64.46877
G1 X111.597 Y102.215 E64.47288
G1 X111.726 Y102.215 E64.47718
G1 X111.972 Y102.326 E64.48615
G1 F1347.1 X112.212 Y102.606 E64.49829
G1 F1385.6 X112.252 Y102.723 E64.50225
G1 X112.185 Y102.949 E64.5098
G1 F1347.1 X112.157 Y103.225 E64.51893
G1 F1337 X112.09 Y103.344 E64.52346
G1 X111.74 Y103.445 E64.53555
G1 X111.177 Y103.473 E64.55425
G1 F1333.7 X111.087 Y103.442 E64.55742
G1 F1304.3 X110.9 Y103.191 E64.56806
G1 F1294.8 X110.875 Y103.38 E64.57459
G1 F1323.7 X110.8 Y103.45 E64.57803
G1 F1333.7 X110.393 Y103.57 E64.59215
G1 X110.043 Y103.623 E64.60392
G1 X109.616 Y103.552 E64.61832
G1 X109.195 Y103.656 E64.63274
G1 X108.776 Y103.683 E64.6467
G1 X108.602 Y103.739 E64.65278
G1 F1215.2 X108.15 Y103.826 E64.66959
G1 F1175 X107.925 Y103.735 E64.67875
G0 F9000 X108.128 Y104.022
G0 X110.729 Y104.096
G0 X110.776 Y104.662
G0 X110.896 Y105.01
;TYPE:WALL-INNER
G1 F1333.7 X110.899 Y104.713 E64.68863
G1 X110.841 Y104.444 E64.69778
G1 X110.861 Y104.275 E64.70344
G1 X110.996 Y103.916 E64.7162
G1 X111.054 Y103.85 E64.71912
G1 X110.959 Y103.821 E64.72242
G1 X110.529 Y103.949 E64.73734
G1 X110.061 Y104.029 E64.75314
G1 X109.632 Y103.96 E64.76759
G1 X109.24 Y104.057 E64.78102
G1 X108.85 Y104.079 E64.79401
G1 X108.431 Y104.17 E64.80827
G1 X108.615 Y104.459 E64.81967
G1 X108.659 Y104.702 E64.82788
G1 X108.611 Y105.025 E64.83874
G1 X108.808 Y105.029 E64.8453
G1 X109.001 Y105.095 E64.85208
G1 X109.257 Y105.038 E64.8608
G1 X109.635 Y105.098 E64.87353
G1 X109.891 Y104.933 E64.88366
G1 X110.309 Y104.912 E64.89758
G1 X110.484 Y104.961 E64.90363
G1 X110.896 Y105.01 E64.91743
G1 F2700 E59.91743
G0 F9000 X110.776 Y104.662
G0 X110.971 Y104.28
G0 X111.365 Y103.678
G0 X112.017 Y103.582
G0 X112.36 Y103.666
G1 F2700 E64.91743
G1 F1320.5 X112.334 Y103.709 E64.91911
G1 X112.26 Y103.666 E64.92199
G1 X112.334 Y103.623 E64.92487
G1 F2700 E59.92487
G0 F9000 X112.633 Y105.464
G0 X112.735 Y107.348
G0 X112.761 Y106.689
;TYPE:WALL-OUTER
G1 F2700 E64.92487
G1 F1002.8 X112.887 Y106.264 E64.94447
G1 F1426.4 X112.899 Y105.879 E64.95645
G1 F1477.7 X112.87 Y105.63 E64.96398
G1 F1323.7 X112.816 Y105.38 E64.97255
G1 F1090.9 X112.745 Y105.112 E64.98382
G1 F975.3 X112.711 Y104.635 E65.00557
G1 F995.3 X112.713 Y104.428 E65.0148
G1 F1033.9 X112.689 Y104.067 E65.03032
G1 F1169.9 X112.711 Y103.634 E65.04676
G1 F1333.7 X112.704 Y103.274 E65.05874
G1 F1360.9 X112.638 Y102.824 E65.07356
G1 X112.418 Y100.341 E65.15481
G1 F1333.7 X112.433 Y100.207 E65.1593
G1 X105.554 Y100.739 E65.38878
G1 X105.601 Y100.909 E65.39464
G1 X105.676 Y101.899 E65.42766
G1 X105.713 Y102.538 E65.44895
G1 F1252.3 X105.763 Y102.973 E65.46446
G1 F984.3 X105.87 Y103.268 E65.4786
G1 X106.032 Y103.082 E65.48972
G1 F1215.2 X106.407 Y102.776 E65.50739
G1 F1291.7 X106.65 Y102.688 E65.51626
G1 F1333.7 X107.036 Y102.771 E65.5294
G1 F1337 X107.269 Y102.99 E65.54
G1 F1340.4 X107.286 Y103.13 E65.54467
G1 F1337 X107.096 Y103.416 E65.55606
G1 F1333.7 X107.105 Y103.437 E65.55682
G1 X107.049 Y103.709 E65.56606
G1 X106.993 Y103.773 E65.56889
G1 X106.703 Y103.855 E65.57891
G1 X106.36 Y103.782 E65.59058
G1 F1301.1 X106.243 Y103.629 E65.59714
G1 F1270.2 X106.238 Y103.507 E65.60141
G1 F1104.5 X105.973 Y103.421 E65.6126
G1 F901.1 X105.875 Y103.322 E65.61945
G1 F1004.6 X105.752 Y103.63 E65.6341
G1 F1294.8 X105.717 Y103.824 E65.64085
G1 F1333.7 X105.767 Y104.171 E65.65251
G1 X105.799 Y104.824 E65.67425
G1 F1190.8 X105.931 Y105.359 E65.69478
G1 F1062.7 X106.009 Y105.988 E65.72124
G1 F952.6 X106.084 Y106.292 E65.73582
G1 X106.222 Y106.076 E65.74775
G1 F1075.5 X106.4 Y105.938 E65.75704
G1 F1104.5 X106.468 Y105.805 E65.76304
G1 F1090.9 X106.424 Y105.308 E65.78333
G1 F1190.8 X106.59 Y104.934 E65.79857
G1 F1333.7 X106.726 Y104.857 E65.80377
G1 X107.021 Y104.856 E65.81358
G1 F1367.9 X107.145 Y104.944 E65.81851
G1 F1407.6 X107.267 Y105.288 E65.83001
G1 F1490.1 X107.225 Y105.66 E65.84116
G1 F1578.3 X107.251 Y105.716 E65.84289
G1 X107.495 Y105.818 E65.85033
G1 X107.543 Y105.769 E65.85225
G1 F1490.1 X107.61 Y105.355 E65.86474
G1 F1378.5 X107.718 Y105.267 E65.86922
G1 F1307.5 X107.924 Y105.203 E65.87654
G1 X107.712 Y105.19 E65.88375
G1 F1378.5 X107.569 Y105.11 E65.88902
G1 F1411.3 X107.483 Y104.71 E65.90188
G1 F1371.4 X107.527 Y104.479 E65.90948
G1 F1333.7 X107.638 Y104.366 E65.91475
G1 F1273.2 X108.002 Y104.262 E65.92794
G1 X108.269 Y104.66 E65.94464
G1 F1333.7 X108.203 Y105.029 E65.95711
G1 F1323.7 X108.146 Y105.142 E65.96135
G1 F1301.1 X108.008 Y105.201 E65.96646
G1 X108.136 Y105.28 E65.97159
G1 F1323.7 X108.283 Y105.456 E65.97928
G1 F1333.7 X108.736 Y105.415 E65.9944
G1 X108.963 Y105.516 E66.00267
G1 X109.316 Y105.431 E66.01475
G1 X109.731 Y105.536 E66.02898
G1 X109.963 Y105.35 E66.03887
G1 X110.253 Y105.308 E66.04862
G1 X110.415 Y105.359 E66.05427
G1 X110.739 Y105.368 E66.06505
G1 X110.902 Y105.461 E66.07129
G1 X111.12 Y105.421 E66.07866
G1 X111.333 Y105.288 E66.08701
G1 X111.298 Y105.074 E66.09423
G1 X111.3 Y104.653 E66.10823
G1 X111.243 Y104.404 E66.11672
G1 X111.337 Y104.118 E66.12674
G1 X111.66 Y103.844 E66.14083
G1 F1337 X111.815 Y103.862 E66.146
G1 X112.052 Y103.974 E66.1547
G1 F1169.9 X112.179 Y104.107 E66.16167
G1 F1020 X112.19 Y104.476 E66.17773
G1 F980.6 X112.152 Y104.628 E66.18481
G1 F977 X112.2 Y105.038 E66.20355
G1 F987.9 X112.203 Y105.23 E66.21218
G1 F1048.1 X112.372 Y105.468 E66.22453
G1 F1167.3 X112.463 Y105.57 E66.22972
G1 F1350.5 X112.546 Y105.919 E66.24151
G1 F1204.2 X112.481 Y106.302 E66.25582
G1 F889.1 X112.761 Y106.689 E66.27965
G1 F2700 E61.27965
G0 F9000 X112.738 Y107.428
G0 X112.868 Y108.976
G0 X113.126 Y109.788
G1 F2700 E66.27965
G1 F1164.8 X113.067 Y109.42 E66.29384
G1 F1086.5 X112.96 Y108.193 E66.34413
G1 F1177.6 X112.952 Y107.597 E66.36658
G1 F1320.5 X112.934 Y107.295 E66.37674
G1 F1385.6 X112.938 Y107.156 E66.38119
G1 F1027.9 X112.768 Y106.788 E66.39869
G1 X112.571 Y107.118 E66.41527
G1 F1382 X112.535 Y107.299 E66.4212
G1 F1314 X112.541 Y107.596 E66.43122
G1 F1177.6 X112.461 Y108.205 E66.45436
G1 F1082.1 X112.493 Y108.458 E66.46481
G1 F1086.5 X112.593 Y108.797 E66.47924
G1 X112.81 Y109.208 E66.49822
G1 X112.876 Y109.36 E66.50498
G1 F1125.5 X113.021 Y109.488 E66.51261
G1 F1201.5 X113.126 Y109.788 E66.52434
G1 F1343.7 X113.212 Y110.417 E66.5453
G1 F1469.6 X113.275 Y111.155 E66.56766
G1 F1537.4 X113.319 Y111.504 E66.5778
G1 F2700 E61.5778
G0 F9000 X113.473 Y114.147
G1 F2700 E66.5778
G1 F991.6 X113.407 Y114.147 E66.58076
G1 X113.373 Y114.205 E66.58376
G1 X113.407 Y114.263 E66.58677
G1 X113.473 Y114.263 E66.58972
G1 X113.507 Y114.205 E66.59273
G1 F2700 E61.59273
G0 F9000 X112.71 Y113.233
G0 X111.998 Y112.605
G0 X108.084 Y112.559
G0 X107.549 Y112.885
G0 X107.295 Y113.465
G0 X106.803 Y114.57
G1 F2700 E66.59273
G1 F901.1 X106.765 Y114.634 E66.5964
G1 X106.692 Y114.634 E66.59999
G1 X106.655 Y114.57 E66.60363
G1 X106.693 Y114.506 E66.60729
G1 X106.765 Y114.506 E66.61084
G1 F2700 E61.61084
G0 F9000 X106.399 Y112.025
G1 F2700 E66.61084
G1 F1502.7 X106.404 Y111.688 E66.62079
G1 F1310.7 X106.393 Y111.252 E66.63555
G1 F1188.1 X106.336 Y110.281 E66.67186
G0 F9000 X106.333 Y110.256
G1 F1188.1 X106.522 Y109.633 E66.69617
G1 F1204.2 X106.684 Y109.247 E66.71159
G1 F1175 X106.696 Y108.893 E66.72496
G1 F1137.5 X106.677 Y108.482 E66.741
G1 F1204.2 X106.552 Y108.09 E66.75616
G1 F1314 X106.519 Y107.935 E66.76151
G1 F1282.4 X106.371 Y107.694 E66.77129
G1 F1084.3 X106.167 Y107.467 E66.78378
G1 F1039.9 X106.117 Y107.911 E66.80284
G1 F1127.8 X106.208 Y108.547 E66.8281
G1 F1167.3 X106.277 Y109.704 E66.87215
G1 F1188.1 X106.333 Y110.256 E66.89286
G1 F2700 E61.89286
G0 F9000 X106.436 Y109.365
G0 X106.167 Y107.467
G1 F2700 E66.89286
G1 F973.5 X106.143 Y107.296 E66.90073
G1 F1127.8 X106.333 Y106.99 E66.9149
G1 F1258.2 X106.405 Y106.676 E66.92625
G1 F1123.1 X106.088 Y106.354 E66.9441
G1 F1099.9 X106.003 Y106.826 E66.96344
G1 F1056.4 X106.143 Y107.296 E66.98403
G1 F2700 E61.98403
G0 F9000 X106.351 Y108.13
G0 X105.248 Y107.731
G0 X104.844 Y103.831
G0 X104.896 Y103.412
G0 X105.937 Y102.807
G0 X106.331 Y101.302
G0 X106.113 Y101.317
;TYPE:FILL
G1 F2700 E66.98403
G1 F1333.7 X106.152 Y101.172 E66.98903
G0 F9000 X106.305 Y101.352
G0 X109.423 Y101.14
G0 X109.407 Y100.921
G1 F1333.7 X110.602 Y102.116 E67.04524
G1 F2700 E62.04524
G0 F9000 X110.486 Y101.932
G0 X109.744 Y102.29
G0 X109.624 Y103.773
G0 X109.178 Y104.562
;TYPE:SKIN
G1 F2700 E67.04524
G1 F768.7 X109.46 Y104.532 E67.0616
G1 F730.8 X109.555 Y104.53 E67.06737
G0 F9000 X110.021 Y104.475
G1 F896.6 X110.385 Y104.446 E67.08544
G1 F2700 E62.08544
G0 F9000 X110.465 Y104.83
G0 X110.92 Y105.222
G0 X110.914 Y106.327
G0 X110.41 Y107.399
G0 X110.398 Y108.072
G0 X110.598 Y108.815
G0 X111.508 Y108.972
;TYPE:WALL-OUTER
G1 F2700 E67.08544
G1 F1167.3 X111.478 Y108.644 E67.09795
G0 F9000 X111.289 Y108.295
G1 F1550.8 X111.243 Y108.091 E67.10393
G1 X111.39 Y107.805 E67.11313
G1 X111.592 Y108.018 E67.12153
G1 X111.612 Y108.087 E67.12358
G1 F1437.9 X111.481 Y108.63 E67.14081
G1 X111.289 Y108.295 E67.15273
G1 F2700 E62.15273
G0 F9000 X110.475 Y108.485
G0 X108.819 Y108.647
G0 X107.782 Y107.693
G1 F2700 E67.15273
G1 F820.7 X107.706 Y107.809 E67.16022
G1 F829.7 X107.714 Y107.983 E67.16953
G0 F9000 X107.793 Y108.381
G0 X107.841 Y109.254
G1 F808.3 X107.807 Y109 E67.1836
G1 F818.2 X107.804 Y108.884 E67.18989
G0 F9000 X107.807 Y108.875
G1 F997.1 X107.582 Y108.526 E67.20836
G1 F1071.2 X107.535 Y108.335 E67.21651
G1 F1020 X107.718 Y107.991 E67.23345
G1 F966.4 X107.781 Y108.125 E67.24025
G1 F1093.2 X107.987 Y108.381 E67.25358
G1 F1327 X107.959 Y108.535 E67.25881
G1 F1240.6 X107.905 Y108.608 E67.26206
G1 F1020 X107.807 Y108.875 E67.27443
G1 F2700 E62.27443
G0 F9000 X107.712 Y108.378
G0 X107.729 Y106.643
G1 F2700 E67.27443
G1 F1270.2 X107.652 Y106.688 E67.27754
G1 X107.729 Y106.733 E67.28066
G1 X107.756 Y106.688 E67.28249
G1 F2700 E62.28249
G0 F9000 X106.734 Y116.104
G0 X107.528 Y119.077
G0 X107.284 Y119.367
;TYPE:WALL-INNER
G1 F2700 E67.28249
G1 F1333.7 X113.587 Y118.881 E67.49275
G1 X113.475 Y118.352 E67.51074
G1 X113.499 Y118.017 E67.52191
G1 X113.644 Y117.742 E67.53225
G1 X113.877 Y117.503 E67.54335
G1 X114.074 Y117.399 E67.55076
G1 X114.063 Y117.092 E67.56097
G1 X114.035 Y116.832 E67.56967
G1 X113.975 Y116.51 E67.58057
G1 X113.921 Y116.055 E67.59581
G1 X113.835 Y116.015 E67.59896
G1 X113.645 Y115.821 E67.60799
G1 X113.57 Y115.871 E67.61099
G1 X113.382 Y116.306 E67.62675
G1 X113.206 Y116.45 E67.63432
G1 X112.955 Y116.542 E67.64321
G1 X112.572 Y116.542 E67.65595
G1 X112.406 Y116.486 E67.66177
G1 X112.197 Y116.32 E67.67065
G1 X112.032 Y115.997 E67.68271
G1 X111.643 Y116.322 E67.69957
G1 X111.244 Y116.482 E67.71387
G1 X110.723 Y116.415 E67.73134
G1 X110.552 Y116.347 E67.73746
G1 X110.28 Y116.122 E67.7492
G1 X110.105 Y116.348 E67.75871
G1 X109.71 Y116.596 E67.77422
G1 X109.445 Y116.616 E67.78306
G1 X109.019 Y116.55 E67.7974
G1 X108.865 Y116.478 E67.80305
G1 X108.587 Y116.253 E67.81495
G1 X108.452 Y116.079 E67.82227
G1 X108.207 Y116.684 E67.84398
G1 X108.053 Y116.904 E67.85292
G1 X107.88 Y117.013 E67.85972
G1 X107.589 Y117.056 E67.8695
G1 X107.384 Y116.997 E67.8766
G1 X107.246 Y116.903 E67.88215
G1 X106.945 Y116.558 E67.89738
G1 X106.821 Y116.327 E67.9061
G1 X106.732 Y116.465 E67.91156
G1 X106.469 Y116.685 E67.92296
G1 X106.506 Y117.236 E67.94133
G1 X106.511 Y117.669 E67.95573
G1 X106.548 Y117.978 E67.96608
G1 X106.787 Y118.04 E67.9743
G1 X107.058 Y118.271 E67.98614
G1 X107.223 Y118.513 E67.99588
G1 X107.26 Y118.747 E68.00376
G1 X107.249 Y119.017 E68.01275
G1 X107.284 Y119.367 E68.02445
G0 F9000 X106.926 Y119.796
;TYPE:WALL-OUTER
G1 F1333.7 X114.011 Y119.25 E68.26079
G1 X113.974 Y118.783 E68.27638
G1 X113.883 Y118.345 E68.29125
G1 X113.895 Y118.063 E68.30064
G1 X114.121 Y117.82 E68.31168
G1 X114.486 Y117.702 E68.32444
G1 X114.462 Y117.064 E68.34567
G1 X114.425 Y116.736 E68.35665
G1 X114.373 Y116.462 E68.36593
G1 X114.289 Y115.763 E68.38934
G1 X114.069 Y115.691 E68.39704
G1 X113.867 Y115.466 E68.4071
G1 X113.669 Y115.149 E68.41953
G1 X113.562 Y115.391 E68.42833
G1 X113.363 Y115.528 E68.43637
G1 X113.264 Y115.551 E68.43975
G1 X113.072 Y116.015 E68.45645
G1 X112.971 Y116.138 E68.46174
G1 X112.603 Y116.145 E68.47399
G1 X112.51 Y116.07 E68.47796
G1 X112.358 Y115.748 E68.4898
G1 X112.179 Y115.434 E68.50182
G1 F1374.9 X111.987 Y114.806 E68.52301
G1 F1461.6 X112.128 Y114.421 E68.53545
G1 F1507 X112.114 Y114.255 E68.54036
G1 X111.878 Y114.028 E68.55
G1 X111.752 Y114.23 E68.557
G1 X111.799 Y114.46 E68.56391
G1 F1461.6 X111.968 Y114.826 E68.57615
G1 F1374.9 X111.872 Y115.156 E68.58724
G1 F1333.7 X111.853 Y115.46 E68.59737
G1 X111.746 Y115.706 E68.60629
G1 X111.449 Y115.963 E68.61935
G1 X111.198 Y116.074 E68.62848
G1 X110.79 Y116.019 E68.64217
G1 F1330.3 X110.522 Y115.804 E68.65363
G1 F1294.8 X110.457 Y115.696 E68.65795
G1 F1229.2 X110.384 Y115.153 E68.67772
G1 F1106.8 X110.324 Y114.374 E68.70903
G1 F1023.9 X110.084 Y113.967 E68.7295
G1 F1018.1 X109.776 Y114.374 E68.75174
G1 F1099.9 X109.933 Y114.921 E68.77469
G1 F1193.4 X109.935 Y115.221 E68.78584
G1 F1206.9 X109.981 Y115.319 E68.78982
G1 F1243.5 X110.036 Y115.724 E68.8044
G1 F1298 X109.85 Y116.029 E68.81661
G1 F1333.7 X109.548 Y116.228 E68.82864
G1 X109.109 Y116.163 E68.8434
G1 X108.807 Y115.917 E68.85635
G1 X108.648 Y115.58 E68.86875
G1 X108.62 Y115.369 E68.87583
G1 X108.56 Y115.097 E68.88509
G1 F1154.7 X108.497 Y115.101 E68.88752
G1 F1018.1 X108.497 Y114.985 E68.89257
G1 X108.656 Y114.513 E68.91427
G1 F1039.9 X108.495 Y114.342 E68.92429
G1 F1237.7 X108.446 Y114.004 E68.93653
G1 F1481.9 X108.466 Y113.727 E68.94484
G1 X108.432 Y113.617 E68.94829
G1 X108.28 Y113.445 E68.95516
G1 X108.215 Y113.467 E68.95721
G1 X108.104 Y113.722 E68.96554
G1 X108.089 Y114.018 E68.97441
G1 F1407.6 X108.095 Y114.19 E68.97984
G1 F1185.5 X108.075 Y114.447 E68.98948
G1 F1062.7 X108.056 Y114.511 E68.99227
G1 F1039.9 X108.114 Y114.706 E69.00095
G1 F1018.1 X108.287 Y115.015 E69.01638
G1 X108.319 Y115.126 E69.02141
G1 F1154.7 X108.261 Y115.135 E69.02366
G1 F1333.7 X108.167 Y115.718 E69.0433
G1 X107.836 Y116.534 E69.07259
G1 X107.727 Y116.643 E69.07772
G1 X107.629 Y116.658 E69.08102
G1 X107.515 Y116.607 E69.08517
G1 X107.275 Y116.331 E69.09734
G1 X107.077 Y115.948 E69.11168
G1 X106.834 Y115.892 E69.11997
G1 X106.619 Y115.76 E69.12836
G1 X106.465 Y116.17 E69.14293
G1 X106.277 Y116.324 E69.15101
G1 X106.05 Y116.399 E69.15896
G1 X106.106 Y117.242 E69.18706
G1 X106.111 Y117.695 E69.20213
G1 X106.184 Y118.392 E69.22544
G1 X106.349 Y118.363 E69.23101
G1 X106.578 Y118.391 E69.23869
G1 X106.793 Y118.571 E69.24801
G1 X106.862 Y118.673 E69.25211
G1 X106.848 Y119.029 E69.26396
G1 X106.926 Y119.796 E69.2896
G0 F9000 X107.515 Y119.268
;TYPE:FILL
G1 F1333.7 X108.152 Y116.891 E69.37145
G1 X108.256 Y116.741
G1 X110.548 Y119.033 E69.47926
G0 F9000 X110.532 Y118.817
G0 X108.663 Y116.702
G0 X108.805 Y116.53
G1 F1333.7 X108.299 Y116.666 E69.49668
G0 F9000 X108.502 Y116.749
G0 X108.233 Y117.23
G0 X107.015 Y117.112
G0 X107.195 Y116.962
G1 F1333.7 X106.578 Y117.127 E69.51793
G0 F9000 X106.81 Y117.334
G1 F2700 E64.51793
;MESH:NONMESH
G0 F300 X106.81 Y117.334 Z3.2
G0 F9000 X106.725 Y116.086
G0 X108.98 Y105.286
G0 X109.303 Y103.866
;TIME_ELAPSED:212.986600
;LAYER:15
;TYPE:WALL-INNER
;MESH:car_0.ply
G1 F2700 E69.51793
G1 F1500 X109.133 Y103.888 E69.52363
G1 X108.937 Y103.853 E69.53025
G1 X108.301 Y103.621 E69.55277
G1 X108.081 Y103.438 E69.56228
G1 X107.987 Y103.251 E69.56925
G1 X107.93 Y102.922 E69.58035
G1 X107.966 Y102.685 E69.58832
G1 X108.146 Y102.429 E69.59873
G1 X108.514 Y102.123 E69.61465
G1 X108.985 Y101.941 E69.63145
G1 X109.258 Y101.972 E69.64058
G1 X109.669 Y102.144 E69.6554
G1 X109.953 Y102.398 E69.66808
G1 F1496.3 X110.084 Y102.638 E69.67719
G1 F1485.1 X110.144 Y102.904 E69.68635
G1 F1488.8 X110.111 Y103.089 E69.69265
G1 F1500 X109.939 Y103.447 E69.70586
G1 X109.492 Y103.777 E69.72434
G1 X109.303 Y103.866 E69.73129
G1 F2700 E64.73129
G0 F9000 X109.303 Y103.882
G0 X108.509 Y103.892
G0 X108.757 Y104.957
G0 X107.81 Y105.833
G1 F2700 E69.73129
G1 F1477.8 X108.161 Y105.415 E69.74971
G1 F1500 X108.428 Y105.275 E69.75974
G1 X109.219 Y105.037 E69.78722
G1 X109.39 Y105.034 E69.7929
G1 X109.59 Y105.095 E69.79986
G1 X109.822 Y105.245 E69.80905
G1 X109.985 Y105.175 E69.81495
G1 X110.35 Y105.185 E69.82709
G1 X110.792 Y105.33 E69.84256
G1 X111.172 Y105.063 E69.85801
G1 X111.546 Y104.964 E69.87088
G1 X111.832 Y104.861 E69.88099
G1 X112.179 Y104.933 E69.89278
G1 X112.407 Y105.079 E69.90178
G1 X112.33 Y104.061 E69.93574
G1 X112.327 Y103.703 E69.94764
G1 X112.056 Y103.818 E69.95743
G1 X111.285 Y103.817 E69.98308
G1 X111.069 Y103.741 E69.99069
G1 X110.84 Y103.498 E70.0018
G1 F1496.3 X110.543 Y102.924 E70.02335
G1 F1492.5 X110.567 Y102.601 E70.03418
G1 F1496.3 X110.666 Y102.276 E70.0455
G1 F1500 X110.781 Y102.063 E70.05356
G1 X111.037 Y101.885 E70.06393
G1 X111.37 Y101.863 E70.07503
G1 X111.691 Y102.031 E70.08708
G1 X111.727 Y102.016 E70.08837
G1 X112.039 Y102.107 E70.09918
G1 X112.183 Y102.287 E70.10685
G1 X112.043 Y100.638 E70.16189
G1 X106.015 Y101.103 E70.36298
G1 X106.112 Y102.405 E70.4064
G1 X106.159 Y103.355 E70.43804
G1 X106.113 Y103.848 E70.45451
G1 X106.205 Y104.321 E70.47054
G1 X106.239 Y104.803 E70.48661
G1 X106.318 Y105.55 E70.51159
G1 X106.536 Y105.355 E70.52132
G1 X106.805 Y105.248 E70.53095
G1 X107.059 Y105.257 E70.5394
G1 X107.397 Y105.45 E70.55235
G1 F1477.8 X107.81 Y105.833 E70.57136
G1 F2700 E65.57136
G0 F9000 X107.914 Y105.553
G0 X107.856 Y107.058
G0 X107.785 Y107.523
G0 X106.422 Y107.962
G0 X106.682 Y108.788
G1 F2700 E70.57136
G1 F1176.5 X106.62 Y108.788 E70.57399
G1 X106.588 Y108.842 E70.57665
G1 X106.62 Y108.896 E70.57931
G1 X106.682 Y108.896 E70.58194
G1 X106.714 Y108.842 E70.58461
G0 F9000 X107.035 Y108.509
;TYPE:WALL-OUTER
G1 F1398.6 X106.906 Y108.468 E70.58943
G1 F1488.8 X106.714 Y108.22 E70.59994
G1 F1500 X106.64 Y107.942 E70.60951
G1 F1401.9 X106.612 Y107.945 E70.61051
G1 F1315.8 X106.636 Y107.822 E70.61527
G1 X106.415 Y107.477 E70.6308
G1 F1435.4 X106.459 Y107.459 E70.63245
G1 F1595.7 X106.42 Y107.216 E70.64015
G1 F1463.4 X106.495 Y106.69 E70.65826
G1 F1373 X106.422 Y106.355 E70.67072
G1 F1392.1 X106.425 Y106.168 E70.67742
G1 F1405.2 X106.58 Y105.812 E70.69121
G1 F1467 X106.859 Y105.645 E70.70227
G1 F1500 X106.926 Y105.647 E70.7045
G1 X107.179 Y105.792 E70.7142
G1 F1232 X107.544 Y106.119 E70.73404
G1 F1063.8 X107.493 Y106.477 E70.751
G1 F1176.5 X107.625 Y106.889 E70.76934
G1 F1293.1 X107.666 Y107.287 E70.78478
G1 F1382.5 X107.588 Y107.476 E70.79216
G1 F1474.2 X107.33 Y107.754 E70.805
G1 F1481.5 X107.428 Y107.863 E70.80993
G1 F1376.1 X107.484 Y108.005 E70.81547
G1 F1219.5 X107.403 Y108.458 E70.83429
G1 F1239.7 X107.035 Y108.509 E70.84924
G1 F2700 E65.84924
G0 F9000 X106.598 Y108.567
G0 X106.483 Y109.773
G0 X106.409 Y110.359
G1 F2700 E70.84924
G1 F1312.9 X106.615 Y110.051 E70.86332
G1 F1488.8 X106.702 Y109.812 E70.87185
G1 F1496.3 X106.828 Y109.391 E70.8865
G1 F1445.8 X107.125 Y108.947 E70.90493
G1 F1209.7 X107.386 Y108.924 E70.91574
G1 F1169.6 X107.697 Y109.524 E70.94457
G1 F1301.5 X107.836 Y109.838 E70.95773
G1 X107.922 Y109.702 E70.9639
G1 X108.069 Y109.257 E70.98186
G1 F1284.8 X107.968 Y109.043 E70.99105
G1 F1156.1 X107.819 Y108.628 E71.01008
G1 F1162.8 X107.918 Y108.272 E71.02593
G1 F1282.1 X107.754 Y107.986 E71.03876
G1 F1376.1 X107.79 Y107.838 E71.04428
G1 F1438.8 X108.021 Y107.546 E71.05719
G1 F1360.5 X108.216 Y107.48 E71.06474
G1 F1324.5 X108.127 Y107.393 E71.06943
G1 F1376.1 X108.064 Y107.094 E71.08051
G1 F1392.1 X108.074 Y106.949 E71.08572
G1 F1204.8 X108.055 Y106.539 E71.10271
G1 F1176.5 X108.128 Y106.064 E71.12309
G1 F1382.5 X108.454 Y105.706 E71.14057
G1 F1500 X108.641 Y105.624 E71.14736
G1 X108.797 Y105.611 E71.15256
G1 X108.878 Y105.554 E71.15586
G1 X109.283 Y105.432 E71.16993
G1 X109.408 Y105.451 E71.17413
G1 X109.678 Y105.63 E71.18491
G1 X109.783 Y105.734 E71.18982
G1 X110.046 Y105.577 E71.20001
G1 X110.258 Y105.583 E71.20706
G1 F1546.4 X110.663 Y105.705 E71.22071
G1 F1630.4 X110.894 Y105.953 E71.23108
G1 F1578.9 X110.974 Y105.691 E71.23974
G1 F1500 X111.372 Y105.416 E71.25583
G1 X111.667 Y105.347 E71.2659
G1 X111.888 Y105.266 E71.27373
G1 X111.995 Y105.288 E71.27736
G1 X112.227 Y105.435 E71.2865
G1 F1442.3 X112.409 Y105.703 E71.29771
G1 F1408.5 X112.442 Y105.924 E71.30562
G1 F1401.9 X112.419 Y106.232 E71.31661
G1 F1435.4 X112.561 Y106.736 E71.33481
G1 F1492.5 X112.529 Y107.039 E71.345
G1 F1398.6 X112.453 Y107.303 E71.3548
G1 F1336.3 X112.493 Y107.604 E71.36613
G1 F1071.4 X112.494 Y107.969 E71.38313
G1 F890.2 X112.32 Y108.177 E71.39833
G1 F918.8 X111.937 Y108.185 E71.41913
G1 F982 X111.669 Y108.082 E71.43371
G1 F1015.2 X111.475 Y107.946 E71.44536
G1 X111.453 Y107.985 E71.44756
G1 X111.512 Y108.214 E71.45918
G1 X111.473 Y108.546 E71.4756
G1 X111.436 Y108.61 E71.47924
G1 X111.435 Y108.999 E71.49835
G1 X111.572 Y109.241 E71.51202
G1 X111.649 Y109.084 E71.52061
G1 X111.929 Y108.696 E71.54413
G1 F949.4 X112.331 Y108.685 E71.56526
G1 F890.2 X112.63 Y109.014 E71.59017
G1 X112.891 Y109.584 E71.62531
G1 F921.7 X112.963 Y109.84 E71.6397
G1 F967.7 X112.997 Y109.864 E71.64185
G1 F1090.9 X113.114 Y110.093 E71.65361
G1 F1075.3 X113.021 Y109.814 E71.66726
G1 F921.7 X112.978 Y109.565 E71.68093
G1 F890.2 X112.857 Y108.083 E71.76427
G1 F1071.4 X112.937 Y107.609 E71.78665
G1 F1336.3 X112.912 Y107.31 E71.79785
G1 F1421.8 X112.921 Y107.016 E71.80817
G1 F1600 X112.917 Y106.737 E71.81687
G1 F1507.5 X112.861 Y106.198 E71.83481
G1 F1405.2 X112.861 Y105.881 E71.84606
G1 F1415.1 X112.835 Y105.638 E71.85468
G1 F1442.3 X112.82 Y105.229 E71.86884
G1 F1500 X112.729 Y104.031 E71.9088
G1 X112.728 Y103.699 E71.91984
G1 F1411.8 X112.681 Y103.26 E71.93544
G1 F1284.8 X112.585 Y102.784 E71.9543
G1 F1357.5 X112.559 Y101.975 E71.98404
G1 F1500 X112.423 Y100.343 E72.03851
G1 X112.438 Y100.206 E72.0431
G1 X105.552 Y100.737 E72.27281
G1 X105.599 Y100.911 E72.2788
G1 X105.712 Y102.425 E72.3293
G1 X105.759 Y103.361 E72.36047
G1 X105.709 Y103.867 E72.37738
G1 X105.808 Y104.375 E72.39459
G1 X105.841 Y104.845 E72.41026
G1 F1435.4 X105.989 Y106.171 E72.45664
G1 F1392.1 X105.998 Y106.403 E72.46496
G1 F1373 X106.042 Y106.717 E72.47648
G1 F1463.4 X106.053 Y107.196 E72.49281
G1 F1595.7 X106.089 Y107.53 E72.50332
G1 F1435.4 X106.129 Y107.533 E72.50471
G1 F1315.8 X106.163 Y108.016 E72.52307
G1 F1401.9 X106.137 Y108.025 E72.52405
G1 F1488.8 X106.283 Y110.008 E72.59068
G1 F1312.9 X106.409 Y110.359 E72.60485
G0 F9000 X106.416 Y110.378
G1 F1018.7 X106.442 Y110.941 E72.63245
G1 F1038.1 X106.468 Y111.166 E72.64334
G1 F1052.6 X106.473 Y111.489 E72.65865
G1 F1174.2 X106.447 Y111.797 E72.67178
G1 F1456.3 X106.412 Y112.07 E72.68121
G1 F1892.7 X106.404 Y112.426 E72.6906
G1 X106.502 Y113.092 E72.70834
G1 F2700 E67.70834
G0 F9000 X106.662 Y114.696
G1 F2700 E72.70834
G1 F1534.5 X107.074 Y114.594 E72.72214
G1 F1526.7 X107.105 Y114.559 E72.72367
G1 F1538.5 X106.993 Y114.333 E72.73185
G1 F1583.1 X106.945 Y113.983 E72.74298
G1 F1617.3 X106.858 Y113.744 E72.75083
G1 X106.768 Y113.583 E72.75652
G1 F1630.4 X106.638 Y113.302 E72.76599
G1 F1666.7 X106.503 Y113.102 E72.77321
G1 F1634.9 X106.601 Y114.283 E72.80938
G1 F1566.6 X106.662 Y114.696 E72.82267
G1 F2700 E67.82267
G0 F9000 X105.808 Y114.806
G0 X105.143 Y115.68
G0 X105.26 Y117.751
G0 X105.433 Y119.341
G0 X105.934 Y120.228
G0 X106.576 Y120.689
G0 X114.477 Y120.079
G0 X115.049 Y119.522
G0 X115.344 Y118.157
G0 X115.312 Y116.91
G0 X115.13 Y115.538
G0 X114.975 Y115.104
G0 X114.361 Y114.206
G0 X113.454 Y114.324
G1 F2700 E72.82267
G1 F1438.8 X113.52 Y113.925 E72.8367
G1 F1511.3 X113.448 Y113.133 E72.86295
G1 F1530.6 X113.267 Y113.324 E72.87152
G1 F1488.8 X113.096 Y113.269 E72.87754
G1 X113.069 Y113.425 E72.88285
G1 F1477.8 X113.101 Y113.845 E72.89707
G1 F1452.8 X113.045 Y114.184 E72.90887
G1 F1432 X113.151 Y114.288 E72.91404
G1 F1421.8 X113.454 Y114.324 E72.92475
G0 F9000 X113.312 Y114.047
G0 X113.329 Y113.542
G0 X113.448 Y113.133
G1 F1685.4 X113.395 Y112.334 E72.94845
G0 F9000 X113.332 Y111.664
G1 F1791 X113.314 Y111.519 E72.95252
G1 F1477.8 X113.205 Y111.069 E72.96815
G1 F1271.2 X113.175 Y110.739 E72.98116
G1 F1307.2 X113.162 Y110.419 E72.99338
G1 F1284.8 X113.114 Y110.093 E73.00618
G1 F2700 E68.00618
G0 F9000 X112.882 Y109.368
G0 X112.715 Y108.957
G0 X112.341 Y108.547
G0 X111.675 Y108.246
G0 X111.458 Y107.418
G1 F2700 E73.00618
G1 F1265.8 X111.428 Y107.469 E73.00851
G1 X111.37 Y107.469 E73.01079
G1 X111.34 Y107.418 E73.01313
G1 X111.37 Y107.367 E73.01546
G1 X111.428 Y107.367 E73.01774
G0 F9000 X110.806 Y105.548
G0 X110.96 Y106.189
G1 F1570.7 X110.883 Y105.988 E73.02458
G1 F2700 E68.02458
G0 F9000 X110.81 Y105.468
G0 X111.81 Y104.699
G0 X112.207 Y104.767
G0 X112.157 Y103.984
G0 X111.427 Y103.922
G0 X112.004 Y103.415
G1 F2700 E73.02458
G1 F1500 X111.344 Y103.421 E73.04653
G1 X111.215 Y103.351 E73.05142
G1 X110.928 Y102.794 E73.07226
G1 X111.066 Y102.336 E73.08817
G1 X111.173 Y102.261 E73.09251
G1 X111.309 Y102.252 E73.09705
G1 X111.582 Y102.442 E73.10811
G1 X111.659 Y102.41 E73.11088
G1 X111.921 Y102.489 E73.11998
G1 F1369.9 X112.1 Y102.66 E73.129
G1 F1250 X112.101 Y102.839 E73.13614
G1 F1255.2 X112.203 Y103.203 E73.15117
G1 F1376.1 X112.082 Y103.382 E73.159
G1 F1500 X112.004 Y103.415 E73.16182
G1 F2700 E68.16182
G0 F9000 X111.427 Y103.922
G0 X110.934 Y103.656
G0 X110.431 Y103.143
G0 X108.475 Y103.261
G1 F2700 E73.16182
G1 F1500 X108.384 Y103.17 E73.1661
G1 X108.33 Y102.902 E73.17519
G1 X108.348 Y102.781 E73.17926
G1 X108.719 Y102.474 E73.19528
G1 X109.072 Y102.33 E73.20796
G1 X109.419 Y102.456 E73.22023
G1 X109.63 Y102.634 E73.22942
G1 X109.739 Y102.865 E73.23791
G1 X109.731 Y102.962 E73.24115
G1 X109.597 Y103.205 E73.25038
G1 X109.219 Y103.479 E73.26591
G1 X109.114 Y103.487 E73.26941
G1 X108.475 Y103.261 E73.29195
G1 F2700 E68.29195
G0 F9000 X108.515 Y103.685
G0 X108.299 Y103.816
G0 X108.03 Y105.26
G0 X107.778 Y105.311
;TYPE:SKIN
G1 F2700 E73.29195
G1 F1500 X107.621 Y105.167 E73.29904
G1 X107.162 Y104.907 E73.31658
G1 X106.758 Y104.892 E73.33003
G1 X106.617 Y104.941 E73.33499
G1 X106.552 Y104.199 E73.35977
G1 X106.477 Y103.824 E73.37249
G1 X106.52 Y103.348 E73.38838
G1 X106.471 Y102.383 E73.42052
G1 X106.403 Y101.435 E73.45213
G1 X108.247 Y101.292 E73.51365
G1 F1554.4 X108.915 Y101.226 E73.53519
G1 X109.452 Y101.2 E73.55245
G1 F1500 X110.308 Y101.134 E73.581
G1 F1452.8 X110.88 Y101.103 E73.60068
G1 F1428.6 X111.134 Y101.075 E73.6096
G1 F1411.8 X111.699 Y101.045 E73.6296
G1 F1373 X111.749 Y101.62 E73.65057
G1 X111.452 Y101.493 E73.6623
G1 F1411.8 X111.165 Y101.486 E73.67245
G1 F1452.8 X110.91 Y101.53 E73.68134
G1 F1477.8 X110.504 Y101.832 E73.69842
G1 F1500 X110.289 Y102.22 E73.71317
G1 X109.904 Y101.87 E73.73048
G1 X109.478 Y101.637 E73.74663
G1 F1526.7 X108.934 Y101.592 E73.76447
G1 X108.329 Y101.808 E73.78546
G1 F1500 X107.917 Y102.151 E73.80329
G1 X107.638 Y102.474 E73.81748
G1 X107.571 Y102.945 E73.83331
G1 X107.639 Y103.358 E73.84723
G1 X107.791 Y103.655 E73.85833
G1 X107.968 Y103.833 E73.86667
G1 X108.229 Y103.982 E73.87667
G1 F1496.3 X108.846 Y104.202 E73.89851
G1 F1459.9 X109.129 Y104.257 E73.90836
G1 F1411.8 X109.377 Y104.233 E73.91717
G1 F1445.8 X109.703 Y104.069 E73.92976
G1 F1500 X110.1 Y103.774 E73.94621
G1 X110.248 Y103.615 E73.95344
G1 X110.372 Y103.377 E73.96236
G1 X110.575 Y103.772 E73.97713
G1 X110.88 Y104.052 E73.99091
G1 F1534.5 X111.272 Y104.185 E74.00436
G1 F1604.3 X111.744 Y104.159 E74.01906
G1 F1648.4 X111.997 Y104.156 E74.02672
G1 F1657.5 X112.026 Y104.56 E74.03891
G1 F1617.3 X111.788 Y104.514 E74.04639
G1 F1542.4 X111.435 Y104.621 E74.05832
G1 F1503.8 X111.016 Y104.732 E74.0727
G1 X110.734 Y104.93 E74.08414
G1 F1500 X110.422 Y104.832 E74.09501
G1 X109.991 Y104.816 E74.10936
G1 X109.873 Y104.846 E74.11341
G1 X109.757 Y104.773 E74.11797
G1 F1474.2 X109.428 Y104.661 E74.12973
G1 F1438.8 X109.16 Y104.672 E74.13903
G1 F1467 X108.694 Y104.81 E74.15556
G1 F1500 X108.542 Y104.874 E74.16104
G1 X108.278 Y104.948 E74.17016
G1 X107.943 Y105.125 E74.18276
G1 X107.778 Y105.311 E74.19103
G0 F9000 X107.603 Y105.501
G0 X106.46 Y105.203
G0 X106.356 Y104.43
G0 X106.191 Y102.12
G0 X106.65 Y102.087
G1 F1500 X107.161 Y101.576 E74.21507
G0 F9000 X107.774 Y101.529
G1 F1500 X106.683 Y102.62 E74.26639
G0 F9000 X106.918 Y102.95
G1 F1500 X107.461 Y102.408 E74.2919
G0 F9000 X107.385 Y103.049
G1 F1500 X107.252 Y103.182 E74.29816
G1 X107.251 Y103.183
G1 X106.684 Y103.75 E74.32483
G0 F9000 X106.756 Y104.243
G1 F1500 X107.49 Y103.51 E74.35933
G0 F9000 X107.712 Y103.854
G1 F1500 X106.87 Y104.695 E74.39891
G0 F9000 X107.348 Y104.784
G1 F1500 X108.032 Y104.099 E74.43111
G0 F9000 X108.287 Y104.409
G1 F1500 X108.431 Y104.265 E74.43788
G0 F9000 X108.287 Y104.41
G1 F1500 X107.713 Y104.984 E74.46488
G0 F9000 X107.458 Y105.369
G0 X107.762 Y105.559
G0 X108.788 Y105.052
G0 X108.648 Y104.615
G1 F1500 X108.853 Y104.409 E74.47455
G0 F9000 X109.812 Y104.581
G1 F1500 X110.462 Y103.931 E74.50512
G0 F9000 X110.754 Y104.206
G1 F1500 X110.334 Y104.625 E74.52485
G0 F9000 X110.996 Y104.529
G1 F1500 X111.166 Y104.359 E74.53285
G0 F9000 X111.317 Y103.923
G0 X110.934 Y103.656
G0 X110.673 Y102.817
G0 X111.048 Y101.782
G0 X110.715 Y101.416
G1 F1500 X110.814 Y101.317 E74.53751
G0 F9000 X110.225 Y101.341
G1 F1500 X109.919 Y101.646 E74.55188
G0 F9000 X109.612 Y101.388
G1 F1500 X109.55 Y101.45 E74.55479
G0 F9000 X109.402 Y101.889
G0 X108.682 Y101.866
G0 X108.623 Y101.102
G0 X108.393 Y101.475
G1 F1500 X108.246 Y101.623 E74.56173
G1 F2700 E69.56173
G0 F9000 X108.457 Y102.038
G0 X107.809 Y102.734
G0 X106.341 Y103.002
G0 X106.918 Y102.951
G1 F2700 E74.56173
G1 F1500 X106.71 Y103.158 E74.57149
G1 F2700 E69.57149
G0 F9000 X106.244 Y103.056
G0 X106.227 Y106.087
G0 X105.122 Y106.456
G0 X105.752 Y114.371
G0 X105.87 Y115.255
G0 X107.284 Y119.366
;TYPE:WALL-INNER
G1 F2700 E74.57149
G1 F1500 X113.579 Y118.88 E74.78149
G1 X113.482 Y118.244 E74.80288
G1 X113.5 Y117.925 E74.81351
G1 X113.817 Y117.471 E74.83193
G1 X114.06 Y117.34 E74.84111
G1 X114.051 Y117.03 E74.85142
G1 X113.91 Y115.963 E74.88722
G1 X113.589 Y115.739 E74.90024
G1 X113.503 Y116.007 E74.9096
G1 X113.117 Y116.346 E74.92669
G1 X112.603 Y116.362 E74.94379
G1 X112.318 Y116.206 E74.9546
G1 X112.179 Y116.024 E74.96222
G1 X112.024 Y115.577 E74.97795
G1 X111.846 Y114.755 E75.00592
G1 X111.937 Y114.401 E75.01808
G1 X111.874 Y114.23 E75.02414
G1 X111.655 Y114.469 E75.03492
G1 X111.336 Y114.602 E75.04642
G1 X110.883 Y114.661 E75.06161
G1 X110.509 Y114.621 E75.07412
G1 X110.258 Y114.417 E75.08488
G1 X110.004 Y114.103 E75.09831
G1 X109.819 Y114.415 E75.11038
G1 X109.615 Y114.577 E75.11904
G1 X109.381 Y114.636 E75.12707
G1 X108.955 Y114.596 E75.1413
G1 X108.584 Y114.331 E75.15647
G1 X108.342 Y113.962 E75.17114
G1 X108.294 Y114.298 E75.18243
G1 X108.207 Y114.578 E75.19218
G1 X108.38 Y114.866 E75.20336
G1 X108.436 Y115.105 E75.21152
G1 X108.38 Y115.519 E75.22542
G1 X108.272 Y116.126 E75.24592
G1 X108.14 Y116.332 E75.25406
G1 X107.909 Y116.493 E75.26343
G1 X107.527 Y116.547 E75.27626
G1 X107.333 Y116.538 E75.28272
G1 X107.106 Y116.439 E75.29095
G1 X106.926 Y116.231 E75.3001
G1 X106.828 Y116.223 E75.30337
G1 X106.715 Y116.378 E75.30975
G1 X106.466 Y116.557 E75.31995
G1 X106.511 Y117.276 E75.34391
G1 X106.531 Y117.896 E75.36454
G1 X106.713 Y117.939 E75.37076
G1 X107.005 Y118.135 E75.38246
G1 X107.121 Y118.282 E75.38869
G1 X107.253 Y118.601 E75.40017
G1 X107.253 Y119.015 E75.41394
G1 X107.284 Y119.366 E75.42566
G0 F9000 X106.921 Y119.795
;TYPE:WALL-OUTER
G1 F1500 X114.017 Y119.248 E75.66238
G1 X113.971 Y118.776 E75.67815
G1 X113.864 Y118.099 E75.70095
G1 X114.101 Y117.77 E75.71443
G1 X114.31 Y117.669 E75.72215
G1 X114.47 Y117.656 E75.72749
G1 X114.45 Y116.998 E75.74939
G1 X114.277 Y115.685 E75.79343
G1 X114.079 Y115.604 E75.80055
G1 X113.876 Y115.439 E75.80925
G1 X113.62 Y115.092 E75.82359
G1 X113.55 Y115.213 E75.82824
G1 X113.281 Y115.368 E75.83857
G1 X113.141 Y115.837 E75.85485
G1 X113.012 Y115.95 E75.86055
G1 X112.69 Y115.957 E75.87126
G1 X112.554 Y115.894 E75.87625
G1 X112.415 Y115.491 E75.89043
G1 X112.251 Y114.747 E75.91577
G1 X112.347 Y114.427 E75.92688
G1 X112.31 Y114.205 E75.93436
G1 F1481.5 X112.105 Y113.807 E75.94944
G1 F1442.3 X112.09 Y113.586 E75.9571
G1 F1425.2 X112.015 Y113.378 E75.96484
G1 X111.846 Y113.245 E75.97237
G1 X111.735 Y113.393 E75.97885
G1 X111.669 Y113.629 E75.98743
G1 F1438.8 X111.685 Y113.815 E75.9939
G1 F1463.4 X111.467 Y114.108 E76.00635
G1 F1488.8 X111.246 Y114.208 E76.01448
G1 F1500 X110.883 Y114.261 E76.02668
G1 X110.617 Y114.228 E76.0356
G1 X110.386 Y113.931 E76.04811
G1 X110.356 Y113.726 E76.055
G1 X110.267 Y113.489 E76.06342
G1 X110.107 Y113.313 E76.07133
G1 X109.844 Y113.502 E76.0821
G1 X109.747 Y113.642 E76.08777
G1 X109.612 Y114.023 E76.10121
G1 X109.441 Y114.217 E76.10981
G1 X109.176 Y114.229 E76.11864
G1 X108.884 Y114.053 E76.12998
G1 X108.51 Y113.495 E76.15232
G1 X108.317 Y113.265 E76.16231
G1 X108.181 Y113.252 E76.16685
G1 X108.087 Y113.435 E76.17369
G1 X107.94 Y113.947 E76.19141
G1 X107.89 Y114.271 E76.20231
G1 X107.768 Y114.623 E76.2147
G1 X108.031 Y115.069 E76.23192
G1 X107.986 Y115.451 E76.24472
G1 X107.886 Y115.998 E76.26321
G1 X107.78 Y116.106 E76.26825
G1 X107.436 Y116.155 E76.2798
G1 X107.339 Y116.113 E76.28332
G1 X107.242 Y115.961 E76.28932
G1 X107.1 Y115.844 E76.29544
G1 X106.629 Y115.764 E76.31133
G1 X106.444 Y116.088 E76.32373
G1 X106.203 Y116.24 E76.33321
G1 X106.045 Y116.291 E76.33873
G1 X106.111 Y117.288 E76.37197
G1 X106.123 Y117.7 E76.38568
G1 X106.185 Y118.312 E76.40613
G1 X106.561 Y118.309 E76.41864
G1 X106.771 Y118.476 E76.42756
G1 X106.853 Y118.722 E76.43619
G1 X106.853 Y119.033 E76.44653
G1 X106.921 Y119.795 E76.47198
G0 F9000 X107.166 Y119.506
G0 X107.353 Y118.978
G0 X107.614 Y118.978
;TYPE:SKIN
G1 F1500 X107.61 Y118.684 E76.48176
G1 X107.547 Y118.37 E76.49241
G1 X107.43 Y118.095 E76.50235
G1 X107.257 Y117.878 E76.51158
G1 X106.887 Y117.647 E76.52609
G1 X106.837 Y116.71 E76.5573
G1 X107.257 Y116.892 E76.57252
G1 X107.582 Y116.904 E76.58334
G1 X108.029 Y116.833 E76.59839
G1 X108.402 Y116.585 E76.61329
G1 X108.615 Y116.258 E76.62627
G1 X108.732 Y115.599 E76.64853
G1 X108.803 Y115.087 E76.66572
G1 X108.75 Y114.872 E76.67309
G1 X108.992 Y114.981 E76.68192
G1 X109.4 Y114.996 E76.69549
G1 X109.779 Y114.903 E76.70847
G1 X110.037 Y114.697 E76.71946
G1 X110.304 Y114.905 E76.73071
G1 X110.549 Y114.986 E76.73929
G1 X110.885 Y115.021 E76.75053
G1 X111.519 Y114.941 E76.77178
G1 X111.673 Y115.654 E76.79605
G1 X111.842 Y116.164 E76.81392
G1 X112.08 Y116.482 E76.82713
G1 X112.463 Y116.684 E76.84153
G1 X112.648 Y116.722 E76.84781
G1 X113.235 Y116.699 E76.86735
G1 X113.601 Y116.378 E76.88354
G1 X113.699 Y117.126 E76.90863
G1 X113.571 Y117.206 E76.91365
G1 X113.253 Y117.651 E76.93184
G1 X113.151 Y117.886 E76.94036
G1 X113.123 Y118.256 E76.95271
G1 X113.164 Y118.55 E76.96258
G1 X107.614 Y118.978 E77.14772
G0 F9000 X107.353 Y118.978
G0 X113.381 Y118.721
G0 X113.908 Y117.228
G0 X113.735 Y116.022
G0 X113.154 Y116.507
G0 X112.516 Y116.492
G0 X111.677 Y114.656
G0 X110.039 Y114.452
G0 X109.036 Y114.723
G0 X109.383 Y115.193
G1 F1500 X108.926 Y115.65 E77.16922
G0 F9000 X108.775 Y116.367
G1 F1500 X110.097 Y115.044 E77.23142
G0 F9000 X110.523 Y115.184
G1 F1500 X107.636 Y118.071 E77.36722
G0 F9000 X107.402 Y117.74
G1 F1500 X108.126 Y117.016 E77.40127
G0 F9000 X107.447 Y117.129
G1 F1500 X107.15 Y117.426 E77.41524
G1 X107.08 Y117.496 E77.41854
G0 F9000 X106.621 Y117.517
G0 X107.304 Y118.468
G0 X107.778 Y118.495
G1 F1500 X111.077 Y115.196 E77.57371
G0 F9000 X111.418 Y115.421
G1 F1500 X108.101 Y118.738 E77.72973
G0 F9000 X108.714 Y118.691
G1 F1500 X111.534 Y115.87 E77.8624
G0 F9000 X111.686 Y116.285
G1 F1500 X109.327 Y118.644 E77.97336
G0 F9000 X109.94 Y118.596
G1 F1500 X111.925 Y116.611 E78.06673
G0 F9000 X112.283 Y116.818
G1 F1500 X110.553 Y118.549 E78.14813
G0 F9000 X111.166 Y118.501
G1 F1500 X112.752 Y116.915 E78.22273
G0 F9000 X113.106 Y117.127
G1 F1500 X111.779 Y118.454 E78.28514
G0 F9000 X112.392 Y118.407
G1 F1500 X112.948 Y117.851 E78.3113
G0 F9000 X113.107 Y117.126
G1 F1500 X113.451 Y116.782 E78.32748
G1 F2700 E73.32748
;MESH:NONMESH
G0 F300 X113.451 Y116.782 Z3.4
G0 F9000 X113.91 Y116.721
G0 X113.735 Y116.022
G0 X113.121 Y116.541
G0 X112.441 Y116.289
G0 X112.187 Y115.566
G0 X111.883 Y113.881
G0 X110.968 Y112.956
G0 X108.855 Y109.737
G0 X107.685 Y109.219
;TIME_ELAPSED:238.385962
;LAYER:16
;TYPE:WALL-INNER
;MESH:car_0.ply
G1 F2700 E78.32748
G1 F1229.5 X107.879 Y109.433 E78.3392
G0 F9000 X107.685 Y109.219
G1 F1149.4 X107.392 Y108.938 E78.35682
G1 F1015.2 X107.307 Y108.786 E78.36538
G1 F1018.7 X107.26 Y108.575 E78.37596
G1 F1001.7 X107.287 Y108.273 E78.39107
G1 F1003.3 X107.214 Y107.97 E78.40656
G1 F1217 X107.355 Y107.681 E78.41975
G1 F1500 X107.542 Y107.442 E78.42984
G1 X107.886 Y107.197 E78.44389
G1 X107.896 Y106.924 E78.45297
G1 X107.874 Y106.708 E78.46019
G1 X107.915 Y106.427 E78.46964
G1 X108.001 Y106.213 E78.47731
G1 X108.012 Y105.93 E78.48673
G1 X108.237 Y105.462 E78.504
G1 X108.755 Y105.085 E78.52531
G1 X109.223 Y104.957 E78.54145
G1 X109.481 Y104.98 E78.55006
G1 X109.689 Y105.082 E78.55777
G1 X110.031 Y105.456 E78.57462
G1 X110.089 Y105.566 E78.57876
G1 X110.383 Y105.572 E78.58854
G1 X110.555 Y105.656 E78.59491
G1 X110.837 Y105.636 E78.60431
G1 X110.968 Y105.29 E78.61661
G1 X111.146 Y105.126 E78.62466
G1 X111.33 Y105.054 E78.63123
G1 X111.573 Y105.029 E78.63936
G1 X111.681 Y104.973 E78.64341
G1 X112.224 Y105.018 E78.66153
G1 X112.403 Y105.139 E78.66871
G1 X112.312 Y103.907 E78.7098
G1 X112.316 Y103.367 E78.72776
G1 X112.236 Y102.904 E78.74339
G1 X112.043 Y100.636 E78.8191
G1 X106.013 Y101.101 E79.02025
G1 X106.104 Y102.273 E79.05935
G1 X106.16 Y103.332 E79.09462
G1 X106.115 Y103.849 E79.11188
G1 X106.207 Y104.231 E79.12495
G1 X106.264 Y105.01 E79.15093
G1 X106.507 Y107.558 E79.23606
G1 F1217 X106.631 Y108.01 E79.25527
G1 F1003.3 X106.665 Y108.318 E79.27068
G1 F1001.7 X106.675 Y108.616 E79.28553
G1 F1018.7 X106.727 Y109.249 E79.31664
G1 F1015.2 X107.062 Y109.006 E79.33698
G1 X107.363 Y108.987 E79.3518
G1 F1149.4 X107.685 Y109.219 E79.36902
G0 F9000 X107.186 Y108.882
G0 X107.38 Y107.774
G0 X108.161 Y106.249
G0 X108.168 Y105.908
G0 X108.365 Y105.569
G0 X108.815 Y105.236
G0 X109.446 Y105.067
G0 X110.956 Y105.831
G0 X111.118 Y105.236
G0 X111.911 Y105.019
G0 X112.431 Y105.338
G0 X112.556 Y105.69
G0 X112.73 Y107.48
G0 X112.533 Y108.472
G0 X111.711 Y109.051
G1 F1149.4 X112.054 Y108.934 E79.38475
G0 F9000 X112.706 Y109.18
G1 F1671.3 X112.636 Y108.316 E79.41063
G1 F1680.7 X112.405 Y108.694 E79.42378
G1 F1456.3 X112.054 Y108.934 E79.43835
G1 F1442.3 X112.377 Y108.986 E79.44966
G1 F1652.9 X112.706 Y109.18 E79.46119
G1 F2700 E74.46119
G0 F9000 X111.815 Y109.301
G0 X112.539 Y118.759
G0 X107.277 Y119.361
G1 F2700 E79.46119
G1 F1500 X113.585 Y118.878 E79.67161
G1 X113.555 Y118.564 E79.6821
G1 X113.497 Y118.26 E79.6924
G1 X113.498 Y118.029 E79.70008
G1 X113.578 Y117.728 E79.71044
G1 X113.819 Y117.4 E79.72397
G1 X114.043 Y117.255 E79.73285
G1 X114.024 Y116.926 E79.74381
G1 X113.906 Y115.876 E79.77895
G1 X113.593 Y115.662 E79.79156
G1 X113.166 Y115.081 E79.81555
G1 X113.08 Y114.477 E79.83584
G1 X113.113 Y114.037 E79.85051
G1 X113.104 Y113.778 E79.85913
G1 X113.059 Y113.373 E79.87269
G1 X112.813 Y113.614 E79.88414
G1 X112.486 Y113.667 E79.89516
G1 X112.159 Y113.521 E79.90707
G1 X111.954 Y113.283 E79.91752
G1 X111.489 Y113.416 E79.9336
G1 X111.125 Y113.433 E79.94572
G1 X110.58 Y113.481 E79.96392
G1 X110.24 Y113.44 E79.97531
G1 X110.006 Y113.516 E79.98349
G1 X109.638 Y113.582 E79.99593
G1 X109.171 Y113.59 E80.01146
G1 X108.748 Y113.447 E80.02631
G1 X108.438 Y113.418 E80.03667
G1 X108.282 Y113.379 E80.04202
G1 X108.011 Y113.828 E80.05946
G1 X107.767 Y114.053 E80.0705
G1 X107.478 Y114.116 E80.08034
G1 X107.275 Y114.11 E80.08709
G1 X106.991 Y113.979 E80.0975
G1 X107.046 Y114.513 E80.11535
G1 X107.259 Y114.633 E80.12348
G1 X107.433 Y114.918 E80.13459
G1 X107.463 Y115.466 E80.15284
G1 X107.31 Y115.742 E80.16334
G1 X107.141 Y115.876 E80.17051
G1 X106.955 Y115.941 E80.17706
G1 X106.762 Y116.251 E80.18921
G1 X106.46 Y116.49 E80.20202
G1 X106.551 Y117.793 E80.24546
G1 X106.884 Y117.938 E80.25754
G1 X107.137 Y118.288 E80.27191
G1 X107.236 Y118.607 E80.28302
G1 X107.246 Y119.016 E80.29662
G1 X107.277 Y119.361 E80.30814
G0 F9000 X106.914 Y119.789
;TYPE:WALL-OUTER
G1 F1500 X114.024 Y119.246 E80.54531
G1 X113.949 Y118.489 E80.57061
G1 X113.882 Y118.142 E80.58237
G1 X113.938 Y117.903 E80.59053
G1 X114.069 Y117.713 E80.59821
G1 X114.272 Y117.583 E80.60623
G1 X114.443 Y117.558 E80.61197
G1 X114.442 Y117.208 E80.62362
G1 X114.42 Y116.869 E80.63491
G1 X114.318 Y115.972 E80.66494
G1 X114.26 Y115.621 E80.67677
G1 X113.896 Y115.406 E80.69083
G1 X113.553 Y114.923 E80.71054
G1 X113.48 Y114.458 E80.72619
G1 X113.513 Y114.049 E80.73984
G1 X113.505 Y113.758 E80.74952
G1 F1503.8 X113.385 Y112.65 E80.7865
G1 F1550.4 X113.372 Y112.285 E80.79825
G1 X113.241 Y112.625 E80.80998
G1 F1503.8 X113.157 Y112.718 E80.81413
G1 F1500 X112.954 Y112.72 E80.82089
G1 X112.737 Y113.159 E80.83717
G1 X112.643 Y113.252 E80.84157
G1 X112.533 Y113.269 E80.84527
G1 X112.424 Y113.221 E80.84924
G1 X112.167 Y112.907 E80.86273
G1 X111.814 Y112.905 E80.87447
G1 X111.432 Y113.02 E80.88774
G1 X111.099 Y113.033 E80.89882
G1 X110.572 Y113.078 E80.91642
G1 X110.198 Y113.031 E80.92895
G1 X109.944 Y113.119 E80.93789
G1 X109.6 Y113.184 E80.94954
G1 X109.251 Y113.191 E80.96115
G1 X108.833 Y113.053 E80.97579
G1 X108.474 Y113.02 E80.98778
G1 X108.297 Y112.955 E80.99405
G1 X108.07 Y112.958 E81.0016
G1 X107.669 Y113.62 E81.02734
G1 X107.587 Y113.695 E81.03104
G1 X107.294 Y113.71 E81.0408
G1 X107.147 Y113.642 E81.04619
G1 X106.789 Y112.961 E81.07178
G1 F1421.8 X106.52 Y112.685 E81.0853
G1 X106.513 Y113.068 E81.09874
G1 F1500 X106.581 Y113.908 E81.12677
G1 X106.635 Y114.432 E81.14429
G1 X106.7 Y114.787 E81.15629
G1 X106.767 Y114.855 E81.15947
G1 X106.979 Y114.919 E81.16683
G1 X107.031 Y115.003 E81.17012
G1 X107.06 Y115.387 E81.18293
G1 X106.953 Y115.523 E81.18868
G1 X106.716 Y115.582 E81.19681
G1 X106.443 Y116.009 E81.21366
G1 X106.251 Y116.151 E81.22161
G1 X106.041 Y116.215 E81.22891
G1 X106.116 Y117.37 E81.26741
G1 X106.182 Y118.207 E81.29533
G1 X106.357 Y118.174 E81.30125
G1 X106.622 Y118.26 E81.31052
G1 X106.835 Y118.553 E81.32257
G1 X106.845 Y119.026 E81.3383
G1 X106.914 Y119.789 E81.36378
G1 F2700 E76.36378
G0 F9000 X107.159 Y119.502
G0 X106.995 Y117.816
G0 X106.71 Y117.687
G0 X106.631 Y116.595
G0 X107.298 Y115.577
G0 X107.201 Y114.737
G0 X106.521 Y112.655
G1 F2700 E81.36378
G1 F1190.5 X106.508 Y112.262 E81.38026
G0 F9000 X106.503 Y112.236
G1 F1336.3 X106.689 Y111.902 E81.39454
G1 F1408.5 X106.841 Y111.445 E81.4116
G1 F1432 X106.793 Y111.083 E81.42432
G1 F1474.2 X106.765 Y110.938 E81.42932
G1 F1492.5 X106.74 Y110.604 E81.44051
G1 F1452.8 X106.746 Y110.278 E81.45171
G1 F1435.4 X106.869 Y109.884 E81.46606
G1 F1477.8 X107.089 Y109.562 E81.47922
G1 F1500 X107.199 Y109.482 E81.48374
G1 X107.286 Y109.477 E81.48664
G1 X107.404 Y109.534 E81.491
G1 X107.757 Y110.145 E81.51447
G1 F1492.5 X107.852 Y110.487 E81.52634
G1 X107.969 Y110.119 E81.53924
G1 F1500 X108.124 Y109.848 E81.54963
G1 X108.285 Y109.675 E81.55749
G1 X108.535 Y109.534 E81.56703
G1 X108.615 Y109.345 E81.57386
G1 X108.522 Y109.135 E81.5815
G1 X108.278 Y109.131 E81.58962
G1 X108.051 Y108.998 E81.59837
G1 X107.771 Y108.617 E81.61409
G1 X107.748 Y108.52 E81.61741
G1 X107.815 Y108.233 E81.62721
G1 X107.704 Y107.95 E81.63732
G1 X107.726 Y107.802 E81.6423
G1 X108.041 Y107.571 E81.65529
G1 X108.532 Y107.563 E81.67162
G1 X108.636 Y107.531 E81.67524
G1 X108.452 Y107.422 E81.68235
G1 X108.264 Y107.168 E81.69286
G1 X108.3 Y106.946 E81.70035
G1 X108.267 Y106.624 E81.71111
G1 X108.4 Y106.294 E81.72294
G1 X108.407 Y105.996 E81.73286
G1 X108.547 Y105.731 E81.74283
G1 X108.926 Y105.45 E81.75852
G1 X109.293 Y105.356 E81.77112
G1 F1477.8 X109.416 Y105.376 E81.77533
G1 F1435.4 X109.722 Y105.706 E81.79097
G1 F1369.9 X109.798 Y105.986 E81.80154
G1 F1276.6 X109.786 Y106.154 E81.80812
G1 X109.879 Y106.033 E81.81408
G1 F1369.9 X110.22 Y105.94 E81.82695
G1 F1456.3 X110.322 Y105.978 E81.83068
G1 F1500 X110.514 Y106.167 E81.83964
G1 X110.64 Y106.05 E81.84536
G1 X110.784 Y106.029 E81.8502
G1 X111.239 Y106.267 E81.86728
G1 X111.348 Y106.159 E81.87239
G1 X111.3 Y106.091 E81.87515
G1 X111.213 Y105.818 E81.88468
G1 X111.268 Y105.571 E81.8931
G1 X111.371 Y105.446 E81.89849
G1 X111.699 Y105.421 E81.90943
G1 X111.832 Y105.343 E81.91456
G1 X112.014 Y105.358 E81.92063
G1 F1415.1 X112.283 Y105.556 E81.93241
G1 F1290.3 X112.349 Y105.704 E81.93867
G1 F1232 X112.345 Y106.173 E81.95766
G1 F1222 X112.323 Y106.232 E81.96024
G1 F1224.5 X112.358 Y106.329 E81.96444
G1 F1260.5 X112.414 Y106.854 E81.98533
G1 F1237.1 X112.351 Y107.101 E81.99561
G1 F1242.2 X112.082 Y107.254 E82.00804
G1 F1276.6 X112.489 Y107.346 E82.02435
G1 F1379.3 X112.567 Y107.562 E82.03266
G1 F1395.3 X112.542 Y107.741 E82.03912
G1 F1174.2 X112.366 Y107.986 E82.05194
G1 F1081.1 X112.374 Y108.231 E82.06325
G1 F1252.6 X112.203 Y108.375 E82.07215
G1 F1500 X111.862 Y108.545 E82.08483
G1 X111.754 Y108.565 E82.08848
G1 X111.587 Y108.449 E82.09524
G1 X111.256 Y108.828 E82.11198
G1 X110.95 Y108.971 E82.12321
G1 F1578.9 X110.914 Y108.935 E82.12482
G1 F1666.7 X110.69 Y108.905 E82.13159
G1 X110.606 Y109.153 E82.13942
G1 X110.76 Y109.292 E82.14563
G1 F1578.9 X111.038 Y109.231 E82.15463
G1 F1500 X111.292 Y109.411 E82.16498
G1 X111.539 Y109.722 E82.17819
G1 X111.641 Y109.769 E82.18193
G1 X111.938 Y109.487 E82.19555
G1 X112.164 Y109.353 E82.20429
G1 X112.306 Y109.354 E82.20901
G1 X112.558 Y109.605 E82.22084
G1 X112.661 Y109.805 E82.22832
G1 F1554.4 X112.829 Y110.443 E82.2495
G1 F1566.6 X112.811 Y111.011 E82.26759
G1 F1477.8 X112.971 Y111.252 E82.27736
G1 F1435.4 X113.164 Y111.412 E82.28607
G1 F1500 X113.322 Y111.769 E82.29906
G1 X113.255 Y111.385 E82.31202
G1 F1435.4 X113.217 Y110.918 E82.32831
G1 F1519 X113.2 Y110.413 E82.3449
G1 F1554.4 X113.13 Y109.72 E82.36726
G1 F1500 X113.055 Y108.801 E82.39793
G1 F1252.6 X112.93 Y108.234 E82.42105
G1 F1214.6 X112.964 Y107.558 E82.44886
G1 F1282.1 X112.865 Y107.111 E82.46667
G1 F1237.1 X112.876 Y106.873 E82.47628
G1 F1257.9 X112.83 Y106.218 E82.50232
G1 F1255.2 X112.814 Y105.709 E82.52256
G1 F1276.6 X112.801 Y105.589 E82.52728
G1 F1373 X112.8 Y105.079 E82.54581
G1 F1500 X112.711 Y103.877 E82.5859
G1 X112.716 Y103.335 E82.60393
G1 X112.628 Y102.819 E82.62134
G1 X112.423 Y100.379 E82.70278
G1 X112.441 Y100.205 E82.7086
G1 X105.583 Y100.733 E82.93737
G1 X105.704 Y102.294 E82.98945
G1 X105.76 Y103.368 E83.02522
G1 X105.71 Y103.877 E83.04223
G1 X105.82 Y104.344 E83.05818
G1 X105.86 Y104.994 E83.07984
G1 X105.955 Y105.919 E83.11077
G1 X106.108 Y107.586 E83.16645
G1 X106.277 Y109.855 E83.24213
G1 F1456.3 X106.323 Y110.282 E83.25684
G1 F1452.8 X106.336 Y110.583 E83.26718
G1 F1467 X106.394 Y111.229 E83.28924
G1 F1425.2 X106.435 Y111.859 E83.31134
G1 F1336.3 X106.503 Y112.236 E83.32565
G1 F2700 E78.32565
G0 F9000 X106.62 Y111.457
G0 X108.009 Y111.706
G1 F2700 E83.32565
G1 F1578.9 X108.104 Y111.626 E83.32957
G1 X108.248 Y111.384 E83.33847
G1 F1574.8 X107.877 Y110.877 E83.35837
G1 F1583.1 X107.797 Y111.252 E83.37045
G1 F1591.5 X107.809 Y111.403 E83.3752
G1 F1587.3 X107.95 Y111.667 E83.38461
G1 F1578.9 X108.009 Y111.706 E83.38684
G0 F9000 X107.878 Y110.843
G1 F1507.5 X107.852 Y110.487 E83.39866
G1 F2700 E78.39866
G0 F9000 X107.855 Y109.813
G0 X108.385 Y109.35
G0 X109.83 Y107.357
G1 F2700 E83.39866
G1 F1315.8 X109.801 Y107.406 E83.40082
G1 X109.745 Y107.406 E83.40294
G1 X109.716 Y107.357 E83.4051
G1 X109.745 Y107.308 E83.40726
G1 X109.801 Y107.308 E83.40938
G0 F9000 X109.77 Y106.801
G1 F1418.4 X109.753 Y106.323 E83.4262
G1 F1284.8 X109.786 Y106.154 E83.43289
G1 F2700 E78.43289
G0 F9000 X109.878 Y105.462
G0 X110.966 Y105.852
G0 X111.336 Y106.175
G1 F2700 E83.43289
G1 F1030.9 X111.266 Y106.175 E83.43628
G1 X111.229 Y106.237 E83.43977
G1 X111.265 Y106.299 E83.44324
G1 X111.336 Y106.299 E83.44668
G1 X111.373 Y106.237 E83.45017
G0 F9000 X110.966 Y105.852
G0 X111.515 Y107.3
G1 F1234.6 X111.675 Y107.28 E83.45669
G1 F1357.5 X112.059 Y107.263 E83.47081
G0 F9000 X111.553 Y107.907
G1 F1608.6 X111.603 Y108.125 E83.47775
G1 F1604.3 X111.535 Y108.164 E83.48019
G1 X111.558 Y108.203 E83.4816
G1 X111.627 Y108.164 E83.48406
G1 F2700 E78.48406
G0 F9000 X111.658 Y108.795
G0 X112.276 Y109.016
G0 X112.647 Y109.352
G0 X112.859 Y109.699
G0 X113.334 Y111.836
G1 F2700 E83.48406
G1 F1714.3 X113.371 Y112.262 E83.49651
G0 F9000 X113.042 Y113.075
G0 X113.21 Y113.776
G0 X113.013 Y115.146
G0 X113.748 Y115.975
G0 X113.884 Y117.156
G0 X113.407 Y118.718
G0 X107.623 Y119.235
G0 X107.604 Y118.975
;TYPE:SKIN
G1 F1500 X107.587 Y118.548 E83.51072
G1 X107.45 Y118.104 E83.52617
G1 X107.135 Y117.675 E83.54388
G1 X106.896 Y117.556 E83.55276
G1 X106.834 Y116.673 E83.5822
G1 X107.05 Y116.466 E83.59215
G1 X107.197 Y116.237 E83.6012
G1 X107.4 Y116.137 E83.60872
G1 X107.589 Y115.974 E83.61703
G1 X107.779 Y115.625 E83.63024
G1 X107.816 Y115.42 E83.63717
G1 X107.788 Y114.815 E83.65731
G1 X107.567 Y114.459 E83.67125
G1 X107.932 Y114.379 E83.68368
G1 X108.238 Y114.126 E83.69688
G1 X108.459 Y113.782 E83.71048
G1 X108.674 Y113.802 E83.71767
G1 X109.102 Y113.944 E83.73266
G1 X109.695 Y113.941 E83.75239
G1 X110.116 Y113.86 E83.76665
G1 X110.276 Y113.808 E83.77224
G1 X110.593 Y113.843 E83.78285
G1 X111.162 Y113.793 E83.80185
G1 X111.594 Y113.768 E83.81624
G1 X111.845 Y113.692 E83.82496
G1 X112.099 Y113.914 E83.83618
G1 X112.39 Y114.012 E83.8464
G1 X112.433 Y114.068 E83.84874
G1 X112.733 Y114.278 E83.86092
G1 X112.721 Y114.509 E83.86862
G1 X112.824 Y115.226 E83.89271
G1 X113.328 Y115.905 E83.92083
G1 X113.562 Y116.083 E83.93061
G1 X113.678 Y117.075 E83.96383
G1 X113.413 Y117.309 E83.97559
G1 X113.254 Y117.566 E83.98564
G1 X113.141 Y117.967 E83.9995
G1 X113.143 Y118.334 E84.01171
G1 X113.184 Y118.546 E84.01889
G1 X107.604 Y118.975 E84.20503
G0 F9000 X107.994 Y118.742
G1 F1500 X107.794 Y118.542 E84.21443
G0 F9000 X108.519 Y118.702
G1 F1500 X107.076 Y117.258 E84.28233
G0 F9000 X107.084 Y116.7
G1 F1500 X109.045 Y118.661 E84.37457
G0 F9000 X109.57 Y118.621
G1 F1500 X107.339 Y116.39 E84.47951
G0 F9000 X107.675 Y116.16
G1 F1500 X110.095 Y118.581 E84.59336
G0 F9000 X110.621 Y118.54
G1 F1500 X107.902 Y115.821 E84.72126
G0 F9000 X108.019 Y115.372
G1 F1500 X111.146 Y118.5 E84.86837
G0 F9000 X111.671 Y118.46
G1 F1500 X107.985 Y114.773 E85.04177
G0 F9000 X108.197 Y114.419
G1 F1500 X112.197 Y118.419 E85.22991
G0 F9000 X112.723 Y118.38
G1 F1500 X108.472 Y114.129 E85.42987
G0 F9000 X109.043 Y114.134
G1 F1500 X112.941 Y118.032 E85.61322
G0 F9000 X113.045 Y117.571
G1 F1500 X109.617 Y114.143 E85.77446
G0 F9000 X110.105 Y114.065
G1 F1500 X113.243 Y117.202 E85.92204
G0 F9000 X113.449 Y116.843
G1 F1500 X110.644 Y114.038 E86.05398
G0 F9000 X111.164 Y113.992
G1 F1500 X113.093 Y115.921 E86.14471
G0 F9000 X113.155 Y115.236
G0 X112.563 Y114.826
G1 F1500 X111.696 Y113.959 E86.18549
G1 F2700 E81.18549
G0 F9000 X111.559 Y113.507
G0 X110.221 Y113.253
G0 X109.867 Y112.229
G0 X108.767 Y110.462
G0 X106.911 Y106.148
G1 F2700 E86.18549
G1 F1754.4 X106.849 Y106.184 E86.18753
G1 X106.911 Y106.22 E86.18957
G1 X106.933 Y106.184 E86.19077
G0 F9000 X106.451 Y105.745
G0 X106.307 Y105.955
G0 X106.342 Y106.463
G0 X106.729 Y107.82
G0 X106.944 Y107.512
G1 F1081.1 X106.882 Y106.86 E86.221
G1 F1067.6 X106.86 Y106.532 E86.23636
G1 F1054.5 X106.913 Y106.478 E86.23994
G1 F1069.5 X106.946 Y106.301 E86.24834
G1 F1174.2 X106.879 Y106.098 E86.25742
G1 F1382.5 X106.721 Y105.941 E86.26546
G1 F1500 X106.622 Y104.971 E86.29789
G1 X106.571 Y104.195 E86.32375
G1 X106.48 Y103.823 E86.33649
G1 X106.522 Y103.366 E86.35175
G1 X106.464 Y102.248 E86.38899
G1 X106.402 Y101.433 E86.41617
G1 X111.716 Y101.025 E86.59344
G1 X111.869 Y102.879 E86.65531
G1 X111.954 Y103.398 E86.6728
G1 X111.952 Y103.938 E86.69077
G1 X112.006 Y104.66 E86.71485
G1 X111.594 Y104.624 E86.7286
G1 X111.25 Y104.702 E86.74033
G1 X110.872 Y104.848 E86.75381
G1 X110.635 Y105.143 E86.7664
G1 X110.573 Y105.272 E86.77116
G1 X110.3 Y105.207 E86.78049
G1 X109.915 Y104.802 E86.79908
G1 X109.686 Y104.674 E86.8078
G1 X109.433 Y104.605 E86.81652
G1 X109.186 Y104.598 E86.82474
G1 X108.607 Y104.751 E86.84466
G1 X108.125 Y105.095 E86.86436
G1 X107.909 Y105.319 E86.87471
G1 X107.776 Y105.544 E86.8834
G1 X107.663 Y105.844 E86.89406
G1 F1382.5 X107.608 Y106.132 E86.90464
G1 F1174.2 X107.496 Y106.316 E86.9138
G1 F1069.5 X107.436 Y106.67 E86.93054
G1 F1067.6 X107.436 Y106.976 E86.94484
G1 F1081.1 X107.232 Y107.138 E86.95687
G1 X106.944 Y107.512 E86.97865
G0 F9000 X106.729 Y107.82
G0 X106.899 Y108.389
G0 X107.708 Y107.116
G0 X107.774 Y106.826
G0 X107.306 Y106.175
G1 F1500 X106.903 Y105.772 E86.99761
G0 F9000 X107.383 Y105.686
G1 F1500 X106.841 Y105.143 E87.02312
G0 F9000 X106.795 Y104.532
G1 F1500 X107.641 Y105.378 E87.06292
G0 F9000 X107.384 Y105.687
G1 F1500 X107.474 Y105.777 E87.06715
G0 F9000 X107.883 Y105.054
G1 F1500 X106.693 Y103.865 E87.1231
G0 F9000 X106.72 Y103.326
G1 F1500 X108.192 Y104.798 E87.19234
G0 F9000 X108.525 Y104.565
G1 F1500 X106.689 Y102.729 E87.2787
G0 F9000 X106.654 Y102.128
G1 F1500 X108.97 Y104.444 E87.38764
G0 F9000 X109.509 Y104.418
G1 F1500 X106.701 Y101.61 E87.51972
G0 F9000 X107.227 Y101.57
G1 F1500 X110.563 Y104.907 E87.67665
G0 F9000 X110.86 Y104.638
G1 F1500 X107.752 Y101.529 E87.82287
G0 F9000 X108.277 Y101.489
G1 F1500 X111.278 Y104.49 E87.96403
G0 F9000 X111.739 Y104.385
G1 F1500 X108.803 Y101.449 E88.10213
G0 F9000 X109.328 Y101.409
G1 F1500 X111.751 Y103.832 E88.2161
G0 F9000 X111.724 Y103.239
G1 F1500 X109.853 Y101.368 E88.3041
G0 F9000 X110.379 Y101.328
G1 F1500 X111.645 Y102.594 E88.36365
G0 F9000 X111.592 Y101.976
G1 F1500 X110.904 Y101.288 E88.39601
G0 F9000 X111.43 Y101.247
G1 F1500 X111.541 Y101.358 E88.40123
G1 F2700 E83.40123
G0 F9000 X112 Y101.32
G0 X112.208 Y104.863
G0 X111.118 Y105.236
G0 X110.972 Y105.772
G0 X110.559 Y107.417
;TYPE:WALL-OUTER
G1 F2700 E88.40123
G1 F1785.7 X110.537 Y107.453 E88.40241
G1 X110.475 Y107.417 E88.40442
G1 X110.537 Y107.381 E88.40642
G1 F2700 E83.40642
G0 F9000 X109.907 Y109.347
G1 F2700 E88.40642
G1 F1000 X109.869 Y109.411 E88.41013
G1 X109.795 Y109.411 E88.41382
G1 X109.757 Y109.347 E88.41754
G1 X109.795 Y109.283 E88.42125
G1 X109.869 Y109.283 E88.42494
G1 F2700 E83.42494
;MESH:NONMESH
G0 F300 X109.869 Y109.283 Z3.6
G0 F9000 X107.9 Y109.161
G0 X106.729 Y107.82
G0 X106.492 Y107.532
;TIME_ELAPSED:263.557725
;LAYER:17
;TYPE:WALL-INNER
;MESH:car_0.ply
G1 F2700 E88.42494
G1 F1500 X106.558 Y107.455 E88.42832
G1 X106.936 Y107.344 E88.44142
G1 X107.567 Y107.348 E88.46241
G1 X107.997 Y107.203 E88.4775
G1 X108.375 Y107.196 E88.49008
G1 X108.989 Y107.127 E88.51063
G1 X109.436 Y107.05 E88.52571
G1 X109.745 Y107.073 E88.53602
G1 X110.067 Y107.032 E88.54681
G1 X110.464 Y107.032 E88.56002
G1 X111.447 Y106.83 E88.5934
G1 X112.309 Y106.881 E88.62212
G1 X112.52 Y106.954 E88.62954
G1 X112.48 Y106.162 E88.65592
G1 X112.386 Y104.7 E88.70464
G1 X112.323 Y103.905 E88.73117
G1 X112.312 Y103.304 E88.75116
G1 X112.235 Y102.82 E88.76746
G1 X112.15 Y101.863 E88.79942
G1 X112.056 Y100.634 E88.84041
G1 X106.001 Y101.102 E89.0424
G1 X106.091 Y102.255 E89.08087
G1 X106.147 Y103.327 E89.11657
G1 X106.106 Y103.839 E89.13366
G1 X106.187 Y104.238 E89.1472
G1 X106.2 Y104.643 E89.16068
G1 X106.264 Y105.407 E89.18618
G1 X106.338 Y105.894 E89.20256
G1 X106.492 Y107.532 E89.25728
G1 F2700 E84.25728
G0 F9000 X106.555 Y107.089
G0 X106.343 Y108.142
G0 X107.597 Y109.44
G1 F2700 E89.25728
G1 F969.3 X107.85 Y109.641 E89.27391
G0 F9000 X107.164 Y109.695
G0 X106.67 Y109.944
G1 F1595.7 X106.912 Y109.66 E89.28558
G1 X107.167 Y109.526 E89.29458
G1 F1411.8 X107.233 Y109.44 E89.29841
G1 X107.161 Y109.383 E89.30166
G1 F1595.7 X106.892 Y109.322 E89.31028
G1 X106.606 Y109.126 E89.32112
G1 X106.67 Y109.944 E89.34677
G1 F2700 E84.34677
G0 F9000 X107.008 Y109.747
G0 X108.5 Y109.57
G0 X110.732 Y109.364
G0 X112.431 Y109.164
G0 X112.683 Y109.644
G1 F2700 E89.34677
G1 F1271.2 X112.613 Y108.777 E89.38091
G1 X112.487 Y108.943 E89.38909
G1 X112.075 Y109.145 E89.4071
G1 F1255.2 X111.831 Y109.2 E89.41704
G1 F1219.5 X111.631 Y109.272 E89.42574
G1 X111.831 Y109.31 E89.43407
G1 F1255.2 X112.085 Y109.469 E89.44598
G1 F1271.2 X112.198 Y109.459 E89.45043
G1 X112.503 Y109.491 E89.46246
G1 X112.683 Y109.644 E89.47174
G1 F2700 E84.47174
G0 F9000 X112.431 Y109.164
G0 X111.98 Y109.683
G0 X111.301 Y110.654
G0 X111.15 Y111.953
G0 X107.266 Y119.365
G1 F2700 E89.47174
G1 F1500 X113.608 Y118.875 E89.6833
G1 X113.588 Y118.481 E89.69642
G1 X113.542 Y117.977 E89.71326
G1 X113.675 Y117.506 E89.72953
G1 X113.848 Y117.278 E89.73905
G1 X114.013 Y117.172 E89.74558
G1 X114.003 Y116.917 E89.75406
G1 X113.954 Y116.316 E89.77412
G1 X113.888 Y115.872 E89.78905
G1 X113.577 Y115.594 E89.80292
G1 X113.37 Y115.229 E89.81688
G1 X113.145 Y114.532 E89.84124
G1 X113.055 Y114.593 E89.84486
G1 X112.787 Y114.651 E89.85398
G1 X112.493 Y114.643 E89.86376
G1 X112.23 Y114.537 E89.87319
G1 X112.065 Y114.368 E89.88104
G1 X111.913 Y114.014 E89.89386
G1 X111.881 Y113.793 E89.90129
G1 X112.001 Y113.241 E89.92007
G1 X111.716 Y113.258 E89.92957
G1 X111.471 Y113.203 E89.93792
G1 X111.206 Y113.22 E89.94675
G1 X110.711 Y113.279 E89.96333
G1 X110.416 Y113.242 E89.97322
G1 X110.181 Y113.405 E89.98273
G1 X109.969 Y113.481 E89.99022
G1 X109.802 Y113.484 E89.99578
G1 X109.359 Y113.377 E90.01094
G1 X109.011 Y113.384 E90.02252
G1 X108.63 Y113.252 E90.03593
G1 X108.365 Y113.201 E90.0449
G1 X108.194 Y113.259 E90.05091
G1 X107.921 Y113.504 E90.06311
G1 X107.574 Y113.641 E90.07552
G1 X107.199 Y113.636 E90.08799
G1 X106.959 Y113.492 E90.0973
G1 X107.031 Y114.403 E90.12769
G1 X107.101 Y115.059 E90.14964
G1 X107.068 Y115.479 E90.16365
G1 X106.908 Y115.976 E90.18101
G1 X106.563 Y116.422 E90.19977
G1 X106.462 Y116.487 E90.20376
G1 X106.546 Y117.638 E90.24215
G1 X106.88 Y117.819 E90.25478
G1 X106.993 Y117.953 E90.26061
G1 X107.21 Y118.493 E90.27997
G1 X107.223 Y118.993 E90.2966
G1 X107.266 Y119.365 E90.30906
G0 F9000 X106.912 Y119.794
;TYPE:WALL-OUTER
G1 F1500 X114.029 Y119.244 E90.54648
G1 X113.987 Y118.445 E90.57309
G1 X113.947 Y118.017 E90.58739
G1 X114.042 Y117.666 E90.59948
G1 X114.27 Y117.484 E90.60918
G1 X114.424 Y117.453 E90.61441
G1 X114.404 Y116.904 E90.63268
G1 X114.352 Y116.272 E90.65377
G1 X114.286 Y115.795 E90.66979
G1 X114.229 Y115.64 E90.67528
G1 X113.892 Y115.338 E90.69033
G1 X113.731 Y115.057 E90.7011
G1 X113.566 Y114.531 E90.71944
G1 F1481.5 X113.524 Y113.921 E90.74003
G1 F1442.3 X113.489 Y113.657 E90.74924
G1 F1167.3 X113.346 Y113.23 E90.76849
G1 F988.5 X113.267 Y112.487 E90.8062
G1 X113.168 Y112.604 E90.81394
G1 X112.922 Y112.722 E90.82771
G1 X112.813 Y112.823 E90.83521
G1 F1160.5 X112.446 Y112.813 E90.85099
G1 F1442.3 X112.228 Y112.693 E90.8596
G1 F1492.5 X111.876 Y112.883 E90.87297
G1 F1500 X111.503 Y112.8 E90.88568
G1 X111.217 Y112.816 E90.8952
G1 X110.668 Y112.874 E90.91357
G1 X110.315 Y112.824 E90.92542
G1 X109.938 Y113.088 E90.94073
G1 X109.67 Y113.025 E90.94989
G1 X109.389 Y112.976 E90.95938
G1 X109.072 Y112.982 E90.96992
G1 X108.736 Y112.865 E90.98175
G1 X108.337 Y112.788 E90.99527
G1 X107.984 Y112.907 E91.00766
G1 X107.712 Y113.162 E91.02006
G1 X107.485 Y113.251 E91.02817
G1 X107.236 Y113.238 E91.03646
G1 F1485.1 X107.084 Y113.151 E91.04235
G1 F1438.8 X106.929 Y112.931 E91.05168
G1 F1481.5 X106.791 Y112.65 E91.06222
G1 F1626 X106.769 Y112.219 E91.07546
G1 F1503.8 X106.855 Y111.827 E91.08878
G1 F1234.6 X106.974 Y111.492 E91.10314
G1 F1147.2 X107.261 Y111.365 E91.11679
G1 X107.081 Y111.327 E91.12479
G1 F1190.5 X106.89 Y111.112 E91.13684
G1 F1310 X106.817 Y110.343 E91.16626
G1 F1435.4 X107.187 Y109.942 E91.18523
G1 F1500 X107.377 Y109.906 E91.19166
G1 F1519 X107.485 Y109.979 E91.19594
G1 F1558.4 X107.642 Y110.421 E91.21095
G1 F1538.5 X107.678 Y110.913 E91.22695
G1 F1257.9 X107.668 Y111.204 E91.2385
G1 F1079.1 X107.615 Y111.271 E91.24245
G1 F1121.5 X107.288 Y111.36 E91.25753
G1 F1145 X107.474 Y111.386 E91.26571
G1 F1100.9 X107.636 Y111.472 E91.27402
G1 F1077.2 X107.878 Y111.728 E91.29034
G1 F1073.3 X107.989 Y111.727 E91.2955
G1 F1107 X108.241 Y111.812 E91.30748
G1 F1147.2 X108.471 Y111.681 E91.31899
G1 X108.48 Y111.402 E91.33113
G1 F1129.9 X108.14 Y111.204 E91.3485
G1 F1260.5 X108.053 Y110.903 E91.3609
G1 F1515.2 X108.02 Y110.461 E91.3755
G1 F1554.4 X108.123 Y110.055 E91.38894
G1 F1511.3 X108.544 Y109.837 E91.40459
G1 F1500 X108.773 Y109.599 E91.41558
G1 X108.55 Y109.251 E91.42933
G1 X108.392 Y109.298 E91.43481
G1 X108.086 Y109.196 E91.44554
G1 F1550.4 X107.793 Y108.89 E91.45917
G1 F1818.2 X107.691 Y108.687 E91.4654
G1 X107.622 Y108.857 E91.47044
G1 F1574.8 X107.293 Y109.01 E91.48193
G1 F1496.3 X106.999 Y108.955 E91.4919
G1 F1418.4 X106.762 Y108.669 E91.50497
G1 F1392.1 X106.755 Y108.588 E91.50788
G1 F1342.3 X106.654 Y108.474 E91.51354
G1 F1373 X106.558 Y108.176 E91.52492
G1 F1474.2 X106.621 Y107.938 E91.53325
G1 F1496.3 X106.728 Y107.817 E91.53864
G1 F1500 X106.886 Y107.744 E91.54443
G1 X107.61 Y107.748 E91.56851
G1 X107.652 Y107.775 E91.57017
G1 X107.679 Y107.733 E91.57183
G1 X108.087 Y107.6 E91.5861
G1 X108.4 Y107.596 E91.59651
G1 X109.047 Y107.523 E91.61817
G1 X109.46 Y107.45 E91.63212
G1 X109.751 Y107.475 E91.64183
G1 X110.117 Y107.429 E91.6541
G1 X110.513 Y107.433 E91.66727
G1 X110.819 Y107.355 E91.67778
G1 X110.966 Y107.341 E91.68269
G1 X111.478 Y107.232 E91.7001
G1 X112.243 Y107.276 E91.72558
G1 X112.507 Y107.386 E91.7351
G1 F1538.5 X112.603 Y107.497 E91.73986
G1 F1662 X112.658 Y107.734 E91.74716
G1 F1617.3 X112.558 Y108.084 E91.75839
G1 F1500 X112.402 Y108.411 E91.77044
G1 X112.294 Y108.552 E91.77635
G1 X111.911 Y108.741 E91.79055
G1 X111.765 Y108.757 E91.79544
G1 F1418.4 X111.316 Y108.9 E91.81201
G1 F1207.2 X111.12 Y109.072 E91.82279
G1 F1136.4 X110.933 Y109.054 E91.83103
G1 F1351.4 X110.736 Y108.938 E91.83947
G1 F1916.9 X110.664 Y108.79 E91.84376
G1 F1591.5 X110.642 Y109.19 E91.85632
G1 F1178.8 X110.499 Y109.457 E91.86914
G1 F1222 X110.348 Y109.517 E91.87577
G1 F1456.3 X110.332 Y109.457 E91.8779
G1 F1704.5 X110.24 Y109.446 E91.88061
G1 X109.975 Y109.249 E91.89027
G1 X109.881 Y109.594 E91.90074
G1 X110.03 Y109.782 E91.90776
G1 X110.348 Y109.573 E91.9189
G1 F1456.3 X110.35 Y109.532 E91.9203
G1 F1222 X110.595 Y109.491 E91.93045
G1 F1174.2 X110.908 Y109.575 E91.94422
G1 F1132.1 X111.116 Y109.585 E91.95339
G1 F1138.5 X111.398 Y109.716 E91.96702
G1 F1232 X111.583 Y109.694 E91.97456
G1 F1385.7 X111.761 Y109.765 E91.98146
G1 F1500 X111.911 Y109.914 E91.98849
G1 X112.06 Y109.97 E91.99379
G1 X112.171 Y109.898 E91.99819
G1 X112.448 Y109.923 E92.00744
G1 X112.614 Y110.063 E92.01466
G1 F1503.8 X112.662 Y110.222 E92.02017
G1 F1432 X112.811 Y110.485 E92.0307
G1 F1321.6 X112.708 Y110.858 E92.04531
G1 F1250 X112.516 Y110.944 E92.05371
G1 F1373 X112.484 Y110.889 E92.05602
G1 F1570.7 X112.174 Y110.806 E92.06621
G1 X112.043 Y111.037 E92.07465
G1 X112.068 Y111.232 E92.08089
G1 X112.174 Y111.364 E92.08627
G1 X112.367 Y111.189 E92.09455
G1 X112.516 Y111.127 E92.09967
G1 F1373 X112.532 Y111.065 E92.102
G1 F1217 X112.708 Y111.091 E92.10929
G1 F1237.1 X112.983 Y111.246 E92.12202
G1 F1279.3 X113.2 Y111.517 E92.13556
G1 F1330.4 X113.287 Y111.806 E92.14688
G1 F1298.7 X113.234 Y111.472 E92.15987
G1 F1227 X113.179 Y110.914 E92.18267
G1 F1354.4 X113.192 Y110.487 E92.19841
G1 F1515.2 X113 Y108.135 E92.27611
G1 F1621.6 X112.999 Y107.682 E92.29005
G1 F1666.7 X112.961 Y107.415 E92.29812
G1 F1538.5 X112.902 Y106.675 E92.32219
G1 F1500 X112.88 Y106.137 E92.3401
G1 X112.722 Y103.862 E92.41595
G1 X112.712 Y103.268 E92.43571
G1 X112.633 Y102.785 E92.45199
G1 X112.549 Y101.833 E92.48377
G1 X112.425 Y100.204 E92.53811
G1 X105.566 Y100.737 E92.76693
G1 X105.691 Y102.276 E92.81829
G1 X105.747 Y103.385 E92.85522
G1 X105.702 Y103.863 E92.87119
G1 X105.788 Y104.271 E92.88506
G1 X105.8 Y104.657 E92.8979
G1 X105.841 Y105.224 E92.91681
G1 X105.94 Y105.933 E92.94062
G1 X106.072 Y107.29 E92.98597
G1 F1474.2 X106.156 Y108.278 E93.01952
G1 F1369.9 X106.201 Y108.549 E93.02953
G1 F1392.1 X106.209 Y109.037 E93.04702
G1 F1500 X106.259 Y109.67 E93.06814
G1 F1456.3 X106.302 Y110.071 E93.08195
G1 F1333.3 X106.348 Y110.328 E93.09172
G1 F1268.5 X106.417 Y111.091 E93.12185
G1 F1181.1 X106.469 Y111.383 E93.13438
G1 F1239.7 X106.433 Y111.812 E93.15171
G1 F1538.5 X106.422 Y112.179 E93.16361
G1 F1729.1 X106.458 Y112.681 E93.17814
G1 F1566.6 X106.538 Y113.068 E93.19072
G1 F1438.8 X106.549 Y113.333 E93.19992
G1 F1485.1 X106.633 Y114.447 E93.23745
G1 F1500 X106.701 Y115.061 E93.25799
G1 X106.669 Y115.428 E93.27025
G1 X106.55 Y115.782 E93.28267
G1 X106.271 Y116.138 E93.29771
G1 X106.05 Y116.249 E93.30594
G1 X106.067 Y116.627 E93.31852
G1 X106.173 Y118.017 E93.36489
G1 X106.4 Y117.997 E93.37247
G1 X106.625 Y118.12 E93.381
G1 X106.812 Y118.574 E93.39733
G1 X106.822 Y119.003 E93.4116
G1 X106.912 Y119.794 E93.43808
G1 F2700 E88.43808
G0 F9000 X107.15 Y119.504
G0 X113.429 Y118.716
G0 X113.846 Y117.077
G0 X113.752 Y116.071
G0 X113.183 Y114.403
G0 X112.859 Y114.255
G1 F2700 E93.43808
G1 F1500 X112.507 Y114.235 E93.4498
G1 X112.417 Y114.173 E93.45344
G1 X112.28 Y113.86 E93.4648
G1 X112.373 Y113.416 E93.47989
G1 F1485.1 X112.431 Y113.308 E93.48401
G1 F1425.2 X112.537 Y113.245 E93.48833
G1 F1153.8 X112.831 Y113.28 E93.50113
G1 F1077.2 X113.034 Y113.443 E93.51318
G1 F1312.9 X113.102 Y113.87 E93.52961
G1 F1488.8 X112.974 Y114.137 E93.53954
G1 F1500 X112.859 Y114.255 E93.54502
G1 F2700 E88.54502
G0 F9000 X113.183 Y114.403
G0 X113.741 Y115.959
G0 X113.846 Y117.077
G0 X113.429 Y118.716
G0 X107.4 Y119.181
G0 X106.702 Y117.514
G0 X106.631 Y116.6
G0 X107.191 Y114.384
G0 X107.159 Y113.808
G0 X108.425 Y113.352
G0 X112.15 Y113.335
G0 X112.476 Y113.166
G0 X113.14 Y112.787
G0 X113.322 Y112.113
G1 F2700 E93.54502
G1 F1382.5 X113.287 Y111.806 E93.55617
G1 F2700 E88.55617
G0 F9000 X112.987 Y111.02
G0 X112.988 Y110.557
G0 X112.857 Y110.117
G0 X110.664 Y108.79
G1 F2700 E93.55617
G1 F1704.5 X110.629 Y108.309 E93.57028
G1 F2700 E88.57028
G0 F9000 X108.5 Y109.57
G0 X107.674 Y108.398
G1 F2700 E93.57028
G1 F1617.3 X107.691 Y108.687 E93.57921
G1 F2700 E88.57921
G0 F9000 X107.651 Y109.166
G0 X107.316 Y109.255
G0 X106.891 Y109.183
G0 X106.53 Y108.771
G0 X106.355 Y108.276
G0 X106.807 Y106.986
;TYPE:SKIN
G1 F2700 E93.57921
G1 F1500 X106.694 Y105.825 E93.61801
G1 X106.621 Y105.355 E93.63383
G1 X106.589 Y105.056 E93.64383
G1 X106.562 Y104.656 E93.65717
G1 X106.545 Y104.205 E93.67218
G1 X106.469 Y103.815 E93.68539
G1 X106.509 Y103.389 E93.69962
G1 X106.451 Y102.231 E93.73819
G1 X106.388 Y101.434 E93.76478
G1 X111.725 Y101.023 E93.94281
G1 X111.875 Y102.849 E94.00375
G1 X111.952 Y103.337 E94.02018
G1 X111.962 Y103.878 E94.03818
G1 X112.121 Y106.177 E94.11483
G1 X112.135 Y106.508 E94.12585
G1 X111.425 Y106.468 E94.1495
G1 X110.419 Y106.672 E94.18364
G1 X110.028 Y106.675 E94.19664
G1 X109.735 Y106.71 E94.20646
G1 X109.382 Y106.693 E94.21821
G1 X108.949 Y106.769 E94.23284
G1 X108.353 Y106.835 E94.25278
G1 X107.933 Y106.849 E94.26676
G1 X107.509 Y106.986 E94.28158
G1 X106.807 Y106.986 E94.30493
G0 F9000 X106.547 Y107.01
G0 X106.897 Y107.215
G0 X111.49 Y106.731
G0 X111.517 Y106.271
G1 F1500 X111.897 Y105.891 E94.3228
G0 F9000 X111.861 Y105.361
G1 F1500 X110.841 Y106.381 E94.37078
G0 F9000 X110.182 Y106.474
G1 F1500 X111.825 Y104.832 E94.44804
G0 F9000 X111.789 Y104.302
G1 F1500 X109.588 Y106.503 E94.55156
G0 F9000 X108.961 Y106.564
G1 F1500 X111.758 Y103.767 E94.68313
G0 F9000 X111.73 Y103.229
G1 F1500 X108.325 Y106.635 E94.84331
G0 F9000 X107.676 Y106.717
G1 F1500 X111.664 Y102.73 E95.03087
G0 F9000 X111.621 Y102.208
G1 F1500 X107.048 Y106.78 E95.24595
G0 F9000 X106.942 Y106.32
G1 F1500 X111.577 Y101.685 E95.46396
G0 F9000 X111.452 Y101.245
G1 F1500 X106.891 Y105.805 E95.67847
G0 F9000 X106.819 Y105.312
G1 F1500 X110.838 Y101.293 E95.86752
G0 F9000 X110.226 Y101.339
G1 F1500 X106.775 Y104.79 E96.02984
G0 F9000 X106.747 Y104.252
G1 F1500 X109.613 Y101.387 E96.16462
G0 F9000 X109 Y101.434
G1 F1500 X106.674 Y103.76 E96.27403
G0 F9000 X106.696 Y103.173
G1 F1500 X108.388 Y101.481 E96.35362
G0 F9000 X107.775 Y101.528
G1 F1500 X106.67 Y102.633 E96.4056
G0 F9000 X106.64 Y102.097
G1 F1500 X107.162 Y101.575 E96.43015
G1 F2700 E91.43015
G0 F9000 X107.128 Y101.116
G0 X106.186 Y101.261
G0 X106.269 Y103.829
G0 X106.643 Y107.227
G0 X107.487 Y107.53
G0 X108.095 Y113.1
G0 X107.583 Y118.979
G1 F2700 E96.43015
G1 F1500 X107.575 Y118.591 E96.44306
G1 X107.505 Y118.254 E96.4545
G1 X107.303 Y117.765 E96.4721
G1 X107.13 Y117.558 E96.48107
G1 X106.891 Y117.402 E96.49057
G1 X106.835 Y116.659 E96.51535
G1 X107.229 Y116.148 E96.53681
G1 X107.421 Y115.559 E96.55742
G1 X107.466 Y115.051 E96.57438
G1 X107.391 Y114.376 E96.59697
G1 X107.363 Y114.014 E96.60904
G1 X107.683 Y113.992 E96.61971
G1 X108.111 Y113.811 E96.63517
G1 X108.405 Y113.557 E96.64809
G1 X108.945 Y113.744 E96.6671
G1 X109.38 Y113.737 E96.68157
G1 X109.763 Y113.842 E96.69477
G1 X110.049 Y113.833 E96.70429
G1 X110.308 Y113.746 E96.71338
G1 X110.507 Y113.617 E96.72127
G1 X110.732 Y113.638 E96.72878
G1 X111.404 Y113.562 E96.75128
G1 X111.557 Y113.588 E96.75644
G1 X111.523 Y113.811 E96.76394
G1 X111.563 Y114.094 E96.77345
G1 X111.708 Y114.452 E96.78629
G1 X111.858 Y114.681 E96.7954
G1 X112.229 Y114.942 E96.81049
G1 X112.483 Y115.005 E96.81919
G1 X112.781 Y115.011 E96.8291
G1 X112.913 Y114.988 E96.83356
G1 X113.037 Y115.372 E96.84698
G1 X113.295 Y115.82 E96.86418
G1 X113.554 Y116.056 E96.87583
G1 X113.594 Y116.345 E96.88553
G1 X113.641 Y117 E96.90738
G1 X113.422 Y117.219 E96.91768
G1 X113.321 Y117.407 E96.92477
G1 X113.222 Y117.785 E96.93777
G1 X113.191 Y118.091 E96.948
G1 X113.226 Y118.544 E96.96311
G1 X107.583 Y118.979 E97.15136
G0 F9000 X107.602 Y119.238
G0 X106.702 Y117.514
G0 X106.638 Y116.691
G0 X107.169 Y114.736
G0 X107.628 Y114.685
G1 F1500 X108.51 Y113.803 E97.19284
G0 F9000 X108.938 Y113.941
G1 F1500 X107.649 Y115.23 E97.25347
G0 F9000 X107.512 Y115.933
G1 F1500 X109.473 Y113.972 E97.34571
G0 F9000 X109.972 Y114.039
G1 F1500 X107.058 Y116.952 E97.48275
G0 F9000 X107.206 Y117.37
G1 F1500 X110.746 Y113.83 E97.64927
G0 F9000 X111.321 Y113.821
G1 F1500 X107.475 Y117.666 E97.83015
G0 F9000 X107.643 Y118.064
G1 F1500 X111.42 Y114.287 E98.0078
G0 F9000 X111.609 Y114.665
G1 F1500 X107.76 Y118.513 E98.18883
G0 F9000 X108.101 Y118.738
G1 F1500 X111.886 Y114.953 E98.36686
G0 F9000 X112.253 Y115.152
G1 F1500 X108.714 Y118.69 E98.5333
G0 F9000 X109.327 Y118.643
G1 F1500 X112.761 Y115.209 E98.69483
G0 F9000 X112.938 Y115.598
G1 F1500 X109.941 Y118.595 E98.8358
G0 F9000 X110.554 Y118.548
G1 F1500 X113.148 Y115.954 E98.95781
G0 F9000 X113.387 Y116.28
G1 F1500 X111.167 Y118.501 E99.06226
G0 F9000 X111.78 Y118.453
G1 F1500 X113.426 Y116.807 E99.13968
G0 F9000 X113.888 Y116.775
G0 X113.475 Y117.842
G0 X113.023 Y117.776
G1 F1500 X112.392 Y118.407 E99.16936
;MESH:NONMESH
G0 F300 X112.392 Y118.407 Z3.8
G0 F9000 X112.426 Y118.866
G0 X107.547 Y119.243
G0 X107.184 Y119.371
;TIME_ELAPSED:288.510975
;LAYER:18
;TYPE:WALL-INNER
;MESH:car_0.ply
G1 F1500 X113.652 Y118.868 E99.38513
G1 X113.641 Y118.513 E99.39695
G1 X113.594 Y117.777 E99.42148
G1 X113.627 Y117.537 E99.42953
G1 X113.727 Y117.359 E99.43632
G1 X113.855 Y117.241 E99.44212
G1 X113.956 Y117.226 E99.44551
G1 X113.925 Y116.707 E99.4628
G1 X113.841 Y116.141 E99.48184
G1 X113.623 Y115.947 E99.49154
G1 X113.495 Y115.716 E99.50033
G1 X113.367 Y115.253 E99.5163
G1 X113.361 Y115.144 E99.51993
G1 X113.237 Y114.658 E99.53662
G1 X113.102 Y113.648 E99.57051
G1 X112.979 Y112.514 E99.60845
G1 X112.815 Y110.818 E99.66512
G1 X112.719 Y109.681 E99.70307
G1 X112.627 Y108.416 E99.74525
G1 X112.316 Y108.553 E99.75656
G1 X111.773 Y108.633 E99.77481
G1 X111.409 Y108.54 E99.78731
G1 X111.061 Y108.514 E99.79891
G1 X110.906 Y108.437 E99.80467
G1 X110.815 Y108.29 E99.81042
G1 X110.743 Y108.447 E99.81617
G1 X110.579 Y108.558 E99.82275
G1 X109.993 Y108.716 E99.84294
G1 X109.624 Y108.843 E99.85592
G1 X109.124 Y108.826 E99.87256
G1 X108.858 Y108.745 E99.88181
G1 X108.46 Y108.659 E99.89535
G1 X108.246 Y108.459 E99.90509
G1 X108.153 Y108.252 E99.91264
G1 X108.146 Y107.827 E99.92678
G1 X108.18 Y107.632 E99.93336
G1 X108.426 Y107.326 E99.94642
G1 X108.678 Y107.237 E99.95531
G1 X109.44 Y107.152 E99.98081
G1 X110.328 Y107.103 E100.01039
G1 X110.613 Y107.197 E100.02037
G1 X110.735 Y107.382 E100.02774
G1 X110.826 Y107.18 E100.03511
G1 X111.06 Y107.054 E100.04395
G1 X111.65 Y106.962 E100.06381
G1 X112.337 Y107.001 E100.0867
G1 X112.504 Y107.08 E100.09284
G1 X112.461 Y105.863 E100.13334
G1 X112.317 Y104.047 E100.19393
G1 X112.269 Y103.271 E100.21979
G1 X112.201 Y102.687 E100.23935
G1 X112.038 Y100.643 E100.30755
G1 X106.003 Y101.109 E100.50887
G1 X106.159 Y103.266 E100.5808
G1 X106.158 Y103.632 E100.59297
G1 X106.15 Y103.735 E100.59641
G1 X106.272 Y105.282 E100.64802
G1 X106.373 Y106.349 E100.68367
G1 X106.513 Y107.527 E100.72313
G1 X106.508 Y107.997 E100.73876
G1 X106.771 Y111.073 E100.84144
G1 X106.819 Y112.055 E100.87414
G1 X106.919 Y113.202 E100.91244
G1 X107.041 Y115.093 E100.97546
G1 X106.931 Y115.834 E101.00038
G1 X106.934 Y116.037 E101.00713
G1 X106.897 Y116.466 E101.02145
G1 X106.745 Y116.702 E101.03079
G1 X106.575 Y116.857 E101.03844
G1 X106.498 Y116.879 E101.0411
G1 X106.538 Y117.492 E101.06153
G1 X106.637 Y117.496 E101.06483
G1 X106.904 Y117.781 E101.07782
G1 X107.035 Y117.978 E101.08569
G1 X107.131 Y118.531 E101.10436
G1 X107.128 Y118.997 E101.11986
G1 X107.184 Y119.371 E101.13243
G0 F9000 X106.867 Y119.797
;TYPE:WALL-OUTER
G1 F1500 X114.067 Y119.237 E101.37263
G1 X114.04 Y118.488 E101.39756
G1 X113.989 Y117.69 E101.42415
G1 X114.08 Y117.572 E101.42911
G1 X114.254 Y117.546 E101.43496
G1 X114.341 Y117.574 E101.438
G1 X114.346 Y117.035 E101.45593
G1 X114.323 Y116.668 E101.46816
G1 X114.224 Y115.942 E101.49253
G1 X113.9 Y115.662 E101.50677
G1 X113.763 Y115.197 E101.5229
G1 X113.76 Y115.089 E101.52649
G1 X113.634 Y114.605 E101.54312
G1 X113.5 Y113.605 E101.57668
G1 X113.377 Y112.475 E101.61449
G1 X113.213 Y110.784 E101.67099
G1 X113.118 Y109.652 E101.70878
G1 F1507.5 X113.012 Y108.171 E101.75791
G1 F1558.4 X113.014 Y107.705 E101.77283
G1 F1550.4 X112.898 Y106.936 E101.79786
G1 F1500 X112.858 Y105.809 E101.83537
G1 X112.716 Y104.023 E101.89496
G1 X112.667 Y103.235 E101.92122
G1 X112.6 Y102.655 E101.94063
G1 X112.411 Y100.214 E102.02207
G1 X105.573 Y100.74 E102.25017
G1 X105.76 Y103.295 E102.33538
G1 X105.757 Y103.639 E102.34682
G1 X105.748 Y103.731 E102.34989
G1 X105.808 Y104.411 E102.3726
G1 X105.874 Y105.319 E102.40288
G1 X105.976 Y106.397 E102.43889
G1 X106.113 Y107.523 E102.47662
G1 X106.108 Y108.012 E102.49288
G1 X106.371 Y111.093 E102.59573
G1 X106.42 Y112.082 E102.62867
G1 X106.52 Y113.228 E102.66693
G1 X106.642 Y115.056 E102.72786
G1 X106.531 Y115.808 E102.75314
G1 X106.534 Y116.036 E102.76073
G1 X106.505 Y116.348 E102.77115
G1 X106.308 Y116.559 E102.78075
G1 X106.084 Y116.619 E102.78846
G1 X106.123 Y117.377 E102.81371
G1 X106.174 Y117.847 E102.82943
G1 X106.411 Y117.837 E102.83732
G1 X106.64 Y118.085 E102.84855
G1 X106.731 Y118.577 E102.86519
G1 X106.728 Y119.019 E102.87989
G1 X106.761 Y119.31 E102.88963
G1 X106.867 Y119.797 E102.90621
G1 F2700 E97.90621
G0 F9000 X107.084 Y119.505
G0 X113.476 Y118.709
G0 X113.782 Y117.09
G0 X113.695 Y116.232
G0 X112.475 Y108.705
G0 X110.996 Y108.596
G0 X108.764 Y108.837
G0 X108.653 Y108.309
G1 F2700 E102.90621
G1 F1500 X108.55 Y108.151 E102.91248
G1 X108.545 Y107.781 E102.92479
G1 X108.656 Y107.642 E102.93071
G1 X109.462 Y107.552 E102.95768
G1 X110.33 Y107.504 E102.9866
G1 F1385.7 X110.525 Y107.67 E102.99582
G1 F1301.5 X110.569 Y108.006 E103.00881
G1 F1401.9 X110.46 Y108.173 E103.0159
G1 F1500 X109.877 Y108.333 E103.03601
G1 X109.538 Y108.443 E103.04786
G1 X109.18 Y108.43 E103.05978
G1 X108.942 Y108.35 E103.06813
G1 X108.653 Y108.309 E103.07784
G1 F2700 E98.07784
G0 F9000 X108.764 Y108.837
G0 X110.991 Y108.432
G0 X111.022 Y107.977
G1 F2700 E103.07784
G1 F1301.5 X110.988 Y107.633 E103.09109
G1 F1385.7 X111.155 Y107.443 E103.1002
G1 F1500 X111.652 Y107.367 E103.11692
G1 F1507.5 X112.28 Y107.404 E103.13774
G1 F1530.6 X112.631 Y107.653 E103.15177
G1 F1626 X112.664 Y107.815 E103.15684
G1 F1617.3 X112.615 Y107.946 E103.16115
G1 F1526.7 X112.3 Y108.151 E103.17343
G1 F1511.3 X111.787 Y108.227 E103.19055
G1 F1500 X111.458 Y108.138 E103.20189
G1 X111.185 Y108.134 E103.21097
G1 F1401.9 X111.022 Y107.977 E103.21902
G0 F9000 X110.991 Y108.432
G0 X112.475 Y108.705
G0 X113.765 Y116.723
G0 X113.782 Y117.09
G0 X113.476 Y118.709
G0 X107.3 Y119.189
G0 X107.489 Y118.985
;TYPE:SKIN
G1 F1500 X107.489 Y118.478 E103.23589
G1 X107.381 Y117.854 E103.25695
G1 X107.189 Y117.561 E103.2686
G1 X106.879 Y117.227 E103.28376
G1 X106.87 Y117.074 E103.28886
G1 X107.028 Y116.923 E103.29612
G1 X107.245 Y116.574 E103.30979
G1 X107.295 Y116.034 E103.32783
G1 X107.293 Y115.859 E103.33365
G1 X107.404 Y115.125 E103.35834
G1 X107.28 Y113.18 E103.42316
G1 X107.18 Y112.036 E103.46136
G1 X107.131 Y111.05 E103.49419
G1 X106.87 Y108.026 E103.59515
G1 X106.868 Y107.431 E103.61494
G1 X106.731 Y106.315 E103.65233
G1 X106.631 Y105.26 E103.68758
G1 X106.512 Y103.748 E103.73803
G1 X106.52 Y103.298 E103.75299
G1 X106.39 Y101.441 E103.81491
G1 X111.708 Y101.032 E103.99231
G1 X111.842 Y102.709 E104.04826
G1 X111.908 Y103.293 E104.06781
G1 X111.956 Y104.069 E104.09367
G1 X112.099 Y105.841 E104.1528
G1 X112.126 Y106.63 E104.17906
G1 X111.652 Y106.6 E104.19485
G1 X110.955 Y106.706 E104.2183
G1 X110.69 Y106.847 E104.22829
G1 X110.362 Y106.743 E104.23973
G1 X109.383 Y106.796 E104.27234
G1 X108.597 Y106.888 E104.29866
G1 X108.216 Y107.028 E104.31216
G1 X107.843 Y107.493 E104.33199
G1 X107.722 Y108.168 E104.3548
G1 X107.945 Y108.663 E104.37286
G1 X108.28 Y108.976 E104.3881
G1 X108.651 Y109.089 E104.401
G1 X108.786 Y109.1 E104.40551
G1 X109.075 Y109.182 E104.4155
G1 X109.684 Y109.204 E104.43577
G1 X110.105 Y109.058 E104.45059
G1 X110.697 Y108.899 E104.47098
G1 X110.86 Y108.803 E104.47727
G1 X111.124 Y108.896 E104.48658
G1 X111.364 Y108.902 E104.49456
G1 X111.756 Y108.999 E104.50799
G1 X112.303 Y108.919 E104.52638
G1 X112.436 Y110.65 E104.58412
G1 X112.62 Y112.548 E104.64755
G1 X112.743 Y113.68 E104.68542
G1 X112.897 Y114.79 E104.72269
G1 X113.001 Y115.198 E104.7367
G1 X113.019 Y115.372 E104.74251
G1 X113.148 Y115.814 E104.75783
G1 X113.283 Y116.125 E104.76911
G1 X113.509 Y116.331 E104.77928
G1 X113.565 Y116.728 E104.79261
G1 X113.581 Y117.008 E104.80194
G1 X113.445 Y117.136 E104.80815
G1 X113.289 Y117.413 E104.81872
G1 X113.234 Y117.769 E104.83071
G1 X113.275 Y118.535 E104.85622
G1 X107.489 Y118.985 E105.04924
G0 F9000 X107.996 Y118.744
G1 F1500 X107.683 Y118.431 E105.06397
G0 F9000 X107.519 Y117.701
G1 F1500 X108.521 Y118.703 E105.1111
G0 F9000 X109.045 Y118.662
G1 F1500 X107.28 Y116.897 E105.19412
G0 F9000 X107.455 Y116.506
G1 F1500 X109.571 Y118.622 E105.29365
G0 F9000 X110.095 Y118.581
G1 F1500 X107.493 Y115.978 E105.41606
G0 F9000 X107.553 Y115.473
G1 F1500 X110.62 Y118.54 E105.56032
G0 F9000 X111.145 Y118.499
G1 F1500 X107.599 Y114.952 E105.72714
G0 F9000 X107.558 Y114.346
G1 F1500 X111.67 Y118.458 E105.92056
G0 F9000 X112.195 Y118.417
G1 F1500 X107.518 Y113.74 E106.14055
G0 F9000 X107.477 Y113.134
G1 F1500 X112.719 Y118.376 E106.38712
G0 F9000 X113.052 Y118.143
G1 F1500 X107.422 Y112.513 E106.65193
G0 F9000 X107.374 Y111.9
G1 F1500 X113.058 Y117.584 E106.91929
G0 F9000 X113.201 Y117.161
G1 F1500 X107.344 Y111.304 E107.19479
G0 F9000 X107.301 Y110.695
G1 F1500 X113.368 Y116.762 E107.48016
G0 F9000 X113.827 Y116.738
G0 X113.72 Y116.328
G0 X113.365 Y115.624
G0 X112.923 Y115.751
G1 F1500 X107.247 Y110.076 E107.74712
G0 F9000 X107.194 Y109.457
G1 F1500 X112.748 Y115.01 E108.00834
G0 F9000 X112.631 Y114.328
G1 F1500 X107.178 Y108.875 E108.26483
G0 F9000 X107.502 Y108.634
G1 F1500 X107.559 Y108.69 E108.26749
G1 X107.56 Y108.691
G1 X112.54 Y113.672 E108.50175
G0 F9000 X112.472 Y113.038
G1 F1500 X108.729 Y109.295 E108.67781
G0 F9000 X109.392 Y109.392
G1 F1500 X112.405 Y112.405 E108.81954
G0 F9000 X112.343 Y111.778
G1 F1500 X109.904 Y109.339 E108.93426
G0 F9000 X110.334 Y109.203
G1 F1500 X112.282 Y111.15 E109.02586
G0 F9000 X112.223 Y110.526
G1 F1500 X110.778 Y109.081 E109.09383
G0 F9000 X111.372 Y109.11
G1 F1500 X112.177 Y109.914 E109.13167
G0 F9000 X112.13 Y109.302
G1 F1500 X111.995 Y109.166 E109.13805
G1 F2700 E104.13805
G0 F9000 X112.16 Y108.678
G0 X111.432 Y108.357
G0 X111.271 Y107.202
G0 X111.506 Y106.415
G1 F2700 E109.13805
G1 F1500 X106.708 Y101.617 E109.36373
G0 F9000 X106.635 Y102.11
G1 F1500 X111.022 Y106.497 E109.57008
G0 F9000 X110.552 Y106.592
G1 F1500 X106.679 Y102.719 E109.75226
G0 F9000 X106.718 Y103.324
G1 F1500 X109.955 Y106.56 E109.90449
G0 F9000 X109.42 Y106.592
G1 F1500 X106.722 Y103.894 E110.0314
G0 F9000 X106.771 Y104.508
G1 F1500 X108.908 Y106.645 E110.13191
G0 F9000 X108.429 Y106.732
G1 F1500 X106.818 Y105.121 E110.20769
G0 F9000 X106.876 Y105.744
G1 F1500 X108.048 Y106.917 E110.26284
G0 F9000 X107.797 Y107.231
G1 F1500 X106.939 Y106.373 E110.3032
G0 F9000 X107.017 Y107.017
G1 F1500 X107.538 Y107.538 E110.3277
G1 X107.539 Y107.539
G1 X107.618 Y107.618 E110.33142
G0 F9000 X107.381 Y107.946
G1 F1500 X107.084 Y107.649 E110.34539
G0 F9000 X107.381 Y107.947
G1 F1500 X107.458 Y108.023 E110.34899
G1 X107.459 Y108.024
G1 X107.536 Y108.101 E110.35261
G0 F9000 X107.096 Y108.228
G1 F1500 X107.502 Y108.633 E110.37168
G1 F2700 E105.37168
G0 F9000 X108.157 Y108.608
G0 X109.582 Y108.686
G0 X109.943 Y108.543
G0 X110.29 Y107.287
G0 X111.912 Y106.255
G1 F2700 E110.37168
G1 F1500 X107.234 Y101.577 E110.59172
G0 F9000 X107.759 Y101.536
G1 F1500 X111.882 Y105.66 E110.78568
G0 F9000 X111.833 Y105.044
G1 F1500 X108.284 Y101.496 E110.95259
G0 F9000 X108.809 Y101.455
G1 F1500 X111.783 Y104.429 E111.09248
G0 F9000 X111.739 Y103.82
G1 F1500 X109.334 Y101.415 E111.2056
G0 F9000 X109.86 Y101.375
G1 F1500 X111.697 Y103.212 E111.29201
G0 F9000 X111.63 Y102.579
G1 F1500 X110.385 Y101.334 E111.35057
G0 F9000 X110.911 Y101.294
G1 F1500 X111.58 Y101.964 E111.38206
G0 F9000 X111.531 Y101.348
G1 F1500 X111.436 Y101.254 E111.38651
G1 F2700 E106.38651
;MESH:NONMESH
G0 F300 X111.436 Y101.254 Z4
G0 F9000 X111.402 Y100.793
G0 X111.879 Y100.828
G0 X112.299 Y105.854
G0 X112.319 Y106.831
G0 X108.539 Y107.435
G0 X108.591 Y108.541
G0 X107.041 Y114.506
;TIME_ELAPSED:312.159178
;LAYER:19
;TYPE:WALL-INNER
;MESH:car_0.ply
G1 F2700 E111.38651
G1 F865.2 X107.707 Y114.52 E111.40866
G1 X108.076 Y114.555 E111.42099
G1 X108.149 Y114.57 E111.42347
G1 X108.694 Y114.617 E111.44166
G1 X109.01 Y114.677 E111.45236
G1 X109.663 Y114.64 E111.47412
G1 X109.931 Y114.605 E111.4831
G1 X110.584 Y114.585 E111.50483
G1 X111.06 Y114.558 E111.52069
G1 X111.476 Y114.507 E111.53463
G1 X111.731 Y114.372 E111.54423
G1 X112.474 Y114.22 E111.56945
G1 X112.638 Y114.154 E111.57533
G1 X113.103 Y114.05 E111.59118
G1 X113.02 Y113.533 E111.60859
G1 X112.915 Y112.42 E111.64578
G1 X112.641 Y108.796 E111.76666
G1 X112.56 Y107.935 E111.79542
G1 X111.446 Y107.809 E111.83271
G1 X110.942 Y107.697 E111.84988
G1 X110.569 Y107.679 E111.8623
G1 X109.709 Y107.838 E111.89139
G1 X109.339 Y107.865 E111.90373
G1 X108.7 Y107.865 E111.92498
G1 X108.273 Y107.903 E111.93924
G1 X107.924 Y108.041 E111.95172
G1 X107.679 Y108.123 E111.96031
G1 X107.318 Y108.212 E111.97268
G1 X107.167 Y108.267 E111.97803
G1 X106.788 Y108.354 E111.99096
G1 X106.589 Y108.45 E111.99831
G1 X106.823 Y111.34 E112.09474
G1 X106.851 Y111.9 E112.11339
G1 X106.914 Y112.574 E112.13591
G1 X107.016 Y113.912 E112.18054
G1 X107.041 Y114.506 E112.20031
G0 F9000 X106.858 Y114.903
;TYPE:WALL-OUTER
G1 F865.2 X107.706 Y114.92 E112.22852
G1 X107.997 Y114.947 E112.23824
G1 X108.094 Y114.967 E112.24154
G1 X108.586 Y115.005 E112.25795
G1 X108.725 Y115.046 E112.26277
G1 X108.998 Y115.079 E112.27192
G1 X109.7 Y115.038 E112.29531
G1 X110.002 Y115.001 E112.30543
G1 X110.669 Y114.981 E112.32762
G1 X111.096 Y114.957 E112.34184
G1 X111.603 Y114.895 E112.35883
G1 X111.849 Y114.759 E112.36818
G1 X112.592 Y114.604 E112.39343
G1 X112.761 Y114.535 E112.3995
G1 X113.206 Y114.439 E112.41464
G1 X113.422 Y114.419 E112.42185
G1 X113.516 Y114.298 E112.42695
G1 X113.484 Y113.901 E112.4402
G1 X113.413 Y113.457 E112.45515
G1 X113.314 Y112.39 E112.49079
G1 X113.039 Y108.759 E112.61191
G1 X112.935 Y107.649 E112.64899
G1 X112.616 Y107.539 E112.66021
G1 X112.098 Y107.485 E112.67753
G1 X111.87 Y107.452 E112.68519
G1 X111.533 Y107.419 E112.69646
G1 X110.995 Y107.299 E112.71479
G1 X110.541 Y107.277 E112.72991
G1 X109.68 Y107.439 E112.75905
G1 X109.31 Y107.466 E112.77139
G1 X108.68 Y107.465 E112.79234
G1 X108.366 Y107.493 E112.80283
G1 X108.1 Y107.542 E112.81182
G1 X107.852 Y107.633 E112.82061
G1 X107.816 Y107.654 E112.82199
G1 X107.535 Y107.748 E112.83185
G1 X107.191 Y107.831 E112.84362
G1 X107.077 Y107.877 E112.84771
G1 X106.647 Y107.976 E112.86238
G1 X106.472 Y108.067 E112.86894
G1 X106.194 Y108.173 E112.87884
G1 X106.172 Y108.253 E112.8816
G1 X106.423 Y111.36 E112.98528
G1 X106.452 Y111.929 E113.00423
G1 X106.515 Y112.602 E113.02671
G1 X106.593 Y113.701 E113.06335
G1 X106.616 Y113.919 E113.07064
G1 X106.65 Y114.728 E113.09757
G1 X106.683 Y114.805 E113.10036
G1 X106.858 Y114.903 E113.10703
G0 F9000 X107.388 Y114.153
;TYPE:SKIN
G1 F865.2 X107.376 Y113.891 E113.11575
G1 X107.219 Y111.97 E113.17986
G1 X107.182 Y111.317 E113.20161
G1 X106.969 Y108.683 E113.28951
G1 X107.252 Y108.618 E113.29917
G1 X107.433 Y108.556 E113.30553
G1 X107.723 Y108.486 E113.31545
G1 X108.048 Y108.378 E113.32684
G1 X108.357 Y108.256 E113.33789
G1 X108.708 Y108.226 E113.34961
G1 X109.264 Y108.226 E113.3681
G1 X109.727 Y108.199 E113.38353
G1 X110.59 Y108.042 E113.4127
G1 X110.895 Y108.056 E113.42286
G1 X111.361 Y108.16 E113.43874
G1 X112.229 Y108.262 E113.46781
G1 X112.295 Y109.001 E113.49248
G1 X112.552 Y112.379 E113.60516
G1 X112.679 Y113.776 E113.65182
G1 X112.373 Y113.871 E113.66247
G1 X111.602 Y114.034 E113.68868
G1 X111.366 Y114.157 E113.69753
G1 X111.03 Y114.198 E113.70879
G1 X110.598 Y114.224 E113.72319
G1 X109.931 Y114.242 E113.74538
G1 X109.628 Y114.28 E113.75554
G1 X109.022 Y114.315 E113.77573
G1 X108.642 Y114.247 E113.78857
G1 X108.212 Y114.214 E113.80291
G1 X108.066 Y114.189 E113.80784
G1 X107.771 Y114.162 E113.81769
G1 X107.388 Y114.153 E113.83043
G0 F9000 X107.38 Y114.413
G0 X109.014 Y114.516
G0 X111.424 Y114.351
G0 X112.909 Y113.917
G0 X112.891 Y113.23
G0 X112.432 Y113.275
G1 F865.2 X111.956 Y113.752 E113.85284
G0 F9000 X111.162 Y113.979
G1 F865.2 X112.385 Y112.757 E113.91035
G0 F9000 X112.34 Y112.236
G1 F865.2 X110.552 Y114.024 E113.99445
G0 F9000 X109.969 Y114.041
G1 F865.2 X112.3 Y111.71 E114.10409
G0 F9000 X112.26 Y111.185
G1 F865.2 X109.35 Y114.095 E114.24097
G0 F9000 X108.807 Y114.072
G1 F865.2 X112.219 Y110.66 E114.40146
G0 F9000 X112.18 Y110.134
G1 F865.2 X108.294 Y114.019 E114.58422
G0 F9000 X107.787 Y113.961
G1 F865.2 X112.14 Y109.608 E114.78897
G0 F9000 X112.099 Y109.083
G1 F865.2 X107.554 Y113.628 E115.00276
G0 F9000 X107.512 Y113.105
G1 F865.2 X112.053 Y108.563 E115.21637
G0 F9000 X111.654 Y108.397
G1 F865.2 X107.469 Y112.582 E115.41322
G0 F9000 X107.427 Y112.058
G1 F865.2 X111.166 Y108.319 E115.58909
G0 F9000 X110.674 Y108.246
G1 F865.2 X107.394 Y111.525 E115.74335
G0 F9000 X107.357 Y110.997
G1 F865.2 X110.002 Y108.352 E115.86776
G0 F9000 X109.366 Y108.422
G1 F865.2 X107.314 Y110.474 E115.96428
G0 F9000 X107.272 Y109.95
G1 F865.2 X108.797 Y108.425 E116.03602
G0 F9000 X108.081 Y108.575
G1 F865.2 X107.229 Y109.427 E116.07609
G0 F9000 X107.187 Y108.904
G1 F865.2 X107.284 Y108.807 E116.08065
;MESH:NONMESH
G0 F300 X107.284 Y108.807 Z4.2
G0 F9000 X107.184 Y108.366
G0 X106.767 Y108.534
G0 X107.13 Y114.245
G0 X107.021 Y114.428
;TIME_ELAPSED:324.095854
;LAYER:20
;TYPE:WALL-INNER
;MESH:car_0.ply
G1 F808 X107.459 Y114.441 E116.09523
G1 X107.969 Y114.442 E116.11219
G1 X108.401 Y114.492 E116.12666
G1 X108.979 Y114.521 E116.1459
G1 X109.23 Y114.508 E116.15426
G1 X109.844 Y114.433 E116.17484
G1 X110.168 Y114.415 E116.18563
G1 X110.521 Y114.411 E116.19737
G1 X110.809 Y114.419 E116.20695
G1 X111.062 Y114.413 E116.21537
G1 X111.313 Y114.381 E116.22379
G1 X112.194 Y114.179 E116.25385
G1 X112.457 Y114.105 E116.26294
G1 X113.102 Y113.992 E116.28472
G1 X113.005 Y113.211 E116.31089
G1 X112.874 Y111.934 E116.35359
G1 X112.627 Y108.657 E116.46289
G1 X112.561 Y108.014 E116.48439
G1 X111.617 Y107.971 E116.51582
G1 X110.831 Y107.86 E116.54222
G1 X110.354 Y107.91 E116.55817
G1 X109.655 Y108.045 E116.58185
G1 X109.353 Y108.068 E116.59193
G1 X108.725 Y108.064 E116.61281
G1 X108.376 Y108.09 E116.62445
G1 X107.669 Y108.276 E116.64877
G1 X106.896 Y108.434 E116.67501
G1 X106.613 Y108.534 E116.68499
G1 X106.814 Y111.073 E116.7697
G1 X106.863 Y111.934 E116.79839
G1 X106.954 Y113.048 E116.83556
G1 X107.021 Y114.428 E116.88152
G0 F9000 X106.753 Y114.822
;TYPE:WALL-OUTER
G1 F808 X107.461 Y114.841 E116.90507
G1 X107.923 Y114.84 E116.92044
G1 X108.368 Y114.891 E116.93534
G1 X108.979 Y114.921 E116.95568
G1 X109.264 Y114.907 E116.96517
G1 X109.866 Y114.833 E116.98535
G1 X110.199 Y114.815 E116.99644
G1 X110.509 Y114.811 E117.00675
G1 X110.809 Y114.819 E117.01673
G1 X111.092 Y114.812 E117.02615
G1 X111.383 Y114.775 E117.0359
G1 X112.293 Y114.567 E117.06695
G1 X112.565 Y114.49 E117.07635
G1 X113.187 Y114.382 E117.09735
G1 X113.51 Y114.343 E117.10817
G1 X113.514 Y114.078 E117.11699
G1 X113.403 Y113.17 E117.14741
G1 X113.272 Y111.888 E117.19027
G1 X113.025 Y108.617 E117.29938
G1 X112.931 Y107.698 E117.3301
G1 X112.49 Y107.611 E117.34505
G1 X111.673 Y107.575 E117.37225
G1 X110.84 Y107.457 E117.40024
G1 X110.294 Y107.514 E117.41849
G1 X109.625 Y107.646 E117.44117
G1 X109.323 Y107.669 E117.45125
G1 X108.711 Y107.664 E117.4716
G1 X108.408 Y107.687 E117.48171
G1 X108.145 Y107.738 E117.49062
G1 X107.556 Y107.891 E117.51086
G1 X106.787 Y108.048 E117.53697
G1 X106.54 Y108.139 E117.54572
G1 X106.194 Y108.224 E117.55757
G1 X106.217 Y108.642 E117.57149
G1 X106.414 Y111.095 E117.65334
G1 X106.464 Y111.966 E117.68236
G1 X106.554 Y113.067 E117.7191
G1 X106.621 Y114.452 E117.76522
G1 X106.653 Y114.789 E117.77648
G1 X106.753 Y114.822 E117.77998
G0 F9000 X107.277 Y114.334
G0 X108.821 Y114.214
G0 X108.811 Y114.432
;TYPE:FILL
G1 F808 X109.027 Y113.625 E117.80777
G0 F9000 X108.994 Y113.718
G0 X107.992 Y114.267
G0 X107.364 Y114.336
G0 X107.366 Y114.076
;TYPE:SKIN
G1 F808 X107.314 Y113.024 E117.8428
G1 X107.216 Y111.859 E117.88169
G1 X107.174 Y111.057 E117.9084
G1 X106.991 Y108.784 E117.98424
G1 X107.707 Y108.638 E118.00855
G1 X108.432 Y108.449 E118.03347
G1 X108.749 Y108.425 E118.04404
G1 X109.313 Y108.429 E118.0628
G1 X109.68 Y108.404 E118.07503
G1 X110.41 Y108.266 E118.09974
G1 X110.825 Y108.223 E118.11362
G1 X111.582 Y108.328 E118.13904
G1 X112.235 Y108.361 E118.16079
G1 X112.267 Y108.682 E118.17152
G1 X112.514 Y111.942 E118.28026
G1 X112.702 Y113.695 E118.33889
G1 X112.371 Y113.754 E118.35008
G1 X112.107 Y113.829 E118.35921
G1 X111.822 Y113.894 E118.36893
G1 X111.869 Y113.65 E118.37719
G1 X111.844 Y113.555 E118.38046
G1 X111.662 Y113.453 E118.3874
G1 X111.159 Y113.47 E118.40414
G1 X110.586 Y113.521 E118.42327
G1 X110.256 Y113.478 E118.43434
G1 X110.036 Y113.551 E118.44205
G1 X109.645 Y113.622 E118.45527
G1 X109.17 Y113.631 E118.47107
G1 X108.734 Y113.486 E118.48635
G1 X108.361 Y113.449 E118.49882
G1 X108.235 Y113.479 E118.50313
G1 X108.141 Y113.63 E118.50904
G1 X108.104 Y114.03 E118.5224
G1 X108.041 Y114.084 E118.52516
G1 X107.366 Y114.076 E118.54761
G0 F9000 X107.655 Y113.878
G1 F808 X107.551 Y113.774 E118.55251
G0 F9000 X107.753 Y113.41
G1 F808 X107.946 Y113.603 E118.56158
G0 F9000 X107.752 Y113.409
G1 F808 X107.528 Y113.185 E118.57212
G0 F9000 X107.475 Y112.567
G1 F808 X108.202 Y113.294 E118.60632
G0 F9000 X108.76 Y113.286
G1 F808 X107.423 Y111.949 E118.66921
G0 F9000 X107.39 Y111.35
G1 F808 X109.464 Y113.424 E118.76676
G0 F9000 X109.965 Y113.359
G1 F808 X107.35 Y110.744 E118.88976
G0 F9000 X107.3 Y110.129
G1 F808 X110.474 Y113.303 E119.03906
G0 F9000 X111.017 Y113.28
G1 F808 X107.251 Y109.513 E119.21622
G0 F9000 X107.24 Y108.937
G1 F808 X111.557 Y113.254 E119.41928
G0 F9000 X112.217 Y113.349
G1 F808 X107.71 Y108.842 E119.63127
G0 F9000 X108.16 Y108.726
G1 F808 X112.422 Y112.988 E119.83175
G0 F9000 X112.218 Y113.349
G1 F808 X112.414 Y113.545 E119.84097
G0 F9000 X111.724 Y114.04
G0 X112.912 Y113.85
G0 X112.813 Y112.309
G0 X112.355 Y112.355
G1 F808 X108.634 Y108.634 E120.01599
G0 F9000 X109.194 Y108.628
G1 F808 X112.296 Y111.73 E120.1619
G0 F9000 X112.249 Y111.118
G1 F808 X109.728 Y108.596 E120.2805
G0 F9000 X110.204 Y108.507
G1 F808 X112.202 Y110.505 E120.37448
G0 F9000 X112.155 Y109.892
G1 F808 X110.699 Y108.436 E120.44297
G0 F9000 X111.323 Y108.494
G1 F808 X112.108 Y109.279 E120.47989
G0 F9000 X112.061 Y108.667
G1 F808 X111.941 Y108.547 E120.48554
;MESH:NONMESH
G0 F300 X111.941 Y108.547 Z4.4
G0 F9000 X112.509 Y108.489
G0 X112.407 Y108.178
G0 X110.826 Y108.022
G0 X108.402 Y108.25
G0 X106.789 Y108.63
G0 X107.184 Y114.262
G0 X107.036 Y114.357
;TIME_ELAPSED:336.343929
;LAYER:21
;TYPE:WALL-INNER
;MESH:car_0.ply
G1 F798 X107.445 Y114.375 E120.49915
G1 X107.859 Y114.368 E120.51292
G1 X108.682 Y114.403 E120.54032
G1 X109.078 Y114.4 E120.55349
G1 X109.842 Y114.319 E120.57905
G1 X110.139 Y114.298 E120.58895
G1 X110.785 Y114.284 E120.61044
G1 X111.271 Y114.262 E120.62662
G1 X112.453 Y114.023 E120.66673
G1 X113.058 Y113.914 E120.68718
G1 X112.913 Y112.43 E120.73677
G1 X112.881 Y112.282 E120.74181
G1 X112.851 Y111.969 E120.75226
G1 X112.846 Y111.466 E120.769
G1 X112.775 Y110.745 E120.79309
G1 X112.579 Y108.121 E120.88061
G1 X112.21 Y108.129 E120.89289
G1 X111.561 Y108.124 E120.91447
G1 X110.836 Y108.078 E120.93863
G1 X110.47 Y108.111 E120.95086
G1 X109.701 Y108.237 E120.97677
G1 X109.372 Y108.265 E120.98776
G1 X108.875 Y108.273 E121.00429
G1 X108.469 Y108.292 E121.01781
G1 X106.642 Y108.596 E121.07941
G1 X106.68 Y109.241 E121.1009
G1 X106.859 Y111.568 E121.17852
G1 X106.9 Y112.298 E121.20284
G1 X106.983 Y113.396 E121.23947
G1 X107.036 Y114.357 E121.27148
G0 F9000 X106.657 Y114.758
;TYPE:WALL-OUTER
G1 F798 X107.026 Y114.757 E121.28375
G1 X107.427 Y114.775 E121.2971
G1 X107.842 Y114.768 E121.31091
G1 X108.675 Y114.803 E121.33864
G1 X109.1 Y114.8 E121.35277
G1 X109.87 Y114.718 E121.37853
G1 X110.177 Y114.697 E121.38876
G1 X110.803 Y114.684 E121.40959
G1 X111.239 Y114.663 E121.42411
G1 X111.508 Y114.622 E121.43316
G1 X112.523 Y114.417 E121.4676
G1 X113.047 Y114.324 E121.4853
G1 X113.325 Y114.302 E121.49457
G1 X113.504 Y114.244 E121.50083
G1 X113.442 Y113.767 E121.51683
G1 X113.308 Y112.356 E121.56397
G1 X113.279 Y112.243 E121.56785
G1 X113.25 Y111.941 E121.57794
G1 X113.246 Y111.445 E121.59444
G1 X113.174 Y110.715 E121.61884
G1 X112.99 Y108.246 E121.70118
G1 X112.908 Y107.738 E121.7183
G1 X112.609 Y107.72 E121.72826
G1 X112.213 Y107.729 E121.74144
G1 X111.587 Y107.725 E121.76226
G1 X110.831 Y107.677 E121.78745
G1 X110.42 Y107.714 E121.80118
G1 X109.641 Y107.841 E121.82743
G1 X109.339 Y107.866 E121.83751
G1 X108.857 Y107.873 E121.85354
G1 X108.427 Y107.894 E121.86786
G1 X106.782 Y108.168 E121.92333
G1 X106.51 Y108.223 E121.93256
G1 X106.197 Y108.302 E121.94329
G1 X106.245 Y108.648 E121.95491
G1 X106.28 Y109.271 E121.97567
G1 X106.46 Y111.603 E122.05346
G1 X106.501 Y112.328 E122.07761
G1 X106.583 Y113.418 E122.11397
G1 X106.657 Y114.758 E122.1586
G0 F9000 X106.913 Y114.485
G0 X107.886 Y114.147
G0 X107.896 Y114.014
;TYPE:SKIN
G1 F798 X107.895 Y113.923 E122.16163
G1 X107.8 Y113.735 E122.16864
G1 X107.36 Y113.689 E122.18335
G1 X107.259 Y112.253 E122.23123
G1 X107.22 Y111.556 E122.25445
G1 X107.022 Y108.9 E122.34303
G1 X108.509 Y108.653 E122.39317
G1 X108.867 Y108.634 E122.40509
G1 X109.399 Y108.624 E122.42279
G1 X109.722 Y108.597 E122.43357
G1 X110.526 Y108.467 E122.46066
G1 X110.832 Y108.44 E122.47088
G1 X111.533 Y108.484 E122.49424
G1 X112.244 Y108.487 E122.51789
G1 X112.416 Y110.769 E122.594
G1 X112.486 Y111.472 E122.6175
G1 X112.491 Y112.002 E122.63513
G1 X112.522 Y112.317 E122.64565
G1 X112.56 Y112.509 E122.65216
G1 X112.664 Y113.611 E122.68898
G1 X111.228 Y113.903 E122.73772
G1 X110.833 Y113.922 E122.75087
G1 X110.118 Y113.938 E122.77466
G1 X109.815 Y113.96 E122.78476
G1 X109.06 Y114.04 E122.81001
G1 X108.694 Y114.043 E122.82219
G1 X107.896 Y114.014 E122.84875
G0 F9000 X107.886 Y114.147
G0 X109.069 Y114.239
G0 X111.255 Y114.101
G0 X112.869 Y113.774
G0 X112.889 Y113.235
G0 X112.432 Y113.276
G1 F798 X112.211 Y113.497 E122.85914
G0 F9000 X111.5 Y113.641
G1 F798 X112.382 Y112.76 E122.90061
G0 F9000 X112.316 Y112.26
G1 F798 X110.858 Y113.719 E122.96921
G0 F9000 X110.278 Y113.733
G1 F798 X112.287 Y111.723 E123.06373
G0 F9000 X112.256 Y111.189
G1 F798 X109.672 Y113.773 E123.18527
G0 F9000 X109.04 Y113.839
G1 F798 X112.207 Y110.672 E123.33424
G0 F9000 X112.167 Y110.146
G1 F798 X108.48 Y113.833 E123.50766
G0 F9000 X108.006 Y113.742
G1 F798 X112.127 Y109.621 E123.7015
G0 F9000 X112.087 Y109.095
G1 F798 X107.679 Y113.503 E123.90884
G0 F9000 X107.521 Y113.095
G1 F798 X111.93 Y108.686 E124.11623
G0 F9000 X111.376 Y108.675
G1 F798 X107.483 Y112.567 E124.29932
G0 F9000 X107.448 Y112.037
G1 F798 X110.844 Y108.641 E124.45906
G0 F9000 X110.196 Y108.723
G1 F798 X107.417 Y111.502 E124.58977
G0 F9000 X107.377 Y110.976
G1 F798 X109.542 Y108.812 E124.69158
G0 F9000 X108.957 Y108.831
G1 F798 X107.337 Y110.451 E124.76778
G0 F9000 X107.297 Y109.925
G1 F798 X108.339 Y108.883 E124.8168
G0 F9000 X107.659 Y108.997
G1 F798 X107.258 Y109.399 E124.83568
;MESH:NONMESH
G0 F300 X107.258 Y109.399 Z4.6
G0 F9000 X107.802 Y113.695
G0 X107.294 Y114.095
G0 X107.044 Y114.24
;TIME_ELAPSED:348.013592
;LAYER:22
;TYPE:WALL-INNER
;MESH:car_0.ply
G1 F600 X107.859 Y114.226 E124.86279
G1 X108.224 Y114.235 E124.87494
G1 X109.016 Y114.219 E124.90128
G1 X109.963 Y114.126 E124.93293
G1 X111.154 Y114.074 E124.97258
G1 X111.435 Y114.042 E124.98199
G1 X112.306 Y113.897 E125.01136
G1 X112.483 Y113.86 E125.01737
G1 X113.034 Y113.784 E125.03587
G1 X112.929 Y112.646 E125.07388
G1 X112.862 Y112.267 E125.08668
G1 X112.84 Y111.943 E125.09749
G1 X112.828 Y111.455 E125.11372
G1 X112.748 Y110.747 E125.13742
G1 X112.689 Y109.978 E125.16307
G1 X112.65 Y109.168 E125.19004
G1 X112.583 Y108.224 E125.22152
G1 X112.123 Y108.251 E125.23685
G1 X111.442 Y108.263 E125.2595
G1 X111.13 Y108.249 E125.26989
G1 X110.859 Y108.254 E125.2789
G1 X110.446 Y108.291 E125.29269
G1 X109.69 Y108.394 E125.31807
G1 X109.362 Y108.421 E125.32902
G1 X108.446 Y108.456 E125.35951
G1 X107.896 Y108.538 E125.378
G1 X107.018 Y108.65 E125.40744
G1 X106.95 Y108.652 E125.4097
G1 X106.678 Y108.701 E125.41889
G1 X106.698 Y109.095 E125.43202
G1 X106.868 Y111.325 E125.5064
G1 X106.923 Y112.448 E125.5438
G1 X107.044 Y114.24 E125.60353
G0 F9000 X106.662 Y114.665
;TYPE:WALL-OUTER
G1 F600 X107.111 Y114.637 E125.6185
G1 X107.849 Y114.626 E125.64305
G1 X108.232 Y114.635 E125.65579
G1 X109.039 Y114.619 E125.68263
G1 X110.002 Y114.525 E125.71482
G1 X111.184 Y114.473 E125.75417
G1 X111.443 Y114.445 E125.76283
G1 X112.387 Y114.289 E125.79466
G1 X112.577 Y114.25 E125.80111
G1 X113.032 Y114.184 E125.8164
G1 X113.479 Y114.159 E125.83129
G1 X113.415 Y113.604 E125.84987
G1 X113.326 Y112.591 E125.88369
G1 X113.261 Y112.239 E125.8956
G1 X113.24 Y111.933 E125.9058
G1 X113.228 Y111.428 E125.9226
G1 X113.147 Y110.716 E125.94644
G1 X113.089 Y109.959 E125.97169
G1 X113.049 Y109.14 E125.99896
G1 X112.999 Y108.432 E126.02257
G1 X112.906 Y107.814 E126.04335
G1 X112.369 Y107.831 E126.06122
G1 X112.082 Y107.852 E126.07079
G1 X111.46 Y107.863 E126.09148
G1 X111.135 Y107.849 E126.1023
G1 X110.837 Y107.854 E126.11222
G1 X110.401 Y107.893 E126.12678
G1 X109.657 Y107.996 E126.15176
G1 X109.347 Y108.021 E126.1621
G1 X108.409 Y108.057 E126.19332
G1 X107.846 Y108.141 E126.21226
G1 X106.945 Y108.254 E126.24246
G1 X106.938 Y108.247 E126.24279
G1 X106.232 Y108.374 E126.26665
G1 X106.269 Y108.557 E126.27286
G1 X106.299 Y109.129 E126.29191
G1 X106.359 Y109.828 E126.31524
G1 X106.468 Y111.345 E126.36583
G1 X106.524 Y112.475 E126.40346
G1 X106.643 Y114.225 E126.4618
G1 X106.662 Y114.665 E126.47644
G0 F9000 X106.918 Y114.379
G0 X107.403 Y113.362
G0 X109.044 Y113.201
G0 X109.116 Y113.292
;TYPE:FILL
G1 F600 X110.435 Y108.372 E126.64586
G0 F9000 X110.468 Y108.589
G0 X108.538 Y108.751
G0 X108.531 Y108.531
G1 F600 X112.869 Y112.869 E126.84991
G0 F9000 X112.65 Y112.887
G0 X112.358 Y109.318
G0 X112.575 Y109.309
G1 F600 X106.91 Y110.826 E127.04497
G0 F9000 X107.131 Y110.811
G0 X107.337 Y113.859
G0 X107.492 Y113.858
;TYPE:SKIN
G1 F560.7 X107.485 Y113.439 E127.05988
G1 F541.8 X108.973 Y113.374 E127.11474
G1 F524 X110.168 Y113.272 E127.16042
G1 F516.1 X111.187 Y113.205 E127.1999
G1 F524 X111.779 Y113.142 E127.22258
G1 F545.5 X112.585 Y113.033 E127.25233
G1 F551.7 X112.623 Y113.459 E127.2678
G1 F529.8 X111.217 Y113.675 E127.32138
G1 F521.7 X109.96 Y113.74 E127.36953
G1 F528.6 X109.019 Y113.829 E127.40521
G1 F532.2 X108.227 Y113.853 E127.43492
G1 F550.5 X107.492 Y113.858 E127.46157
;MESH:NONMESH
G0 F300 X107.492 Y113.858 Z4.8
G0 F9000 X107.046 Y114.064
;TIME_ELAPSED:356.843893
;LAYER:23
;TYPE:WALL-INNER
;MESH:car_0.ply
G1 F600 X107.746 Y114.042 E127.48486
G1 X107.929 Y114.05 E127.49096
G1 X109.059 Y114.024 E127.52855
G1 X109.813 Y113.944 E127.55377
G1 X111.243 Y113.869 E127.6014
G1 X112.307 Y113.704 E127.63721
G1 X112.521 Y113.659 E127.64448
G1 X113.007 Y113.604 E127.66075
G1 X112.948 Y112.901 E127.68421
G1 X112.9 Y112.644 E127.69291
G1 X112.856 Y112.303 E127.70434
G1 X112.798 Y111.496 E127.73125
G1 X112.722 Y110.751 E127.75616
G1 X112.662 Y109.983 E127.78178
G1 X112.556 Y108.322 E127.83714
G1 X112.097 Y108.361 E127.85246
G1 X110.89 Y108.39 E127.89262
G1 X109.452 Y108.537 E127.9407
G1 X108.479 Y108.59 E127.97311
G1 X106.702 Y108.8 E128.03262
G1 X106.717 Y109.091 E128.04231
G1 X106.792 Y109.987 E128.07222
G1 X106.932 Y111.987 E128.1389
G1 X106.938 Y112.243 E128.14742
G1 X106.97 Y112.751 E128.16435
G1 X106.979 Y113.082 E128.17536
G1 X107.046 Y114.064 E128.2081
G0 F9000 X106.666 Y114.476
;TYPE:WALL-OUTER
G1 F600 X107.728 Y114.442 E128.24344
G1 X107.925 Y114.45 E128.25
G1 X109.085 Y114.424 E128.28859
G1 X109.834 Y114.344 E128.31364
G1 X111.285 Y114.267 E128.36197
G1 X112.381 Y114.097 E128.39886
G1 X112.545 Y114.06 E128.40445
G1 X113.168 Y113.988 E128.42531
G1 X113.452 Y113.999 E128.43476
G1 X113.39 Y113.42 E128.45413
G1 X113.345 Y112.849 E128.47318
G1 X113.292 Y112.561 E128.48292
G1 X113.252 Y112.241 E128.49365
G1 X113.2 Y111.497 E128.51845
G1 X113.121 Y110.719 E128.54446
G1 X113.061 Y109.957 E128.56988
G1 X112.965 Y108.45 E128.62011
G1 X112.897 Y107.911 E128.63818
G1 X112.56 Y107.921 E128.64939
G1 X112.101 Y107.961 E128.66471
G1 X110.865 Y107.99 E128.70584
G1 X109.43 Y108.137 E128.75381
G1 X108.445 Y108.191 E128.78662
G1 X106.284 Y108.447 E128.859
G1 X106.318 Y109.124 E128.88155
G1 X106.393 Y110.015 E128.91129
G1 X106.532 Y111.997 E128.97737
G1 X106.54 Y112.296 E128.98732
G1 X106.57 Y112.761 E129.00282
G1 X106.578 Y113.079 E129.0134
G1 X106.666 Y114.476 E129.05995
G0 F9000 X106.929 Y114.199
G0 X108.938 Y113.807
G0 X108.941 Y113.945
;TYPE:FILL
G1 F600 X109.006 Y113.703 E129.06829
G0 F9000 X109.16 Y113.129
G1 F600 X110.395 Y108.519 E129.22702
G0 F9000 X110.419 Y108.735
G0 X108.67 Y108.878
G0 X108.659 Y108.659
G1 F600 X112.859 Y112.859 E129.42458
G0 F9000 X112.642 Y112.898
G0 X112.321 Y109.331
G0 X112.538 Y109.318
G1 F600 X106.931 Y110.821 E129.61765
G0 F9000 X107.149 Y110.806
G0 X108.211 Y113.667
G0 X108.368 Y113.663
;TYPE:SKIN
G1 F551.7 X108.354 Y113.234 E129.63318
G1 F549.2 X109.024 Y113.203 E129.65755
G1 F544.2 X110.054 Y113.106 E129.69549
G1 X110.964 Y113.059 E129.7289
G1 F553 X112.024 Y112.948 E129.76736
G1 F560.7 X112.077 Y113.362 E129.78221
G1 F549.2 X111.199 Y113.488 E129.81445
G1 F544.2 X109.785 Y113.566 E129.86637
G1 F547.9 X109.047 Y113.643 E129.8934
G1 X108.368 Y113.663 E129.91814
G0 F9000 X107.922 Y113.45
;MESH:NONMESH
G0 F300 X107.922 Y113.45 Z5
G0 F9000 X107.045 Y113.854
;TIME_ELAPSED:365.242842
;LAYER:24
;TYPE:WALL-INNER
;MESH:car_0.ply
G1 F600 X107.743 Y113.814 E129.94139
G1 X108.106 Y113.839 E129.95349
G1 X109.081 Y113.791 E129.98596
G1 X109.949 Y113.711 E130.01495
G1 X110.566 Y113.666 E130.03553
G1 X111.008 Y113.646 E130.05025
G1 X112.013 Y113.533 E130.08388
G1 X112.473 Y113.413 E130.09969
G1 X112.979 Y113.387 E130.11655
G1 X112.843 Y112.277 E130.15374
G1 X112.716 Y110.902 E130.19967
G1 X112.527 Y108.439 E130.28183
G1 X111.659 Y108.49 E130.31075
G1 X110.975 Y108.509 E130.33351
G1 X110.374 Y108.558 E130.35356
G1 X109.694 Y108.631 E130.37631
G1 X108.517 Y108.707 E130.41554
G1 X106.722 Y108.899 E130.47558
G1 X106.803 Y109.89 E130.50865
G1 X106.923 Y111.589 E130.5653
G1 X106.952 Y112.12 E130.58299
G1 X107.024 Y112.784 E130.6052
G1 X107.058 Y113.429 E130.62669
G1 X107.045 Y113.854 E130.64083
G0 F9000 X106.668 Y114.311
;TYPE:WALL-OUTER
G1 F600 X106.839 Y114.267 E130.6467
G1 X107.717 Y114.214 E130.67596
G1 X108.027 Y114.234 E130.68629
G1 X108.303 Y114.23 E130.69547
G1 X109.068 Y114.193 E130.72094
G1 X109.978 Y114.11 E130.75134
G1 X110.584 Y114.066 E130.77154
G1 X111.04 Y114.045 E130.78673
G1 X112.087 Y113.927 E130.82177
G1 X112.553 Y113.81 E130.83775
G1 X113.203 Y113.779 E130.85939
G1 X113.423 Y113.803 E130.86676
G1 X113.377 Y113.454 E130.87846
G1 X113.361 Y113.216 E130.8864
G1 X113.241 Y112.24 E130.9191
G1 X113.115 Y110.872 E130.9648
G1 X112.951 Y108.697 E131.03734
G1 X112.888 Y108.012 E131.06022
G1 X111.648 Y108.09 E131.10155
G1 X110.953 Y108.109 E131.12467
G1 X110.331 Y108.16 E131.14543
G1 X109.669 Y108.232 E131.16758
G1 X108.521 Y108.305 E131.20583
G1 X106.289 Y108.543 E131.28049
G1 X106.404 Y109.918 E131.32638
G1 X106.523 Y111.611 E131.38283
G1 X106.553 Y112.153 E131.40089
G1 X106.624 Y112.807 E131.42277
G1 X106.658 Y113.398 E131.44246
G1 X106.644 Y113.863 E131.45793
G1 X106.668 Y114.311 E131.47285
G0 F9000 X106.919 Y113.993
G0 X109.002 Y113.497
G0 X109.003 Y113.714
;TYPE:FILL
G1 F600 X110.363 Y108.639 E131.6476
G0 F9000 X110.385 Y108.858
G0 X108.783 Y108.988
G0 X108.77 Y108.77
G1 F600 X112.83 Y112.83 E131.83857
G0 F9000 X112.612 Y112.856
G0 X112.298 Y109.34
G0 X112.515 Y109.325
G1 F600 X106.944 Y110.817 E132.03039
G0 F9000 X107.468 Y110.781
;MESH:NONMESH
G0 F300 X107.468 Y110.781 Z5.2
G0 F9000 X107.321 Y113.57
G0 X107.082 Y113.651
;TIME_ELAPSED:372.454388
;LAYER:25
;TYPE:WALL-INNER
;MESH:car_0.ply
G1 F643 X107.344 Y113.623 E132.03916
G1 X107.696 Y113.603 E132.05089
G1 X108.138 Y113.617 E132.06559
G1 X108.894 Y113.578 E132.09077
G1 X110.547 Y113.443 E132.14593
G1 X111.095 Y113.408 E132.1642
G1 X111.93 Y113.326 E132.1921
G1 X112.391 Y113.214 E132.20788
G1 X112.937 Y113.191 E132.22606
G1 X112.81 Y112.124 E132.2618
G1 X112.697 Y110.886 E132.30314
G1 X112.515 Y108.555 E132.38091
G1 X112.15 Y108.58 E132.39308
G1 X110.889 Y108.621 E132.43504
G1 X110.571 Y108.644 E132.44565
G1 X109.875 Y108.719 E132.46893
G1 X109.398 Y108.759 E132.48485
G1 X108.442 Y108.817 E132.5167
G1 X106.741 Y109.011 E132.57365
G1 X106.907 Y111.001 E132.64006
G1 X106.966 Y112.001 E132.67338
G1 X107.09 Y113.269 E132.71576
G1 X107.082 Y113.651 E132.72847
G0 F9000 X106.664 Y114.096
;TYPE:WALL-OUTER
G1 F643 X107.371 Y114.023 E132.75211
G1 X107.662 Y114.003 E132.76181
G1 X108.142 Y114.017 E132.77778
G1 X108.926 Y113.977 E132.80389
G1 X110.571 Y113.842 E132.85879
G1 X111.094 Y113.81 E132.87621
G1 X111.997 Y113.721 E132.90639
G1 X112.425 Y113.617 E132.92104
G1 X113.169 Y113.583 E132.94581
G1 X113.389 Y113.602 E132.95316
G1 X113.208 Y112.088 E133.00387
G1 X113.096 Y110.855 E133.04505
G1 X112.883 Y108.128 E133.13603
G1 X112.115 Y108.18 E133.16163
G1 X110.861 Y108.222 E133.20336
G1 X110.492 Y108.25 E133.21567
G1 X109.841 Y108.321 E133.23745
G1 X109.374 Y108.36 E133.25304
G1 X108.353 Y108.424 E133.28706
G1 X106.31 Y108.657 E133.35545
G1 X106.508 Y111.024 E133.43445
G1 X106.564 Y111.997 E133.46687
G1 X106.692 Y113.308 E133.51068
G1 X106.664 Y114.096 E133.53691
G0 F9000 X106.942 Y113.802
G0 X107.19 Y113.266
G0 X107.449 Y113.236
;TYPE:SKIN
G1 F643 X107.325 Y111.968 E133.57928
G1 X107.254 Y110.83 E133.61721
G1 X107.128 Y109.33 E133.66727
G1 X108.431 Y109.181 E133.71089
G1 X109.417 Y109.12 E133.74375
G1 X110.545 Y109.01 E133.78144
G1 X110.95 Y108.979 E133.79495
G1 X112.183 Y108.935 E133.83599
G1 X112.339 Y110.909 E133.90185
G1 X112.451 Y112.152 E133.94336
G1 X112.534 Y112.848 E133.96667
G1 X112.32 Y112.861 E133.9738
G1 X111.87 Y112.97 E133.9892
G1 X111.064 Y113.049 E134.01614
G1 X110.527 Y113.082 E134.03403
G1 X108.675 Y113.231 E134.09583
G1 X108.132 Y113.257 E134.11391
G1 X107.449 Y113.236 E134.13664
G0 F9000 X107.19 Y113.266
G0 X106.927 Y109.163
G0 X107.282 Y109.05
G0 X107.372 Y109.85
G1 F643 X107.765 Y109.457 E134.15513
G0 F9000 X108.404 Y109.384
G1 F643 X107.417 Y110.371 E134.20155
G0 F9000 X107.459 Y110.895
G1 F643 X109.008 Y109.345 E134.27443
G0 F9000 X109.617 Y109.302
G1 F643 X107.492 Y111.428 E134.37441
G0 F9000 X107.525 Y111.96
G1 F643 X110.245 Y109.24 E134.50235
G0 F9000 X110.864 Y109.187
G1 F643 X107.576 Y112.475 E134.65701
G0 F9000 X107.627 Y112.99
G1 F643 X111.454 Y109.163 E134.83702
G0 F9000 X112.001 Y109.181
G1 F643 X108.126 Y113.056 E135.01929
G0 F9000 X108.723 Y113.025
G1 F643 X112.042 Y109.706 E135.1754
G0 F9000 X112.084 Y110.23
G1 F643 X109.338 Y112.975 E135.30454
G0 F9000 X109.953 Y112.926
G1 F643 X112.125 Y110.754 E135.40671
G0 F9000 X112.17 Y111.275
G1 F643 X110.567 Y112.878 E135.48211
G0 F9000 X111.175 Y112.835
G1 F643 X112.217 Y111.794 E135.5311
G0 F9000 X112.267 Y112.309
G1 F643 X111.803 Y112.773 E135.55292
;MESH:NONMESH
G0 F300 X111.803 Y112.773 Z5.4
G0 F9000 X111.33 Y113.284
G0 X107.281 Y113.457
G0 X107.116 Y113.485
;TIME_ELAPSED:383.886517
;LAYER:26
;TYPE:WALL-INNER
;MESH:car_0.ply
G1 F606.7 X107.498 Y113.452 E135.56567
G1 X107.948 Y113.44 E135.58065
G1 X108.853 Y113.39 E135.61079
G1 X110.866 Y113.237 E135.67794
G1 X112.033 Y113.131 E135.71691
G1 X112.456 Y113.071 E135.73112
G1 X112.893 Y113.042 E135.74569
G1 X112.778 Y111.98 E135.78122
G1 X112.655 Y110.602 E135.82723
G1 X112.504 Y108.664 E135.89189
G1 X111.849 Y108.703 E135.91371
G1 X111.046 Y108.722 E135.94043
G1 X110.752 Y108.739 E135.95022
G1 X110.74 Y108.728 E135.95076
G1 X109.561 Y108.847 E135.99018
G1 X108.504 Y108.919 E136.02541
G1 X106.771 Y109.117 E136.08343
G1 X106.839 Y109.822 E136.10699
G1 X106.937 Y111.045 E136.14779
G1 X106.993 Y111.983 E136.17905
G1 X107.116 Y113.485 E136.22917
G0 F9000 X106.696 Y113.924
;TYPE:WALL-OUTER
G1 F606.7 X107.532 Y113.851 E136.25708
G1 X107.97 Y113.84 E136.27165
G1 X108.885 Y113.789 E136.30213
G1 X110.902 Y113.635 E136.36942
G1 X112.057 Y113.532 E136.40798
G1 X112.512 Y113.467 E136.42327
G1 X113.351 Y113.422 E136.45122
G1 X113.292 Y113.003 E136.46529
G1 X113.176 Y111.944 E136.50072
G1 X113.054 Y110.571 E136.54657
G1 X112.872 Y108.241 E136.6243
G1 X111.818 Y108.303 E136.65942
G1 X111.058 Y108.321 E136.6847
G1 X110.758 Y108.339 E136.6947
G1 X110.744 Y108.326 E136.69533
G1 X109.534 Y108.448 E136.73578
G1 X108.468 Y108.521 E136.77132
G1 X106.335 Y108.764 E136.84272
G1 X106.44 Y109.854 E136.87914
G1 X106.537 Y111.069 E136.91968
G1 X106.594 Y112.016 E136.95124
G1 X106.705 Y113.35 E136.99576
G1 X106.696 Y113.924 E137.01485
G0 F9000 X106.973 Y113.633
G0 X107.442 Y113.355
G0 X107.445 Y113.094
;TYPE:SKIN
G1 F606.7 X107.339 Y111.833 E137.05694
G1 X107.283 Y110.875 E137.08886
G1 X107.162 Y109.436 E137.13689
G1 X108.498 Y109.282 E137.18162
G1 X109.588 Y109.206 E137.21796
G1 X110.74 Y109.09 E137.25647
G1 X110.76 Y109.098 E137.25719
G1 X112.173 Y109.045 E137.30422
G1 X112.297 Y110.63 E137.3571
G1 X112.418 Y112.007 E137.40307
G1 X112.495 Y112.702 E137.42633
G1 X112.001 Y112.772 E137.44292
G1 X110.668 Y112.89 E137.48743
G1 X108.835 Y113.029 E137.54857
G1 X107.934 Y113.081 E137.57859
G1 X107.445 Y113.094 E137.59486
G0 F9000 X107.792 Y112.883
G1 F606.7 X107.613 Y112.704 E137.60328
G0 F9000 X107.56 Y112.086
G1 F606.7 X108.33 Y112.856 E137.6395
G0 F9000 X108.864 Y112.823
G1 F606.7 X107.519 Y111.478 E137.70276
G0 F9000 X107.483 Y110.877
G1 F606.7 X109.39 Y112.784 E137.79246
G0 F9000 X109.916 Y112.745
G1 F606.7 X107.431 Y110.259 E137.90937
G0 F9000 X107.379 Y109.642
G1 F606.7 X110.443 Y112.705 E138.05347
G0 F9000 X110.964 Y112.661
G1 F606.7 X107.859 Y109.557 E138.1995
G0 F9000 X108.367 Y109.499
G1 F606.7 X111.485 Y112.616 E138.34614
G0 F9000 X112.003 Y112.569
G1 F606.7 X108.889 Y109.455 E138.49261
G0 F9000 X109.419 Y109.419
G1 F606.7 X112.241 Y112.241 E138.62535
G0 F9000 X112.183 Y111.617
G1 F606.7 X109.938 Y109.373 E138.73092
G0 F9000 X110.452 Y109.32
G1 F606.7 X112.128 Y110.997 E138.80978
G0 F9000 X112.077 Y110.38
G1 F606.7 X110.988 Y109.291 E138.861
G0 F9000 X111.534 Y109.272
G1 F606.7 X112.028 Y109.765 E138.88421
;MESH:NONMESH
G0 F300 X112.028 Y109.765 Z5.6
G0 F9000 X112.487 Y109.73
G0 X112.701 Y112.863
G0 X112.177 Y112.924
G0 X107.366 Y113.357
G0 X107.121 Y113.327
;TIME_ELAPSED:395.248708
;LAYER:27
;TYPE:WALL-INNER
;MESH:car_0.ply
G1 F600 X107.613 Y113.284 E138.90064
G1 X108.108 Y113.271 E138.91711
G1 X108.846 Y113.232 E138.94169
G1 X110.367 Y113.108 E138.99245
G1 X110.976 Y113.076 E139.01273
G1 X111.898 Y112.986 E139.04354
G1 X112.337 Y112.926 E139.05828
G1 X112.848 Y112.892 E139.07531
G1 X112.673 Y111.055 E139.13669
G1 X112.499 Y108.774 E139.21277
G1 X110.629 Y108.865 E139.27504
G1 X109.643 Y108.962 E139.308
G1 X108.622 Y109.027 E139.34202
G1 X106.811 Y109.226 E139.40262
G1 X106.986 Y111.39 E139.47483
G1 X107.121 Y113.327 E139.53941
G0 F9000 X106.737 Y113.766
;TYPE:WALL-OUTER
G1 F600 X107.647 Y113.683 E139.5698
G1 X108.128 Y113.671 E139.58581
G1 X108.878 Y113.631 E139.61079
G1 X110.388 Y113.508 E139.66118
G1 X111.006 Y113.475 E139.68176
G1 X111.945 Y113.383 E139.71314
G1 X112.363 Y113.326 E139.72717
G1 X113.306 Y113.273 E139.75859
G1 X113.26 Y113.011 E139.76744
G1 X113.072 Y111.025 E139.83379
G1 X112.869 Y108.365 E139.92251
G1 X112.44 Y108.374 E139.93679
G1 X111.536 Y108.426 E139.9669
G1 X110.601 Y108.466 E139.99803
G1 X109.607 Y108.563 E140.03125
G1 X108.58 Y108.629 E140.06548
G1 X106.842 Y108.817 E140.12362
G1 X106.381 Y108.88 E140.13909
G1 X106.587 Y111.418 E140.22379
G1 X106.717 Y113.233 E140.28431
G1 X106.737 Y113.766 E140.30205
G0 F9000 X106.996 Y113.469
G0 X107.481 Y113.195
G0 X107.46 Y112.936
;TYPE:SKIN
G1 F600 X107.346 Y111.361 E140.35457
G1 X107.198 Y109.543 E140.41524
G1 X108.624 Y109.389 E140.46294
G1 X109.658 Y109.321 E140.49741
G1 X110.683 Y109.223 E140.53165
G1 X112.164 Y109.152 E140.58097
G1 X112.315 Y111.08 E140.64529
G1 X112.452 Y112.548 E140.69433
G1 X111.887 Y112.624 E140.71329
G1 X110.994 Y112.712 E140.74314
G1 X110.344 Y112.748 E140.76479
G1 X108.661 Y112.881 E140.82094
G1 X107.46 Y112.936 E140.86093
G0 F9000 X107.481 Y113.195
G0 X106.961 Y109.838
G0 X107.42 Y109.802
G1 F600 X107.513 Y109.709 E140.8653
G0 F9000 X107.463 Y110.325
G1 F600 X108.148 Y109.64 E140.89752
G0 F9000 X108.776 Y109.578
G1 F600 X107.505 Y110.848 E140.95728
G0 F9000 X107.548 Y111.372
G1 F600 X109.38 Y109.539 E141.04348
G0 F9000 X109.996 Y109.489
G1 F600 X107.586 Y111.899 E141.15684
G0 F9000 X107.624 Y112.427
G1 F600 X110.621 Y109.43 E141.29781
G0 F9000 X111.218 Y109.398
G1 F600 X107.906 Y112.71 E141.45359
G0 F9000 X108.497 Y112.685
G1 F600 X111.812 Y109.37 E141.60952
G0 F9000 X112.007 Y109.74
G1 F600 X109.105 Y112.643 E141.74604
G0 F9000 X109.718 Y112.595
G1 F600 X112.048 Y110.265 E141.85564
G0 F9000 X112.09 Y110.789
G1 F600 X110.331 Y112.548 E141.93838
G0 F9000 X110.93 Y112.514
G1 F600 X112.135 Y111.31 E141.99503
G0 F9000 X112.183 Y111.827
G1 F600 X111.555 Y112.456 E142.0246
;MESH:NONMESH
G0 F300 X111.555 Y112.456 Z5.8
G0 F9000 X111.599 Y112.914
G0 X107.286 Y113.139
G0 X107.113 Y113.215
;TIME_ELAPSED:406.109349
;LAYER:28
;TYPE:WALL-INNER
;MESH:car_0.ply
G1 F600 X107.706 Y113.158 E142.04441
G1 X109.145 Y113.086 E142.09233
G1 X110.308 Y112.985 E142.13116
G1 X110.696 Y112.973 E142.14407
G1 X111.116 Y112.94 E142.15808
G1 X112.186 Y112.826 E142.19387
G1 X112.841 Y112.786 E142.2157
G1 X112.681 Y111.159 E142.27007
G1 X112.508 Y108.88 E142.34609
G1 X111.71 Y108.938 E142.3727
G1 X110.493 Y109.004 E142.41324
G1 X109.428 Y109.106 E142.44882
G1 X108.779 Y109.137 E142.47043
G1 X108.08 Y109.211 E142.49381
G1 X106.823 Y109.317 E142.53577
G1 X106.986 Y111.282 E142.60135
G1 X107.113 Y113.215 E142.66578
G0 F9000 X106.731 Y113.652
;TYPE:WALL-OUTER
G1 F600 X107.726 Y113.558 E142.69902
G1 X109.173 Y113.485 E142.74721
G1 X110.322 Y113.385 E142.78557
G1 X110.768 Y113.37 E142.80041
G1 X111.158 Y113.338 E142.81343
G1 X112.211 Y113.226 E142.84865
G1 X113.279 Y113.16 E142.88424
G1 X113.08 Y111.129 E142.95211
G1 X112.878 Y108.464 E143.04101
G1 X112.41 Y108.483 E143.05658
G1 X111.688 Y108.538 E143.08067
G1 X110.463 Y108.605 E143.12147
G1 X109.409 Y108.706 E143.15669
G1 X108.749 Y108.738 E143.17867
G1 X108.046 Y108.812 E143.20218
G1 X106.786 Y108.919 E143.24424
G1 X106.394 Y108.973 E143.2574
G1 X106.587 Y111.308 E143.33532
G1 X106.721 Y113.355 E143.40355
G1 X106.731 Y113.652 E143.41344
G0 F9000 X106.99 Y113.357
G0 X107.188 Y112.826
G0 X107.449 Y112.81
;TYPE:SKIN
G1 F600 X107.347 Y111.256 E143.46524
G1 X107.213 Y109.645 E143.519
G1 X108.114 Y109.569 E143.54908
G1 X108.758 Y109.501 E143.57061
G1 X109.484 Y109.464 E143.59479
G1 X110.548 Y109.361 E143.63035
G1 X111.751 Y109.297 E143.67042
G1 X112.176 Y109.265 E143.68459
G1 X112.322 Y111.183 E143.74857
G1 X112.445 Y112.449 E143.79087
G1 X112.167 Y112.467 E143.80014
G1 X111.094 Y112.581 E143.83603
G1 X110.687 Y112.613 E143.84961
G1 X110.256 Y112.627 E143.86395
G1 X109.155 Y112.723 E143.90071
G1 X107.449 Y112.81 E143.95752
G0 F9000 X108.052 Y112.578
G1 F600 X107.605 Y112.13 E143.97857
G0 F9000 X107.565 Y111.524
G1 F600 X108.591 Y112.55 E144.02683
G0 F9000 X109.129 Y112.523
G1 F600 X107.519 Y110.913 E144.10256
G0 F9000 X107.467 Y110.295
G1 F600 X109.649 Y112.478 E144.20522
G0 F9000 X110.17 Y112.432
G1 F600 X107.553 Y109.816 E144.32829
G0 F9000 X108.074 Y109.771
G1 F600 X110.712 Y112.409 E144.45238
G0 F9000 X111.232 Y112.364
G1 F600 X108.588 Y109.72 E144.57674
G0 F9000 X109.116 Y109.682
G1 F600 X111.745 Y112.311 E144.7004
G0 F9000 X112.222 Y112.222
G1 F600 X109.648 Y109.648 E144.82147
G0 F9000 X110.165 Y109.599
G1 F600 X112.161 Y111.595 E144.91536
G0 F9000 X112.105 Y110.974
G1 F600 X110.685 Y109.554 E144.98215
G0 F9000 X111.22 Y109.523
G1 F600 X112.058 Y110.361 E145.02157
G0 F9000 X112.012 Y109.749
G1 F600 X111.756 Y109.493 E145.03361
;TIME_ELAPSED:416.128782
G1 F2700 E140.03361
M140 S0
M107
G91 ;Relative positioning
G1 E-2 F2700 ;Retract a bit
G1 E-2 Z0.2 F2400 ;Retract and raise Z
G1 X5 Y5 F3000 ;Wipe out
G1 Z10 ;Raise Z more
G90 ;Absolute positioning

G1 X0 Y220 ;Present print
M106 S0 ;Turn-off fan
M104 S0 ;Turn-off hotend
M140 S0 ;Turn-off bed

M84 X Y E ;Disable all steppers but Z

M82 ;absolute extrusion mode
M104 S0
;End of Gcode
;SETTING_3 {"global_quality": "[general]\\nversion = 4\\nname = Standard Quality
;SETTING_3  #2\\ndefinition = creality_cr20pro\\n\\n[metadata]\\ntype = quality_
;SETTING_3 changes\\nquality_type = standard\\nsetting_version = 22\\n\\n[values
;SETTING_3 ]\\nadhesion_type = none\\n\\n", "extruder_quality": ["[general]\\nve
;SETTING_3 rsion = 4\\nname = Standard Quality #2\\ndefinition = creality_cr20pr
;SETTING_3 o\\n\\n[metadata]\\ntype = quality_changes\\nquality_type = standard\
;SETTING_3 \nsetting_version = 22\\nposition = 0\\n\\n[values]\\ninfill_pattern 
;SETTING_3 = triangles\\ninfill_sparse_density = 20.0\\n\\n"]}
