# Supplementary material for: Hybrid reasoning for perception, explanation, and autonomous action in manufacturing
Source: Nat Commun. 2026 May 18;17:6589. doi: 10.1038/s41467-026-72378-9 (PMC13381764; doi:10.1038/s41467-026-72378-9)
Supplement: Supplementary file 3 — Supplementary Files [file 41467_2026_72378_MOESM3_ESM.zip › supplementary-files/ShapE/llama.gcode]

;FLAVOR:Marlin
;TIME:1419
;Filament used: 0.579667m
;Layer height: 0.2
;MINX:104.324
;MINY:92.159
;MINZ:0.2
;MAXX:115.7
;MAXY:127.846
;MAXZ:37.8
M140 S50
M105
M190 S50
M104 S200
M105
M109 S200
M82 ;absolute extrusion mode
M201 X500.00 Y500.00 Z100.00 E5000.00 ;Setup machine max acceleration
M203 X500.00 Y500.00 Z10.00 E50.00 ;Setup machine max feedrate
M204 P500.00 R1000.00 T500.00 ;Setup Print/Retract/Travel acceleration
M205 X8.00 Y8.00 Z0.40 E5.00 ;Setup Jerk
M220 S100 ;Reset Feedrate
M221 S100 ;Reset Flowrate

G28 ;Home
M420 S1 Z2 ;Enable ABL using saved Mesh and Fade Height

G92 E0 ;Reset Extruder
G1 Z2.0 F3000 ;Move Z Axis up
G1 X10.1 Y20 Z0.28 F1000.0 ;Move to start position
G1 X10.1 Y40.0 Z0.28 F1000.0 E15 ;Draw the first line
G1 X10.4 Y40.0 Z0.28 F1000.0 ;Move to side a little
G1 X10.4 Y20 Z0.28 F1000.0 E30 ;Draw the second line
G92 E0 ;Reset Extruder
G1 Z2.0 F3000 ;Move Z Axis up

EXTRUDING_START
G92 E0
G92 E0
G1 F2700 E-5
;LAYER_COUNT:189
;LAYER:0
M106 S255
;MESH:llama.ply
G0 F6000 X106.88 Y107.497 Z0.2
;TYPE:WALL-OUTER
G1 F2700 E0
G1 F597 X106.854 Y107.54 E0.00168
G1 X106.78 Y107.497 E0.00454
G1 X106.854 Y107.454 E0.0074
G1 F2700 E-4.9926
G0 F6000 X107.685 Y107.36
G0 X111.68 Y107.471
G0 X112.463 Y107.485
G1 F2700 E0.0074
G1 F1057.3 X112.461 Y107.262 E0.01161
G1 F1076.2 X112.658 Y107.26 E0.01526
G1 F1057.3 X112.702 Y107.481 E0.01952
G1 F1039 X112.645 Y107.634 E0.02265
G1 X112.484 Y107.552 E0.02612
G1 X112.463 Y107.485 E0.02747
G1 F2700 E-4.97253
G0 F6000 X112.091 Y108.227
G0 X112.584 Y123.256
G0 X112.698 Y124.24
G1 F2700 E0.02747
G1 F863.3 X112.717 Y124.05 E0.03189
G1 X112.941 Y124.046 E0.03706
G1 X113.038 Y124.211 E0.04149
G1 X112.89 Y124.322 E0.04577
G1 X112.714 Y124.287 E0.04991
G1 X112.698 Y124.24 E0.05106
G1 F2700 E-4.94894
G0 F6000 X111.896 Y124.158
G0 X107.907 Y124.126
G0 X106.889 Y124.304
G1 F2700 E0.05106
G1 F1066.7 X106.946 Y124.126 E0.05456
G1 X107.123 Y124.152 E0.05791
G1 X107.144 Y124.337 E0.06139
G1 X106.955 Y124.375 E0.065
G1 X106.889 Y124.304 E0.06681
G1 F2700 E-4.93319
;MESH:NONMESH
G0 F300 X106.889 Y124.304 Z0.4
G0 F6000 X106.874 Y123.35
G0 X106.946 Y108.363
G0 X106.719 Y107.564
;TIME_ELAPSED:7.175236
;LAYER:1
;TYPE:WALL-OUTER
;MESH:llama.ply
G1 F2700 E0.06681
G1 F1132.1 X106.766 Y107.352 E0.07064
G1 X106.92 Y107.348 E0.07335
G1 X106.925 Y107.613 E0.07802
G1 X106.76 Y107.678 E0.08115
G1 X106.719 Y107.564 E0.08329
G1 F2700 E-4.91671
G0 F7500 X107.707 Y107.468
G0 X111.676 Y107.509
G0 X112.47 Y107.52
G1 F2700 E0.08329
G1 F1016.9 X112.465 Y107.265 E0.08829
G1 F1012.7 X112.657 Y107.266 E0.09207
G1 F1016.9 X112.705 Y107.491 E0.09659
G1 X112.664 Y107.69 E0.10058
G1 X112.493 Y107.606 E0.10432
G1 X112.47 Y107.52 E0.10606
G1 F2700 E-4.89394
G0 F7500 X112.027 Y108.24
G0 X112.574 Y123.252
G0 X112.701 Y124.242
G1 F2700 E0.10606
G1 F833.3 X112.72 Y124.049 E0.11071
G1 X112.932 Y124.043 E0.11579
G1 X113.024 Y124.222 E0.1206
G1 X112.88 Y124.369 E0.12553
G1 X112.727 Y124.334 E0.12929
G1 X112.701 Y124.242 E0.13158
G1 F2700 E-4.86842
G0 F7500 X111.895 Y124.164
G0 X107.917 Y124.143
G0 X106.891 Y124.311
G1 F2700 E0.13158
G1 F1012.7 X106.955 Y124.113 E0.13568
G1 X107.121 Y124.126 E0.13896
G1 X107.137 Y124.382 E0.14402
G1 X106.969 Y124.417 E0.1474
G1 X106.891 Y124.311 E0.14999
G1 F2700 E-4.85001
;MESH:NONMESH
G0 F300 X106.891 Y124.311 Z0.6
G0 F7500 X106.968 Y123.328
G0 X107.044 Y108.394
G0 X106.72 Y107.568
;TIME_ELAPSED:10.247265
;LAYER:2
;TYPE:WALL-OUTER
;MESH:llama.ply
G1 F2700 E0.14999
G1 F1106 X106.768 Y107.352 E0.15399
G1 F1100.9 X106.928 Y107.347 E0.15689
G1 F1106 X106.922 Y107.656 E0.16246
G1 X106.768 Y107.733 E0.16557
G1 X106.72 Y107.568 E0.16867
G1 F2700 E-4.83133
G0 F9000 X107.682 Y107.802
G0 X111.749 Y107.91
G0 X112.682 Y107.712
G1 F2700 E0.16867
G1 F1004.2 X112.499 Y107.664 E0.17243
G1 X112.466 Y107.266 E0.18037
G1 F1000 X112.659 Y107.268 E0.18422
G1 F1004.2 X112.709 Y107.496 E0.18886
G1 X112.682 Y107.712 E0.19318
G1 F2700 E-4.80682
G0 F9000 X112.592 Y108.491
G0 X112.573 Y123.247
G0 X112.706 Y124.246
G1 F2700 E0.19318
G1 F821.9 X112.724 Y124.045 E0.19808
G1 X112.923 Y124.039 E0.20292
G1 X113.025 Y124.262 E0.20887
G1 X112.942 Y124.42 E0.2132
G1 X112.743 Y124.389 E0.21809
G1 X112.706 Y124.246 E0.22168
G1 F2700 E-4.77832
G0 F9000 X111.899 Y124.174
G0 X107.924 Y124.165
G0 X106.896 Y124.319
G1 F2700 E0.22168
G1 F987.7 X106.96 Y124.114 E0.22602
G1 X107.125 Y124.129 E0.22937
G1 X107.133 Y124.434 E0.23553
G1 X106.982 Y124.474 E0.23869
G1 X106.896 Y124.319 E0.24227
G1 F2700 E-4.75773
;MESH:NONMESH
G0 F300 X106.896 Y124.319 Z0.8
G0 F9000 X106.44 Y123.489
G0 X107.138 Y108.411
G0 X106.722 Y107.574
;TIME_ELAPSED:13.365491
;LAYER:3
;TYPE:WALL-OUTER
;MESH:llama.ply
G1 F2700 E0.24227
G1 F1095.9 X106.771 Y107.355 E0.24636
G1 F1090.9 X106.932 Y107.348 E0.2493
G1 F1095.9 X106.922 Y107.696 E0.25564
G1 X106.764 Y107.778 E0.25889
G1 X106.722 Y107.574 E0.26268
G1 F2700 E-4.73732
G0 F9000 X107.697 Y107.776
G0 X111.742 Y107.903
G0 X112.698 Y107.722
G1 F2700 E0.26268
G1 F995.9 X112.503 Y107.699 E0.26661
G1 X112.466 Y107.267 E0.2753
G1 F991.7 X112.662 Y107.27 E0.27925
G1 F995.9 X112.712 Y107.5 E0.28396
G1 X112.698 Y107.722 E0.28842
G1 F2700 E-4.71158
G0 F9000 X112.607 Y108.503
G0 X113.821 Y124.106
G0 X112.984 Y124.447
G1 F2700 E0.28842
G1 F824.7 X112.744 Y124.437 E0.29423
G1 F833.3 X112.706 Y124.249 E0.29883
G1 F839.2 X112.725 Y124.042 E0.30377
G1 F836.2 X112.911 Y124.014 E0.30826
G1 F830.4 X113.024 Y124.299 E0.31563
G1 F824.7 X112.984 Y124.447 E0.31934
G1 F2700 E-4.68066
G0 F9000 X111.955 Y124.635
G0 X107.928 Y124.486
G0 X106.903 Y124.33
G1 F2700 E0.31934
G1 F987.7 X106.965 Y124.112 E0.32391
G1 X107.127 Y124.124 E0.3272
G1 X107.157 Y124.327 E0.33134
G1 X107.131 Y124.496 E0.3348
G1 X106.976 Y124.524 E0.33798
G1 X106.903 Y124.33 E0.34217
G1 F2700 E-4.65783
;MESH:NONMESH
G0 F300 X106.903 Y124.33 Z1
G0 F9000 X106.423 Y123.504
G0 X106.738 Y108.552
G0 X106.724 Y107.577
;TIME_ELAPSED:16.549981
;LAYER:4
;TYPE:WALL-OUTER
;MESH:llama.ply
G1 F2700 E0.34217
G1 F1086 X106.775 Y107.355 E0.34635
G1 X106.925 Y107.349 E0.34911
G1 X106.953 Y107.564 E0.3531
G1 X106.923 Y107.735 E0.35629
G1 X106.755 Y107.777 E0.35947
G1 X106.724 Y107.577 E0.36319
G1 F2700 E-4.63681
G0 F9000 X107.708 Y107.749
G0 X111.733 Y107.884
G0 X112.706 Y107.724
G1 F2700 E0.36319
G1 F983.6 X112.5 Y107.703 E0.36739
G1 X112.47 Y107.268 E0.37624
G1 X112.664 Y107.271 E0.38017
G1 X112.716 Y107.502 E0.38498
G1 X112.706 Y107.724 E0.38949
G1 F2700 E-4.61051
G0 F9000 X112.61 Y108.51
G0 X113.799 Y124.113
G0 X113.015 Y124.465
G1 F2700 E0.38949
G1 F848.1 X112.922 Y124.5 E0.39182
G1 X112.737 Y124.473 E0.39622
G1 X112.73 Y124.04 E0.40641
G1 F845.1 X112.906 Y124.013 E0.41062
G1 X113.001 Y124.278 E0.41727
G1 F848.1 X113.015 Y124.465 E0.42168
G1 F2700 E-4.57832
G0 F9000 X111.939 Y124.589
G0 X107.934 Y124.45
G0 X106.909 Y124.339
G1 F2700 E0.42168
G1 F991.7 X106.972 Y124.114 E0.42638
G1 X107.128 Y124.128 E0.42953
G1 X107.133 Y124.542 E0.43786
G1 X106.95 Y124.569 E0.44159
G1 X106.909 Y124.339 E0.44629
G1 F2700 E-4.55371
;MESH:NONMESH
G0 F300 X106.909 Y124.339 Z1.2
G0 F9000 X106.417 Y123.513
G0 X106.74 Y108.553
G0 X106.727 Y107.58
;TIME_ELAPSED:19.751765
;LAYER:5
;TYPE:WALL-OUTER
;MESH:llama.ply
G1 F2700 E0.44629
G1 F1086 X106.778 Y107.356 E0.45051
G1 X106.924 Y107.349 E0.4532
G1 X106.957 Y107.567 E0.45725
G1 X106.927 Y107.748 E0.46062
G1 F1081.1 X106.752 Y107.789 E0.46394
G1 X106.727 Y107.58 E0.46782
G1 F2700 E-4.53218
G0 F9000 X107.715 Y107.734
G0 X111.736 Y107.892
G0 X112.712 Y107.725
G1 F2700 E0.46782
G1 F975.6 X112.504 Y107.707 E0.47209
G1 F979.6 X112.472 Y107.269 E0.48104
G1 X112.666 Y107.272 E0.48499
G1 X112.719 Y107.504 E0.48984
G1 F975.6 X112.712 Y107.725 E0.49436
G1 F2700 E-4.50564
G0 F9000 X112.617 Y108.515
G0 X113.818 Y124.224
G0 X113.049 Y124.468
G1 F2700 E0.49436
G1 F845.1 X112.92 Y124.531 E0.49775
G1 X112.736 Y124.498 E0.50217
G1 X112.735 Y124.043 E0.51291
G1 X112.902 Y124.016 E0.51691
G1 X113.049 Y124.468 E0.52813
G1 F2700 E-4.47187
G0 F9000 X111.931 Y124.538
G0 X107.929 Y124.63
G0 X106.921 Y124.584
G1 F2700 E0.52813
G1 F1021.3 X106.917 Y124.347 E0.53276
G1 F1016.9 X106.979 Y124.113 E0.53751
G1 X107.13 Y124.125 E0.54049
G1 F1025.6 X107.148 Y124.571 E0.54917
G1 F1030 X106.921 Y124.584 E0.55358
G1 F2700 E-4.44642
;MESH:NONMESH
G0 F300 X106.921 Y124.584 Z1.4
G0 F9000 X106.13 Y124.257
G0 X106.955 Y108.538
G0 X106.73 Y107.581
;TIME_ELAPSED:22.989522
;LAYER:6
;TYPE:WALL-OUTER
;MESH:llama.ply
G1 F2700 E0.55358
G1 F1076.2 X106.782 Y107.357 E0.55784
G1 X106.926 Y107.35 E0.56051
G1 X106.961 Y107.568 E0.56461
G1 X106.929 Y107.774 E0.56847
G1 F1071.4 X106.751 Y107.799 E0.57182
G1 X106.73 Y107.581 E0.5759
G1 F2700 E-4.4241
G0 F9000 X107.722 Y107.729
G0 X111.731 Y107.88
G0 X112.717 Y107.726
G1 F2700 E0.5759
G1 F967.7 X112.503 Y107.712 E0.58032
G1 F971.7 X112.474 Y107.27 E0.58942
G1 X112.668 Y107.272 E0.5934
G1 X112.722 Y107.505 E0.59832
G1 F967.7 X112.717 Y107.726 E0.60287
G1 F2700 E-4.39713
G0 F9000 X112.631 Y108.52
G0 X113.775 Y124.125
G0 X113.046 Y124.49
G1 F2700 E0.60287
G1 F851.1 X112.918 Y124.567 E0.60638
G1 X112.735 Y124.529 E0.61076
G1 X112.721 Y124.05 E0.622
G1 X112.898 Y124.02 E0.62621
G1 X113.046 Y124.49 E0.63776
G1 F2700 E-4.36224
G0 F9000 X111.928 Y124.52
G0 X107.939 Y124.639
G0 X106.965 Y124.632
G1 F2700 E0.63776
G1 F1021.3 X106.916 Y124.594 E0.63897
G1 F1025.6 X106.982 Y124.132 E0.64805
G1 X107.132 Y124.134 E0.65097
G1 X107.158 Y124.335 E0.65491
G1 X107.156 Y124.594 E0.65995
G1 F1021.3 X106.965 Y124.632 E0.66376
G1 F2700 E-4.33624
;MESH:NONMESH
G0 F300 X106.965 Y124.632 Z1.6
G0 F9000 X106.147 Y124.237
G0 X106.86 Y108.568
G0 X106.751 Y107.804
;TIME_ELAPSED:26.228348
;LAYER:7
;TYPE:WALL-OUTER
;MESH:llama.ply
G1 F2700 E0.66376
G1 F1066.7 X106.732 Y107.582 E0.66793
G1 F1071.4 X106.785 Y107.358 E0.67222
G1 F1076.2 X106.935 Y107.351 E0.675
G1 X106.964 Y107.567 E0.67904
G1 F1071.4 X106.933 Y107.781 E0.68307
G1 F1066.7 X106.751 Y107.804 E0.6865
G1 F2700 E-4.3135
G0 F9000 X107.697 Y107.934
G0 X111.732 Y107.88
G0 X112.726 Y107.73
G1 F2700 E0.6865
G1 F995.9 X112.502 Y107.72 E0.69099
G1 F983.6 X112.478 Y107.27 E0.70014
G1 F971.7 X112.671 Y107.273 E0.7041
G1 F983.6 X112.726 Y107.73 E0.71344
G1 F2700 E-4.28656
G0 F9000 X112.642 Y108.524
G0 X113.836 Y124.35
G0 X112.918 Y124.629
G1 F2700 E0.71344
G1 F836.2 X112.736 Y124.575 E0.71797
G1 X112.738 Y124.056 E0.73036
G1 X112.895 Y124.03 E0.73415
G1 X113.043 Y124.518 E0.74632
G1 X112.918 Y124.629 E0.75031
G1 F2700 E-4.24969
G0 F9000 X112.003 Y124.915
G0 X107.942 Y124.593
G0 X106.917 Y124.608
G1 F2700 E0.75031
G1 F1030 X106.991 Y124.13 E0.75968
G1 F1039 X107.162 Y124.185 E0.76313
G1 F1021.3 X107.16 Y124.63 E0.77183
G1 F1008.4 X106.978 Y124.675 E0.77554
G1 X106.917 Y124.608 E0.77733
G1 F2700 E-4.22267
;MESH:NONMESH
G0 F300 X106.917 Y124.608 Z1.8
G0 F9000 X106.162 Y124.222
G0 X106.841 Y108.575
G0 X106.752 Y107.806
;TIME_ELAPSED:29.489664
;LAYER:8
;TYPE:WALL-OUTER
;MESH:llama.ply
G1 F2700 E0.77733
G1 F1066.7 X106.735 Y107.582 E0.78154
G1 F1071.4 X106.789 Y107.357 E0.78585
G1 F1076.2 X106.945 Y107.35 E0.78874
G1 X106.968 Y107.565 E0.79275
G1 F1071.4 X106.935 Y107.786 E0.79691
G1 F1066.7 X106.752 Y107.806 E0.80036
G1 F2700 E-4.19964
G0 F9000 X107.699 Y107.941
G0 X111.733 Y107.879
G0 X112.73 Y107.73
G1 F2700 E0.80036
G1 F987.7 X112.504 Y107.721 E0.80493
G1 F975.6 X112.48 Y107.271 E0.81414
G1 F963.9 X112.674 Y107.274 E0.81816
G1 X112.729 Y107.505 E0.82308
G1 F975.6 X112.73 Y107.73 E0.82768
G1 F2700 E-4.17232
G0 F9000 X112.65 Y108.526
G0 X113.843 Y124.39
G0 X112.905 Y124.678
G1 F2700 E0.82768
G1 F830.4 X112.755 Y124.628 E0.83148
G1 X112.73 Y124.529 E0.83393
G1 X112.758 Y124.065 E0.8451
G1 X112.889 Y124.043 E0.8483
G1 X113.04 Y124.53 E0.86055
G1 X112.905 Y124.678 E0.86536
G1 F2700 E-4.13464
G0 F9000 X111.991 Y124.909
G0 X107.904 Y124.924
G0 X106.99 Y124.726
G1 F2700 E0.86536
G1 F995.9 X106.916 Y124.619 E0.86797
G1 F1034.5 X106.94 Y124.354 E0.8731
G1 F1071.4 X107.001 Y124.128 E0.87746
G1 X107.155 Y124.216 E0.88077
G1 F1052.6 X107.165 Y124.671 E0.88939
G1 F1016.9 X106.99 Y124.726 E0.89299
G1 F2700 E-4.10701
;MESH:NONMESH
G0 F300 X106.99 Y124.726 Z2
G0 F9000 X106.176 Y124.207
G0 X106.835 Y108.578
G0 X106.752 Y107.809
;TIME_ELAPSED:32.745417
;LAYER:9
;TYPE:WALL-OUTER
;MESH:llama.ply
G1 F2700 E0.89299
G1 F1066.7 X106.737 Y107.583 E0.89723
G1 X106.792 Y107.358 E0.90156
G1 F1061.9 X106.948 Y107.351 E0.9045
G1 X106.97 Y107.565 E0.90854
G1 F1066.7 X106.938 Y107.788 E0.91276
G1 X106.752 Y107.809 E0.91626
G1 F2700 E-4.08374
G0 F9000 X107.701 Y107.946
G0 X111.733 Y107.875
G0 X112.735 Y107.729
G1 F2700 E0.91626
G1 F979.6 X112.506 Y107.723 E0.92093
G1 F971.7 X112.483 Y107.272 E0.9302
G1 F960 X112.676 Y107.275 E0.93421
G1 X112.733 Y107.506 E0.93916
G1 F967.7 X112.735 Y107.729 E0.94376
G1 F2700 E-4.05624
G0 F9000 X112.661 Y108.528
G0 X113.846 Y124.469
G0 X112.911 Y124.742
G1 F2700 E0.94376
G1 F848.1 X112.76 Y124.684 E0.94756
G1 X112.736 Y124.563 E0.95047
G1 X112.764 Y124.069 E0.96211
G1 X112.885 Y124.051 E0.96499
G1 X113.033 Y124.558 E0.97742
G1 X112.911 Y124.742 E0.98261
G1 F2700 E-4.01739
G0 F9000 X111.987 Y124.927
G0 X107.916 Y124.933
G0 X106.994 Y124.785
G1 F2700 E0.98261
G1 F983.6 X106.917 Y124.63 E0.98612
G1 X106.988 Y124.172 E0.99553
G1 X107.145 Y124.264 E0.99922
G1 X107.169 Y124.711 E1.0083
G1 X106.994 Y124.785 E1.01216
G1 F2700 E-3.98784
;MESH:NONMESH
G0 F300 X106.994 Y124.785 Z2.2
G0 F9000 X106.188 Y124.192
G0 X106.836 Y108.58
G0 X106.753 Y107.81
;TIME_ELAPSED:36.006044
;LAYER:10
;TYPE:WALL-OUTER
;MESH:llama.ply
G1 F2700 E1.01216
G1 F1057.3 X106.739 Y107.584 E1.01643
G1 F1061.9 X106.793 Y107.358 E1.0208
G1 X106.951 Y107.351 E1.02377
G1 X106.974 Y107.565 E1.02781
G1 X106.939 Y107.789 E1.03207
G1 F1057.3 X106.753 Y107.81 E1.03561
G1 F2700 E-3.96439
G0 F9000 X107.702 Y107.952
G0 X111.734 Y107.874
G0 X112.742 Y107.729
G1 F2700 E1.03561
G1 F967.7 X112.509 Y107.724 E1.04041
G1 F960 X112.486 Y107.271 E1.04984
G1 F952.4 X112.681 Y107.275 E1.05393
G1 F960 X112.742 Y107.729 E1.06345
G1 F2700 E-3.93655
G0 F9000 X112.664 Y108.532
G0 X113.729 Y124.066
G0 X112.95 Y124.783
G1 F2700 E1.06345
G1 F851.1 X112.765 Y124.731 E1.06796
G1 X112.739 Y124.567 E1.07185
G1 X112.768 Y124.108 E1.08263
G1 X112.896 Y124.059 E1.08585
G1 X113.029 Y124.577 E1.09839
G1 X113.011 Y124.732 E1.10205
G1 X112.95 Y124.783 E1.10391
G1 F2700 E-3.89609
G0 F9000 X111.981 Y124.934
G0 X107.925 Y124.941
G0 X107.012 Y124.828
G1 F2700 E1.10391
G1 F983.6 X106.92 Y124.633 E1.10829
G1 X106.993 Y124.212 E1.11695
G1 X107.146 Y124.301 E1.12055
G1 X107.176 Y124.768 E1.13004
G1 X107.012 Y124.828 E1.13358
G1 F2700 E-3.86642
;MESH:NONMESH
G0 F300 X107.012 Y124.828 Z2.4
G0 F9000 X106.199 Y124.181
G0 X106.837 Y108.582
G0 X106.754 Y107.81
;TIME_ELAPSED:39.263574
;LAYER:11
;TYPE:WALL-OUTER
;MESH:llama.ply
G1 F2700 E1.13358
G1 F1052.6 X106.741 Y107.584 E1.13787
G1 X106.796 Y107.359 E1.14227
G1 X106.954 Y107.352 E1.14526
G1 X106.976 Y107.565 E1.14932
G1 X106.941 Y107.79 E1.15364
G1 X106.754 Y107.81 E1.15721
G1 F2700 E-3.84279
G0 F9000 X107.706 Y107.952
G0 X111.736 Y107.878
G0 X112.749 Y107.729
G1 F2700 E1.15721
G1 F956.2 X112.512 Y107.725 E1.16215
G1 F952.4 X112.487 Y107.27 E1.1717
G1 F944.9 X112.685 Y107.275 E1.17589
G1 F952.4 X112.749 Y107.729 E1.18549
G1 F2700 E-3.81451
G0 F9000 X112.665 Y108.536
G0 X113.832 Y124.51
G0 X112.945 Y124.821
G1 F2700 E1.18549
G1 F866.4 X112.768 Y124.782 E1.18967
G1 F869.6 X112.74 Y124.569 E1.1946
G1 X112.767 Y124.159 E1.20403
G1 X112.904 Y124.075 E1.20771
G1 X113.023 Y124.579 E1.2196
G1 F866.4 X113.01 Y124.792 E1.22451
G1 X112.945 Y124.821 E1.22615
G1 F2700 E-3.77385
G0 F9000 X111.98 Y124.948
G0 X107.929 Y124.968
G0 X106.987 Y124.88
G1 F2700 E1.22615
G1 F983.6 X106.922 Y124.645 E1.2311
G1 X106.995 Y124.245 E1.23935
G1 X107.15 Y124.333 E1.24297
G1 X107.169 Y124.632 E1.24904
G1 X107.149 Y124.848 E1.25345
G1 X106.987 Y124.88 E1.2568
G1 F2700 E-3.7432
;MESH:NONMESH
G0 F300 X106.987 Y124.88 Z2.6
G0 F9000 X106.118 Y124.679
G0 X106.828 Y108.585
G0 X106.747 Y107.82
;TIME_ELAPSED:42.545551
;LAYER:12
;TYPE:WALL-OUTER
;MESH:llama.ply
G1 F2700 E1.2568
G1 F1066.7 X106.742 Y107.585 E1.26119
G1 F1048 X106.797 Y107.359 E1.26562
G1 X106.957 Y107.352 E1.26867
G1 F1066.7 X106.953 Y107.795 E1.27696
G1 F1086 X106.747 Y107.82 E1.28077
G1 F2700 E-3.71923
G0 F9000 X107.717 Y107.94
G0 X111.738 Y107.878
G0 X112.758 Y107.729
G1 F2700 E1.28077
G1 F944.9 X112.516 Y107.727 E1.28589
G1 F941.2 X112.49 Y107.271 E1.29557
G1 F937.5 X112.69 Y107.276 E1.29983
G1 F941.2 X112.758 Y107.729 E1.30954
G1 F2700 E-3.69046
G0 F9000 X112.666 Y108.541
G0 X113.82 Y124.48
G0 X112.944 Y124.855
G1 F2700 E1.30954
G1 F879.1 X112.763 Y124.808 E1.31379
G1 X112.743 Y124.573 E1.31914
G1 X112.769 Y124.2 E1.32763
G1 X112.884 Y124.1 E1.33109
G1 X112.954 Y124.285 E1.33558
G1 F875.9 X113.022 Y124.585 E1.34259
G1 X113.032 Y124.805 E1.3476
G1 F879.1 X112.944 Y124.855 E1.3499
G1 F2700 E-3.6501
G0 F9000 X111.97 Y124.935
G0 X107.935 Y124.979
G0 X106.972 Y124.915
G1 F2700 E1.3499
G1 F1000 X106.928 Y124.65 E1.35526
G1 X106.994 Y124.271 E1.36294
G1 X107.153 Y124.353 E1.36651
G1 X107.171 Y124.636 E1.37217
G1 X107.155 Y124.872 E1.37689
G1 X106.972 Y124.915 E1.38064
G1 F2700 E-3.61936
;MESH:NONMESH
G0 F300 X106.972 Y124.915 Z2.8
G0 F9000 X106.13 Y124.649
G0 X106.83 Y108.588
G0 X106.745 Y107.819
;TIME_ELAPSED:45.831796
;LAYER:13
;TYPE:WALL-OUTER
;MESH:llama.ply
G1 F2700 E1.38064
G1 F1048 X106.74 Y107.587 E1.38506
G1 F1034.5 X106.798 Y107.358 E1.38961
G1 X106.959 Y107.351 E1.39272
G1 F1052.6 X106.955 Y107.797 E1.40118
G1 F1066.7 X106.745 Y107.819 E1.40513
G1 F2700 E-3.59487
G0 F9000 X107.722 Y107.938
G0 X111.739 Y107.889
G0 X112.717 Y107.755
G1 F2700 E1.40513
G1 F916 X112.519 Y107.731 E1.40947
G1 F919.5 X112.493 Y107.271 E1.41947
G1 X112.699 Y107.276 E1.42395
G1 F912.5 X112.76 Y107.526 E1.42957
G1 X112.773 Y107.728 E1.434
G1 F916 X112.717 Y107.755 E1.43535
G1 F2700 E-3.56465
G0 F9000 X112.616 Y108.545
G0 X113.87 Y124.684
G0 X112.944 Y124.897
G1 F2700 E1.43535
G1 F839.2 X112.77 Y124.837 E1.43973
G1 X112.756 Y124.572 E1.44604
G1 X112.77 Y124.234 E1.45409
G1 X112.889 Y124.14 E1.45769
G1 X112.952 Y124.296 E1.46169
G1 X113.07 Y124.806 E1.47414
G1 X112.944 Y124.897 E1.47784
G1 F2700 E-3.52216
G0 F9000 X111.968 Y124.951
G0 X107.937 Y125.012
G0 X106.989 Y124.955
G1 F2700 E1.47784
G1 F1052.6 X106.947 Y124.914 E1.47895
G1 F1030 X106.931 Y124.656 E1.48396
G1 F1004.2 X106.995 Y124.292 E1.4913
G1 X107.15 Y124.366 E1.49472
G1 X107.173 Y124.637 E1.50012
G1 F1030 X107.162 Y124.904 E1.5053
G1 F1052.6 X106.989 Y124.955 E1.50872
G1 F2700 E-3.49128
;MESH:NONMESH
G0 F300 X106.989 Y124.955 Z3
G0 F9000 X106.141 Y124.62
G0 X106.827 Y108.594
G0 X106.739 Y107.817
;TIME_ELAPSED:49.128797
;LAYER:14
;TYPE:WALL-OUTER
;MESH:llama.ply
G1 F2700 E1.50872
G1 F1021.3 X106.738 Y107.589 E1.51317
G1 F1008.4 X106.796 Y107.359 E1.51787
G1 X106.962 Y107.352 E1.52116
G1 F1021.3 X106.957 Y107.8 E1.52991
G1 F1034.5 X106.739 Y107.817 E1.53413
G1 F2700 E-3.46587
G0 F9000 X107.728 Y107.939
G0 X111.738 Y107.897
G0 X112.719 Y107.766
G1 F2700 E1.53413
G1 F892.2 X112.524 Y107.738 E1.53854
G1 X112.497 Y107.272 E1.54898
G1 X112.705 Y107.28 E1.55363
G1 X112.789 Y107.73 E1.56387
G1 X112.719 Y107.766 E1.56563
G1 F2700 E-3.43437
G0 F9000 X112.608 Y108.559
G0 X113.89 Y124.711
G0 X112.954 Y124.945
G1 F2700 E1.56563
G1 F819.1 X112.774 Y124.871 E1.57037
G1 X112.763 Y124.574 E1.57761
G1 X112.775 Y124.252 E1.58547
G1 X112.893 Y124.165 E1.58904
G1 X112.952 Y124.3 E1.59263
G1 X113.087 Y124.839 E1.60616
G1 X112.954 Y124.945 E1.61031
G1 F2700 E-3.38969
G0 F9000 X111.966 Y124.978
G0 X107.957 Y124.997
G0 X106.995 Y124.993
G1 F2700 E1.61031
G1 F1004.2 X106.931 Y124.922 E1.61221
G1 X106.933 Y124.662 E1.61737
G1 X106.996 Y124.309 E1.6245
G1 X107.152 Y124.379 E1.6279
G1 X107.173 Y124.645 E1.6332
G1 X107.172 Y124.926 E1.63878
G1 X106.995 Y124.993 E1.64255
G1 F2700 E-3.35745
;MESH:NONMESH
G0 F300 X106.995 Y124.993 Z3.2
G0 F9000 X106.149 Y124.592
G0 X106.827 Y108.604
G0 X106.729 Y107.821
;TIME_ELAPSED:52.438849
;LAYER:15
;TYPE:WALL-OUTER
;MESH:llama.ply
G1 F2700 E1.64255
G1 F987.7 X106.733 Y107.591 E1.64719
G1 F983.6 X106.793 Y107.358 E1.65208
G1 F987.7 X106.966 Y107.352 E1.65557
G1 F995.9 X106.96 Y107.806 E1.66467
G1 F1000 X106.729 Y107.821 E1.66929
G1 F2700 E-3.33071
G0 F9000 X107.735 Y107.937
G0 X111.736 Y107.902
G0 X112.72 Y107.782
G1 F2700 E1.66929
G1 F860.2 X112.527 Y107.749 E1.67383
G1 F866.4 X112.494 Y107.491 E1.67982
G1 F872.7 X112.498 Y107.269 E1.6849
G1 X112.721 Y107.282 E1.69001
G1 F866.4 X112.805 Y107.733 E1.70058
G1 F860.2 X112.72 Y107.782 E1.70285
G1 F2700 E-3.29715
G0 F9000 X112.583 Y108.575
G0 X113.81 Y124.379
G0 X112.954 Y125.004
G1 F2700 E1.70285
G1 F784.3 X112.778 Y124.905 E1.70799
G1 X112.775 Y124.577 E1.71634
G1 X112.785 Y124.27 E1.72415
G1 X112.896 Y124.194 E1.72757
G1 X112.946 Y124.296 E1.73046
G1 X113.022 Y124.604 E1.73854
G1 X113.103 Y124.844 E1.74498
G1 X112.954 Y125.004 E1.75054
G1 F2700 E-3.24946
G0 F9000 X111.96 Y125.013
G0 X107.963 Y125.038
G0 X107.004 Y125.048
G1 F2700 E1.75054
G1 F952.4 X106.896 Y124.898 E1.75442
G1 X107 Y124.329 E1.76654
G1 F948.6 X107.148 Y124.392 E1.76992
G1 X107.168 Y124.647 E1.7753
G1 F952.4 X107.17 Y124.964 E1.78194
G1 X107.004 Y125.048 E1.78584
G1 F2700 E-3.21416
;MESH:NONMESH
G0 F300 X107.004 Y125.048 Z3.4
G0 F9000 X106.127 Y124.71
G0 X106.841 Y108.617
G0 X106.722 Y107.823
;TIME_ELAPSED:55.760700
;LAYER:16
;TYPE:WALL-OUTER
;MESH:llama.ply
G1 F2700 E1.78584
G1 F967.7 X106.789 Y107.357 E1.79555
G1 F963.9 X106.97 Y107.35 E1.7993
G1 F967.7 X106.961 Y107.813 E1.80885
G1 X106.764 Y107.849 E1.81298
G1 X106.722 Y107.823 E1.814
G1 F2700 E-3.186
G0 F9000 X107.742 Y107.935
G0 X111.734 Y107.906
G0 X112.72 Y107.797
G1 F2700 E1.814
G1 F833.3 X112.532 Y107.759 E1.81859
G1 F842.1 X112.499 Y107.499 E1.8248
G1 F848.1 X112.5 Y107.267 E1.83026
G1 X112.736 Y107.285 E1.83583
G1 F842.1 X112.819 Y107.734 E1.84665
G1 F833.3 X112.72 Y107.797 E1.84946
G1 F2700 E-3.15054
G0 F9000 X112.561 Y108.592
G0 X113.724 Y124.01
G0 X113.024 Y124.606
G1 F2700 E1.84946
G1 F752.4 X113.12 Y124.872 E1.85696
G1 X112.981 Y125.054 E1.86304
G1 X112.783 Y124.954 E1.86892
G1 X112.794 Y124.287 E1.88662
G1 X112.901 Y124.22 E1.88997
G1 X112.95 Y124.311 E1.89271
G1 X113.024 Y124.606 E1.90077
G1 F2700 E-3.09923
G0 F9000 X111.963 Y124.591
G0 X107.97 Y125.075
G0 X107.004 Y125.095
G1 F2700 E1.90077
G1 F930.2 X106.89 Y124.911 E1.90542
G1 F944.9 X107 Y124.341 E1.91768
G1 X107.168 Y124.407 E1.92149
G1 F930.2 X107.173 Y124.992 E1.93404
G1 F919.5 X107.004 Y125.095 E1.93834
G1 F2700 E-3.06166
;MESH:NONMESH
G0 F300 X107.004 Y125.095 Z3.6
G0 F9000 X106.141 Y124.621
G0 X106.907 Y108.624
G0 X106.769 Y107.863
;TIME_ELAPSED:59.094562
;LAYER:17
;TYPE:WALL-OUTER
;MESH:llama.ply
G1 F2700 E1.93834
G1 F944.9 X106.713 Y107.826 E1.93975
G1 X106.782 Y107.357 E1.94977
G1 F941.2 X106.974 Y107.348 E1.95384
G1 X106.99 Y107.567 E1.9585
G1 F944.9 X106.963 Y107.822 E1.96391
G1 X106.769 Y107.863 E1.9681
G1 F2700 E-3.0319
G0 F9000 X107.745 Y107.966
G0 X111.727 Y107.851
G0 X112.834 Y107.736
G1 F2700 E1.9681
G1 F808.1 X112.721 Y107.814 E1.97149
G1 X112.536 Y107.77 E1.97619
G1 F816.3 X112.504 Y107.498 E1.98288
G1 F824.7 X112.503 Y107.265 E1.98852
G1 X112.752 Y107.29 E1.99458
G1 F816.3 X112.834 Y107.736 E2.00566
G1 F2700 E-2.99434
G0 F9000 X113.298 Y108.404
G0 X113.725 Y123.989
G0 X113.029 Y124.608
G1 F2700 E2.00566
G1 F738.5 X113.13 Y124.884 E2.0136
G1 X113.04 Y125.066 E2.01909
G1 X112.982 Y125.084 E2.02073
G1 X112.787 Y124.968 E2.02686
G1 X112.8 Y124.302 E2.04486
G1 X112.908 Y124.241 E2.04822
G1 X112.956 Y124.318 E2.05067
G1 X113.029 Y124.608 E2.05875
G1 F2700 E-2.94125
G0 F9000 X111.966 Y124.588
G0 X107.978 Y125.111
G0 X107.01 Y125.143
G1 F2700 E2.05875
G1 F888.9 X106.896 Y124.944 E2.0639
G1 X107.006 Y124.362 E2.0772
G1 X107.156 Y124.418 E2.08079
G1 X107.174 Y125.017 E2.09425
G1 X107.01 Y125.143 E2.09889
G1 F2700 E-2.90111
;MESH:NONMESH
G0 F300 X107.01 Y125.143 Z3.8
G0 F9000 X106.078 Y124.97
G0 X106.933 Y108.638
G0 X106.773 Y107.88
;TIME_ELAPSED:62.465285
;LAYER:18
;TYPE:WALL-OUTER
;MESH:llama.ply
G1 F2700 E2.09889
G1 F916 X106.704 Y107.829 E2.10076
G1 F919.5 X106.776 Y107.354 E2.11118
G1 X106.977 Y107.345 E2.11555
G1 X106.991 Y107.567 E2.12038
G1 X106.964 Y107.833 E2.12618
G1 F916 X106.773 Y107.88 E2.13047
G1 F2700 E-2.86953
G0 F9000 X107.75 Y107.974
G0 X111.728 Y107.856
G0 X112.846 Y107.74
G1 F2700 E2.13047
G1 F789.5 X112.722 Y107.835 E2.13441
G1 X112.546 Y107.787 E2.13903
G1 F797.3 X112.509 Y107.498 E2.14632
G1 F805.4 X112.508 Y107.262 E2.15217
G1 X112.77 Y107.292 E2.1587
G1 F797.3 X112.846 Y107.74 E2.17007
G1 F2700 E-2.82993
G0 F9000 X113.343 Y108.388
G0 X113.729 Y123.969
G0 X113.035 Y124.609
G1 F2700 E2.17007
G1 F722.9 X113.127 Y124.84 E2.17694
G1 F727.3 X113.086 Y125.07 E2.18335
G1 F731.7 X112.987 Y125.108 E2.18624
G1 F729.5 X112.794 Y124.991 E2.19241
G1 F725.1 X112.806 Y124.317 E2.21097
G1 F722.9 X112.916 Y124.258 E2.21441
G1 X112.963 Y124.323 E2.21663
G1 X113.035 Y124.609 E2.22477
G1 F2700 E-2.77523
G0 F9000 X111.969 Y124.588
G0 X107.93 Y125.315
G0 X106.992 Y125.178
G1 F2700 E2.22477
G1 F872.7 X106.891 Y124.952 E2.23043
G1 X107.005 Y124.374 E2.2439
G1 X107.146 Y124.423 E2.24731
G1 X107.176 Y125.035 E2.26133
G1 X106.992 Y125.178 E2.26665
G1 F2700 E-2.73335
;MESH:NONMESH
G0 F300 X106.992 Y125.178 Z4
G0 F9000 X106.065 Y124.998
G0 X106.962 Y108.652
G0 X106.778 Y107.898
;TIME_ELAPSED:65.856434
;LAYER:19
;TYPE:WALL-OUTER
;MESH:llama.ply
G1 F2700 E2.26665
G1 F895.5 X106.695 Y107.832 E2.26902
G1 F898.9 X106.77 Y107.355 E2.27974
G1 X106.98 Y107.342 E2.28441
G1 X106.992 Y107.558 E2.28921
G1 X106.964 Y107.845 E2.29561
G1 F895.5 X106.778 Y107.898 E2.29992
G1 F2700 E-2.70008
G0 F9000 X107.754 Y107.986
G0 X111.73 Y107.857
G0 X112.859 Y107.745
G1 F2700 E2.29992
G1 F774.2 X112.724 Y107.858 E2.30446
G1 F781.8 X112.547 Y107.799 E2.30922
G1 F794.7 X112.491 Y107.25 E2.32308
G1 F800 X112.789 Y107.291 E2.33058
G1 F789.5 X112.859 Y107.745 E2.3422
G1 F2700 E-2.6578
G0 F9000 X113.384 Y108.374
G0 X113.84 Y124.348
G0 X112.992 Y125.135
G1 F2700 E2.3422
G1 F731.7 X112.794 Y125.015 E2.34851
G1 F727.3 X112.81 Y124.329 E2.36734
G1 F722.9 X112.926 Y124.269 E2.37094
G1 X112.977 Y124.33 E2.37314
G1 X113.058 Y124.634 E2.38182
G1 X113.129 Y124.798 E2.38676
G1 F729.5 X113.136 Y125.078 E2.39442
G1 F733.9 X112.992 Y125.135 E2.39863
G1 F2700 E-2.60137
G0 F9000 X112.024 Y125.294
G0 X107.629 Y125.755
G0 X106.985 Y125.203
G1 F2700 E2.39863
G1 F854.1 X106.887 Y124.961 E2.40473
G1 X107.011 Y124.387 E2.41845
G1 X107.153 Y124.437 E2.42197
G1 X107.175 Y125.047 E2.43623
G1 X107.075 Y125.163 E2.43981
G1 X106.985 Y125.203 E2.44211
G1 F2700 E-2.55789
;MESH:NONMESH
G0 F300 X106.985 Y125.203 Z4.2
G0 F9000 X106.059 Y125.004
G0 X106.993 Y108.667
G0 X106.781 Y107.913
;TIME_ELAPSED:69.311995
;LAYER:20
;TYPE:WALL-OUTER
;MESH:llama.ply
G1 F2700 E2.44211
G1 F869.6 X106.668 Y107.82 E2.44547
G1 F875.9 X106.758 Y107.355 E2.45626
G1 F879.1 X106.983 Y107.337 E2.46139
G1 X106.992 Y107.566 E2.46659
G1 F872.7 X106.964 Y107.854 E2.4732
G1 F866.4 X106.781 Y107.913 E2.47763
G1 F2700 E-2.52237
G0 F9000 X107.759 Y107.994
G0 X111.731 Y107.855
G0 X112.874 Y107.748
G1 F2700 E2.47763
G1 F757.1 X112.727 Y107.879 E2.48282
G1 F761.9 X112.554 Y107.812 E2.48768
G1 F771.7 X112.518 Y107.495 E2.49593
G1 F784.3 X112.51 Y107.243 E2.50235
G1 F789.5 X112.801 Y107.291 E2.5098
G1 F774.2 X112.874 Y107.748 E2.52173
G1 F2700 E-2.47827
G0 F9000 X113.422 Y108.362
G0 X113.854 Y124.335
G0 X113 Y125.152
G1 F2700 E2.52173
G1 F703.8 X112.833 Y125.063 E2.5271
G1 X112.804 Y124.875 E2.53249
G1 X112.819 Y124.344 E2.54755
G1 X112.936 Y124.285 E2.55127
G1 X112.988 Y124.34 E2.55341
G1 X113.066 Y124.614 E2.56149
G1 X113.15 Y124.805 E2.56741
G1 X113.137 Y125.096 E2.57567
G1 X113 Y125.152 E2.57986
G1 F2700 E-2.42014
G0 F9000 X112.023 Y125.297
G0 X107.662 Y125.754
G0 X106.985 Y125.219
G1 F2700 E2.57986
G1 F830.4 X106.934 Y125.19 E2.58127
G1 X106.879 Y124.968 E2.58677
G1 X107.01 Y124.399 E2.6008
G1 X107.153 Y124.448 E2.60443
G1 X107.175 Y125.066 E2.61929
G1 X107.098 Y125.164 E2.62229
G1 X106.985 Y125.219 E2.62531
G1 F2700 E-2.37469
;MESH:NONMESH
G0 F300 X106.985 Y125.219 Z4.4
G0 F9000 X106.049 Y124.974
G0 X107.024 Y108.679
G0 X106.783 Y107.923
;TIME_ELAPSED:72.785610
;LAYER:21
;TYPE:WALL-OUTER
;MESH:llama.ply
G1 F2700 E2.62531
G1 F845.1 X106.675 Y107.834 E2.62861
G1 F851.1 X106.746 Y107.358 E2.6399
G1 F857.1 X106.983 Y107.33 E2.64546
G1 X106.989 Y107.56 E2.65081
G1 F851.1 X106.963 Y107.86 E2.65787
G1 F845.1 X106.783 Y107.923 E2.66238
G1 F2700 E-2.33762
G0 F9000 X107.762 Y108
G0 X111.736 Y107.862
G0 X112.886 Y107.757
G1 F2700 E2.66238
G1 F743 X112.733 Y107.89 E2.66782
G1 F747.7 X112.561 Y107.816 E2.67282
G1 F754.7 X112.527 Y107.493 E2.68141
G1 F761.9 X112.515 Y107.23 E2.6883
G1 F766.8 X112.819 Y107.292 E2.69638
G1 F754.7 X112.886 Y107.757 E2.7088
G1 F2700 E-2.2912
G0 F9000 X113.43 Y108.38
G0 X113.992 Y124.82
G0 X113.005 Y125.173
G1 F2700 E2.7088
G1 F701.8 X112.835 Y125.074 E2.71439
G1 F703.8 X112.807 Y124.882 E2.7199
G1 F705.9 X112.817 Y124.354 E2.73483
G1 X112.947 Y124.291 E2.73891
G1 X113.011 Y124.348 E2.74133
G1 X113.093 Y124.605 E2.74896
G1 F703.8 X113.155 Y124.898 E2.75745
G1 F701.8 X113.15 Y125.115 E2.76362
G1 X113.005 Y125.173 E2.76806
G1 F2700 E-2.23194
G0 F9000 X112.024 Y125.31
G0 X107.695 Y125.745
G0 X106.985 Y125.23
G1 F2700 E2.76806
G1 F792.1 X106.912 Y125.188 E2.77019
G1 X106.858 Y124.952 E2.77629
G1 X107.008 Y124.416 E2.79031
G1 X107.149 Y124.461 E2.79404
G1 X107.171 Y125.078 E2.80959
G1 X106.985 Y125.23 E2.81564
G1 F2700 E-2.18436
;MESH:NONMESH
G0 F300 X106.985 Y125.23 Z4.6
G0 F9000 X106.019 Y124.934
G0 X106.151 Y108.447
G0 X106.664 Y107.831
;TIME_ELAPSED:76.309078
;LAYER:22
;TYPE:WALL-OUTER
;MESH:llama.ply
G1 F2700 E2.81564
G1 F821.9 X106.717 Y107.366 E2.82701
G1 F824.7 X107.007 Y107.318 E2.83412
G1 F821.9 X106.96 Y107.861 E2.84735
G1 F819.1 X106.784 Y107.929 E2.85195
G1 X106.664 Y107.831 E2.85573
G1 F2700 E-2.14427
G0 F9000 X107.77 Y107.914
G0 X111.824 Y108.172
G0 X112.902 Y107.785
G1 F2700 E2.85573
G1 F722.9 X112.754 Y107.903 E2.86095
G1 F727.3 X112.57 Y107.816 E2.86654
G1 F733.9 X112.535 Y107.491 E2.87542
G1 F740.7 X112.525 Y107.219 E2.88276
G1 F745.3 X112.837 Y107.292 E2.89134
G1 F733.9 X112.902 Y107.785 E2.90486
G1 F2700 E-2.09514
G0 F9000 X113.421 Y108.434
G0 X114.003 Y124.846
G0 X113.013 Y125.191
G1 F2700 E2.90486
G1 F705.9 X112.815 Y125.066 E2.91148
G1 F708 X112.808 Y124.362 E2.93132
G1 F716.4 X112.957 Y124.289 E2.93594
G1 F722.9 X113.04 Y124.354 E2.93885
G1 X113.137 Y124.616 E2.94657
G1 F708 X113.163 Y124.881 E2.95407
G1 F699.7 X113.163 Y125.132 E2.96123
G1 F703.8 X113.013 Y125.191 E2.9658
G1 F2700 E-2.0342
G0 F9000 X112.029 Y125.328
G0 X107.728 Y125.728
G0 X106.985 Y125.238
G1 F2700 E2.9658
G1 F757.1 X106.892 Y125.183 E2.96865
G1 X106.839 Y124.974 E2.97433
G1 X107.007 Y124.425 E2.98947
G1 X107.144 Y124.472 E2.99328
G1 X107.167 Y125.084 E3.00943
G1 X106.985 Y125.238 E3.01571
G1 F2700 E-1.98429
;MESH:NONMESH
G0 F300 X106.985 Y125.238 Z4.8
G0 F9000 X105.989 Y124.937
G0 X107.075 Y108.686
G0 X106.785 Y107.93
;TIME_ELAPSED:79.849285
;LAYER:23
;TYPE:WALL-OUTER
;MESH:llama.ply
G1 F2700 E3.01571
G1 F797.3 X106.653 Y107.827 E3.0199
G1 F810.8 X106.711 Y107.358 E3.03153
G1 F819.1 X106.998 Y107.302 E3.03866
G1 F805.4 X106.959 Y107.86 E3.05252
G1 F797.3 X106.785 Y107.93 E3.05721
G1 F2700 E-1.94279
G0 F9000 X107.767 Y108
G0 X111.847 Y108.228
G0 X112.762 Y107.904
G1 F2700 E3.05721
G1 F712.2 X112.576 Y107.815 E3.06299
G1 F716.4 X112.527 Y107.202 E3.08012
G1 F722.9 X112.858 Y107.292 E3.08959
G1 F718.6 X112.923 Y107.812 E3.10414
G1 F708 X112.762 Y107.904 E3.10937
G1 F2700 E-1.89063
G0 F9000 X112.402 Y108.657
G0 X114.016 Y124.852
G0 X113.021 Y125.195
G1 F2700 E3.10937
G1 F687.7 X112.823 Y125.06 E3.11632
G1 F697.7 X112.807 Y124.368 E3.13612
G1 F712.2 X112.967 Y124.288 E3.14113
G1 F722.9 X113.072 Y124.36 E3.14465
G1 X113.14 Y124.527 E3.14963
G1 F701.8 X113.174 Y124.89 E3.15999
G1 F681.8 X113.166 Y125.14 E3.16732
G1 X113.021 Y125.195 E3.17185
G1 F2700 E-1.82815
G0 F9000 X112.032 Y125.331
G0 X107.725 Y125.732
G0 X106.981 Y125.246
G1 F2700 E3.17185
G1 F747.7 X106.862 Y125.183 E3.17545
G1 F743 X106.831 Y124.916 E3.18267
G1 F738.5 X106.996 Y124.426 E3.19664
G1 X107.105 Y124.464 E3.19976
G1 X107.145 Y124.529 E3.20182
G1 F743 X107.167 Y125.079 E3.21661
G1 F747.7 X106.981 Y125.246 E3.22328
G1 F2700 E-1.77672
;MESH:NONMESH
G0 F300 X106.981 Y125.246 Z5
G0 F9000 X105.988 Y124.831
G0 X106.145 Y108.464
G0 X106.642 Y107.826
;TIME_ELAPSED:83.404399
;LAYER:24
;TYPE:WALL-OUTER
;MESH:llama.ply
G1 F2700 E3.22328
G1 F786.9 X106.696 Y107.36 E3.23517
G1 F800 X106.983 Y107.294 E3.24252
G1 F792.1 X106.981 Y107.559 E3.2492
G1 F779.2 X106.956 Y107.862 E3.25698
G1 F774.2 X106.785 Y107.931 E3.26174
G1 X106.642 Y107.826 E3.26631
G1 F2700 E-1.73369
G0 F9000 X107.777 Y107.904
G0 X111.854 Y108.24
G0 X112.774 Y107.909
G1 F2700 E3.26631
G1 F693.6 X112.581 Y107.813 E3.27251
G1 F695.7 X112.535 Y107.185 E3.29058
G1 X112.894 Y107.301 E3.3014
G1 F693.6 X112.931 Y107.834 E3.31677
G1 F691.6 X112.774 Y107.909 E3.32179
G1 F2700 E-1.67821
G0 F9000 X113.132 Y108.666
G0 X114.032 Y124.857
G0 X113.028 Y125.197
G1 F2700 E3.32179
G1 F678 X112.828 Y125.056 E3.32899
G1 F685.7 X112.812 Y124.369 E3.34899
G1 F699.7 X112.976 Y124.282 E3.35429
G1 X113.132 Y124.379 E3.35953
G1 F681.8 X113.187 Y124.889 E3.37454
G1 F672.3 X113.173 Y125.143 E3.38209
G1 X113.028 Y125.197 E3.38668
G1 F2700 E-1.61332
G0 F9000 X112.539 Y125.885
G0 X107.731 Y125.728
G0 X106.978 Y125.246
G1 F2700 E3.38668
G1 F716.4 X106.836 Y125.178 E3.39107
G1 F714.3 X106.815 Y124.886 E3.39925
G1 F710.1 X106.985 Y124.426 E3.41303
G1 X107.101 Y124.469 E3.41651
G1 X107.142 Y124.538 E3.41876
G1 F714.3 X107.162 Y125.074 E3.43375
G1 F716.4 X106.978 Y125.246 E3.44077
;MESH:NONMESH
G0 F300 X106.978 Y125.246 Z5.2
G0 F9000 X105.972 Y124.769
G0 X106.145 Y108.478
G0 X106.625 Y107.822
;TIME_ELAPSED:86.821858
;LAYER:25
;TYPE:WALL-OUTER
;MESH:llama.ply
G1 F764.3 X106.681 Y107.363 E3.45284
G1 F774.2 X106.8 Y107.302 E3.45629
G1 X106.978 Y107.282 E3.4609
G1 F766.8 X106.978 Y107.559 E3.46811
G1 F757.1 X106.956 Y107.86 E3.47607
G1 F752.4 X106.784 Y107.931 E3.481
G1 X106.625 Y107.822 E3.48612
G0 F9000 X107.78 Y107.899
G0 X111.858 Y108.247
G0 X112.786 Y107.913
G1 F681.8 X112.585 Y107.814 E3.49267
G1 X112.542 Y107.164 E3.51174
G1 X112.9 Y107.291 E3.52286
G1 X112.943 Y107.857 E3.53947
G1 X112.786 Y107.913 E3.54435
G0 F9000 X113.068 Y108.705
G0 X114.048 Y124.864
G0 X113.033 Y125.195
G1 F664.8 X112.831 Y125.046 E3.55189
G1 F672.3 X112.819 Y124.365 E3.5721
G1 F685.7 X112.984 Y124.272 E3.57762
G1 F695.7 X113.141 Y124.362 E3.58281
G1 F678 X113.198 Y124.887 E3.59835
G1 F661.2 X113.179 Y125.143 E3.6061
G1 X113.033 Y125.195 E3.61078
G0 F9000 X112.041 Y125.342
G0 X107.986 Y124.705
G0 X106.831 Y124.741
G1 F727.3 X106.95 Y124.449 E3.61943
G1 X106.996 Y124.419 E3.62094
G1 X107.11 Y124.464 E3.6243
G1 X107.15 Y124.531 E3.62644
G1 F716.4 X107.162 Y125.071 E3.64149
G1 F703.8 X106.978 Y125.243 E3.64863
G1 X106.832 Y125.174 E3.65321
G1 F716.4 X106.831 Y124.741 E3.66527
;MESH:NONMESH
G0 F300 X106.831 Y124.741 Z5.4
G0 F9000 X106.06 Y124.431
G0 X107.092 Y108.696
G0 X106.779 Y107.931
;TIME_ELAPSED:88.872322
;LAYER:26
;TYPE:WALL-OUTER
;MESH:llama.ply
G1 F733.9 X106.621 Y107.841 E3.67021
G1 F740.7 X106.668 Y107.363 E3.68315
G1 F747.7 X106.806 Y107.288 E3.68734
G1 F745.3 X106.993 Y107.261 E3.6924
G1 F738.5 X106.955 Y107.858 E3.70857
G1 F733.9 X106.779 Y107.931 E3.71375
G0 F9000 X107.776 Y107.998
G0 X111.864 Y108.253
G0 X112.798 Y107.915
G1 F676.1 X112.591 Y107.812 E3.72058
G1 X112.546 Y107.205 E3.73854
G1 X112.567 Y107.133 E3.74076
G1 X112.909 Y107.275 E3.75169
G1 X112.952 Y107.876 E3.76947
G1 X112.798 Y107.915 E3.77416
G0 F9000 X113.004 Y108.731
G0 X114.068 Y124.874
G0 X113.038 Y125.185
G1 F648.6 X112.836 Y125.042 E3.78178
G1 F655.7 X112.822 Y124.356 E3.80266
G1 F668.5 X112.993 Y124.249 E3.80868
G1 F676.1 X113.152 Y124.34 E3.81409
G1 F661.2 X113.212 Y124.885 E3.83064
G1 F645.2 X113.186 Y125.137 E3.83847
G1 X113.038 Y125.185 E3.84329
G0 F9000 X112.047 Y125.347
G0 X107.988 Y124.612
G0 X106.832 Y124.648
G1 F722.9 X106.916 Y124.453 E3.84915
G1 X106.995 Y124.406 E3.85168
G1 F714.3 X107.153 Y124.472 E3.85647
G1 F697.7 X107.163 Y125.07 E3.87358
G1 F689.7 X106.98 Y125.235 E3.88071
G1 X106.832 Y125.168 E3.88541
G1 X106.809 Y124.97 E3.89117
G1 F705.9 X106.832 Y124.648 E3.9003
;MESH:NONMESH
G0 F300 X106.832 Y124.648 Z5.6
G0 F9000 X106.34 Y123.829
G0 X106.207 Y108.557
G0 X106.61 Y107.853
;TIME_ELAPSED:90.930654
;LAYER:27
;TYPE:WALL-OUTER
;MESH:llama.ply
G1 F716.4 X106.652 Y107.364 E3.91397
G1 F720.7 X106.815 Y107.271 E3.91917
G1 F718.6 X106.983 Y107.243 E3.9239
G1 F714.3 X106.953 Y107.854 E3.94099
G1 F710.1 X106.774 Y107.929 E3.94644
G1 X106.61 Y107.853 E3.95152
G0 F9000 X107.785 Y107.927
G0 X111.866 Y108.256
G0 X112.806 Y107.916
G1 F666.7 X112.593 Y107.813 E3.95861
G1 X112.55 Y107.203 E3.97691
G1 X112.577 Y107.1 E3.9801
G1 X112.905 Y107.247 E3.99086
G1 X112.964 Y107.887 E4.0101
G1 X112.806 Y107.916 E4.01491
G0 F9000 X112.95 Y108.747
G0 X114.091 Y124.887
G0 X113.042 Y125.172
G1 F634.9 X112.844 Y125.033 E4.02251
G1 F648.6 X112.833 Y124.59 E4.03614
G1 F655.7 X112.853 Y124.326 E4.0442
G1 X113.002 Y124.214 E4.04987
G1 X113.165 Y124.312 E4.05566
G1 F641.7 X113.227 Y124.88 E4.07343
G1 F628.3 X113.191 Y125.126 E4.08133
G1 X113.042 Y125.172 E4.08628
G0 F9000 X112.051 Y125.341
G0 X107.71 Y125.747
G0 X106.981 Y125.228
G1 F678 X106.828 Y125.163 E4.09117
G1 F676.1 X106.803 Y124.969 E4.09695
G1 F693.6 X106.835 Y124.553 E4.10895
G1 F714.3 X106.877 Y124.457 E4.11188
G1 X106.994 Y124.388 E4.11567
G1 F705.9 X107.157 Y124.463 E4.12075
G1 F687.7 X107.164 Y125.063 E4.13816
G1 F678 X106.981 Y125.228 E4.14541
;MESH:NONMESH
G0 F300 X106.981 Y125.228 Z5.8
G0 F9000 X105.955 Y124.982
G0 X106.264 Y108.612
G0 X106.607 Y107.864
;TIME_ELAPSED:93.075318
;LAYER:28
;TYPE:WALL-OUTER
;MESH:llama.ply
G1 F697.7 X106.635 Y107.364 E4.15974
G1 F695.7 X106.823 Y107.249 E4.16606
G1 F697.7 X106.982 Y107.219 E4.17069
G1 X106.953 Y107.854 E4.18887
G1 X106.782 Y107.922 E4.19413
G1 X106.607 Y107.864 E4.19941
G0 F9000 X106.962 Y108.752
G0 X111.873 Y108.269
G0 X112.814 Y107.915
G1 F659.3 X112.596 Y107.813 E4.20669
G1 X112.555 Y107.2 E4.22529
G1 X112.585 Y107.07 E4.22932
G1 X112.7 Y107.085 E4.23283
G1 X112.924 Y107.232 E4.24094
G1 F663 X112.934 Y107.503 E4.24911
G1 X112.965 Y107.8 E4.25809
G1 F657.5 X112.945 Y107.9 E4.26119
G1 X112.814 Y107.915 E4.26519
G0 F9000 X112.907 Y108.756
G0 X111.986 Y124.952
G0 X113.047 Y125.157
G1 F618.6 X112.851 Y125.022 E4.27287
G1 F631.6 X112.839 Y124.585 E4.28668
G1 F638.3 X112.853 Y124.314 E4.29517
G1 X113.013 Y124.171 E4.30188
G1 F631.6 X113.176 Y124.27 E4.3079
G1 F618.6 X113.244 Y124.876 E4.32757
G1 F610.7 X113.2 Y125.115 E4.33552
G1 X113.047 Y125.157 E4.3407
G0 F9000 X112.056 Y125.339
G0 X107.702 Y125.746
G0 X106.978 Y125.217
G1 F657.5 X106.829 Y125.166 E4.34548
G1 X106.792 Y124.964 E4.35171
G1 F666.7 X106.823 Y124.47 E4.36653
G1 F681.8 X106.991 Y124.366 E4.37231
G1 X107.156 Y124.455 E4.3778
G1 F670.4 X107.16 Y125.051 E4.39554
G1 F663 X106.978 Y125.217 E4.40296
;MESH:NONMESH
G0 F300 X106.978 Y125.217 Z6
G0 F9000 X108.008 Y124.999
G0 X107.076 Y108.706
G0 X106.766 Y107.931
;TIME_ELAPSED:95.294279
;LAYER:29
;TYPE:WALL-OUTER
;MESH:llama.ply
G1 F689.7 X106.605 Y107.882 E4.40783
G1 X106.639 Y107.346 E4.42337
G1 F687.7 X106.832 Y107.21 E4.43022
G1 F685.7 X106.952 Y107.187 E4.43378
G1 X106.979 Y107.278 E4.43654
G1 F687.7 X106.974 Y107.559 E4.44469
G1 F689.7 X106.955 Y107.856 E4.45331
G1 X106.766 Y107.931 E4.45919
G0 F9000 X107.786 Y107.995
G0 X112.562 Y108.74
G0 X112.95 Y107.914
G1 F652.2 X112.822 Y107.923 E4.46312
G1 X112.6 Y107.818 E4.47063
G1 X112.558 Y107.198 E4.48964
G1 F650.4 X112.59 Y107.043 E4.4945
G1 X112.72 Y107.047 E4.49849
G1 X112.929 Y107.194 E4.50633
G1 F655.7 X112.94 Y107.497 E4.51556
G1 X112.974 Y107.8 E4.52484
G1 F652.2 X112.95 Y107.914 E4.5284
G0 F9000 X113.006 Y108.76
G0 X111.987 Y124.561
G0 X113.052 Y125.14
G1 F603 X112.859 Y125.011 E4.53609
G1 F615.4 X112.844 Y124.581 E4.55004
G1 F636.6 X112.851 Y124.283 E4.55938
G1 F652.2 X113.011 Y124.125 E4.56626
G1 X113.159 Y124.153 E4.57087
G1 X113.207 Y124.293 E4.5754
G1 F623.4 X113.26 Y124.871 E4.59398
G1 F597 X113.206 Y125.101 E4.60188
G1 X113.052 Y125.14 E4.60719
G0 F9000 X111.987 Y124.856
G0 X107.689 Y125.747
G0 X106.976 Y125.203
G1 F638.3 X106.829 Y125.16 E4.61198
G1 X106.78 Y124.959 E4.61845
G1 F652.2 X106.798 Y124.679 E4.62703
G1 F666.7 X106.83 Y124.422 E4.63478
G1 X106.983 Y124.327 E4.64017
G1 F659.3 X107.158 Y124.439 E4.64646
G1 F645.2 X107.158 Y125.036 E4.66493
G1 F638.3 X106.976 Y125.203 E4.67265
;MESH:NONMESH
G0 F300 X106.976 Y125.203 Z6.2
G0 F9000 X105.919 Y125.022
G0 X106.532 Y108.737
G0 X106.763 Y107.937
;TIME_ELAPSED:97.557496
;LAYER:30
;TYPE:WALL-OUTER
;MESH:llama.ply
G1 F685.7 X106.597 Y107.9 E4.6776
G1 F687.7 X106.623 Y107.589 E4.68666
G1 F685.7 X106.626 Y107.328 E4.69425
G1 F681.8 X106.838 Y107.159 E4.70219
G1 X106.948 Y107.14 E4.70546
G1 X106.983 Y107.274 E4.70951
G1 F683.8 X106.955 Y107.861 E4.72666
G1 X106.763 Y107.937 E4.73269
G0 F9000 X107.703 Y108.267
G0 X112.562 Y108.75
G0 X112.953 Y107.927
G1 F640 X112.828 Y107.931 E4.73659
G1 F641.7 X112.601 Y107.822 E4.74442
G1 X112.562 Y107.198 E4.76386
G1 X112.592 Y107.034 E4.76905
G1 X112.782 Y107.037 E4.77496
G1 X112.935 Y107.155 E4.78097
G1 F646.9 X112.946 Y107.497 E4.79152
G1 X112.983 Y107.799 E4.80091
G1 F640 X112.953 Y107.927 E4.80501
G0 F9000 X112.98 Y108.779
G0 X111.985 Y124.565
G0 X113.057 Y124.727
;TYPE:WALL-INNER
G1 F13333.3 X113.066 Y124.852 E4.80519
G0 F9000 X113.055 Y125.132
;TYPE:WALL-OUTER
G1 F600 X113.22 Y125.095 E4.81082
G1 X113.28 Y124.867 E4.81866
G1 F618.6 X113.218 Y124.23 E4.83931
G1 F636.6 X113.175 Y124.104 E4.84348
G1 X112.985 Y124.102 E4.84944
G1 X112.855 Y124.246 E4.85552
G1 F620.2 X112.847 Y124.587 E4.8665
G1 F603 X112.857 Y124.979 E4.87947
G1 F601.5 X113.055 Y125.132 E4.88777
G0 F9000 X111.988 Y124.822
G0 X107.678 Y125.744
G0 X106.976 Y125.19
G1 F621.8 X106.827 Y125.15 E4.89273
G1 X106.766 Y124.952 E4.89938
G1 F633.2 X106.787 Y124.645 E4.90907
G1 F645.2 X106.822 Y124.377 E4.91743
G1 X106.976 Y124.276 E4.92313
G1 X107.131 Y124.4 E4.92927
G1 X107.157 Y124.666 E4.93754
G1 F633.2 X107.154 Y125.023 E4.94879
G1 F621.8 X106.976 Y125.19 E4.95662
;MESH:NONMESH
G0 F300 X106.976 Y125.19 Z6.4
G0 F9000 X108.006 Y124.61
G0 X106.584 Y108.759
G0 X106.76 Y107.945
;TIME_ELAPSED:99.891694
;LAYER:31
;TYPE:WALL-OUTER
;MESH:llama.ply
G1 F678 X106.591 Y107.917 E4.96166
G1 F681.8 X106.622 Y107.589 E4.97131
G1 F678 X106.623 Y107.291 E4.98008
G1 F672.3 X106.82 Y107.12 E4.98782
G1 X106.952 Y107.113 E4.99175
G1 X106.987 Y107.272 E4.99658
G1 F674.2 X106.955 Y107.869 E5.01428
G1 X106.76 Y107.945 E5.02047
G0 F9000 X107.704 Y108.28
G0 X112.566 Y108.761
G0 X112.958 Y107.935
G1 F628.3 X112.829 Y107.936 E5.02457
G1 F629.9 X112.603 Y107.829 E5.03249
G1 F633.2 X112.565 Y107.195 E5.05251
G1 F634.9 X112.591 Y107.023 E5.05797
G1 X112.846 Y107.03 E5.06599
G1 F636.6 X112.94 Y107.107 E5.0698
G1 F640 X112.954 Y107.52 E5.08269
G1 F634.9 X112.991 Y107.799 E5.09153
G1 F628.3 X112.958 Y107.935 E5.09598
G0 F9000 X112.969 Y108.791
G0 X111.983 Y124.522
G0 X113.053 Y124.566
;TYPE:WALL-INNER
G1 F8888.9 X113.073 Y124.842 E5.0966
G0 F9000 X113.068 Y125.122
;TYPE:WALL-OUTER
G1 F600 X113.231 Y125.087 E5.10214
G1 X113.298 Y124.866 E5.10982
G1 X113.26 Y124.574 E5.11962
G1 F609.1 X113.243 Y124.29 E5.12894
G1 F617 X113.2 Y124.084 E5.13575
G1 X113.027 Y124.067 E5.14137
G1 X112.934 Y124.104 E5.14461
G1 X112.862 Y124.194 E5.14833
G1 F609.1 X112.847 Y124.569 E5.16063
G1 F600 X112.855 Y124.956 E5.1735
G1 X113.068 Y125.122 E5.18249
G0 F9000 X113.054 Y124.789
G0 X111.988 Y124.859
G0 X107.667 Y125.746
G0 X106.977 Y125.177
G1 F604.5 X106.826 Y125.141 E5.18761
G1 X106.751 Y124.947 E5.19448
G1 F610.7 X106.814 Y124.279 E5.2164
G1 F621.8 X106.956 Y124.212 E5.22144
G1 F626.6 X107.136 Y124.386 E5.22941
G1 X107.158 Y124.662 E5.23823
G1 F615.4 X107.153 Y125.014 E5.24965
G1 F604.5 X106.977 Y125.177 E5.25757
;MESH:NONMESH
G0 F300 X106.977 Y125.177 Z6.6
G0 F9000 X108.012 Y124.62
G0 X106.625 Y108.777
G0 X106.758 Y107.956
;TIME_ELAPSED:102.303346
;LAYER:32
;TYPE:WALL-OUTER
;MESH:llama.ply
G1 F664.8 X106.583 Y107.934 E5.26286
G1 F670.4 X106.62 Y107.602 E5.27281
G1 F666.7 X106.622 Y107.236 E5.28376
G1 F661.2 X106.751 Y107.111 E5.28918
G1 X106.957 Y107.103 E5.29541
G1 X106.989 Y107.269 E5.30051
G1 X106.964 Y107.876 E5.31885
G1 X106.758 Y107.956 E5.32552
G0 F9000 X107.708 Y108.29
G0 X112.576 Y108.775
G0 X112.969 Y107.933
G1 F621.8 X112.808 Y107.935 E5.33068
G1 F623.4 X112.602 Y107.838 E5.33797
G1 F626.6 X112.568 Y107.177 E5.35905
G1 X112.588 Y107.007 E5.3645
G1 F629.9 X112.945 Y107.04 E5.37586
G1 F633.2 X112.957 Y107.496 E5.39024
G1 F628.3 X113.001 Y107.8 E5.39999
G1 F621.8 X112.969 Y107.933 E5.40438
G0 F9000 X112.979 Y108.792
G0 X114.118 Y124.179
G0 X113.064 Y124.581
;TYPE:WALL-INNER
G1 F4898 X113.083 Y124.832 E5.40541
G0 F9000 X113.072 Y125.114
;TYPE:WALL-OUTER
G1 F600 X113.245 Y125.08 E5.41127
G1 X113.318 Y124.862 E5.41892
G1 X113.283 Y124.583 E5.42827
G1 X113.238 Y124.034 E5.44659
G1 X113.037 Y124.012 E5.45332
G1 X112.878 Y124.092 E5.45924
G1 X112.845 Y124.579 E5.47547
G1 X112.857 Y124.947 E5.48772
G1 X113.072 Y125.114 E5.49677
G0 F9000 X113.073 Y124.79
G0 X111.982 Y124.664
G0 X108.019 Y124.837
G0 X106.977 Y125.168
G1 F600 X106.819 Y125.135 E5.50214
G1 X106.733 Y124.941 E5.5092
G1 F603 X106.809 Y124.201 E5.53382
G1 F606.1 X106.973 Y124.174 E5.53929
G1 F607.6 X107.133 Y124.332 E5.54668
G1 X107.157 Y124.648 E5.55709
G1 F604.5 X107.154 Y125.003 E5.5688
G1 F600 X106.977 Y125.168 E5.57685
;MESH:NONMESH
G0 F300 X106.977 Y125.168 Z6.8
G0 F9000 X105.886 Y124.728
G0 X106.512 Y108.779
G0 X106.607 Y107.96
;TIME_ELAPSED:104.735742
;LAYER:33
;TYPE:WALL-OUTER
;MESH:llama.ply
G1 F650.4 X106.582 Y107.882 E5.57937
G1 F659.3 X106.621 Y107.589 E5.58831
G1 X106.621 Y107.159 E5.60133
G1 F650.4 X106.673 Y107.103 E5.60367
G1 X106.964 Y107.093 E5.61261
G1 X106.992 Y107.267 E5.61801
G1 X106.968 Y107.885 E5.63699
G1 X106.757 Y107.973 E5.644
G1 X106.607 Y107.96 E5.64862
G0 F9000 X106.96 Y108.807
G0 X112.575 Y108.79
G0 X112.977 Y107.934
G1 F606.1 X112.782 Y107.933 E5.65504
G1 F610.7 X112.604 Y107.848 E5.66149
G1 F617 X112.568 Y107.2 E5.68248
G1 F620.2 X112.584 Y106.99 E5.68926
G1 F621.8 X112.952 Y107.027 E5.70113
G1 F625 X112.964 Y107.496 E5.71611
G1 F617 X113.008 Y107.802 E5.72611
G1 F606.1 X112.977 Y107.934 E5.73057
G0 F9000 X112.971 Y108.798
G0 X112.542 Y123.235
G0 X113.073 Y124.159
;TYPE:WALL-INNER
G1 F6857.1 X113.074 Y124.583 E5.73181
G1 F3287.7 X113.092 Y124.819 E5.73325
G0 F9000 X113.076 Y125.109
;TYPE:WALL-OUTER
G1 F600 X113.256 Y125.072 E5.73936
G1 X113.33 Y124.881 E5.74617
G1 X113.263 Y124.008 E5.77529
G1 X113.211 Y123.938 E5.77819
G1 X113.071 Y123.925 E5.78287
G1 X112.88 Y124.036 E5.79022
G1 X112.841 Y124.58 E5.80836
G1 X112.859 Y124.939 E5.82031
G1 X113.076 Y125.109 E5.82948
G0 F9000 X113.089 Y124.792
G0 X111.978 Y124.626
G0 X108.022 Y124.863
G0 X106.937 Y124.892
;TYPE:WALL-INNER
G1 F8571.4 X106.949 Y124.657 E5.83003
G0 F9000 X106.977 Y125.163
;TYPE:WALL-OUTER
G1 F600 X107.155 Y124.992 E5.83824
G1 X107.158 Y124.645 E5.84978
G1 F609.1 X107.141 Y124.264 E5.86227
G1 F617 X107.077 Y124.174 E5.86585
G1 X106.967 Y124.126 E5.86973
G1 F613.8 X106.78 Y124.153 E5.87587
G1 F604.5 X106.713 Y124.935 E5.90178
G1 F600 X106.813 Y125.13 E5.90907
G1 X106.977 Y125.163 E5.91463
;MESH:NONMESH
G0 F300 X106.977 Y125.163 Z7
G0 F9000 X106.95 Y124.838
G0 X106.952 Y124.551
G0 X106.769 Y123.287
G0 X106.542 Y108.807
G0 X106.613 Y107.99
;TIME_ELAPSED:107.241660
;LAYER:34
;TYPE:WALL-OUTER
;MESH:llama.ply
G1 F633.2 X106.577 Y107.882 E5.91822
G1 F643.4 X106.618 Y107.588 E5.92743
G1 F652.2 X106.623 Y107.115 E5.9419
G1 F645.2 X106.972 Y107.076 E5.95276
G1 F641.7 X106.996 Y107.268 E5.95878
G1 F640 X106.97 Y107.9 E5.9785
G1 F636.6 X106.753 Y108 E5.98599
G1 F633.2 X106.613 Y107.99 E5.99042
G0 F9000 X107 Y108.827
G0 X111.734 Y107.781
G0 X112.77 Y107.941
G1 F595.5 X112.64 Y107.881 E5.99521
G1 X112.6 Y107.777 E5.99895
G1 F600 X112.559 Y106.961 E6.02612
G1 F609.1 X112.956 Y107.006 E6.03921
G1 F613.8 X112.973 Y107.529 E6.05622
G1 F604.5 X113.02 Y107.804 E6.06543
G1 F595.5 X112.989 Y107.938 E6.07004
G1 X112.77 Y107.941 E6.07738
G0 F9000 X112.812 Y108.807
G0 X113.115 Y122.944
G0 X113.084 Y124.077
;TYPE:WALL-INNER
G1 F3200 X113.088 Y124.576 E6.08049
G1 F2264.2 X113.104 Y124.803 E6.0825
G0 F9000 X113.079 Y125.104
;TYPE:WALL-OUTER
G1 F600 X113.272 Y125.066 E6.08904
G1 X113.362 Y124.85 E6.09683
G1 X113.312 Y124.217 E6.11794
G1 X113.302 Y123.979 E6.12587
G1 X113.231 Y123.812 E6.1319
G1 X113.042 Y123.809 E6.13819
G1 X112.867 Y123.976 E6.14624
G1 X112.836 Y124.577 E6.16625
G1 X112.859 Y124.931 E6.17805
G1 X113.079 Y125.104 E6.18736
G0 F9000 X113.104 Y124.796
G0 X111.974 Y124.647
G0 X108.029 Y124.591
G0 X106.931 Y124.876
;TYPE:WALL-INNER
G1 F6666.7 X106.947 Y124.381 E6.18884
G0 F9000 X106.978 Y125.157
;TYPE:WALL-OUTER
G1 F600 X107.158 Y124.984 E6.19715
G1 X107.166 Y124.642 E6.20852
G1 X107.14 Y124.154 E6.22478
G1 X106.95 Y124.026 E6.2324
G1 X106.777 Y124.054 E6.23823
G1 X106.696 Y124.928 E6.26742
G1 X106.811 Y125.128 E6.27509
G1 X106.978 Y125.157 E6.28073
;MESH:NONMESH
G0 F300 X106.978 Y125.157 Z7.2
G0 F9000 X106.941 Y124.84
G0 X106.947 Y124.342
G0 X106.756 Y123.182
G0 X106.556 Y108.842
G0 X106.615 Y108.014
;TIME_ELAPSED:109.807716
;LAYER:35
;TYPE:WALL-OUTER
;MESH:llama.ply
G1 F618.6 X106.569 Y107.881 E6.28527
G1 F626.6 X106.613 Y107.615 E6.29386
G1 F634.9 X106.622 Y107.098 E6.31011
G1 X106.983 Y107.053 E6.32154
G1 F633.2 X107 Y107.26 E6.32809
G1 F629.9 X106.973 Y107.914 E6.34883
G1 F623.4 X106.763 Y108.015 E6.35629
G1 F618.6 X106.615 Y108.014 E6.36106
G0 F9000 X107.014 Y108.847
G0 X111.728 Y107.732
G0 X112.797 Y107.683
;TYPE:WALL-INNER
G1 F12000 X112.803 Y107.739 E6.36115
G0 F9000 X112.736 Y107.95
;TYPE:WALL-OUTER
G1 F600 X113.006 Y107.944 E6.37014
G1 X113.035 Y107.806 E6.37483
G1 F603 X112.982 Y107.531 E6.3841
G1 F609.1 X112.961 Y106.975 E6.40232
G1 F612.2 X112.571 Y106.926 E6.41514
G1 F606.1 X112.595 Y107.779 E6.44323
G1 F600 X112.642 Y107.905 E6.44771
G1 X112.736 Y107.95 E6.45117
G0 F9000 X112.777 Y108.814
G0 X113.1 Y122.873
G0 X113.097 Y124.034
;TYPE:WALL-INNER
G1 F2376.2 X113.096 Y124.265 E6.45311
G1 F1846.2 X113.121 Y124.779 E6.45868
G0 F9000 X113.08 Y125.099
;TYPE:WALL-OUTER
G1 F600 X113.287 Y125.058 E6.46569
G1 X113.399 Y124.838 E6.4739
G1 X113.384 Y124.574 E6.4827
G1 X113.351 Y124.271 E6.49284
G1 X113.341 Y123.979 E6.50255
G1 X113.267 Y123.742 E6.51081
G1 X113.042 Y123.738 E6.5183
G1 X112.86 Y123.828 E6.52505
G1 X112.83 Y124.574 E6.54988
G1 X112.858 Y124.928 E6.56169
G1 X113.08 Y125.099 E6.57101
G0 F9000 X113.156 Y124.791
G0 X111.969 Y124.653
G0 X108.038 Y124.608
G0 X106.923 Y124.854
;TYPE:WALL-INNER
G1 F3529.4 X106.939 Y124.357 E6.57383
G0 F9000 X106.981 Y125.151
;TYPE:WALL-OUTER
G1 F600 X107.16 Y124.98 E6.58206
G1 X107.175 Y124.638 E6.59344
G1 X107.164 Y124.338 E6.60343
G1 X107.138 Y124.056 E6.61285
G1 X106.944 Y123.911 E6.6209
G1 X106.805 Y123.925 E6.62555
G1 X106.74 Y124.039 E6.62992
G1 X106.669 Y124.906 E6.65885
G1 X106.808 Y125.124 E6.66745
G1 X106.981 Y125.151 E6.67327
;MESH:NONMESH
G0 F300 X106.981 Y125.151 Z7.4
G0 F9000 X106.934 Y124.841
G0 X106.938 Y124.168
G0 X106.831 Y123.054
G0 X106.791 Y108.875
G0 X106.798 Y108.015
;TIME_ELAPSED:112.472537
;LAYER:36
;TYPE:WALL-OUTER
;MESH:llama.ply
G1 F600 X106.608 Y108.013 E6.67959
G1 X106.561 Y107.883 E6.68419
G1 F609.1 X106.607 Y107.62 E6.69294
G1 F620.2 X106.621 Y107.073 E6.71054
G1 F615.4 X107.011 Y107.025 E6.72329
G1 F609.1 X106.977 Y107.927 E6.75286
G1 F603 X106.798 Y108.015 E6.75946
G0 F9000 X107.846 Y107.866
G0 X111.723 Y107.633
G0 X112.794 Y107.591
;TYPE:WALL-INNER
G1 F8888.9 X112.81 Y107.736 E6.75979
G0 F9000 X112.657 Y107.96
;TYPE:WALL-OUTER
G1 F600 X113.022 Y107.95 E6.77193
G1 X113.048 Y107.81 E6.77667
G1 X112.992 Y107.532 E6.7861
G1 F597 X112.976 Y106.949 E6.80559
G1 F595.5 X112.565 Y106.895 E6.81948
G1 F598.5 X112.592 Y107.781 E6.84904
G1 F600 X112.657 Y107.96 E6.85537
G0 F9000 X112.8 Y108.821
G0 X113.114 Y122.784
G0 X113.111 Y123.961
;TYPE:WALL-INNER
G1 F1621.6 X113.109 Y124.263 E6.85909
G1 F1355.9 X113.137 Y124.735 E6.86605
G0 F9000 X113.081 Y125.094
;TYPE:WALL-OUTER
G1 F600 X113.294 Y125.051 E6.87328
G1 X113.456 Y124.78 E6.88378
G1 X113.389 Y124.275 E6.90072
G1 X113.371 Y123.714 E6.91939
G1 X113.266 Y123.653 E6.92343
G1 X113.048 Y123.649 E6.93068
G1 X112.847 Y123.74 E6.93802
G1 X112.821 Y124.571 E6.96567
G1 X112.857 Y124.928 E6.97761
G1 X113.081 Y125.094 E6.98688
G0 F9000 X113.154 Y124.786
G0 X111.963 Y124.67
G0 X108.05 Y124.623
G0 X106.914 Y124.821
;TYPE:WALL-INNER
G1 F2608.7 X106.928 Y124.093 E6.99245
G0 F9000 X106.942 Y124.104
G0 X106.896 Y124.842
G0 X106.984 Y125.146
;TYPE:WALL-OUTER
G1 F600 X107.165 Y124.977 E7.00069
G1 X107.186 Y124.643 E7.01182
G1 X107.179 Y124.336 E7.02203
G1 X107.15 Y123.933 E7.03547
G1 X106.971 Y123.836 E7.04224
G1 X106.744 Y123.848 E7.0498
G1 X106.697 Y124.058 E7.05696
G1 X106.633 Y124.872 E7.08412
G1 X106.806 Y125.119 E7.09415
G1 X106.984 Y125.146 E7.10013
;MESH:NONMESH
G0 F300 X106.984 Y125.146 Z7.6
G0 F9000 X106.896 Y124.842
G0 X106.941 Y124.056
G0 X106.875 Y122.976
G0 X106.798 Y108.881
G0 X106.785 Y107.756
;TIME_ELAPSED:115.212629
;LAYER:37
;TYPE:WALL-INNER
;MESH:llama.ply
G1 F15000 X106.779 Y107.812 E7.10021
G0 F9000 X106.844 Y108.023
;TYPE:WALL-OUTER
G1 F600 X106.95 Y107.971 E7.10414
G1 X106.99 Y107.853 E7.10828
G1 F607.6 X107.005 Y106.998 E7.13637
G1 F612.2 X106.62 Y107.042 E7.149
G1 F607.6 X106.6 Y107.622 E7.16806
G1 F603 X106.548 Y107.886 E7.17696
G1 F600 X106.594 Y108.023 E7.18177
G1 X106.844 Y108.023 E7.19008
G0 F9000 X107.857 Y107.774
G0 X111.719 Y107.651
G0 X112.813 Y107.737
;TYPE:WALL-INNER
G1 F6666.7 X112.79 Y107.504 E7.19079
G1 F12631.6 X112.78 Y107.102 E7.19142
G0 F9000 X113.039 Y107.957
;TYPE:WALL-OUTER
G1 F600 X113.058 Y107.815 E7.19619
G1 X113.003 Y107.53 E7.20584
G1 X112.99 Y106.907 E7.22657
G1 X112.738 Y106.888 E7.23497
G1 X112.566 Y106.844 E7.24088
G1 X112.588 Y107.783 E7.27212
G1 X112.643 Y107.945 E7.27781
G1 X113.039 Y107.957 E7.29098
G0 F9000 X112.871 Y108.829
G0 X113.122 Y122.631
G0 X113.129 Y123.792
;TYPE:WALL-INNER
G1 F1256.5 X113.125 Y123.972 E7.29384
G1 F1106 X113.147 Y124.71 E7.30716
G0 F9000 X113.081 Y125.086
;TYPE:WALL-OUTER
G1 F600 X113.277 Y125.053 E7.31377
G1 X113.461 Y124.823 E7.32357
G1 X113.466 Y124.556 E7.33245
G1 X113.419 Y123.862 E7.35559
G1 X113.417 Y123.669 E7.36201
G1 X113.338 Y123.528 E7.36738
G1 X113.062 Y123.496 E7.37663
G1 X112.854 Y123.62 E7.38468
G1 X112.825 Y123.965 E7.39619
G1 X112.811 Y124.568 E7.41626
G1 X112.856 Y124.929 E7.42836
G1 X113.081 Y125.086 E7.43748
G0 F9000 X113.15 Y124.779
G0 X111.946 Y124.537
G0 X108.063 Y124.616
G0 X106.903 Y124.651
;TYPE:WALL-INNER
G1 F1578.9 X106.916 Y124.083 E7.44466
G0 F9000 X106.874 Y124.085
G0 X106.903 Y124.835
G0 X106.989 Y125.139
;TYPE:WALL-OUTER
G1 F600 X107.169 Y124.977 E7.45272
G1 X107.199 Y124.639 E7.464
G1 X107.194 Y124.332 E7.47421
G1 X107.154 Y123.811 E7.49159
G1 X106.956 Y123.71 E7.49899
G1 X106.776 Y123.719 E7.50498
G1 X106.7 Y123.802 E7.50872
G1 X106.659 Y124.06 E7.51741
G1 X106.608 Y124.656 E7.53731
G1 X106.637 Y124.894 E7.54528
G1 X106.812 Y125.111 E7.55455
G1 X106.989 Y125.139 E7.56052
;MESH:NONMESH
G0 F300 X106.989 Y125.139 Z7.8
G0 F9000 X106.903 Y124.835
G0 X106.909 Y123.931
G0 X106.858 Y122.849
G0 X106.776 Y108.889
G0 X106.8 Y107.621
;TIME_ELAPSED:118.170510
;LAYER:38
;TYPE:WALL-INNER
;MESH:llama.ply
G1 F9600 X106.78 Y107.81 E7.56091
G0 F9000 X106.941 Y108.032
;TYPE:WALL-OUTER
G1 F600 X107 Y107.854 E7.56715
G1 F598.5 X107.015 Y106.966 E7.59676
G1 F597 X106.616 Y107.014 E7.61019
G1 F598.5 X106.596 Y107.602 E7.62981
G1 F600 X106.538 Y107.89 E7.63958
G1 X106.579 Y108.03 E7.64443
G1 X106.941 Y108.032 E7.65647
G0 F9000 X107.868 Y107.788
G0 X111.719 Y107.695
G0 X112.818 Y107.74
;TYPE:WALL-INNER
G1 F4898 X112.796 Y107.503 E7.65744
G1 F6486.5 X112.786 Y107.052 E7.65883
G0 F9000 X113.059 Y107.965
;TYPE:WALL-OUTER
G1 F600 X113.07 Y107.82 E7.66367
G1 X113.014 Y107.531 E7.67346
G1 X113.003 Y107.155 E7.68597
G1 X113.016 Y106.907 E7.69423
G1 X112.982 Y106.844 E7.69661
G1 X112.593 Y106.79 E7.70967
G1 X112.547 Y106.901 E7.71367
G1 X112.575 Y107.171 E7.7227
G1 X112.585 Y107.785 E7.74312
G1 X112.639 Y107.951 E7.74893
G1 X113.059 Y107.965 E7.76291
G0 F9000 X112.834 Y107.712
G0 X112.871 Y108.839
G0 X113.117 Y122.492
G0 X113.15 Y123.668
;TYPE:WALL-INNER
G1 F1012.7 X113.139 Y123.971 E7.76888
G1 F892.2 X113.149 Y124.545 E7.78172
G0 F9000 X113.081 Y125.078
;TYPE:WALL-OUTER
G1 F600 X113.29 Y125.043 E7.78877
G1 X113.482 Y124.822 E7.79851
G1 X113.494 Y124.565 E7.80706
G1 X113.463 Y123.935 E7.82804
G1 X113.46 Y123.54 E7.84118
G1 X113.408 Y123.443 E7.84484
G1 X113.267 Y123.357 E7.85034
G1 X113.063 Y123.357 E7.85712
G1 X112.852 Y123.483 E7.86529
G1 X112.814 Y123.966 E7.88141
G1 X112.805 Y124.566 E7.90137
G1 X112.857 Y124.928 E7.91353
G1 X113.081 Y125.078 E7.9225
G0 F9000 X113.146 Y124.771
G0 X113.023 Y124.553
G0 X111.939 Y124.537
G0 X108.076 Y124.618
G0 X106.892 Y124.599
;TYPE:WALL-INNER
G1 F1148.3 X106.908 Y124.056 E7.93194
G0 F9000 X106.896 Y124.055
G0 X106.913 Y124.826
G0 X106.995 Y125.132
;TYPE:WALL-OUTER
G1 F600 X107.174 Y124.976 E7.93984
G1 X107.212 Y124.637 E7.95118
G1 X107.211 Y124.33 E7.96139
G1 X107.195 Y124.023 E7.97162
G1 X107.157 Y123.708 E7.98217
G1 X106.955 Y123.572 E7.99027
G1 X106.79 Y123.577 E7.99576
G1 X106.642 Y123.784 E8.00422
G1 X106.57 Y124.613 E8.0319
G1 X106.619 Y124.886 E8.04112
G1 X106.809 Y125.102 E8.05069
G1 X106.995 Y125.132 E8.05696
;MESH:NONMESH
G0 F300 X106.995 Y125.132 Z8
G0 F9000 X106.913 Y124.826
G0 X106.903 Y123.79
G0 X106.877 Y122.709
G0 X107.876 Y107.332
G0 X106.805 Y107.165
;TIME_ELAPSED:121.360253
;LAYER:39
;TYPE:WALL-INNER
;MESH:llama.ply
G1 F7500 X106.797 Y107.662 E8.05828
G1 F5581.4 X106.778 Y107.812 E8.05882
G0 F9000 X106.564 Y108.037
;TYPE:WALL-OUTER
G1 F600 X106.961 Y108.016 E8.07204
G1 X107.01 Y107.856 E8.07761
G1 X107.025 Y106.966 E8.10722
G1 X106.993 Y106.902 E8.1096
G1 X106.837 Y106.943 E8.11496
G1 X106.571 Y106.957 E8.12382
G1 X106.594 Y107.25 E8.1336
G1 X106.585 Y107.621 E8.14594
G1 X106.531 Y107.895 E8.15523
G1 X106.564 Y108.037 E8.16008
G0 F9000 X106.762 Y107.775
G0 X107.88 Y107.602
G0 X111.712 Y107.513
G0 X112.826 Y107.744
;TYPE:WALL-INNER
G1 F3636.4 X112.804 Y107.571 E8.16103
G1 F3809.5 X112.791 Y106.989 E8.16408
G0 F9000 X112.812 Y107.985
;TYPE:WALL-OUTER
G1 F600 X113.081 Y107.972 E8.17304
G1 X113.087 Y107.825 E8.17793
G1 X113.026 Y107.53 E8.18795
G1 X113.016 Y107.161 E8.20023
G1 X113.035 Y106.897 E8.20903
G1 X112.974 Y106.763 E8.21393
G1 X112.588 Y106.74 E8.22679
G1 X112.54 Y106.891 E8.23206
G1 X112.572 Y107.157 E8.24097
G1 X112.582 Y107.787 E8.26193
G1 X112.635 Y107.956 E8.26782
G1 X112.812 Y107.985 E8.27379
G0 F9000 X112.826 Y107.685
G0 X112.867 Y108.848
G0 X113.143 Y122.327
G0 X113.156 Y123.646
;TYPE:WALL-INNER
G1 F863.3 X113.148 Y123.946 E8.28072
G1 F792.1 X113.161 Y124.552 E8.29599
G0 F9000 X113.082 Y125.068
;TYPE:WALL-OUTER
G1 F600 X113.286 Y125.035 E8.30287
G1 X113.497 Y124.818 E8.31293
G1 X113.522 Y124.559 E8.32159
G1 X113.491 Y123.945 E8.34204
G1 X113.489 Y123.625 E8.35268
G1 X113.472 Y123.364 E8.36138
G1 X113.254 Y123.193 E8.37059
G1 X113.072 Y123.193 E8.37665
G1 X112.859 Y123.346 E8.38537
G1 X112.818 Y123.662 E8.39597
G1 X112.805 Y123.968 E8.40616
G1 X112.799 Y124.563 E8.42595
G1 X112.858 Y124.925 E8.43815
G1 X113.082 Y125.068 E8.44698
G0 F9000 X113.144 Y124.761
G0 X111.933 Y124.535
G0 X108.088 Y124.607
G0 X106.888 Y124.608
;TYPE:WALL-INNER
G1 F1000 X106.89 Y123.825 E8.46261
G0 F9000 X106.921 Y124.818
G0 X107.01 Y125.126
;TYPE:WALL-OUTER
G1 F600 X107.18 Y124.975 E8.47017
G1 X107.224 Y124.637 E8.48151
G1 X107.212 Y124.015 E8.5022
G1 X107.172 Y123.56 E8.51739
G1 X106.961 Y123.469 E8.52504
G1 X106.753 Y123.472 E8.53195
G1 X106.686 Y123.522 E8.53473
G1 X106.59 Y123.758 E8.54321
G1 X106.544 Y124.601 E8.57129
G1 X106.606 Y124.89 E8.58112
G1 X106.816 Y125.096 E8.5909
G1 X107.01 Y125.126 E8.59743
;MESH:NONMESH
G0 F300 X107.01 Y125.126 Z8.2
G0 F9000 X106.921 Y124.818
G0 X106.92 Y123.688
G0 X106.903 Y122.605
G0 X106.768 Y108.904
G0 X106.805 Y107.106
;TIME_ELAPSED:124.652114
;LAYER:40
;TYPE:WALL-INNER
;MESH:llama.ply
G1 F4137.9 X106.798 Y107.665 E8.60013
G1 F3934.4 X106.782 Y107.808 E8.60086
G0 F9000 X106.55 Y108.044
;TYPE:WALL-OUTER
G1 F600 X106.968 Y108.024 E8.61478
G1 X107.019 Y107.856 E8.62062
G1 X107.029 Y107.24 E8.64111
G1 X107.05 Y106.971 E8.65008
G1 X106.995 Y106.837 E8.6549
G1 X106.603 Y106.883 E8.66803
G1 X106.557 Y106.984 E8.67172
G1 X106.586 Y107.269 E8.68125
G1 X106.578 Y107.622 E8.69299
G1 X106.524 Y107.902 E8.70247
G1 X106.55 Y108.044 E8.70728
G0 F9000 X106.815 Y107.782
G0 X107.888 Y107.677
G0 X111.712 Y107.606
G0 X112.83 Y107.744
;TYPE:WALL-INNER
G1 F2790.7 X112.81 Y107.572 E8.70851
G1 F2891.6 X112.795 Y106.969 E8.71268
G0 F9000 X112.795 Y106.959
G0 X112.833 Y107.697
G0 X112.824 Y107.996
;TYPE:WALL-OUTER
G1 F600 X113.104 Y107.981 E8.722
G1 X113.104 Y107.829 E8.72706
G1 X113.041 Y107.529 E8.73725
G1 X113.025 Y107.155 E8.74971
G1 X113.051 Y106.886 E8.75869
G1 X112.992 Y106.724 E8.76443
G1 X112.564 Y106.718 E8.77867
G1 X112.534 Y106.877 E8.78405
G1 X112.573 Y107.184 E8.79434
G1 X112.58 Y107.789 E8.81446
G1 X112.633 Y107.97 E8.82074
G1 X112.824 Y107.996 E8.82715
G0 F9000 X112.833 Y107.697
G0 X112.878 Y108.859
G0 X113.178 Y122.066
G0 X113.18 Y123.32
;TYPE:WALL-INNER
G1 F810.8 X113.164 Y123.663 E8.8356
G1 F710.1 X113.176 Y124.531 E8.86
G0 F9000 X113.081 Y125.056
;TYPE:WALL-OUTER
G1 F600 X113.269 Y125.025 E8.86633
G1 X113.512 Y124.818 E8.87695
G1 X113.557 Y124.552 E8.88592
G1 X113.525 Y123.935 E8.90647
G1 X113.516 Y123.165 E8.93208
G1 X113.247 Y122.933 E8.9439
G1 X113.085 Y122.931 E8.94929
G1 X112.861 Y123.139 E8.95946
G1 X112.807 Y123.642 E8.97628
G1 X112.795 Y124.562 E9.00688
G1 X112.861 Y124.922 E9.01906
G1 X113.081 Y125.056 E9.02762
G0 F9000 X113.14 Y124.749
G0 X111.929 Y124.533
G0 X108.099 Y124.609
G0 X106.881 Y124.586
;TYPE:WALL-INNER
G1 F845.1 X106.882 Y123.768 E9.04694
G0 F9000 X106.942 Y124.799
G0 X107.016 Y125.112
;TYPE:WALL-OUTER
G1 F600 X107.185 Y124.971 E9.05426
G1 X107.235 Y124.634 E9.06559
G1 X107.228 Y124.014 E9.08622
G1 X107.209 Y123.726 E9.09582
G1 X107.144 Y123.402 E9.10681
G1 X106.96 Y123.319 E9.11352
G1 X106.775 Y123.319 E9.11967
G1 X106.563 Y123.535 E9.12974
G1 X106.527 Y124.351 E9.15691
G1 X106.527 Y124.635 E9.16635
G1 X106.595 Y124.87 E9.17449
G1 X106.789 Y125.061 E9.18354
G1 X107.016 Y125.112 E9.19128
;MESH:NONMESH
G0 F300 X107.016 Y125.112 Z8.4
G0 F9000 X106.942 Y124.799
G0 X106.87 Y123.536
G0 X106.867 Y122.454
G0 X106.785 Y108.91
G0 X106.806 Y107.065
;TIME_ELAPSED:128.102815
;LAYER:41
;TYPE:WALL-INNER
;MESH:llama.ply
G1 F3200 X106.804 Y107.588 E9.19454
G1 F3380.3 X106.784 Y107.807 E9.19584
G0 F9000 X106.965 Y108.053
;TYPE:WALL-OUTER
G1 F600 X107.027 Y107.855 E9.20274
G1 X107.037 Y107.235 E9.22337
G1 X107.066 Y106.954 E9.23276
G1 X107.027 Y106.796 E9.23817
G1 X106.597 Y106.819 E9.2525
G1 X106.543 Y106.973 E9.25793
G1 X106.579 Y107.241 E9.26692
G1 X106.573 Y107.624 E9.27966
G1 X106.514 Y107.906 E9.28924
G1 X106.535 Y108.05 E9.29408
G1 X106.965 Y108.053 E9.30838
G0 F9000 X106.758 Y107.771
G0 X107.896 Y107.628
G0 X111.709 Y107.566
G0 X112.835 Y107.747
;TYPE:WALL-INNER
G1 F2307.7 X112.817 Y107.572 E9.30991
G1 F2352.9 X112.801 Y106.959 E9.31511
G0 F9000 X112.844 Y106.954
G0 X112.832 Y107.707
G0 X112.826 Y108.006
;TYPE:WALL-OUTER
G1 F600 X113.126 Y107.992 E9.32509
G1 X113.121 Y107.832 E9.33042
G1 X113.055 Y107.504 E9.34155
G1 X113.037 Y107.154 E9.3532
G1 X113.068 Y106.879 E9.36241
G1 X113.013 Y106.696 E9.36876
G1 X112.547 Y106.67 E9.38429
G1 X112.53 Y106.866 E9.39083
G1 X112.569 Y107.161 E9.40073
G1 X112.577 Y107.791 E9.42168
G1 X112.63 Y107.983 E9.42831
G1 X112.826 Y108.006 E9.43487
G0 F9000 X112.832 Y107.707
G0 X112.878 Y108.87
G0 X113.304 Y121.565
G0 X113.189 Y123.003
;TYPE:WALL-INNER
G1 F731.7 X113.176 Y123.965 E9.46111
G1 F633.2 X113.19 Y124.506 E9.47817
G0 F9000 X113.056 Y125.048
;TYPE:WALL-OUTER
G1 F600 X113.268 Y125.013 E9.48531
G1 X113.533 Y124.773 E9.4972
G1 X113.591 Y124.544 E9.50506
G1 X113.557 Y123.931 E9.52548
G1 X113.558 Y123.294 E9.54667
G1 X113.531 Y122.93 E9.55881
G1 X113.467 Y122.756 E9.56497
G1 X113.211 Y122.426 E9.57886
G1 X113.053 Y122.403 E9.58418
G1 X112.884 Y122.68 E9.59497
G1 X112.846 Y122.939 E9.60367
G1 X112.797 Y123.65 E9.62738
G1 X112.791 Y124.56 E9.65765
G1 X112.864 Y124.92 E9.66986
G1 X113.056 Y125.048 E9.67754
G0 F9000 X113.122 Y124.742
G0 X111.925 Y124.533
G0 X108.112 Y124.502
G0 X106.872 Y124.555
;TYPE:WALL-INNER
G1 F733.9 X106.875 Y123.742 E9.69964
G1 F830.4 X106.865 Y123.507 E9.7053
G0 F9000 X106.954 Y124.786
G0 X107.018 Y125.101
;TYPE:WALL-OUTER
G1 F600 X107.188 Y124.968 E9.71247
G1 X107.245 Y124.631 E9.72384
G1 X107.246 Y124.327 E9.73395
G1 X107.228 Y123.715 E9.75432
G1 X107.167 Y123.223 E9.77081
G1 X106.923 Y123.008 E9.78162
G1 X106.778 Y123.005 E9.78645
G1 X106.631 Y123.181 E9.79407
G1 X106.534 Y123.439 E9.80324
G1 X106.494 Y124.349 E9.83354
G1 X106.5 Y124.625 E9.84272
G1 X106.586 Y124.858 E9.85098
G1 X106.812 Y125.046 E9.86076
G1 X107.018 Y125.101 E9.86785
;MESH:NONMESH
G0 F300 X107.018 Y125.101 Z8.6
G0 F9000 X106.954 Y124.786
G0 X106.861 Y123.237
G0 X106.884 Y122.14
G0 X106.778 Y108.917
G0 X106.808 Y107.05
;TIME_ELAPSED:131.824684
;LAYER:42
;TYPE:WALL-INNER
;MESH:llama.ply
G1 F2352.9 X106.799 Y107.666 E9.87307
G1 F2580.6 X106.785 Y107.804 E9.87415
G0 F9000 X106.976 Y108.058
;TYPE:WALL-OUTER
G1 F600 X107.036 Y107.856 E9.88116
G1 X107.049 Y107.231 E9.90195
G1 X107.084 Y106.938 E9.91176
G1 X107.063 Y106.753 E9.91796
G1 X106.577 Y106.788 E9.93416
G1 X106.532 Y106.963 E9.94017
G1 X106.572 Y107.237 E9.94938
G1 X106.562 Y107.621 E9.96216
G1 X106.5 Y107.909 E9.97196
G1 X106.519 Y108.053 E9.97679
G1 X106.976 Y108.058 E9.99199
G0 F9000 X106.765 Y107.776
G0 X107.906 Y107.66
G0 X111.707 Y107.603
G0 X112.86 Y107.744
;TYPE:WALL-INNER
G1 F1690.1 X112.826 Y107.744 E9.99239
G1 F1726.6 X112.807 Y106.94 E10.00168
G0 F9000 X112.808 Y106.972
G0 X112.836 Y107.716
G0 X112.828 Y108.015
;TYPE:WALL-OUTER
G1 F600 X113.169 Y107.999 E10.01304
G1 X113.072 Y107.504 E10.02982
G1 X113.053 Y107.153 E10.04151
G1 X113.083 Y106.882 E10.05058
G1 X113.052 Y106.658 E10.0581
G1 X112.802 Y106.672 E10.06642
G1 X112.536 Y106.625 E10.07541
G1 X112.495 Y106.659 E10.07718
G1 X112.567 Y107.161 E10.09405
G1 X112.573 Y107.793 E10.11507
G1 X112.628 Y107.989 E10.12184
G1 X112.828 Y108.015 E10.12855
G1 F2700 E5.12855
G0 F9000 X112.836 Y107.716
G0 X112.882 Y108.879
G0 X113.095 Y120.833
G0 X113.194 Y122.519
;TYPE:WALL-INNER
G1 F2700 E10.12855
G1 F666.7 X113.201 Y122.998 E10.14289
G1 F628.3 X113.189 Y123.525 E10.15963
G0 F9000 X113.133 Y124.699
G1 F1106 X113.284 Y124.576 E10.16315
G1 X113.313 Y124.495 E10.1647
G1 F1148.3 X113.285 Y123.924 E10.17463
G1 F816.3 X113.189 Y123.525 E10.18467
G1 X113.083 Y123.924 E10.19476
G1 F1148.3 X113.097 Y124.526 E10.20522
G1 F1106 X113.133 Y124.699 E10.20841
G0 F9000 X113.053 Y125.034
;TYPE:WALL-OUTER
G1 F600 X113.271 Y124.981 E10.21587
G1 X113.547 Y124.761 E10.22761
G1 X113.624 Y124.537 E10.23549
G1 X113.586 Y123.924 E10.25592
G1 X113.581 Y123.588 E10.26709
G1 X113.591 Y123.29 E10.27701
G1 X113.588 Y122.718 E10.29604
G1 X113.559 Y122.436 E10.30547
G1 X113.462 Y121.962 E10.32156
G1 X113.225 Y121.692 E10.33351
G1 X113.085 Y121.7 E10.33817
G1 X112.877 Y121.909 E10.34798
G1 X112.831 Y122.389 E10.36402
G1 X112.812 Y122.734 E10.37551
G1 X112.812 Y123.005 E10.38452
G1 F601.5 X112.781 Y123.924 E10.41503
G1 X112.789 Y124.558 E10.43606
G1 F600 X112.865 Y124.914 E10.44817
G1 X113.053 Y125.034 E10.45559
G1 F2700 E5.45559
G0 F9000 X113.104 Y124.722
G0 X111.924 Y124.544
G0 X108.123 Y124.48
G0 X106.863 Y124.522
;TYPE:WALL-INNER
G1 F2700 E10.45559
G1 F650.4 X106.869 Y123.734 E10.47977
G1 F750 X106.853 Y123.261 E10.49236
G1 F2700 E5.49236
G0 F9000 X106.971 Y124.769
G0 X107.023 Y125.086
;TYPE:WALL-OUTER
G1 F2700 E10.49236
G1 F600 X107.193 Y124.964 E10.49932
G1 X107.256 Y124.628 E10.51069
G1 X107.258 Y124.327 E10.5207
G1 X107.242 Y123.699 E10.5416
G1 X107.192 Y123.188 E10.55867
G1 X107.148 Y122.891 E10.56866
G1 X106.896 Y122.568 E10.58229
G1 X106.771 Y122.575 E10.58645
G1 X106.666 Y122.683 E10.59146
G1 X106.565 Y122.94 E10.60064
G1 X106.51 Y123.223 E10.61023
G1 X106.466 Y124.366 E10.64828
G1 X106.472 Y124.616 E10.65659
G1 X106.584 Y124.847 E10.66513
G1 X106.812 Y125.022 E10.67469
G1 X107.023 Y125.086 E10.68203
G1 F2700 E5.68203
;MESH:NONMESH
G0 F300 X107.023 Y125.086 Z8.8
G0 F9000 X106.971 Y124.769
G0 X106.827 Y122.839
G0 X106.766 Y121.71
G0 X106.784 Y108.921
G0 X106.81 Y107.033
;TIME_ELAPSED:137.322834
;LAYER:43
;TYPE:WALL-INNER
;MESH:llama.ply
G1 F2700 E10.68203
G1 F1951.2 X106.799 Y107.67 E10.68854
G1 F2105.3 X106.783 Y107.794 E10.68973
G0 F9000 X106.802 Y108.059
;TYPE:WALL-OUTER
G1 F600 X106.991 Y108.036 E10.69606
G1 X107.046 Y107.856 E10.70232
G1 X107.059 Y107.23 E10.72315
G1 X107.126 Y106.747 E10.73936
G1 X107.07 Y106.713 E10.74154
G1 X106.8 Y106.76 E10.75066
G1 X106.562 Y106.752 E10.75858
G1 X106.522 Y106.956 E10.76549
G1 X106.566 Y107.276 E10.77624
G1 X106.552 Y107.623 E10.78779
G1 X106.486 Y107.91 E10.79758
G1 X106.505 Y108.053 E10.80238
G1 X106.802 Y108.059 E10.81226
G1 F2700 E5.81226
G0 F9000 X106.789 Y107.76
G0 X107.916 Y107.643
G0 X111.704 Y107.679
G0 X112.848 Y107.742
;TYPE:WALL-INNER
G1 F2700 E10.81226
G1 F1726.6 X112.831 Y107.565 E10.81431
G1 F1702.1 X112.81 Y106.903 E10.82208
G0 F9000 X112.81 Y106.922
G0 X112.846 Y107.723
G0 X112.832 Y108.022
;TYPE:WALL-OUTER
G1 F600 X113.185 Y108.002 E10.83384
G1 X113.088 Y107.524 E10.85006
G1 X113.066 Y107.152 E10.86246
G1 X113.099 Y106.853 E10.87246
G1 X113.09 Y106.641 E10.87952
G1 X113.049 Y106.607 E10.88129
G1 X112.805 Y106.622 E10.88942
G1 X112.546 Y106.565 E10.89824
G1 X112.485 Y106.627 E10.90114
G1 X112.563 Y107.161 E10.91908
G1 X112.57 Y107.795 E10.94017
G1 X112.625 Y107.994 E10.94704
G1 X112.832 Y108.022 E10.95399
G1 F2700 E5.95399
G0 F9000 X112.846 Y107.723
G0 X112.896 Y108.885
G0 X113.122 Y120.451
G0 X113.137 Y124.667
;TYPE:WALL-INNER
G1 F2700 E10.95399
G1 F1030 X113.294 Y124.548 E10.9578
G1 X113.33 Y124.47 E10.95947
G1 F1061.9 X113.303 Y123.964 E10.96899
G1 F1106 X113.301 Y123.607 E10.97543
G1 F1061.9 X113.327 Y122.656 E10.99331
G1 F1008.4 X113.322 Y122.401 E10.99836
G1 F1016.9 X113.308 Y122.311 E11.00014
G1 F1043.5 X113.29 Y121.914 E11.00774
G1 F1052.6 X113.217 Y121.616 E11.01356
G1 X113.12 Y121.662 E11.0156
G1 F1039 X113.049 Y121.903 E11.02042
G1 F1012.7 X113.084 Y122.416 E11.03056
G1 F1048 X113.097 Y123.171 E11.04493
G1 F1086 X113.084 Y124.446 E11.06836
G1 F1048 X113.137 Y124.667 E11.07269
G0 F9000 X113.055 Y125.018
;TYPE:WALL-OUTER
G1 F600 X113.274 Y124.958 E11.08024
G1 X113.55 Y124.752 E11.0917
G1 X113.65 Y124.527 E11.09989
G1 X113.612 Y123.934 E11.11965
G1 X113.608 Y123.607 E11.13053
G1 X113.645 Y122.653 E11.16228
G1 X113.642 Y122.369 E11.17173
G1 X113.619 Y122.251 E11.17573
G1 X113.603 Y121.878 E11.18815
G1 X113.548 Y121.6 E11.19757
G1 X113.471 Y121.427 E11.20387
G1 X113.264 Y121.306 E11.21184
G1 X113.062 Y121.323 E11.21859
G1 X112.852 Y121.463 E11.22698
G1 X112.76 Y121.771 E11.23767
G1 X112.74 Y122.045 E11.24681
G1 X112.758 Y122.207 E11.25223
G1 X112.788 Y123.166 E11.28414
G1 X112.771 Y124.273 E11.32097
G1 X112.784 Y124.552 E11.33026
G1 X112.869 Y124.904 E11.3423
G1 X113.055 Y125.018 E11.34956
G1 F2700 E6.34956
G0 F9000 X113.099 Y124.705
G0 X111.918 Y124.567
G0 X108.135 Y124.434
G0 X106.936 Y124.71
;TYPE:WALL-INNER
G1 F2700 E11.34956
G1 F1137.4 X106.96 Y124.593 E11.35165
G1 F1165 X106.963 Y123.93 E11.36301
G1 F827.6 X106.856 Y123.532 E11.37295
G1 X106.761 Y123.927 E11.38274
G1 F1176.5 X106.742 Y124.501 E11.39248
G1 F1153.8 X106.816 Y124.625 E11.39498
G1 F1137.4 X106.936 Y124.71 E11.39756
G0 F9000 X106.856 Y123.532
G1 F705.9 X106.841 Y122.8 E11.41826
G1 F863.3 X106.847 Y122.473 E11.42582
G1 F2700 E6.42582
G0 F9000 X106.974 Y124.747
G0 X107.012 Y125.068
;TYPE:WALL-OUTER
G1 F2700 E11.42582
G1 F600 X107.2 Y124.942 E11.43335
G1 X107.265 Y124.626 E11.44408
G1 X107.27 Y124.324 E11.45412
G1 F601.5 X107.261 Y123.719 E11.4742
G1 X107.174 Y122.545 E11.51326
G1 F600 X107.133 Y122.133 E11.52703
G1 X106.903 Y121.856 E11.539
G1 X106.742 Y121.842 E11.54438
G1 X106.608 Y122.203 E11.55718
G1 X106.526 Y122.391 E11.56401
G1 X106.491 Y122.787 E11.57723
G1 X106.468 Y123.408 E11.5979
G1 X106.468 Y123.725 E11.60844
G1 X106.43 Y124.574 E11.63671
G1 X106.587 Y124.838 E11.64692
G1 X106.815 Y124.997 E11.65617
G1 X107.012 Y125.068 E11.66313
G1 F2700 E6.66313
;MESH:NONMESH
G0 F300 X107.012 Y125.068 Z9
G0 F9000 X106.974 Y124.747
G0 X106.861 Y122.118
G0 X106.96 Y120.992
G0 X106.789 Y108.924
G0 X106.814 Y107.013
;TIME_ELAPSED:143.929683
;LAYER:44
;TYPE:WALL-INNER
;MESH:llama.ply
G1 F2700 E11.66313
G1 F1610.7 X106.799 Y107.672 E11.6713
G1 F1764.7 X106.785 Y107.784 E11.67258
G0 F9000 X106.804 Y108.059
;TYPE:WALL-OUTER
G1 F600 X106.998 Y108.036 E11.67907
G1 X107.058 Y107.853 E11.68548
G1 X107.072 Y107.224 E11.7064
G1 X107.149 Y106.718 E11.72343
G1 X107.071 Y106.669 E11.72649
G1 X106.803 Y106.726 E11.7356
G1 X106.519 Y106.706 E11.74507
G1 X106.515 Y106.957 E11.75342
G1 X106.559 Y107.272 E11.764
G1 X106.54 Y107.623 E11.77569
G1 X106.476 Y107.909 E11.78544
G1 X106.498 Y108.051 E11.79022
G1 X106.804 Y108.059 E11.8004
G1 F2700 E6.8004
G0 F9000 X106.789 Y107.761
G0 X107.929 Y107.622
G0 X111.7 Y107.678
G0 X112.851 Y107.739
;TYPE:WALL-INNER
G1 F2700 E11.8004
G1 F1538.5 X112.834 Y107.566 E11.80266
G1 F1445.8 X112.811 Y106.857 E11.81245
G0 F9000 X112.81 Y106.859
G0 X112.848 Y107.727
G0 X112.834 Y108.027
;TYPE:WALL-OUTER
G1 F600 X113.198 Y108.004 E11.82458
G1 X113.1 Y107.525 E11.84084
G1 X113.078 Y107.175 E11.8525
G1 X113.134 Y106.636 E11.87053
G1 X113.04 Y106.545 E11.87488
G1 X112.766 Y106.556 E11.884
G1 X112.554 Y106.494 E11.89135
G1 X112.467 Y106.597 E11.89583
G1 X112.557 Y107.162 E11.91486
G1 X112.568 Y107.518 E11.92671
G1 X112.564 Y107.793 E11.93585
G1 X112.624 Y107.999 E11.94299
G1 X112.834 Y108.027 E11.95004
G1 F2700 E6.95004
G0 F9000 X112.848 Y107.727
G0 X112.908 Y108.889
G0 X113.088 Y120.171
G0 X113.139 Y124.637
;TYPE:WALL-INNER
G1 F2700 E11.95004
G1 F963.9 X113.295 Y124.528 E11.95398
G1 X113.345 Y124.43 E11.95625
G1 F983.6 X113.322 Y123.941 E11.96619
G1 F1008.4 X113.317 Y123.612 E11.9727
G1 F912.5 X113.352 Y122.637 E11.99403
G1 F766.8 X113.344 Y122.034 E12.00973
G1 F716.4 X113.329 Y121.761 E12.01734
G1 F718.6 X113.284 Y121.387 E12.02781
G1 X113.092 Y121.441 E12.03335
G1 F731.7 X112.983 Y121.861 E12.04518
G1 F759.5 X113.039 Y122.35 E12.05811
G1 F842.1 X113.085 Y122.98 E12.07308
G1 F967.7 X113.08 Y123.612 E12.08612
G1 F1000 X113.088 Y124.447 E12.10278
G1 F975.6 X113.139 Y124.637 E12.1068
G0 F9000 X113.076 Y125.012
;TYPE:WALL-OUTER
G1 F600 X113.272 Y124.938 E12.11377
G1 X113.548 Y124.748 E12.12492
G1 X113.674 Y124.497 E12.13426
G1 X113.641 Y123.935 E12.15298
G1 X113.635 Y123.602 E12.16406
G1 X113.696 Y122.647 E12.19589
G1 X113.712 Y122.013 E12.21698
G1 X113.697 Y121.75 E12.22574
G1 X113.66 Y121.44 E12.23613
G1 X113.572 Y121.13 E12.24684
G1 X113.52 Y121.076 E12.24934
G1 X113.299 Y121.012 E12.25699
G1 X113.053 Y121.058 E12.26531
G1 X112.794 Y121.17 E12.2747
G1 X112.695 Y121.472 E12.28527
G1 X112.632 Y121.76 E12.29508
G1 X112.63 Y122.037 E12.30429
G1 X112.686 Y122.391 E12.31621
G1 X112.756 Y122.992 E12.33633
G1 X112.766 Y123.316 E12.34711
G1 X112.762 Y124.258 E12.37845
G1 X112.779 Y124.548 E12.38811
G1 X112.871 Y124.891 E12.39992
G1 X113.076 Y125.012 E12.40784
G1 F2700 E7.40784
G0 F9000 X113.103 Y124.693
G0 X112.965 Y124.314
G0 X111.903 Y124.375
G0 X108.148 Y124.305
G0 X106.94 Y124.675
;TYPE:WALL-INNER
G1 F2700 E12.40784
G1 F1052.6 X106.962 Y124.576 E12.40976
G1 F1086 X106.969 Y123.713 E12.42562
G1 F1137.4 X106.949 Y123.034 E12.43754
G1 F1126.8 X106.959 Y122.432 E12.4482
G1 F1106 X106.953 Y122.174 E12.45286
G1 F1116.3 X106.896 Y121.779 E12.45999
G1 X106.797 Y121.711 E12.46214
G1 X106.741 Y122.205 E12.47103
G1 X106.753 Y123.741 E12.49849
G1 F1095.9 X106.727 Y124.479 E12.51193
G1 F1066.7 X106.793 Y124.579 E12.51418
G1 F1052.6 X106.94 Y124.675 E12.5175
G0 F9000 X107.023 Y125.039
;TYPE:WALL-OUTER
G1 F600 X107.202 Y124.939 E12.52432
G1 X107.275 Y124.622 E12.53514
G1 X107.283 Y124.321 E12.54516
G1 X107.275 Y123.694 E12.56601
G1 X107.253 Y123.042 E12.58771
G1 X107.268 Y122.425 E12.60824
G1 X107.261 Y122.155 E12.61722
G1 X107.22 Y121.867 E12.6269
G1 X107.146 Y121.578 E12.63682
G1 X106.912 Y121.418 E12.64625
G1 X106.731 Y121.39 E12.65234
G1 X106.529 Y121.562 E12.66117
G1 X106.473 Y121.848 E12.67086
G1 X106.435 Y122.179 E12.68194
G1 X106.446 Y123.726 E12.73339
G1 X106.415 Y124.347 E12.75407
G1 X106.429 Y124.599 E12.76247
G1 X106.567 Y124.809 E12.77083
G1 X106.812 Y124.964 E12.78047
G1 X107.023 Y125.039 E12.78792
G1 F2700 E7.78792
;MESH:NONMESH
G0 F300 X107.023 Y125.039 Z9.2
G0 F9000 X106.997 Y124.722
G0 X106.796 Y121.619
G0 X106.955 Y120.549
G0 X106.785 Y108.925
G0 X106.82 Y106.961
;TIME_ELAPSED:150.443559
;LAYER:45
;TYPE:WALL-INNER
;MESH:llama.ply
G1 F2700 E12.78792
G1 F1340.8 X106.8 Y107.674 E12.79853
G1 F1548.4 X106.787 Y107.775 E12.79985
G0 F9000 X106.808 Y108.059
;TYPE:WALL-OUTER
G1 F600 X107.003 Y108.034 E12.80639
G1 X107.068 Y107.852 E12.81281
G1 X107.082 Y107.234 E12.83337
G1 X107.185 Y106.675 E12.85228
G1 X107.069 Y106.591 E12.85704
G1 X106.846 Y106.649 E12.86471
G1 X106.56 Y106.635 E12.87423
G1 X106.479 Y106.723 E12.87821
G1 X106.552 Y107.273 E12.89666
G1 X106.529 Y107.627 E12.90846
G1 X106.47 Y107.903 E12.91785
G1 X106.5 Y108.048 E12.92277
G1 X106.808 Y108.059 E12.93302
G1 F2700 E7.93302
G0 F9000 X106.792 Y107.76
G0 X106.941 Y106.841
G0 X108.012 Y106.956
G0 X111.688 Y107.255
G0 X112.853 Y107.732
;TYPE:WALL-INNER
G1 F2700 E12.93302
G1 F1387.3 X112.835 Y107.569 E12.93538
G1 F1224.5 X112.804 Y106.78 E12.94825
G0 F9000 X112.845 Y107.728
G0 X112.836 Y108.028
;TYPE:WALL-OUTER
G1 F600 X113.184 Y108.005 E12.95985
G1 X113.176 Y107.835 E12.96551
G1 X113.109 Y107.525 E12.97606
G1 X113.087 Y107.175 E12.98772
G1 X113.141 Y106.593 E13.00716
G1 X113.046 Y106.445 E13.01301
G1 X112.768 Y106.46 E13.02227
G1 X112.505 Y106.414 E13.03115
G1 X112.413 Y106.575 E13.03732
G1 X112.477 Y106.752 E13.04358
G1 X112.55 Y107.164 E13.0575
G1 X112.563 Y107.52 E13.06935
G1 X112.559 Y107.792 E13.07839
G1 X112.623 Y107.998 E13.08557
G1 X112.836 Y108.028 E13.09272
G1 F2700 E8.09272
G0 F9000 X112.845 Y107.728
G0 X112.914 Y108.888
G0 X113.105 Y119.987
G0 X113.142 Y124.603
;TYPE:WALL-INNER
G1 F2700 E13.09272
G1 F888.9 X113.286 Y124.507 E13.09661
G1 X113.365 Y124.396 E13.09967
G1 F898.9 X113.345 Y123.968 E13.10918
G1 F919.5 X113.339 Y123.59 E13.11738
G1 F857.1 X113.363 Y122.811 E13.13553
G1 F685.7 X113.363 Y121.962 E13.16024
G1 F601.5 X113.349 Y121.226 E13.18466
G1 F604.5 X113.047 Y121.303 E13.19495
G1 F606.1 X112.962 Y121.449 E13.20051
G1 F600 X112.951 Y121.735 E13.21003
G1 F606.1 X112.974 Y122.221 E13.22605
G1 F648.6 X113.02 Y122.465 E13.23369
G1 F736.2 X113.065 Y122.829 E13.24363
G1 F851.1 X113.084 Y123.316 E13.25506
G1 F919.5 X113.079 Y123.634 E13.26196
G1 X113.089 Y124.427 E13.27917
G1 F898.9 X113.142 Y124.603 E13.28325
G0 F9000 X113.073 Y124.983
;TYPE:WALL-OUTER
G1 F600 X113.279 Y124.913 E13.29049
G1 X113.524 Y124.753 E13.30022
G1 X113.701 Y124.5 E13.31049
G1 X113.698 Y124.242 E13.31907
G1 X113.677 Y123.937 E13.32924
G1 X113.668 Y123.605 E13.34029
G1 X113.685 Y123.232 E13.35271
G1 X113.75 Y122.338 E13.38252
G1 X113.763 Y121.954 E13.3953
G1 X113.752 Y121.415 E13.41323
G1 X113.717 Y121.136 E13.42258
G1 X113.643 Y120.945 E13.4294
G1 X113.541 Y120.862 E13.43377
G1 X113.314 Y120.827 E13.44141
G1 X113.047 Y120.881 E13.45047
G1 X112.802 Y120.967 E13.45911
G1 X112.626 Y121.198 E13.46876
G1 X112.568 Y121.376 E13.47499
G1 X112.549 Y121.736 E13.48698
G1 X112.582 Y122.284 E13.50524
G1 X112.66 Y122.577 E13.51533
G1 X112.723 Y122.917 E13.52683
G1 X112.751 Y123.316 E13.54013
G1 X112.75 Y124.256 E13.57139
G1 X112.774 Y124.543 E13.58097
G1 X112.876 Y124.876 E13.59256
G1 X113.073 Y124.983 E13.60001
G1 F2700 E8.60001
G0 F9000 X113.099 Y124.667
G0 X112.969 Y124.244
G0 X111.885 Y124.244
G0 X108.163 Y124.297
G0 X106.946 Y124.64
;TYPE:WALL-INNER
G1 F2700 E13.60001
G1 F983.6 X106.973 Y124.526 E13.60239
G1 F971.7 X106.97 Y122.878 E13.63624
G1 F888.9 X107.001 Y122.464 E13.64556
G1 F810.8 X107.046 Y122.26 E13.6507
G1 F786.9 X107.033 Y121.749 E13.66366
G1 F784.3 X106.924 Y121.587 E13.66863
G1 F781.8 X106.773 Y121.529 E13.67276
G1 X106.73 Y121.867 E13.68146
G1 F786.9 X106.728 Y122.306 E13.69259
G1 F816.3 X106.719 Y122.44 E13.69588
G1 F923.1 X106.737 Y123.705 E13.72323
G1 F1008.4 X106.716 Y124.453 E13.73803
G1 F983.6 X106.79 Y124.547 E13.74046
G1 F971.7 X106.946 Y124.64 E13.74419
G0 F9000 X107.028 Y125.01
;TYPE:WALL-OUTER
G1 F600 X107.207 Y124.92 E13.75086
G1 X107.285 Y124.618 E13.76123
G1 X107.298 Y124.315 E13.77132
G1 X107.283 Y123.237 E13.80717
G1 X107.294 Y122.91 E13.81806
G1 X107.325 Y122.594 E13.82862
G1 X107.378 Y122.396 E13.83543
G1 X107.4 Y122.124 E13.84451
G1 X107.388 Y121.823 E13.85453
G1 X107.335 Y121.564 E13.86332
G1 X107.167 Y121.317 E13.87326
G1 X106.928 Y121.189 E13.88228
G1 X106.696 Y121.165 E13.89003
G1 X106.504 Y121.234 E13.89682
G1 X106.43 Y121.393 E13.90265
G1 X106.402 Y121.699 E13.91287
G1 X106.378 Y121.837 E13.91753
G1 X106.376 Y122.447 E13.93782
G1 X106.411 Y123.264 E13.96502
G1 X106.419 Y123.725 E13.98035
G1 X106.391 Y124.344 E14.00096
G1 X106.411 Y124.588 E14.00911
G1 X106.573 Y124.795 E14.01785
G1 X106.811 Y124.935 E14.02703
G1 X107.028 Y125.01 E14.03467
G1 F2700 E9.03467
;MESH:NONMESH
G0 F300 X107.028 Y125.01 Z9.4
G0 F9000 X107.007 Y124.696
G0 X106.861 Y123.085
G0 X106.722 Y121.387
G0 X106.833 Y120.31
G0 X106.78 Y108.924
G0 X106.83 Y106.898
;TIME_ELAPSED:157.340792
;LAYER:46
;TYPE:WALL-INNER
;MESH:llama.ply
G1 F2700 E14.03467
G1 F1148.3 X106.802 Y107.681 E14.04828
G1 F1395.3 X106.79 Y107.764 E14.04948
G0 F9000 X106.811 Y108.055
;TYPE:WALL-OUTER
G1 F600 X107.005 Y108.031 E14.05599
G1 X107.078 Y107.847 E14.06257
G1 X107.096 Y107.235 E14.08293
G1 X107.167 Y106.891 E14.09462
G1 X107.235 Y106.724 E14.10061
G1 X107.233 Y106.581 E14.10537
G1 X107.115 Y106.502 E14.11009
G1 X106.838 Y106.567 E14.11956
G1 X106.571 Y106.551 E14.12845
G1 X106.472 Y106.679 E14.13384
G1 X106.546 Y107.274 E14.15378
G1 X106.523 Y107.628 E14.16558
G1 X106.465 Y107.895 E14.17466
G1 X106.507 Y108.045 E14.17984
G1 X106.811 Y108.055 E14.18996
G1 F2700 E9.18996
G0 F9000 X106.798 Y107.756
G0 X106.959 Y106.814
G0 X107.999 Y107.138
G0 X111.679 Y107.265
G0 X112.852 Y107.724
;TYPE:WALL-INNER
G1 F2700 E14.18996
G1 F1304.3 X112.835 Y107.573 E14.19229
G1 F1081.1 X112.799 Y106.743 E14.20762
G0 F9000 X112.844 Y107.726
G0 X112.838 Y108.025
;TYPE:WALL-OUTER
G1 F600 X113.183 Y107.999 E14.21913
G1 X113.182 Y107.83 E14.22475
G1 X113.115 Y107.527 E14.23507
G1 X113.092 Y107.154 E14.2475
G1 X113.155 Y106.592 E14.26631
G1 X113.043 Y106.391 E14.27396
G1 X112.802 Y106.405 E14.28199
G1 X112.504 Y106.363 E14.292
G1 X112.376 Y106.402 E14.29645
G1 X112.378 Y106.589 E14.30267
G1 X112.463 Y106.798 E14.31018
G1 X112.54 Y107.161 E14.32252
G1 X112.553 Y107.523 E14.33457
G1 X112.552 Y107.788 E14.34338
G1 X112.623 Y107.994 E14.35063
G1 X112.838 Y108.025 E14.35785
G1 F2700 E9.35785
G0 F9000 X112.844 Y107.726
G0 X112.926 Y108.885
G0 X113.41 Y119.788
G0 X113.145 Y124.568
;TYPE:WALL-INNER
G1 F2700 E14.35785
G1 F813.6 X113.303 Y124.468 E14.36244
G1 F816.3 X113.395 Y124.35 E14.3661
G1 X113.37 Y123.972 E14.37536
G1 F821.9 X113.362 Y123.574 E14.38502
G1 F745.3 X113.386 Y122.817 E14.4053
G1 F640 X113.375 Y122.493 E14.41541
G1 F581.1 X113.371 Y121.33 E14.45535
G1 F558.1 X113.361 Y121.067 E14.46476
G1 X113.013 Y121.163 E14.47767
G1 F555.6 X112.934 Y121.268 E14.48239
G1 F550.5 X112.934 Y121.726 E14.49899
G1 F575.5 X112.98 Y122.525 E14.52674
G1 F618.6 X113.008 Y122.645 E14.53072
G1 F678 X113.058 Y123.023 E14.54194
G1 F769.2 X113.089 Y124.406 E14.57783
G1 F813.6 X113.145 Y124.568 E14.58203
G0 F9000 X113.073 Y124.958
;TYPE:WALL-OUTER
G1 F600 X113.285 Y124.89 E14.58944
G1 X113.539 Y124.73 E14.59942
G1 X113.727 Y124.489 E14.60959
G1 X113.739 Y124.249 E14.61758
G1 X113.716 Y123.936 E14.62802
G1 X113.707 Y123.599 E14.63923
G1 X113.762 Y122.83 E14.66487
G1 X113.79 Y121.99 E14.69283
G1 X113.789 Y121.393 E14.71268
G1 X113.773 Y120.969 E14.7268
G1 X113.706 Y120.753 E14.73432
G1 X113.563 Y120.665 E14.7399
G1 X113.323 Y120.649 E14.7479
G1 X113.05 Y120.705 E14.75717
G1 X112.754 Y120.816 E14.76769
G1 X112.546 Y121.093 E14.77921
G1 X112.515 Y121.43 E14.79046
G1 X112.516 Y121.749 E14.80107
G1 X112.534 Y122.049 E14.81107
G1 X112.588 Y122.602 E14.82955
G1 X112.635 Y122.757 E14.83494
G1 X112.701 Y123.093 E14.84633
G1 X112.723 Y123.445 E14.85806
G1 X112.735 Y124.252 E14.8849
G1 X112.767 Y124.537 E14.89444
G1 X112.876 Y124.859 E14.90575
G1 X113.073 Y124.958 E14.91308
G1 F2700 E9.91308
G0 F9000 X113.097 Y124.644
G0 X112.954 Y124.235
G0 X111.871 Y124.252
G0 X108.18 Y124.316
G0 X106.95 Y124.603
;TYPE:WALL-INNER
G1 F2700 E14.91308
G1 F885.6 X106.979 Y124.31 E14.91971
G1 F863.3 X106.986 Y123.049 E14.94886
G1 F786.9 X107.028 Y122.654 E14.95894
G1 F699.7 X107.069 Y122.459 E14.96462
G1 F654 X107.087 Y122.085 E14.97605
G1 F640 X107.089 Y121.58 E14.99179
G1 F643.4 X106.965 Y121.449 E14.99739
G1 F650.4 X106.708 Y121.379 E15.00556
G1 F664.8 X106.713 Y122.437 E15.03732
G1 F714.3 X106.705 Y122.715 E15.04509
G1 F833.3 X106.722 Y123.739 E15.06962
G1 F912.5 X106.701 Y124.421 E15.08454
G1 F902.3 X106.783 Y124.516 E15.08731
G1 F895.5 X106.95 Y124.603 E15.09151
G0 F9000 X107.034 Y124.985
;TYPE:WALL-OUTER
G1 F600 X107.211 Y124.903 E15.098
G1 X107.296 Y124.612 E15.10808
G1 X107.316 Y124.324 E15.11768
G1 X107.312 Y123.441 E15.14705
G1 X107.324 Y123.1 E15.1584
G1 X107.377 Y122.757 E15.16994
G1 X107.445 Y122.527 E15.17792
G1 X107.475 Y122.106 E15.19196
G1 X107.478 Y121.784 E15.20267
G1 X107.455 Y121.43 E15.21447
G1 X107.189 Y121.127 E15.22788
G1 X106.936 Y121.013 E15.23711
G1 X106.642 Y120.974 E15.24697
G1 X106.471 Y120.989 E15.25268
G1 X106.358 Y121.24 E15.26184
G1 X106.325 Y121.519 E15.27118
G1 X106.315 Y121.821 E15.28123
G1 X106.334 Y122.458 E15.30243
G1 X106.385 Y123.396 E15.33367
G1 X106.391 Y123.725 E15.34462
G1 X106.366 Y124.34 E15.36509
G1 X106.396 Y124.579 E15.3731
G1 X106.571 Y124.781 E15.38199
G1 X106.808 Y124.908 E15.39093
G1 X107.034 Y124.985 E15.39887
G1 F2700 E10.39887
;MESH:NONMESH
G0 F300 X107.034 Y124.985 Z9.6
G0 F9000 X107.019 Y124.672
G0 X106.628 Y121.202
G0 X106.534 Y120.116
G0 X106.783 Y108.921
G0 X106.846 Y106.847
;TIME_ELAPSED:164.579539
;LAYER:47
;TYPE:WALL-INNER
;MESH:llama.ply
G1 F2700 E15.39887
G1 F983.6 X106.8 Y107.757 E15.41736
G0 F9000 X106.814 Y108.049
;TYPE:WALL-OUTER
G1 F600 X107.006 Y108.025 E15.42379
G1 X107.089 Y107.842 E15.43048
G1 X107.113 Y107.236 E15.45065
G1 X107.198 Y106.889 E15.46253
G1 X107.242 Y106.791 E15.4661
G1 X107.245 Y106.476 E15.47658
G1 X107.112 Y106.457 E15.48105
G1 X106.817 Y106.497 E15.49095
G1 X106.551 Y106.489 E15.4998
G1 X106.468 Y106.638 E15.50548
G1 X106.542 Y107.278 E15.5269
G1 X106.526 Y107.596 E15.53749
G1 X106.467 Y107.882 E15.54721
G1 X106.535 Y108.043 E15.55302
G1 X106.814 Y108.049 E15.5623
G1 F2700 E10.5623
G0 F9000 X106.8 Y107.75
G0 X106.884 Y107.474
G0 X107.969 Y107.517
G0 X111.668 Y107.286
G0 X112.847 Y107.714
;TYPE:WALL-INNER
G1 F2700 E15.5623
G1 F1237.1 X112.832 Y107.578 E15.56451
G1 F991.7 X112.783 Y106.717 E15.58186
G0 F9000 X112.844 Y107.72
G0 X112.84 Y108.019
;TYPE:WALL-OUTER
G1 F600 X113.174 Y107.992 E15.59301
G1 X113.182 Y107.827 E15.5985
G1 X113.117 Y107.528 E15.60868
G1 X113.094 Y107.16 E15.62094
G1 X113.122 Y106.83 E15.63196
G1 X113.165 Y106.552 E15.64131
G1 X113.114 Y106.34 E15.64857
G1 X112.776 Y106.363 E15.65983
G1 X112.498 Y106.313 E15.66923
G1 X112.363 Y106.348 E15.67387
G1 X112.365 Y106.652 E15.68398
G1 X112.445 Y106.816 E15.69005
G1 X112.524 Y107.143 E15.70124
G1 X112.544 Y107.525 E15.71396
G1 X112.544 Y107.786 E15.72264
G1 X112.622 Y107.989 E15.72987
G1 X112.84 Y108.019 E15.73719
G1 F2700 E10.73719
G0 F9000 X112.844 Y107.72
G0 X112.929 Y108.879
G0 X113.321 Y119.654
G0 X113.147 Y124.528
;TYPE:WALL-INNER
G1 F2700 E15.73719
G1 F725.1 X113.421 Y124.3 E15.747
G1 X113.394 Y123.967 E15.7562
G1 F722.9 X113.385 Y123.574 E15.76705
G1 F685.7 X113.401 Y123.121 E15.78024
G1 F617 X113.389 Y122.035 E15.81537
G1 F551.7 X113.376 Y120.949 E15.85465
G1 F522.9 X113.011 Y121.025 E15.86888
G1 X112.948 Y121.089 E15.87231
G1 F518.4 X112.914 Y121.447 E15.88616
G1 F520.6 X112.934 Y122.017 E15.90802
G1 F558.1 X112.99 Y122.806 E15.9363
G1 F628.3 X113.046 Y123.214 E15.94938
G1 F699.7 X113.066 Y123.998 E15.97175
G1 F727.3 X113.096 Y124.393 E15.98262
G1 X113.147 Y124.528 E15.98658
G0 F9000 X113.073 Y124.936
;TYPE:WALL-OUTER
G1 F600 X113.287 Y124.871 E15.99402
G1 X113.556 Y124.697 E16.00467
G1 X113.756 Y124.476 E16.01459
G1 X113.783 Y124.242 E16.02242
G1 X113.759 Y123.935 E16.03266
G1 X113.752 Y123.6 E16.04381
G1 X113.784 Y123.136 E16.05928
G1 X113.803 Y122.652 E16.07539
G1 X113.82 Y121.69 E16.10739
G1 X113.805 Y120.758 E16.13839
G1 X113.763 Y120.572 E16.14473
G1 X113.594 Y120.511 E16.15071
G1 X113.331 Y120.519 E16.15946
G1 X113.039 Y120.572 E16.16933
G1 X112.785 Y120.642 E16.17809
G1 X112.552 Y120.88 E16.18917
G1 X112.499 Y121.144 E16.19813
G1 X112.48 Y121.438 E16.20793
G1 X112.488 Y121.758 E16.21857
G1 X112.509 Y122.059 E16.22861
G1 X112.593 Y122.897 E16.25662
G1 X112.61 Y122.942 E16.25822
G1 X112.673 Y123.282 E16.26972
G1 X112.716 Y124.244 E16.30175
G1 X112.758 Y124.53 E16.31136
G1 X112.876 Y124.842 E16.32246
G1 X113.073 Y124.936 E16.32972
G1 F2700 E11.32972
G0 F9000 X113.097 Y124.624
G0 X112.932 Y124.215
G0 X111.851 Y124.283
G0 X108.206 Y124.147
G0 X106.951 Y124.566
;TYPE:WALL-INNER
G1 F2700 E16.32972
G1 F794.7 X106.986 Y124.289 E16.33673
G1 F792.1 X107.004 Y123.251 E16.36289
G1 F729.5 X107.045 Y122.843 E16.3741
G1 F663 X107.071 Y122.732 E16.37753
G1 F615.4 X107.104 Y122.074 E16.3989
G1 F578.3 X107.109 Y121.793 E16.4086
G1 F572.8 X107.099 Y121.414 E16.42181
G1 F575.5 X107.026 Y121.344 E16.42531
G1 X106.693 Y121.247 E16.43734
G1 X106.682 Y121.519 E16.44678
G1 F609.1 X106.701 Y122.708 E16.48574
G1 F710.1 X106.7 Y123.238 E16.50063
G1 F808.1 X106.711 Y123.725 E16.51266
G1 F821.9 X106.68 Y124.369 E16.52832
G1 F805.4 X106.805 Y124.494 E16.5327
G1 F794.7 X106.951 Y124.566 E16.53678
G0 F9000 X107.037 Y124.969
;TYPE:WALL-OUTER
G1 F600 X107.217 Y124.887 E16.54336
G1 X107.308 Y124.606 E16.55319
G1 X107.337 Y124.319 E16.56278
G1 X107.352 Y123.302 E16.59661
G1 X107.405 Y122.955 E16.60829
G1 X107.452 Y122.805 E16.61351
G1 X107.509 Y122.103 E16.63694
G1 X107.52 Y121.779 E16.64772
G1 X107.511 Y121.499 E16.65704
G1 X107.472 Y121.205 E16.6669
G1 X107.243 Y120.987 E16.67742
G1 X106.637 Y120.792 E16.69859
G1 X106.434 Y120.794 E16.70535
G1 X106.336 Y120.947 E16.71139
G1 X106.283 Y121.21 E16.72031
G1 X106.274 Y121.523 E16.73073
G1 X106.278 Y121.824 E16.74074
G1 X106.313 Y122.693 E16.76967
G1 X106.358 Y123.397 E16.79313
G1 X106.365 Y123.72 E16.80387
G1 X106.33 Y124.332 E16.82426
G1 X106.388 Y124.575 E16.83257
G1 X106.598 Y124.783 E16.8424
G1 X107.037 Y124.969 E16.85826
G1 F2700 E11.85826
;MESH:NONMESH
G0 F300 X107.037 Y124.969 Z9.8
G0 F9000 X107.022 Y124.655
G0 X106.602 Y121.011
G0 X106.59 Y119.928
G0 X106.782 Y108.915
G0 X106.866 Y106.824
;TIME_ELAPSED:172.080425
;LAYER:48
;TYPE:WALL-INNER
;MESH:llama.ply
G1 F2700 E16.85826
G1 F827.6 X106.841 Y107.098 E16.86489
G1 F1165 X106.82 Y107.605 E16.87359
G1 F1269.8 X106.805 Y107.743 E16.87577
G0 F9000 X106.818 Y108.041
;TYPE:WALL-OUTER
G1 F600 X107.011 Y108.018 E16.88223
G1 X107.1 Y107.837 E16.88894
G1 X107.132 Y107.237 E16.90893
G1 X107.244 Y106.872 E16.92162
G1 X107.27 Y106.615 E16.93022
G1 X107.261 Y106.425 E16.93654
G1 X107.12 Y106.409 E16.94126
G1 X106.825 Y106.451 E16.95117
G1 X106.504 Y106.437 E16.96186
G1 X106.449 Y106.644 E16.96898
G1 X106.503 Y106.929 E16.97863
G1 X106.542 Y107.278 E16.99031
G1 X106.529 Y107.594 E17.00083
G1 X106.475 Y107.873 E17.01028
G1 X106.555 Y108.034 E17.01626
G1 X106.818 Y108.041 E17.02501
G1 F2700 E12.02501
G0 F9000 X106.808 Y107.742
G0 X106.905 Y107.385
G0 X107.991 Y107.377
G0 X111.65 Y107.278
G0 X112.838 Y107.701
;TYPE:WALL-INNER
G1 F2700 E17.02501
G1 F1194 X112.824 Y107.584 E17.02698
G1 F1137.4 X112.791 Y106.954 E17.03805
G1 F808.1 X112.756 Y106.685 E17.04475
G0 F9000 X112.846 Y107.709
G0 X112.84 Y108.009
;TYPE:WALL-OUTER
G1 F600 X113.151 Y107.981 E17.05513
G1 X113.176 Y107.816 E17.06068
G1 X113.114 Y107.53 E17.07042
G1 X113.092 Y107.189 E17.08178
G1 X113.119 Y106.829 E17.09379
G1 X113.165 Y106.537 E17.10362
G1 X113.146 Y106.336 E17.11034
G1 X113.069 Y106.28 E17.1135
G1 X112.791 Y106.306 E17.12279
G1 X112.495 Y106.244 E17.13285
G1 X112.35 Y106.279 E17.13781
G1 X112.36 Y106.712 E17.15222
G1 X112.505 Y107.092 E17.16574
G1 X112.531 Y107.525 E17.18017
G1 X112.534 Y107.779 E17.18862
G1 X112.623 Y107.981 E17.19596
G1 X112.84 Y108.009 E17.20324
G1 F2700 E12.20324
G0 F9000 X112.846 Y107.709
G0 X112.939 Y108.867
G0 X113.329 Y119.479
G0 X113.151 Y124.5
;TYPE:WALL-INNER
G1 F2700 E17.20324
G1 F654 X113.437 Y124.265 E17.21454
G1 F633.2 X113.407 Y123.63 E17.23457
G1 F579.7 X113.415 Y122.644 E17.26851
G1 F510.6 X113.398 Y121.433 E17.31584
G1 F486.8 X113.403 Y120.785 E17.34241
G1 F491.8 X113.239 Y120.819 E17.3492
G1 X112.942 Y120.974 E17.3628
G1 F489.8 X112.896 Y121.281 E17.37545
G1 F485.8 X112.906 Y121.706 E17.39291
G1 F524 X112.992 Y122.959 E17.44074
G1 F598.5 X113.036 Y123.894 E17.47195
G1 F638.3 X113.091 Y124.355 E17.48646
G1 F655.7 X113.151 Y124.5 E17.49124
G0 F9000 X113.076 Y124.926
;TYPE:WALL-OUTER
G1 F600 X113.291 Y124.861 E17.49871
G1 X113.538 Y124.705 E17.50843
G1 X113.784 Y124.464 E17.51988
G1 X113.815 Y124.234 E17.5276
G1 X113.8 Y123.606 E17.54849
G1 X113.836 Y122.652 E17.58025
G1 X113.847 Y122.025 E17.6011
G1 X113.846 Y120.594 E17.6487
G1 X113.787 Y120.377 E17.65618
G1 X113.607 Y120.337 E17.66231
G1 X113.334 Y120.344 E17.67139
G1 X113.071 Y120.401 E17.68034
G1 X112.844 Y120.535 E17.68911
G1 X112.735 Y120.563 E17.69285
G1 X112.525 Y120.779 E17.70287
G1 X112.467 Y121.128 E17.71464
G1 X112.451 Y121.425 E17.72453
G1 X112.459 Y121.725 E17.73452
G1 X112.582 Y122.988 E17.77672
G1 X112.647 Y123.929 E17.80809
G1 X112.694 Y124.247 E17.81879
G1 X112.749 Y124.522 E17.82811
G1 X112.877 Y124.832 E17.83927
G1 X113.076 Y124.926 E17.84659
G1 F2700 E12.84659
G0 F9000 X113.099 Y124.614
G0 X112.865 Y123.907
G0 X111.785 Y123.982
G0 X108.253 Y123.687
G0 X106.953 Y124.54
;TYPE:WALL-INNER
G1 F2700 E17.84659
G1 F727.3 X106.993 Y124.269 E17.85411
G1 F714.3 X107.029 Y123.45 E17.87701
G1 F664.8 X107.069 Y123.028 E17.88973
G1 F576.9 X107.133 Y121.776 E17.9331
G1 F529.8 X107.129 Y121.508 E17.94319
G1 F532.2 X107.095 Y121.259 E17.95262
G1 F535.7 X107.012 Y121.198 E17.95645
G1 X106.668 Y121.101 E17.96977
G1 F533.3 X106.681 Y121.783 E17.99529
G1 F563.4 X106.681 Y122.747 E18.02944
G1 F657.5 X106.69 Y123.707 E18.05858
G1 F727.3 X106.657 Y124.34 E18.07597
G1 X106.887 Y124.518 E18.08395
G1 X106.953 Y124.54 E18.08586
G0 F9000 X107.04 Y124.956
;TYPE:WALL-OUTER
G1 F600 X107.221 Y124.874 E18.09247
G1 X107.32 Y124.6 E18.10216
G1 X107.357 Y124.313 E18.11178
G1 X107.396 Y123.502 E18.13879
G1 X107.457 Y123.078 E18.15303
G1 X107.559 Y121.793 E18.19591
G1 X107.557 Y121.494 E18.20585
G1 X107.524 Y121.21 E18.21536
G1 X107.456 Y120.999 E18.22274
G1 X107.213 Y120.82 E18.23277
G1 X106.976 Y120.736 E18.24114
G1 X106.436 Y120.613 E18.25956
G1 X106.251 Y120.826 E18.26894
G1 X106.24 Y121.189 E18.28102
G1 X106.281 Y122.769 E18.33359
G1 X106.319 Y123.398 E18.35455
G1 X106.325 Y123.714 E18.36506
G1 X106.292 Y124.327 E18.38548
G1 X106.365 Y124.576 E18.39411
G1 X106.712 Y124.844 E18.40869
G1 X107.04 Y124.956 E18.42022
G1 F2700 E13.42022
;MESH:NONMESH
G0 F300 X107.04 Y124.956 Z10
G0 F9000 X107.025 Y124.643
G0 X106.487 Y120.862
G0 X106.621 Y119.785
G0 X106.769 Y108.906
G0 X106.875 Y106.79
;TIME_ELAPSED:179.963723
;LAYER:49
;TYPE:WALL-INNER
;MESH:llama.ply
G1 F2700 E18.42022
G1 F851.1 X106.83 Y107.621 E18.43973
G1 F1237.1 X106.817 Y107.726 E18.44144
G0 F9000 X106.592 Y108.024
;TYPE:WALL-OUTER
G1 F600 X107.017 Y107.993 E18.45561
G1 X107.11 Y107.829 E18.46188
G1 X107.152 Y107.241 E18.48149
G1 X107.249 Y106.942 E18.49195
G1 X107.285 Y106.612 E18.50299
G1 X107.279 Y106.37 E18.51104
G1 X107.127 Y106.359 E18.51611
G1 X106.843 Y106.404 E18.52567
G1 X106.537 Y106.387 E18.53586
G1 X106.455 Y106.437 E18.53906
G1 X106.443 Y106.622 E18.54522
G1 X106.507 Y106.92 E18.55536
G1 X106.547 Y107.282 E18.56747
G1 X106.535 Y107.6 E18.57806
G1 X106.489 Y107.861 E18.58687
G1 X106.592 Y108.024 E18.59329
G1 F2700 E13.59329
G0 F9000 X106.754 Y107.743
G0 X106.951 Y107.257
G0 X108.008 Y107.393
G0 X111.624 Y107.333
G0 X112.824 Y107.681
;TYPE:WALL-INNER
G1 F2700 E18.59329
G1 F810.8 X112.75 Y106.623 E18.61939
G0 F9000 X112.842 Y107.698
G0 X112.842 Y107.998
;TYPE:WALL-OUTER
G1 F600 X113.122 Y107.969 E18.62875
G1 X113.16 Y107.806 E18.63432
G1 X113.101 Y107.514 E18.64423
G1 X113.086 Y107.161 E18.65598
G1 X113.114 Y106.83 E18.66703
G1 X113.161 Y106.526 E18.67726
G1 X113.165 Y106.31 E18.68444
G1 X113.056 Y106.203 E18.68952
G1 X112.79 Y106.234 E18.69843
G1 X112.493 Y106.173 E18.70852
G1 X112.33 Y106.207 E18.71405
G1 X112.346 Y106.543 E18.72524
G1 X112.388 Y106.892 E18.73693
G1 X112.478 Y107.17 E18.74665
G1 X112.516 Y107.57 E18.76002
G1 X112.521 Y107.752 E18.76607
G1 X112.624 Y107.973 E18.77418
G1 X112.842 Y107.998 E18.78148
G1 F2700 E13.78148
G0 F9000 X112.842 Y107.698
G0 X112.943 Y108.856
G0 X113.551 Y119.325
G0 X113.623 Y120.406
G0 X113.233 Y123.975
G0 X113.145 Y124.473
;TYPE:WALL-INNER
G1 F2700 E18.78148
G1 F578.3 X113.44 Y124.249 E18.79426
G1 F575.5 X113.424 Y123.59 E18.81712
G1 F540.5 X113.433 Y122.646 E18.85197
G1 F481 X113.412 Y121.673 E18.89235
G1 F460.7 X113.422 Y120.657 E18.93637
G1 F466 X113.161 Y120.726 E18.94793
G1 X112.932 Y120.901 E18.96027
G1 F461.5 X112.89 Y121.176 E18.9723
G1 F453.7 X112.877 Y121.431 E18.98353
G1 F452.8 X112.886 Y121.7 E18.99539
G1 F491.8 X112.983 Y122.935 E19.04566
G1 F555.6 X113.021 Y123.942 E19.08186
G1 F579.7 X113.145 Y124.473 E19.10063
G0 F9000 X113.079 Y124.921
;TYPE:WALL-OUTER
G1 F600 X113.294 Y124.859 E19.10807
G1 X113.566 Y124.683 E19.11885
G1 X113.812 Y124.462 E19.12985
G1 X113.846 Y124.233 E19.13755
G1 X113.833 Y123.605 E19.15844
G1 X113.868 Y122.65 E19.19022
G1 X113.882 Y120.746 E19.25355
G1 X113.874 Y120.474 E19.2626
G1 X113.814 Y120.203 E19.27183
G1 X113.626 Y120.186 E19.27811
G1 X113.202 Y120.214 E19.29225
G1 X112.931 Y120.326 E19.302
G1 X112.541 Y120.624 E19.31832
G1 X112.472 Y120.836 E19.32574
G1 X112.429 Y121.128 E19.33556
G1 X112.411 Y121.426 E19.34548
G1 X112.422 Y121.724 E19.3554
G1 X112.56 Y122.987 E19.39766
G1 X112.584 Y123.309 E19.4084
G1 X112.616 Y123.991 E19.43111
G1 X112.665 Y124.237 E19.43945
G1 X112.739 Y124.515 E19.44902
G1 X112.877 Y124.825 E19.46031
G1 X113.079 Y124.921 E19.46774
G1 F2700 E14.46774
G0 F9000 X113.104 Y124.609
G0 X112.834 Y123.97
G0 X111.751 Y124.019
G0 X108.324 Y123.626
G0 X106.95 Y124.536
;TYPE:WALL-INNER
G1 F2700 E19.46774
G1 F670.4 X107.006 Y124.235 E19.47686
G1 F638.3 X107.068 Y123.489 E19.50026
G1 F594.1 X107.078 Y123.045 E19.51518
G1 F534.5 X107.157 Y121.765 E19.56306
G1 F495.9 X107.155 Y121.334 E19.58041
G1 F497.9 X107.096 Y121.112 E19.58961
G1 X106.656 Y121.007 E19.60774
G1 F496.9 X106.671 Y121.757 E19.63787
G1 F524 X106.663 Y122.753 E19.6758
G1 F592.6 X106.673 Y123.696 E19.70756
G1 F641.7 X106.646 Y124.301 E19.72639
G1 F661.2 X106.95 Y124.536 E19.73799
G0 F9000 X107.041 Y124.948
;TYPE:WALL-OUTER
G1 F600 X107.224 Y124.864 E19.74469
G1 X107.331 Y124.593 E19.75438
G1 X107.382 Y124.289 E19.76463
G1 X107.465 Y123.507 E19.79079
G1 X107.483 Y123.081 E19.80497
G1 X107.599 Y121.787 E19.84818
G1 X107.601 Y121.489 E19.85809
G1 X107.576 Y121.2 E19.86774
G1 X107.489 Y120.878 E19.87883
G1 X107.256 Y120.692 E19.88875
G1 X106.959 Y120.634 E19.89881
G1 X106.402 Y120.477 E19.91806
G1 X106.225 Y120.62 E19.92563
G1 X106.212 Y120.898 E19.93489
G1 X106.248 Y122.768 E19.99709
G1 X106.283 Y123.724 E20.02891
G1 X106.267 Y124.321 E20.04877
G1 X106.343 Y124.545 E20.05664
G1 X106.72 Y124.838 E20.07252
G1 X107.041 Y124.948 E20.08381
G1 F2700 E15.08381
;MESH:NONMESH
G0 F300 X107.041 Y124.948 Z10.2
G0 F9000 X107.026 Y124.635
G0 X106.827 Y124.256
G0 X106.44 Y120.729
G0 X106.736 Y119.672
G0 X106.765 Y108.897
G0 X106.867 Y107.248
;TIME_ELAPSED:188.182334
;LAYER:50
;TYPE:WALL-INNER
;MESH:llama.ply
G1 F2700 E20.08381
G1 F1132.1 X106.837 Y107.719 E20.09213
G0 F9000 X106.867 Y107.248
G1 F1095.9 X106.955 Y106.99 E20.09709
G1 F1159.4 X107.001 Y106.613 E20.10363
G1 F1176.5 X106.76 Y106.63 E20.10773
G1 F1170.7 X106.816 Y106.893 E20.11231
G1 F1106 X106.867 Y107.248 E20.11878
G0 F9000 X106.905 Y108.027
;TYPE:WALL-OUTER
G1 F600 X107.017 Y107.988 E20.12273
G1 X107.127 Y107.82 E20.12941
G1 X107.181 Y107.262 E20.14805
G1 X107.254 Y107.064 E20.15507
G1 X107.306 Y106.61 E20.17027
G1 X107.305 Y106.301 E20.18055
G1 X107.128 Y106.292 E20.18644
G1 X106.784 Y106.33 E20.19795
G1 X106.534 Y106.304 E20.20631
G1 X106.408 Y106.423 E20.21208
G1 X106.511 Y106.91 E20.22863
G1 X106.554 Y107.271 E20.24072
G1 X106.552 Y107.605 E20.25183
G1 X106.516 Y107.852 E20.26014
G1 X106.631 Y108.017 E20.26682
G1 X106.905 Y108.027 E20.27594
G1 F2700 E15.27594
G0 F9000 X106.861 Y107.728
G0 X107.04 Y107.015
G0 X108.117 Y107.134
G0 X111.473 Y106.65
G0 X112.754 Y107.193
;TYPE:WALL-INNER
G1 F2700 E20.27594
G1 F1061.9 X112.783 Y107.539 E20.28247
G1 F1142.9 X112.804 Y107.679 E20.28494
G0 F9000 X112.754 Y107.193
G1 F1066.7 X112.856 Y106.447 E20.29903
G1 F1165 X112.629 Y106.432 E20.30292
G1 F1142.9 X112.679 Y106.924 E20.31156
G1 F1048 X112.754 Y107.193 E20.31688
G0 F9000 X113.089 Y107.964
;TYPE:WALL-OUTER
G1 F600 X113.134 Y107.799 E20.32257
G1 X113.085 Y107.512 E20.33225
G1 X113.076 Y107.184 E20.34316
G1 X113.106 Y106.83 E20.35498
G1 X113.181 Y106.279 E20.37347
G1 X113.068 Y106.114 E20.38013
G1 X112.819 Y106.146 E20.38848
G1 X112.495 Y106.111 E20.39931
G1 X112.344 Y106.129 E20.40437
G1 X112.314 Y106.261 E20.40887
G1 X112.332 Y106.552 E20.41857
G1 F601.5 X112.392 Y107.068 E20.43581
G1 X112.422 Y107.158 E20.43895
G1 X112.473 Y107.456 E20.44898
G1 F600 X112.5 Y107.761 E20.45917
G1 X112.618 Y107.967 E20.46706
G1 X113.089 Y107.964 E20.48273
G1 F2700 E15.48273
G0 F9000 X112.849 Y107.719
G0 X112.947 Y108.846
G0 X113.535 Y119.158
G0 X113.645 Y120.234
G0 X113.241 Y124.14
G0 X113.151 Y124.457
;TYPE:WALL-INNER
G1 F2700 E20.48273
G1 F547.9 X113.462 Y124.22 E20.49697
G1 F546.7 X113.443 Y123.631 E20.51848
G1 F510.6 X113.448 Y122.648 E20.5569
G1 F448.6 X113.419 Y121.431 E20.61105
G1 F429.3 X113.435 Y120.983 E20.63189
G1 F438.8 X113.437 Y120.531 E20.65245
G1 X113.018 Y120.706 E20.6731
G1 F439.6 X112.904 Y120.811 E20.68014
G1 F440.4 X112.838 Y121.52 E20.71241
G1 F452 X112.923 Y122.284 E20.74635
G1 F491.8 X112.991 Y123.255 E20.78584
G1 F532.2 X113.017 Y124.051 E20.81571
G1 F543 X113.151 Y124.457 E20.83142
G0 F9000 X113.084 Y124.919
;TYPE:WALL-OUTER
G1 F600 X113.356 Y124.842 E20.84083
G1 X113.833 Y124.453 E20.8613
G1 X113.877 Y124.227 E20.86896
G1 X113.864 Y123.609 E20.88952
G1 X113.897 Y122.652 E20.92136
G1 X113.911 Y120.459 E20.99431
G1 X113.888 Y120.186 E21.00342
G1 X113.804 Y119.999 E21.01024
G1 X113.365 Y120.043 E21.02491
G1 X113.071 Y120.177 E21.03566
G1 X112.763 Y120.298 E21.04666
G1 X112.508 Y120.531 E21.05815
G1 X112.429 Y120.832 E21.0685
G1 X112.388 Y121.109 E21.07782
G1 X112.361 Y121.408 E21.0878
G1 X112.371 Y121.699 E21.09749
G1 X112.466 Y122.33 E21.11871
G1 X112.564 Y123.298 E21.15107
G1 X112.605 Y124.129 E21.17874
G1 X112.729 Y124.507 E21.19197
G1 X112.879 Y124.821 E21.20355
G1 X113.084 Y124.919 E21.21111
G1 F2700 E16.21111
G0 F9000 X113.241 Y124.14
G0 X112.813 Y123.914
G0 X111.73 Y123.964
G0 X108.349 Y123.741
G0 X107.264 Y123.703
G0 X106.851 Y123.986
G0 X106.943 Y124.483
;TYPE:WALL-INNER
G1 F2700 E21.21111
G1 F578.3 X107.067 Y123.937 E21.23043
G1 F567.4 X107.084 Y123.254 E21.25446
G1 F533.3 X107.115 Y122.671 E21.2763
G1 F496.9 X107.208 Y121.595 E21.31968
G1 F471.5 X107.178 Y121.275 E21.33328
G1 F461.5 X107.121 Y121.037 E21.34386
G1 X106.753 Y120.881 E21.36114
G1 X106.65 Y120.863 E21.36566
G1 F459.8 X106.673 Y121.717 E21.40275
G1 F483.9 X106.647 Y122.657 E21.44153
G1 F543 X106.658 Y123.736 E21.48119
G1 F578.3 X106.641 Y124.27 E21.49962
G1 X106.943 Y124.483 E21.51238
G0 F9000 X107.042 Y124.946
;TYPE:WALL-OUTER
G1 F600 X107.228 Y124.857 E21.51923
G1 X107.342 Y124.587 E21.52898
G1 X107.473 Y123.988 E21.54937
G1 X107.499 Y123.284 E21.57281
G1 X107.522 Y122.961 E21.58358
G1 X107.624 Y122.002 E21.61565
G1 X107.658 Y121.779 E21.62316
G1 X107.664 Y121.49 E21.63277
G1 X107.633 Y121.199 E21.6425
G1 X107.567 Y120.912 E21.6523
G1 X107.485 Y120.712 E21.65949
G1 X107.241 Y120.577 E21.66876
G1 X107.133 Y120.551 E21.67246
G1 X106.898 Y120.44 E21.6811
G1 X106.376 Y120.337 E21.6988
G1 X106.189 Y120.41 E21.70547
G1 X106.187 Y120.869 E21.72074
G1 X106.209 Y121.522 E21.74247
G1 X106.213 Y122.675 E21.78082
G1 X106.245 Y123.398 E21.80489
G1 X106.25 Y123.724 E21.81574
G1 X106.233 Y124.316 E21.83543
G1 X106.32 Y124.539 E21.8434
G1 X106.733 Y124.842 E21.86043
G1 X107.042 Y124.946 E21.87128
G1 F2700 E16.87128
;MESH:NONMESH
G0 F300 X107.042 Y124.946 Z10.4
G0 F9000 X107.024 Y124.632
G0 X106.397 Y120.562
G0 X106.606 Y119.5
G0 X106.82 Y108.89
G0 X106.874 Y107.573
;TIME_ELAPSED:197.008365
;LAYER:51
;TYPE:WALL-INNER
;MESH:llama.ply
G1 F2700 E21.87128
G1 F1159.4 X106.865 Y107.694 E21.87336
G0 F9000 X106.874 Y107.573
G1 F1106 X106.95 Y107.179 E21.8806
G1 F1090.9 X107.022 Y106.547 E21.89224
G1 F1086 X106.763 Y106.561 E21.89701
G1 X106.829 Y106.893 E21.90323
G1 F1095.9 X106.875 Y107.299 E21.91067
G1 F1111.1 X106.874 Y107.573 E21.91559
G0 F9000 X106.906 Y108.01
;TYPE:WALL-OUTER
G1 F600 X107.03 Y107.973 E21.91989
G1 X107.153 Y107.81 E21.92668
G1 X107.175 Y107.633 E21.93262
G1 X107.257 Y107.226 E21.94643
G1 X107.276 Y107.012 E21.95357
G1 X107.332 Y106.605 E21.96724
G1 X107.336 Y106.339 E21.97608
G1 X107.29 Y106.212 E21.98058
G1 X106.825 Y106.253 E21.9961
G1 X106.574 Y106.229 E22.00449
G1 X106.412 Y106.392 E22.01213
G1 X106.52 Y106.929 E22.03035
G1 F601.5 X106.568 Y107.36 E22.04474
G1 X106.564 Y107.698 E22.05595
G1 F600 X106.546 Y107.848 E22.06098
G1 X106.643 Y107.985 E22.06656
G1 X106.906 Y108.01 E22.07535
G1 F2700 E17.07535
G0 F9000 X106.861 Y107.713
G0 X107.041 Y107.194
G0 X108.122 Y107.288
G0 X111.511 Y107.112
G0 X112.76 Y107.619
;TYPE:WALL-INNER
G1 F2700 E22.07535
G1 F926.6 X112.735 Y107.403 E22.08003
G1 F824.7 X112.726 Y107 E22.08978
G1 F909.1 X112.854 Y106.4 E22.10325
G1 F995.9 X112.588 Y106.386 E22.10859
G1 F836.2 X112.726 Y107 E22.12361
G0 F9000 X112.606 Y107.964
;TYPE:WALL-OUTER
G1 F600 X113.061 Y107.959 E22.13874
G1 X113.107 Y107.794 E22.14444
G1 X113.072 Y107.52 E22.15363
G1 X113.068 Y107.159 E22.16563
G1 F601.5 X113.101 Y106.829 E22.17664
G1 X113.188 Y106.275 E22.19524
G1 F600 X113.091 Y106.07 E22.20279
G1 X112.83 Y106.091 E22.21149
G1 X112.498 Y106.067 E22.22257
G1 X112.329 Y106.081 E22.22821
G1 X112.287 Y106.261 E22.23435
G1 X112.311 Y106.557 E22.24423
G1 X112.371 Y107.026 E22.25996
G1 X112.402 Y107.444 E22.2739
G1 X112.454 Y107.744 E22.28403
G1 X112.606 Y107.964 E22.29292
G1 F2700 E17.29292
G0 F9000 X112.765 Y107.686
G0 X112.952 Y108.84
G0 X113.642 Y119.049
G0 X113.665 Y120.132
G0 X113.26 Y124.087
G0 X113.165 Y124.45
;TYPE:WALL-INNER
G1 F2700 E22.29292
G1 F528.6 X113.485 Y124.206 E22.30811
G1 F519.5 X113.461 Y123.63 E22.33026
G1 F481 X113.454 Y122.447 E22.37934
G1 F515 X113.531 Y122.019 E22.39619
G1 F600 X113.536 Y120.332 E22.4523
G1 X113.224 Y120.397 E22.4629
G1 X112.849 Y120.597 E22.47704
G1 X112.751 Y120.939 E22.48887
G1 X112.668 Y121.332 E22.50223
G1 F554.3 X112.68 Y121.775 E22.51819
G1 F481 X112.924 Y122.472 E22.54883
G1 F466 X112.963 Y122.948 E22.56928
G1 F500 X113.008 Y123.901 E22.60736
G1 F525.2 X113.036 Y124.156 E22.61711
G1 F532.2 X113.165 Y124.45 E22.62915
G0 F9000 X113.09 Y124.928
;TYPE:WALL-OUTER
G1 F600 X113.299 Y124.873 E22.63633
G1 X113.518 Y124.723 E22.64516
G1 X113.86 Y124.449 E22.65974
G1 X113.91 Y124.225 E22.66737
G1 X113.894 Y123.608 E22.6879
G1 X113.931 Y122.022 E22.74066
G1 X113.94 Y120.423 E22.79385
G1 X113.93 Y120.163 E22.8025
G1 X113.853 Y119.886 E22.81207
G1 X113.351 Y119.953 E22.82891
G1 X113.08 Y120.021 E22.8382
G1 X112.787 Y120.176 E22.84923
G1 X112.543 Y120.339 E22.85899
G1 X112.448 Y120.544 E22.8665
G1 X112.363 Y120.842 E22.87681
G1 X112.299 Y121.142 E22.88701
G1 X112.27 Y121.433 E22.89674
G1 X112.278 Y121.719 E22.90625
G1 X112.335 Y122.002 E22.91586
G1 X112.404 Y122.199 E22.9228
G1 X112.46 Y122.527 E22.93387
G1 X112.515 Y122.986 E22.94924
G1 X112.578 Y123.933 E22.98081
G1 X112.621 Y124.262 E22.99184
G1 X112.715 Y124.5 E23.00035
G1 X112.874 Y124.822 E23.0123
G1 X113.09 Y124.928 E23.0203
G0 F9000 X113.26 Y124.087
G0 X113.115 Y122.206
G0 X112.945 Y122.235
;TYPE:FILL
G1 F600 X113.419 Y120.467 E23.08118
G0 F9000 X113.28 Y120.652
G0 X112.988 Y121.267
G0 X112.77 Y121.246
G1 F600 X113.451 Y121.927 E23.11321
G0 F9000 X113.452 Y121.502
G1 F600 X112.76 Y121.687 E23.13704
G0 F9000 X112.934 Y121.584
G1 F2700 E18.13704
G0 F9000 X112.974 Y121.584
G0 X112.676 Y122.491
G0 X111.603 Y122.643
G0 X108.397 Y123.247
G0 X107.318 Y123.151
G0 X106.847 Y124.122
G0 X106.941 Y124.466
;TYPE:WALL-INNER
G1 F2700 E23.13704
G1 F538.1 X107.068 Y124.059 E23.15285
G1 F524 X107.103 Y123.117 E23.18875
G1 F487.8 X107.15 Y122.449 E23.21614
G1 F456.3 X107.187 Y122.131 E23.23015
G1 F429.3 X107.257 Y121.733 E23.24893
G1 F416.7 X107.234 Y121.286 E23.27037
G1 F419.6 X107.133 Y120.947 E23.28719
G1 X106.989 Y120.864 E23.2951
G1 X106.65 Y120.769 E23.31184
G1 F416.7 X106.677 Y121.511 E23.3474
G1 F418.8 X106.669 Y121.862 E23.36413
G1 F446.9 X106.634 Y122.547 E23.39476
G1 F504.2 X106.638 Y123.753 E23.44249
G1 F539.3 X106.622 Y124.244 E23.46067
G1 X106.941 Y124.466 E23.47505
G0 F9000 X107.043 Y124.948
;TYPE:WALL-OUTER
G1 F600 X107.233 Y124.852 E23.48213
G1 X107.355 Y124.578 E23.4921
G1 X107.489 Y124.131 E23.50762
G1 X107.536 Y123.161 E23.53992
G1 X107.602 Y122.519 E23.56139
G1 X107.651 Y122.202 E23.57206
G1 X107.698 Y122.061 E23.577
G1 X107.747 Y121.777 E23.58659
G1 X107.75 Y121.492 E23.59607
G1 X107.719 Y121.239 E23.60455
G1 X107.647 Y120.911 E23.61571
G1 X107.518 Y120.606 E23.62673
G1 X107.178 Y120.412 E23.63975
G1 X106.619 Y120.256 E23.65905
G1 X106.351 Y120.191 E23.66822
G1 X106.178 Y120.221 E23.67406
G1 X106.156 Y120.562 E23.68543
G1 X106.187 Y121.508 E23.71691
G1 X106.181 Y122.561 E23.75193
G1 X106.216 Y123.73 E23.79083
G1 X106.2 Y124.058 E23.80175
G1 X106.199 Y124.313 E23.81024
G1 X106.284 Y124.527 E23.81789
G1 X106.543 Y124.701 E23.82827
G1 X106.73 Y124.842 E23.83606
G1 X107.043 Y124.948 E23.84705
G1 F2700 E18.84705
;MESH:NONMESH
G0 F300 X107.043 Y124.948 Z10.6
G0 F9000 X106.847 Y124.122
G0 X106.377 Y120.416
G0 X106.63 Y119.368
G0 X106.785 Y108.876
G0 X106.924 Y107.212
;TIME_ELAPSED:206.608781
;LAYER:52
;TYPE:WALL-INNER
;MESH:llama.ply
G1 F2700 E23.84705
G1 F824.7 X106.922 Y107.488 E23.85373
G0 F9000 X106.924 Y107.212
G1 F872.7 X107.005 Y106.843 E23.86237
G1 F995.9 X107.046 Y106.506 E23.86917
G1 F1000 X106.767 Y106.509 E23.87474
G1 F875.9 X106.924 Y107.212 E23.89115
G0 F9000 X106.836 Y108.018
;TYPE:WALL-OUTER
G1 F600 X107.043 Y107.967 E23.89824
G1 X107.193 Y107.793 E23.90588
G1 X107.256 Y107.54 E23.91456
G1 X107.277 Y107.236 E23.92469
G1 X107.362 Y106.602 E23.94597
G1 X107.376 Y106.34 E23.95469
G1 X107.309 Y106.181 E23.96043
G1 X106.799 Y106.189 E23.9774
G1 X106.51 Y106.183 E23.98701
G1 X106.407 Y106.353 E23.99362
G1 X106.519 Y106.883 E24.01164
G1 X106.571 Y107.231 E24.02334
G1 X106.588 Y107.547 E24.03387
G1 X106.576 Y107.843 E24.04372
G1 X106.649 Y107.949 E24.048
G1 X106.836 Y108.018 E24.05463
G1 F2700 E19.05463
G0 F9000 X106.852 Y107.711
G0 X107.111 Y106.833
G0 X108.184 Y106.979
G0 X111.505 Y107.27
G0 X112.732 Y107.598
;TYPE:WALL-INNER
G1 F2700 E24.05463
G1 F848.1 X112.714 Y107.153 E24.06511
G0 F9000 X112.651 Y106.843
G1 F885.6 X112.714 Y107.153 E24.07224
G1 F905.7 X112.854 Y106.364 E24.0899
G1 F1034.5 X112.586 Y106.349 E24.09507
G1 F1008.4 X112.651 Y106.843 E24.10493
G0 F9000 X112.741 Y107.681
G0 X112.594 Y107.962
;TYPE:WALL-OUTER
G1 F600 X113.039 Y107.956 E24.11974
G1 X113.084 Y107.792 E24.12539
G1 X113.06 Y107.513 E24.13471
G1 F601.5 X113.064 Y107.159 E24.14645
G1 X113.09 Y106.893 E24.15532
G1 F600 X113.2 Y106.237 E24.17744
G1 X113.14 Y106.024 E24.1848
G1 X112.833 Y106.049 E24.19505
G1 X112.497 Y106.023 E24.20626
G1 X112.304 Y106.035 E24.21269
G1 X112.256 Y106.255 E24.22018
G1 X112.365 Y107.178 E24.25109
G1 X112.406 Y107.726 E24.26937
G1 X112.594 Y107.962 E24.2794
G1 F2700 E19.2794
G0 F9000 X112.741 Y107.681
G0 X112.953 Y108.835
G0 X113.617 Y118.925
G0 X113.681 Y120.006
G0 X113.324 Y123.644
G0 X113.302 Y124.11
G0 X113.175 Y124.463
;TYPE:WALL-INNER
G1 F2700 E24.2794
G1 F504.2 X113.498 Y124.205 E24.29576
G1 F495.9 X113.476 Y123.597 E24.32025
G1 F461.5 X113.471 Y122.635 E24.36184
G1 F506.3 X113.558 Y122.217 E24.37867
G1 F598.5 X113.568 Y120.212 E24.44553
G1 F600 X113.092 Y120.341 E24.46193
G1 X112.796 Y120.558 E24.47414
G1 X112.623 Y121.137 E24.49424
G1 X112.608 Y121.433 E24.50409
G1 X112.617 Y121.685 E24.51248
G1 X112.66 Y121.964 E24.52187
G1 F597 X112.785 Y122.317 E24.53439
G1 F505.3 X112.926 Y122.664 E24.54918
G1 F448.6 X112.952 Y122.955 E24.56218
G1 F475.2 X113.001 Y123.893 E24.60162
G1 F499 X113.034 Y124.188 E24.61349
G1 F504.2 X113.175 Y124.463 E24.62572
G0 F9000 X113.094 Y124.944
;TYPE:WALL-OUTER
G1 F600 X113.302 Y124.889 E24.63288
G1 X113.553 Y124.722 E24.64291
G1 X113.893 Y124.45 E24.65739
G1 X113.942 Y124.226 E24.66501
G1 X113.922 Y123.608 E24.68558
G1 X113.959 Y122.02 E24.73841
G1 X113.968 Y120.144 E24.80081
G1 X113.936 Y119.851 E24.81061
G1 X113.844 Y119.754 E24.81506
G1 X113.374 Y119.841 E24.83095
G1 X112.897 Y119.983 E24.84751
G1 X112.734 Y120.113 E24.85444
G1 X112.504 Y120.271 E24.86372
G1 X112.382 Y120.546 E24.87373
G1 X112.227 Y121.068 E24.89184
G1 X112.207 Y121.429 E24.90387
G1 X112.218 Y121.723 E24.91365
G1 X112.27 Y122.066 E24.92519
G1 X112.391 Y122.395 E24.93685
G1 X112.456 Y122.726 E24.94807
G1 X112.49 Y122.989 E24.95689
G1 X112.562 Y123.949 E24.98891
G1 X112.61 Y124.321 E25.00138
G1 X112.872 Y124.831 E25.02045
G1 X113.094 Y124.944 E25.02874
G0 F9000 X113.249 Y124.117
G0 X113.094 Y122.346
G0 X112.906 Y122.382
;TYPE:FILL
G1 F600 X113.459 Y120.319 E25.09978
G0 F9000 X113.306 Y120.553
G0 X112.921 Y121.188
G0 X112.701 Y121.176
G1 F600 X113.48 Y121.955 E25.13642
G0 F9000 X113.479 Y121.495
G1 F600 X112.7 Y121.703 E25.16324
G0 F9000 X112.962 Y121.623
G1 F2700 E20.16324
G0 F9000 X112.671 Y122.684
G0 X111.6 Y122.856
G0 X108.438 Y123.12
G0 X107.358 Y123.03
G0 X106.837 Y124.106
G0 X106.949 Y124.446
;TYPE:WALL-INNER
G1 F2700 E25.16324
G1 F503.1 X107.076 Y124.123 E25.177
G1 F481 X107.125 Y122.987 E25.22418
G1 F458 X107.157 Y122.625 E25.24001
G1 F511.7 X107.385 Y122.025 E25.26505
G1 F600 X107.425 Y121.751 E25.27426
G1 X107.433 Y121.359 E25.2873
G1 X107.354 Y121.041 E25.29819
G1 X107.208 Y120.762 E25.30867
G1 X106.535 Y120.523 E25.33242
G1 X106.558 Y121.511 E25.36529
G1 F591.1 X106.555 Y122.179 E25.38784
G1 F504.2 X106.622 Y122.574 E25.4037
G1 F474.3 X106.621 Y123.759 E25.45356
G1 F508.5 X106.599 Y124.225 E25.47187
G1 F512.8 X106.949 Y124.446 E25.48797
G0 F9000 X107.044 Y124.954
;TYPE:WALL-OUTER
G1 F600 X107.234 Y124.853 E25.49513
G1 X107.37 Y124.57 E25.50557
G1 X107.487 Y124.259 E25.51663
G1 X107.519 Y123.998 E25.52537
G1 X107.577 Y123.042 E25.55723
G1 X107.618 Y122.712 E25.56829
G1 X107.687 Y122.364 E25.58009
G1 X107.775 Y122.124 E25.58859
G1 X107.825 Y121.784 E25.60002
G1 X107.831 Y121.485 E25.60997
G1 X107.806 Y121.201 E25.61945
G1 X107.734 Y120.913 E25.62932
G1 X107.614 Y120.636 E25.63936
G1 X107.39 Y120.401 E25.65016
G1 X106.908 Y120.233 E25.66714
G1 X106.647 Y120.109 E25.67675
G1 X106.342 Y120.06 E25.68702
G1 X106.153 Y120.06 E25.69331
G1 X106.128 Y120.253 E25.69978
G1 X106.158 Y121.509 E25.74157
G1 X106.152 Y122.765 E25.78334
G1 X106.18 Y123.381 E25.80385
G1 X106.185 Y123.717 E25.81503
G1 X106.167 Y124.043 E25.82589
G1 X106.165 Y124.31 E25.83477
G1 X106.265 Y124.529 E25.84278
G1 X106.83 Y124.883 E25.86495
G1 X107.044 Y124.954 E25.87245
G0 F9000 X106.837 Y124.106
G0 X106.852 Y122.376
G0 X106.696 Y122.375
;TYPE:FILL
G1 F600 X107.114 Y120.814 E25.9262
G0 F9000 X107.153 Y121.3
G1 F2700 E20.9262
;MESH:NONMESH
G0 F300 X107.153 Y121.3 Z10.8
G0 F9000 X107.112 Y121.309
G0 X106.341 Y120.274
G0 X106.341 Y119.194
G0 X107.109 Y108.841
G0 X106.94 Y107.21
;TIME_ELAPSED:216.769137
;LAYER:53
;TYPE:WALL-INNER
;MESH:llama.ply
G1 F2700 E25.9262
G1 F860.2 X107.029 Y106.835 E25.93514
G1 F912.5 X107.083 Y106.474 E25.94312
G1 X106.766 Y106.479 E25.95006
G1 F860.2 X106.94 Y107.21 E25.96749
G0 F9000 X106.945 Y107.231
G1 F789.5 X106.94 Y107.621 E25.97735
G0 F9000 X106.855 Y108.015
;TYPE:WALL-OUTER
G1 F600 X107.06 Y107.974 E25.9843
G1 X107.268 Y107.778 E25.99381
G1 X107.324 Y107.092 E26.0167
G1 X107.405 Y106.584 E26.03381
G1 X107.433 Y106.329 E26.04234
G1 X107.359 Y106.136 E26.04922
G1 X106.796 Y106.148 E26.06795
G1 X106.52 Y106.137 E26.07713
G1 X106.403 Y106.173 E26.08121
G1 X106.382 Y106.335 E26.08664
G1 X106.457 Y106.604 E26.09593
G1 X106.525 Y106.92 E26.10668
G1 X106.58 Y107.255 E26.11797
G1 X106.601 Y107.589 E26.1291
G1 X106.596 Y107.844 E26.13758
G1 X106.656 Y107.936 E26.14124
G1 X106.855 Y108.015 E26.14836
G1 F2700 E21.14836
G0 F9000 X106.881 Y107.709
G0 X107.1 Y107.158
G0 X108.182 Y107.202
G0 X111.479 Y107.249
G0 X112.72 Y107.62
;TYPE:WALL-INNER
G1 F2700 E26.14836
G1 F789.5 X112.701 Y107.146 E26.16035
G1 F827.6 X112.858 Y106.327 E26.18046
G1 F933.9 X112.556 Y106.311 E26.18692
G1 X112.615 Y106.746 E26.1963
G1 F827.6 X112.701 Y107.146 E26.20617
G0 F9000 X112.842 Y107.979
;TYPE:WALL-OUTER
G1 F600 X113.03 Y107.957 E26.21246
G1 X113.072 Y107.791 E26.21816
G1 X113.055 Y107.508 E26.22759
G1 X113.064 Y107.153 E26.2394
G1 X113.111 Y106.772 E26.25217
G1 X113.208 Y106.24 E26.27015
G1 X113.2 Y106.032 E26.27708
G1 X113.093 Y105.976 E26.28109
G1 X112.802 Y106 E26.2908
G1 X112.293 Y105.963 E26.30778
G1 X112.246 Y106.016 E26.31013
G1 X112.216 Y106.247 E26.31788
G1 X112.341 Y107.176 E26.34906
G1 X112.391 Y107.78 E26.36922
G1 X112.584 Y107.964 E26.37809
G1 X112.842 Y107.979 E26.38668
G1 F2700 E21.38668
G0 F9000 X112.833 Y107.68
G0 X112.961 Y108.835
G0 X113.611 Y118.797
G0 X113.672 Y119.879
G0 X113.253 Y124.151
G0 X113.173 Y124.464
;TYPE:WALL-INNER
G1 F2700 E26.38668
G1 F481.9 X113.52 Y124.207 E26.40456
G1 F475.2 X113.491 Y123.642 E26.42832
G1 F448.6 X113.487 Y122.85 E26.46355
G1 F501 X113.577 Y122.434 E26.4805
G1 F600 X113.589 Y122.018 E26.49435
G1 X113.585 Y121.07 E26.52588
G1 X113.602 Y120.07 E26.55914
G1 X113.409 Y120.095 E26.56561
G1 X112.95 Y120.336 E26.58286
G1 X112.727 Y120.532 E26.59273
G1 X112.569 Y121.051 E26.61078
G1 X112.551 Y121.425 E26.62323
G1 X112.565 Y121.68 E26.63172
G1 X112.609 Y121.963 E26.64125
G1 X112.665 Y122.224 E26.65013
G1 X112.774 Y122.509 E26.66028
G1 F501 X112.929 Y122.874 E26.67607
G1 F440.4 X112.96 Y123.245 E26.69294
G1 F460.7 X112.994 Y123.891 E26.72097
G1 F476.2 X113.034 Y124.204 E26.73419
G1 F481.9 X113.173 Y124.464 E26.7464
G0 F9000 X113.098 Y124.971
;TYPE:WALL-OUTER
G1 F600 X113.305 Y124.914 E26.75354
G1 X113.599 Y124.721 E26.76524
G1 X113.933 Y124.452 E26.7795
G1 X113.973 Y124.231 E26.78697
G1 X113.947 Y123.607 E26.80774
G1 X113.989 Y122.016 E26.86068
G1 X113.985 Y121.078 E26.89188
G1 X114.003 Y120.126 E26.92355
G1 X114 Y119.855 E26.93256
G1 X113.894 Y119.648 E26.94029
G1 X113.638 Y119.663 E26.94882
G1 X113.287 Y119.707 E26.96059
G1 X112.721 Y120.004 E26.98185
G1 X112.455 Y120.239 E26.99365
G1 X112.32 Y120.496 E27.00331
G1 X112.205 Y120.875 E27.01648
G1 X112.165 Y121.132 E27.02513
G1 X112.15 Y121.427 E27.03496
G1 X112.163 Y121.679 E27.04335
G1 X112.213 Y122.022 E27.05488
G1 X112.281 Y122.344 E27.06583
G1 X112.382 Y122.593 E27.07476
G1 X112.453 Y122.929 E27.08618
G1 X112.496 Y123.298 E27.09854
G1 X112.537 Y123.904 E27.11874
G1 X112.6 Y124.347 E27.13362
G1 X112.871 Y124.85 E27.15263
G1 X113.098 Y124.971 E27.16118
G0 F9000 X113.253 Y124.151
G0 X113.074 Y122.485
G0 X112.867 Y122.528
;TYPE:FILL
G1 F600 X113.509 Y120.13 E27.24375
G0 F9000 X113.347 Y120.41
G0 X112.866 Y121.166
G0 X112.658 Y121.133
G1 F600 X113.509 Y121.984 E27.28378
G0 F9000 X113.505 Y121.488
G1 F600 X112.651 Y121.717 E27.31319
G0 F9000 X112.987 Y121.638
G1 F2700 E22.31319
G0 F9000 X112.491 Y122.279
G0 X111.431 Y122.504
G0 X108.486 Y123.052
G0 X107.415 Y122.882
G0 X106.853 Y124.13
G0 X106.947 Y124.448
;TYPE:WALL-INNER
G1 F2700 E27.31319
G1 F477.1 X107.088 Y124.127 E27.32785
G1 F460.7 X107.127 Y123.226 E27.36692
G1 F443.6 X107.15 Y122.929 E27.38032
G1 F504.2 X107.293 Y122.58 E27.39525
G1 F600 X107.399 Y122.258 E27.40652
G1 X107.453 Y122.006 E27.41509
G1 X107.51 Y121.609 E27.42843
G1 X107.472 Y121.165 E27.44326
G1 X107.38 Y120.842 E27.45443
G1 X107.241 Y120.656 E27.46215
G1 X106.8 Y120.477 E27.47798
G1 X106.499 Y120.391 E27.48839
G1 X106.526 Y121.517 E27.52585
G1 X106.511 Y122.511 E27.55892
G1 F504.2 X106.6 Y122.905 E27.5749
G1 F453.7 X106.602 Y123.699 E27.60983
G1 F479 X106.578 Y124.22 E27.63156
G1 F484.8 X106.947 Y124.448 E27.64941
G0 F9000 X107.041 Y124.97
;TYPE:WALL-OUTER
G1 F600 X107.24 Y124.862 E27.65694
G1 X107.389 Y124.564 E27.66802
G1 X107.503 Y124.294 E27.67777
G1 X107.546 Y123.992 E27.68792
G1 X107.593 Y123.243 E27.71288
G1 X107.63 Y122.926 E27.72349
G1 X107.71 Y122.561 E27.73592
G1 X107.783 Y122.375 E27.74257
G1 X107.847 Y122.076 E27.75274
G1 X107.89 Y121.777 E27.76278
G1 X107.901 Y121.483 E27.77257
G1 X107.868 Y121.092 E27.78562
G1 X107.744 Y120.662 E27.8005
G1 X107.532 Y120.377 E27.81232
G1 X107.228 Y120.219 E27.82371
G1 X106.944 Y120.102 E27.83393
G1 X106.61 Y120.007 E27.84548
G1 X106.317 Y119.902 E27.85583
G1 X106.11 Y119.887 E27.86273
G1 X106.096 Y120.252 E27.87488
G1 X106.125 Y121.511 E27.91677
G1 X106.109 Y122.473 E27.94877
G1 X106.149 Y123.728 E27.99053
G1 X106.126 Y124.315 E28.01007
G1 X106.218 Y124.528 E28.01779
G1 X106.538 Y124.716 E28.03013
G1 X106.833 Y124.908 E28.04184
G1 X107.041 Y124.97 E28.04906
G0 F9000 X106.853 Y124.13
G0 X106.814 Y122.612
G0 X106.631 Y122.617
;TYPE:FILL
G1 F600 X107.145 Y120.7 E28.11507
G0 F9000 X107.117 Y121.171
G1 F2700 E23.11507
;MESH:NONMESH
G0 F300 X107.117 Y121.171 Z11
G0 F9000 X106.312 Y120.124
G0 X106.397 Y119.04
G0 X107.083 Y108.851
G0 X106.871 Y106.912
;TIME_ELAPSED:227.112869
;LAYER:54
;TYPE:WALL-INNER
;MESH:llama.ply
G1 F2700 E28.11507
G1 F718.6 X106.96 Y107.218 E28.12392
G1 F733.9 X107.136 Y106.444 E28.1455
G1 F824.7 X106.766 Y106.449 E28.15446
G1 F805.4 X106.871 Y106.912 E28.16622
G0 F9000 X106.96 Y107.218
G1 F729.5 X106.955 Y107.643 E28.17785
G0 F9000 X106.809 Y108.01
;TYPE:WALL-OUTER
G1 F600 X107.08 Y107.99 E28.18688
G1 X107.288 Y107.818 E28.19586
G1 X107.338 Y107.269 E28.2142
G1 X107.378 Y106.972 E28.22416
G1 X107.435 Y106.655 E28.23488
G1 X107.466 Y106.565 E28.23804
G1 X107.508 Y106.315 E28.24647
G1 X107.452 Y106.122 E28.25316
G1 X107.394 Y106.088 E28.25539
G1 X106.866 Y106.106 E28.27297
G1 X106.499 Y106.092 E28.28518
G1 X106.375 Y106.134 E28.28954
G1 X106.376 Y106.343 E28.29649
G1 X106.449 Y106.598 E28.30531
G1 X106.576 Y107.229 E28.32672
G1 X106.607 Y107.567 E28.33801
G1 X106.605 Y107.847 E28.34732
G1 X106.664 Y107.947 E28.35118
G1 X106.809 Y108.01 E28.35644
G1 F2700 E23.35644
G0 F9000 X106.861 Y107.709
G0 X107.162 Y106.943
G0 X108.235 Y107.096
G0 X111.453 Y107.266
G0 X112.712 Y107.633
;TYPE:WALL-INNER
G1 F2700 E28.35644
G1 F710.1 X112.691 Y107.109 E28.37118
G1 F736.2 X112.809 Y106.617 E28.38489
G1 F830.4 X112.868 Y106.284 E28.39302
G1 X112.516 Y106.279 E28.40148
G1 X112.579 Y106.613 E28.40965
G1 F736.2 X112.691 Y107.109 E28.42343
G0 F9000 X112.846 Y107.998
;TYPE:WALL-OUTER
G1 F600 X113.044 Y107.972 E28.43007
G1 X113.078 Y107.798 E28.43597
G1 X113.06 Y107.508 E28.44563
G1 X113.078 Y107.068 E28.46028
G1 X113.269 Y105.992 E28.49663
G1 X113.101 Y105.907 E28.50289
G1 X112.848 Y105.942 E28.51138
G1 X112.262 Y105.926 E28.53088
G1 X112.156 Y106.024 E28.53568
G1 X112.148 Y106.225 E28.54237
G1 X112.238 Y106.663 E28.55725
G1 X112.313 Y107.174 E28.57442
G1 X112.376 Y107.836 E28.59654
G1 X112.532 Y107.975 E28.60349
G1 X112.846 Y107.998 E28.61396
G1 F2700 E23.61396
G0 F9000 X112.838 Y107.698
G0 X112.977 Y108.853
G0 X113.623 Y118.671
G0 X113.771 Y119.758
G0 X113.244 Y124.179
G0 X113.173 Y124.474
;TYPE:WALL-INNER
G1 F2700 E28.61396
G1 F457.1 X113.543 Y124.229 E28.63334
G1 F452 X113.508 Y123.645 E28.65917
G1 F430.9 X113.51 Y123.056 E28.68645
G1 F491.8 X113.615 Y122.639 E28.7039
G1 F600 X113.641 Y122.009 E28.72487
G1 X113.626 Y120.427 E28.77749
G1 X113.631 Y119.948 E28.79342
G1 X113.273 Y120.066 E28.80596
G1 X113.153 Y120.152 E28.81087
G1 X112.839 Y120.332 E28.82291
G1 X112.599 Y120.703 E28.8376
G1 X112.492 Y121.113 E28.85169
G1 X112.467 Y121.517 E28.86516
G1 X112.672 Y122.44 E28.8966
G1 X112.77 Y122.71 E28.90616
G1 F491.8 X112.934 Y123.075 E28.9224
G1 F431.7 X112.987 Y123.888 E28.96006
G1 F452.8 X113.027 Y124.208 E28.97427
G1 F457.1 X113.173 Y124.474 E28.98752
G0 F9000 X113.101 Y124.998
;TYPE:WALL-OUTER
G1 F600 X113.306 Y124.939 E28.99461
G1 X113.657 Y124.712 E29.00852
G1 X113.973 Y124.466 E29.02184
G1 X114.007 Y124.234 E29.02964
G1 X113.977 Y123.603 E29.05065
G1 X114.041 Y122.005 E29.10384
G1 X114.026 Y120.431 E29.15619
G1 X114.033 Y119.828 E29.17625
G1 X113.982 Y119.597 E29.18412
G1 X113.878 Y119.51 E29.18863
G1 X113.523 Y119.558 E29.20054
G1 X113.214 Y119.668 E29.21145
G1 X113.093 Y119.7 E29.21561
G1 X112.953 Y119.806 E29.22146
G1 X112.573 Y120.025 E29.23604
G1 X112.38 Y120.271 E29.24644
G1 X112.225 Y120.554 E29.25717
G1 X112.096 Y121.049 E29.27419
G1 X112.071 Y121.425 E29.28672
G1 X112.101 Y121.713 E29.29635
G1 X112.288 Y122.559 E29.32517
G1 X112.378 Y122.793 E29.33351
G1 X112.448 Y123.129 E29.34492
G1 X112.484 Y123.452 E29.35573
G1 X112.52 Y123.931 E29.37171
G1 X112.581 Y124.357 E29.38602
G1 X112.863 Y124.868 E29.40544
G1 X113.101 Y124.998 E29.41446
G0 F9000 X113.244 Y124.179
G0 X113.053 Y122.608
G0 X112.833 Y122.654
;TYPE:FILL
G1 F600 X113.537 Y120.027 E29.50491
G0 F9000 X113.373 Y120.31
G0 X112.799 Y121.118
G0 X112.586 Y121.062
G1 F600 X113.559 Y122.035 E29.55068
G0 F9000 X113.556 Y121.474
G1 F600 X112.597 Y121.731 E29.5837
G0 F9000 X113.037 Y121.62
G1 F2700 E24.5837
G0 F9000 X112.499 Y122.499
G0 X111.44 Y122.732
G0 X108.5 Y123.259
G0 X107.43 Y123.084
G0 X106.866 Y124.165
G0 X106.938 Y124.458
;TYPE:WALL-INNER
G1 F2700 E29.5837
G1 F453.7 X107.07 Y124.206 E29.59621
G1 F450.3 X107.107 Y123.928 E29.60864
G1 F429.3 X107.156 Y123.077 E29.64826
G1 F470.6 X107.281 Y122.817 E29.6605
G1 F572.8 X107.406 Y122.479 E29.67305
G1 F600 X107.521 Y121.979 E29.69012
G1 X107.597 Y121.583 E29.70353
G1 X107.571 Y121.255 E29.71447
G1 X107.477 Y120.847 E29.7284
G1 X107.337 Y120.644 E29.7366
G1 X107.041 Y120.467 E29.74807
G1 X106.888 Y120.431 E29.7533
G1 X106.462 Y120.294 E29.76818
G1 X106.486 Y121.205 E29.79849
G1 F539.3 X106.463 Y122.677 E29.85297
G1 F447.8 X106.576 Y123.062 E29.87085
G1 F427.8 X106.581 Y123.703 E29.90075
G1 F449.4 X106.55 Y124.207 E29.92317
G1 F453.7 X106.938 Y124.458 E29.9435
G0 F9000 X107.039 Y124.989
;TYPE:WALL-OUTER
G1 F600 X107.246 Y124.874 E29.95138
G1 X107.517 Y124.353 E29.97091
G1 X107.572 Y123.99 E29.98312
G1 X107.612 Y123.434 E30.00166
G1 X107.645 Y123.129 E30.01186
G1 X107.726 Y122.759 E30.02446
G1 X107.79 Y122.599 E30.03019
G1 X107.97 Y121.767 E30.0585
G1 X107.991 Y121.479 E30.06811
G1 X107.967 Y121.193 E30.07765
G1 X107.9 Y120.9 E30.08765
G1 X107.808 Y120.622 E30.09739
G1 X107.615 Y120.343 E30.10867
G1 X107.274 Y120.143 E30.12182
G1 X106.687 Y119.946 E30.14242
G1 X106.349 Y119.775 E30.15502
G1 X106.122 Y119.758 E30.16259
G1 X106.052 Y119.958 E30.16963
G1 X106.086 Y121.197 E30.21086
G1 X106.061 Y122.474 E30.25334
G1 F601.5 X106.066 Y122.778 E30.26343
G1 X106.103 Y123.399 E30.28407
G1 F600 X106.111 Y123.715 E30.29458
G1 X106.079 Y124.32 E30.31473
G1 X106.156 Y124.514 E30.32167
G1 X106.48 Y124.706 E30.3342
G1 X106.829 Y124.935 E30.34808
G1 X107.039 Y124.989 E30.3553
G0 F9000 X106.866 Y124.165
G0 X106.878 Y123.909
G0 X106.956 Y123.916
;TYPE:FILL
G1 F600 X106.729 Y123.689 E30.36597
G0 F9000 X106.739 Y123.301
G1 F600 X106.981 Y123.236 E30.37431
G0 F9000 X106.588 Y122.776
G1 F600 X107.163 Y120.634 E30.44807
G0 F9000 X107.084 Y121.079
G1 F2700 E25.44807
;MESH:NONMESH
G0 F300 X107.084 Y121.079 Z11.2
G0 F9000 X106.288 Y119.99
G0 X106.371 Y118.909
G0 X106.923 Y108.868
G0 X106.974 Y107.515
;TIME_ELAPSED:238.018766
;LAYER:55
;TYPE:WALL-INNER
;MESH:llama.ply
G1 F2700 E30.44807
G1 F708 X106.969 Y107.653 E30.45196
G0 F9000 X106.974 Y107.515
G1 F705.9 X107.023 Y107.142 E30.4626
G1 F720.7 X107.084 Y106.794 E30.47238
G1 X107.211 Y106.419 E30.48335
G1 X106.762 Y106.426 E30.49578
G1 X106.91 Y107.087 E30.51454
G1 F705.9 X106.974 Y107.515 E30.52677
G0 F9000 X106.688 Y108.038
;TYPE:WALL-OUTER
G1 F600 X107.115 Y108.011 E30.541
G1 X107.316 Y107.857 E30.54942
G1 X107.383 Y107.206 E30.57119
G1 X107.444 Y106.857 E30.58297
G1 X107.55 Y106.567 E30.59324
G1 X107.593 Y106.295 E30.6024
G1 X107.575 Y106.103 E30.60882
G1 X107.414 Y106.037 E30.6146
G1 X107.081 Y106.059 E30.6257
G1 X106.8 Y106.061 E30.63505
G1 X106.508 Y106.041 E30.64478
G1 X106.355 Y106.067 E30.64995
G1 X106.388 Y106.459 E30.66303
G1 X106.411 Y106.527 E30.66542
G1 X106.557 Y107.198 E30.68826
G1 X106.604 Y107.591 E30.70142
G1 X106.598 Y107.856 E30.71024
G1 X106.688 Y108.038 E30.71699
G1 F2700 E25.71699
G0 F9000 X106.857 Y107.745
G0 X107.163 Y107.197
G0 X108.238 Y107.345
G0 X111.424 Y107.282
G0 X112.706 Y107.642
;TYPE:WALL-INNER
G1 F2700 E30.71699
G1 F645.2 X112.685 Y107.181 E30.73126
G1 F652.2 X112.777 Y106.79 E30.74356
G1 F712.2 X112.875 Y106.244 E30.7591
G1 X112.449 Y106.24 E30.77104
G1 X112.581 Y106.73 E30.78526
G1 F652.2 X112.685 Y107.181 E30.79942
G0 F9000 X112.849 Y108.029
;TYPE:WALL-OUTER
G1 F600 X113.069 Y107.995 E30.80682
G1 X113.093 Y107.806 E30.81316
G1 X113.071 Y107.516 E30.82283
G1 X113.085 Y107.199 E30.83339
G1 X113.197 Y106.517 E30.85638
G1 X113.259 Y106.201 E30.86709
G1 X113.279 Y105.893 E30.87735
G1 X113.131 Y105.826 E30.88276
G1 X112.816 Y105.881 E30.89339
G1 X112.251 Y105.866 E30.91219
G1 X112.062 Y105.996 E30.91982
G1 X112.069 Y106.25 E30.92827
G1 X112.226 Y106.826 E30.94813
G1 X112.287 Y107.223 E30.96149
G1 X112.349 Y107.784 E30.98026
G1 X112.393 Y107.925 E30.98517
G1 X112.598 Y108.005 E30.99249
G1 X112.849 Y108.029 E31.00088
G1 F2700 E26.00088
G0 F9000 X112.843 Y107.729
G0 X113.007 Y108.879
G0 X113.605 Y118.553
G0 X113.732 Y119.628
G0 X113.233 Y124.215
G0 X113.173 Y124.488
;TYPE:WALL-INNER
G1 F2700 E31.00088
G1 F435.6 X113.573 Y124.24 E31.02244
G1 F428.6 X113.527 Y123.622 E31.0513
G1 F495.9 X113.624 Y123.235 E31.06735
G1 F600 X113.634 Y122.983 E31.07574
G1 X113.702 Y122.018 E31.10792
G1 X113.656 Y119.87 E31.17938
G1 X113.215 Y120.018 E31.19485
G1 X113.007 Y120.167 E31.20336
G1 X112.807 Y120.291 E31.21118
G1 X112.567 Y120.615 E31.22459
G1 X112.4 Y121.223 E31.24557
G1 X112.377 Y121.469 E31.25378
G1 X112.517 Y121.953 E31.27054
G1 X112.674 Y122.649 E31.29427
G1 X112.764 Y122.897 E31.30305
G1 X112.834 Y123.26 E31.31534
G1 F495.9 X112.959 Y123.654 E31.33198
G1 F425.5 X113.023 Y124.24 E31.35962
G1 F432.4 X113.173 Y124.488 E31.373
G0 F9000 X113.084 Y125.019
;TYPE:WALL-OUTER
G1 F600 X113.313 Y124.965 E31.38082
G1 X113.598 Y124.774 E31.39223
G1 X113.715 Y124.712 E31.39664
G1 X114.025 Y124.462 E31.40988
G1 X114.05 Y124.24 E31.41732
G1 X114.024 Y123.937 E31.42743
G1 X114.011 Y123.615 E31.43815
G1 X114.033 Y123.017 E31.45805
G1 X114.102 Y122.026 E31.49109
G1 X114.061 Y120.122 E31.55443
G1 X114.088 Y119.577 E31.57258
G1 X113.889 Y119.389 E31.58169
G1 X113.681 Y119.414 E31.58866
G1 X113.407 Y119.518 E31.5984
G1 X113.343 Y119.552 E31.60081
G1 X113.03 Y119.659 E31.61182
G1 X112.763 Y119.849 E31.62272
G1 X112.532 Y119.991 E31.63173
G1 X112.267 Y120.348 E31.64652
G1 X112.17 Y120.551 E31.654
G1 X112.005 Y121.151 E31.6747
G1 X111.98 Y121.423 E31.68379
G1 X112.027 Y121.7 E31.69313
G1 X112.127 Y122.041 E31.70495
G1 X112.291 Y122.769 E31.72977
G1 X112.372 Y122.977 E31.7372
G1 X112.434 Y123.282 E31.74755
G1 X112.503 Y123.942 E31.76962
G1 X112.543 Y124.226 E31.77916
G1 X112.624 Y124.5 E31.78866
G1 X112.861 Y124.887 E31.80375
G1 X113.084 Y125.019 E31.81237
G0 F9000 X113.233 Y124.215
G0 X113.01 Y122.684
G0 X112.802 Y122.768
;TYPE:FILL
G1 F600 X113.546 Y119.994 E31.9079
G0 F9000 X113.406 Y120.226
G0 X112.751 Y121.072
G0 X112.539 Y121.014
G1 F600 X113.616 Y122.091 E31.95856
G0 F9000 X113.607 Y121.46
G1 F600 X112.539 Y121.747 E31.99534
G0 F9000 X113.04 Y121.6
G1 F2700 E26.99534
G0 F9000 X112.5 Y122.701
G0 X111.443 Y122.94
G0 X108.568 Y123.224
G0 X107.525 Y122.917
G0 X106.857 Y124.208
G0 X106.927 Y124.47
;TYPE:WALL-INNER
G1 F2700 E31.99534
G1 F427 X107.081 Y124.179 E32.01072
G1 F423.3 X107.123 Y123.843 E32.02669
G1 F493.8 X107.247 Y123.454 E32.04319
G1 F600 X107.273 Y123.225 E32.05085
G1 X107.341 Y122.909 E32.0616
G1 X107.412 Y122.705 E32.06879
G1 X107.602 Y121.898 E32.09636
G1 X107.718 Y121.546 E32.10869
G1 X107.689 Y121.292 E32.11719
G1 X107.519 Y120.797 E32.1346
G1 X107.416 Y120.637 E32.14093
G1 X107.15 Y120.444 E32.15186
G1 X106.755 Y120.306 E32.16578
G1 X106.425 Y120.133 E32.17817
G1 X106.442 Y120.564 E32.19252
G1 X106.435 Y121.538 E32.22491
G1 X106.394 Y122.421 E32.25431
G1 X106.4 Y122.702 E32.26366
G1 X106.459 Y123.433 E32.28805
G1 F493.8 X106.553 Y123.801 E32.3034
G1 F423.3 X106.519 Y124.211 E32.3228
G1 F427 X106.927 Y124.47 E32.34538
G0 F9000 X107.035 Y125.013
;TYPE:WALL-OUTER
G1 F600 X107.253 Y124.885 E32.35379
G1 X107.544 Y124.333 E32.37454
G1 X107.599 Y123.987 E32.3862
G1 X107.661 Y123.332 E32.40808
G1 X107.733 Y122.993 E32.41961
G1 X107.796 Y122.822 E32.42567
G1 X107.982 Y122.023 E32.45295
G1 X108.073 Y121.747 E32.46262
G1 X108.112 Y121.473 E32.47182
G1 X108.082 Y121.204 E32.48083
G1 X107.881 Y120.62 E32.50137
G1 X107.711 Y120.357 E32.51178
G1 X107.338 Y120.086 E32.52712
G1 X106.856 Y119.914 E32.54414
G1 X106.63 Y119.786 E32.55278
G1 X106.117 Y119.633 E32.57058
G1 X106.035 Y119.706 E32.57423
G1 X106.028 Y120.179 E32.58997
G1 X106.042 Y120.562 E32.60272
G1 X106.035 Y121.519 E32.63455
G1 X105.993 Y122.398 E32.66382
G1 X105.999 Y122.709 E32.67416
G1 X106.056 Y123.397 E32.69712
G1 X106.067 Y123.775 E32.7097
G1 X106.046 Y124.123 E32.7213
G1 X106.015 Y124.331 E32.72829
G1 X106.085 Y124.505 E32.73453
G1 X106.565 Y124.814 E32.75352
G1 X106.827 Y124.969 E32.76364
G1 X107.035 Y125.013 E32.77071
G0 F9000 X106.857 Y124.208
G0 X106.907 Y123.89
G0 X106.932 Y123.893
;TYPE:FILL
G1 F600 X106.584 Y123.544 E32.7871
G1 X106.533 Y123.356
G1 X107.199 Y123.177 E32.81004
G0 F9000 X106.509 Y123.073
G1 F600 X107.181 Y120.565 E32.8964
G0 F9000 X107.038 Y120.985
G1 F2700 E27.8964
;MESH:NONMESH
G0 F300 X107.038 Y120.985 Z11.4
G0 F9000 X106.289 Y119.911
G0 X106.408 Y118.833
G0 X106.883 Y108.892
G0 X106.977 Y107.582
;TIME_ELAPSED:249.237626
;LAYER:56
;TYPE:WALL-INNER
;MESH:llama.ply
G1 F2700 E32.8964
G1 F613.8 X107.011 Y107.31 E32.90531
G1 X107.074 Y106.936 E32.91764
G1 X107.222 Y106.554 E32.93096
G1 X107.247 Y106.39 E32.93636
G1 X106.752 Y106.398 E32.95245
G1 X106.923 Y107.184 E32.9786
G1 X106.977 Y107.582 E32.99166
G0 F9000 X106.665 Y108.056
;TYPE:WALL-OUTER
G1 F600 X107.154 Y108.031 E33.00795
G1 F601.5 X107.339 Y107.896 E33.01554
G1 X107.402 Y107.376 E33.03292
G1 X107.454 Y107.059 E33.04358
G1 F600 X107.607 Y106.656 E33.05792
G1 X107.663 Y106.287 E33.07033
G1 X107.659 Y106.045 E33.07838
G1 X107.529 Y105.965 E33.08346
G1 X107.152 Y106.002 E33.09606
G1 X106.797 Y106.004 E33.10787
G1 X106.498 Y105.975 E33.11786
G1 X106.324 Y105.989 E33.12366
G1 X106.389 Y106.577 E33.14334
G1 X106.532 Y107.241 E33.16593
G1 X106.58 Y107.584 E33.17745
G1 X106.582 Y107.86 E33.18663
G1 X106.665 Y108.056 E33.19371
G1 F2700 E28.19371
G0 F9000 X106.849 Y107.762
G0 X107.245 Y106.981
G0 X108.295 Y107.271
G0 X111.37 Y107.231
G0 X112.817 Y107.774
;TYPE:WALL-INNER
G1 F2700 E33.19371
G1 F1142.9 X112.8 Y107.445 E33.19946
G1 F912.5 X112.868 Y106.199 E33.22675
G1 F672.3 X112.402 Y106.204 E33.24058
G1 F609.1 X112.482 Y106.561 E33.25257
G1 F712.2 X112.546 Y106.941 E33.26337
G1 F895.5 X112.61 Y107.734 E33.2811
G1 F1066.7 X112.817 Y107.774 E33.28504
G0 F9000 X112.85 Y108.084
;TYPE:WALL-OUTER
G1 F600 X113.104 Y108.019 E33.29376
G1 X113.121 Y107.808 E33.3008
G1 X113.107 Y107.475 E33.31189
G1 X113.14 Y107.143 E33.32298
G1 X113.265 Y106.435 E33.3469
G1 X113.303 Y105.919 E33.36411
G1 X113.278 Y105.765 E33.36929
G1 X112.827 Y105.799 E33.38434
G1 X112.501 Y105.803 E33.39518
G1 X112.121 Y105.794 E33.40782
G1 X112.024 Y105.835 E33.41133
G1 X111.943 Y106.003 E33.41753
G1 X112.081 Y106.613 E33.43833
G1 X112.123 Y106.721 E33.44218
G1 X112.221 Y107.066 E33.45411
G1 X112.32 Y107.78 E33.47809
G1 X112.384 Y107.973 E33.48485
G1 X112.59 Y108.045 E33.49211
G1 X112.85 Y108.084 E33.50085
G1 F2700 E28.50085
G0 F9000 X112.84 Y107.782
G0 X113.076 Y108.92
G0 X113.61 Y118.482
G0 X113.708 Y119.56
G0 X113.233 Y124.254
G0 X113.164 Y124.631
;TYPE:WALL-INNER
G1 F2700 E33.50085
G1 F600 X113.367 Y124.487 E33.50913
G1 X113.713 Y124.295 E33.52229
G1 X113.67 Y123.959 E33.53356
G1 X113.654 Y123.583 E33.54608
G1 X113.672 Y123.206 E33.55863
G1 X113.716 Y122.798 E33.57228
G1 X113.734 Y122.108 E33.59524
G1 X113.693 Y120.111 E33.66167
G1 X113.695 Y119.75 E33.67368
G1 X113.391 Y119.883 E33.68471
G1 X113.117 Y120.024 E33.69496
G1 X112.804 Y120.283 E33.70848
G1 X112.569 Y120.537 E33.71998
G1 X112.298 Y121.151 E33.74231
G1 X112.269 Y121.476 E33.75316
G1 X112.499 Y122.069 E33.77431
G1 X112.601 Y122.459 E33.78772
G1 X112.687 Y122.873 E33.80179
G1 X112.759 Y123.116 E33.81022
G1 X112.83 Y123.475 E33.82239
G1 X112.935 Y124.282 E33.84945
G1 X113.164 Y124.631 E33.86334
G0 F9000 X113.117 Y125.04
;TYPE:WALL-OUTER
G1 F600 X113.321 Y125.01 E33.8702
G1 X113.618 Y124.802 E33.88226
G1 X113.838 Y124.684 E33.89056
G1 X114.094 Y124.462 E33.90183
G1 X114.112 Y124.249 E33.90894
G1 X114.07 Y123.939 E33.91934
G1 X114.054 Y123.602 E33.93056
G1 X114.073 Y123.212 E33.94355
G1 X114.116 Y122.826 E33.95647
G1 X114.134 Y122.1 E33.98062
G1 X114.093 Y120.115 E34.04666
G1 X114.099 Y119.458 E34.06851
G1 X114.017 Y119.355 E34.07289
G1 X113.923 Y119.321 E34.07622
G1 X113.668 Y119.344 E34.08473
G1 X113.397 Y119.413 E34.09403
G1 X113.174 Y119.546 E34.10267
G1 X112.895 Y119.688 E34.11308
G1 X112.528 Y119.992 E34.12893
G1 X112.263 Y120.278 E34.1419
G1 X112.122 Y120.553 E34.15218
G1 X111.981 Y120.874 E34.16384
G1 X111.896 Y121.154 E34.17357
G1 X111.872 Y121.421 E34.18249
G1 X111.924 Y121.691 E34.19163
G1 X112.134 Y122.238 E34.21112
G1 X112.213 Y122.562 E34.22221
G1 X112.299 Y122.973 E34.23618
G1 X112.367 Y123.195 E34.2439
G1 X112.433 Y123.527 E34.25516
G1 X112.524 Y124.228 E34.27867
G1 X112.603 Y124.502 E34.28816
G1 X112.849 Y124.903 E34.3038
G1 X113.117 Y125.04 E34.31381
G0 F9000 X113.233 Y124.254
G0 X112.982 Y122.815
G0 X112.773 Y122.878
;TYPE:FILL
G1 F600 X113.578 Y119.872 E34.41732
G0 F9000 X113.446 Y120.141
G0 X112.672 Y121.054
G0 X112.478 Y120.954
G1 F600 X113.653 Y122.129 E34.47258
G0 F9000 X113.64 Y121.452
G1 F600 X112.464 Y121.767 E34.51308
G0 F9000 X112.953 Y121.579
G1 F2700 E29.51308
G0 F9000 X112.426 Y122.51
G0 X111.367 Y122.739
G0 X108.641 Y123.25
G0 X107.589 Y123.026
G0 X106.865 Y124.245
G0 X106.964 Y124.618
;TYPE:WALL-INNER
G1 F2700 E34.51308
G1 F600 X107.182 Y124.227 E34.52797
G1 X107.234 Y123.917 E34.53842
G1 X107.299 Y123.408 E34.55549
G1 X107.523 Y122.446 E34.58834
G1 X107.634 Y122.052 E34.60196
G1 X107.863 Y121.51 E34.62153
G1 X107.838 Y121.28 E34.62922
G1 X107.544 Y120.679 E34.65147
G1 X107.206 Y120.43 E34.66544
G1 X106.854 Y120.284 E34.67811
G1 X106.626 Y120.151 E34.68689
G1 X106.39 Y120.076 E34.69513
G1 X106.39 Y121.033 E34.72696
G1 X106.347 Y121.955 E34.75766
G1 X106.341 Y122.455 E34.77429
G1 X106.348 Y122.76 E34.78443
G1 X106.401 Y123.689 E34.81538
G1 X106.37 Y124.265 E34.83457
G1 X106.653 Y124.441 E34.84565
G1 X106.743 Y124.485 E34.84898
G1 X106.964 Y124.618 E34.85756
G0 F9000 X107.035 Y125.048
;TYPE:WALL-OUTER
G1 F600 X107.262 Y124.905 E34.86649
G1 X107.565 Y124.363 E34.88714
G1 X107.629 Y123.984 E34.89992
G1 X107.688 Y123.504 E34.91601
G1 X107.909 Y122.55 E34.94858
G1 X108.003 Y122.208 E34.96038
G1 X108.205 Y121.73 E34.97764
G1 X108.261 Y121.464 E34.98668
G1 X108.232 Y121.211 E34.99515
G1 X108.111 Y120.928 E35.00538
G1 X107.965 Y120.63 E35.01642
G1 X107.785 Y120.359 E35.02724
G1 X107.41 Y120.08 E35.04279
G1 X107.085 Y119.953 E35.05439
G1 X106.79 Y119.782 E35.06573
G1 X106.412 Y119.658 E35.07897
G1 X106.109 Y119.531 E35.08989
G1 X105.955 Y119.696 E35.0974
G1 X105.989 Y120.243 E35.11563
G1 X105.99 Y121.033 E35.1419
G1 X105.947 Y121.95 E35.17244
G1 X105.941 Y122.457 E35.1893
G1 X105.948 Y122.782 E35.20011
G1 X106.001 Y123.712 E35.23109
G1 X105.964 Y124.337 E35.25192
G1 X106.013 Y124.533 E35.25864
G1 X106.208 Y124.632 E35.26591
G1 X106.471 Y124.801 E35.27631
G1 X106.539 Y124.829 E35.27876
G1 X106.832 Y125.004 E35.29011
G1 X107.035 Y125.048 E35.29702
G0 F9000 X107.125 Y124.085
;TYPE:FILL
G1 F600 X106.465 Y123.426 E35.32804
G1 X106.463 Y123.375
G1 X107.273 Y123.157 E35.35594
G0 F9000 X106.456 Y123.269
G1 F600 X107.193 Y120.522 E35.45053
G0 F9000 X106.989 Y120.925
G1 F2700 E30.45053
;MESH:NONMESH
G0 F300 X106.989 Y120.925 Z11.6
G0 F9000 X106.343 Y119.871
G0 X106.79 Y118.875
G0 X106.9 Y108.91
G0 X106.879 Y107.755
;TIME_ELAPSED:260.723694
;LAYER:57
;TYPE:WALL-INNER
;MESH:llama.ply
G1 F2700 E35.45053
G1 F872.7 X107.073 Y107.741 E35.45498
G1 F975.6 X107.115 Y107.419 E35.46162
G1 F802.7 X107.143 Y107.085 E35.46995
G1 F629.9 X107.223 Y106.752 E35.4808
G1 F550.5 X107.241 Y106.635 E35.4851
G1 F539.3 X107.309 Y106.362 E35.49551
G1 X106.77 Y106.358 E35.51545
G1 X106.802 Y106.606 E35.5247
G1 F559.4 X106.802 Y106.773 E35.53066
G1 F654 X106.879 Y107.755 E35.56072
G0 F9000 X106.853 Y108.071
;TYPE:WALL-OUTER
G1 F600 X107.214 Y108.046 E35.57276
G1 X107.32 Y107.969 E35.57711
G1 X107.377 Y107.831 E35.58208
G1 X107.424 Y107.545 E35.59172
G1 X107.436 Y107.516 E35.59276
G1 X107.475 Y107.252 E35.60164
G1 X107.62 Y106.874 E35.6151
G1 X107.679 Y106.616 E35.62391
G1 X107.707 Y106.548 E35.62635
G1 X107.756 Y106.276 E35.63555
G1 X107.769 Y106.046 E35.64321
G1 X107.646 Y105.879 E35.65011
G1 X107.135 Y105.939 E35.66722
G1 X106.796 Y105.938 E35.67849
G1 X106.328 Y105.885 E35.69416
G1 X106.285 Y106.022 E35.69893
G1 X106.335 Y106.296 E35.7082
G1 X106.382 Y106.642 E35.71981
G1 X106.4 Y106.849 E35.72672
G1 X106.487 Y107.237 E35.73995
G1 X106.543 Y107.563 E35.75095
G1 X106.555 Y107.864 E35.76097
G1 X106.62 Y108.051 E35.76755
G1 X106.853 Y108.071 E35.77533
G1 F2700 E30.77533
G0 F9000 X106.858 Y107.772
G0 X107.264 Y107.184
G0 X108.317 Y107.466
G0 X111.303 Y107.346
G0 X112.848 Y107.82
;TYPE:WALL-INNER
G1 F2700 E35.77533
G1 F836.2 X112.835 Y107.217 E35.78973
G1 F646.9 X112.863 Y106.697 E35.80579
G1 F535.7 X112.853 Y106.433 E35.81563
G1 F509.6 X112.873 Y106.176 E35.82573
G1 X112.617 Y106.186 E35.83576
G1 X112.295 Y106.175 E35.84838
G1 X112.394 Y106.495 E35.8615
G1 F582.5 X112.504 Y107.017 E35.87977
G1 F716.4 X112.523 Y107.233 E35.88581
G1 F797.3 X112.6 Y107.747 E35.89882
G1 F879.1 X112.848 Y107.82 E35.90469
G0 F9000 X112.854 Y108.159
;TYPE:WALL-OUTER
G1 F600 X113.08 Y108.101 E35.91245
G1 X113.16 Y108.029 E35.91603
G1 X113.181 Y107.804 E35.92355
G1 X113.17 Y107.474 E35.93453
G1 X113.203 Y107.141 E35.94566
G1 X113.274 Y106.744 E35.95907
G1 X113.295 Y106.322 E35.97312
G1 X113.338 Y105.908 E35.98697
G1 X113.322 Y105.722 E35.99318
G1 X112.614 Y105.751 E36.01674
G1 X112.197 Y105.736 E36.03062
G1 X111.885 Y105.757 E36.04102
G1 X111.819 Y105.955 E36.04797
G1 X111.861 Y106.23 E36.05722
G1 X111.924 Y106.499 E36.06641
G1 X111.969 Y106.597 E36.06999
G1 X112.152 Y107.168 E36.08994
G1 X112.171 Y107.303 E36.09447
G1 X112.357 Y107.995 E36.1183
G1 X112.609 Y108.114 E36.12757
G1 X112.854 Y108.159 E36.13586
G1 F2700 E31.13586
G0 F9000 X112.845 Y107.857
G0 X113.118 Y108.985
G0 X113.558 Y118.382
G0 X113.714 Y119.455
G0 X113.232 Y124.293
G0 X113.166 Y124.657
;TYPE:WALL-INNER
G1 F2700 E36.13586
G1 F600 X113.42 Y124.493 E36.14591
G1 X113.764 Y124.29 E36.1592
G1 X113.714 Y123.582 E36.18281
G1 X113.761 Y122.6 E36.21551
G1 X113.772 Y122.016 E36.23493
G1 X113.721 Y120.127 E36.29778
G1 X113.724 Y119.64 E36.31398
G1 X113.553 Y119.684 E36.31985
G1 X113.325 Y119.819 E36.32867
G1 X113.103 Y119.978 E36.33775
G1 X112.969 Y120.112 E36.34405
G1 X112.746 Y120.299 E36.35373
G1 X112.454 Y120.594 E36.36754
G1 X112.275 Y120.932 E36.38026
G1 X112.195 Y121.057 E36.38519
G1 X112.124 Y121.423 E36.3976
G1 X112.504 Y122.27 E36.42847
G1 X112.613 Y122.694 E36.44303
G1 X112.702 Y123.17 E36.45914
G1 X112.815 Y123.663 E36.47596
G1 X112.909 Y124.29 E36.49705
G1 X113.166 Y124.657 E36.51195
G0 F9000 X113.119 Y125.056
;TYPE:WALL-OUTER
G1 F600 X113.349 Y125.026 E36.51966
G1 X113.617 Y124.841 E36.5305
G1 X114.006 Y124.623 E36.54533
G1 X114.182 Y124.454 E36.55344
G1 X114.114 Y123.628 E36.58101
G1 X114.161 Y122.608 E36.61497
G1 X114.172 Y122.005 E36.63503
G1 X114.121 Y120.13 E36.69742
G1 X114.126 Y119.418 E36.7211
G1 X114.091 Y119.265 E36.72632
G1 X113.936 Y119.201 E36.73189
G1 X113.677 Y119.239 E36.7406
G1 X113.399 Y119.31 E36.75014
G1 X113.116 Y119.477 E36.76107
G1 X112.841 Y119.674 E36.77232
G1 X112.71 Y119.807 E36.77853
G1 X112.48 Y119.997 E36.78846
G1 X112.293 Y120.196 E36.79754
G1 X112.132 Y120.348 E36.8049
G1 X111.928 Y120.732 E36.81937
G1 X111.829 Y120.887 E36.82548
G1 X111.745 Y121.155 E36.83482
G1 X111.728 Y121.418 E36.84359
G1 X111.786 Y121.675 E36.85235
G1 X111.841 Y121.771 E36.85603
G1 X112.131 Y122.414 E36.87949
G1 X112.219 Y122.767 E36.89159
G1 X112.303 Y123.22 E36.90692
G1 X112.419 Y123.723 E36.92409
G1 X112.495 Y124.227 E36.94104
G1 X112.574 Y124.503 E36.95059
G1 X112.748 Y124.78 E36.96147
G1 X112.892 Y124.945 E36.96875
G1 X113.119 Y125.056 E36.97716
G0 F9000 X113.232 Y124.293
G0 X112.962 Y122.937
G0 X112.747 Y122.976
;TYPE:FILL
G1 F600 X113.589 Y119.834 E37.08535
G0 F9000 X113.474 Y120.018
G0 X112.59 Y120.975
G0 X112.396 Y120.872
G1 F600 X113.69 Y122.165 E37.14619
G0 F9000 X113.676 Y121.442
G1 F600 X112.373 Y121.791 E37.19105
G0 F9000 X112.849 Y121.578
G1 F2700 E32.19105
G0 F9000 X112.121 Y121.906
G0 X111.151 Y122.345
G0 X108.76 Y122.955
G0 X107.705 Y122.704
G0 X106.878 Y124.278
G0 X106.965 Y124.646
;TYPE:WALL-INNER
G1 F2700 E37.19105
G1 F600 X107.208 Y124.253 E37.20642
G1 X107.315 Y123.647 E37.22689
G1 X107.429 Y123.175 E37.24304
G1 X107.537 Y122.632 E37.26145
G1 X107.645 Y122.261 E37.27431
G1 X107.86 Y121.852 E37.28967
G1 X108.028 Y121.457 E37.30395
G1 X107.939 Y121.135 E37.31506
G1 X107.579 Y120.645 E37.33528
G1 X107.273 Y120.43 E37.34772
G1 X107.018 Y120.312 E37.35707
G1 X106.715 Y120.134 E37.36876
G1 X106.335 Y119.971 E37.38251
G1 X106.347 Y120.851 E37.41178
G1 X106.306 Y121.88 E37.44603
G1 X106.298 Y122.459 E37.46529
G1 X106.307 Y122.787 E37.47621
G1 X106.357 Y123.703 E37.50672
G1 X106.336 Y124.297 E37.52649
G1 X106.75 Y124.516 E37.54206
G1 X106.965 Y124.646 E37.55042
G0 F9000 X107.033 Y125.083
;TYPE:WALL-OUTER
G1 F600 X107.27 Y124.923 E37.55993
G1 X107.524 Y124.502 E37.57628
G1 X107.611 Y124.275 E37.58437
G1 X107.712 Y123.704 E37.60366
G1 X107.818 Y123.275 E37.61835
G1 X107.921 Y122.743 E37.63638
G1 X108.012 Y122.43 E37.64722
G1 X108.223 Y122.022 E37.6625
G1 X108.328 Y121.767 E37.67167
G1 X108.359 Y121.713 E37.67374
G1 X108.43 Y121.446 E37.68293
G1 X108.4 Y121.208 E37.69091
G1 X108.292 Y120.94 E37.70052
G1 X108.088 Y120.657 E37.71212
G1 X108.024 Y120.585 E37.71532
G1 X107.867 Y120.359 E37.72448
G1 X107.471 Y120.08 E37.74059
G1 X107.238 Y119.976 E37.74908
G1 X106.9 Y119.774 E37.76217
G1 X106.617 Y119.674 E37.77215
G1 X106.288 Y119.474 E37.78496
G1 X106.038 Y119.417 E37.79349
G1 X105.949 Y119.453 E37.79668
G1 X105.917 Y119.52 E37.79915
G1 X105.944 Y120.244 E37.82325
G1 X105.946 Y120.852 E37.84347
G1 X105.906 Y121.874 E37.87749
G1 X105.898 Y122.459 E37.89695
G1 X105.907 Y122.813 E37.90873
G1 X105.957 Y123.717 E37.93884
G1 X105.944 Y124.058 E37.95019
G1 X105.92 Y124.351 E37.95997
G1 X105.949 Y124.559 E37.96695
G1 X106.216 Y124.683 E37.97674
G1 X106.544 Y124.859 E37.98912
G1 X106.836 Y125.034 E38.00045
G1 X107.033 Y125.083 E38.0072
G0 F9000 X107.151 Y124.112
;TYPE:FILL
G1 F600 X106.419 Y123.38 E38.04163
G1 X106.42 Y123.386
G1 X107.353 Y123.136 E38.07376
G0 F9000 X106.42 Y123.405
G1 F600 X107.202 Y120.485 E38.1743
G0 F9000 X106.986 Y120.961
G1 F2700 E33.1743
;MESH:NONMESH
G0 F300 X106.986 Y120.961 Z11.8
G0 F9000 X106.207 Y119.68
G0 X106.447 Y118.622
G0 X106.769 Y108.932
G0 X106.957 Y107.655
;TIME_ELAPSED:272.664947
;LAYER:58
;TYPE:WALL-INNER
;MESH:llama.ply
G1 F2700 E38.1743
G1 F462.4 X106.994 Y107.651 E38.1759
G1 X107.082 Y107.391 E38.18775
G1 X107.216 Y106.928 E38.20855
G1 X107.338 Y106.596 E38.22381
G1 X107.496 Y106.284 E38.23891
G1 X107.205 Y106.314 E38.25153
G1 X106.779 Y106.324 E38.26992
G1 X106.863 Y107.091 E38.30322
G1 X106.957 Y107.655 E38.32789
G0 F9000 X106.859 Y108.127
;TYPE:WALL-OUTER
G1 F600 X107.128 Y108.099 E38.33689
G1 X107.365 Y108.022 E38.34518
G1 X107.527 Y107.516 E38.36285
G1 X107.541 Y107.437 E38.36552
G1 X107.633 Y107.122 E38.37643
G1 X107.735 Y106.873 E38.38538
G1 X107.752 Y106.798 E38.38794
G1 X107.893 Y106.529 E38.39804
G1 X108.01 Y106.239 E38.40844
G1 X108.052 Y106.035 E38.41537
G1 X107.899 Y105.844 E38.42351
G1 X107.749 Y105.81 E38.42862
G1 X107.457 Y105.826 E38.43835
G1 X107.157 Y105.858 E38.44839
G1 X106.811 Y105.865 E38.4599
G1 X106.281 Y105.847 E38.47753
G1 X106.248 Y106.011 E38.4831
G1 X106.349 Y106.618 E38.50356
G1 X106.409 Y107.166 E38.5219
G1 X106.474 Y107.554 E38.53498
G1 X106.483 Y107.866 E38.54537
G1 X106.564 Y108.083 E38.55307
G1 X106.859 Y108.127 E38.56299
G1 F2700 E33.56299
G0 F9000 X106.863 Y107.827
G0 X107.43 Y107.041
G0 X108.454 Y107.397
G0 X110.885 Y106.866
G0 X111.83 Y106.337
G0 X112.663 Y107.147
G0 X112.78 Y107.742
;TYPE:WALL-INNER
G1 F2700 E38.56299
G1 F424.8 X112.772 Y107.436 E38.57737
G1 X112.855 Y106.176 E38.63669
G1 X112.03 Y106.153 E38.67547
G1 X112.248 Y106.47 E38.69354
G1 X112.474 Y106.939 E38.718
G1 X112.572 Y107.331 E38.73698
G1 X112.685 Y107.686 E38.75449
G1 X112.78 Y107.742 E38.75967
G0 F9000 X112.864 Y108.254
;TYPE:WALL-OUTER
G1 F600 X113.071 Y108.196 E38.76682
G1 X113.227 Y108.032 E38.77434
G1 X113.265 Y107.797 E38.78226
G1 X113.253 Y107.476 E38.79295
G1 X113.282 Y107.13 E38.80449
G1 X113.293 Y106.844 E38.81401
G1 X113.34 Y106.202 E38.83542
G1 X113.377 Y105.898 E38.84561
G1 X113.37 Y105.671 E38.85316
G1 X112.814 Y105.693 E38.87167
G1 X111.896 Y105.67 E38.90221
G1 X111.643 Y105.717 E38.91077
G1 X111.488 Y105.779 E38.91632
G1 X111.46 Y105.943 E38.92186
G1 X111.498 Y106.191 E38.9302
G1 X111.648 Y106.459 E38.94042
G1 X111.792 Y106.644 E38.94821
G1 X112.013 Y107.093 E38.96486
G1 X112.106 Y107.459 E38.97742
G1 X112.2 Y107.754 E38.98772
G1 X112.337 Y108.044 E38.99838
G1 X112.611 Y108.199 E39.00886
G1 X112.864 Y108.254 E39.01747
G1 F2700 E34.01747
G0 F9000 X112.856 Y107.949
G0 X113.15 Y109.072
G0 X113.498 Y118.262
G0 X113.758 Y119.314
G0 X113.223 Y124.329
G0 X113.211 Y124.648
;TYPE:WALL-INNER
G1 F2700 E39.01747
G1 F600 X113.816 Y124.301 E39.04066
G1 X113.783 Y123.992 E39.051
G1 X113.76 Y123.646 E39.06253
G1 X113.764 Y123.29 E39.07437
G1 X113.797 Y122.63 E39.09635
G1 X113.811 Y122.012 E39.11691
G1 X113.749 Y120.15 E39.17888
G1 X113.751 Y119.508 E39.20023
G1 X113.376 Y119.686 E39.21404
G1 X112.801 Y120.242 E39.24064
G1 X112.637 Y120.355 E39.24726
G1 X112.361 Y120.591 E39.25934
G1 X112.139 Y120.846 E39.27059
G1 X111.997 Y121.067 E39.27933
G1 X111.943 Y121.222 E39.28478
G1 X111.996 Y121.504 E39.29433
G1 X112.148 Y121.762 E39.30429
G1 X112.514 Y122.481 E39.33112
G1 X112.617 Y122.913 E39.34589
G1 X112.708 Y123.509 E39.36595
G1 X112.786 Y123.804 E39.37609
G1 X112.88 Y124.292 E39.39262
G1 X113.1 Y124.629 E39.40601
G1 X113.211 Y124.648 E39.40976
G0 F9000 X113.12 Y125.07
;TYPE:WALL-OUTER
G1 F600 X113.38 Y125.037 E39.41847
G1 X113.618 Y124.876 E39.42803
G1 X114.219 Y124.529 E39.45111
G1 X114.215 Y124.255 E39.46023
G1 X114.182 Y123.966 E39.4699
G1 X114.16 Y123.607 E39.48186
G1 X114.164 Y123.31 E39.49174
G1 X114.197 Y122.64 E39.51405
G1 X114.211 Y121.999 E39.53538
G1 X114.149 Y120.152 E39.59684
G1 X114.152 Y119.492 E39.6188
G1 X114.13 Y119.106 E39.63166
G1 X113.943 Y119.043 E39.63822
G1 X113.681 Y119.109 E39.6472
G1 X113.407 Y119.201 E39.65682
G1 X113.131 Y119.367 E39.66753
G1 X112.484 Y119.984 E39.69727
G1 X112.419 Y120.015 E39.69966
G1 X112.079 Y120.307 E39.71457
G1 X111.818 Y120.605 E39.72774
G1 X111.635 Y120.891 E39.73904
G1 X111.543 Y121.154 E39.7483
G1 X111.543 Y121.404 E39.75662
G1 X111.629 Y121.669 E39.76588
G1 X111.808 Y121.975 E39.77768
G1 X112.14 Y122.64 E39.8024
G1 X112.218 Y122.956 E39.81322
G1 X112.316 Y123.591 E39.83459
G1 X112.401 Y123.916 E39.84577
G1 X112.459 Y124.223 E39.85616
G1 X112.54 Y124.503 E39.86585
G1 X112.718 Y124.777 E39.87672
G1 X112.89 Y124.964 E39.88517
G1 X113.12 Y125.07 E39.89359
G0 F9000 X113.223 Y124.329
G0 X112.938 Y123.037
G0 X112.722 Y123.069
;TYPE:FILL
G1 F600 X113.625 Y119.698 E40.00967
G0 F9000 X113.502 Y119.9
G0 X112.467 Y120.923
G0 X112.302 Y120.778
G1 F600 X113.726 Y122.202 E40.07665
G0 F9000 X113.71 Y121.433
G1 F600 X112.265 Y121.82 E40.1264
G0 F9000 X112.73 Y121.585
G1 F2700 E35.1264
G0 F9000 X111.83 Y121.579
G0 X110.799 Y121.915
G0 X108.782 Y123.163
G0 X107.728 Y122.903
G0 X106.892 Y124.311
G0 X106.972 Y124.675
;TYPE:WALL-INNER
G1 F2700 E40.1264
G1 F600 X107.238 Y124.286 E40.14208
G1 X107.348 Y123.816 E40.15813
G1 X107.422 Y123.566 E40.1668
G1 X107.55 Y122.87 E40.19034
G1 X107.674 Y122.463 E40.20449
G1 X107.887 Y122.046 E40.22006
G1 X108.336 Y121.331 E40.24815
G1 X108.256 Y121.202 E40.25319
G1 X108.028 Y120.953 E40.26442
G1 X107.768 Y120.718 E40.27608
G1 X107.732 Y120.676 E40.27792
G1 X107.28 Y120.42 E40.2952
G1 X106.993 Y120.292 E40.30565
G1 X106.756 Y120.124 E40.31531
G1 X106.605 Y120.053 E40.32086
G1 X106.31 Y119.88 E40.33224
G1 X106.324 Y120.238 E40.34415
G1 X106.321 Y120.677 E40.35875
G1 X106.254 Y122.149 E40.40776
G1 X106.265 Y122.767 E40.42832
G1 X106.305 Y123.392 E40.44915
G1 X106.314 Y123.709 E40.4597
G1 X106.27 Y124.304 E40.47954
G1 X106.533 Y124.444 E40.48945
G1 X106.704 Y124.519 E40.49566
G1 X106.972 Y124.675 E40.50598
G0 F9000 X107.052 Y125.095
;TYPE:WALL-OUTER
G1 F600 X107.277 Y124.937 E40.51512
G1 X107.541 Y124.552 E40.53065
G1 X107.653 Y124.268 E40.5408
G1 X107.741 Y123.896 E40.55352
G1 X107.812 Y123.66 E40.56171
G1 X107.94 Y122.958 E40.58545
G1 X108.042 Y122.628 E40.59693
G1 X108.224 Y122.262 E40.61053
G1 X108.589 Y121.683 E40.63329
G1 X108.724 Y121.42 E40.64313
G1 X108.729 Y121.207 E40.65021
G1 X108.577 Y120.96 E40.65986
G1 X108.31 Y120.669 E40.67299
G1 X108.036 Y120.421 E40.68529
G1 X107.991 Y120.364 E40.6877
G1 X107.53 Y120.109 E40.70522
G1 X107.489 Y120.075 E40.707
G1 X107.183 Y119.94 E40.71812
G1 X106.954 Y119.772 E40.72757
G1 X106.851 Y119.73 E40.73127
G1 X106.286 Y119.403 E40.75298
G1 X105.999 Y119.279 E40.76338
G1 X105.902 Y119.278 E40.7666
G1 X105.901 Y119.68 E40.77997
G1 X105.924 Y120.242 E40.79868
G1 X105.921 Y120.662 E40.81265
G1 X105.901 Y121.207 E40.83079
G1 X105.867 Y121.748 E40.84882
G1 X105.854 Y122.172 E40.86293
G1 X105.864 Y122.768 E40.88275
G1 X105.905 Y123.402 E40.90389
G1 X105.914 Y123.719 E40.91443
G1 X105.864 Y124.357 E40.93572
G1 X105.884 Y124.581 E40.9432
G1 X106.141 Y124.681 E40.95237
G1 X106.53 Y124.879 E40.96689
G1 X106.832 Y125.058 E40.97856
G1 X107.052 Y125.095 E40.98598
G0 F9000 X107.188 Y124.148
;TYPE:FILL
G1 F600 X106.381 Y123.342 E41.02392
G1 X106.385 Y123.396
G1 X107.421 Y123.118 E41.0596
G0 F9000 X107.208 Y123.078
G0 X106.609 Y123.525
G0 X106.387 Y123.53
G1 F600 X107.205 Y120.474 E41.16482
G0 F9000 X106.928 Y120.919
G1 F2700 E36.16482
;MESH:NONMESH
G0 F300 X106.928 Y120.919 Z12
G0 F9000 X106.207 Y119.61
G0 X106.503 Y118.565
G0 X107.294 Y108.95
G0 X108.247 Y106.088
;TIME_ELAPSED:285.608691
;LAYER:59
;TYPE:WALL-INNER
;MESH:llama.ply
G1 F2700 E41.16482
G1 F1017.6 X108.351 Y106.066 E41.16737
G1 F1109.8 X108.725 Y106.042 E41.17563
G0 F9000 X108.239 Y106.18
G0 X107.009 Y107.515
G0 X107.04 Y107.819
G1 F735.2 X107.16 Y107.774 E41.17989
G1 X107.356 Y107.36 E41.19513
G1 X107.447 Y107.03 E41.20651
G1 F738.9 X107.583 Y106.694 E41.21851
G1 F742.6 X107.941 Y106.242 E41.23749
G1 F859.9 X108.247 Y106.088 E41.24724
G1 X107.877 Y106.105 E41.25777
G1 F740.8 X107.211 Y106.189 E41.27993
G1 F735.2 X106.659 Y106.215 E41.29831
G1 X106.714 Y106.573 E41.31036
G1 X106.791 Y107.271 E41.33371
G1 X106.811 Y107.818 E41.35192
G1 X107.04 Y107.819 E41.35953
G0 F9000 X107.009 Y107.515
G0 X108.185 Y106.195
G0 X109.605 Y106.022
G0 X111.07 Y106.241
G0 X111.451 Y106.423
G0 X112.661 Y107.662
G0 X112.835 Y107.97
G1 F735.2 X112.918 Y107.944 E41.36243
G1 X112.915 Y107.133 E41.3894
G1 X112.97 Y106.36 E41.41518
G1 X113.006 Y106.036 E41.42602
G1 X112.337 Y106.019 E41.44828
G1 X111.669 Y105.963 E41.47057
G1 X111.517 Y105.996 E41.47575
G1 F823.8 X111.059 Y105.945 E41.48943
G1 F993.5 X110.461 Y105.827 E41.50443
G1 F1118.2 X110.161 Y105.757 E41.51116
G1 F1210.2 X109.513 Y105.748 E41.52426
G1 F1235.7 X109.285 Y105.82 E41.52899
G1 X109.028 Y105.958 E41.53476
G1 F1225.4 X108.725 Y106.042 E41.54104
G1 X109.109 Y106.041 E41.5487
G1 F1235.7 X109.298 Y106.081 E41.55252
G1 F1240.9 X109.578 Y105.958 E41.55855
G1 F1210.2 X110.122 Y106.003 E41.56958
G1 F1118.2 X110.411 Y106.103 E41.57627
G1 F1101.5 X110.604 Y106.104 E41.58055
G1 F1220.3 X111.047 Y106.165 E41.58951
G1 F1122.5 X111.183 Y106.174 E41.59248
G1 F845.1 X111.469 Y106.253 E41.60107
G1 F735.2 X111.657 Y106.363 E41.60831
G1 X112.062 Y106.832 E41.62892
G1 X112.17 Y107.051 E41.63705
G1 X112.291 Y107.524 E41.65328
G1 X112.441 Y107.739 E41.662
G1 X112.516 Y107.875 E41.66717
G1 X112.835 Y107.97 E41.67824
G0 F9000 X112.858 Y108.375
;TYPE:WALL-OUTER
G1 F735.2 X113.13 Y108.31 E41.68754
G1 X113.318 Y108.088 E41.69722
G1 X113.314 Y107.161 E41.72805
G1 X113.368 Y106.404 E41.75329
G1 X113.449 Y105.681 E41.77749
G1 X113.373 Y105.589 E41.78146
G1 X112.826 Y105.63 E41.7997
G1 X112.365 Y105.62 E41.81504
G1 X112.022 Y105.594 E41.82648
G1 X111.861 Y105.564 E41.83193
G1 X111.599 Y105.564 E41.84064
G1 X111.504 Y105.595 E41.84396
G1 X111.064 Y105.626 E41.85863
G1 X110.609 Y105.51 E41.87425
G1 X110.187 Y105.432 E41.88853
G1 X109.42 Y105.448 E41.91404
G1 X109.159 Y105.524 E41.92308
G1 X108.95 Y105.645 E41.93112
G1 X108.615 Y105.741 E41.94271
G1 X108.324 Y105.719 E41.95241
G1 X108.197 Y105.747 E41.95674
G1 F737.1 X107.888 Y105.702 E41.9671
G1 X107.147 Y105.793 E41.99187
G1 F735.2 X106.815 Y105.806 E42.00292
G1 X106.223 Y105.786 E42.02262
G1 X106.208 Y105.997 E42.02965
G1 X106.267 Y106.294 E42.03973
G1 X106.316 Y106.618 E42.05062
G1 X106.389 Y107.265 E42.07228
G1 X106.414 Y107.927 E42.09431
G1 X106.464 Y108.09 E42.09998
G1 X106.618 Y108.189 E42.10607
G1 X106.87 Y108.237 E42.11461
G1 X107.129 Y108.213 E42.12326
G1 X107.452 Y108.094 E42.13471
G1 X107.734 Y107.498 E42.15664
G1 X107.82 Y107.175 E42.16775
G1 X107.924 Y106.913 E42.17713
G1 F737.1 X108.305 Y106.423 E42.19772
G1 X108.731 Y106.363 E42.212
G1 F735.2 X109.082 Y106.361 E42.22367
G1 X109.339 Y106.415 E42.2324
G1 X109.646 Y106.266 E42.24375
G1 X110.068 Y106.324 E42.25792
G1 X110.35 Y106.445 E42.26813
G1 X110.655 Y106.432 E42.27828
G1 X111.007 Y106.475 E42.29008
G1 X111.397 Y106.668 E42.30455
G1 X111.77 Y107.108 E42.32373
G1 X111.868 Y107.481 E42.33656
G1 X111.952 Y107.739 E42.34559
G1 X112.076 Y107.908 E42.35256
G1 X112.224 Y108.176 E42.36274
G1 X112.604 Y108.345 E42.37657
G1 X112.858 Y108.375 E42.38508
G0 F9000 X112.661 Y107.662
G0 X111.54 Y106.466
G0 X111.07 Y106.241
G0 X109.605 Y106.022
G0 X108.185 Y106.195
G0 X107.084 Y107.229
G0 X107.294 Y107.284
;TYPE:FILL
G1 F735.2 X106.818 Y106.808 E42.40747
G0 F9000 X107.039 Y106.784
G0 X108.185 Y106.195
G0 X109.605 Y106.022
G0 X111.07 Y106.241
G0 X112.384 Y106.83
G0 X112.728 Y106.669
G0 X112.617 Y106.661
;TYPE:SKIN
G1 F865 X112.4 Y106.779 E42.41445
G1 X112.334 Y106.644 E42.4187
G1 X112.079 Y106.341 E42.4299
G1 X112.586 Y106.358 E42.44424
G1 X112.629 Y106.508 E42.44865
G1 X112.617 Y106.661 E42.45299
G1 F2700 E37.45299
G0 F9000 X112.728 Y106.669
G0 X112.847 Y108.154
G0 X113.096 Y109.207
G0 X113.494 Y117.976
G0 X113.661 Y119.045
G0 X113.206 Y124.36
G0 X113.164 Y124.67
;TYPE:WALL-INNER
G1 F2700 E42.45299
G1 F735.2 X113.259 Y124.657 E42.45618
G1 X113.396 Y124.565 E42.46167
G1 X113.868 Y124.303 E42.47962
G1 X113.831 Y124 E42.48977
G1 X113.805 Y123.656 E42.50125
G1 X113.805 Y123.265 E42.51425
G1 X113.835 Y122.631 E42.53536
G1 X113.852 Y122.009 E42.55606
G1 X113.845 Y121.396 E42.57645
G1 X113.788 Y120.16 E42.6176
G1 X113.774 Y119.191 E42.64983
G1 X113.551 Y119.39 E42.65978
G1 X113.444 Y119.456 E42.66396
G1 X113.324 Y119.623 E42.6708
G1 X113.088 Y119.863 E42.68199
G1 X112.675 Y120.167 E42.69905
G1 X112.486 Y120.268 E42.70618
G1 X112.1 Y120.555 E42.72217
G1 X111.82 Y120.86 E42.73594
G1 X111.587 Y121.209 E42.7499
G1 X111.722 Y121.504 E42.76069
G1 X112.075 Y122.073 E42.78296
G1 X112.343 Y122.475 E42.79903
G1 X112.517 Y123.09 E42.82029
G1 X112.631 Y123.69 E42.8406
G1 X112.672 Y123.828 E42.84539
G1 X112.762 Y124.24 E42.85942
G1 X113.052 Y124.626 E42.87548
G1 X113.164 Y124.67 E42.87948
G0 F9000 X113.116 Y125.08
;TYPE:WALL-OUTER
G1 F735.2 X113.404 Y125.041 E42.88914
G1 X113.612 Y124.902 E42.89747
G1 X113.938 Y124.722 E42.90985
G1 X114.215 Y124.606 E42.91984
G1 X114.295 Y124.483 E42.92472
G1 X114.228 Y123.942 E42.94285
G1 X114.204 Y123.626 E42.95339
G1 X114.205 Y123.284 E42.96477
G1 X114.235 Y122.642 E42.98614
G1 X114.252 Y122.005 E43.00734
G1 X114.245 Y121.378 E43.02819
G1 X114.188 Y120.134 E43.06961
G1 X114.183 Y119.498 E43.09077
G1 X114.16 Y118.8 E43.11399
G1 X113.935 Y118.782 E43.1215
G1 X113.561 Y118.84 E43.13409
G1 X113.356 Y119.037 E43.14355
G1 X113.154 Y119.166 E43.15152
G1 X113.067 Y119.308 E43.15706
G1 X112.823 Y119.563 E43.16879
G1 X112.502 Y119.797 E43.18201
G1 X112.309 Y119.84 E43.18858
G1 X112.209 Y119.98 E43.19431
G1 X111.833 Y120.255 E43.2098
G1 X111.504 Y120.612 E43.22595
G1 X111.207 Y121.059 E43.2438
G1 X111.201 Y121.334 E43.25294
G1 X111.334 Y121.602 E43.2629
G1 X111.356 Y121.672 E43.26534
G1 X111.743 Y122.296 E43.28976
G1 X111.975 Y122.643 E43.30364
G1 X112.079 Y123.035 E43.31713
G1 X112.124 Y123.166 E43.32174
G1 X112.243 Y123.786 E43.34273
G1 X112.281 Y123.914 E43.34718
G1 X112.347 Y124.215 E43.35742
G1 X112.45 Y124.491 E43.36722
G1 X112.658 Y124.768 E43.37874
G1 X112.884 Y124.991 E43.3893
G1 X113.116 Y125.08 E43.39757
G0 F9000 X113.206 Y124.36
G0 X112.863 Y123.307
G0 X112.647 Y123.347
;TYPE:FILL
G1 F735.2 X113.664 Y119.551 E43.52828
G0 F9000 X113.558 Y119.708
G0 X113.378 Y119.903
G0 X112.297 Y120.781
G0 X112.147 Y120.622
G1 F735.2 X113.766 Y122.241 E43.60443
G0 F9000 X113.764 Y121.418
G1 F735.2 X112.047 Y121.878 E43.66355
G0 F9000 X112.49 Y121.606
G1 F2700 E38.66355
G0 F9000 X111.558 Y121.583
G0 X110.528 Y121.924
G0 X108.923 Y123.191
G0 X107.896 Y122.818
G0 X106.908 Y124.346
G0 X106.982 Y124.706
;TYPE:WALL-INNER
G1 F2700 E43.66355
G1 F735.2 X107.299 Y124.284 E43.68111
G1 X107.443 Y123.902 E43.69468
G1 X107.56 Y123.549 E43.70705
G1 X107.72 Y122.768 E43.73357
G1 X108.106 Y122.049 E43.76071
G1 X108.356 Y121.745 E43.7738
G1 X108.51 Y121.508 E43.7832
G1 X108.587 Y121.309 E43.7903
G1 X108.593 Y121.103 E43.79715
G1 X108.222 Y120.835 E43.81238
G1 X107.982 Y120.644 E43.82258
G1 X107.885 Y120.609 E43.82601
G1 X107.643 Y120.476 E43.83519
G1 X107.504 Y120.445 E43.83993
G1 X107.034 Y120.258 E43.85675
G1 X106.814 Y120.094 E43.86588
G1 X106.507 Y119.914 E43.87772
G1 X106.288 Y119.733 E43.88717
G1 X106.299 Y120.262 E43.90476
G1 X106.291 Y120.597 E43.91591
G1 X106.217 Y121.849 E43.95762
G1 X106.21 Y122.452 E43.97768
G1 X106.266 Y123.368 E44.00821
G1 X106.27 Y123.777 E44.02181
G1 X106.222 Y124.336 E44.04047
G1 X106.751 Y124.57 E44.05971
G1 X106.982 Y124.706 E44.06862
G0 F9000 X107.06 Y125.109
;TYPE:WALL-OUTER
G1 F735.2 X107.311 Y124.936 E44.07876
G1 X107.568 Y124.582 E44.09331
G1 X107.627 Y124.524 E44.09607
G1 X107.762 Y124.255 E44.10608
G1 X107.823 Y124.028 E44.11389
G1 X107.95 Y123.644 E44.12735
G1 X107.977 Y123.477 E44.13297
G1 X108.103 Y122.892 E44.15288
G1 X108.438 Y122.273 E44.17629
G1 X108.679 Y121.982 E44.18885
G1 X108.868 Y121.692 E44.20037
G1 X108.977 Y121.413 E44.21033
G1 X109.011 Y121.177 E44.21826
G1 X108.965 Y120.934 E44.22648
G1 X108.688 Y120.678 E44.23903
G1 X108.472 Y120.523 E44.24787
G1 X108.18 Y120.29 E44.2603
G1 X108.039 Y120.239 E44.26528
G1 X107.789 Y120.098 E44.27483
G1 X107.566 Y120.045 E44.28245
G1 X107.21 Y119.893 E44.29533
G1 X107.038 Y119.761 E44.30254
G1 X106.675 Y119.544 E44.31661
G1 X106.445 Y119.336 E44.32692
G1 X105.898 Y119.072 E44.34712
G1 X105.875 Y119.207 E44.35168
G1 X105.899 Y120.252 E44.38644
G1 X105.891 Y120.574 E44.39716
G1 X105.817 Y121.835 E44.43917
G1 X105.81 Y122.458 E44.45989
G1 X105.823 Y122.783 E44.47071
G1 X105.867 Y123.41 E44.49161
G1 X105.872 Y123.723 E44.50203
G1 X105.844 Y124.059 E44.51324
G1 X105.82 Y124.185 E44.51751
G1 X105.784 Y124.563 E44.53014
G1 X105.906 Y124.663 E44.53538
G1 X106.223 Y124.756 E44.54637
G1 X106.303 Y124.806 E44.54951
G1 X106.549 Y124.915 E44.55846
G1 X106.832 Y125.081 E44.56937
G1 X107.06 Y125.109 E44.57701
G0 F9000 X107.251 Y124.212
;TYPE:FILL
G1 F735.2 X106.341 Y123.302 E44.61981
G1 X106.348 Y123.405
G1 X107.572 Y123.078 E44.66195
G0 F9000 X107.359 Y123.031
G0 X106.571 Y123.661
G0 X106.351 Y123.663
G1 F735.2 X107.22 Y120.42 E44.77362
G0 F9000 X107.135 Y120.623
G0 X107.577 Y121.911
G0 X107.739 Y121.894
;TYPE:SKIN
G1 F666.9 X107.675 Y121.324 E44.79465
G1 X107.526 Y120.891 E44.81144
G1 X107.564 Y120.862 E44.8132
G1 X107.785 Y120.974 E44.82228
G1 X108.187 Y121.281 E44.84083
G1 X108.047 Y121.519 E44.85096
G1 X107.739 Y121.894 E44.86875
G0 F9000 X107.279 Y121.943
G1 F2700 E39.86875
;MESH:NONMESH
G0 F300 X107.279 Y121.943 Z12.2
G0 F9000 X107.402 Y120.967
G0 X107.71 Y120.304
G0 X108.246 Y119.362
G0 X112.148 Y109.096
G0 X112.544 Y108.086
G0 X112.661 Y107.662
G0 X112.821 Y108.123
;TIME_ELAPSED:299.125112
;LAYER:60
;TYPE:WALL-INNER
;MESH:llama.ply
G1 F2700 E44.86875
G1 F1360.9 X112.977 Y108.06 E44.87435
G1 X112.954 Y107.519 E44.89236
G1 X112.961 Y107.127 E44.9054
G1 X113.031 Y106.248 E44.93472
G1 X113.065 Y105.928 E44.94543
G1 X112.825 Y105.949 E44.95344
G1 X112.438 Y105.942 E44.96631
G1 X111.829 Y105.864 E44.98673
G1 X111.224 Y105.827 E45.00689
G1 X110.841 Y105.775 E45.01975
G1 X110.532 Y105.702 E45.03031
G1 X110.103 Y105.564 E45.0453
G1 X109.541 Y105.575 E45.064
G1 X108.902 Y105.808 E45.08662
G1 X108.529 Y105.902 E45.09941
G1 X107.545 Y106.079 E45.13266
G1 X107.22 Y106.123 E45.14357
G1 X106.609 Y106.153 E45.16392
G1 X106.672 Y106.557 E45.17752
G1 X106.753 Y107.234 E45.2002
G1 X106.773 Y107.571 E45.21142
G1 X106.782 Y107.939 E45.22367
G1 X107.13 Y107.95 E45.23525
G1 X107.474 Y107.757 E45.24837
G1 X107.67 Y107.492 E45.25933
G1 X107.803 Y107.387 E45.26497
G1 X108.06 Y107.157 E45.27644
G1 X108.326 Y107.037 E45.28614
G1 X108.517 Y107.033 E45.2925
G1 X108.763 Y107.109 E45.30106
G1 X109.142 Y107.486 E45.31884
G1 X109.269 Y107.683 E45.32664
G1 X109.458 Y107.948 E45.33746
G1 X109.664 Y107.869 E45.3448
G1 X109.855 Y107.885 E45.35118
G1 X110.36 Y108.057 E45.36892
G1 X110.535 Y108.005 E45.37499
G1 X111.064 Y107.665 E45.39591
G1 X111.406 Y107.6 E45.40749
G1 X111.837 Y107.711 E45.42229
G1 X112.183 Y107.941 E45.43611
G1 X112.467 Y108.091 E45.44679
G1 X112.821 Y108.123 E45.45861
G0 F9000 X112.857 Y108.528
;TYPE:WALL-OUTER
G1 F1360.9 X113.103 Y108.461 E45.46709
G1 X113.323 Y108.306 E45.47604
G1 X113.383 Y108.188 E45.48045
G1 X113.354 Y107.482 E45.50395
G1 X113.36 Y107.159 E45.51469
G1 X113.429 Y106.29 E45.54369
G1 X113.497 Y105.613 E45.56632
G1 X113.384 Y105.49 E45.57187
G1 X112.853 Y105.548 E45.58964
G1 X112.489 Y105.545 E45.60174
G1 X111.863 Y105.465 E45.62273
G1 X111.275 Y105.43 E45.64233
G1 X110.954 Y105.389 E45.65309
G1 X110.609 Y105.308 E45.66488
G1 X110.255 Y105.193 E45.67726
G1 X109.971 Y105.167 E45.68674
G1 X109.675 Y105.172 E45.69659
G1 X109.392 Y105.204 E45.70606
G1 X108.766 Y105.432 E45.72822
G1 X108.424 Y105.514 E45.73992
G1 X107.469 Y105.685 E45.77219
G1 X107.166 Y105.726 E45.78236
G1 X106.829 Y105.744 E45.79358
G1 X106.251 Y105.718 E45.81282
G1 X106.127 Y105.809 E45.81794
G1 X106.227 Y106.281 E45.83399
G1 X106.275 Y106.605 E45.84488
G1 X106.353 Y107.26 E45.86682
G1 X106.392 Y108.136 E45.89598
G1 X106.629 Y108.332 E45.90621
G1 X106.874 Y108.361 E45.91442
G1 X107.222 Y108.356 E45.92599
G1 X107.746 Y108.064 E45.94595
G1 X107.969 Y107.758 E45.95854
G1 X108.033 Y107.718 E45.96105
G1 X108.308 Y107.471 E45.97334
G1 X108.461 Y107.429 E45.97862
G1 X108.574 Y107.485 E45.98282
G1 X108.836 Y107.744 E45.99507
G1 X108.923 Y107.886 E46.00061
G1 X109.216 Y108.299 E46.01745
G1 X109.44 Y108.429 E46.02606
G1 X109.717 Y108.259 E46.03687
G1 X110.35 Y108.477 E46.05914
G1 X110.704 Y108.373 E46.07141
G1 X111.303 Y107.985 E46.09515
G1 X111.696 Y108.094 E46.10872
G1 X112.001 Y108.301 E46.12098
G1 X112.035 Y108.309 E46.12214
G1 X112.345 Y108.483 E46.13396
G1 X112.857 Y108.528 E46.15106
G0 F9000 X112.59 Y107.74
;TYPE:SKIN
G1 F1360.9 X112.357 Y107.623 E46.15973
G1 X112.01 Y107.387 E46.17368
G1 X111.515 Y107.26 E46.19068
G1 X111.203 Y107.25 E46.20106
G1 X110.9 Y107.345 E46.21163
G1 X110.373 Y107.68 E46.2324
G1 X109.923 Y107.532 E46.24815
G1 X109.591 Y107.503 E46.25924
G1 X109.425 Y107.256 E46.26913
G1 X109.113 Y106.947 E46.28374
G1 X108.882 Y106.781 E46.2932
G1 F1378.2 X108.589 Y106.671 E46.30348
G1 F1403 X108.174 Y106.695 E46.31689
G1 F1240 X107.694 Y106.911 E46.3361
G1 F1069.5 X107.378 Y107.186 E46.35383
G1 F1033 X107.204 Y107.41 E46.36626
G1 X107.13 Y106.845 E46.39123
G1 X107.242 Y106.545 E46.40527
G1 X107.405 Y106.524 E46.41247
G1 F1129.4 X107.703 Y106.436 E46.42492
G1 F1337.5 X108.129 Y106.327 E46.4398
G1 F1399.4 X108.601 Y106.257 E46.45524
G1 F1357.5 X109.007 Y106.152 E46.46922
G1 F1360.9 X109.564 Y105.95 E46.48892
G1 X110.039 Y105.923 E46.50475
G1 X110.37 Y106.031 E46.51633
G1 X110.774 Y106.129 E46.53016
G1 X111.176 Y106.185 E46.54366
G1 X111.796 Y106.223 E46.56432
G1 X112.462 Y106.308 E46.58665
G1 X112.62 Y106.865 E46.6059
G1 X112.602 Y107.098 E46.61368
G1 X112.59 Y107.74 E46.63503
G0 F9000 X112.565 Y108
G0 X112.869 Y106.123
G0 X112.181 Y106.01
G0 X112.123 Y106.466
G1 F1360.9 X112.363 Y106.706 E46.64632
G0 F9000 X112.396 Y107.305
G1 F1360.9 X111.495 Y106.404 E46.6887
G0 F9000 X111.217 Y106.692
G1 F1360.9 X110.87 Y106.345 E46.70502
G0 F9000 X111.218 Y106.693
G1 F1360.9 X111.595 Y107.07 E46.72276
G0 F9000 X111.048 Y107.088
G1 F1360.9 X110.119 Y106.16 E46.76643
G0 F9000 X109.559 Y106.165
G1 F1360.9 X110.656 Y107.262 E46.81803
G0 F9000 X110.259 Y107.431
G1 F1360.9 X109.144 Y106.315 E46.8705
G0 F9000 X108.794 Y106.531
G1 F1360.9 X108.697 Y106.435 E46.87504
G1 F2700 E41.87504
G0 F9000 X108.583 Y105.992
G0 X106.812 Y106.319
G0 X106.949 Y107.788
G0 X108.562 Y106.874
G0 X109.428 Y107.663
G0 X110.354 Y108.249
G0 X110.66 Y109.288
G0 X111.123 Y110.409
G0 X111.801 Y114.606
;TYPE:WALL-INNER
G1 F2700 E46.87504
G1 F1360.9 X112.168 Y114.001 E46.89857
G1 X112.36 Y113.846 E46.90678
G1 X112.722 Y113.776 E46.91904
G1 X113.14 Y113.916 E46.93371
G1 X113.459 Y114.158 E46.94702
G1 X113.426 Y113.033 E46.98446
G1 X113.405 Y112.806 E46.99204
G1 X113.391 Y112.352 E47.00715
G1 X113.357 Y111.943 E47.0208
G1 X113.062 Y112.115 E47.03216
G1 X112.821 Y112.127 E47.04018
G1 X112.404 Y112.043 E47.05433
G1 X112.134 Y111.869 E47.06501
G1 X111.869 Y111.451 E47.08147
G1 X111.437 Y112.01 E47.10497
G1 X111.238 Y112.138 E47.11284
G1 X110.713 Y112.265 E47.13081
G1 X110.259 Y112.184 E47.14614
G1 X109.803 Y112.393 E47.16283
G1 X109.628 Y112.745 E47.1759
G1 X109.223 Y113.163 E47.19526
G1 F1440.1 X109.005 Y113.268 E47.20287
G1 F1582.5 X108.478 Y113.296 E47.21796
G1 F1644.6 X108.342 Y113.271 E47.22177
G1 X108.305 Y113.51 E47.22842
G1 X108.345 Y113.661 E47.23272
G1 F1701.2 X108.722 Y113.585 E47.24296
G1 F1634.8 X109.009 Y113.578 E47.25091
G1 F1440.1 X109.42 Y113.683 E47.26424
G1 F1360.9 X109.8 Y113.954 E47.27976
G1 X110.158 Y114.165 E47.29358
G1 X110.678 Y114.084 E47.31109
G1 X110.875 Y114.097 E47.31765
G1 X111.336 Y114.236 E47.33367
G1 X111.801 Y114.606 E47.35343
G1 F2700 E42.35343
G0 F9000 X111.872 Y114.293
G0 X111.828 Y114.925
G0 X113.848 Y116.273
G0 X113.85 Y116.4
G1 F2700 E47.35343
G1 F16011 X113.842 Y116.709 E47.35431
G1 F4062.5 X113.794 Y117.314 E47.36107
G1 F2777.4 X113.828 Y117.974 E47.37184
G0 F9000 X113.818 Y117.974
G0 X113.727 Y118.397
G0 X113.004 Y119.599
G0 X110.18 Y121.19
G0 X109.386 Y121.288
G0 X109.025 Y121.552
G0 X106.92 Y124.372
G0 X106.982 Y124.715
G1 F1360.9 X107.576 Y124.053 E47.40142
G1 X107.804 Y123.352 E47.42594
G1 X107.851 Y123.177 E47.43197
G1 X108.004 Y122.735 E47.44752
G1 X108.429 Y122.057 E47.47414
G1 F1374.7 X108.84 Y121.485 E47.49733
G1 F1399.4 X109.175 Y121.264 E47.51031
G1 F1520.6 X109.39 Y121.172 E47.51727
G1 F1587.1 X110.111 Y121.059 E47.53809
G1 F1542.1 X110.727 Y121.115 E47.55624
G1 F1451.7 X111.231 Y121.369 E47.57384
G1 F1360.9 X111.47 Y121.677 E47.58681
G1 X111.696 Y121.92 E47.59784
G1 X112.026 Y122.402 E47.61727
G1 X112.204 Y122.79 E47.63147
G1 X112.367 Y123.194 E47.64596
G1 X112.561 Y124.135 E47.67792
G1 X112.842 Y124.456 E47.69211
G1 X113.087 Y124.666 E47.70284
G1 X113.274 Y124.662 E47.70906
G1 X113.437 Y124.557 E47.71551
G1 X113.752 Y124.387 E47.72741
G1 X113.914 Y124.326 E47.73317
G1 X113.87 Y123.977 E47.74487
G1 X113.843 Y123.662 E47.75539
G1 X113.84 Y123.266 E47.76856
G1 X113.883 Y122.313 E47.80029
G1 X113.896 Y121.715 E47.82018
G1 X113.865 Y120.78 E47.8513
G1 X113.829 Y120.166 E47.87175
G1 X113.795 Y118.653 E47.92209
G1 X113.453 Y119.173 E47.94279
G1 X113.211 Y119.572 E47.95831
G1 X113.028 Y119.768 E47.96723
G1 X112.531 Y120.004 E47.98553
G1 X112.21 Y119.997 E47.99621
G1 X111.827 Y120.31 E48.01266
G1 X111.457 Y120.59 E48.02809
G1 X111.133 Y120.779 E48.04057
G1 F1459.4 X110.877 Y120.841 E48.04874
G1 F1654.6 X110.414 Y120.775 E48.06153
G1 F1669.9 X110.015 Y120.683 E48.07263
G1 F1582.5 X109.735 Y120.773 E48.08104
G1 F1605.8 X109.315 Y120.854 E48.0931
G1 F1508 X109.041 Y120.873 E48.10134
G1 F1374.7 X108.6 Y120.647 E48.11766
G1 F1360.9 X108.038 Y120.304 E48.13956
G1 X107.572 Y120.375 E48.15524
G1 X107.039 Y120.165 E48.17429
G1 X106.887 Y120.055 E48.18053
G1 X106.534 Y119.827 E48.19451
G1 X106.259 Y119.507 E48.20854
G1 X106.27 Y119.947 E48.22318
G1 X106.253 Y120.597 E48.24481
G1 X106.169 Y121.845 E48.28641
G1 X106.164 Y122.444 E48.30633
G1 X106.177 Y122.75 E48.31652
G1 X106.225 Y123.357 E48.33677
G1 X106.23 Y123.73 E48.34918
G1 X106.191 Y124.111 E48.36192
G1 X106.144 Y124.358 E48.37028
G1 X106.325 Y124.405 E48.3765
G1 X106.748 Y124.592 E48.39188
G1 X106.982 Y124.715 E48.40068
G0 F9000 X107.071 Y125.117
;TYPE:WALL-OUTER
G1 F1360.9 X107.284 Y124.977 E48.40915
G1 X107.567 Y124.666 E48.42314
G1 X107.744 Y124.51 E48.43099
G1 X107.938 Y124.235 E48.44218
G1 X108.189 Y123.463 E48.46918
G1 X108.229 Y123.307 E48.47454
G1 X108.361 Y122.926 E48.48795
G1 X108.749 Y122.297 E48.51253
G1 X108.888 Y122.113 E48.5202
G1 X109.104 Y121.799 E48.53287
G1 X109.505 Y121.519 E48.54914
G1 X110.213 Y121.431 E48.57287
G1 X110.575 Y121.457 E48.58494
G1 X110.965 Y121.686 E48.59998
G1 X111.168 Y121.941 E48.61082
G1 X111.366 Y122.146 E48.6203
G1 X111.668 Y122.587 E48.63808
G1 X111.832 Y122.94 E48.65103
G1 X111.977 Y123.3 E48.66394
G1 X112.167 Y124.203 E48.69463
G1 X112.316 Y124.467 E48.70471
G1 X112.569 Y124.752 E48.71739
G1 X112.674 Y124.828 E48.7217
G1 X112.881 Y125.021 E48.73111
G1 X113.11 Y125.091 E48.73907
G1 X113.42 Y125.045 E48.7495
G1 X113.627 Y124.909 E48.75774
G1 X113.942 Y124.739 E48.76964
G1 X114.228 Y124.649 E48.77961
G1 X114.33 Y124.502 E48.78556
G1 X114.242 Y123.628 E48.81478
G1 X114.24 Y123.284 E48.82622
G1 X114.283 Y122.322 E48.85825
G1 X114.296 Y121.713 E48.87851
G1 X114.265 Y120.757 E48.91032
G1 X114.229 Y120.136 E48.93101
G1 X114.192 Y118.572 E48.98305
G1 X114.151 Y118.357 E48.99033
G1 X114.115 Y117.937 E49.00435
G1 X114.099 Y117.293 E49.02577
G1 F1374.7 X114.041 Y116.007 E49.06816
G1 F1440.1 X113.954 Y115.421 E49.08678
G1 F1487.4 X113.949 Y115.298 E49.09053
G1 F1421.3 X113.883 Y114.928 E49.1025
G1 F1364.3 X113.887 Y114.614 E49.11292
G1 X113.861 Y114.127 E49.1291
G1 F1360.9 X113.824 Y112.988 E49.167
G1 X113.805 Y112.773 E49.17418
G1 X113.79 Y112.323 E49.18915
G1 X113.764 Y111.984 E49.20046
G1 X113.691 Y111.296 E49.22347
G1 X113.673 Y111.002 E49.23327
G1 X113.388 Y111.392 E49.24934
G1 X113.032 Y111.695 E49.26488
G1 X112.881 Y111.731 E49.27005
G1 X112.469 Y111.651 E49.28401
G1 X112.123 Y111.104 E49.30553
G1 X111.918 Y110.959 E49.31388
G1 X111.688 Y111.033 E49.32192
G1 X111.132 Y111.751 E49.35212
G1 X110.701 Y111.861 E49.36692
G1 X110.369 Y111.797 E49.37817
G1 X110.116 Y111.81 E49.38659
G1 X109.507 Y112.088 E49.40886
G1 X109.303 Y112.502 E49.42421
G1 X108.904 Y112.919 E49.4434
G1 X108.468 Y112.929 E49.45791
G1 X108.2 Y112.826 E49.46746
G1 X108.064 Y112.956 E49.47372
G1 X107.945 Y113.298 E49.48576
G1 X107.94 Y113.554 E49.49428
G1 X108.034 Y113.913 E49.50662
G1 X108.244 Y114.074 E49.51542
G1 X108.477 Y114.003 E49.52352
G1 X108.855 Y113.926 E49.53635
G1 X109.227 Y114.044 E49.54933
G1 X109.582 Y114.29 E49.5637
G1 X109.877 Y114.464 E49.57509
G1 X110.163 Y114.57 E49.58523
G1 X110.751 Y114.477 E49.60503
G1 X111.155 Y114.597 E49.61905
G1 X111.596 Y114.962 E49.63809
G1 X111.863 Y115.331 E49.65324
G1 X112.018 Y115.012 E49.66504
G1 X112.478 Y114.254 E49.69453
G1 X112.66 Y114.178 E49.70109
G1 X113.015 Y114.296 E49.71353
G1 X113.117 Y114.372 E49.71776
G1 F1364.3 X113.441 Y114.84 E49.73664
G1 F1421.3 X113.587 Y115.362 E49.75391
G1 F1428.8 X113.645 Y116.035 E49.77531
G1 F1371.2 X113.647 Y116.371 E49.7864
G1 F1360.9 X113.615 Y116.691 E49.79709
G1 X113.487 Y117.295 E49.81763
G1 X113.538 Y117.95 E49.83948
G1 X113.496 Y118.311 E49.85157
G1 X113.344 Y118.611 E49.86275
G1 X113.105 Y118.976 E49.87726
G1 X112.84 Y119.411 E49.89421
G1 X112.457 Y119.597 E49.90837
G1 X112.065 Y119.614 E49.92142
G1 X111.864 Y119.763 E49.92974
G1 X111.585 Y119.992 E49.94174
G1 X111.238 Y120.255 E49.95623
G1 X111.138 Y120.291 E49.95976
G1 F1364.3 X110.861 Y120.482 E49.97092
G1 X110.466 Y120.423 E49.98417
G1 F1360.9 X110.145 Y120.316 E49.99543
G1 X109.898 Y120.314 E50.00364
G1 X109.613 Y120.419 E50.01375
G1 X109.206 Y120.505 E50.02758
G1 X108.808 Y120.305 E50.0424
G1 X108.208 Y119.938 E50.06579
G1 X107.964 Y119.91 E50.07396
G1 X107.62 Y119.963 E50.08554
G1 X107.255 Y119.825 E50.09851
G1 X106.782 Y119.508 E50.11745
G1 X106.543 Y119.223 E50.12982
G1 X106.393 Y119.092 E50.13645
G1 X106.218 Y118.863 E50.14603
G1 X106.124 Y118.775 E50.15032
G1 X105.945 Y118.528 E50.16046
G1 X105.892 Y118.524 E50.16223
G1 X105.86 Y118.69 E50.16785
G1 X105.847 Y119.015 E50.17867
G1 X105.87 Y119.937 E50.20935
G1 X105.854 Y120.57 E50.23041
G1 X105.769 Y121.83 E50.27241
G1 X105.764 Y122.451 E50.29306
G1 X105.775 Y122.735 E50.30252
G1 X105.826 Y123.388 E50.3243
G1 X105.83 Y123.728 E50.33561
G1 X105.791 Y124.083 E50.34749
G1 X105.695 Y124.562 E50.36374
G1 X105.9 Y124.71 E50.37215
G1 X106.212 Y124.79 E50.38286
G1 X106.53 Y124.93 E50.39442
G1 X106.823 Y125.097 E50.40563
G1 X107.071 Y125.117 E50.41391
G0 F9000 X107.292 Y124.253
;TYPE:FILL
G1 F1360.9 X106.296 Y123.257 E50.46076
G1 X106.305 Y123.417
G1 X107.821 Y123.011 E50.51296
G0 F9000 X107.617 Y122.941
G0 X106.513 Y123.91
G0 X106.291 Y123.885
G1 F1360.9 X107.243 Y120.334 E50.63523
G0 F9000 X107.166 Y120.537
G0 X108.004 Y120.474
G0 X109.172 Y120.754
G0 X111.544 Y120.725
G0 X112.259 Y120.169
G0 X112.645 Y120.133
G0 X113.179 Y120.205
G0 X112.566 Y121
G0 X112.476 Y120.952
G1 F1360.9 X113.803 Y122.279 E50.69765
G0 F9000 X113.805 Y121.407
G1 F1360.9 X112.427 Y121.777 E50.74511
G0 F9000 X112.526 Y121.759
G0 X112.768 Y123.655
G0 X112.553 Y123.698
G1 F1360.9 X113.729 Y119.311 E50.89617
G0 F9000 X113.585 Y119.411
G0 X112.508 Y122.038
G0 X112.278 Y121.972
;TYPE:SKIN
G1 F938.6 X112.069 Y121.665 E50.91408
G1 X111.819 Y121.391 E50.93197
G1 X111.563 Y121.07 E50.95177
G1 X112.009 Y120.74 E50.97853
G1 X112.364 Y120.455 E51.00049
G1 X112.563 Y120.45 E51.01009
G1 X112.425 Y120.77 E51.02689
G1 X112.297 Y121.018 E51.04035
G1 X112.22 Y121.39 E51.05867
G1 X112.327 Y121.947 E51.08603
G1 X112.278 Y121.972 E51.08868
G0 F9000 X112.38 Y122.179
G0 X112.118 Y122.233
G0 X111.13 Y121.504
G0 X110.648 Y121.219
G0 X110.18 Y121.19
G0 X109.386 Y121.288
G0 X108.038 Y122.36
G0 X107.782 Y122.321
G0 X107.87 Y122.124
G1 F977.3 X107.761 Y122.074 E51.09423
G1 X107.896 Y121.451 E51.12376
G1 X107.888 Y121.303 E51.13062
G1 X107.642 Y120.792 E51.15689
G1 X107.945 Y120.762 E51.17099
G1 X108.555 Y121.133 E51.20406
G1 X108.067 Y121.809 E51.24267
G1 X107.87 Y122.124 E51.25988
G1 F2700 E46.25988
G0 F9000 X107.782 Y122.321
G0 X108.038 Y122.36
G0 X109.798 Y120.976
G0 X109.662 Y120.634
G0 X109.368 Y119.588
G0 X111.078 Y115.721
G0 X111.702 Y114.068
G1 F2700 E51.25988
G1 F1360.9 X111.509 Y113.918 E51.26801
G1 X110.972 Y113.75 E51.28672
G1 X110.648 Y113.725 E51.29753
G1 X110.229 Y113.789 E51.31163
G1 X109.997 Y113.652 E51.32059
G1 X109.557 Y113.335 E51.33863
G1 X109.922 Y112.955 E51.35615
G1 X110.07 Y112.668 E51.36689
G1 X110.307 Y112.56 E51.37555
G1 X110.743 Y112.635 E51.39027
G1 X111.286 Y112.496 E51.40891
G1 X111.538 Y112.381 E51.41812
G1 X111.754 Y112.187 E51.42778
G1 X111.849 Y112.066 E51.4329
G1 X111.914 Y112.152 E51.43648
G1 X112.276 Y112.384 E51.45078
G1 X112.752 Y112.482 E51.46695
G1 X113.032 Y112.473 E51.47627
G1 X113.046 Y112.823 E51.48792
G1 X113.063 Y113.008 E51.49409
G1 X113.08 Y113.517 E51.51103
G1 X112.769 Y113.413 E51.52194
G1 X112.426 Y113.44 E51.53338
G1 X112.084 Y113.594 E51.54586
G1 X111.869 Y113.793 E51.5556
G1 X111.702 Y114.068 E51.5663
G0 F9000 X111.927 Y114.2
G0 X112.748 Y113.614
G0 X113.271 Y113.774
G0 X113.204 Y112.24
G0 X112.764 Y112.218
G0 X112.669 Y112.669
G1 F1360.9 X112.849 Y112.849 E51.57477
G0 F9000 X112.654 Y113.22
G1 F1360.9 X111.825 Y112.391 E51.61376
G0 F9000 X111.491 Y112.623
G1 F1360.9 X112.19 Y113.322 E51.64664
G0 F9000 X111.845 Y113.542
G1 F1360.9 X111.063 Y112.76 E51.68343
G0 F9000 X110.537 Y112.8
G1 F1360.9 X111.408 Y113.671 E51.7244
G0 F9000 X110.698 Y113.527
G1 F1360.9 X110.138 Y112.966 E51.75076
G0 F9000 X109.886 Y113.28
G1 F1360.9 X110.042 Y113.436 E51.7581
G1 F2700 E46.7581
;MESH:NONMESH
G0 F300 X110.042 Y113.436 Z12.4
G0 F9000 X109.772 Y113.811
G0 X108.947 Y113.69
G0 X108.226 Y113.786
G0 X106.148 Y115.66
;TIME_ELAPSED:315.761714
;LAYER:61
;TYPE:WALL-INNER
;MESH:llama.ply
G1 F2700 E51.7581
G1 F4347.8 X106.128 Y116.091 E51.76305
G1 F4137.9 X106.124 Y116.589 E51.76905
G1 F3045.7 X106.155 Y117.342 E51.7814
G1 F3797.5 X106.09 Y118.085 E51.7912
G1 F6185.6 X106.08 Y118.442 E51.79408
G0 F9000 X106.036 Y118.452
G0 X106.913 Y123.899
G0 X107.833 Y123.873
G0 X108.992 Y121.863
G0 X110.557 Y122.006
G0 X111.081 Y122.137
G0 X111.539 Y122.638
G0 X112.017 Y122.814
G0 X113.177 Y124.382
G0 X113.288 Y124.665
G1 F1500 X113.45 Y124.563 E51.80044
G1 X113.759 Y124.4 E51.81206
G1 X113.949 Y124.335 E51.81874
G1 X113.875 Y123.618 E51.84272
G1 X113.871 Y123.255 E51.85479
G1 X113.923 Y122.32 E51.88594
G1 X113.937 Y121.713 E51.90613
G1 X113.909 Y120.769 E51.93754
G1 X113.874 Y120.166 E51.95763
G1 X113.847 Y119.163 E51.991
G1 X113.857 Y118.534 E52.01193
G1 X113.852 Y117.925 E52.03218
G1 X113.832 Y117.307 E52.05275
G1 X113.784 Y116.376 E52.08376
G1 X113.679 Y114.812 E52.13589
G1 X113.597 Y112.846 E52.20134
G1 X113.44 Y111.321 E52.25233
G1 X113.403 Y110.752 E52.27129
G1 X113.258 Y109.116 E52.32592
G1 X113.175 Y108.95 E52.33209
G1 X113.154 Y108.71 E52.34011
G1 X113.056 Y108.165 E52.35852
G1 X113.012 Y107.534 E52.37956
G1 X113.017 Y107.134 E52.39287
G1 X113.065 Y106.438 E52.41607
G1 X113.14 Y105.834 E52.43631
G1 X112.828 Y105.853 E52.44671
G1 X112.46 Y105.85 E52.45895
G1 X112.125 Y105.818 E52.47014
G1 X111.393 Y105.726 E52.49468
G1 X111.009 Y105.65 E52.5077
G1 X110.786 Y105.582 E52.51545
G1 X110.473 Y105.521 E52.52606
G1 X110.026 Y105.414 E52.54135
G1 X109.61 Y105.419 E52.55519
G1 X109.019 Y105.592 E52.57567
G1 X108.702 Y105.724 E52.58709
G1 X108.333 Y105.818 E52.59975
G1 X107.366 Y105.999 E52.63247
G1 X106.833 Y106.049 E52.65028
G1 X106.549 Y106.036 E52.65974
G1 X106.636 Y106.577 E52.67796
G1 X106.705 Y107.208 E52.69907
G1 X106.726 Y107.595 E52.71196
G1 X106.724 Y108.124 E52.72956
G1 X106.771 Y108.162 E52.73157
G1 X107.072 Y108.173 E52.74159
G1 X107.282 Y108.121 E52.74878
G1 X107.585 Y108.15 E52.75891
G1 X107.795 Y108.079 E52.76628
G1 X108.079 Y108.131 E52.77588
G1 X108.406 Y108.351 E52.78899
G1 X108.566 Y108.531 E52.797
G1 X108.636 Y108.722 E52.80377
G1 X108.665 Y109.055 E52.81488
G1 X108.743 Y109.403 E52.82675
G1 X108.745 Y109.83 E52.84095
G1 X108.693 Y110.043 E52.84824
G1 X108.509 Y110.308 E52.85897
G1 X108.266 Y110.542 E52.87019
G1 X108.015 Y110.84 E52.88315
G1 X107.872 Y110.985 E52.88992
G1 X107.637 Y111.354 E52.90447
G1 X107.086 Y111.66 E52.92544
G1 X106.462 Y111.507 E52.94681
G1 X106.366 Y112.562 E52.98204
G1 X106.368 Y112.829 E52.99092
G1 X106.33 Y113.058 E52.99864
G1 X106.304 Y113.327 E53.00763
G1 X106.279 Y114.251 E53.03837
G1 X106.277 Y115.077 E53.06585
G1 X106.47 Y114.815 E53.07667
G1 X106.763 Y114.601 E53.08874
G1 X107.154 Y114.604 E53.10174
G1 X107.553 Y114.752 E53.1159
G1 X107.782 Y114.957 E53.12612
G1 X107.962 Y115.326 E53.13977
G1 X108.126 Y115.923 E53.16037
G1 X108.199 Y116.353 E53.17487
G1 X108.239 Y116.669 E53.18547
G1 X108.266 Y117.147 E53.20139
G1 X108.424 Y117.513 E53.21465
G1 X108.525 Y117.651 E53.22034
G1 X108.875 Y117.535 E53.2326
G1 X109.39 Y117.631 E53.25003
G1 X109.607 Y117.739 E53.25809
G1 X110.057 Y118.149 E53.27834
G1 X110.195 Y118.369 E53.28697
G1 X110.596 Y118.222 E53.30118
G1 X110.853 Y118.19 E53.30979
G1 X111.052 Y118.244 E53.31665
G1 X111.218 Y118.36 E53.32339
G1 X111.443 Y118.611 E53.3346
G1 X111.511 Y118.788 E53.3409
G1 X111.516 Y119.09 E53.35095
G1 X111.3 Y119.461 E53.36523
G1 X111.101 Y119.647 E53.37429
G1 X110.962 Y119.705 E53.3793
G1 X110.687 Y119.728 E53.38848
G1 X110.324 Y119.581 E53.4015
G1 X110.249 Y119.683 E53.40571
G1 X109.803 Y120.099 E53.426
G1 X109.307 Y120.248 E53.44322
G1 X108.874 Y120.236 E53.45763
G1 X108.564 Y120.116 E53.46869
G1 X108.228 Y119.88 E53.48234
G1 X108.092 Y119.902 E53.48693
G1 X107.816 Y120.016 E53.49686
G1 X107.527 Y120.06 E53.50658
G1 X107.245 Y119.998 E53.51618
G1 X106.804 Y119.781 E53.53253
G1 X106.506 Y119.504 E53.54606
G1 X106.22 Y119.105 E53.56239
G1 X106.24 Y119.939 E53.59014
G1 X106.234 Y120.299 E53.60211
G1 X106.107 Y121.854 E53.654
G1 X106.103 Y122.141 E53.66355
G1 X106.115 Y122.458 E53.6741
G1 X106.186 Y123.419 E53.70615
G1 X106.178 Y123.797 E53.71873
G1 X106.089 Y124.366 E53.73788
G1 X106.313 Y124.42 E53.74555
G1 X106.993 Y124.713 E53.77017
G1 X107.234 Y124.558 E53.7797
G1 X107.344 Y124.452 E53.78478
G1 X107.578 Y124.315 E53.7938
G1 X107.833 Y124.146 E53.80398
G1 X107.946 Y124.006 E53.80996
G1 X108.057 Y123.752 E53.81918
G1 X108.257 Y123.171 E53.83962
G1 X108.435 Y122.75 E53.85482
G1 X108.802 Y122.196 E53.87692
G1 X109.048 Y122.015 E53.88708
G1 X109.537 Y121.893 E53.90384
G1 X109.882 Y121.935 E53.9154
G1 X110.108 Y121.895 E53.92304
G1 X110.565 Y121.842 E53.93834
G1 X111.088 Y121.971 E53.95626
G1 X111.241 Y122.076 E53.96243
G1 X111.677 Y122.55 E53.98385
G1 X111.921 Y123.084 E54.00338
G1 X112.208 Y124.022 E54.036
G1 X112.292 Y124.166 E54.04155
G1 X112.793 Y124.489 E54.06137
G1 X113.024 Y124.665 E54.07103
G1 X113.126 Y124.692 E54.07454
G1 X113.288 Y124.665 E54.08
G1 F2700 E49.08
G0 F9000 X113.177 Y124.382
G0 X112.236 Y123.514
G0 X111.149 Y121.82
G0 X108.678 Y122.083
G0 X107.833 Y123.873
G0 X106.913 Y123.899
G0 X106.871 Y120.665
G0 X107.244 Y120.17
G0 X108.175 Y120.047
G0 X109.183 Y120.123
G0 X110.275 Y119.795
G0 X110.763 Y119.328
;TYPE:WALL-OUTER
G1 F2700 E54.08
G1 F1500 X110.406 Y119.183 E54.09282
G1 F1643.8 X110.294 Y119.001 E54.0993
G1 F1769.9 X110.29 Y118.826 E54.10424
G1 F1608.6 X110.381 Y118.726 E54.10843
G1 F1500 X110.636 Y118.652 E54.11726
G1 X110.73 Y118.599 E54.12085
G1 X110.882 Y118.606 E54.12591
G1 X111.097 Y118.812 E54.13582
G1 X111.121 Y118.974 E54.14126
G1 X110.936 Y119.293 E54.15353
G1 X110.763 Y119.328 E54.1594
G0 F9000 X110.275 Y119.795
G0 X109.941 Y120.108
G0 X109.599 Y119.743
G1 F1526.7 X109.268 Y119.842 E54.17069
G1 F1500 X108.966 Y119.838 E54.18074
G1 X108.699 Y119.733 E54.19028
G1 X108.486 Y119.57 E54.1992
G1 X108.261 Y119.467 E54.20743
G1 X107.992 Y119.51 E54.21649
G1 X107.686 Y119.637 E54.22751
G1 X107.475 Y119.666 E54.23459
G1 X107.03 Y119.445 E54.25112
G1 X106.797 Y119.223 E54.26182
G1 X106.396 Y118.665 E54.28468
G1 X106.326 Y118.379 E54.29447
G1 X106.336 Y118.003 E54.30698
G1 X106.472 Y117.369 E54.32855
G1 X106.461 Y117.088 E54.3379
G1 X106.413 Y116.724 E54.35011
G1 X106.394 Y116.384 E54.36144
G1 X106.391 Y116.109 E54.37058
G1 X106.424 Y115.639 E54.38626
G1 X106.559 Y115.369 E54.3963
G1 X106.792 Y115.052 E54.40938
G1 X106.89 Y114.981 E54.41341
G1 X107.021 Y114.982 E54.41776
G1 X107.366 Y115.106 E54.42996
G1 X107.436 Y115.167 E54.43304
G1 X107.59 Y115.482 E54.44471
G1 X107.737 Y116.018 E54.46319
G1 X107.802 Y116.402 E54.47615
G1 X107.842 Y116.732 E54.4872
G1 X107.871 Y117.241 E54.50416
G1 X108.074 Y117.713 E54.52125
G1 X108.356 Y118.096 E54.53707
G1 X108.527 Y118.084 E54.54277
G1 X108.856 Y117.945 E54.55465
G1 X109.328 Y118.025 E54.57057
G1 F1554.4 X109.776 Y118.439 E54.59015
G1 F1666.7 X109.972 Y118.823 E54.60305
G1 X110.032 Y119.338 E54.61857
G1 F1583.1 X109.599 Y119.743 E54.63726
G1 F2700 E49.63726
G0 F9000 X109.941 Y120.108
G0 X108.175 Y120.047
G0 X107.244 Y120.17
G0 X106.956 Y124.399
G0 X107.093 Y125.125
G1 F2700 E54.63726
G1 F1500 X107.491 Y124.869 E54.653
G1 X107.59 Y124.768 E54.6577
G1 X107.818 Y124.64 E54.6664
G1 X108.081 Y124.476 E54.67671
G1 X108.292 Y124.216 E54.68784
G1 X108.43 Y123.897 E54.69941
G1 X108.639 Y123.292 E54.72069
G1 X108.77 Y122.972 E54.73219
G1 X109.141 Y122.407 E54.75468
G1 X109.56 Y122.302 E54.76904
G1 X109.892 Y122.339 E54.78015
G1 X110.177 Y122.289 E54.78978
G1 X110.542 Y122.251 E54.80198
G1 X110.952 Y122.348 E54.816
G1 X111.326 Y122.759 E54.83448
G1 X111.557 Y123.25 E54.85253
G1 X111.69 Y123.69 E54.86781
G1 X111.74 Y123.909 E54.87529
G1 X111.845 Y124.193 E54.88536
G1 X111.994 Y124.45 E54.89524
G1 X112.571 Y124.821 E54.91805
G1 X112.844 Y125.031 E54.92951
G1 X113.106 Y125.1 E54.93852
G1 X113.436 Y125.046 E54.94964
G1 X113.609 Y124.933 E54.95651
G1 X113.947 Y124.753 E54.96925
G1 X114.23 Y124.686 E54.97892
G1 X114.369 Y124.5 E54.98665
G1 X114.276 Y123.632 E55.01568
G1 X114.271 Y123.277 E55.02749
G1 X114.323 Y122.336 E55.05884
G1 X114.337 Y121.712 E55.0796
G1 X114.309 Y120.747 E55.11171
G1 X114.274 Y120.137 E55.13203
G1 X114.247 Y119.169 E55.16424
G1 X114.257 Y118.531 E55.18546
G1 X114.252 Y117.913 E55.20601
G1 X114.232 Y117.287 E55.22685
G1 X114.183 Y116.35 E55.25805
G1 X114.079 Y114.795 E55.30989
G1 X113.996 Y112.817 E55.37573
G1 X113.839 Y111.295 E55.42662
G1 X113.796 Y110.663 E55.44769
G1 X113.647 Y108.977 E55.50399
G1 X113.543 Y108.745 E55.51245
G1 X113.572 Y108.695 E55.51437
G1 X113.497 Y108.455 E55.52273
G1 X113.505 Y108.409 E55.52428
G1 X113.455 Y108.137 E55.53348
G1 X113.411 Y107.488 E55.55512
G1 X113.416 Y107.161 E55.56599
G1 X113.462 Y106.487 E55.58846
G1 X113.571 Y105.611 E55.61782
G1 X113.522 Y105.455 E55.62326
G1 X113.427 Y105.414 E55.6267
G1 X112.83 Y105.453 E55.6466
G1 X112.496 Y105.451 E55.65771
G1 X112.174 Y105.421 E55.66847
G1 X111.467 Y105.333 E55.69216
G1 X111.125 Y105.267 E55.70375
G1 X110.882 Y105.193 E55.7122
G1 X110.566 Y105.132 E55.7229
G1 X110.257 Y105.058 E55.73347
G1 X109.965 Y105.015 E55.74329
G1 X109.68 Y105.018 E55.75277
G1 X109.392 Y105.066 E55.76248
G1 X108.885 Y105.214 E55.78004
G1 X108.549 Y105.353 E55.79214
G1 X108.227 Y105.431 E55.80316
G1 X107.274 Y105.608 E55.8354
G1 X106.763 Y105.651 E55.85245
G1 X106.265 Y105.612 E55.86907
G1 X106.1 Y105.769 E55.87664
G1 X106.238 Y106.62 E55.90532
G1 X106.308 Y107.262 E55.9268
G1 X106.326 Y107.592 E55.93779
G1 X106.322 Y108.316 E55.96187
G1 X106.625 Y108.558 E55.97477
G1 X107.148 Y108.576 E55.99217
G1 X107.307 Y108.52 E55.99778
G1 X107.665 Y108.565 E56.00978
G1 X107.757 Y108.487 E56.01379
G1 X107.895 Y108.494 E56.01839
G1 X108.181 Y108.683 E56.02979
G1 X108.235 Y108.767 E56.03311
G1 X108.268 Y109.116 E56.04477
G1 X108.34 Y109.429 E56.05545
G1 X108.347 Y109.833 E56.06889
G1 X108.149 Y110.115 E56.08035
G1 X107.98 Y110.261 E56.08778
G1 X107.73 Y110.559 E56.10072
G1 X107.556 Y110.735 E56.10895
G1 X107.346 Y111.059 E56.12179
G1 X106.957 Y111.272 E56.13654
G1 X106.759 Y111.224 E56.14332
G1 X106.408 Y110.881 E56.15964
G1 X106.129 Y110.202 E56.18406
G1 X106.069 Y111.408 E56.22422
G1 X105.966 Y112.546 E56.26222
G1 X105.968 Y112.807 E56.2709
G1 X105.934 Y113.002 E56.27749
G1 X105.904 Y113.302 E56.28752
G1 X105.879 Y114.25 E56.31906
G1 X105.875 Y115.828 E56.37154
G1 X105.843 Y116.587 E56.39681
G1 X105.839 Y117.348 E56.42212
G1 X105.854 Y117.997 E56.44371
G1 X105.814 Y118.182 E56.45001
G1 F1503.8 X105.824 Y118.572 E56.46295
G1 X105.807 Y118.68 E56.46658
G1 X105.84 Y119.934 E56.5082
G1 F1500 X105.835 Y120.265 E56.51921
G1 X105.707 Y121.838 E56.5717
G1 X105.703 Y122.145 E56.58191
G1 X105.713 Y122.452 E56.59212
G1 X105.786 Y123.414 E56.62421
G1 X105.782 Y123.73 E56.63472
G1 X105.734 Y124.074 E56.64628
G1 X105.692 Y124.272 E56.65301
G1 X105.681 Y124.634 E56.66505
G1 X105.755 Y124.688 E56.6681
G1 X106.116 Y124.789 E56.68057
G1 X106.195 Y124.802 E56.68323
G1 X106.533 Y124.949 E56.69549
G1 X106.805 Y125.097 E56.70579
G1 X107.093 Y125.125 E56.71541
G0 F9000 X107.378 Y124.339
;TYPE:FILL
G1 F3000 X106.249 Y123.21 E56.76852
G0 F9000 X106.265 Y123.428
G1 F3000 X107.356 Y123.135 E56.80609
G0 F9000 X107.26 Y123.117
G0 X106.399 Y124.154
G0 X106.194 Y124.248
G1 F3000 X107.258 Y120.278 E56.94279
G0 F9000 X107.16 Y120.268
G0 X106.913 Y123.899
G0 X107.833 Y123.873
G0 X108.992 Y121.863
G0 X111.362 Y121.963
G0 X112.236 Y123.514
G0 X113.147 Y123.512
G0 X112.484 Y120.918
G0 X112.396 Y120.871
G1 F3000 X113.842 Y122.317 E57.01081
G0 F9000 X113.847 Y121.396
G1 F3000 X112.374 Y121.791 E57.06153
G0 F9000 X112.467 Y121.75
G0 X112.844 Y122.964
G0 X112.745 Y122.982
G1 F3000 X113.611 Y119.75 E57.17282
G0 F9000 X113.636 Y119.849
G0 X112.839 Y123.326
G0 X112.645 Y123.355
G1 F3000 X112.43 Y124.157 E57.20044
G1 F2700 E52.20044
G0 F9000 X112.548 Y123.975
G0 X111.149 Y121.82
G0 X108.678 Y122.083
G0 X107.833 Y123.873
G0 X106.913 Y123.899
G0 X106.871 Y120.665
G0 X107.244 Y120.17
G0 X108.175 Y120.047
G0 X109.953 Y120.18
G0 X110.381 Y119.786
G0 X111.161 Y119.772
G0 X111.464 Y118.84
G0 X110.856 Y118.242
G0 X110.274 Y118.168
G0 X108.578 Y117.441
G0 X107.605 Y114.594
G0 X106.46 Y114.608
G0 X106.527 Y112.569
G0 X106.62 Y111.696
G0 X108.221 Y110.853
G0 X108.586 Y109.914
G0 X108.58 Y109.41
G0 X108.463 Y108.586
G0 X107.655 Y108.059
G0 X106.899 Y107.997
G0 X106.884 Y107.417
G0 X106.951 Y106.998
G0 X107.043 Y107.034
G1 F2700 E57.20044
G1 F3000 X106.732 Y106.722 E57.21509
G0 F9000 X106.951 Y106.699
G0 X106.887 Y107.597
G0 X106.899 Y107.997
G0 X107.655 Y108.059
G0 X108.463 Y108.586
G0 X108.58 Y109.41
G0 X108.586 Y109.914
G0 X107.151 Y111.815
G0 X106.62 Y111.696
G0 X106.152 Y116.11
G0 X106.082 Y118.379
G0 X106.913 Y123.899
G0 X107.64 Y123.893
G0 X107.677 Y123.753
;TYPE:SKIN
G1 F1435.4 X107.303 Y123.654 E57.22854
G1 F1360.5 X107.527 Y122.66 E57.2659
G1 F1224.5 X107.659 Y122.265 E57.28287
G1 F1160.5 X107.888 Y121.855 E57.30306
G1 F1209.7 X107.995 Y121.402 E57.32225
G1 F1388.9 X107.905 Y121.148 E57.33193
G1 F1500 X107.523 Y120.653 E57.35273
G1 X107.278 Y120.48 E57.36271
G1 X107.29 Y120.371 E57.36635
G1 X107.562 Y120.418 E57.37553
G1 X107.895 Y120.367 E57.38674
G1 X108.149 Y120.269 E57.39579
G1 X108.363 Y120.418 E57.40447
G1 X108.757 Y120.593 E57.41881
G1 X109.341 Y120.608 E57.43824
G1 X109.844 Y120.462 E57.45566
G1 X110.078 Y120.337 E57.46448
G1 X110.432 Y120.004 E57.48064
G1 X110.702 Y120.082 E57.48999
G1 X111.061 Y120.056 E57.50196
G1 X111.436 Y119.846 E57.51626
G1 X111.609 Y119.647 E57.52503
G1 X111.753 Y119.402 E57.53448
G1 X111.871 Y119.075 E57.54604
G1 X111.863 Y118.709 E57.55822
G1 X111.754 Y118.429 E57.56821
G1 X111.485 Y118.116 E57.58194
G1 X111.205 Y117.914 E57.59342
G1 X110.888 Y117.832 E57.60431
G1 X110.476 Y117.882 E57.61812
G1 X110.356 Y117.93 E57.62242
G1 X109.784 Y117.421 E57.64788
G1 X109.477 Y117.281 E57.65911
G1 X108.924 Y117.176 E57.67783
G1 X108.689 Y117.217 E57.68576
G1 X108.622 Y117.061 E57.69141
G1 X108.602 Y116.677 E57.7042
G1 X108.558 Y116.309 E57.71652
G1 X108.472 Y115.825 E57.73287
G1 X108.29 Y115.171 E57.75545
G1 X108.031 Y114.654 E57.77469
G1 X107.701 Y114.417 E57.7882
G1 X107.249 Y114.256 E57.80416
G1 X106.645 Y114.25 E57.82425
G1 X106.664 Y113.35 E57.85419
G1 X106.726 Y112.873 E57.87019
G1 X106.727 Y112.577 E57.88003
G1 X106.786 Y111.928 E57.90171
G1 X107.178 Y112.025 E57.91514
G1 X107.684 Y111.741 E57.93444
G1 X107.946 Y111.537 E57.94548
G1 X108.156 Y111.211 E57.95838
G1 X108.292 Y111.072 E57.96485
G1 X108.528 Y110.792 E57.97703
G1 X108.805 Y110.515 E57.99006
G1 X109.023 Y110.201 E58.00277
G1 X109.104 Y109.859 E58.01446
G1 X109.103 Y109.365 E58.03089
G1 X109.021 Y108.999 E58.04337
G1 X108.983 Y108.629 E58.05574
G1 X108.894 Y108.38 E58.06453
G1 X108.712 Y108.124 E58.07498
G1 X108.23 Y107.802 E58.09426
G1 X107.809 Y107.72 E58.10852
G1 X107.531 Y107.78 E58.11798
G1 X107.26 Y107.761 E58.12702
G1 X107.098 Y107.782 E58.13245
G1 X107.059 Y107.106 E58.15497
G1 X107.205 Y106.728 E58.16845
G1 X107.284 Y106.38 E58.18032
G1 X108.407 Y106.17 E58.21832
G1 X108.837 Y106.059 E58.23309
G1 X109.14 Y105.931 E58.24403
G1 X109.662 Y105.779 E58.26211
G1 X109.982 Y105.775 E58.27276
G1 X110.388 Y105.872 E58.28664
G1 X110.7 Y105.932 E58.29721
G1 X110.987 Y106.016 E58.30715
G1 X111.374 Y106.088 E58.32025
G1 X112.298 Y106.197 E58.35119
G1 X112.58 Y107.057 E58.38129
G1 X112.653 Y107.409 E58.39325
G1 X112.652 Y107.546 E58.39781
G1 X112.696 Y108.191 E58.41931
G1 X112.785 Y108.735 E58.43764
G1 X112.798 Y108.927 E58.44404
G1 X112.9 Y109.203 E58.45383
G1 X113.037 Y110.704 E58.50396
G1 X113.08 Y111.345 E58.52533
G1 X113.237 Y112.872 E58.57638
G1 X113.319 Y114.826 E58.64143
G1 X113.424 Y116.388 E58.6935
G1 X113.472 Y117.314 E58.72434
G1 X113.492 Y117.924 E58.74464
G1 X113.497 Y118.526 E58.76466
G1 X113.487 Y119.157 E58.78565
G1 X113.503 Y119.769 E58.80602
G1 X113.378 Y119.83 E58.81064
G1 X113.141 Y119.997 E58.82029
G1 X113.017 Y120.121 E58.82612
G1 X112.765 Y120.335 E58.83711
G1 X112.48 Y120.629 E58.85073
G1 X112.225 Y121.091 E58.86828
G1 X112.157 Y121.405 E58.87897
G1 F1357.5 X112.397 Y122.043 E58.90402
G1 F1252.6 X112.516 Y122.291 E58.91498
G1 F1312.9 X112.624 Y122.658 E58.92952
G1 F1421.8 X112.758 Y123.278 E58.95177
G1 F1488.8 X112.396 Y123.391 E58.96448
G1 F1449.3 X112.258 Y122.925 E58.98121
G1 F1363.6 X112.021 Y122.33 E59.00464
G1 F1405.2 X111.471 Y121.795 E59.03189
G1 F1500 X111.228 Y121.637 E59.04153
G1 X110.609 Y121.483 E59.06274
G1 X110.091 Y121.533 E59.08005
G1 X109.872 Y121.571 E59.08744
G1 X109.527 Y121.532 E59.09899
G1 X108.912 Y121.677 E59.12001
G1 X108.564 Y121.92 E59.13412
G1 F1293.1 X108.353 Y122.101 E59.14485
G1 F1174.2 X108.066 Y122.573 E59.16832
G1 F1271.2 X107.896 Y123.036 E59.18768
G1 F1366.7 X107.677 Y123.753 E59.21505
G0 F9000 X107.64 Y123.893
G0 X108.993 Y122.197
G0 X109.554 Y122.057
G0 X111.405 Y122.012
G0 X112.236 Y123.514
G0 X113.147 Y123.512
G0 X113.02 Y122.339
G0 X112.369 Y121.531
G0 X111.875 Y121.752
G1 F1500 X112.014 Y121.613 E59.22158
G0 F9000 X111.492 Y121.57
G1 F1500 X112.035 Y121.026 E59.24715
G0 F9000 X112.364 Y121.136
G0 X113.147 Y123.512
G0 X112.236 Y123.514
G0 X110.99 Y121.843
G0 X111.098 Y121.398
G1 F1500 X113.287 Y119.209 E59.35011
G0 F9000 X113.295 Y118.635
G1 F1500 X110.645 Y121.285 E59.47476
G0 F9000 X110.027 Y121.338
G1 F1500 X111.111 Y120.253 E59.52577
G0 F9000 X110.553 Y120.246
G1 F1500 X109.862 Y120.937 E59.55827
G1 X109.861 Y120.937
G1 X109.465 Y121.334 E59.57692
G0 F9000 X109.441 Y120.792
G1 F1500 X108.547 Y121.686 E59.61898
G0 F9000 X108.161 Y121.506
G1 F1500 X108.873 Y120.794 E59.65247
G0 F9000 X108.434 Y120.667
G1 F1500 X108.069 Y121.033 E59.66966
G0 F9000 X107.827 Y120.709
G1 F1500 X108.014 Y120.522 E59.67845
G0 F9000 X108.256 Y120.024
G0 X109.284 Y120.087
G0 X110.986 Y119.664
G0 X111.464 Y118.84
G0 X110.856 Y118.242
G0 X110.314 Y118.232
G0 X110.076 Y118.031
G0 X110.33 Y117.64
G1 F1500 X113.12 Y114.851 E59.80966
G0 F9000 X113.155 Y115.381
G1 F1500 X110.904 Y117.632 E59.91554
G0 F9000 X111.334 Y117.767
G1 F1500 X113.19 Y115.911 E60.00284
G0 F9000 X113.226 Y116.442
G1 F1500 X111.658 Y118.009 E60.07657
G0 F9000 X111.92 Y118.313
G1 F1500 X113.253 Y116.98 E60.13927
G0 F9000 X113.277 Y117.521
G1 F1500 X112.061 Y118.738 E60.1965
G0 F9000 X111.965 Y119.399
G1 F1500 X113.292 Y118.072 E60.25891
G0 F9000 X113.627 Y119.851
G0 X113.147 Y123.512
G0 X112.236 Y123.514
G0 X111.149 Y121.82
G0 X108.678 Y122.083
G0 X107.833 Y123.873
G0 X106.913 Y123.899
G0 X106.871 Y120.665
G0 X107.244 Y120.17
G0 X108.175 Y120.047
G0 X109.953 Y120.18
G0 X110.381 Y119.786
G0 X111.434 Y119.549
G0 X111.673 Y118.849
G0 X110.856 Y118.242
G0 X110.076 Y118.031
G0 X110.031 Y117.374
G1 F1500 X113.096 Y114.308 E60.4031
G0 F9000 X113.073 Y113.766
G1 F1500 X109.686 Y117.153 E60.56242
G0 F9000 X109.241 Y117.032
G1 F1500 X113.05 Y113.224 E60.74156
G0 F9000 X113.016 Y112.692
G1 F1500 X108.815 Y116.893 E60.93916
G0 F9000 X108.768 Y116.374
G1 F1500 X112.963 Y112.178 E61.1365
G0 F9000 X112.91 Y111.666
G1 F1500 X108.687 Y115.889 E61.33514
G0 F9000 X108.574 Y115.437
G1 F1500 X112.865 Y111.145 E61.537
G0 F9000 X112.827 Y110.618
G1 F1500 X108.434 Y115.011 E61.74363
G0 F9000 X108.246 Y114.633
G1 F1500 X112.779 Y110.1 E61.95685
G0 F9000 X112.732 Y109.581
G1 F1500 X107.957 Y114.356 E62.18145
G0 F9000 X107.583 Y114.165
G1 F1500 X112.649 Y109.099 E62.41974
G0 F9000 X112.562 Y108.62
G1 F1500 X107.128 Y114.054 E62.67534
G0 F9000 X106.855 Y113.762
G1 F1500 X112.49 Y108.127 E62.94039
G0 F9000 X112.453 Y107.598
G1 F1500 X106.879 Y113.171 E63.20256
G0 F9000 X106.93 Y112.555
G1 F1500 X107.301 Y112.184 E63.22001
G0 F9000 X107.128 Y111.755
G0 X108.661 Y110.265
G0 X109.209 Y110.276
G1 F1500 X112.382 Y107.103 E63.36925
G0 F9000 X112.24 Y106.679
G1 F1500 X109.303 Y109.617 E63.50742
G0 F9000 X109.249 Y109.105
G1 F1500 X111.989 Y106.365 E63.63631
G0 F9000 X111.485 Y106.302
G1 F1500 X109.182 Y108.606 E63.74466
G0 F9000 X109.016 Y108.206
G1 F1500 X111.002 Y106.22 E63.83807
G0 F9000 X110.549 Y106.107
G1 F1500 X108.748 Y107.909 E63.92281
G0 F9000 X108.41 Y107.681
G1 F1500 X110.086 Y106.005 E64.00164
G0 F9000 X109.486 Y106.039
G1 F1500 X107.978 Y107.548 E64.0726
G0 F9000 X107.467 Y107.492
G1 F1500 X108.644 Y106.316 E64.12794
G0 F9000 X107.932 Y106.462
G1 F1500 X107.261 Y107.133 E64.1595
G0 F9000 X107.466 Y107.493
G1 F1500 X107.391 Y107.568 E64.16303
;MESH:NONMESH
G0 F300 X107.391 Y107.568 Z12.6
G0 F9000 X106.929 Y107.233
G0 X106.93 Y108.328
G0 X107.655 Y108.059
G0 X108.463 Y108.586
G0 X108.58 Y109.41
G0 X108.586 Y109.914
G0 X107.524 Y111.23
G0 X106.62 Y111.696
G0 X106.152 Y116.11
G0 X106.089 Y118.152
G0 X106.956 Y124.399
G0 X106.911 Y124.708
;TIME_ELAPSED:344.950421
;LAYER:62
;TYPE:WALL-INNER
;MESH:llama.ply
G1 F1500 X107.037 Y124.721 E64.16724
G1 X107.41 Y124.501 E64.18164
G1 X107.631 Y124.422 E64.18945
G1 X107.892 Y124.298 E64.19906
G1 X108.181 Y124.214 E64.20907
G1 X108.327 Y124.017 E64.21722
G1 X108.437 Y123.762 E64.22646
G1 X108.635 Y123.52 E64.23686
G1 X108.772 Y123.229 E64.24756
G1 X108.894 Y123.089 E64.25373
G1 X109.13 Y122.958 E64.26271
G1 X109.635 Y122.925 E64.27954
G1 X109.824 Y122.949 E64.28588
G1 X110.04 Y122.854 E64.29373
G1 X110.484 Y122.727 E64.30909
G1 X111.036 Y122.752 E64.32747
G1 X111.344 Y122.974 E64.3401
G1 X111.547 Y123.344 E64.35413
G1 X111.73 Y123.635 E64.36557
G1 X111.869 Y124.02 E64.37918
G1 X111.975 Y124.189 E64.38582
G1 X112.12 Y124.302 E64.39193
G1 X112.48 Y124.448 E64.40485
G1 X112.756 Y124.536 E64.41449
G1 X112.942 Y124.655 E64.42183
G1 X113.12 Y124.697 E64.42791
G1 X113.293 Y124.668 E64.43375
G1 X113.451 Y124.568 E64.43997
G1 X113.766 Y124.404 E64.45178
G1 X113.969 Y124.338 E64.45888
G1 X113.926 Y123.981 E64.47084
G1 X113.895 Y123.608 E64.48329
G1 X113.897 Y123.133 E64.49908
G1 X113.969 Y121.973 E64.53774
G1 X113.976 Y121.67 E64.54782
G1 X113.97 Y121.39 E64.55714
G1 X113.901 Y120.037 E64.6022
G1 X113.887 Y119.042 E64.63529
G1 X113.905 Y118.235 E64.66214
G1 X113.885 Y117.504 E64.68646
G1 X113.75 Y115.606 E64.74975
G1 X113.701 Y114.649 E64.78162
G1 X113.623 Y112.66 E64.84783
G1 X113.592 Y112.204 E64.86303
G1 X113.49 Y111.33 E64.89229
G1 X113.385 Y110.044 E64.93521
G1 X113.293 Y109.1 E64.96676
G1 X113.239 Y108.652 E64.98176
G1 X113.134 Y108.211 E64.99684
G1 X113.089 Y107.851 E65.00891
G1 X113.066 Y107.535 E65.01945
G1 X113.065 Y107.14 E65.03258
G1 X113.094 Y106.659 E65.04861
G1 X113.141 Y106.131 E65.06624
G1 X113.19 Y105.75 E65.07902
G1 X112.875 Y105.771 E65.08952
G1 X112.512 Y105.77 E65.10159
G1 X111.927 Y105.706 E65.12117
G1 X111.74 Y105.656 E65.1276
G1 X111.456 Y105.598 E65.13725
G1 X110.945 Y105.512 E65.15448
G1 X110.587 Y105.438 E65.16664
G1 X110.039 Y105.26 E65.1858
G1 X109.507 Y105.306 E65.20356
G1 X109.102 Y105.459 E65.21796
G1 X108.144 Y105.748 E65.25124
G1 X107.55 Y105.873 E65.27143
G1 X107.177 Y105.928 E65.28397
G1 X106.862 Y105.946 E65.29447
G1 X106.509 Y105.934 E65.30622
G1 X106.603 Y106.597 E65.32849
G1 X106.664 Y107.216 E65.34918
G1 X106.681 Y107.601 E65.36199
G1 X106.674 Y107.945 E65.37344
G1 X106.651 Y108.297 E65.38517
G1 X106.606 Y108.654 E65.39714
G1 X106.516 Y108.966 E65.40794
G1 X106.383 Y111.44 E65.49034
G1 X106.327 Y112.11 E65.5127
G1 X106.257 Y112.708 E65.53273
G1 X106.238 Y113.37 E65.55476
G1 X106.234 Y114.571 E65.5947
G1 X106.21 Y115.533 E65.62671
G1 X106.13 Y117.172 E65.68129
G1 X106.133 Y117.777 E65.70141
G1 X106.196 Y119.288 E65.75171
G1 X106.207 Y119.946 E65.7736
G1 X106.199 Y120.294 E65.78517
G1 X106.173 Y120.628 E65.79632
G1 X106.061 Y121.694 E65.83197
G1 X106.072 Y122.524 E65.85958
G1 X106.145 Y123.368 E65.88775
G1 X106.136 Y123.765 E65.90096
G1 X106.088 Y124.078 E65.91149
G1 X106.069 Y124.366 E65.92109
G1 X106.317 Y124.429 E65.9296
G1 X106.738 Y124.616 E65.94492
G1 X106.911 Y124.708 E65.95144
G0 F9000 X107.115 Y125.131
;TYPE:WALL-OUTER
G1 F1500 X107.407 Y124.98 E65.96237
G1 X107.653 Y124.827 E65.97201
G1 X107.76 Y124.804 E65.97565
G1 X108.007 Y124.682 E65.98481
G1 X108.423 Y124.56 E65.99923
G1 X108.677 Y124.217 E66.01343
G1 X108.792 Y123.947 E66.02319
G1 X108.972 Y123.747 E66.03214
G1 X109.111 Y123.442 E66.04329
G1 X109.223 Y123.357 E66.04796
G1 X109.597 Y123.324 E66.06045
G1 X109.883 Y123.36 E66.07004
G1 X110.201 Y123.22 E66.08159
G1 X110.51 Y123.133 E66.09227
G1 X110.888 Y123.144 E66.10485
G1 X111.007 Y123.193 E66.10913
G1 X111.204 Y123.552 E66.12275
G1 X111.366 Y123.801 E66.13263
G1 X111.507 Y124.196 E66.14658
G1 X111.674 Y124.461 E66.157
G1 X111.918 Y124.652 E66.1673
G1 X112.358 Y124.83 E66.18309
G1 X112.528 Y124.871 E66.18891
G1 X112.783 Y125.028 E66.19887
G1 X113.106 Y125.105 E66.20991
G1 X113.441 Y125.048 E66.22121
G1 X113.636 Y124.923 E66.22892
G1 X114 Y124.741 E66.24245
G1 X114.238 Y124.689 E66.25055
G1 X114.392 Y124.497 E66.25874
G1 X114.324 Y123.945 E66.27724
G1 X114.295 Y123.629 E66.28779
G1 X114.296 Y123.158 E66.30346
G1 X114.369 Y121.985 E66.34255
G1 X114.376 Y121.71 E66.3517
G1 X114.37 Y121.37 E66.36301
G1 X114.301 Y120.009 E66.40833
G1 X114.287 Y119.051 E66.4402
G1 X114.305 Y118.234 E66.46738
G1 X114.285 Y117.484 E66.49233
G1 X114.15 Y115.586 E66.55562
G1 X114.101 Y114.633 E66.58736
G1 X114.022 Y112.634 E66.6539
G1 X113.99 Y112.168 E66.66944
G1 X113.889 Y111.298 E66.69857
G1 X113.783 Y110.005 E66.74172
G1 X113.69 Y109.053 E66.77353
G1 X113.63 Y108.556 E66.79018
G1 X113.604 Y108.484 E66.79273
G1 X113.529 Y108.148 E66.80418
G1 X113.488 Y107.822 E66.8151
G1 X113.465 Y107.491 E66.82614
G1 X113.465 Y107.163 E66.83705
G1 X113.492 Y106.694 E66.85267
G1 X113.538 Y106.183 E66.86974
G1 X113.591 Y105.766 E66.88372
G1 X113.619 Y105.379 E66.89663
G1 X113.446 Y105.332 E66.90259
G1 X112.848 Y105.372 E66.92252
G1 X112.516 Y105.37 E66.93356
G1 X111.995 Y105.312 E66.951
G1 X111.836 Y105.267 E66.9565
G1 X111.529 Y105.204 E66.96692
G1 X111.025 Y105.12 E66.98391
G1 X110.686 Y105.05 E66.99543
G1 X110.55 Y104.999 E67.00026
G1 X110.253 Y104.91 E67.01057
G1 X109.966 Y104.869 E67.02021
G1 X109.681 Y104.871 E67.02969
G1 X109.401 Y104.918 E67.03914
G1 X108.986 Y105.076 E67.05391
G1 X108.037 Y105.362 E67.08687
G1 X107.488 Y105.477 E67.10553
G1 X107.154 Y105.528 E67.11677
G1 X106.839 Y105.546 E67.12726
G1 X106.21 Y105.519 E67.1482
G1 X106.082 Y105.548 E67.15256
G1 X106.061 Y105.64 E67.1557
G1 X106.205 Y106.635 E67.18914
G1 X106.266 Y107.255 E67.20986
G1 X106.281 Y107.595 E67.22118
G1 X106.275 Y107.92 E67.23199
G1 X106.254 Y108.249 E67.24296
G1 X106.21 Y108.593 E67.25449
G1 X106.12 Y108.896 E67.26501
G1 X106.06 Y109.918 E67.29906
G1 X106.023 Y110.77 E67.32742
G1 X105.982 Y111.438 E67.34968
G1 X105.93 Y112.064 E67.37057
G1 X105.857 Y112.679 E67.39117
G1 X105.838 Y113.364 E67.41396
G1 X105.834 Y114.561 E67.45378
G1 X105.81 Y115.514 E67.48548
G1 X105.73 Y117.163 E67.54039
G1 X105.733 Y117.786 E67.56111
G1 X105.796 Y119.295 E67.61135
G1 X105.807 Y119.937 E67.6327
G1 X105.8 Y120.264 E67.64358
G1 X105.775 Y120.586 E67.65432
G1 X105.661 Y121.676 E67.69078
G1 X105.672 Y122.544 E67.71965
G1 X105.746 Y123.407 E67.74846
G1 X105.734 Y123.765 E67.76037
G1 X105.69 Y124.032 E67.76937
G1 X105.667 Y124.38 E67.78097
G1 X105.665 Y124.649 E67.78992
G1 X106.068 Y124.79 E67.80412
G1 X106.22 Y124.819 E67.80926
G1 X106.55 Y124.969 E67.82132
G1 X106.792 Y125.098 E67.83044
G1 X107.115 Y125.131 E67.84124
G0 F9000 X107.189 Y124.15
;TYPE:FILL
G1 F3000 X106.208 Y123.168 E67.88741
G0 F9000 X106.222 Y123.439
G1 F3000 X107.421 Y123.118 E67.92869
G0 F9000 X107.326 Y123.101
G0 X106.355 Y124.151
G0 X106.185 Y124.282
G1 F3000 X107.205 Y120.474 E68.05981
G0 F9000 X107.165 Y120.564
G0 X107.098 Y124.474
G0 X108.083 Y124.072
G0 X109.088 Y122.8
G0 X111.475 Y122.878
G0 X112.016 Y123.952
G0 X112.198 Y124.159
G0 X112.923 Y124.439
G0 X112.377 Y120.846
G0 X112.302 Y120.778
G1 F3000 X113.866 Y122.341 E68.13335
G0 F9000 X113.888 Y121.385
G1 F3000 X112.265 Y121.82 E68.18924
G0 F9000 X112.356 Y121.775
G0 X112.82 Y123.057
G0 X112.721 Y123.072
G1 F3000 X113.645 Y119.624 E68.30797
G0 F9000 X113.676 Y119.721
G0 X113.724 Y117.513
G0 X113.432 Y112.219
G0 X113.081 Y108.684
G0 X112.904 Y107.718
G0 X112.556 Y106.199
G0 X111.987 Y106.005
G0 X111.701 Y105.812
G0 X110.016 Y105.423
G0 X109.551 Y105.461
G0 X107.429 Y106.075
G0 X107.039 Y107.095
G0 X107.134 Y107.124
G1 F3000 X106.69 Y106.68 E68.32885
G0 F9000 X106.91 Y106.66
G0 X106.621 Y109.942
G0 X106.399 Y113.373
G0 X106.294 Y117.772
G0 X106.363 Y119.819
G0 X107.086 Y124.159
G0 X107.223 Y124.191
;TYPE:SKIN
G1 F1500 X107.316 Y123.787 E68.34264
G1 X107.382 Y123.571 E68.35015
G1 X107.513 Y122.854 E68.37439
G1 X107.64 Y122.449 E68.38851
G1 X107.837 Y122.055 E68.40316
G1 X108.001 Y121.798 E68.4133
G1 X108.064 Y121.67 E68.41805
G1 X108.234 Y121.413 E68.4283
G1 X108.214 Y121.217 E68.43485
G1 X107.999 Y120.979 E68.44552
G1 X107.693 Y120.702 E68.45925
G1 X107.243 Y120.448 E68.47643
G1 X106.957 Y120.319 E68.48687
G1 X106.57 Y120.07 E68.50217
G1 X106.556 Y119.282 E68.52839
G1 X106.493 Y117.768 E68.57879
G1 X106.49 Y117.18 E68.59834
G1 X106.567 Y115.631 E68.64993
G1 X106.594 Y114.579 E68.68493
G1 X106.598 Y113.377 E68.72491
G1 X106.616 Y112.735 E68.74627
G1 X106.685 Y112.153 E68.76576
G1 X106.74 Y111.501 E68.78752
G1 X106.782 Y110.817 E68.81032
G1 X106.82 Y109.953 E68.83908
G1 X106.874 Y109.029 E68.86987
G1 X106.943 Y108.794 E68.87801
G1 X107.009 Y108.344 E68.89314
G1 X107.034 Y107.969 E68.90564
G1 X107.044 Y107.544 E68.91978
G1 X107.064 Y107.53 E68.92059
G1 X107.224 Y106.958 E68.94035
G1 X107.332 Y106.647 E68.9513
G1 X107.525 Y106.292 E68.96473
G1 X107.52 Y106.249 E68.96617
G1 X108.225 Y106.099 E68.99015
G1 X109.23 Y105.797 E69.02505
G1 X109.596 Y105.658 E69.03807
G1 X109.993 Y105.624 E69.05133
G1 X110.484 Y105.784 E69.0685
G1 X110.871 Y105.865 E69.08165
G1 X111.928 Y106.057 E69.11738
G1 X111.952 Y106.135 E69.1201
G1 X112.179 Y106.428 E69.13242
G1 X112.434 Y106.957 E69.15196
G1 X112.53 Y107.343 E69.16519
G1 X112.651 Y107.695 E69.17757
G1 X112.709 Y107.722 E69.17969
G1 X112.774 Y108.237 E69.19696
G1 X112.883 Y108.718 E69.21336
G1 X112.931 Y109.108 E69.22643
G1 X113.024 Y110.054 E69.25805
G1 X113.132 Y111.374 E69.3021
G1 X113.233 Y112.237 E69.331
G1 X113.266 Y112.728 E69.34737
G1 X113.341 Y114.663 E69.41177
G1 X113.39 Y115.625 E69.44381
G1 X113.525 Y117.522 E69.50706
G1 X113.544 Y118.236 E69.53082
G1 X113.527 Y119.033 E69.55733
G1 X113.535 Y119.644 E69.57766
G1 X113.385 Y119.732 E69.58344
G1 X112.749 Y120.346 E69.61284
G1 X112.653 Y120.393 E69.6164
G1 X112.398 Y120.61 E69.62754
G1 X112.053 Y121.001 E69.64488
G1 X111.96 Y121.359 E69.65718
G1 X112.19 Y121.76 E69.67256
G1 X112.549 Y122.464 E69.69884
G1 X112.654 Y122.896 E69.71363
G1 F1438.8 X112.684 Y123.205 E69.72439
G1 F1252.6 X112.681 Y123.491 E69.73578
G1 F1153.8 X112.769 Y123.817 E69.75038
G1 F1162.8 X112.825 Y124.111 E69.76323
G1 X112.61 Y124.049 E69.77283
G1 X112.351 Y123.944 E69.78482
G1 X112.242 Y123.819 E69.79193
G1 F1153.8 X112.174 Y123.617 E69.80115
G1 F1298.7 X111.875 Y123.189 E69.82121
G1 F1500 X111.627 Y122.741 E69.83824
G1 X111.222 Y122.448 E69.85486
G1 X111.012 Y122.395 E69.86207
G1 X110.418 Y122.372 E69.88184
G1 X109.955 Y122.5 E69.89781
G1 X109.768 Y122.579 E69.90457
G1 X109.617 Y122.564 E69.90961
G1 X109.021 Y122.608 E69.92949
G1 X108.673 Y122.805 E69.94279
G1 X108.485 Y123.014 E69.95214
G1 X108.329 Y123.321 E69.96359
G1 X108.138 Y123.565 E69.9739
G1 X107.984 Y123.894 E69.98598
G1 X107.756 Y123.965 E69.99392
G1 X107.51 Y124.08 E70.00296
G1 X107.223 Y124.191 E70.01319
G0 F9000 X107.856 Y123.695
G1 F1500 X107.608 Y123.448 E70.02483
G0 F9000 X108.062 Y123.336
G1 F1500 X107.695 Y122.968 E70.04212
G0 F9000 X107.823 Y122.53
G1 F1500 X108.272 Y122.98 E70.06326
G0 F9000 X108.519 Y122.661
G1 F1500 X108.01 Y122.152 E70.0872
G0 F9000 X108.221 Y121.798
G1 F1500 X108.881 Y122.457 E70.11823
G0 F9000 X109.368 Y122.379
G1 F1500 X108.427 Y121.437 E70.16251
G0 F9000 X108.118 Y121.332
G0 X107.232 Y122.281
G0 X107.098 Y124.474
G0 X108.083 Y124.072
G0 X108.897 Y123.042
G0 X109.909 Y122.803
G0 X109.871 Y122.316
G1 F1500 X106.752 Y119.197 E70.30922
G0 F9000 X106.765 Y119.776
G1 F1500 X107.193 Y120.204 E70.32935
G0 F9000 X107.054 Y120.515
G0 X106.371 Y120.046
G0 X106.269 Y118.625
G0 X106.727 Y118.607
G1 F1500 X110.313 Y122.193 E70.49802
G0 F9000 X110.872 Y122.185
G1 F1500 X106.703 Y118.017 E70.6941
G0 F9000 X106.691 Y117.439
G1 F1500 X111.726 Y122.474 E70.93093
G1 X111.727 Y122.475
G1 X112.467 Y123.215 E70.96574
G0 F9000 X112.362 Y122.545
G1 F1500 X112.022 Y122.205 E70.98173
G1 X112.021 Y122.204
G1 X106.704 Y116.886 E71.23185
G0 F9000 X106.731 Y116.348
G1 F1500 X111.782 Y121.399 E71.46943
G0 F9000 X111.869 Y120.92
G1 F1500 X106.758 Y115.809 E71.70984
G0 F9000 X106.776 Y115.261
G1 F1500 X112.129 Y120.614 E71.96163
G0 F9000 X112.413 Y120.333
G1 F1500 X106.79 Y114.709 E72.22614
G0 F9000 X106.795 Y114.148
G1 F1500 X112.73 Y120.084 E72.50533
G0 F9000 X113.018 Y119.806
G1 F1500 X106.796 Y113.584 E72.79799
G0 F9000 X106.808 Y113.031
G1 F1500 X113.306 Y119.528 E73.10361
G0 F9000 X113.328 Y118.984
G1 F1500 X106.845 Y112.502 E73.40853
G0 F9000 X106.898 Y111.99
G1 F1500 X113.34 Y118.431 E73.71152
G0 F9000 X113.334 Y117.859
G1 F1500 X106.942 Y111.467 E74.01218
G0 F9000 X106.974 Y110.934
G1 F1500 X113.306 Y117.266 E74.31002
G0 F9000 X113.263 Y116.657
G1 F1500 X107 Y110.394 E74.60461
G0 F9000 X107.025 Y109.853
G1 F1500 X113.219 Y116.048 E74.89598
G0 F9000 X113.179 Y115.442
G1 F1500 X107.056 Y109.319 E75.18399
G0 F9000 X107.136 Y108.833
G1 F1500 X113.148 Y114.845 E75.46677
G0 F9000 X113.122 Y114.254
G1 F1500 X107.208 Y108.34 E75.74495
G0 F9000 X107.237 Y107.803
G1 F1500 X113.1 Y113.666 E76.02073
G0 F9000 X113.076 Y113.076
G1 F1500 X107.327 Y107.327 E76.29114
G0 F9000 X107.458 Y106.892
G1 F1500 X113.047 Y112.481 E76.55403
G0 F9000 X112.987 Y111.855
G1 F1500 X107.635 Y106.504 E76.80575
G0 F9000 X108.04 Y106.343
G1 F1500 X112.918 Y111.221 E77.03519
G0 F9000 X112.868 Y110.605
G1 F1500 X108.492 Y106.229 E77.24103
G0 F9000 X108.926 Y106.097
G1 F1500 X112.816 Y109.987 E77.424
G0 F9000 X112.753 Y109.359
G1 F1500 X109.356 Y105.962 E77.58379
G0 F9000 X109.801 Y105.841
G1 F1500 X112.678 Y108.718 E77.71911
G0 F9000 X112.547 Y108.021
G1 F1500 X110.523 Y105.998 E77.81429
G0 F9000 X111.222 Y106.131
G1 F1500 X112.287 Y107.196 E77.86439
;MESH:NONMESH
G0 F300 X112.287 Y107.196 Z12.8
G0 F9000 X112.619 Y107.115
G0 X112.904 Y107.718
G0 X113.133 Y109.12
G0 X113.465 Y112.717
G0 X113.745 Y118.235
G0 X113.731 Y119.366
G0 X113.186 Y124.384
G0 X113.298 Y124.669
;TIME_ELAPSED:368.156283
;LAYER:63
;TYPE:WALL-INNER
;MESH:llama.ply
G1 F1500 X113.436 Y124.582 E77.86981
G1 X113.771 Y124.408 E77.88237
G1 X113.983 Y124.34 E77.88977
G1 X113.896 Y123.514 E77.9174
G1 X113.997 Y121.967 E77.96896
G1 X114.007 Y121.643 E77.97974
G1 X114 Y121.377 E77.98859
G1 X113.934 Y120.164 E78.029
G1 X113.919 Y119.244 E78.0596
G1 X113.94 Y118.235 E78.09317
G1 X113.924 Y117.635 E78.11313
G1 X113.85 Y116.766 E78.14214
G1 X113.784 Y115.805 E78.17417
G1 X113.738 Y114.848 E78.20604
G1 X113.651 Y112.585 E78.28136
G1 X113.591 Y111.854 E78.30576
G1 X113.558 Y111.625 E78.31345
G1 X113.47 Y110.761 E78.34234
G1 X113.384 Y109.713 E78.37731
G1 X113.235 Y108.36 E78.42259
G1 X113.198 Y108.216 E78.42753
G1 X113.143 Y107.864 E78.43938
G1 X113.117 Y107.586 E78.44867
G1 X113.109 Y107.204 E78.46138
G1 X113.123 Y106.855 E78.47299
G1 X113.224 Y105.66 E78.51288
G1 X112.824 Y105.689 E78.52622
G1 X112.507 Y105.683 E78.53677
G1 X112.103 Y105.636 E78.55029
G1 X111.83 Y105.564 E78.55968
G1 X111.145 Y105.455 E78.58275
G1 X110.811 Y105.385 E78.5941
G1 X110.443 Y105.257 E78.60706
G1 X110.052 Y105.163 E78.62044
G1 X109.623 Y105.163 E78.63471
G1 X109.242 Y105.272 E78.64789
G1 X108.947 Y105.402 E78.65861
G1 X108.545 Y105.527 E78.67261
G1 X108.189 Y105.612 E78.68478
G1 X107.981 Y105.687 E78.69214
G1 X107.55 Y105.786 E78.70685
G1 X107.212 Y105.837 E78.71822
G1 X106.861 Y105.857 E78.72991
G1 X106.482 Y105.845 E78.74252
G1 X106.578 Y106.564 E78.76665
G1 X106.629 Y107.258 E78.78979
G1 X106.638 Y107.633 E78.80227
G1 X106.627 Y107.958 E78.81308
G1 X106.597 Y108.315 E78.825
G1 X106.521 Y108.766 E78.84021
G1 X106.396 Y111.122 E78.91868
G1 X106.288 Y112.474 E78.96379
G1 X106.258 Y112.687 E78.97095
G1 X106.234 Y113.259 E78.98999
G1 X106.219 Y114.896 E79.04444
G1 X106.181 Y115.857 E79.07643
G1 X106.112 Y117.067 E79.11674
G1 X106.097 Y117.676 E79.137
G1 X106.111 Y118.284 E79.15723
G1 X106.165 Y119.287 E79.19063
G1 X106.178 Y119.952 E79.21276
G1 X106.167 Y120.295 E79.22417
G1 X106.141 Y120.633 E79.23545
G1 X106.059 Y121.371 E79.26014
G1 X106.05 Y122.094 E79.28419
G1 X106.08 Y122.983 E79.31378
G1 X106.112 Y123.373 E79.32679
G1 X106.055 Y124.368 E79.35994
G1 X106.403 Y124.465 E79.37196
G1 X106.898 Y124.707 E79.39028
G1 X107.077 Y124.726 E79.39627
G1 X107.528 Y124.529 E79.41264
G1 X107.931 Y124.442 E79.42635
G1 X108.33 Y124.386 E79.43975
G1 X109.035 Y123.949 E79.46734
G1 X109.256 Y123.891 E79.47494
G1 X109.687 Y123.899 E79.48928
G1 X109.924 Y123.977 E79.49757
G1 X110.307 Y123.771 E79.51204
G1 X110.56 Y123.716 E79.52065
G1 X111.055 Y123.754 E79.53716
G1 X111.281 Y123.899 E79.54609
G1 X111.545 Y124.14 E79.55798
G1 X111.85 Y124.372 E79.57073
G1 X112.658 Y124.562 E79.59834
G1 X112.834 Y124.644 E79.60479
G1 X113.112 Y124.702 E79.61424
G1 X113.298 Y124.669 E79.62052
G1 F2700 E74.62052
G0 F9000 X113.189 Y124.387
G0 X112.91 Y124.453
G0 X111.45 Y124.272
G0 X111.06 Y123.919
G0 X110.464 Y123.87
G0 X109.174 Y124.05
G0 X107.186 Y124.479
G0 X107.143 Y125.134
;TYPE:WALL-OUTER
G1 F2700 E79.62052
G1 F1500 X107.657 Y124.908 E79.6392
G1 X108.011 Y124.834 E79.65123
G1 X108.302 Y124.795 E79.66099
G1 X108.582 Y124.701 E79.67081
G1 X109.241 Y124.289 E79.69666
G1 X109.662 Y124.296 E79.71067
G1 X109.939 Y124.424 E79.72082
G1 X110.517 Y124.112 E79.74266
G1 X110.968 Y124.155 E79.75773
G1 X111.289 Y124.448 E79.77219
G1 X111.615 Y124.696 E79.78581
G1 X111.925 Y124.796 E79.79664
G1 X112.531 Y124.942 E79.81738
G1 X112.7 Y125.025 E79.82364
G1 X113.106 Y125.11 E79.83744
G1 X113.446 Y125.049 E79.84892
G1 X113.633 Y124.93 E79.8563
G1 X113.955 Y124.764 E79.86835
G1 X114.239 Y124.69 E79.87811
G1 X114.402 Y124.495 E79.88656
G1 X114.298 Y123.487 E79.92026
G1 X114.396 Y122.016 E79.9693
G1 X114.407 Y121.709 E79.97952
G1 X114.4 Y121.356 E79.99126
G1 X114.334 Y120.135 E80.03193
G1 X114.319 Y119.252 E80.0613
G1 X114.34 Y118.234 E80.09517
G1 X114.324 Y117.613 E80.11583
G1 X114.249 Y116.739 E80.14501
G1 X114.184 Y115.785 E80.17681
G1 X114.138 Y114.834 E80.20848
G1 X114.069 Y112.895 E80.27301
G1 X113.989 Y111.81 E80.30919
G1 X113.956 Y111.584 E80.31679
G1 X113.869 Y110.728 E80.34541
G1 X113.782 Y109.669 E80.38075
G1 X113.629 Y108.282 E80.42716
G1 X113.598 Y108.179 E80.43074
G1 X113.541 Y107.826 E80.44263
G1 X113.516 Y107.551 E80.45182
G1 X113.509 Y107.22 E80.46283
G1 X113.522 Y106.885 E80.47398
G1 X113.571 Y106.255 E80.495
G1 X113.597 Y106.032 E80.50246
G1 X113.654 Y105.275 E80.52771
G1 X113.492 Y105.238 E80.53324
G1 X112.832 Y105.289 E80.55526
G1 X112.515 Y105.283 E80.5658
G1 X112.149 Y105.237 E80.57807
G1 X111.914 Y105.172 E80.58618
G1 X111.228 Y105.064 E80.60928
G1 X110.881 Y104.989 E80.62108
G1 X110.558 Y104.873 E80.6325
G1 X110.262 Y104.802 E80.64262
G1 X109.968 Y104.763 E80.65249
G1 X109.683 Y104.763 E80.66197
G1 X109.399 Y104.811 E80.67155
G1 X109.106 Y104.895 E80.68168
G1 X108.779 Y105.038 E80.69356
G1 X108.452 Y105.138 E80.70493
G1 X108.074 Y105.228 E80.71785
G1 X107.861 Y105.305 E80.72539
G1 X107.504 Y105.388 E80.73758
G1 X107.155 Y105.44 E80.74931
G1 X106.82 Y105.457 E80.76047
G1 X106.208 Y105.434 E80.78084
G1 X106.027 Y105.466 E80.78695
G1 X106.182 Y106.629 E80.82597
G1 X106.229 Y107.27 E80.84735
G1 X106.238 Y107.62 E80.859
G1 X106.228 Y107.926 E80.86918
G1 X106.201 Y108.255 E80.88016
G1 X106.151 Y108.585 E80.89126
G1 X106.123 Y108.713 E80.89562
G1 X105.997 Y111.09 E80.97479
G1 X105.892 Y112.418 E81.0191
G1 X105.859 Y112.651 E81.02692
G1 X105.834 Y113.249 E81.04683
G1 X105.819 Y114.88 E81.10108
G1 X105.782 Y115.834 E81.13283
G1 X105.712 Y117.051 E81.17338
G1 X105.697 Y117.676 E81.19417
G1 X105.711 Y118.3 E81.21493
G1 X105.765 Y119.295 E81.24807
G1 X105.778 Y119.94 E81.26953
G1 X105.768 Y120.265 E81.28035
G1 X105.743 Y120.589 E81.29115
G1 X105.659 Y121.347 E81.31652
G1 X105.65 Y122.098 E81.3415
G1 X105.68 Y123.006 E81.37172
G1 X105.712 Y123.399 E81.38483
G1 X105.654 Y124.379 E81.41748
G1 X105.662 Y124.658 E81.42677
G1 X106.061 Y124.791 E81.44075
G1 X106.227 Y124.825 E81.44639
G1 X106.786 Y125.098 E81.46708
G1 X107.143 Y125.134 E81.47902
G0 F9000 X107.27 Y124.231
;TYPE:FILL
G1 F3000 X106.169 Y123.129 E81.53083
G0 F9000 X106.191 Y123.448
G1 F3000 X107.571 Y123.078 E81.57835
G0 F9000 X107.476 Y123.057
G0 X106.342 Y124.152
G0 X106.177 Y124.313
G1 F3000 X107.22 Y120.42 E81.7124
G0 F9000 X107.181 Y120.512
G0 X107.186 Y124.479
G0 X111.104 Y123.595
G0 X111.917 Y124.221
G0 X112.91 Y124.453
G0 X112.218 Y120.691
G0 X112.145 Y120.621
G1 F3000 X113.886 Y122.362 E81.79429
G0 F9000 X113.918 Y121.377
G1 F3000 X112.046 Y121.879 E81.85875
G0 F9000 X112.132 Y121.827
G0 X112.393 Y122.313
G0 X112.745 Y123.332
G0 X112.646 Y123.35
G1 F3000 X113.711 Y119.377 E81.99556
G0 F9000 X113.693 Y119.513
G0 X113.759 Y119.239
G0 X113.763 Y117.644
G0 X113.398 Y111.641
G0 X112.983 Y107.878
G0 X111.935 Y105.954
G0 X111.095 Y105.902
G0 X111.084 Y106
G1 F3000 X111.206 Y105.544 E82.01126
G0 F9000 X111.172 Y105.762
G0 X109.557 Y105.735
G0 X108.001 Y105.973
G0 X107.571 Y106.519
G0 X107.2 Y107.26
G0 X107.295 Y107.285
G1 F3000 X106.664 Y106.655 E82.04091
G0 F9000 X106.884 Y106.64
G0 X108.187 Y105.909
G0 X109.557 Y105.735
G0 X111.149 Y105.969
G0 X111.935 Y105.954
G0 X112.983 Y107.878
G0 X113.431 Y111.873
G0 X113.78 Y118.236
G0 X113.746 Y119.297
G0 X112.937 Y124.2
G0 X112.799 Y124.228
;TYPE:SKIN
G1 F1500 X112.005 Y124.037 E82.06808
G1 X111.776 Y123.862 E82.07766
G1 X111.501 Y123.615 E82.08996
G1 X111.174 Y123.404 E82.1029
G1 X110.579 Y123.356 E82.12275
G1 X110.238 Y123.398 E82.13418
G1 X109.891 Y123.585 E82.14729
G1 X109.763 Y123.548 E82.15172
G1 X109.223 Y123.53 E82.16969
G1 X108.884 Y123.62 E82.18136
G1 X108.203 Y124.039 E82.20795
G1 X107.872 Y124.086 E82.21907
G1 X107.32 Y124.207 E82.23787
G1 X107.401 Y123.911 E82.24808
G1 X107.517 Y123.557 E82.26047
G1 X107.688 Y122.741 E82.2882
G1 X108.06 Y122.043 E82.3145
G1 X108.445 Y121.569 E82.33481
G1 X108.57 Y121.246 E82.34633
G1 X108.516 Y121.112 E82.35114
G1 X107.96 Y120.679 E82.37458
G1 X107.645 Y120.522 E82.38628
G1 X107.45 Y120.472 E82.39298
G1 X107.004 Y120.286 E82.40905
G1 X106.78 Y120.118 E82.41836
G1 X106.539 Y119.977 E82.42765
G1 X106.525 Y119.279 E82.45087
G1 X106.475 Y118.367 E82.48125
G1 X106.458 Y117.677 E82.50421
G1 X106.472 Y117.083 E82.52397
G1 X106.541 Y115.879 E82.56408
G1 X106.579 Y114.91 E82.59633
G1 X106.594 Y113.268 E82.65095
G1 X106.617 Y112.72 E82.66919
G1 X106.647 Y112.508 E82.67631
G1 X106.755 Y111.15 E82.72162
G1 X106.88 Y108.81 E82.79956
G1 X106.952 Y108.384 E82.81393
G1 X107.004 Y107.776 E82.83423
G1 X107.137 Y107.736 E82.83885
G1 X107.32 Y107.348 E82.85311
G1 X107.397 Y107.055 E82.86319
G1 X107.539 Y106.688 E82.87628
G1 X108.078 Y106.004 E82.90524
G1 X108.545 Y105.947 E82.92089
G1 X108.624 Y105.925 E82.92362
G1 X109.112 Y105.92 E82.93985
G1 X109.32 Y105.935 E82.94679
G1 X109.57 Y105.816 E82.956
G1 X110.166 Y105.89 E82.97597
G1 X110.437 Y105.999 E82.98569
G1 X110.653 Y105.991 E82.99288
G1 X111.126 Y106.046 E83.00871
G1 X111.665 Y106.304 E83.02859
G1 X112.17 Y106.902 E83.05462
G1 X112.325 Y107.494 E83.07498
G1 X112.551 Y107.85 E83.089
G1 X112.788 Y107.921 E83.09723
G1 X112.844 Y108.286 E83.10951
G1 X112.879 Y108.428 E83.11438
G1 X113.021 Y109.707 E83.15718
G1 X113.111 Y110.791 E83.19335
G1 X113.199 Y111.66 E83.22241
G1 X113.233 Y111.896 E83.23034
G1 X113.295 Y112.655 E83.25566
G1 X113.378 Y114.861 E83.32909
G1 X113.424 Y115.822 E83.36109
G1 X113.49 Y116.791 E83.39339
G1 X113.564 Y117.656 E83.42227
G1 X113.579 Y118.237 E83.4416
G1 X113.562 Y119.426 E83.48115
G1 X113.111 Y119.895 E83.50279
G1 X112.598 Y120.269 E83.5239
G1 X112.542 Y120.284 E83.52583
G1 X112.122 Y120.589 E83.5431
G1 X111.854 Y120.878 E83.55621
G1 X111.68 Y121.14 E83.56667
G1 X111.639 Y121.298 E83.5721
G1 X112.096 Y122.037 E83.60099
G1 X112.38 Y122.458 E83.61789
G1 X112.494 Y122.891 E83.63278
G1 X112.545 Y123.031 E83.63773
G1 X112.672 Y123.691 E83.66009
G1 X112.701 Y123.785 E83.66336
G1 X112.799 Y124.228 E83.67845
G0 F9000 X112.05 Y123.84
G1 F1500 X112.424 Y123.466 E83.69604
G0 F9000 X112.321 Y123.003
G1 F1500 X111.753 Y123.571 E83.72276
G0 F9000 X111.43 Y123.329
G1 F1500 X112.198 Y122.56 E83.75891
G0 F9000 X111.976 Y122.217
G1 F1500 X111.003 Y123.19 E83.80467
G0 F9000 X110.464 Y123.163
G1 F1500 X111.758 Y121.869 E83.86554
G0 F9000 X111.543 Y121.518
G1 F1500 X109.721 Y123.34 E83.95124
G0 F9000 X109.155 Y123.341
G1 F1500 X111.605 Y120.891 E84.06648
G0 F9000 X112.244 Y120.252
G1 F1500 X113.362 Y119.134 E84.11907
G0 F9000 X113.372 Y118.558
G1 F1500 X108.122 Y123.808 E84.36601
G0 F9000 X107.79 Y123.574
G1 F1500 X113.372 Y117.992 E84.62857
G0 F9000 X113.345 Y117.453
G1 F1500 X107.848 Y122.951 E84.88716
G0 F9000 X107.789 Y123.575
G1 F1500 X107.688 Y123.677 E84.89193
G0 F9000 X107.364 Y123.57
G0 X107.586 Y122.8
G0 X108.35 Y121.426
G0 X108.654 Y121.579
G1 F1500 X113.3 Y116.933 E85.11047
G0 F9000 X113.262 Y116.406
G1 F1500 X108.678 Y120.989 E85.32606
G0 F9000 X108.364 Y120.738
G1 F1500 X113.226 Y115.875 E85.55478
G0 F9000 X113.2 Y115.336
G1 F1500 X108.038 Y120.498 E85.79758
G0 F9000 X107.652 Y120.319
G1 F1500 X113.174 Y114.796 E86.05734
G0 F9000 X113.153 Y114.252
G1 F1500 X107.239 Y120.165 E86.3355
G0 F9000 X106.882 Y119.957
G1 F1500 X113.132 Y113.707 E86.62948
G0 F9000 X113.112 Y113.161
G1 F1500 X106.73 Y119.543 E86.92967
G0 F9000 X106.71 Y118.998
G1 F1500 X113.089 Y112.618 E87.22974
G0 F9000 X113.047 Y112.094
G1 F1500 X106.68 Y118.462 E87.52925
G0 F9000 X106.663 Y117.913
G1 F1500 X112.989 Y111.587 E87.8268
G0 F9000 X112.937 Y111.073
G1 F1500 X106.666 Y117.345 E88.12179
G0 F9000 X106.691 Y116.753
G1 F1500 X112.89 Y110.555 E88.41335
G0 F9000 X112.846 Y110.033
G1 F1500 X106.725 Y116.154 E88.70127
G0 F9000 X106.754 Y115.56
G1 F1500 X112.797 Y109.516 E88.98553
G0 F9000 X112.741 Y109.007
G1 F1500 X106.776 Y114.972 E89.26611
G0 F9000 X106.783 Y114.399
G1 F1500 X112.684 Y108.498 E89.54367
G0 F9000 X112.553 Y108.063
G1 F1500 X106.789 Y113.827 E89.81479
G0 F9000 X106.795 Y113.255
G1 F1500 X112.268 Y107.782 E90.07223
G0 F9000 X112.089 Y107.396
G1 F1500 X106.827 Y112.658 E90.31974
G0 F9000 X106.885 Y112.034
G1 F1500 X111.957 Y106.962 E90.55831
G0 F9000 X111.698 Y106.655
G1 F1500 X106.933 Y111.42 E90.78244
G0 F9000 X106.972 Y110.816
G1 F1500 X111.393 Y106.395 E90.99039
G0 F9000 X110.99 Y106.232
G1 F1500 X107.005 Y110.218 E91.17785
G0 F9000 X107.036 Y109.62
G1 F1500 X110.46 Y106.196 E91.33891
G0 F9000 X110.018 Y106.073
G1 F1500 X107.068 Y109.023 E91.47767
G0 F9000 X107.152 Y108.373
G1 F1500 X109.414 Y106.111 E91.58407
G0 F9000 X108.835 Y106.124
G1 F1500 X107.474 Y107.485 E91.64808
G0 F9000 X107.169 Y107.34
G0 X107.34 Y106.947
G0 X107.844 Y106.074
G0 X108.11 Y106.284
G1 F1500 X108.205 Y106.189 E91.65255
;MESH:NONMESH
G0 F300 X108.205 Y106.189 Z13
G0 F9000 X108.102 Y105.873
G0 X109.557 Y105.735
G0 X111.149 Y105.969
G0 X111.935 Y105.954
G0 X112.983 Y107.878
G0 X113.431 Y111.873
G0 X113.78 Y118.236
G0 X113.749 Y119.191
G0 X113.189 Y124.387
G0 X113.305 Y124.671
;TIME_ELAPSED:392.351267
;LAYER:64
;TYPE:WALL-INNER
;MESH:llama.ply
G1 F1500 X113.456 Y124.575 E91.6585
G1 X113.771 Y124.411 E91.67031
G1 X113.986 Y124.34 E91.67785
G1 X113.941 Y123.962 E91.69051
G1 X113.915 Y123.613 E91.70215
G1 X113.918 Y123.25 E91.71422
G1 X114.035 Y121.619 E91.76861
G1 X113.952 Y120.145 E91.81771
G1 X113.942 Y119.816 E91.82866
G1 X113.94 Y118.843 E91.86102
G1 X113.952 Y118.535 E91.87127
G1 X113.948 Y117.704 E91.89891
G1 X113.825 Y116.006 E91.95553
G1 X113.763 Y114.725 E91.99819
G1 X113.73 Y113.467 E92.04005
G1 X113.684 Y112.588 E92.06932
G1 X113.59 Y111.565 E92.10349
G1 X113.522 Y111.016 E92.12189
G1 X113.408 Y109.713 E92.16539
G1 X113.231 Y108.179 E92.21675
G1 X113.179 Y107.882 E92.22678
G1 X113.151 Y107.538 E92.23826
G1 X113.147 Y107.151 E92.25113
G1 X113.163 Y106.737 E92.26491
G1 X113.204 Y106.321 E92.27882
G1 X113.232 Y105.813 E92.29574
G1 X113.26 Y105.554 E92.3044
G1 X112.826 Y105.576 E92.31886
G1 X112.46 Y105.568 E92.33103
G1 X112.121 Y105.534 E92.34236
G1 X111.326 Y105.396 E92.3692
G1 X110.967 Y105.303 E92.38154
G1 X110.846 Y105.263 E92.38577
G1 X109.927 Y105.036 E92.41726
G1 X109.648 Y105.039 E92.42654
G1 X108.958 Y105.27 E92.45074
G1 X108.745 Y105.364 E92.45848
G1 X108.236 Y105.512 E92.47611
G1 X107.315 Y105.74 E92.50767
G1 X106.872 Y105.771 E92.52244
G1 X106.46 Y105.759 E92.53615
G1 X106.546 Y106.43 E92.55865
G1 X106.587 Y106.937 E92.57557
G1 X106.611 Y107.634 E92.59877
G1 X106.6 Y107.968 E92.60988
G1 X106.566 Y108.309 E92.62128
G1 X106.518 Y108.653 E92.63283
G1 X106.402 Y110.804 E92.70448
G1 X106.294 Y112.239 E92.75234
G1 X106.255 Y112.542 E92.7625
G1 X106.208 Y113.463 E92.79317
G1 X106.194 Y114.897 E92.84087
G1 X106.155 Y115.854 E92.87273
G1 X106.086 Y117.11 E92.91457
G1 X106.074 Y117.717 E92.93476
G1 X106.096 Y118.482 E92.96021
G1 X106.14 Y119.266 E92.98633
G1 X106.156 Y119.937 E93.00865
G1 X106.145 Y120.295 E93.02057
G1 X106.119 Y120.634 E93.03187
G1 X106.058 Y121.173 E93.04992
G1 X106.04 Y121.989 E93.07706
G1 X106.051 Y122.465 E93.0929
G1 X106.093 Y123.385 E93.12353
G1 X106.09 Y123.766 E93.1362
G1 X106.054 Y124.354 E93.1558
G1 X106.397 Y124.461 E93.16775
G1 X106.904 Y124.709 E93.18652
G1 X107.148 Y124.736 E93.19468
G1 X107.577 Y124.584 E93.20982
G1 X107.954 Y124.526 E93.22251
G1 X108.433 Y124.482 E93.23851
G1 X108.827 Y124.342 E93.25241
G1 X109.248 Y124.225 E93.26695
G1 X109.712 Y124.277 E93.28248
G1 X109.996 Y124.359 E93.29231
G1 X110.409 Y124.149 E93.30772
G1 X111.007 Y124.115 E93.32764
G1 X111.441 Y124.331 E93.34376
G1 X111.741 Y124.466 E93.35471
G1 X112.154 Y124.513 E93.36853
G1 X112.643 Y124.623 E93.3852
G1 X112.678 Y124.638 E93.38647
G1 X113.098 Y124.709 E93.40064
G1 X113.305 Y124.671 E93.40764
G1 F2700 E88.40764
G0 F9000 X113.191 Y124.39
G0 X112.722 Y124.475
G0 X111.28 Y124.027
G0 X107.069 Y124.428
G0 X107.089 Y125.132
;TYPE:WALL-OUTER
G1 F2700 E93.40764
G1 F1500 X107.347 Y125.09 E93.41633
G1 X107.686 Y124.969 E93.4283
G1 X108.033 Y124.92 E93.43996
G1 X108.222 Y124.913 E93.44625
G1 X108.516 Y124.875 E93.45611
G1 X108.773 Y124.799 E93.46502
G1 X108.973 Y124.715 E93.47224
G1 X109.287 Y124.63 E93.48306
G1 X109.661 Y124.675 E93.49558
G1 X109.947 Y124.764 E93.50555
G1 X110.184 Y124.712 E93.51362
G1 X110.513 Y124.543 E93.52592
G1 X110.921 Y124.527 E93.5395
G1 X111.228 Y124.67 E93.55076
G1 X111.336 Y124.738 E93.55501
G1 X111.644 Y124.858 E93.566
G1 X112.13 Y124.915 E93.58228
G1 X112.526 Y125.006 E93.59579
G1 X112.57 Y125.025 E93.59739
G1 X113.102 Y125.115 E93.61533
G1 X113.457 Y125.049 E93.62734
G1 X113.641 Y124.93 E93.63463
G1 X113.998 Y124.75 E93.64793
G1 X114.233 Y124.689 E93.656
G1 X114.408 Y124.477 E93.66515
G1 X114.338 Y123.905 E93.68431
G1 X114.314 Y123.586 E93.69495
G1 X114.317 Y123.279 E93.70516
G1 X114.436 Y121.621 E93.76045
G1 X114.352 Y120.133 E93.81002
G1 X114.342 Y119.815 E93.8206
G1 X114.34 Y118.858 E93.85243
G1 X114.352 Y118.544 E93.86288
G1 X114.348 Y117.689 E93.89132
G1 X114.225 Y115.986 E93.94811
G1 X114.163 Y114.715 E93.99044
G1 X114.13 Y113.447 E94.03262
G1 X114.083 Y112.559 E94.0622
G1 X113.988 Y111.522 E94.09684
G1 X113.92 Y110.982 E94.11494
G1 X113.806 Y109.667 E94.15884
G1 X113.627 Y108.121 E94.2106
G1 X113.575 Y107.822 E94.2207
G1 X113.55 Y107.506 E94.23124
G1 X113.547 Y107.166 E94.24255
G1 X113.561 Y106.776 E94.25553
G1 X113.603 Y106.352 E94.2697
G1 X113.633 Y105.824 E94.28729
G1 X113.694 Y105.287 E94.30527
G1 X113.655 Y105.132 E94.31058
G1 X112.832 Y105.176 E94.33799
G1 X112.499 Y105.17 E94.34907
G1 X112.17 Y105.137 E94.36007
G1 X111.425 Y105.008 E94.38522
G1 X111.091 Y104.923 E94.39668
G1 X110.956 Y104.878 E94.40141
G1 X110.448 Y104.754 E94.4188
G1 X110.25 Y104.692 E94.4257
G1 X109.964 Y104.635 E94.4354
G1 X109.688 Y104.638 E94.44458
G1 X109.404 Y104.699 E94.45425
G1 X108.812 Y104.897 E94.47501
G1 X108.593 Y104.993 E94.48296
G1 X108.14 Y105.124 E94.49865
G1 X107.269 Y105.34 E94.52849
G1 X106.844 Y105.372 E94.54267
G1 X106.005 Y105.35 E94.57058
G1 X106.147 Y106.463 E94.6079
G1 X106.187 Y106.952 E94.62422
G1 X106.211 Y107.622 E94.64652
G1 X106.202 Y107.929 E94.65673
G1 X106.17 Y108.254 E94.6676
G1 X106.12 Y108.613 E94.67965
G1 X106.056 Y109.678 E94.71514
G1 X106.003 Y110.774 E94.75163
G1 X105.894 Y112.215 E94.7997
G1 X105.856 Y112.506 E94.80946
G1 X105.808 Y113.451 E94.84093
G1 X105.794 Y114.881 E94.88849
G1 X105.755 Y115.832 E94.92015
G1 X105.686 Y117.095 E94.96222
G1 X105.674 Y117.719 E94.98298
G1 X105.696 Y118.499 E95.00893
G1 X105.74 Y119.295 E95.03545
G1 X105.756 Y119.935 E95.05674
G1 X105.746 Y120.265 E95.06772
G1 X105.721 Y120.589 E95.07853
G1 X105.658 Y121.146 E95.09717
G1 X105.64 Y121.989 E95.12522
G1 X105.651 Y122.483 E95.14165
G1 X105.693 Y123.415 E95.17268
G1 X105.69 Y123.742 E95.18356
G1 X105.652 Y124.365 E95.20432
G1 X105.662 Y124.636 E95.21334
G1 X106.085 Y124.792 E95.22833
G1 X106.227 Y124.823 E95.23317
G1 X106.554 Y124.977 E95.24519
G1 X106.785 Y125.099 E95.25388
G1 X107.089 Y125.132 E95.26405
G0 F9000 X107.55 Y124.511
;TYPE:FILL
G1 F3000 X106.16 Y123.121 E95.32943
G0 F9000 X106.171 Y123.453
G1 F3000 X107.823 Y123.01 E95.38632
G0 F9000 X107.732 Y122.978
G0 X106.339 Y124.152
G0 X106.177 Y124.312
G1 F3000 X107.243 Y120.332 E95.52336
G0 F9000 X107.207 Y120.424
G0 X107.381 Y124.336
G0 X107.67 Y124.397
G0 X111.22 Y124.041
G0 X111.778 Y124.308
G0 X112.722 Y124.475
G0 X111.95 Y120.441
G0 X111.887 Y120.363
G1 F3000 X113.9 Y122.376 E95.61804
G0 F9000 X113.683 Y122.36
G0 X113.723 Y121.382
G0 X113.941 Y121.371
G1 F3000 X111.806 Y121.943 E95.69156
G0 F9000 X111.889 Y121.887
G0 X112.225 Y122.61
G0 X112.651 Y123.683
G0 X112.552 Y123.703
G1 F3000 X113.812 Y119.001 E95.85347
G0 F9000 X113.741 Y119.065
G0 X113.784 Y117.644
G0 X113.567 Y114.025
G0 X113.435 Y113.648
G0 X113.654 Y113.644
G1 F3000 X111.746 Y111.737 E95.94319
G0 F9000 X111.825 Y111.799
G0 X111.507 Y112.129
G0 X109.17 Y113.481
G0 X109.098 Y113.412
G1 F3000 X109.076 Y113.491 E95.94592
G0 F9000 X109.145 Y113.436
G0 X113.109 Y112.299
G0 X113.425 Y112.034
G0 X113.072 Y108.203
G0 X111.908 Y107.61
G0 X111.211 Y107.429
G0 X110.527 Y107.797
G0 X110.58 Y107.881
G1 F3000 X111.23 Y105.452 E96.02955
G0 F9000 X111.176 Y105.665
G0 X108.453 Y106.656
G0 X108.065 Y106.941
G0 X107.46 Y107.472
G0 X107.541 Y107.531
G1 F3000 X106.64 Y106.63 E96.07193
G0 F9000 X106.861 Y106.612
G0 X108.461 Y106.296
G0 X112.058 Y107.283
G0 X113.029 Y108.02
G0 X113.424 Y111.528
G0 X113.794 Y117.93
G0 X113.767 Y118.903
G0 X112.827 Y124.201
G0 X112.705 Y124.267
;TYPE:SKIN
G1 F1500 X112.194 Y124.154 E96.08934
G1 X111.835 Y124.114 E96.10135
G1 X111.308 Y123.861 E96.12079
G1 X110.993 Y123.756 E96.13184
G1 X110.454 Y123.788 E96.1498
G1 X110.229 Y123.843 E96.1575
G1 X109.959 Y123.971 E96.16744
G1 X109.832 Y123.934 E96.17184
G1 X109.224 Y123.859 E96.19221
G1 X108.718 Y123.999 E96.20967
G1 X108.357 Y124.128 E96.22242
G1 X107.998 Y124.16 E96.23441
G1 X107.477 Y124.231 E96.2519
G1 X107.765 Y123.348 E96.28279
G1 X107.806 Y123.191 E96.28819
G1 X107.966 Y122.724 E96.30461
G1 X108.382 Y122.056 E96.33078
G1 X108.539 Y121.847 E96.33948
G1 X108.798 Y121.468 E96.35474
G1 X109.115 Y121.258 E96.36739
G1 X109.177 Y121.069 E96.37401
G1 X109.121 Y120.955 E96.37823
G1 X108.603 Y120.694 E96.39752
G1 X108.085 Y120.379 E96.41769
G1 X107.966 Y120.359 E96.4217
G1 X107.577 Y120.415 E96.43477
G1 X107.002 Y120.197 E96.45523
G1 X106.876 Y120.095 E96.46062
G1 X106.514 Y119.86 E96.47497
G1 X106.501 Y119.276 E96.4944
G1 X106.459 Y118.542 E96.51885
G1 X106.435 Y117.715 E96.54637
G1 X106.446 Y117.124 E96.56603
G1 X106.514 Y115.874 E96.60767
G1 X106.554 Y114.912 E96.63969
G1 X106.568 Y113.475 E96.68749
G1 X106.614 Y112.574 E96.7175
G1 X106.652 Y112.276 E96.72749
G1 X106.761 Y110.832 E96.77565
G1 X106.877 Y108.688 E96.84707
G1 X106.923 Y108.359 E96.85812
G1 X106.962 Y107.915 E96.87294
G1 X107.151 Y107.893 E96.87927
G1 X107.446 Y107.727 E96.89053
G1 X107.805 Y107.236 E96.91076
G1 X107.933 Y107.211 E96.91509
G1 X108.451 Y106.75 E96.93816
G1 X109.191 Y107.476 E96.97264
G1 X109.353 Y107.72 E96.98238
G1 X109.453 Y107.761 E96.98597
G1 X109.542 Y107.735 E96.98906
G1 X110.323 Y108.004 E97.01653
G1 X110.457 Y108.009 E97.02099
G1 X111.224 Y107.512 E97.05139
G1 X111.875 Y107.683 E97.07378
G1 X112.128 Y107.856 E97.08397
G1 X112.477 Y108.054 E97.09732
G1 X112.858 Y108.087 E97.11004
G1 X113.048 Y109.727 E97.16495
G1 X113.162 Y111.046 E97.20898
G1 X113.225 Y111.542 E97.22561
G1 X113.273 Y112.064 E97.24305
G1 X113.087 Y112.217 E97.25106
G1 X112.201 Y112.05 E97.28104
G1 X111.992 Y111.717 E97.29412
G1 X111.865 Y111.667 E97.29866
G1 X111.707 Y111.725 E97.30426
G1 X111.387 Y112.138 E97.32163
G1 X110.72 Y112.311 E97.34455
G1 X110.268 Y112.225 E97.35986
G1 X109.832 Y112.422 E97.37577
G1 X109.65 Y112.789 E97.38939
G1 X109.474 Y112.953 E97.3974
G1 X109.152 Y113.296 E97.41304
G1 X109.126 Y113.393 E97.41638
G1 X109.213 Y113.57 E97.42294
G1 X109.44 Y113.651 E97.43096
G1 X109.832 Y113.929 E97.44694
G1 X110.103 Y114.089 E97.45741
G1 X110.219 Y114.116 E97.46137
G1 X110.781 Y114.028 E97.48029
G1 X111.36 Y114.199 E97.50037
G1 X111.653 Y114.429 E97.51276
G1 X111.827 Y114.428 E97.51855
G1 X111.91 Y114.354 E97.52225
G1 X112.345 Y113.612 E97.55085
G1 X113.355 Y113.946 E97.58624
G1 X113.384 Y113.986 E97.58788
G1 X113.403 Y114.735 E97.6128
G1 X113.465 Y116.023 E97.65569
G1 X113.582 Y117.608 E97.70855
G1 X113.594 Y117.887 E97.71784
G1 X113.58 Y119.057 E97.75675
G1 X113.145 Y119.755 E97.78411
G1 X112.484 Y120.07 E97.80846
G1 X112.214 Y120.043 E97.81749
G1 X111.86 Y120.333 E97.83271
G1 X111.406 Y120.678 E97.85167
G1 X111.306 Y120.708 E97.85515
G1 X111.007 Y120.916 E97.86726
G1 X110.959 Y121.026 E97.87125
G1 X110.987 Y121.184 E97.87659
G1 X111.265 Y121.351 E97.88738
G1 X111.503 Y121.655 E97.90022
G1 X111.696 Y121.853 E97.90941
G1 X112.06 Y122.384 E97.93083
G1 X112.234 Y122.762 E97.94467
G1 X112.404 Y123.189 E97.95995
G1 X112.576 Y124.019 E97.98814
G1 X112.705 Y124.267 E97.99744
G0 F9000 X112.827 Y124.201
G0 X113.182 Y124.343
G0 X112.722 Y124.475
G0 X109.238 Y124.061
G0 X108.4 Y124.325
G0 X107.67 Y124.397
G0 X107.381 Y124.336
G0 X107.537 Y123.593
G0 X107.859 Y123.699
G1 F1500 X108.113 Y123.952 E98.00937
G0 F9000 X108.565 Y123.839
G1 F1500 X107.993 Y123.267 E98.03627
G0 F9000 X108.136 Y122.844
G1 F1500 X109.004 Y123.711 E98.07708
G0 F9000 X109.554 Y123.696
G1 F1500 X108.346 Y122.488 E98.1339
G0 F9000 X108.566 Y122.142
G1 F1500 X110.104 Y123.68 E98.20624
G0 F9000 X110.566 Y123.576
G1 F1500 X108.803 Y121.814 E98.28914
G0 F9000 X109.077 Y121.522
G1 F1500 X111.152 Y123.597 E98.38674
G0 F9000 X111.978 Y123.858
G1 F1500 X109.348 Y121.227 E98.51047
G0 F9000 X109.167 Y121.023
G0 X108.367 Y120.714
G0 X108.545 Y120.424
G1 F1500 X106.659 Y118.538 E98.59919
G0 F9000 X106.643 Y117.956
G1 F1500 X112.282 Y123.596 E98.86445
G0 F9000 X111.979 Y123.858
G1 F1500 X112.057 Y123.936 E98.86812
G0 F9000 X112.005 Y124.394
G0 X112.722 Y124.475
G0 X112.325 Y122.623
G0 X112.014 Y122.762
G1 F1500 X106.641 Y117.389 E99.12085
G0 F9000 X106.661 Y116.843
G1 F1500 X110.776 Y120.958 E99.31441
G0 F9000 X111.035 Y120.652
G1 F1500 X106.691 Y116.308 E99.51873
G0 F9000 X106.719 Y115.77
G1 F1500 X111.388 Y120.439 E99.73835
G0 F9000 X111.709 Y120.194
G1 F1500 X106.742 Y115.227 E99.97198
G0 F9000 X106.756 Y114.675
G1 F1500 X112.021 Y119.941 E100.21965
G0 F9000 X112.49 Y119.843
G1 F1500 X106.761 Y114.115 E100.48911
G0 F9000 X106.766 Y113.554
G1 F1500 X112.873 Y119.661 E100.77636
G0 F9000 X113.148 Y119.37
G1 F1500 X106.791 Y113.014 E101.07535
G0 F9000 X106.826 Y112.483
G1 F1500 X113.365 Y119.022 E101.38293
G0 F9000 X113.392 Y118.483
G1 F1500 X106.874 Y111.966 E101.68949
G0 F9000 X106.914 Y111.44
G1 F1500 X108.948 Y113.473 E101.78514
G0 F9000 X109.1 Y113.06
G1 F1500 X106.954 Y110.913 E101.8861
G0 F9000 X106.984 Y110.378
G1 F1500 X109.375 Y112.769 E101.99857
G0 F9000 X109.602 Y112.431
G1 F1500 X107.013 Y109.841 E102.12037
G0 F9000 X107.043 Y109.305
G1 F1500 X109.905 Y112.168 E102.25501
G0 F9000 X110.338 Y112.035
G1 F1500 X107.072 Y108.769 E102.40864
G0 F9000 X107.13 Y108.262
G1 F1500 X110.918 Y112.05 E102.58681
G0 F9000 X111.324 Y111.889
G1 F1500 X107.41 Y107.976 E102.77089
G0 F9000 X107.707 Y107.707
G1 F1500 X111.582 Y111.582 E102.95316
G0 F9000 X112.127 Y111.561
G1 F1500 X107.966 Y107.401 E103.14886
G0 F9000 X108.293 Y107.162
G1 F1500 X113.059 Y111.927 E103.37301
G0 F9000 X112.46 Y111.894
G1 F1500 X112.132 Y111.567 E103.38842
G0 F9000 X112.992 Y111.295
G1 F1500 X109.698 Y108.001 E103.54336
G0 F9000 X110.464 Y108.201
G1 F1500 X112.928 Y110.665 E103.65925
G0 F9000 X112.875 Y110.047
G1 F1500 X110.832 Y108.004 E103.75535
G0 F9000 X111.176 Y107.782
G1 F1500 X112.81 Y109.416 E103.83221
G0 F9000 X112.736 Y108.776
G1 F1500 X111.911 Y107.951 E103.87101
G0 F9000 X112.104 Y107.671
G0 X112.9 Y108.032
G0 X113.424 Y111.528
G0 X113.45 Y112.03
G0 X112.039 Y113.857
G0 X112.333 Y114.03
G1 F1500 X113.212 Y114.909 E103.91236
G0 F9000 X113.192 Y114.324
G1 F1500 X112.862 Y113.993 E103.92791
G0 F9000 X112.123 Y114.385
G1 F1500 X113.24 Y115.503 E103.98047
G0 F9000 X113.27 Y116.098
G1 F1500 X111.806 Y114.634 E104.04933
G0 F9000 X111.766 Y114.391
G0 X110.964 Y113.937
G0 X110.867 Y114.262
G1 F1500 X113.314 Y116.708 E104.16441
G0 F9000 X113.359 Y117.319
G1 F1500 X110.339 Y114.299 E104.30646
G0 F9000 X110.287 Y113.965
G0 X109.38 Y113.484
G0 X109.279 Y113.804
G1 F1500 X113.393 Y117.919 E104.49999
G0 F9000 X113.855 Y117.924
G0 X113.764 Y119.011
G0 X113.182 Y124.343
G0 X112.722 Y124.475
G0 X109.238 Y124.061
G0 X108.4 Y124.325
G0 X107.67 Y124.397
G0 X107.381 Y124.336
G0 X107.793 Y120.523
G0 X107.742 Y120.187
G1 F1500 X106.693 Y119.139 E104.54931
G0 F9000 X106.712 Y119.723
G1 F1500 X106.782 Y119.793 E104.5526
G0 F9000 X106.742 Y120.356
;MESH:NONMESH
G0 F300 X106.742 Y120.356 Z13.2
G0 F9000 X107.381 Y124.336
G0 X107.67 Y124.397
G0 X111.22 Y124.041
G0 X111.778 Y124.308
G0 X112.628 Y124.458
G0 X113.191 Y124.39
G0 X113.313 Y124.675
;TIME_ELAPSED:417.668172
;LAYER:65
;TYPE:WALL-INNER
;MESH:llama.ply
G1 F1500 X113.412 Y124.609 E104.55656
G1 X113.77 Y124.417 E104.57007
G1 X113.974 Y124.335 E104.57738
G1 X113.927 Y123.832 E104.59419
G1 X113.922 Y123.293 E104.61212
G1 X114.041 Y121.756 E104.66339
G1 X114.036 Y121.31 E104.67822
G1 X113.962 Y120.008 E104.7216
G1 X113.954 Y119.007 E104.75489
G1 X113.976 Y118.229 E104.78078
G1 X113.967 Y117.627 E104.8008
G1 X113.885 Y116.524 E104.83759
G1 X113.793 Y114.774 E104.89588
G1 X113.747 Y113.202 E104.94818
G1 X113.71 Y112.592 E104.96851
G1 X113.592 Y111.414 E105.00789
G1 X113.563 Y111.218 E105.01448
G1 X113.437 Y109.763 E105.06305
G1 X113.245 Y108.174 E105.11629
G1 X113.188 Y107.498 E105.13885
G1 X113.184 Y107.142 E105.15069
G1 X113.243 Y106.015 E105.18823
G1 X113.304 Y105.478 E105.2062
G1 X112.826 Y105.499 E105.22212
G1 X112.459 Y105.491 E105.23433
G1 X112.094 Y105.45 E105.24654
G1 X111.51 Y105.338 E105.26632
G1 X111.235 Y105.257 E105.27586
G1 X110.536 Y105.096 E105.29971
G1 X110.011 Y104.914 E105.31819
G1 X109.523 Y104.966 E105.33452
G1 X109.154 Y105.112 E105.34772
G1 X108.174 Y105.438 E105.38207
G1 X107.63 Y105.57 E105.40068
G1 X107.2 Y105.649 E105.41523
G1 X106.806 Y105.679 E105.42837
G1 X106.436 Y105.662 E105.44069
G1 X106.476 Y105.955 E105.45052
G1 X106.568 Y106.928 E105.48303
G1 X106.586 Y107.63 E105.50639
G1 X106.574 Y107.977 E105.51793
G1 X106.522 Y108.442 E105.5335
G1 X106.48 Y109.221 E105.55944
G1 X106.43 Y109.883 E105.58152
G1 X106.386 Y110.805 E105.61223
G1 X106.29 Y112.036 E105.65329
G1 X106.257 Y112.284 E105.66161
G1 X106.184 Y113.352 E105.69722
G1 X106.165 Y114.902 E105.74878
G1 X106.058 Y117.143 E105.8234
G1 X106.054 Y117.752 E105.84365
G1 X106.075 Y118.397 E105.86512
G1 X106.119 Y119.284 E105.89466
G1 X106.137 Y119.927 E105.91605
G1 X106.128 Y120.283 E105.92789
G1 X106.058 Y121.027 E105.95275
G1 X106.031 Y121.881 E105.98117
G1 X106.033 Y122.132 E105.98952
G1 X106.091 Y123.454 E106.03353
G1 X106.091 Y123.765 E106.04387
G1 X106.059 Y124.336 E106.06289
G1 X106.39 Y124.457 E106.07461
G1 X106.718 Y124.611 E106.08667
G1 X106.903 Y124.712 E106.09368
G1 X107.097 Y124.734 E106.10017
G1 X107.455 Y124.692 E106.11216
G1 X107.595 Y124.65 E106.11702
G1 X107.969 Y124.6 E106.12957
G1 X108.321 Y124.587 E106.14129
G1 X108.643 Y124.553 E106.15206
G1 X108.925 Y124.477 E106.16177
G1 X109.3 Y124.439 E106.17431
G1 X109.716 Y124.481 E106.18821
G1 X109.996 Y124.552 E106.19782
G1 X110.463 Y124.404 E106.21411
G1 X110.947 Y124.363 E106.23027
G1 X111.464 Y124.482 E106.24792
G1 X111.702 Y124.566 E106.25631
G1 X112.239 Y124.596 E106.2742
G1 X112.398 Y124.629 E106.2796
G1 X113.088 Y124.719 E106.30274
G1 X113.313 Y124.675 E106.31037
G1 F2700 E101.31037
G0 F9000 X113.199 Y124.395
G0 X111.776 Y122.483
G0 X111.231 Y121.886
G0 X110.574 Y121.723
G0 X109.537 Y121.773
G0 X108.82 Y121.952
G0 X107.096 Y124.433
G0 X107.097 Y125.136
;TYPE:WALL-OUTER
G1 F2700 E106.31037
G1 F1500 X107.538 Y125.085 E106.32513
G1 X107.684 Y125.04 E106.33022
G1 X108.019 Y124.997 E106.34145
G1 X108.348 Y124.987 E106.3524
G1 X108.724 Y124.947 E106.36497
G1 X108.958 Y124.876 E106.37311
G1 X109.305 Y124.839 E106.38471
G1 X109.678 Y124.881 E106.3972
G1 X109.951 Y124.954 E106.4066
G1 X110.206 Y124.905 E106.41523
G1 X110.517 Y124.802 E106.42613
G1 X110.901 Y124.762 E106.43897
G1 X111.399 Y124.879 E106.45598
G1 X111.619 Y124.962 E106.46381
G1 X112.185 Y124.992 E106.48266
G1 X112.329 Y125.023 E106.48756
G1 X113.1 Y125.124 E106.51342
G1 X113.467 Y125.053 E106.52585
G1 X113.643 Y124.938 E106.53284
G1 X113.98 Y124.761 E106.5455
G1 X114.244 Y124.66 E106.55491
G1 X114.394 Y124.47 E106.56296
G1 X114.325 Y123.792 E106.58562
G1 X114.322 Y123.277 E106.60275
G1 X114.442 Y121.847 E106.65048
G1 X114.436 Y121.296 E106.66881
G1 X114.362 Y119.976 E106.71278
G1 X114.354 Y119.019 E106.74461
G1 X114.376 Y118.231 E106.77083
G1 X114.367 Y117.609 E106.79152
G1 X114.285 Y116.503 E106.82841
G1 X114.193 Y114.762 E106.8864
G1 X114.147 Y113.184 E106.9389
G1 X114.109 Y112.56 E106.9597
G1 X113.989 Y111.366 E106.99961
G1 X113.958 Y111.15 E107.00687
G1 X113.835 Y109.722 E107.05454
G1 X113.643 Y108.14 E107.10754
G1 X113.588 Y107.493 E107.12914
G1 X113.584 Y107.163 E107.14011
G1 X113.644 Y106.02 E107.17818
G1 X113.73 Y105.278 E107.20303
G1 X113.7 Y105.083 E107.20959
G1 X113.458 Y105.069 E107.21765
G1 X112.832 Y105.099 E107.2385
G1 X112.501 Y105.093 E107.24951
G1 X112.168 Y105.057 E107.26065
G1 X111.623 Y104.954 E107.2791
G1 X111.336 Y104.87 E107.28904
G1 X110.654 Y104.714 E107.31231
G1 X110.249 Y104.573 E107.32657
G1 X109.967 Y104.522 E107.33611
G1 X109.687 Y104.525 E107.34542
G1 X109.409 Y104.58 E107.35484
G1 X109.027 Y104.732 E107.36852
G1 X108.079 Y105.049 E107.40177
G1 X107.554 Y105.177 E107.41974
G1 X107.164 Y105.251 E107.43294
G1 X106.849 Y105.279 E107.44346
G1 X106.013 Y105.244 E107.47129
G1 X105.968 Y105.39 E107.47637
G1 X106.03 Y105.651 E107.48529
G1 X106.077 Y105.993 E107.49678
G1 X106.168 Y106.955 E107.52891
G1 X106.186 Y107.618 E107.55097
G1 X106.176 Y107.933 E107.56146
G1 X106.123 Y108.409 E107.57739
G1 X106.081 Y109.191 E107.60343
G1 X106.031 Y109.859 E107.62571
G1 X105.987 Y110.774 E107.65618
G1 X105.89 Y112.017 E107.69765
G1 X105.859 Y112.243 E107.70524
G1 X105.784 Y113.336 E107.74168
G1 X105.765 Y114.883 E107.79313
G1 X105.658 Y117.132 E107.86802
G1 X105.654 Y117.757 E107.88881
G1 X105.675 Y118.417 E107.91077
G1 X105.719 Y119.295 E107.94001
G1 X105.737 Y119.931 E107.96117
G1 X105.728 Y120.269 E107.97242
G1 X105.658 Y121.002 E107.99691
G1 X105.631 Y121.877 E108.02602
G1 X105.633 Y122.143 E108.03487
G1 X105.691 Y123.456 E108.07858
G1 X105.692 Y123.728 E108.08763
G1 X105.656 Y124.361 E108.10872
G1 X105.671 Y124.608 E108.11695
G1 X106.112 Y124.793 E108.13286
G1 X106.22 Y124.819 E108.13655
G1 X106.548 Y124.973 E108.1486
G1 X106.78 Y125.1 E108.1574
G1 X107.097 Y125.136 E108.16801
G0 F9000 X107.613 Y124.573
;TYPE:FILL
G1 F3000 X106.155 Y123.116 E108.23657
G0 F9000 X106.17 Y123.453
G1 F3000 X108.286 Y122.886 E108.30943
G0 F9000 X108.196 Y122.848
G0 X106.349 Y124.155
G0 X106.18 Y124.302
G1 F3000 X107.302 Y120.114 E108.45363
G0 F9000 X107.257 Y120.203
G0 X109.32 Y120.368
G0 X111.107 Y120.015
G0 X111.814 Y118.793
G0 X110.895 Y117.888
G0 X109.019 Y117.38
G0 X109.001 Y117.477
G1 F3000 X108.325 Y116.8 E108.48545
G1 X108.317 Y116.666
G1 X113.735 Y115.215 E108.67201
G0 F9000 X113.517 Y115.226
G0 X113.461 Y113.675
G0 X113.68 Y113.67
G1 F3000 X108.716 Y108.707 E108.90548
G0 F9000 X108.817 Y108.7
G0 X108.035 Y107.888
G0 X107.98 Y107.97
G1 F3000 X106.616 Y106.606 E108.96963
G0 F9000 X106.836 Y106.586
G0 X108.732 Y108.43
G0 X108.864 Y109.696
G0 X108.626 Y110.451
G0 X108.545 Y110.393
G1 F3000 X113.277 Y109.125 E109.13257
G0 F9000 X113.061 Y109.151
G0 X111.196 Y105.558
G0 X111.258 Y105.348
G1 F3000 X108.288 Y116.433 E109.51427
G0 F9000 X108.389 Y116.421
G0 X108.072 Y115.279
G0 X107.785 Y114.705
G0 X106.695 Y114.324
G0 X106.497 Y114.585
G0 X106.384 Y114.958
G0 X106.484 Y114.96
G1 F3000 X106.247 Y114.723 E109.52541
G0 F9000 X106.467 Y114.726
G0 X106.695 Y114.324
G0 X107.785 Y114.705
G0 X111.814 Y118.793
G0 X111.329 Y119.769
G0 X111.242 Y119.718
G1 F3000 X113.911 Y122.386 E109.65093
G0 F9000 X113.698 Y122.368
G0 X113.736 Y121.369
G0 X113.955 Y121.367
G1 F3000 X111.344 Y122.067 E109.74084
G0 F9000 X111.419 Y122
G0 X111.708 Y122.392
G0 X112.501 Y124.166
G0 X112.415 Y124.215
G1 F3000 X113.88 Y118.745 E109.92919
G0 F9000 X113.662 Y118.739
G0 X112.507 Y124.337
G0 X112.391 Y124.304
G1 F3000 X112.328 Y124.539 E109.93728
G0 F9000 X112.379 Y124.319
G0 X111.776 Y122.483
G0 X111.231 Y121.886
G0 X110.574 Y121.723
G0 X109.537 Y121.773
G0 X108.82 Y121.952
G0 X108.534 Y122.382
G0 X107.566 Y124.189
G0 X107.674 Y124.278
;TYPE:SKIN
G1 F1500 X107.952 Y123.937 E109.95191
G1 X108.227 Y123.142 E109.97989
G1 X108.387 Y122.749 E109.994
G1 X108.868 Y122.02 E110.02305
G1 X109.544 Y121.853 E110.04621
G1 X109.861 Y121.893 E110.05684
G1 X110.571 Y121.802 E110.08065
G1 X111.188 Y121.956 E110.1018
G1 X111.709 Y122.527 E110.12751
G1 X111.974 Y123.108 E110.14875
G1 X112.234 Y123.978 E110.17895
G1 X112.385 Y124.246 E110.18918
G1 X111.778 Y124.21 E110.2094
G1 X111.627 Y124.154 E110.21476
G1 X110.926 Y123.997 E110.23865
G1 X110.365 Y124.053 E110.2574
G1 X109.985 Y124.177 E110.2707
G1 X109.786 Y124.128 E110.27752
G1 X109.318 Y124.079 E110.29317
G1 X108.846 Y124.124 E110.30894
G1 X108.573 Y124.198 E110.31834
G1 X108.297 Y124.228 E110.32758
G1 X108.002 Y124.237 E110.33739
G1 X107.674 Y124.278 E110.34839
G0 F9000 X107.566 Y124.189
G0 X108.317 Y122.711
G0 X108.82 Y121.952
G0 X109.147 Y121.806
G0 X109.228 Y122.136
G1 F1500 X108.647 Y122.717 E110.37572
G0 F9000 X108.284 Y123.646
G1 F1500 X109.839 Y122.091 E110.44886
G0 F9000 X110.484 Y122.012
G1 F1500 X108.555 Y123.941 E110.53959
G1 X108.554 Y123.942
G1 X108.492 Y124.003 E110.54249
G0 F9000 X109.174 Y123.887
G1 F1500 X110.957 Y122.105 E110.62633
G0 F9000 X111.276 Y122.351
G1 F1500 X109.71 Y123.917 E110.69999
G0 F9000 X110.342 Y123.851
G1 F1500 X111.543 Y122.649 E110.7565
G0 F9000 X111.721 Y123.037
G1 F1500 X110.966 Y123.793 E110.79204
G0 F9000 X111.423 Y123.901
G1 F1500 X111.868 Y123.456 E110.81297
G0 F9000 X111.998 Y123.892
G1 F1500 X111.892 Y123.998 E110.81796
G0 F9000 X112.332 Y123.838
G0 X111.776 Y122.483
G0 X111.335 Y122
G0 X109.304 Y120.428
G0 X109.309 Y120.288
G1 F1500 X108.839 Y120.273 E110.8336
G1 X108.498 Y120.131 E110.84588
G1 X108.246 Y119.938 E110.85644
G1 X108.119 Y119.939 E110.86067
G1 X107.818 Y120.061 E110.87147
G1 X107.406 Y120.122 E110.88532
G1 X106.78 Y119.811 E110.90857
G1 X106.486 Y119.538 E110.92191
G1 X106.415 Y117.746 E110.98156
G1 X106.418 Y117.153 E111.00129
G1 X106.537 Y114.66 E111.0843
G1 X106.721 Y114.41 E111.09462
G1 X107.73 Y114.767 E111.13022
G1 X107.998 Y115.308 E111.1503
G1 X108.165 Y115.919 E111.17137
G1 X108.237 Y116.334 E111.18538
G1 X108.279 Y116.687 E111.1972
G1 X108.303 Y117.125 E111.21179
G1 X108.43 Y117.434 E111.2229
G1 X108.506 Y117.523 E111.22679
G1 X108.654 Y117.551 E111.2318
G1 X108.818 Y117.486 E111.23767
G1 X109.533 Y117.617 E111.26185
G1 X110.099 Y118.135 E111.28737
G1 X110.19 Y118.26 E111.29251
G1 X110.282 Y118.3 E111.29585
G1 X110.403 Y118.281 E111.29992
G1 X110.884 Y117.977 E111.31885
G1 X111.725 Y118.804 E111.35808
G1 X111.076 Y119.927 E111.40122
G1 X110.474 Y119.683 E111.42282
G1 X110.316 Y119.672 E111.42809
G1 X109.822 Y120.134 E111.45059
G1 X109.309 Y120.288 E111.4684
G0 F9000 X109.304 Y120.428
G0 X110.554 Y119.866
G0 X110.682 Y119.551
G1 F1500 X111.435 Y118.798 E111.50382
G0 F9000 X111.15 Y118.518
G1 F1500 X109.71 Y119.957 E111.57153
G0 F9000 X109.025 Y120.077
G1 F1500 X110.865 Y118.237 E111.65808
G0 F9000 X110.103 Y118.433
G1 F1500 X108.589 Y119.947 E111.72929
G0 F9000 X108.229 Y119.742
G1 F1500 X109.82 Y118.15 E111.80415
G0 F9000 X109.525 Y117.879
G1 F1500 X107.5 Y119.905 E111.89942
G0 F9000 X107.095 Y119.744
G1 F1500 X109.098 Y117.741 E111.99364
G0 F9000 X108.531 Y117.742
G1 F1500 X106.757 Y119.516 E112.07708
G0 F9000 X106.667 Y119.04
G1 F1500 X108.231 Y117.477 E112.15062
G0 F9000 X108.098 Y117.043
G1 F1500 X106.645 Y118.496 E112.21897
G0 F9000 X106.623 Y117.953
G1 F1500 X108.057 Y116.519 E112.28642
G0 F9000 X107.98 Y116.03
G1 F1500 X106.617 Y117.393 E112.35053
G0 F9000 X106.634 Y116.811
G1 F1500 X107.864 Y115.58 E112.40841
G0 F9000 X107.707 Y115.172
G1 F1500 X106.662 Y116.217 E112.45756
G0 F9000 X106.688 Y115.625
G1 F1500 X107.439 Y114.874 E112.49289
G0 F9000 X107.021 Y114.727
G1 F1500 X106.715 Y115.032 E112.50726
G0 F9000 X106.384 Y115.027
G0 X106.865 Y111.994
G0 X106.797 Y111.872
G1 F1500 X106.674 Y111.752 E112.51297
G1 X106.745 Y110.834 E112.5436
G1 X106.79 Y109.917 E112.57413
G1 X106.839 Y109.248 E112.59644
G1 X106.883 Y108.461 E112.62266
G1 X106.916 Y108.129 E112.63376
G1 X107.107 Y108.116 E112.64012
G1 X107.366 Y108.052 E112.649
G1 X107.467 Y107.959 E112.65356
G1 X107.574 Y107.749 E112.6614
G1 X108.659 Y108.473 E112.70479
G1 X108.703 Y109.039 E112.72367
G1 X108.781 Y109.385 E112.73547
G1 X108.787 Y109.977 E112.75516
G1 X108.496 Y110.395 E112.7721
G1 X108.295 Y110.569 E112.78094
G1 X108.059 Y110.849 E112.79312
G1 X107.889 Y111.028 E112.80133
G1 X107.666 Y111.381 E112.81522
G1 X106.797 Y111.872 E112.84841
G0 F9000 X107.217 Y111.137
G1 F1500 X106.897 Y111.456 E112.86344
G0 F9000 X107.217 Y111.136
G1 F1500 X108.584 Y109.77 E112.92772
G0 F9000 X108.543 Y109.245
G1 F1500 X106.944 Y110.843 E113.00291
G0 F9000 X106.974 Y110.248
G1 F1500 X108.478 Y108.744 E113.07365
G0 F9000 X108.23 Y108.427
G1 F1500 X107.009 Y109.648 E113.13108
G0 F9000 X107.049 Y109.042
G1 F1500 X107.89 Y108.201 E113.17064
G0 F9000 X107.244 Y108.281
G1 F1500 X107.09 Y108.435 E113.17789
G0 F9000 X107.183 Y107.706
;MESH:NONMESH
G0 F300 X107.183 Y107.706 Z13.4
G0 F9000 X106.997 Y108.052
G0 X106.738 Y108.054
G0 X106.495 Y111.715
G0 X106.456 Y115.005
G0 X106.215 Y117.75
G0 X106.302 Y119.504
G0 X107.004 Y124.422
G0 X106.966 Y124.751
;TIME_ELAPSED:435.592547
;LAYER:66
;TYPE:WALL-INNER
;MESH:llama.ply
G1 F1268.5 X107.588 Y124.711 E113.19862
G1 X107.971 Y124.663 E113.21145
G1 X108.409 Y124.65 E113.22603
G1 X108.627 Y124.653 E113.23328
G1 X108.917 Y124.597 E113.2431
G1 X109.341 Y124.572 E113.25723
G1 X109.766 Y124.642 E113.27156
G1 X110.04 Y124.704 E113.2809
G1 X110.462 Y124.551 E113.29583
G1 X110.909 Y124.497 E113.3108
G1 X111.341 Y124.573 E113.32539
G1 X111.603 Y124.634 E113.33434
G1 X112.241 Y124.652 E113.35557
G1 X112.541 Y124.692 E113.36564
G1 X113.067 Y124.733 E113.38318
G1 X113.325 Y124.677 E113.39196
G1 X113.451 Y124.596 E113.39695
G1 X113.964 Y124.315 E113.4164
G1 X113.935 Y124.003 E113.42682
G1 X113.919 Y123.687 E113.43735
G1 X113.927 Y123.26 E113.45155
G1 X114.048 Y121.883 E113.49753
G1 X114.047 Y121.351 E113.51522
G1 X114.03 Y120.872 E113.53116
G1 X113.973 Y119.884 E113.56408
G1 X113.968 Y119.206 E113.58663
G1 X113.997 Y118.227 E113.61921
G1 X113.991 Y117.626 E113.6392
G1 X113.924 Y116.725 E113.66925
G1 X113.821 Y114.807 E113.73313
G1 X113.801 Y113.872 E113.76424
G1 X113.735 Y112.598 E113.80667
G1 X113.562 Y111.014 E113.85966
G1 X113.46 Y109.762 E113.90144
G1 X113.263 Y108.193 E113.95404
G1 X113.237 Y107.852 E113.96541
G1 X113.22 Y107.16 E113.98844
G1 X113.235 Y106.526 E114.00953
G1 X113.256 Y106.186 E114.02086
G1 X113.339 Y105.404 E114.04701
G1 X112.843 Y105.421 E114.06352
G1 X112.458 Y105.416 E114.07633
G1 X112.071 Y105.368 E114.0893
G1 X111.721 Y105.287 E114.10125
G1 X111.614 Y105.25 E114.10501
G1 X111.094 Y105.147 E114.12264
G1 X110.724 Y105.052 E114.13535
G1 X110.431 Y104.941 E114.14577
G1 X109.996 Y104.82 E114.16079
G1 X109.67 Y104.824 E114.17163
G1 X109.27 Y104.951 E114.18559
G1 X109.015 Y105.067 E114.19491
G1 X108.573 Y105.222 E114.21049
G1 X108.322 Y105.293 E114.21916
G1 X108.025 Y105.392 E114.22957
G1 X107.591 Y105.498 E114.24443
G1 X107.183 Y105.565 E114.25819
G1 X106.868 Y105.584 E114.26868
G1 X106.401 Y105.57 E114.28422
G1 X106.481 Y106.202 E114.30541
G1 X106.536 Y106.927 E114.32959
G1 X106.553 Y107.626 E114.35285
G1 X106.467 Y109.223 E114.40604
G1 X106.424 Y109.766 E114.42416
G1 X106.392 Y110.488 E114.4482
G1 X106.287 Y111.863 E114.49406
G1 X106.26 Y112.086 E114.50153
G1 X106.166 Y113.248 E114.54031
G1 X106.154 Y113.544 E114.55016
G1 X106.137 Y114.903 E114.59536
G1 X106.079 Y116.086 E114.63476
G1 X106.031 Y117.34 E114.6765
G1 X106.03 Y117.628 E114.68608
G1 X106.066 Y118.598 E114.71836
G1 X106.119 Y119.585 E114.75124
G1 X106.125 Y119.95 E114.76338
G1 X106.115 Y120.306 E114.77522
G1 X106.06 Y120.899 E114.79503
G1 X106.026 Y121.768 E114.82395
G1 X106.029 Y122.132 E114.83606
G1 X106.087 Y123.339 E114.87625
G1 X106.095 Y123.683 E114.8877
G1 X106.069 Y124.305 E114.9084
G1 X106.415 Y124.465 E114.92108
G1 X106.966 Y124.751 E114.94173
G1 F2700 E109.94173
G0 F9000 X107 Y124.429
G0 X108.804 Y122.87
G0 X110.459 Y122.609
G0 X111.29 Y122.644
G0 X113.051 Y124.433
G0 X113.095 Y125.137
;TYPE:WALL-OUTER
G1 F2700 E114.94173
G1 F1268.5 X113.483 Y125.052 E114.95494
G1 X113.643 Y124.947 E114.96131
G1 X113.97 Y124.769 E114.97369
G1 X114.239 Y124.646 E114.98353
G1 X114.379 Y124.459 E114.9913
G1 X114.335 Y123.983 E115.0072
G1 X114.319 Y123.651 E115.01825
G1 X114.327 Y123.276 E115.03073
G1 X114.448 Y121.901 E115.07664
G1 X114.447 Y121.338 E115.09536
G1 X114.43 Y120.849 E115.11164
G1 X114.373 Y119.86 E115.14459
G1 X114.368 Y119.218 E115.16594
G1 X114.397 Y118.231 E115.19878
G1 X114.391 Y117.609 E115.21947
G1 X114.324 Y116.703 E115.24969
G1 X114.221 Y114.798 E115.31314
G1 X114.197 Y113.767 E115.34744
G1 X114.156 Y112.871 E115.37727
G1 X114.133 Y112.562 E115.38758
G1 X113.961 Y110.981 E115.44047
G1 X113.858 Y109.721 E115.48252
G1 X113.662 Y108.163 E115.53475
G1 X113.636 Y107.812 E115.54645
G1 X113.62 Y107.169 E115.56785
G1 X113.634 Y106.551 E115.58841
G1 X113.654 Y106.226 E115.59924
G1 X113.721 Y105.564 E115.62137
G1 X113.763 Y105.262 E115.63151
G1 X113.757 Y105.054 E115.63843
G1 X113.679 Y104.991 E115.64176
G1 X112.846 Y105.021 E115.66949
G1 X112.504 Y105.018 E115.68086
G1 X112.16 Y104.978 E115.69238
G1 X111.825 Y104.901 E115.70381
G1 X111.722 Y104.864 E115.70745
G1 X111.202 Y104.762 E115.72508
G1 X110.854 Y104.674 E115.73702
G1 X110.556 Y104.56 E115.74763
G1 X110.256 Y104.477 E115.75798
G1 X109.966 Y104.421 E115.76781
G1 X109.692 Y104.423 E115.77692
G1 X109.406 Y104.488 E115.78668
G1 X109.126 Y104.577 E115.79645
G1 X108.834 Y104.708 E115.80709
G1 X108.463 Y104.837 E115.82016
G1 X107.882 Y105.017 E115.84039
G1 X107.497 Y105.109 E115.85355
G1 X107.181 Y105.163 E115.86421
G1 X106.844 Y105.184 E115.87544
G1 X105.957 Y105.155 E115.90496
G1 X105.948 Y105.364 E115.91192
G1 X106.013 Y105.672 E115.92239
G1 X106.082 Y106.232 E115.94116
G1 X106.136 Y106.955 E115.96527
G1 X106.153 Y107.604 E115.98686
G1 X106.068 Y109.192 E116.03976
G1 X106.025 Y109.742 E116.05811
G1 X105.993 Y110.458 E116.08194
G1 X105.89 Y111.814 E116.12717
G1 X105.862 Y112.046 E116.13495
G1 X105.766 Y113.224 E116.17426
G1 X105.754 Y113.534 E116.18457
G1 X105.737 Y114.883 E116.22945
G1 X105.679 Y116.069 E116.26894
G1 X105.631 Y117.331 E116.31094
G1 X105.63 Y117.634 E116.32102
G1 X105.666 Y118.619 E116.35381
G1 X105.719 Y119.614 E116.38695
G1 X105.725 Y119.94 E116.39779
G1 X105.717 Y120.269 E116.40874
G1 X105.66 Y120.873 E116.42892
G1 X105.626 Y121.762 E116.45851
G1 X105.631 Y122.208 E116.47334
G1 X105.695 Y123.667 E116.52191
G1 X105.667 Y124.356 E116.54485
G1 X105.688 Y124.571 E116.55203
G1 X105.923 Y124.679 E116.56064
G1 X106.147 Y124.797 E116.56906
G1 X106.204 Y124.81 E116.571
G1 X106.563 Y124.986 E116.5843
G1 X106.788 Y125.112 E116.59288
G1 X107.104 Y125.143 E116.60344
G1 X107.614 Y125.11 E116.62043
G1 X108.022 Y125.06 E116.63411
G1 X108.402 Y125.05 E116.64675
G1 X108.663 Y125.054 E116.65543
G1 X108.969 Y124.994 E116.6658
G1 X109.347 Y124.974 E116.67839
G1 X109.676 Y125.032 E116.6895
G1 X109.955 Y125.096 E116.69902
G1 X110.255 Y125.053 E116.7091
G1 X110.507 Y124.953 E116.71812
G1 X110.917 Y124.904 E116.73186
G1 X111.251 Y124.963 E116.74314
G1 X111.553 Y125.033 E116.75345
G1 X112.187 Y125.048 E116.77454
G1 X112.499 Y125.09 E116.78501
G1 X113.095 Y125.137 E116.8049
G0 F9000 X112.316 Y124.581
;TYPE:FILL
G1 F1268.5 X113.903 Y118.66 E117.00878
G0 F9000 X113.685 Y118.654
G0 X113.747 Y121.37
G0 X113.965 Y121.364
G1 F1268.5 X106.169 Y123.453 E117.27722
G0 F9000 X106.155 Y123.116
G1 F1268.5 X107.661 Y124.621 E117.34804
G0 F9000 X107.634 Y124.405
G0 X106.36 Y124.137
G0 X106.187 Y124.276
G1 F1268.5 X111.281 Y105.265 E118.00265
G0 F9000 X111.238 Y105.481
G0 X113.08 Y109.146
G0 X113.297 Y109.12
G1 F1268.5 X106.436 Y110.959 E118.2389
G0 F9000 X106.654 Y110.976
G0 X106.439 Y114.697
G0 X106.218 Y114.694
G1 F1268.5 X113.923 Y122.398 E118.6013
G0 F9000 X113.705 Y122.379
G0 X113.543 Y115.219
G0 X113.761 Y115.208
G1 F1268.5 X106.115 Y117.256 E118.86457
G0 F9000 X106.333 Y117.264
G0 X113.493 Y113.711
G0 X113.712 Y113.702
G1 F1268.5 X106.589 Y106.579 E119.19962
G0 F9000 X106.808 Y106.563
G0 X107.957 Y124.216
G0 X108.068 Y124.299
;TYPE:SKIN
G1 F1268.5 X108.304 Y123.975 E119.21295
G1 X108.426 Y123.685 E119.22341
G1 X108.617 Y123.468 E119.23303
G1 X108.853 Y122.94 E119.25226
G1 X109.611 Y122.883 E119.27755
G1 X109.824 Y122.9 E119.28465
G1 X110.07 Y122.8 E119.29348
G1 X110.467 Y122.689 E119.3072
G1 X111.245 Y122.718 E119.33309
G1 X111.584 Y123.334 E119.35648
G1 X111.759 Y123.599 E119.36704
G1 X111.898 Y123.986 E119.38071
G1 X112.081 Y124.286 E119.3924
G1 X111.649 Y124.274 E119.40678
G1 X111.423 Y124.221 E119.4145
G1 X110.919 Y124.133 E119.43151
G1 X110.384 Y124.202 E119.44946
G1 X110.033 Y124.322 E119.46179
G1 X109.385 Y124.214 E119.48364
G1 X108.855 Y124.242 E119.5013
G1 X108.593 Y124.293 E119.51017
G1 X108.068 Y124.299 E119.52764
G0 F9000 X108.572 Y123.846
G1 F1268.5 X108.637 Y123.911 E119.53069
G1 X108.638 Y123.911
G1 X108.772 Y124.045 E119.537
G0 F9000 X108.813 Y123.52
G1 F1268.5 X109.303 Y124.011 E119.56007
G0 F9000 X109.973 Y124.115
G1 F1268.5 X108.987 Y123.129 E119.60645
G0 F9000 X109.513 Y123.09
G1 F1268.5 X110.414 Y123.991 E119.64883
G0 F9000 X110.918 Y123.929
G1 F1268.5 X110.026 Y123.037 E119.69078
G0 F9000 X110.455 Y122.9
G1 F1268.5 X111.333 Y123.778 E119.73208
G1 X111.333 Y123.779
G1 X111.609 Y124.054 E119.74504
G0 F9000 X112.02 Y123.909
G0 X111.534 Y122.952
G0 X111.236 Y123.115
G1 F1268.5 X111.03 Y122.91 E119.75471
G0 F9000 X111.053 Y122.27
;MESH:NONMESH
G0 F300 X111.053 Y122.27 Z13.6
G0 F9000 X112.194 Y123.502
G0 X112.594 Y124.399
G0 X112.185 Y124.467
G0 X109.935 Y124.577
G0 X110.014 Y124.791
;TIME_ELAPSED:448.770641
;LAYER:67
;TYPE:WALL-INNER
;MESH:llama.ply
G1 F1157 X110.483 Y124.662 E119.77089
G1 X110.893 Y124.621 E119.78459
G1 X111.574 Y124.709 E119.80743
G1 X112.166 Y124.71 E119.82712
G1 X112.518 Y124.745 E119.83888
G1 X113.045 Y124.755 E119.85641
G1 X113.332 Y124.683 E119.86626
G1 X113.453 Y124.606 E119.87103
G1 X113.947 Y124.333 E119.8898
G1 X113.921 Y123.634 E119.91306
G1 X113.93 Y123.262 E119.92544
G1 X114.051 Y121.974 E119.96847
G1 X114.056 Y121.402 E119.98749
G1 X114.029 Y120.588 E120.01458
G1 X113.996 Y120.099 E120.03088
G1 X113.985 Y119.085 E120.06461
G1 X114.005 Y118.59 E120.08109
G1 X114.013 Y117.921 E120.10334
G1 X113.999 Y117.392 E120.12094
G1 X113.904 Y115.972 E120.16828
G1 X113.845 Y114.692 E120.2109
G1 X113.825 Y113.789 E120.24094
G1 X113.798 Y113.16 E120.26188
G1 X113.76 Y112.597 E120.28064
G1 X113.617 Y111.33 E120.32305
G1 X113.487 Y109.766 E120.37525
G1 X113.345 Y108.725 E120.4102
G1 X113.254 Y107.831 E120.44008
G1 X113.241 Y107.495 E120.45127
G1 X113.238 Y107.057 E120.46584
G1 X113.265 Y106.39 E120.48804
G1 X113.369 Y105.297 E120.52456
G1 X112.809 Y105.332 E120.54322
G1 X112.321 Y105.305 E120.55947
G1 X111.771 Y105.211 E120.57803
G1 X111.294 Y105.114 E120.59422
G1 X110.911 Y105.012 E120.6074
G1 X110.713 Y104.937 E120.61445
G1 X109.917 Y104.711 E120.64197
G1 X109.69 Y104.714 E120.64952
G1 X109.043 Y104.95 E120.67242
G1 X108.794 Y105.063 E120.68152
G1 X108.242 Y105.239 E120.70079
G1 X108.005 Y105.298 E120.70891
G1 X107.759 Y105.381 E120.71755
G1 X107.187 Y105.491 E120.73692
G1 X106.871 Y105.51 E120.74745
G1 X106.377 Y105.499 E120.76389
G1 X106.47 Y106.296 E120.79057
G1 X106.506 Y106.95 E120.81236
G1 X106.519 Y107.602 E120.83405
G1 X106.503 Y108.261 E120.85597
G1 X106.451 Y109.21 E120.88758
G1 X106.399 Y109.846 E120.90881
G1 X106.372 Y110.487 E120.93015
G1 X106.286 Y111.65 E120.96893
G1 X106.18 Y112.71 E121.00437
G1 X106.137 Y113.32 E121.0247
G1 X106.107 Y114.901 E121.0773
G1 X106.009 Y117.102 E121.15058
G1 X106.012 Y117.761 E121.1725
G1 X106.029 Y118.325 E121.19126
G1 X106.092 Y119.288 E121.22336
G1 X106.114 Y119.927 E121.24463
G1 X106.102 Y120.302 E121.25711
G1 X106.059 Y120.808 E121.274
G1 X106.024 Y121.654 E121.30216
G1 X106.023 Y122.133 E121.31809
G1 X106.082 Y123.206 E121.35383
G1 X106.098 Y123.747 E121.37183
G1 X106.083 Y124.289 E121.38987
G1 X106.325 Y124.431 E121.3992
G1 X106.425 Y124.471 E121.40278
G1 X106.962 Y124.757 E121.42302
G1 X107.55 Y124.753 E121.44257
G1 X108.003 Y124.716 E121.45769
G1 X108.654 Y124.729 E121.47935
G1 X108.938 Y124.694 E121.48887
G1 X109.378 Y124.684 E121.5035
G1 X109.73 Y124.718 E121.51527
G1 X110.014 Y124.791 E121.52502
G0 F9000 X109.961 Y125.192
;TYPE:WALL-OUTER
G1 F1157 X110.222 Y125.149 E121.53382
G1 X110.548 Y125.057 E121.54508
G1 X110.896 Y125.021 E121.55672
G1 X111.546 Y125.109 E121.57854
G1 X112.185 Y125.112 E121.59979
G1 X112.493 Y125.145 E121.61009
G1 X113.09 Y125.156 E121.62995
G1 X113.494 Y125.055 E121.6438
G1 X113.646 Y124.956 E121.64984
G1 X114.234 Y124.632 E121.67216
G1 X114.352 Y124.464 E121.67899
G1 X114.321 Y123.605 E121.70758
G1 X114.33 Y123.275 E121.71856
G1 X114.451 Y121.994 E121.76136
G1 X114.455 Y121.322 E121.78371
G1 X114.432 Y120.631 E121.8067
G1 X114.395 Y120.062 E121.82567
G1 X114.385 Y119.101 E121.85763
G1 X114.405 Y118.6 E121.87431
G1 X114.412 Y117.83 E121.89992
G1 X114.399 Y117.373 E121.91513
G1 X114.304 Y115.954 E121.96243
G1 X114.245 Y114.683 E122.00475
G1 X114.225 Y113.773 E122.03502
G1 X114.197 Y113.134 E122.0563
G1 X114.158 Y112.561 E122.0754
G1 X114.016 Y111.297 E122.1177
G1 X113.885 Y109.722 E122.17027
G1 X113.743 Y108.684 E122.20512
G1 X113.654 Y107.815 E122.23417
G1 X113.641 Y107.492 E122.24492
G1 X113.638 Y107.073 E122.25886
G1 X113.663 Y106.428 E122.28033
G1 X113.746 Y105.561 E122.3093
G1 X113.819 Y105.051 E122.32643
G1 X113.7 Y104.939 E122.33187
G1 X113.461 Y104.91 E122.33987
G1 X113.164 Y104.909 E122.34975
G1 X112.83 Y104.932 E122.36089
G1 X112.367 Y104.907 E122.37631
G1 X111.851 Y104.819 E122.39372
G1 X111.393 Y104.726 E122.40926
G1 X111.053 Y104.638 E122.42094
G1 X110.839 Y104.557 E122.42855
G1 X110.415 Y104.437 E122.44321
G1 X110.248 Y104.379 E122.44909
G1 X109.963 Y104.311 E122.45884
G1 X109.696 Y104.313 E122.46772
G1 X109.416 Y104.388 E122.47736
G1 X108.891 Y104.58 E122.49595
G1 X108.647 Y104.691 E122.50487
G1 X108.144 Y104.851 E122.52242
G1 X107.887 Y104.915 E122.53123
G1 X107.68 Y104.989 E122.53854
G1 X107.19 Y105.088 E122.55517
G1 X106.847 Y105.11 E122.5666
G1 X105.974 Y105.091 E122.59564
G1 X105.893 Y105.162 E122.59923
G1 X105.994 Y105.674 E122.61658
G1 X106.07 Y106.318 E122.63815
G1 X106.106 Y106.958 E122.65947
G1 X106.119 Y107.597 E122.68073
G1 X106.104 Y108.239 E122.70209
G1 X106.051 Y109.193 E122.73387
G1 X106 Y109.822 E122.75486
G1 X105.973 Y110.457 E122.776
G1 X105.888 Y111.61 E122.81445
G1 X105.782 Y112.676 E122.85008
G1 X105.737 Y113.302 E122.87095
G1 X105.707 Y114.883 E122.92355
G1 X105.609 Y117.094 E122.99716
G1 X105.612 Y117.772 E123.01971
G1 X105.629 Y118.344 E123.03874
G1 X105.692 Y119.301 E123.07064
G1 X105.714 Y119.931 E123.09161
G1 X105.704 Y120.268 E123.10282
G1 X105.659 Y120.783 E123.12002
G1 X105.624 Y121.646 E123.14874
G1 X105.623 Y122.143 E123.16527
G1 X105.682 Y123.218 E123.20108
G1 X105.698 Y123.736 E123.21832
G1 X105.681 Y124.352 E123.23881
G1 X105.706 Y124.547 E123.24535
G1 X105.934 Y124.664 E123.25388
G1 X106.164 Y124.801 E123.26278
G1 X106.218 Y124.816 E123.26464
G1 X106.568 Y124.996 E123.27773
G1 X106.777 Y125.115 E123.28573
G1 X107.115 Y125.156 E123.29706
G1 X107.567 Y125.153 E123.31209
G1 X108.035 Y125.115 E123.32771
G1 X108.674 Y125.129 E123.34897
G1 X108.994 Y125.091 E123.35969
G1 X109.342 Y125.082 E123.37126
G1 X109.687 Y125.117 E123.3828
G1 X109.961 Y125.192 E123.39225
G0 F9000 X109.956 Y124.672
G0 X107.683 Y124.442
G0 X107.7 Y124.66
;TYPE:FILL
G1 F1157 X106.157 Y123.117 E123.46482
G0 F9000 X106.168 Y123.454
G1 F1157 X113.973 Y121.362 E123.73358
G0 F9000 X113.755 Y121.368
G0 X113.713 Y122.384
G0 X113.929 Y122.405
G1 F1157 X106.191 Y114.666 E124.09758
G0 F9000 X106.411 Y114.67
G0 X106.31 Y117.263
G0 X106.089 Y117.263
G1 F1157 X113.787 Y115.201 E124.36264
G0 F9000 X113.569 Y115.21
G0 X113.522 Y113.741
G0 X113.743 Y113.733
G1 F1157 X106.563 Y106.553 E124.70037
G0 F9000 X106.783 Y106.542
G0 X106.635 Y110.98
G0 X106.415 Y110.964
G1 F1157 X113.316 Y109.115 E124.93799
G0 F9000 X113.099 Y109.143
G0 X111.254 Y105.411
G0 X111.299 Y105.195
G1 F1157 X106.191 Y124.259 E125.59443
G0 F9000 X106.372 Y124.127
G0 X110.404 Y123.585
G0 X111.101 Y123.643
G0 X112.325 Y124.424
G0 X112.301 Y124.64
G1 F1157 X113.924 Y118.583 E125.80299
G0 F9000 X113.706 Y118.58
G0 X111.749 Y124.423
G0 X111.672 Y124.32
;TYPE:SKIN
G1 F972.3 X110.945 Y124.221 E125.83203
G1 F964.2 X110.479 Y124.243 E125.85065
G1 F984.7 X110.008 Y124.39 E125.86993
G1 F1026.2 X109.678 Y124.327 E125.88253
G1 F1044.7 X109.398 Y124.306 E125.89287
G1 F1051.9 X108.87 Y124.317 E125.9122
G1 F1044.7 X108.893 Y123.865 E125.92887
G1 F1040 X109.748 Y123.882 E125.96051
G1 F993.2 X109.979 Y123.934 E125.96969
G1 F925.6 X110.433 Y123.722 E125.99052
G1 F933.1 X111.129 Y123.761 E126.01927
G1 F970.3 X111.694 Y124.274 E126.04954
G1 F972.3 X111.672 Y124.32 E126.05155
G0 F9000 X111.67 Y124.11
;MESH:NONMESH
G0 F300 X111.67 Y124.11 Z13.8
G0 F9000 X111.72 Y124.056
G0 X112.182 Y124.176
G0 X111.749 Y124.423
G0 X110.045 Y124.678
G0 X110.055 Y124.89
;TIME_ELAPSED:460.771579
;LAYER:68
;TYPE:WALL-INNER
;MESH:llama.ply
G1 F1117.7 X110.445 Y124.742 E126.06543
G1 X110.91 Y124.695 E126.08097
G1 X111.567 Y124.783 E126.10302
G1 X111.959 Y124.774 E126.11606
G1 X112.304 Y124.779 E126.12754
G1 X112.502 Y124.796 E126.13415
G1 X113.023 Y124.782 E126.15148
G1 X113.337 Y124.692 E126.16235
G1 X113.939 Y124.33 E126.18571
G1 X113.926 Y123.725 E126.20584
G1 X113.94 Y123.235 E126.22214
G1 X114.054 Y122.065 E126.26124
G1 X114.068 Y121.7 E126.27339
G1 X114.068 Y121.407 E126.28313
G1 X114.009 Y119.818 E126.33602
G1 X114.006 Y119.331 E126.35222
G1 X114.036 Y117.913 E126.39939
G1 X114.032 Y117.622 E126.40907
G1 X113.918 Y115.733 E126.47201
G1 X113.879 Y114.881 E126.50038
G1 X113.83 Y113.252 E126.55459
G1 X113.788 Y112.597 E126.57642
G1 X113.645 Y111.329 E126.61886
G1 X113.518 Y109.76 E126.67121
G1 X113.484 Y109.465 E126.68109
G1 X113.387 Y108.828 E126.70252
G1 X113.32 Y108.289 E126.72059
G1 X113.278 Y107.851 E126.73522
G1 X113.258 Y107.302 E126.75349
G1 X113.278 Y106.563 E126.77808
G1 X113.366 Y105.614 E126.80978
G1 X113.419 Y105.232 E126.82261
G1 X113.165 Y105.228 E126.83106
G1 X112.832 Y105.244 E126.84214
G1 X112.469 Y105.236 E126.85422
G1 X112.143 Y105.205 E126.86511
G1 X111.487 Y105.08 E126.88732
G1 X111.115 Y104.977 E126.90016
G1 X111 Y104.933 E126.90426
G1 X110.525 Y104.801 E126.92066
G1 X109.989 Y104.609 E126.93959
G1 X109.677 Y104.614 E126.94997
G1 X108.557 Y105.066 E126.99014
G1 X108.249 Y105.161 E127.00086
G1 X107.72 Y105.298 E127.01904
G1 X107.598 Y105.338 E127.02331
G1 X107.193 Y105.421 E127.03706
G1 X106.833 Y105.443 E127.04905
G1 X106.354 Y105.442 E127.06498
G1 X106.447 Y106.262 E127.09243
G1 X106.474 Y106.598 E127.10364
G1 X106.5 Y107.607 E127.13721
G1 X106.487 Y108.263 E127.15904
G1 X106.435 Y109.165 E127.18909
G1 X106.375 Y109.85 E127.21196
G1 X106.347 Y110.485 E127.2331
G1 X106.278 Y111.464 E127.26574
G1 X106.222 Y112.092 E127.28671
G1 X106.153 Y112.714 E127.30753
G1 X106.112 Y113.321 E127.32776
G1 X106.077 Y114.906 E127.38049
G1 X106.004 Y116.332 E127.42798
G1 X105.988 Y117.404 E127.46364
G1 X106.039 Y118.784 E127.50957
G1 X106.077 Y119.253 E127.52522
G1 X106.1 Y119.951 E127.54845
G1 X106.09 Y120.296 E127.55993
G1 X106.064 Y120.599 E127.57004
G1 X106.01 Y121.95 E127.61501
G1 X106.092 Y123.4 E127.66332
G1 X106.094 Y124.275 E127.69242
G1 X106.347 Y124.44 E127.70247
G1 X106.443 Y124.482 E127.70595
G1 X106.902 Y124.736 E127.7234
G1 X107.19 Y124.775 E127.73307
G1 X107.769 Y124.79 E127.75233
G1 X108.085 Y124.773 E127.76286
G1 X108.663 Y124.802 E127.78211
G1 X108.926 Y124.767 E127.79093
G1 X109.384 Y124.756 E127.80617
G1 X109.732 Y124.794 E127.81781
G1 X110.055 Y124.89 E127.82902
G0 F9000 X110.013 Y125.297
;TYPE:WALL-OUTER
G1 F1117.7 X110.213 Y125.258 E127.8358
G1 X110.538 Y125.131 E127.8474
G1 X110.927 Y125.1 E127.86038
G1 X111.545 Y125.184 E127.88112
G1 X111.953 Y125.174 E127.8947
G1 X112.287 Y125.179 E127.90581
G1 X112.49 Y125.197 E127.91259
G1 X113.085 Y125.18 E127.93238
G1 X113.498 Y125.062 E127.94667
G1 X114.233 Y124.62 E127.9752
G1 X114.321 Y124.492 E127.98036
G1 X114.337 Y124.239 E127.98879
G1 X114.326 Y123.735 E128.00556
G1 X114.338 Y123.274 E128.0209
G1 X114.454 Y122.091 E128.06044
G1 X114.468 Y121.707 E128.07322
G1 X114.468 Y121.399 E128.08346
G1 X114.409 Y119.816 E128.13615
G1 X114.406 Y119.339 E128.15201
G1 X114.436 Y117.915 E128.19939
G1 X114.432 Y117.608 E128.2096
G1 X114.318 Y115.714 E128.27271
G1 X114.279 Y114.871 E128.30077
G1 X114.252 Y113.778 E128.33714
G1 X114.224 Y113.137 E128.35848
G1 X114.186 Y112.561 E128.37768
G1 X114.044 Y111.297 E128.41998
G1 X113.916 Y109.72 E128.47261
G1 X113.88 Y109.411 E128.48295
G1 X113.784 Y108.778 E128.50425
G1 X113.718 Y108.251 E128.52191
G1 X113.677 Y107.814 E128.53651
G1 X113.658 Y107.276 E128.55442
G1 X113.674 Y106.629 E128.57594
G1 X113.762 Y105.67 E128.60797
G1 X113.857 Y105.001 E128.63045
G1 X113.686 Y104.833 E128.63842
G1 X113.145 Y104.828 E128.65642
G1 X112.838 Y104.844 E128.66664
G1 X112.507 Y104.838 E128.67765
G1 X112.172 Y104.805 E128.68885
G1 X111.591 Y104.694 E128.70852
G1 X111.258 Y104.603 E128.72
G1 X111.126 Y104.553 E128.7247
G1 X110.617 Y104.41 E128.74228
G1 X110.247 Y104.276 E128.75537
G1 X109.966 Y104.209 E128.76498
G1 X109.698 Y104.213 E128.77389
G1 X109.419 Y104.287 E128.78349
G1 X108.438 Y104.684 E128.81869
G1 X108.149 Y104.773 E128.82875
G1 X107.591 Y104.918 E128.84793
G1 X107.511 Y104.948 E128.85077
G1 X107.196 Y105.018 E128.8615
G1 X106.835 Y105.043 E128.87354
G1 X105.968 Y105.039 E128.90237
G1 X105.88 Y105.124 E128.90644
G1 X105.978 Y105.677 E128.92512
G1 X106.05 Y106.314 E128.94644
G1 X106.075 Y106.64 E128.95732
G1 X106.1 Y107.599 E128.98922
G1 X106.088 Y108.239 E129.01052
G1 X106.032 Y109.195 E129.04237
G1 X105.976 Y109.824 E129.06337
G1 X105.948 Y110.457 E129.08444
G1 X105.881 Y111.415 E129.11639
G1 X105.824 Y112.048 E129.13752
G1 X105.755 Y112.678 E129.1586
G1 X105.712 Y113.303 E129.17944
G1 X105.677 Y114.886 E129.2321
G1 X105.604 Y116.319 E129.27983
G1 X105.588 Y117.408 E129.31605
G1 X105.639 Y118.808 E129.36265
G1 X105.678 Y119.295 E129.3789
G1 X105.7 Y119.941 E129.40039
G1 X105.692 Y120.261 E129.41104
G1 X105.664 Y120.573 E129.42146
G1 X105.61 Y121.954 E129.46743
G1 X105.692 Y123.409 E129.5159
G1 X105.693 Y124.457 E129.55075
G1 X105.734 Y124.53 E129.55354
G1 X105.935 Y124.647 E129.56127
G1 X106.171 Y124.804 E129.5707
G1 X106.249 Y124.832 E129.57346
G1 X106.774 Y125.122 E129.59341
G1 X107.158 Y125.175 E129.6063
G1 X107.777 Y125.19 E129.62689
G1 X108.065 Y125.173 E129.63649
G1 X108.679 Y125.203 E129.65694
G1 X108.989 Y125.163 E129.66733
G1 X109.342 Y125.154 E129.67908
G1 X109.67 Y125.189 E129.69005
G1 X110.013 Y125.297 E129.70201
G0 F9000 X110.044 Y124.58
G0 X107.753 Y124.49
G0 X107.748 Y124.708
;TYPE:FILL
G1 F1117.7 X106.155 Y123.116 E129.77691
G0 F9000 X106.171 Y123.453
G1 F1117.7 X113.984 Y121.359 E130.04595
G0 F9000 X113.767 Y121.366
G0 X113.723 Y122.394
G0 X113.94 Y122.415
G1 F1117.7 X106.161 Y114.636 E130.41185
G0 F9000 X106.382 Y114.641
G0 X106.29 Y117.271
G0 X106.069 Y117.268
G1 F1117.7 X113.812 Y115.194 E130.67846
G0 F9000 X113.592 Y115.203
G0 X113.55 Y113.768
G0 X113.77 Y113.76
G1 F1117.7 X106.548 Y106.539 E131.01814
G0 F9000 X106.768 Y106.523
G0 X106.611 Y110.985
G0 X106.393 Y110.97
G1 F1117.7 X113.347 Y109.107 E131.25758
G0 F9000 X113.132 Y109.139
G0 X111.264 Y105.329
G0 X111.321 Y105.115
G1 F1117.7 X106.195 Y124.244 E131.91626
G0 F9000 X106.382 Y124.12
G0 X112.288 Y124.48
G0 X112.285 Y124.698
G1 F1117.7 X113.942 Y118.515 E132.12917
G0 F9000 X113.424 Y118.504
;MESH:NONMESH
G0 F300 X113.424 Y118.504 Z14
G0 F9000 X110.044 Y124.58
G0 X110.059 Y125.014
;TIME_ELAPSED:472.515860
;LAYER:69
;TYPE:WALL-INNER
;MESH:llama.ply
G1 F1129.5 X110.377 Y124.815 E132.14165
G1 X110.919 Y124.765 E132.15975
G1 X111.571 Y124.859 E132.18166
G1 X112.176 Y124.838 E132.20179
G1 X112.472 Y124.847 E132.21164
G1 X112.992 Y124.816 E132.22897
G1 X113.388 Y124.669 E132.24302
G1 X113.937 Y124.325 E132.26457
G1 X113.933 Y123.598 E132.28875
G1 X113.949 Y123.247 E132.30043
G1 X114.058 Y122.169 E132.33647
G1 X114.081 Y121.397 E132.36216
G1 X114.03 Y119.828 E132.41437
G1 X114.029 Y118.856 E132.4467
G1 X114.061 Y117.907 E132.47828
G1 X114.059 Y117.63 E132.4875
G1 X113.927 Y115.42 E132.56113
G1 X113.878 Y113.808 E132.61477
G1 X113.816 Y112.6 E132.655
G1 X113.646 Y111.004 E132.70839
G1 X113.583 Y110.047 E132.74028
G1 X113.518 Y109.461 E132.75989
G1 X113.376 Y108.504 E132.79207
G1 X113.303 Y107.841 E132.81426
G1 X113.285 Y107.525 E132.82478
G1 X113.279 Y107.149 E132.83729
G1 X113.288 Y106.815 E132.84841
G1 X113.312 Y106.475 E132.85974
G1 X113.419 Y105.487 E132.89279
G1 X113.469 Y105.175 E132.9033
G1 X113.179 Y105.168 E132.91295
G1 X112.871 Y105.182 E132.92321
G1 X112.52 Y105.179 E132.93488
G1 X112.096 Y105.133 E132.94907
G1 X111.741 Y105.064 E132.9611
G1 X111.309 Y104.937 E132.97607
G1 X110.726 Y104.782 E132.99614
G1 X110.218 Y104.587 E133.01423
G1 X109.922 Y104.517 E133.02435
G1 X109.756 Y104.519 E133.02987
G1 X109.47 Y104.595 E133.03972
G1 X108.95 Y104.83 E133.05869
G1 X108.59 Y104.958 E133.0714
G1 X108.406 Y105.04 E133.0781
G1 X107.57 Y105.264 E133.10689
G1 X107.227 Y105.322 E133.11846
G1 X106.801 Y105.347 E133.13265
G1 X106.303 Y105.345 E133.14922
G1 X106.379 Y105.834 E133.16568
G1 X106.427 Y106.264 E133.18007
G1 X106.47 Y106.922 E133.202
G1 X106.477 Y107.939 E133.23582
G1 X106.446 Y108.596 E133.2577
G1 X106.338 Y109.846 E133.29943
G1 X106.327 Y110.165 E133.31005
G1 X106.241 Y111.549 E133.35617
G1 X106.134 Y112.601 E133.39134
G1 X106.086 Y113.21 E133.41166
G1 X106.048 Y114.908 E133.46815
G1 X105.992 Y115.936 E133.50239
G1 X105.968 Y116.675 E133.52698
G1 X105.959 Y117.292 E133.5475
G1 X105.968 Y117.698 E133.56101
G1 X106.074 Y119.604 E133.6245
G1 X106.082 Y119.941 E133.63571
G1 X106.004 Y121.838 E133.69886
G1 X106.015 Y122.19 E133.71058
G1 X106.09 Y123.409 E133.7512
G1 X106.097 Y124.271 E133.77987
G1 X106.353 Y124.444 E133.79014
G1 X106.451 Y124.488 E133.79372
G1 X106.879 Y124.73 E133.81007
G1 X107.131 Y124.789 E133.81868
G1 X107.689 Y124.848 E133.83734
G1 X108.094 Y124.844 E133.85081
G1 X108.668 Y124.879 E133.86994
G1 X108.977 Y124.838 E133.88031
G1 X109.357 Y124.819 E133.89296
G1 X109.873 Y124.903 E133.91035
G1 X110.059 Y125.014 E133.91755
G0 F9000 X109.998 Y125.453
;TYPE:WALL-OUTER
G1 F1129.5 X110.193 Y125.404 E133.92424
G1 X110.498 Y125.203 E133.93639
G1 X110.894 Y125.169 E133.94961
G1 X111.549 Y125.26 E133.9716
G1 X112.172 Y125.238 E133.99234
G1 X112.474 Y125.247 E134.00239
G1 X112.783 Y125.236 E134.01267
G1 X113.074 Y125.21 E134.02239
G1 X113.511 Y125.064 E134.03771
G1 X114.235 Y124.61 E134.06614
G1 X114.316 Y124.491 E134.07092
G1 X114.336 Y124.236 E134.07943
G1 X114.333 Y123.616 E134.10005
G1 X114.347 Y123.287 E134.111
G1 X114.458 Y122.195 E134.14751
G1 X114.481 Y121.396 E134.1741
G1 X114.43 Y119.827 E134.22631
G1 X114.429 Y118.869 E134.25817
G1 X114.461 Y117.913 E134.28999
G1 X114.459 Y117.617 E134.29983
G1 X114.327 Y115.408 E134.37344
G1 X114.278 Y113.79 E134.42728
G1 X114.237 Y112.875 E134.45774
G1 X114.208 Y112.494 E134.47045
G1 X114.045 Y110.978 E134.52116
G1 X113.981 Y110.012 E134.55336
G1 X113.905 Y109.335 E134.57602
G1 X113.774 Y108.46 E134.60545
G1 X113.703 Y107.818 E134.62693
G1 X113.685 Y107.493 E134.63776
G1 X113.679 Y107.159 E134.64887
G1 X113.687 Y106.843 E134.65938
G1 X113.71 Y106.518 E134.67022
G1 X113.815 Y105.55 E134.7026
G1 X113.903 Y104.997 E134.72123
G1 X113.786 Y104.806 E134.72868
G1 X113.49 Y104.775 E134.73857
G1 X113.161 Y104.768 E134.74952
G1 X112.841 Y104.782 E134.76017
G1 X112.525 Y104.779 E134.77068
G1 X112.172 Y104.74 E134.7825
G1 X111.798 Y104.666 E134.79518
G1 X111.418 Y104.552 E134.80837
G1 X110.818 Y104.391 E134.82903
G1 X110.338 Y104.204 E134.84617
G1 X109.966 Y104.116 E134.85888
G1 X109.7 Y104.119 E134.86773
G1 X109.335 Y104.217 E134.8803
G1 X108.795 Y104.461 E134.90001
G1 X108.442 Y104.586 E134.91246
G1 X108.235 Y104.676 E134.91997
G1 X107.502 Y104.87 E134.94519
G1 X107.165 Y104.926 E134.95655
G1 X106.804 Y104.947 E134.96858
G1 X105.971 Y104.942 E134.99629
G1 X105.832 Y105.097 E135.00321
G1 X105.896 Y105.338 E135.0115
G1 X105.981 Y105.878 E135.02969
G1 X106.029 Y106.316 E135.04434
G1 X106.071 Y106.96 E135.06581
G1 X106.077 Y107.921 E135.09777
G1 X106.048 Y108.562 E135.11911
G1 X105.938 Y109.822 E135.16118
G1 X105.928 Y110.14 E135.17176
G1 X105.84 Y111.529 E135.21805
G1 X105.736 Y112.565 E135.25268
G1 X105.686 Y113.19 E135.27354
G1 X105.648 Y114.886 E135.32996
G1 X105.592 Y115.919 E135.36437
G1 X105.568 Y116.666 E135.38922
G1 X105.559 Y117.294 E135.41011
G1 X105.568 Y117.714 E135.42409
G1 X105.674 Y119.613 E135.48735
G1 X105.682 Y119.937 E135.49813
G1 X105.604 Y121.835 E135.56131
G1 X105.615 Y122.214 E135.57392
G1 X105.69 Y123.412 E135.61384
G1 X105.697 Y124.429 E135.64767
G1 X105.758 Y124.532 E135.65165
G1 X105.951 Y124.652 E135.65921
G1 X106.171 Y124.805 E135.66812
G1 X106.234 Y124.826 E135.67033
G1 X106.732 Y125.107 E135.68935
G1 X107.061 Y125.183 E135.70058
G1 X107.368 Y125.222 E135.71087
G1 X107.675 Y125.248 E135.72112
G1 X108.07 Y125.244 E135.73426
G1 X108.684 Y125.281 E135.75472
G1 X108.98 Y125.239 E135.76466
G1 X109.356 Y125.224 E135.77718
G1 X109.746 Y125.286 E135.79031
G1 X109.998 Y125.453 E135.80036
G0 F9000 X110.059 Y124.675
G0 X109.668 Y124.621
G0 X107.802 Y124.547
G0 X107.804 Y124.765
;TYPE:FILL
G1 F1129.5 X106.151 Y123.112 E135.87812
G0 F9000 X106.169 Y123.453
G1 F1129.5 X113.998 Y121.356 E136.14769
G0 F9000 X113.779 Y121.362
G0 X113.735 Y122.405
G0 X113.951 Y122.427
G1 F1129.5 X106.133 Y114.608 E136.51545
G0 F9000 X106.354 Y114.613
G0 X106.259 Y117.278
G0 X106.039 Y117.277
G1 F1129.5 X113.838 Y115.187 E136.784
G0 F9000 X113.62 Y115.193
G0 X113.578 Y113.796
G0 X113.797 Y113.787
G1 F1129.5 X106.523 Y106.513 E137.12614
G0 F9000 X106.742 Y106.5
G0 X106.574 Y110.994
G0 X106.355 Y110.98
G1 F1129.5 X113.383 Y109.097 E137.36814
G0 F9000 X113.167 Y109.128
G0 X111.28 Y105.239
G0 X111.343 Y105.03
G1 F1129.5 X106.196 Y124.241 E138.02964
G0 F9000 X106.383 Y124.116
G0 X112.275 Y124.542
G0 X112.269 Y124.76
G1 F1129.5 X113.962 Y118.441 E138.24722
G0 F9000 X113.443 Y118.424
;MESH:NONMESH
G0 F300 X113.443 Y118.424 Z14.2
G0 F9000 X110.059 Y124.675
G0 X110.049 Y125.151
;TIME_ELAPSED:484.235735
;LAYER:70
;TYPE:WALL-INNER
;MESH:llama.ply
G1 F1138.3 X110.363 Y124.936 E138.25988
G1 X110.917 Y124.836 E138.2786
G1 X111.498 Y124.943 E138.29825
G1 X111.821 Y124.907 E138.30906
G1 X112.138 Y124.887 E138.31962
G1 X112.474 Y124.89 E138.3308
G1 X112.933 Y124.862 E138.34609
G1 X113.334 Y124.72 E138.36024
G1 X113.943 Y124.324 E138.3844
G1 X113.945 Y123.577 E138.40925
G1 X113.966 Y123.231 E138.42078
G1 X114.064 Y122.296 E138.45205
G1 X114.097 Y121.69 E138.47223
G1 X114.101 Y121.401 E138.48185
G1 X114.056 Y120.032 E138.5274
G1 X114.048 Y119.062 E138.55967
G1 X114.055 Y118.73 E138.57071
G1 X114.097 Y117.899 E138.59839
G1 X114.098 Y117.609 E138.60803
G1 X114.082 Y117.242 E138.62025
G1 X114.015 Y116.367 E138.64944
G1 X113.935 Y114.767 E138.70272
G1 X113.916 Y113.867 E138.73266
G1 X113.89 Y113.25 E138.7532
G1 X113.848 Y112.594 E138.77506
G1 X113.705 Y111.213 E138.82124
G1 X113.637 Y110.371 E138.84934
G1 X113.578 Y109.464 E138.87957
G1 X113.372 Y108.184 E138.92269
G1 X113.337 Y107.842 E138.93412
G1 X113.317 Y107.525 E138.94469
G1 X113.318 Y106.815 E138.9683
G1 X113.342 Y106.472 E138.97974
G1 X113.394 Y106.014 E138.99507
G1 X113.527 Y105.128 E139.02487
G1 X113.149 Y105.106 E139.03746
G1 X112.663 Y105.115 E139.05363
G1 X112.28 Y105.086 E139.0664
G1 X111.946 Y105.028 E139.07768
G1 X111.654 Y104.94 E139.08782
G1 X111.451 Y104.896 E139.09473
G1 X110.922 Y104.756 E139.11293
G1 X109.967 Y104.41 E139.14672
G1 X109.72 Y104.415 E139.15493
G1 X109.28 Y104.587 E139.17065
G1 X108.986 Y104.725 E139.18145
G1 X108.634 Y104.869 E139.1941
G1 X108.339 Y104.967 E139.20444
G1 X108.201 Y105.023 E139.20939
G1 X107.573 Y105.193 E139.23103
G1 X107.193 Y105.255 E139.24383
G1 X106.843 Y105.275 E139.25549
G1 X106.263 Y105.278 E139.27479
G1 X106.376 Y106.039 E139.30037
G1 X106.433 Y106.616 E139.31966
G1 X106.449 Y106.932 E139.33018
G1 X106.458 Y107.614 E139.35287
G1 X106.437 Y108.278 E139.37496
G1 X106.408 Y108.621 E139.38641
G1 X106.358 Y109.015 E139.39962
G1 X106.307 Y109.544 E139.4173
G1 X106.288 Y109.841 E139.4272
G1 X106.273 Y110.338 E139.44373
G1 X106.219 Y111.437 E139.48033
G1 X106.087 Y112.713 E139.523
G1 X106.045 Y113.321 E139.54327
G1 X106.017 Y114.821 E139.59317
G1 X105.931 Y116.877 E139.66161
G1 X105.928 Y117.398 E139.67894
G1 X105.938 Y117.691 E139.68869
G1 X106.028 Y118.968 E139.73127
G1 X106.058 Y119.93 E139.76328
G1 X106.046 Y120.599 E139.78553
G1 X105.997 Y121.54 E139.81687
G1 X105.991 Y121.831 E139.82656
G1 X106.002 Y122.169 E139.8378
G1 X106.09 Y123.504 E139.8823
G1 X106.096 Y124.269 E139.90775
G1 X106.354 Y124.447 E139.91817
G1 X106.461 Y124.496 E139.92209
G1 X106.922 Y124.765 E139.93984
G1 X107.326 Y124.847 E139.95355
G1 X107.783 Y124.9 E139.96885
G1 X108.139 Y124.906 E139.98069
G1 X108.706 Y124.956 E139.99963
G1 X108.981 Y124.923 E140.00884
G1 X109.392 Y124.903 E140.02252
G1 X109.879 Y125.042 E140.03937
G1 X110.049 Y125.151 E140.04608
G0 F9000 X110.017 Y125.646
;TYPE:WALL-OUTER
G1 F1138.3 X110.17 Y125.609 E140.05132
G1 X110.314 Y125.449 E140.05848
G1 X110.515 Y125.313 E140.06655
G1 X110.904 Y125.244 E140.07969
G1 X111.257 Y125.306 E140.09161
G1 X111.543 Y125.34 E140.10119
G1 X111.845 Y125.306 E140.1113
G1 X112.177 Y125.287 E140.12236
G1 X112.484 Y125.29 E140.13257
G1 X112.787 Y125.271 E140.14267
G1 X113.075 Y125.236 E140.15232
G1 X113.362 Y125.134 E140.16245
G1 X113.597 Y125.027 E140.17104
G1 X114.236 Y124.61 E140.19642
G1 X114.32 Y124.489 E140.20131
G1 X114.343 Y124.233 E140.20986
G1 X114.345 Y123.599 E140.23095
G1 X114.364 Y123.273 E140.24181
G1 X114.463 Y122.328 E140.27341
G1 X114.497 Y121.704 E140.2942
G1 X114.501 Y121.397 E140.30441
G1 X114.456 Y120.028 E140.34997
G1 X114.448 Y119.071 E140.3818
G1 X114.455 Y118.75 E140.39248
G1 X114.497 Y117.91 E140.42045
G1 X114.487 Y117.295 E140.44091
G1 X114.415 Y116.347 E140.47253
G1 X114.335 Y114.758 E140.52545
G1 X114.316 Y113.858 E140.55539
G1 X114.284 Y113.14 E140.57929
G1 X114.239 Y112.48 E140.6013
G1 X114.104 Y111.181 E140.64473
G1 X114.036 Y110.345 E140.67263
G1 X113.976 Y109.419 E140.7035
G1 X113.77 Y108.142 E140.74652
G1 X113.736 Y107.818 E140.75735
G1 X113.717 Y107.489 E140.76831
G1 X113.717 Y106.843 E140.7898
G1 X113.74 Y106.517 E140.80067
G1 X113.79 Y106.07 E140.81563
G1 X113.921 Y105.211 E140.84453
G1 X113.947 Y104.962 E140.85286
G1 X113.917 Y104.808 E140.85808
G1 X113.751 Y104.751 E140.86391
G1 X113.463 Y104.717 E140.87356
G1 X113.14 Y104.706 E140.88431
G1 X112.709 Y104.716 E140.89865
G1 X112.348 Y104.692 E140.91068
G1 X112.009 Y104.632 E140.92213
G1 X111.756 Y104.553 E140.93095
G1 X111.527 Y104.503 E140.93874
G1 X111.025 Y104.369 E140.95602
G1 X110.535 Y104.184 E140.97344
G1 X110.249 Y104.087 E140.98349
G1 X109.965 Y104.01 E140.99328
G1 X109.705 Y104.015 E141.00192
G1 X109.425 Y104.101 E141.01167
G1 X109.122 Y104.219 E141.02248
G1 X108.806 Y104.367 E141.03409
G1 X108.488 Y104.497 E141.04551
G1 X108.202 Y104.591 E141.05553
G1 X108.041 Y104.655 E141.06129
G1 X107.524 Y104.795 E141.0791
G1 X107.189 Y104.853 E141.09041
G1 X106.841 Y104.875 E141.10201
G1 X106.188 Y104.881 E141.12373
G1 X105.858 Y104.904 E141.13473
G1 X105.785 Y105.033 E141.13966
G1 X105.868 Y105.337 E141.15014
G1 X105.978 Y106.079 E141.17509
G1 X106.033 Y106.636 E141.19371
G1 X106.049 Y106.96 E141.2045
G1 X106.058 Y107.602 E141.22585
G1 X106.038 Y108.245 E141.24725
G1 X106.011 Y108.571 E141.25813
G1 X105.96 Y108.971 E141.27154
G1 X105.908 Y109.512 E141.28962
G1 X105.888 Y109.822 E141.29995
G1 X105.873 Y110.318 E141.31645
G1 X105.818 Y111.415 E141.35299
G1 X105.689 Y112.679 E141.39525
G1 X105.645 Y113.303 E141.41605
G1 X105.617 Y114.804 E141.46598
G1 X105.531 Y116.867 E141.53466
G1 X105.528 Y117.404 E141.55252
G1 X105.538 Y117.712 E141.56277
G1 X105.628 Y118.98 E141.60505
G1 X105.658 Y119.934 E141.6368
G1 X105.646 Y120.579 E141.65825
G1 X105.597 Y121.525 E141.68976
G1 X105.591 Y121.833 E141.7
G1 X105.6 Y122.14 E141.71022
G1 X105.69 Y123.507 E141.75578
G1 X105.697 Y124.418 E141.78609
G1 X105.765 Y124.534 E141.79056
G1 X105.957 Y124.654 E141.79809
G1 X106.169 Y124.807 E141.80678
G1 X106.238 Y124.831 E141.80921
G1 X106.778 Y125.144 E141.82997
G1 X107.263 Y125.243 E141.84644
G1 X107.759 Y125.3 E141.86304
G1 X108.088 Y125.303 E141.87399
G1 X108.59 Y125.343 E141.89074
G1 X108.7 Y125.36 E141.89444
G1 X109.001 Y125.323 E141.90452
G1 X109.364 Y125.309 E141.91661
G1 X109.742 Y125.416 E141.92967
G1 X110.017 Y125.646 E141.9416
G0 F9000 X110.062 Y124.798
G0 X109.545 Y124.688
G0 X107.86 Y124.601
G0 X107.859 Y124.82
;TYPE:FILL
G1 F1138.3 X106.144 Y123.105 E142.02226
G0 F9000 X106.168 Y123.454
G1 F1138.3 X114.017 Y121.35 E142.29254
G0 F9000 X113.8 Y121.356
G0 X113.75 Y122.42
G0 X113.967 Y122.443
G1 F1138.3 X106.101 Y114.576 E142.66256
G0 F9000 X106.321 Y114.58
G0 X106.227 Y117.286
G0 X106.008 Y117.285
G1 F1138.3 X113.874 Y115.177 E142.93341
G0 F9000 X113.656 Y115.188
G0 X113.615 Y113.828
G0 X113.834 Y113.825
G1 F1138.3 X106.5 Y106.49 E143.2784
G0 F9000 X106.719 Y106.468
G0 X106.538 Y111
G0 X106.319 Y110.99
G1 F1138.3 X113.434 Y109.084 E143.52339
G0 F9000 X113.219 Y109.117
G0 X111.308 Y105.167
G0 X111.364 Y104.955
G1 F1138.3 X106.197 Y124.239 E144.18741
G0 F9000 X106.383 Y124.114
G0 X112.259 Y124.589
G0 X112.256 Y124.807
G1 F1138.3 X113.994 Y118.319 E144.41081
G0 F9000 X113.477 Y118.293
;MESH:NONMESH
G0 F300 X113.477 Y118.293 Z14.4
G0 F9000 X110.062 Y124.798
G0 X110.071 Y125.316
;TIME_ELAPSED:495.968240
;LAYER:71
;TYPE:WALL-INNER
;MESH:llama.ply
G1 F1148.3 X110.322 Y125.061 E144.42271
G1 X110.803 Y124.932 E144.43927
G1 X110.979 Y124.926 E144.44513
G1 X111.477 Y125.013 E144.46194
G1 X111.85 Y124.963 E144.47446
G1 X112.136 Y124.942 E144.484
G1 X112.462 Y124.938 E144.49484
G1 X112.895 Y124.899 E144.5093
G1 X113.333 Y124.741 E144.52479
G1 X113.953 Y124.324 E144.54964
G1 X113.957 Y123.643 E144.57229
G1 X113.973 Y123.335 E144.58255
G1 X114.035 Y122.681 E144.6044
G1 X114.07 Y122.416 E144.61329
G1 X114.118 Y121.684 E144.63769
G1 X114.124 Y121.32 E144.6498
G1 X114.079 Y119.916 E144.69652
G1 X114.073 Y119.262 E144.71827
G1 X114.089 Y118.603 E144.7402
G1 X114.136 Y117.892 E144.76389
G1 X114.138 Y117.606 E144.77341
G1 X114.124 Y117.232 E144.78586
G1 X114.021 Y115.822 E144.83288
G1 X113.975 Y114.766 E144.86803
G1 X113.958 Y113.825 E144.89934
G1 X113.936 Y113.28 E144.91748
G1 X113.856 Y112.226 E144.95263
G1 X113.77 Y111.417 E144.97969
G1 X113.686 Y110.454 E145.01184
G1 X113.643 Y109.791 E145.03394
G1 X113.578 Y109.063 E145.05825
G1 X113.519 Y108.805 E145.06705
G1 X113.415 Y108.216 E145.08695
G1 X113.358 Y107.692 E145.10448
G1 X113.352 Y106.83 E145.13315
G1 X113.39 Y106.325 E145.14999
G1 X113.529 Y105.506 E145.17762
G1 X113.577 Y105.055 E145.19271
G1 X113.138 Y105.029 E145.20734
G1 X112.917 Y105.036 E145.21469
G1 X112.519 Y105.028 E145.22793
G1 X112.05 Y104.958 E145.2437
G1 X111.966 Y104.93 E145.24665
G1 X111.466 Y104.824 E145.26365
G1 X111.099 Y104.723 E145.27631
G1 X110.811 Y104.608 E145.28662
G1 X110.445 Y104.487 E145.29944
G1 X109.962 Y104.306 E145.3166
G1 X109.723 Y104.312 E145.32455
G1 X108.952 Y104.642 E145.35244
G1 X108.629 Y104.792 E145.36429
G1 X108.266 Y104.915 E145.37704
G1 X108.026 Y104.981 E145.38531
G1 X107.607 Y105.122 E145.40002
G1 X107.193 Y105.185 E145.41395
G1 X106.876 Y105.204 E145.42451
G1 X106.214 Y105.219 E145.44653
G1 X106.365 Y106.235 E145.4807
G1 X106.406 Y106.614 E145.49338
G1 X106.425 Y106.957 E145.5048
G1 X106.43 Y107.577 E145.52542
G1 X106.423 Y107.959 E145.53813
G1 X106.395 Y108.31 E145.54984
G1 X106.273 Y109.221 E145.58041
G1 X106.241 Y109.53 E145.59074
G1 X106.229 Y110.505 E145.62318
G1 X106.178 Y111.46 E145.65498
G1 X106.046 Y112.683 E145.6959
G1 X106.006 Y113.292 E145.7162
G1 X105.99 Y113.972 E145.73882
G1 X105.984 Y114.906 E145.76989
G1 X105.907 Y116.454 E145.82144
G1 X105.89 Y117.066 E145.8418
G1 X105.901 Y117.663 E145.86166
G1 X105.986 Y118.607 E145.89318
G1 X106.031 Y119.288 E145.91588
G1 X106.048 Y119.93 E145.93724
G1 X106.045 Y120.283 E145.94898
G1 X105.981 Y121.516 E145.99005
G1 X105.976 Y121.805 E145.99966
G1 X105.986 Y122.094 E146.00928
G1 X106.082 Y123.384 E146.05231
G1 X106.095 Y124.271 E146.08181
G1 X106.352 Y124.45 E146.09223
G1 X106.47 Y124.504 E146.09654
G1 X106.869 Y124.744 E146.11203
G1 X107.261 Y124.865 E146.12568
G1 X107.523 Y124.915 E146.13455
G1 X107.793 Y124.945 E146.14358
G1 X108.114 Y124.956 E146.15426
G1 X108.706 Y125.023 E146.17408
G1 X108.964 Y124.999 E146.1827
G1 X109.443 Y124.99 E146.19863
G1 X109.931 Y125.189 E146.21616
G1 X110.071 Y125.316 E146.22245
G0 F9000 X110.059 Y125.916
;TYPE:WALL-OUTER
G1 F1148.3 X110.145 Y125.896 E146.22539
G1 X110.206 Y125.769 E146.23007
G1 X110.522 Y125.419 E146.24575
G1 X110.903 Y125.323 E146.25882
G1 X111.474 Y125.417 E146.27807
G1 X111.913 Y125.359 E146.2928
G1 X112.174 Y125.342 E146.3015
G1 X112.482 Y125.338 E146.31174
G1 X112.782 Y125.311 E146.32176
G1 X113.073 Y125.26 E146.33159
G1 X113.362 Y125.156 E146.3418
G1 X113.622 Y125.028 E146.35144
G1 X114.239 Y124.616 E146.37612
G1 X114.328 Y124.488 E146.3813
G1 X114.354 Y124.232 E146.38986
G1 X114.357 Y123.662 E146.40882
G1 X114.371 Y123.373 E146.41844
G1 X114.432 Y122.733 E146.43983
G1 X114.468 Y122.455 E146.44915
G1 X114.518 Y121.702 E146.47425
G1 X114.524 Y121.312 E146.48722
G1 X114.479 Y119.912 E146.53381
G1 X114.473 Y119.272 E146.5551
G1 X114.488 Y118.629 E146.57649
G1 X114.536 Y117.907 E146.60056
G1 X114.529 Y117.294 E146.62095
G1 X114.421 Y115.804 E146.67063
G1 X114.375 Y114.759 E146.70543
G1 X114.358 Y113.813 E146.73689
G1 X114.332 Y113.186 E146.75777
G1 X114.254 Y112.184 E146.79119
G1 X114.168 Y111.382 E146.81802
G1 X114.085 Y110.428 E146.84987
G1 X114.034 Y109.665 E146.87531
G1 X113.974 Y109.001 E146.89748
G1 X113.909 Y108.717 E146.90717
G1 X113.809 Y108.142 E146.92658
G1 X113.758 Y107.67 E146.94237
G1 X113.752 Y106.841 E146.96995
G1 X113.784 Y106.393 E146.98488
G1 X113.926 Y105.561 E147.01296
G1 X113.991 Y104.961 E147.03303
G1 X113.961 Y104.772 E147.03939
G1 X113.746 Y104.697 E147.04697
G1 X113.457 Y104.647 E147.05672
G1 X113.16 Y104.629 E147.06662
G1 X112.925 Y104.636 E147.07444
G1 X112.527 Y104.628 E147.08768
G1 X112.159 Y104.573 E147.10005
G1 X112.074 Y104.544 E147.10304
G1 X111.57 Y104.438 E147.12017
G1 X111.233 Y104.346 E147.13179
G1 X110.948 Y104.232 E147.142
G1 X110.586 Y104.113 E147.15467
G1 X110.246 Y103.985 E147.16676
G1 X109.966 Y103.905 E147.17644
G1 X109.636 Y103.914 E147.18742
G1 X108.821 Y104.262 E147.2169
G1 X108.481 Y104.42 E147.22937
G1 X108.158 Y104.529 E147.24071
G1 X107.909 Y104.599 E147.24931
G1 X107.493 Y104.735 E147.26387
G1 X107.169 Y104.785 E147.27477
G1 X106.845 Y104.804 E147.28556
G1 X106.207 Y104.818 E147.30679
G1 X105.932 Y104.842 E147.31597
G1 X105.765 Y104.898 E147.32183
G1 X105.763 Y105.047 E147.32678
G1 X105.832 Y105.338 E147.33673
G1 X105.967 Y106.279 E147.36835
G1 X106.006 Y106.636 E147.38029
G1 X106.025 Y106.961 E147.39112
G1 X106.024 Y107.929 E147.42332
G1 X105.999 Y108.256 E147.43423
G1 X105.875 Y109.174 E147.46504
G1 X105.841 Y109.508 E147.4762
G1 X105.829 Y110.484 E147.50867
G1 X105.78 Y111.417 E147.53974
G1 X105.648 Y112.649 E147.58095
G1 X105.606 Y113.274 E147.60179
G1 X105.59 Y113.97 E147.62494
G1 X105.584 Y114.886 E147.65541
G1 X105.507 Y116.438 E147.70709
G1 X105.49 Y117.064 E147.72792
G1 X105.501 Y117.685 E147.74858
G1 X105.587 Y118.633 E147.78024
G1 X105.631 Y119.298 E147.80241
G1 X105.648 Y119.934 E147.82357
G1 X105.645 Y120.263 E147.83451
G1 X105.581 Y121.502 E147.87577
G1 X105.576 Y121.808 E147.88595
G1 X105.586 Y122.116 E147.8962
G1 X105.682 Y123.39 E147.9387
G1 X105.697 Y124.438 E147.97356
G1 X105.756 Y124.532 E147.97725
G1 X105.961 Y124.659 E147.98527
G1 X106.164 Y124.808 E147.99364
G1 X106.264 Y124.848 E147.99723
G1 X106.705 Y125.112 E148.01432
G1 X107.164 Y125.254 E148.0303
G1 X107.463 Y125.311 E148.04042
G1 X107.765 Y125.345 E148.05053
G1 X108.069 Y125.354 E148.06065
G1 X108.702 Y125.425 E148.08183
G1 X108.998 Y125.398 E148.09172
G1 X109.366 Y125.394 E148.10396
G1 X109.733 Y125.547 E148.11718
G1 X109.96 Y125.772 E148.12782
G1 X110.059 Y125.916 E148.13363
G0 F9000 X110.078 Y125.508
G0 X107.913 Y124.649
G0 X107.907 Y124.867
;TYPE:FILL
G1 F1148.3 X106.14 Y123.1 E148.21674
G0 F9000 X106.162 Y123.455
G1 F1148.3 X114.043 Y121.344 E148.48811
G0 F9000 X113.824 Y121.348
G0 X113.767 Y122.429
G0 X113.983 Y122.458
G1 F1148.3 X106.065 Y114.54 E148.86054
G0 F9000 X106.286 Y114.541
G0 X106.194 Y117.291
G0 X105.974 Y117.294
G1 F1148.3 X113.911 Y115.167 E149.13384
G0 F9000 X113.693 Y115.176
G0 X113.658 Y113.871
G0 X113.878 Y113.868
G1 F1148.3 X106.469 Y106.459 E149.48234
G0 F9000 X106.688 Y106.436
G0 X106.501 Y111.012
G0 X106.282 Y111
G1 F1148.3 X113.496 Y109.067 E149.73074
G0 F9000 X113.281 Y109.105
G0 X111.325 Y105.095
G0 X111.383 Y104.883
G1 F1148.3 X106.196 Y124.241 E150.39731
G0 F9000 X106.38 Y124.115
G0 X112.239 Y124.64
G0 X112.241 Y124.861
G1 F1148.3 X114.037 Y118.16 E150.62805
G0 F9000 X113.52 Y118.126
;MESH:NONMESH
G0 F300 X113.52 Y118.126 Z14.6
G0 F9000 X110.038 Y124.931
G0 X110.064 Y125.492
;TIME_ELAPSED:507.703338
;LAYER:72
;TYPE:WALL-INNER
;MESH:llama.ply
G1 F1158.6 X110.201 Y125.344 E150.63476
G1 X110.595 Y125.053 E150.65105
G1 X110.841 Y124.978 E150.6596
G1 X111.547 Y125.081 E150.68333
G1 X112.078 Y125 E150.7012
G1 X112.861 Y124.93 E150.72734
G1 X113.204 Y124.81 E150.73943
G1 X113.444 Y124.685 E150.74843
G1 X113.97 Y124.326 E150.76961
G1 X113.976 Y123.542 E150.79569
G1 X114.037 Y122.851 E150.81876
G1 X114.074 Y122.559 E150.82855
G1 X114.142 Y121.678 E150.85794
G1 X114.151 Y121.39 E150.86752
G1 X114.144 Y120.839 E150.88585
G1 X114.114 Y120.138 E150.90919
G1 X114.102 Y119.114 E150.94325
G1 X114.111 Y118.792 E150.95396
G1 X114.164 Y118.191 E150.97403
G1 X114.177 Y117.903 E150.98362
G1 X114.172 Y117.307 E151.00344
G1 X114.062 Y115.731 E151.05599
G1 X114.018 Y114.761 E151.08828
G1 X114.01 Y113.851 E151.11855
G1 X113.987 Y113.244 E151.13875
G1 X113.941 Y112.595 E151.16039
G1 X113.84 Y111.618 E151.19306
G1 X113.755 Y110.657 E151.22515
G1 X113.693 Y109.754 E151.25525
G1 X113.58 Y108.764 E151.2884
G1 X113.532 Y108.584 E151.29459
G1 X113.462 Y108.217 E151.30702
G1 X113.411 Y107.796 E151.32112
G1 X113.396 Y107.479 E151.33168
G1 X113.395 Y106.814 E151.3538
G1 X113.42 Y106.466 E151.3654
G1 X113.482 Y106.074 E151.3786
G1 X113.54 Y105.822 E151.3872
G1 X113.63 Y105.026 E151.41385
G1 X113.316 Y104.93 E151.42477
G1 X112.475 Y104.926 E151.45274
G1 X112.127 Y104.892 E151.46437
G1 X111.674 Y104.797 E151.47976
G1 X111.311 Y104.699 E151.49227
G1 X111.093 Y104.61 E151.5001
G1 X110.678 Y104.477 E151.51459
G1 X109.986 Y104.202 E151.53936
G1 X109.773 Y104.208 E151.54645
G1 X109.529 Y104.281 E151.55492
G1 X109.081 Y104.496 E151.57145
G1 X108.358 Y104.811 E151.59768
G1 X107.384 Y105.085 E151.63133
G1 X106.895 Y105.135 E151.64768
G1 X106.413 Y105.15 E151.66372
G1 X106.161 Y105.172 E151.67213
G1 X106.315 Y106.247 E151.70825
G1 X106.356 Y106.61 E151.7204
G1 X106.377 Y106.958 E151.732
G1 X106.383 Y107.62 E151.75402
G1 X106.369 Y107.968 E151.7656
G1 X106.341 Y108.289 E151.77632
G1 X106.271 Y108.805 E151.79364
G1 X106.233 Y109.008 E151.80051
G1 X106.201 Y109.683 E151.82298
G1 X106.197 Y110.15 E151.83851
G1 X106.174 Y110.805 E151.86031
G1 X106.127 Y111.46 E151.88215
G1 X105.99 Y112.719 E151.92428
G1 X105.968 Y113.012 E151.93405
G1 X105.958 Y113.307 E151.94387
G1 X105.95 Y114.908 E151.99712
G1 X105.874 Y116.337 E152.04471
G1 X105.856 Y117.091 E152.0698
G1 X105.872 Y117.69 E152.08973
G1 X105.914 Y118.195 E152.10658
G1 X105.993 Y118.951 E152.13186
G1 X106.013 Y119.285 E152.14299
G1 X106.033 Y119.928 E152.16439
G1 X106.028 Y120.283 E152.1762
G1 X105.963 Y121.538 E152.21799
G1 X105.96 Y121.821 E152.22741
G1 X105.993 Y122.423 E152.24746
G1 X106.068 Y123.246 E152.27495
G1 X106.091 Y123.732 E152.29113
G1 X106.09 Y124.284 E152.30949
G1 X106.337 Y124.453 E152.31944
G1 X106.477 Y124.516 E152.32455
G1 X106.862 Y124.752 E152.33957
G1 X107.274 Y124.895 E152.35407
G1 X107.81 Y124.998 E152.37223
G1 X108.097 Y125.011 E152.38178
G1 X108.696 Y125.098 E152.40192
G1 X108.985 Y125.057 E152.41162
G1 X109.514 Y125.076 E152.42923
G1 X109.733 Y125.174 E152.43721
G1 X110.064 Y125.492 E152.45248
G0 F9000 X110.116 Y126.258
;TYPE:WALL-OUTER
G1 F1158.6 X110.403 Y125.7 E152.47335
G1 X110.826 Y125.379 E152.49101
G1 X111.548 Y125.485 E152.51528
G1 X112.114 Y125.399 E152.53432
G1 X112.947 Y125.324 E152.56214
G1 X113.363 Y125.178 E152.5768
G1 X113.65 Y125.029 E152.58756
G1 X114.242 Y124.625 E152.6114
G1 X114.342 Y124.485 E152.61712
G1 X114.371 Y124.231 E152.62562
G1 X114.375 Y123.576 E152.64741
G1 X114.43 Y122.934 E152.66884
G1 X114.472 Y122.599 E152.68007
G1 X114.542 Y121.7 E152.71006
G1 X114.551 Y121.393 E152.72027
G1 X114.54 Y120.705 E152.74316
G1 X114.514 Y120.133 E152.7622
G1 X114.502 Y119.123 E152.7958
G1 X114.509 Y118.827 E152.80565
G1 X114.563 Y118.218 E152.82598
G1 X114.577 Y117.911 E152.8362
G1 X114.572 Y117.291 E152.85682
G1 X114.462 Y115.713 E152.90944
G1 X114.418 Y114.757 E152.94127
G1 X114.41 Y113.842 E152.9717
G1 X114.387 Y113.222 E152.99234
G1 X114.333 Y112.493 E153.01665
G1 X114.238 Y111.582 E153.04711
G1 X114.154 Y110.63 E153.0789
G1 X114.091 Y109.718 E153.10931
G1 X113.974 Y108.688 E153.14378
G1 X113.925 Y108.509 E153.14996
G1 X113.856 Y108.145 E153.16228
G1 X113.811 Y107.777 E153.17461
G1 X113.796 Y107.451 E153.18546
G1 X113.794 Y106.842 E153.20572
G1 X113.818 Y106.508 E153.21686
G1 X113.878 Y106.139 E153.22929
G1 X113.936 Y105.889 E153.23783
G1 X114.009 Y105.206 E153.26067
G1 X114.045 Y104.951 E153.26924
G1 X114.024 Y104.74 E153.27629
G1 X113.753 Y104.641 E153.28589
G1 X113.692 Y104.63 E153.28795
G1 X113.443 Y104.549 E153.29666
G1 X113.156 Y104.529 E153.30623
G1 X112.513 Y104.528 E153.32761
G1 X112.174 Y104.494 E153.33895
G1 X111.776 Y104.41 E153.35247
G1 X111.441 Y104.321 E153.364
G1 X111.231 Y104.234 E153.37156
G1 X110.787 Y104.091 E153.38708
G1 X110.247 Y103.875 E153.40642
G1 X109.97 Y103.802 E153.41595
G1 X109.709 Y103.81 E153.42463
G1 X109.384 Y103.907 E153.43592
G1 X108.921 Y104.13 E153.45301
G1 X108.23 Y104.432 E153.47809
G1 X107.286 Y104.697 E153.5107
G1 X106.86 Y104.737 E153.52493
G1 X106.396 Y104.75 E153.54037
G1 X105.932 Y104.791 E153.55586
G1 X105.707 Y104.858 E153.56367
G1 X105.717 Y105.043 E153.56983
G1 X105.783 Y105.357 E153.58051
G1 X105.919 Y106.309 E153.61249
G1 X105.957 Y106.635 E153.62341
G1 X105.977 Y106.962 E153.6343
G1 X105.983 Y107.605 E153.65569
G1 X105.971 Y107.932 E153.66657
G1 X105.942 Y108.257 E153.67743
G1 X105.877 Y108.732 E153.69337
G1 X105.835 Y108.962 E153.70115
G1 X105.801 Y109.672 E153.72479
G1 X105.797 Y110.136 E153.74022
G1 X105.775 Y110.777 E153.76156
G1 X105.729 Y111.417 E153.7829
G1 X105.592 Y112.682 E153.82522
G1 X105.568 Y112.99 E153.83549
G1 X105.558 Y113.299 E153.84578
G1 X105.55 Y114.887 E153.89859
G1 X105.474 Y116.321 E153.94636
G1 X105.456 Y117.091 E153.97197
G1 X105.472 Y117.712 E153.99263
G1 X105.516 Y118.237 E154.01016
G1 X105.594 Y118.975 E154.03484
G1 X105.633 Y119.933 E154.06673
G1 X105.628 Y120.263 E154.07771
G1 X105.563 Y121.525 E154.11974
G1 X105.56 Y121.829 E154.12985
G1 X105.594 Y122.452 E154.1506
G1 X105.668 Y123.266 E154.17778
G1 X105.691 Y123.732 E154.1933
G1 X105.69 Y124.347 E154.21376
G1 X105.719 Y124.527 E154.21982
G1 X106.69 Y125.116 E154.25759
G1 X107.17 Y125.283 E154.2745
G1 X107.763 Y125.396 E154.29458
G1 X108.079 Y125.411 E154.3051
G1 X108.247 Y125.443 E154.31079
G1 X108.7 Y125.502 E154.32598
G1 X108.998 Y125.457 E154.336
G1 X109.461 Y125.476 E154.35142
G1 X109.785 Y125.776 E154.3661
G1 X110.116 Y126.258 E154.38555
G0 F9000 X110.084 Y125.769
G0 X110.214 Y125.537
G0 X110.71 Y125.173
G0 X112.212 Y124.688
G0 X112.23 Y124.906
;TYPE:FILL
G1 F1158.6 X114.094 Y117.947 E154.62517
G0 F9000 X113.877 Y117.937
G0 X113.736 Y115.164
G0 X113.955 Y115.155
G1 F1158.6 X105.942 Y117.303 E154.90109
G0 F9000 X106.162 Y117.298
G0 X106.251 Y114.507
G0 X106.031 Y114.506
G1 F1158.6 X114 Y122.475 E155.27593
G0 F9000 X113.782 Y122.458
G0 X113.851 Y121.339
G0 X114.069 Y121.337
G1 F1158.6 X106.157 Y123.457 E155.54836
G0 F9000 X106.134 Y123.095
G1 F1158.6 X107.963 Y124.923 E155.63437
G0 F9000 X107.973 Y124.706
G0 X106.378 Y124.125
G0 X106.193 Y124.252
G1 F1158.6 X111.404 Y104.806 E156.30397
G0 F9000 X111.347 Y105.019
G0 X113.314 Y109.081
G0 X113.531 Y109.057
G1 F1158.6 X106.239 Y111.011 E156.55506
G0 F9000 X106.457 Y111.027
G0 X106.631 Y106.377
G0 X106.412 Y106.402
G1 F1158.6 X113.929 Y113.919 E156.90863
G0 F9000 X113.41 Y113.923
;MESH:NONMESH
G0 F300 X113.41 Y113.923 Z14.8
G0 F9000 X110.061 Y125.104
G0 X110.094 Y125.706
;TIME_ELAPSED:519.472788
;LAYER:73
;TYPE:WALL-INNER
;MESH:llama.ply
G1 F1180.7 X110.294 Y125.412 E156.92046
G1 X110.605 Y125.156 E156.93386
G1 X110.913 Y125.055 E156.94464
G1 X111.549 Y125.16 E156.96608
G1 X112.25 Y125.04 E156.98973
G1 X112.426 Y125.023 E156.99561
G1 X112.706 Y124.979 E157.00504
G1 X112.961 Y124.924 E157.01372
G1 X113.197 Y124.837 E157.02208
G1 X113.469 Y124.689 E157.03238
G1 X113.998 Y124.328 E157.05368
G1 X114 Y123.568 E157.07896
G1 X114.035 Y123.088 E157.09497
G1 X114.082 Y122.682 E157.10856
G1 X114.172 Y121.671 E157.14232
G1 X114.184 Y121.384 E157.15188
G1 X114.178 Y120.778 E157.17203
G1 X114.146 Y120 E157.19793
G1 X114.138 Y119.165 E157.2257
G1 X114.148 Y118.806 E157.23765
G1 X114.207 Y118.191 E157.2582
G1 X114.218 Y117.906 E157.26768
G1 X114.204 Y117.045 E157.29633
G1 X114.115 Y115.586 E157.34494
G1 X114.085 Y114.755 E157.3726
G1 X114.082 Y113.816 E157.40383
G1 X114.062 Y113.203 E157.42423
G1 X114.019 Y112.595 E157.4445
G1 X113.882 Y111.325 E157.48699
G1 X113.76 Y109.761 E157.53917
G1 X113.576 Y108.386 E157.58531
G1 X113.543 Y108.237 E157.59038
G1 X113.488 Y107.864 E157.60292
G1 X113.467 Y107.495 E157.61521
G1 X113.46 Y106.811 E157.63797
G1 X113.484 Y106.48 E157.649
G1 X113.548 Y106.138 E157.66058
G1 X113.701 Y104.964 E157.69995
G1 X113.407 Y104.888 E157.71005
G1 X113.134 Y104.872 E157.71915
G1 X112.673 Y104.871 E157.73448
G1 X112.245 Y104.837 E157.74876
G1 X111.914 Y104.776 E157.75996
G1 X111.509 Y104.661 E157.77396
G1 X110.833 Y104.436 E157.79766
G1 X110.373 Y104.241 E157.81427
G1 X109.973 Y104.089 E157.82851
G1 X109.721 Y104.098 E157.83689
G1 X109.306 Y104.277 E157.85192
G1 X108.972 Y104.45 E157.86444
G1 X108.241 Y104.764 E157.8909
G1 X107.639 Y104.938 E157.91174
G1 X107.275 Y105.012 E157.92409
G1 X106.861 Y105.059 E157.93795
G1 X106.11 Y105.102 E157.96297
G1 X106.198 Y105.884 E157.98914
G1 X106.284 Y106.511 E158.01019
G1 X106.311 Y106.851 E158.02154
G1 X106.32 Y107.63 E158.04745
G1 X106.3 Y107.995 E158.05961
G1 X106.23 Y108.6 E158.07986
G1 X106.202 Y108.956 E158.09174
G1 X106.152 Y109.891 E158.12288
G1 X106.136 Y110.489 E158.14278
G1 X106.068 Y111.463 E158.17525
G1 X105.965 Y112.402 E158.20667
G1 X105.914 Y113.311 E158.23695
G1 X105.909 Y114.909 E158.2901
G1 X105.826 Y116.481 E158.34246
G1 X105.818 Y117.09 E158.36272
G1 X105.824 Y117.383 E158.37247
G1 X105.863 Y117.988 E158.39263
G1 X105.971 Y118.952 E158.42489
G1 X106.009 Y119.613 E158.44692
G1 X106.009 Y120.288 E158.46937
G1 X105.955 Y121.225 E158.50058
G1 X105.944 Y121.827 E158.52061
G1 X105.956 Y122.11 E158.53003
G1 X106.07 Y123.361 E158.57181
G1 X106.089 Y123.735 E158.58427
G1 X106.088 Y124.298 E158.60299
G1 X106.486 Y124.531 E158.61833
G1 X106.847 Y124.758 E158.63251
G1 X107.296 Y124.927 E158.64847
G1 X107.662 Y125.011 E158.66096
G1 X107.918 Y125.052 E158.66958
G1 X108.204 Y125.078 E158.67913
G1 X108.661 Y125.18 E158.69471
G1 X109.018 Y125.125 E158.70672
G1 X109.46 Y125.191 E158.72159
G1 X109.699 Y125.285 E158.73013
G1 X110.094 Y125.706 E158.74933
G0 F9000 X110.05 Y125.261
G0 X110.099 Y126.096
G0 X110.153 Y126.764
;TYPE:WALL-OUTER
G1 F1180.7 X110.345 Y126.108 E158.77206
G1 X110.517 Y125.746 E158.78539
G1 X110.831 Y125.492 E158.79883
G1 X110.923 Y125.463 E158.80203
G1 X111.551 Y125.566 E158.8232
G1 X112.32 Y125.434 E158.84915
G1 X112.475 Y125.42 E158.85433
G1 X112.779 Y125.373 E158.86456
G1 X113.073 Y125.309 E158.87457
G1 X113.362 Y125.203 E158.88481
G1 X113.678 Y125.031 E158.89677
G1 X114.248 Y124.641 E158.91974
G1 X114.37 Y124.482 E158.92641
G1 X114.398 Y124.231 E158.93481
G1 X114.399 Y123.596 E158.95593
G1 X114.432 Y123.136 E158.97127
G1 X114.476 Y122.765 E158.98369
G1 X114.571 Y121.697 E159.01936
G1 X114.584 Y121.39 E159.02958
G1 X114.578 Y120.768 E159.05026
G1 X114.546 Y119.996 E159.07596
G1 X114.538 Y119.175 E159.10327
G1 X114.546 Y118.844 E159.11428
G1 X114.607 Y118.217 E159.13524
G1 X114.618 Y117.912 E159.14539
G1 X114.613 Y117.287 E159.16618
G1 X114.515 Y115.571 E159.22334
G1 X114.485 Y114.754 E159.25053
G1 X114.482 Y113.809 E159.28197
G1 X114.462 Y113.183 E159.3028
G1 X114.41 Y112.48 E159.32624
G1 X114.281 Y111.294 E159.36592
G1 X114.158 Y109.719 E159.41847
G1 X113.97 Y108.316 E159.46555
G1 X113.935 Y108.159 E159.4709
G1 X113.887 Y107.832 E159.48189
G1 X113.867 Y107.49 E159.49328
G1 X113.859 Y106.84 E159.5149
G1 X113.882 Y106.518 E159.52564
G1 X113.943 Y106.202 E159.53635
G1 X114.107 Y104.946 E159.57848
G1 X114.095 Y104.734 E159.58554
G1 X114.011 Y104.662 E159.58922
G1 X113.741 Y104.545 E159.599
G1 X113.458 Y104.49 E159.60859
G1 X113.16 Y104.472 E159.61852
G1 X112.66 Y104.47 E159.63515
G1 X112.336 Y104.446 E159.64596
G1 X111.961 Y104.376 E159.65865
G1 X111.643 Y104.284 E159.66966
G1 X111.411 Y104.201 E159.67785
G1 X110.989 Y104.068 E159.69257
G1 X110.494 Y103.859 E159.71044
G1 X110.248 Y103.766 E159.71919
G1 X109.97 Y103.689 E159.72878
G1 X109.712 Y103.698 E159.73737
G1 X109.433 Y103.787 E159.74711
G1 X109.134 Y103.915 E159.75793
G1 X108.814 Y104.082 E159.76993
G1 X108.08 Y104.396 E159.79648
G1 X107.513 Y104.557 E159.81609
G1 X107.198 Y104.619 E159.82677
G1 X106.839 Y104.659 E159.83878
G1 X106.211 Y104.696 E159.8597
G1 X105.935 Y104.734 E159.86897
G1 X105.678 Y104.803 E159.87782
G1 X105.623 Y104.852 E159.88027
G1 X105.736 Y105.349 E159.89722
G1 X105.802 Y105.938 E159.91694
G1 X105.885 Y106.543 E159.93725
G1 X105.912 Y106.883 E159.94859
G1 X105.92 Y107.61 E159.97277
G1 X105.902 Y107.949 E159.98406
G1 X105.832 Y108.562 E160.00459
G1 X105.803 Y108.93 E160.01686
G1 X105.752 Y109.875 E160.04834
G1 X105.737 Y110.461 E160.06784
G1 X105.67 Y111.419 E160.09978
G1 X105.567 Y112.366 E160.13146
G1 X105.54 Y112.727 E160.1435
G1 X105.514 Y113.301 E160.16261
G1 X105.51 Y114.888 E160.2154
G1 X105.426 Y116.467 E160.26799
G1 X105.418 Y117.092 E160.28878
G1 X105.424 Y117.4 E160.29902
G1 X105.465 Y118.023 E160.31979
G1 X105.571 Y118.976 E160.35168
G1 X105.609 Y119.617 E160.37304
G1 X105.609 Y120.265 E160.39459
G1 X105.555 Y121.21 E160.42607
G1 X105.544 Y121.832 E160.44676
G1 X105.557 Y122.137 E160.45692
G1 X105.671 Y123.404 E160.49923
G1 X105.689 Y123.733 E160.51019
G1 X105.686 Y124.349 E160.53068
G1 X105.714 Y124.544 E160.53723
G1 X106.273 Y124.87 E160.55875
G1 X106.668 Y125.118 E160.57426
G1 X107.18 Y125.311 E160.59246
G1 X107.586 Y125.404 E160.60632
G1 X107.874 Y125.45 E160.61602
G1 X108.116 Y125.468 E160.62409
G1 X108.426 Y125.538 E160.63466
G1 X108.704 Y125.579 E160.644
G1 X109.037 Y125.53 E160.6552
G1 X109.44 Y125.593 E160.66877
G1 X109.713 Y125.883 E160.68201
G1 X110.021 Y126.452 E160.70353
G1 X110.132 Y126.763 E160.71452
G1 X110.153 Y126.764 E160.71521
G0 F9000 X110.099 Y126.096
G0 X110.322 Y125.6
G0 X110.756 Y125.244
G0 X112.178 Y124.748
G0 X112.214 Y124.963
;TYPE:FILL
G1 F1180.7 X114.135 Y117.796 E160.962
G0 F9000 X113.917 Y117.796
G0 X113.798 Y115.146
G0 X114.018 Y115.139
G1 F1180.7 X105.906 Y117.312 E161.24132
G0 F9000 X106.123 Y117.308
G0 X106.211 Y114.466
G0 X105.99 Y114.465
G1 F1180.7 X114.018 Y122.493 E161.61894
G0 F9000 X113.801 Y122.474
G0 X113.884 Y121.33
G0 X114.102 Y121.328
G1 F1180.7 X106.155 Y123.457 E161.89257
G0 F9000 X106.123 Y123.084
G1 F1180.7 X108.019 Y124.98 E161.98176
G0 F9000 X108.033 Y124.761
G0 X106.372 Y124.135
G0 X106.19 Y124.262
G1 F1180.7 X111.427 Y104.718 E162.65473
G0 F9000 X111.354 Y104.922
G0 X111.608 Y104.967
G0 X113.439 Y105.198
G0 X113.481 Y104.986
G1 F1180.7 X113.6 Y105.105 E162.66032
G0 F9000 X113.401 Y105.163
G0 X113.22 Y106.83
G0 X113.244 Y107.239
G0 X113.365 Y109.072
G0 X113.581 Y109.044
G1 F1180.7 X106.178 Y111.028 E162.91524
G0 F9000 X106.396 Y111.043
G0 X106.488 Y109.1
G0 X106.558 Y106.3
G0 X106.338 Y106.329
G1 F1180.7 X114.001 Y113.991 E163.27566
G0 F9000 X113.482 Y113.992
;MESH:NONMESH
G0 F300 X113.482 Y113.992 Z15
G0 F9000 X110.05 Y125.261
G0 X110.111 Y125.944
;TIME_ELAPSED:531.462935
;LAYER:74
;TYPE:WALL-INNER
;MESH:llama.ply
G1 F1198.9 X110.324 Y125.517 E163.29153
G1 X110.576 Y125.281 E163.30301
G1 X110.886 Y125.172 E163.31394
G1 X111.294 Y125.201 E163.32754
G1 X111.551 Y125.244 E163.33621
G1 X112.375 Y125.083 E163.36414
G1 X113.085 Y124.923 E163.38834
G1 X113.495 Y124.692 E163.404
G1 X113.736 Y124.527 E163.41371
G1 X113.959 Y124.389 E163.42243
G1 X114.025 Y124.307 E163.42593
G1 X114.016 Y123.906 E163.43927
G1 X114.038 Y123.294 E163.45964
G1 X114.173 Y121.973 E163.50381
G1 X114.215 Y121.374 E163.52378
G1 X114.212 Y120.776 E163.54367
G1 X114.188 Y120.203 E163.56274
G1 X114.176 Y119.226 E163.59524
G1 X114.19 Y118.807 E163.60919
G1 X114.23 Y118.486 E163.61994
G1 X114.252 Y118.197 E163.62958
G1 X114.261 Y117.908 E163.6392
G1 X114.251 Y116.986 E163.66987
G1 X114.217 Y116.368 E163.69045
G1 X114.156 Y114.812 E163.74225
G1 X114.156 Y113.761 E163.7772
G1 X114.142 Y113.199 E163.7959
G1 X114.102 Y112.593 E163.8161
G1 X113.967 Y111.38 E163.85669
G1 X113.837 Y109.757 E163.91085
G1 X113.801 Y109.467 E163.92057
G1 X113.647 Y108.502 E163.95307
G1 X113.573 Y107.836 E163.97536
G1 X113.553 Y107.468 E163.98762
G1 X113.542 Y106.823 E164.00907
G1 X113.561 Y106.472 E164.02076
G1 X113.602 Y106.104 E164.03308
G1 X113.777 Y104.889 E164.07391
G1 X113.418 Y104.833 E164.08599
G1 X113.147 Y104.814 E164.09503
G1 X112.85 Y104.813 E164.10491
G1 X112.495 Y104.796 E164.11673
G1 X112.139 Y104.746 E164.12868
G1 X111.694 Y104.608 E164.14418
G1 X111.411 Y104.533 E164.15392
G1 X111.062 Y104.421 E164.16611
G1 X110.757 Y104.287 E164.17719
G1 X109.96 Y103.966 E164.20577
G1 X109.747 Y103.975 E164.21286
G1 X109.33 Y104.159 E164.22802
G1 X108.642 Y104.507 E164.25366
G1 X108.017 Y104.754 E164.27601
G1 X107.596 Y104.875 E164.29058
G1 X107.244 Y104.945 E164.30252
G1 X106.874 Y104.978 E164.31487
G1 X106.261 Y105.008 E164.33529
G1 X106.043 Y105.044 E164.34263
G1 X106.128 Y105.648 E164.36292
G1 X106.188 Y106.301 E164.38473
G1 X106.224 Y106.977 E164.40725
G1 X106.23 Y107.292 E164.41773
G1 X106.221 Y107.944 E164.43941
G1 X106.187 Y108.668 E164.46352
G1 X106.089 Y109.789 E164.50095
G1 X106.061 Y110.49 E164.52428
G1 X105.993 Y111.462 E164.55669
G1 X105.96 Y111.771 E164.56703
G1 X105.866 Y112.951 E164.6064
G1 X105.851 Y113.309 E164.61831
G1 X105.854 Y114.91 E164.67156
G1 X105.774 Y116.415 E164.72169
G1 X105.772 Y117.083 E164.74391
G1 X105.783 Y117.376 E164.75366
G1 X105.828 Y117.983 E164.77391
G1 X105.941 Y118.916 E164.80516
G1 X105.985 Y119.607 E164.82819
G1 X105.993 Y119.929 E164.83891
G1 X105.986 Y120.284 E164.85072
G1 X105.927 Y121.48 E164.89054
G1 X105.933 Y121.991 E164.90754
G1 X105.991 Y122.725 E164.93203
G1 X106.058 Y123.32 E164.95194
G1 X106.08 Y123.635 E164.96245
G1 X106.081 Y124.318 E164.98516
G1 X106.46 Y124.527 E164.99956
G1 X106.823 Y124.763 E165.01396
G1 X107.427 Y125 E165.03554
G1 X107.877 Y125.072 E165.0507
G1 X108.232 Y125.145 E165.06275
G1 X108.661 Y125.262 E165.07754
G1 X109.067 Y125.197 E165.09122
G1 X109.595 Y125.372 E165.10972
G1 X109.777 Y125.493 E165.11699
G1 X110.111 Y125.944 E165.13565
G0 F9000 X110.066 Y125.461
G0 X110.143 Y126.569
G0 X110.102 Y127.074
;TYPE:WALL-OUTER
G1 F1198.9 X110.2 Y127.07 E165.13891
G1 X110.33 Y126.75 E165.1504
G1 X110.414 Y126.467 E165.16022
G1 X110.463 Y126.136 E165.17135
G1 X110.637 Y125.778 E165.18459
G1 X110.892 Y125.567 E165.1956
G1 X111.258 Y125.599 E165.20782
G1 X111.555 Y125.651 E165.21785
G1 X112.46 Y125.474 E165.24852
G1 X112.824 Y125.386 E165.26097
G1 X113.087 Y125.334 E165.26989
G1 X113.362 Y125.227 E165.2797
G1 X113.707 Y125.032 E165.29288
G1 X113.972 Y124.851 E165.30356
G1 X114.227 Y124.695 E165.3135
G1 X114.428 Y124.447 E165.32412
G1 X114.416 Y123.92 E165.34165
G1 X114.436 Y123.338 E165.36102
G1 X114.571 Y122.009 E165.40545
G1 X114.615 Y121.387 E165.42619
G1 X114.612 Y120.766 E165.44684
G1 X114.588 Y120.198 E165.46575
G1 X114.576 Y119.238 E165.49768
G1 X114.589 Y118.838 E165.511
G1 X114.628 Y118.526 E165.52145
G1 X114.652 Y118.219 E165.5317
G1 X114.661 Y117.912 E165.54191
G1 X114.651 Y116.972 E165.57318
G1 X114.617 Y116.352 E165.59383
G1 X114.556 Y114.812 E165.64509
G1 X114.556 Y113.751 E165.68038
G1 X114.542 Y113.181 E165.69934
G1 X114.5 Y112.557 E165.72014
G1 X114.366 Y111.348 E165.7606
G1 X114.235 Y109.717 E165.81502
G1 X114.197 Y109.411 E165.82528
G1 X114.045 Y108.457 E165.85741
G1 X113.973 Y107.814 E165.87893
G1 X113.953 Y107.439 E165.89142
G1 X113.942 Y106.843 E165.91125
G1 X113.959 Y106.515 E165.92217
G1 X113.998 Y106.164 E165.93392
G1 X114.178 Y104.938 E165.97513
G1 X114.174 Y104.729 E165.98208
G1 X114.006 Y104.576 E165.98964
G1 X113.846 Y104.494 E165.99562
G1 X113.463 Y104.435 E166.00851
G1 X113.161 Y104.414 E166.01858
G1 X112.869 Y104.413 E166.02829
G1 X112.531 Y104.397 E166.03955
G1 X112.176 Y104.344 E166.05148
G1 X111.806 Y104.224 E166.06442
G1 X111.533 Y104.152 E166.07381
G1 X111.191 Y104.042 E166.08576
G1 X110.877 Y103.904 E166.09717
G1 X110.245 Y103.649 E166.11984
G1 X109.968 Y103.565 E166.12946
G1 X109.717 Y103.575 E166.13782
G1 X109.438 Y103.675 E166.14768
G1 X109.158 Y103.797 E166.15783
G1 X108.494 Y104.135 E166.18261
G1 X107.886 Y104.376 E166.20437
G1 X107.516 Y104.483 E166.21718
G1 X107.178 Y104.55 E166.22864
G1 X106.854 Y104.578 E166.23946
G1 X106.263 Y104.606 E166.25913
G1 X105.942 Y104.653 E166.26992
G1 X105.685 Y104.733 E166.27888
G1 X105.564 Y104.842 E166.28429
G1 X105.683 Y105.348 E166.30158
G1 X105.73 Y105.684 E166.31287
G1 X105.788 Y106.323 E166.33421
G1 X105.824 Y106.985 E166.35626
G1 X105.83 Y107.286 E166.36627
G1 X105.821 Y107.926 E166.38756
G1 X105.789 Y108.633 E166.4111
G1 X105.69 Y109.763 E166.44883
G1 X105.662 Y110.462 E166.47209
G1 X105.595 Y111.42 E166.50404
G1 X105.562 Y111.734 E166.51454
G1 X105.466 Y112.927 E166.55434
G1 X105.451 Y113.301 E166.56679
G1 X105.454 Y114.889 E166.61961
G1 X105.374 Y116.403 E166.67004
G1 X105.372 Y117.09 E166.69289
G1 X105.383 Y117.398 E166.70314
G1 X105.43 Y118.022 E166.72395
G1 X105.545 Y118.976 E166.75591
G1 X105.585 Y119.616 E166.77724
G1 X105.593 Y119.934 E166.78782
G1 X105.586 Y120.264 E166.7988
G1 X105.527 Y121.468 E166.83889
G1 X105.525 Y121.775 E166.8491
G1 X105.537 Y122.082 E166.85932
G1 X105.598 Y122.814 E166.88375
G1 X105.659 Y123.348 E166.90163
G1 X105.681 Y123.663 E166.91213
G1 X105.684 Y124.555 E166.9418
G1 X106.279 Y124.885 E166.96443
G1 X106.639 Y125.12 E166.97873
G1 X107.19 Y125.337 E166.99842
G1 X107.436 Y125.407 E167.00693
G1 X107.798 Y125.464 E167.01912
G1 X108.128 Y125.531 E167.03032
G1 X108.421 Y125.611 E167.04042
G1 X108.711 Y125.66 E167.0502
G1 X109.045 Y125.606 E167.06145
G1 X109.464 Y125.748 E167.07617
G1 X109.736 Y126.114 E167.09134
G1 X109.869 Y126.513 E167.10532
G1 X110.102 Y127.074 E167.12553
G0 F9000 X110.143 Y126.569
G0 X109.954 Y126.005
G0 X109.648 Y125.593
G0 X108.111 Y124.814
G0 X108.068 Y125.029
;TYPE:FILL
G1 F1198.9 X106.11 Y123.071 E167.21763
G0 F9000 X106.148 Y123.459
G1 F1198.9 X114.133 Y121.319 E167.49258
G0 F9000 X113.915 Y121.319
G0 X113.818 Y122.489
G0 X114.037 Y122.512
G1 F1198.9 X105.933 Y114.408 E167.87377
G0 F9000 X106.154 Y114.408
G0 X106.08 Y117.318
G0 X105.86 Y117.325
G1 F1198.9 X114.086 Y115.12 E168.15703
G0 F9000 X113.868 Y115.127
G0 X113.857 Y114.065
G0 X114.076 Y114.066
G1 F1198.9 X106.264 Y106.254 E168.52448
G0 F9000 X106.482 Y106.235
G0 X106.32 Y111.063
G0 X106.1 Y111.048
G1 F1198.9 X113.649 Y109.026 E168.78441
G0 F9000 X113.433 Y109.059
G0 X113.316 Y107.063
G0 X113.439 Y105.127
G0 X113.656 Y105.161
G1 F1198.9 X113.408 Y104.913 E168.79607
G0 F9000 X113.382 Y105.13
G0 X111.396 Y104.84
G0 X111.452 Y104.626
G1 F1198.9 X106.185 Y124.283 E169.47293
G0 F9000 X106.366 Y124.15
G0 X112.154 Y124.821
G0 X112.195 Y125.036
G1 F1198.9 X114.177 Y117.639 E169.72764
G0 F9000 X113.658 Y117.644
;MESH:NONMESH
G0 F300 X113.658 Y117.644 Z15.2
G0 F9000 X110.066 Y125.461
G0 X110.116 Y126.264
;TIME_ELAPSED:543.475228
;LAYER:75
;TYPE:WALL-INNER
;MESH:llama.ply
G1 F1211.1 X110.172 Y126.008 E169.73635
G1 X110.478 Y125.493 E169.75628
G1 X110.684 Y125.353 E169.76456
G1 X110.884 Y125.292 E169.77152
G1 X111.544 Y125.331 E169.79351
G1 X111.96 Y125.216 E169.80786
G1 X112.359 Y125.136 E169.8214
G1 X112.603 Y125.061 E169.82989
G1 X113.094 Y124.938 E169.84672
G1 X113.543 Y124.682 E169.86391
G1 X113.977 Y124.397 E169.88118
G1 X114.053 Y124.31 E169.88502
G1 X114.035 Y123.956 E169.89681
G1 X114.042 Y123.544 E169.91052
G1 X114.123 Y122.595 E169.9422
G1 X114.226 Y121.66 E169.97348
G1 X114.242 Y121.376 E169.98294
G1 X114.243 Y120.693 E170.00566
G1 X114.223 Y120.079 E170.02609
G1 X114.223 Y119.099 E170.05869
G1 X114.24 Y118.786 E170.06911
G1 X114.279 Y118.49 E170.07904
G1 X114.314 Y117.889 E170.09907
G1 X114.32 Y117.598 E170.10875
G1 X114.307 Y116.989 E170.12901
G1 X114.286 Y116.616 E170.14143
G1 X114.229 Y114.697 E170.20529
G1 X114.229 Y113.762 E170.23639
G1 X114.216 Y113.195 E170.25525
G1 X114.181 Y112.585 E170.27557
G1 X114.06 Y111.325 E170.31767
G1 X113.933 Y109.757 E170.36999
G1 X113.859 Y109.156 E170.39013
G1 X113.745 Y108.543 E170.41087
G1 X113.692 Y108.177 E170.42317
G1 X113.661 Y107.861 E170.43373
G1 X113.623 Y106.877 E170.46649
G1 X113.631 Y106.478 E170.47976
G1 X113.662 Y106.161 E170.49035
G1 X113.874 Y104.854 E170.53439
G1 X113.398 Y104.768 E170.55048
G1 X113.121 Y104.734 E170.55976
G1 X112.67 Y104.711 E170.57478
G1 X112.1 Y104.621 E170.59398
G1 X111.612 Y104.496 E170.61073
G1 X111.268 Y104.384 E170.62276
G1 X111.034 Y104.28 E170.63128
G1 X110.586 Y104.103 E170.6473
G1 X110.375 Y103.998 E170.65514
G1 X109.975 Y103.822 E170.66967
G1 X109.738 Y103.836 E170.67757
G1 X109.332 Y104.031 E170.69255
G1 X109.149 Y104.137 E170.69959
G1 X108.435 Y104.497 E170.72618
G1 X107.782 Y104.735 E170.7493
G1 X107.224 Y104.87 E170.76839
G1 X106.885 Y104.904 E170.77972
G1 X106.28 Y104.942 E170.79989
G1 X105.948 Y104.992 E170.81105
G1 X106.013 Y105.291 E170.82123
G1 X106.119 Y106.108 E170.84863
G1 X106.155 Y106.608 E170.8653
G1 X106.173 Y107.607 E170.89854
G1 X106.146 Y108.283 E170.92104
G1 X106.12 Y108.6 E170.93162
G1 X106.094 Y108.762 E170.93707
G1 X105.995 Y109.86 E170.97374
G1 X105.91 Y111.639 E171.03298
G1 X105.811 Y112.708 E171.06869
G1 X105.782 Y113.311 E171.08877
G1 X105.79 Y114.248 E171.11993
G1 X105.782 Y114.912 E171.14202
G1 X105.717 Y116.163 E171.18368
G1 X105.715 Y117.084 E171.21431
G1 X105.725 Y117.368 E171.22377
G1 X105.788 Y117.97 E171.2439
G1 X105.917 Y118.939 E171.27641
G1 X105.945 Y119.292 E171.28819
G1 X105.971 Y119.937 E171.30966
G1 X105.964 Y120.285 E171.32124
G1 X105.909 Y121.364 E171.35717
G1 X105.905 Y121.822 E171.3724
G1 X105.921 Y122.107 E171.3819
G1 X105.973 Y122.684 E171.40117
G1 X106.054 Y123.371 E171.42418
G1 X106.079 Y123.758 E171.43707
G1 X106.075 Y124.332 E171.45617
G1 X106.465 Y124.546 E171.47096
G1 X106.799 Y124.768 E171.4843
G1 X107.029 Y124.866 E171.49262
G1 X107.458 Y125.022 E171.5078
G1 X107.893 Y125.113 E171.52258
G1 X108.753 Y125.339 E171.55216
G1 X109.153 Y125.319 E171.56548
G1 X109.649 Y125.534 E171.58346
G1 X109.788 Y125.648 E171.58944
G1 X109.988 Y125.925 E171.6008
G1 X110.116 Y126.264 E171.61285
G0 F9000 X110.1 Y127.259
;TYPE:WALL-OUTER
G1 F1211.1 X110.197 Y127.254 E171.61608
G1 X110.362 Y127.041 E171.62504
G1 X110.441 Y126.851 E171.63189
G1 X110.531 Y126.18 E171.6544
G1 X110.798 Y125.753 E171.67115
G1 X110.906 Y125.699 E171.67517
G1 X111.543 Y125.731 E171.69638
G1 X111.872 Y125.657 E171.7076
G1 X112.07 Y125.601 E171.71444
G1 X112.457 Y125.524 E171.72757
G1 X112.701 Y125.449 E171.73606
G1 X113.25 Y125.311 E171.75489
G1 X113.745 Y125.028 E171.77385
G1 X114.243 Y124.702 E171.79365
G1 X114.458 Y124.453 E171.80459
G1 X114.435 Y123.923 E171.82223
G1 X114.442 Y123.543 E171.83487
G1 X114.521 Y122.639 E171.86506
G1 X114.625 Y121.693 E171.89671
G1 X114.642 Y121.388 E171.90687
G1 X114.643 Y120.68 E171.93042
G1 X114.623 Y120.079 E171.95042
G1 X114.623 Y119.119 E171.98235
G1 X114.637 Y118.838 E171.99171
G1 X114.677 Y118.528 E172.0021
G1 X114.714 Y117.905 E172.02286
G1 X114.72 Y117.598 E172.03307
G1 X114.707 Y116.973 E172.05386
G1 X114.686 Y116.604 E172.06616
G1 X114.629 Y114.697 E172.12961
G1 X114.629 Y113.753 E172.16101
G1 X114.616 Y113.179 E172.18011
G1 X114.58 Y112.555 E172.2009
G1 X114.459 Y111.293 E172.24306
G1 X114.331 Y109.717 E172.29565
G1 X114.255 Y109.095 E172.31649
G1 X114.138 Y108.462 E172.3379
G1 X114.09 Y108.138 E172.3488
G1 X114.059 Y107.822 E172.35936
G1 X114.023 Y106.85 E172.39171
G1 X114.029 Y106.517 E172.40279
G1 X114.062 Y106.187 E172.41382
G1 X114.258 Y104.989 E172.45419
G1 X114.263 Y104.701 E172.46377
G1 X114.062 Y104.5 E172.47323
G1 X113.763 Y104.427 E172.48347
G1 X113.458 Y104.372 E172.49377
G1 X113.154 Y104.335 E172.50396
G1 X112.732 Y104.315 E172.51801
G1 X112.18 Y104.229 E172.53659
G1 X111.736 Y104.116 E172.55183
G1 X111.395 Y104.004 E172.56377
G1 X111.19 Y103.911 E172.57125
G1 X110.742 Y103.734 E172.58728
G1 X110.545 Y103.636 E172.59459
G1 X110.243 Y103.503 E172.60557
G1 X109.971 Y103.421 E172.61502
G1 X109.72 Y103.435 E172.62338
G1 X109.442 Y103.534 E172.63319
G1 X109.144 Y103.677 E172.64419
G1 X108.968 Y103.78 E172.65097
G1 X108.264 Y104.134 E172.67718
G1 X107.846 Y104.28 E172.69191
G1 X107.715 Y104.337 E172.69666
G1 X107.184 Y104.472 E172.71488
G1 X106.86 Y104.504 E172.72571
G1 X106.268 Y104.541 E172.74544
G1 X105.69 Y104.627 E172.76487
G1 X105.5 Y104.821 E172.77391
G1 X105.619 Y105.362 E172.79233
G1 X105.72 Y106.137 E172.81832
G1 X105.756 Y106.648 E172.83536
G1 X105.773 Y107.603 E172.86713
G1 X105.747 Y108.25 E172.88867
G1 X105.719 Y108.584 E172.89981
G1 X105.697 Y108.71 E172.90407
G1 X105.596 Y109.832 E172.94154
G1 X105.512 Y111.602 E173.00047
G1 X105.412 Y112.68 E173.03648
G1 X105.382 Y113.303 E173.05723
G1 X105.39 Y114.248 E173.08866
G1 X105.382 Y114.892 E173.11008
G1 X105.317 Y116.152 E173.15204
G1 X105.315 Y117.091 E173.18328
G1 X105.326 Y117.396 E173.19343
G1 X105.391 Y118.018 E173.21423
G1 X105.519 Y118.972 E173.24624
G1 X105.545 Y119.308 E173.25745
G1 X105.571 Y119.937 E173.27839
G1 X105.564 Y120.265 E173.2893
G1 X105.509 Y121.352 E173.3255
G1 X105.505 Y121.831 E173.34143
G1 X105.522 Y122.137 E173.35163
G1 X105.575 Y122.72 E173.3711
G1 X105.655 Y123.4 E173.39387
G1 X105.679 Y123.756 E173.40574
G1 X105.673 Y124.58 E173.43314
G1 X105.951 Y124.718 E173.44347
G1 X106.271 Y124.896 E173.45565
G1 X106.607 Y125.122 E173.46911
G1 X106.883 Y125.238 E173.47907
G1 X107.357 Y125.411 E173.49585
G1 X107.5 Y125.434 E173.50067
G1 X107.806 Y125.503 E173.51111
G1 X108.284 Y125.628 E173.52754
G1 X108.45 Y125.684 E173.53337
G1 X108.727 Y125.742 E173.54278
G1 X109.07 Y125.716 E173.55422
G1 X109.456 Y125.889 E173.56829
G1 X109.635 Y126.114 E173.57785
G1 X109.766 Y126.471 E173.5905
G1 X109.902 Y126.971 E173.60773
G1 X110.1 Y127.259 E173.61936
G0 F9000 X110.155 Y126.886
G0 X109.85 Y126.001
G0 X109.674 Y125.761
G0 X108.18 Y124.884
G0 X108.13 Y125.091
;TYPE:FILL
G1 F1211.1 X106.097 Y123.058 E173.71498
G0 F9000 X106.14 Y123.461
G1 F1211.1 X114.16 Y121.312 E173.99114
G0 F9000 X113.943 Y121.311
G0 X113.833 Y122.502
G0 X114.049 Y122.525
G1 F1211.1 X105.868 Y114.344 E174.37595
G0 F9000 X106.087 Y114.347
G0 X106.023 Y117.336
G0 X105.804 Y117.34
G1 F1211.1 X114.159 Y115.101 E174.66364
G0 F9000 X114.148 Y114.139
G1 F1211.1 X106.203 Y106.193 E175.03737
G0 F9000 X106.424 Y106.178
G0 X106.413 Y106.775
G0 X106.235 Y111.081
G0 X106.016 Y111.071
G1 F1211.1 X113.748 Y108.999 E175.30362
G0 F9000 X113.533 Y109.038
G0 X113.383 Y106.862
G0 X113.516 Y105.199
G0 X113.729 Y105.234
G1 F1211.1 X113.336 Y104.841 E175.3221
G0 F9000 X113.309 Y105.058
G0 X111.407 Y104.744
G0 X111.476 Y104.535
G1 F1211.1 X106.182 Y124.294 E176.00247
G0 F9000 X106.361 Y124.162
G0 X112.139 Y124.874
G0 X112.181 Y125.088
G1 F1211.1 X114.235 Y117.422 E176.26643
G0 F9000 X113.717 Y117.432
;MESH:NONMESH
G0 F300 X113.717 Y117.432 Z15.4
G0 F9000 X110.951 Y124.449
G0 X110.143 Y126.639
;TIME_ELAPSED:555.389031
;LAYER:76
;TYPE:WALL-INNER
;MESH:llama.ply
G1 F1242.6 X110.282 Y126.007 E176.28796
G1 X110.482 Y125.687 E176.30051
G1 X110.685 Y125.551 E176.30863
G1 X111.288 Y125.421 E176.32915
G1 X111.462 Y125.42 E176.33494
G1 X111.84 Y125.304 E176.34809
G1 X112.16 Y125.218 E176.35911
G1 X112.356 Y125.178 E176.36576
G1 X112.766 Y125.043 E176.38012
G1 X113.106 Y124.947 E176.39187
G1 X113.588 Y124.676 E176.41026
G1 X114.006 Y124.419 E176.42658
G1 X114.074 Y124.339 E176.43008
G1 X114.057 Y123.958 E176.44276
G1 X114.064 Y123.565 E176.45583
G1 X114.124 Y122.766 E176.48248
G1 X114.218 Y121.967 E176.50924
G1 X114.267 Y121.366 E176.5293
G1 X114.274 Y120.696 E176.55158
G1 X114.259 Y119.953 E176.5763
G1 X114.268 Y119.3 E176.59802
G1 X114.292 Y118.807 E176.61444
G1 X114.356 Y118.117 E176.63749
G1 X114.375 Y117.587 E176.65512
G1 X114.374 Y117.144 E176.66986
G1 X114.355 Y116.659 E176.686
G1 X114.325 Y114.747 E176.7496
G1 X114.33 Y113.956 E176.77591
G1 X114.312 Y113.094 E176.80459
G1 X114.274 Y112.525 E176.82356
G1 X114.177 Y111.492 E176.85807
G1 X114.035 Y109.753 E176.9161
G1 X113.965 Y109.142 E176.93655
G1 X113.786 Y108.032 E176.97395
G1 X113.745 Y107.507 E176.99146
G1 X113.726 Y106.983 E177.0089
G1 X113.727 Y106.424 E177.02749
G1 X113.799 Y105.92 E177.04443
G1 X113.864 Y105.591 E177.05558
G1 X113.949 Y104.825 E177.08122
G1 X113.361 Y104.665 E177.10148
G1 X113.112 Y104.624 E177.10988
G1 X112.795 Y104.612 E177.12043
G1 X112.227 Y104.554 E177.13942
G1 X111.835 Y104.464 E177.1528
G1 X111.46 Y104.335 E177.16598
G1 X110.782 Y104.061 E177.19031
G1 X110.346 Y103.837 E177.20661
G1 X109.978 Y103.665 E177.22012
G1 X109.742 Y103.682 E177.22799
G1 X109.345 Y103.889 E177.24288
G1 X108.95 Y104.124 E177.25817
G1 X108.262 Y104.461 E177.28365
G1 X107.636 Y104.681 E177.30572
G1 X107.268 Y104.778 E177.31838
G1 X106.899 Y104.824 E177.33074
G1 X106.293 Y104.873 E177.35097
G1 X105.866 Y104.946 E177.36537
G1 X105.931 Y105.261 E177.37607
G1 X106.073 Y106.306 E177.41115
G1 X106.095 Y106.609 E177.42125
G1 X106.111 Y107.3 E177.44424
G1 X106.096 Y107.917 E177.46477
G1 X106.07 Y108.265 E177.47638
G1 X106.024 Y108.631 E177.48865
G1 X105.97 Y108.955 E177.49957
G1 X105.937 Y109.23 E177.50878
G1 X105.892 Y110.802 E177.56109
G1 X105.852 Y111.483 E177.58378
G1 X105.733 Y112.71 E177.62478
G1 X105.708 Y113.311 E177.64479
G1 X105.714 Y114.192 E177.67409
G1 X105.705 Y114.83 E177.69531
G1 X105.687 Y115.143 E177.70574
G1 X105.674 Y115.835 E177.72876
G1 X105.679 Y117.081 E177.7702
G1 X105.693 Y117.394 E177.78062
G1 X105.73 Y117.869 E177.79647
G1 X105.889 Y118.918 E177.83176
G1 X105.939 Y119.577 E177.85374
G1 X105.949 Y119.932 E177.86555
G1 X105.943 Y120.283 E177.87723
G1 X105.883 Y121.536 E177.91895
G1 X105.883 Y121.817 E177.92829
G1 X105.968 Y122.753 E177.95955
G1 X106.047 Y123.383 E177.98067
G1 X106.073 Y123.722 E177.99198
G1 X106.078 Y124.068 E178.00349
G1 X106.07 Y124.353 E178.01297
G1 X106.463 Y124.564 E178.02781
G1 X106.773 Y124.772 E178.04023
G1 X107.088 Y124.91 E178.05166
G1 X107.394 Y125.026 E178.06255
G1 X107.587 Y125.062 E178.06908
G1 X108.799 Y125.437 E178.11127
G1 X109.081 Y125.43 E178.12066
G1 X109.262 Y125.473 E178.12684
G1 X109.699 Y125.713 E178.14343
G1 X109.898 Y125.97 E178.15424
G1 X110.066 Y126.385 E178.16913
G1 X110.143 Y126.639 E178.17796
G0 F9000 X110.056 Y127.343
;TYPE:WALL-OUTER
G1 F1242.6 X110.257 Y127.336 E178.18465
G1 X110.474 Y127.053 E178.19651
G1 X110.538 Y126.787 E178.20561
G1 X110.567 Y126.566 E178.21302
G1 X110.667 Y126.139 E178.22761
G1 X110.85 Y125.915 E178.23723
G1 X111.042 Y125.887 E178.24368
G1 X111.334 Y125.819 E178.25365
G1 X111.53 Y125.824 E178.26017
G1 X111.943 Y125.69 E178.27461
G1 X112.275 Y125.602 E178.28604
G1 X112.458 Y125.566 E178.29224
G1 X112.899 Y125.421 E178.30768
G1 X113.263 Y125.319 E178.32026
G1 X113.782 Y125.026 E178.34008
G1 X114.27 Y124.725 E178.35915
G1 X114.484 Y124.473 E178.37014
G1 X114.457 Y123.903 E178.38912
G1 X114.463 Y123.595 E178.39937
G1 X114.524 Y122.787 E178.42632
G1 X114.616 Y122.007 E178.45244
G1 X114.667 Y121.384 E178.47323
G1 X114.674 Y120.688 E178.49638
G1 X114.659 Y119.959 E178.52064
G1 X114.668 Y119.319 E178.54192
G1 X114.69 Y118.844 E178.55774
G1 X114.756 Y118.143 E178.58116
G1 X114.775 Y117.593 E178.59946
G1 X114.774 Y117.136 E178.61466
G1 X114.755 Y116.653 E178.63074
G1 X114.725 Y114.75 E178.69404
G1 X114.73 Y113.948 E178.72072
G1 X114.712 Y113.077 E178.74969
G1 X114.678 Y112.554 E178.76712
G1 X114.576 Y111.46 E178.80367
G1 X114.433 Y109.714 E178.86193
G1 X114.362 Y109.09 E178.88282
G1 X114.185 Y108 E178.91955
G1 X114.145 Y107.492 E178.9365
G1 X114.126 Y106.984 E178.95341
G1 X114.129 Y106.429 E178.97187
G1 X114.192 Y105.997 E178.98639
G1 X114.26 Y105.652 E178.99808
G1 X114.34 Y104.938 E179.02198
G1 X114.343 Y104.685 E179.0304
G1 X114.188 Y104.475 E179.03908
G1 X113.446 Y104.273 E179.06465
G1 X113.151 Y104.225 E179.07459
G1 X112.835 Y104.214 E179.08511
G1 X112.28 Y104.156 E179.10367
G1 X111.947 Y104.08 E179.11503
G1 X111.61 Y103.964 E179.12689
G1 X110.939 Y103.693 E179.15095
G1 X110.543 Y103.487 E179.1658
G1 X110.241 Y103.347 E179.17687
G1 X109.972 Y103.265 E179.18623
G1 X109.723 Y103.281 E179.19452
G1 X109.447 Y103.384 E179.20432
G1 X109.149 Y103.54 E179.21551
G1 X108.772 Y103.766 E179.23013
G1 X108.146 Y104.077 E179.25338
G1 X107.532 Y104.295 E179.27505
G1 X107.2 Y104.384 E179.28648
G1 X106.866 Y104.425 E179.29767
G1 X106.243 Y104.476 E179.31846
G1 X105.946 Y104.527 E179.32849
G1 X105.584 Y104.607 E179.34082
G1 X105.43 Y104.78 E179.34852
G1 X105.473 Y105.044 E179.35742
G1 X105.54 Y105.347 E179.36774
G1 X105.674 Y106.335 E179.4009
G1 X105.696 Y106.648 E179.41134
G1 X105.711 Y107.29 E179.4327
G1 X105.696 Y107.918 E179.45359
G1 X105.67 Y108.242 E179.4644
G1 X105.63 Y108.565 E179.47522
G1 X105.574 Y108.898 E179.48646
G1 X105.537 Y109.2 E179.49658
G1 X105.492 Y110.779 E179.54911
G1 X105.454 Y111.444 E179.57127
G1 X105.333 Y112.682 E179.61264
G1 X105.308 Y113.304 E179.63335
G1 X105.314 Y114.187 E179.66271
G1 X105.305 Y114.808 E179.68337
G1 X105.287 Y115.128 E179.69403
G1 X105.274 Y115.832 E179.71745
G1 X105.279 Y117.09 E179.75929
G1 X105.293 Y117.418 E179.77021
G1 X105.332 Y117.915 E179.78679
G1 X105.493 Y118.976 E179.82249
G1 X105.54 Y119.616 E179.84383
G1 X105.549 Y119.936 E179.85448
G1 X105.543 Y120.264 E179.86539
G1 X105.483 Y121.526 E179.90741
G1 X105.483 Y121.83 E179.91752
G1 X105.504 Y122.136 E179.92772
G1 X105.571 Y122.803 E179.95002
G1 X105.648 Y123.415 E179.97053
G1 X105.673 Y123.728 E179.98098
G1 X105.678 Y124.055 E179.99186
G1 X105.661 Y124.608 E180.01026
G1 X105.953 Y124.741 E180.02093
G1 X106.271 Y124.915 E180.03299
G1 X106.578 Y125.124 E180.04534
G1 X106.937 Y125.281 E180.05837
G1 X107.287 Y125.413 E180.07081
G1 X107.506 Y125.454 E180.07822
G1 X108.529 Y125.773 E180.11386
G1 X108.812 Y125.838 E180.12352
G1 X109.11 Y125.843 E180.13343
G1 X109.496 Y126.054 E180.14806
G1 X109.701 Y126.554 E180.16604
G1 X109.852 Y127.064 E180.18373
G1 X110.056 Y127.343 E180.19522
G0 F9000 X110.199 Y127.051
G0 X109.686 Y125.886
G0 X108.274 Y124.958
G0 X108.209 Y125.169
;TYPE:FILL
G1 F1242.6 X106.085 Y123.046 E180.29511
G0 F9000 X106.132 Y123.463
G1 F1242.6 X114.187 Y121.305 E180.57247
G0 F9000 X113.968 Y121.302
G0 X113.853 Y122.519
G0 X114.069 Y122.544
G1 F1242.6 X105.793 Y114.268 E180.96174
G0 F9000 X106.011 Y114.271
G0 X105.99 Y117.34
G0 X105.77 Y117.349
G1 F1242.6 X114.249 Y115.077 E181.2537
G0 F9000 X114.247 Y114.238
G1 F1242.6 X106.128 Y106.118 E181.63562
G0 F9000 X106.347 Y106.089
G0 X109.489 Y104.15
G0 X109.389 Y103.956
G1 F1242.6 X110.038 Y103.782 E181.65797
G0 F9000 X109.972 Y103.996
G0 X111.431 Y104.641
G0 X111.503 Y104.433
G1 F1242.6 X106.176 Y124.315 E182.34257
G0 F9000 X106.358 Y124.183
G0 X112.112 Y124.922
G0 X112.168 Y125.134
G1 F1242.6 X114.294 Y117.203 E182.61567
G0 F9000 X114.074 Y117.203
G0 X113.642 Y109.001
G0 X113.855 Y108.971
G1 F1242.6 X105.954 Y111.088 E182.88773
G0 F9000 X106.173 Y111.1
G0 X113.167 Y104.936
G0 X113.204 Y104.709
G1 F1242.6 X113.813 Y105.317 E182.91635
G0 F9000 X113.296 Y105.267
;MESH:NONMESH
G0 F300 X113.296 Y105.267 Z15.6
G0 F9000 X110.153 Y126.932
;TIME_ELAPSED:567.688740
;LAYER:77
;TYPE:WALL-INNER
;MESH:llama.ply
G1 F1268.8 X110.191 Y126.877 E182.91857
G1 X110.355 Y126.251 E182.9401
G1 X110.49 Y125.997 E182.94966
G1 X110.965 Y125.689 E182.96849
G1 X111.369 Y125.565 E182.98255
G1 X111.98 Y125.327 E183.00436
G1 X112.177 Y125.275 E183.01114
G1 X112.635 Y125.129 E183.02712
G1 X113.103 Y124.96 E183.04367
G1 X113.621 Y124.678 E183.06329
G1 X114.099 Y124.387 E183.0819
G1 X114.081 Y124.008 E183.09452
G1 X114.084 Y123.608 E183.10783
G1 X114.124 Y122.943 E183.12999
G1 X114.232 Y122.001 E183.16152
G1 X114.289 Y121.36 E183.18293
G1 X114.302 Y120.758 E183.20295
G1 X114.295 Y120.146 E183.22331
G1 X114.321 Y119.179 E183.25548
G1 X114.356 Y118.546 E183.27657
G1 X114.412 Y117.876 E183.29893
G1 X114.434 Y117.276 E183.3189
G1 X114.42 Y116.677 E183.33883
G1 X114.427 Y115.338 E183.38336
G1 X114.419 Y114.71 E183.40425
G1 X114.433 Y113.728 E183.43692
G1 X114.407 Y112.894 E183.46467
G1 X114.289 Y111.563 E183.50911
G1 X114.146 Y109.756 E183.5694
G1 X114.027 Y108.833 E183.60036
G1 X113.978 Y108.53 E183.61056
G1 X113.891 Y107.866 E183.63284
G1 X113.86 Y107.506 E183.64486
G1 X113.836 Y106.874 E183.66589
G1 X113.846 Y106.468 E183.6794
G1 X113.917 Y105.837 E183.70052
G1 X114.006 Y105.187 E183.72234
G1 X114.044 Y104.8 E183.73527
G1 X113.624 Y104.661 E183.74999
G1 X113.433 Y104.577 E183.75693
G1 X113.107 Y104.542 E183.76783
G1 X112.425 Y104.497 E183.79057
G1 X112.046 Y104.427 E183.80338
G1 X111.329 Y104.157 E183.82887
G1 X110.954 Y103.999 E183.8424
G1 X110.082 Y103.536 E183.87524
G1 X109.927 Y103.488 E183.88064
G1 X109.634 Y103.568 E183.89074
G1 X108.714 Y104.127 E183.92654
G1 X108.124 Y104.409 E183.94829
G1 X107.623 Y104.586 E183.96596
G1 X107.232 Y104.676 E183.97931
G1 X106.594 Y104.747 E184.00066
G1 X106.204 Y104.812 E184.01381
G1 X105.771 Y104.909 E184.02857
G1 X105.84 Y105.323 E184.04253
G1 X105.919 Y106.016 E184.06573
G1 X105.971 Y106.624 E184.08602
G1 X105.987 Y106.982 E184.09794
G1 X105.99 Y107.306 E184.10872
G1 X105.968 Y107.98 E184.13115
G1 X105.924 Y108.433 E184.14629
G1 X105.835 Y109.747 E184.19009
G1 X105.815 Y110.487 E184.21471
G1 X105.745 Y111.671 E184.25416
G1 X105.644 Y112.789 E184.2915
G1 X105.621 Y113.314 E184.30898
G1 X105.627 Y114.576 E184.35095
G1 X105.599 Y115.428 E184.3793
G1 X105.603 Y116.131 E184.40269
G1 X105.652 Y117.362 E184.44366
G1 X105.734 Y118.153 E184.47011
G1 X105.847 Y118.829 E184.49291
G1 X105.896 Y119.276 E184.50786
G1 X105.927 Y119.908 E184.52891
G1 X105.924 Y120.287 E184.54151
G1 X105.861 Y121.448 E184.58019
G1 X105.859 Y121.815 E184.59239
G1 X105.88 Y122.093 E184.60167
G1 X106.04 Y123.408 E184.64573
G1 X106.064 Y123.689 E184.65511
G1 X106.07 Y124.04 E184.66678
G1 X106.056 Y124.386 E184.6783
G1 X106.508 Y124.615 E184.69515
G1 X106.751 Y124.774 E184.70481
G1 X106.985 Y124.884 E184.71341
G1 X107.347 Y125.03 E184.72639
G1 X107.589 Y125.082 E184.73463
G1 X108.842 Y125.528 E184.77886
G1 X109.232 Y125.611 E184.79212
G1 X109.468 Y125.719 E184.80076
G1 X109.873 Y126.159 E184.82065
G1 X110.053 Y126.625 E184.83726
G1 X110.153 Y126.932 E184.848
G0 F9000 X110.075 Y127.426
;TYPE:WALL-OUTER
G1 F1268.8 X110.247 Y127.418 E184.85373
G1 X110.367 Y127.322 E184.85884
G1 X110.557 Y127.053 E184.86979
G1 X110.64 Y126.763 E184.87983
G1 X110.753 Y126.304 E184.89555
G1 X111.144 Y126.049 E184.91107
G1 X111.499 Y125.943 E184.9234
G1 X112.125 Y125.7 E184.94573
G1 X112.284 Y125.661 E184.95118
G1 X112.763 Y125.508 E184.9679
G1 X113.267 Y125.326 E184.98572
G1 X113.801 Y125.037 E185.00592
G1 X114.357 Y124.698 E185.02758
G1 X114.506 Y124.505 E185.03569
G1 X114.481 Y123.976 E185.0533
G1 X114.484 Y123.632 E185.06474
G1 X114.522 Y122.988 E185.0862
G1 X114.63 Y122.041 E185.1179
G1 X114.689 Y121.382 E185.13991
G1 X114.702 Y120.76 E185.1606
G1 X114.695 Y120.157 E185.18066
G1 X114.721 Y119.201 E185.21246
G1 X114.756 Y118.563 E185.23372
G1 X114.812 Y117.9 E185.25585
G1 X114.834 Y117.278 E185.27655
G1 X114.82 Y116.679 E185.29648
G1 X114.827 Y115.332 E185.34128
G1 X114.819 Y114.716 E185.36177
G1 X114.833 Y113.72 E185.3949
G1 X114.822 Y113.175 E185.41303
G1 X114.806 Y112.866 E185.42332
G1 X114.688 Y111.531 E185.46789
G1 X114.544 Y109.714 E185.52852
G1 X114.423 Y108.775 E185.56001
G1 X114.374 Y108.478 E185.57002
G1 X114.289 Y107.831 E185.59172
G1 X114.26 Y107.491 E185.60307
G1 X114.236 Y106.846 E185.62454
G1 X114.244 Y106.512 E185.63565
G1 X114.313 Y105.892 E185.6564
G1 X114.403 Y105.243 E185.67819
G1 X114.433 Y104.939 E185.68835
G1 X114.434 Y104.683 E185.69687
G1 X114.328 Y104.472 E185.70472
G1 X113.75 Y104.281 E185.72497
G1 X113.54 Y104.186 E185.73264
G1 X113.161 Y104.145 E185.74531
G1 X112.495 Y104.103 E185.76751
G1 X112.142 Y104.038 E185.77945
G1 X111.833 Y103.914 E185.79052
G1 X111.485 Y103.789 E185.80282
G1 X111.118 Y103.633 E185.81608
G1 X110.236 Y103.165 E185.84929
G1 X109.973 Y103.083 E185.85846
G1 X109.726 Y103.102 E185.8667
G1 X109.455 Y103.208 E185.87637
G1 X108.521 Y103.777 E185.91275
G1 X107.933 Y104.055 E185.93438
G1 X107.528 Y104.197 E185.94866
G1 X107.188 Y104.278 E185.96028
G1 X106.531 Y104.352 E185.98227
G1 X106.161 Y104.412 E185.99474
G1 X105.641 Y104.529 E186.01247
G1 X105.403 Y104.608 E186.02081
G1 X105.344 Y104.778 E186.02679
G1 X105.442 Y105.368 E186.04668
G1 X105.52 Y106.05 E186.06952
G1 X105.571 Y106.644 E186.08934
G1 X105.587 Y106.986 E186.10073
G1 X105.59 Y107.294 E186.11098
G1 X105.57 Y107.941 E186.13251
G1 X105.525 Y108.4 E186.14785
G1 X105.435 Y109.728 E186.19212
G1 X105.415 Y110.464 E186.21661
G1 X105.347 Y111.635 E186.25562
G1 X105.245 Y112.762 E186.29326
G1 X105.221 Y113.306 E186.31137
G1 X105.227 Y114.57 E186.35341
G1 X105.199 Y115.422 E186.38176
G1 X105.203 Y116.141 E186.40568
G1 X105.253 Y117.394 E186.44738
G1 X105.338 Y118.207 E186.47457
G1 X105.449 Y118.874 E186.49706
G1 X105.496 Y119.296 E186.51118
G1 X105.528 Y119.988 E186.53422
G1 X105.524 Y120.265 E186.54344
G1 X105.461 Y121.436 E186.58244
G1 X105.459 Y121.829 E186.59551
G1 X105.482 Y122.133 E186.60565
G1 X105.637 Y123.398 E186.64804
G1 X105.665 Y123.717 E186.65869
G1 X105.67 Y124.045 E186.6696
G1 X105.646 Y124.588 E186.68768
G1 X105.684 Y124.658 E186.69033
G1 X105.941 Y124.773 E186.6997
G1 X106.01 Y124.819 E186.70245
G1 X106.288 Y124.949 E186.71266
G1 X106.555 Y125.124 E186.72328
G1 X106.825 Y125.251 E186.7332
G1 X107.23 Y125.414 E186.74772
G1 X107.497 Y125.471 E186.7568
G1 X107.783 Y125.581 E186.767
G1 X108.734 Y125.914 E186.80051
G1 X109.188 Y126.012 E186.81596
G1 X109.522 Y126.373 E186.83231
G1 X109.672 Y126.749 E186.84578
G1 X109.775 Y127.066 E186.85686
G1 X109.962 Y127.332 E186.86768
G1 X110.075 Y127.426 E186.87257
G0 F9000 X110.174 Y127.129
G0 X109.733 Y126.247
G0 X109.496 Y125.992
G0 X108.355 Y125.041
G0 X108.283 Y125.244
;TYPE:FILL
G1 F1268.8 X106.076 Y123.037 E186.97638
G0 F9000 X106.124 Y123.465
G1 F1268.8 X114.209 Y121.299 E187.25477
G0 F9000 X113.992 Y121.294
G0 X113.87 Y122.537
G0 X114.086 Y122.562
G1 F1268.8 X105.704 Y114.18 E187.64903
G0 F9000 X105.925 Y114.18
G0 X106.076 Y111.126
G0 X105.857 Y111.114
G1 F1268.8 X113.959 Y108.943 E187.92801
G0 F9000 X113.742 Y108.97
G0 X113.611 Y107.068
G0 X113.679 Y105.37
G0 X113.895 Y105.4
G1 F1268.8 X113.119 Y104.624 E187.96451
G0 F9000 X113.1 Y104.841
G0 X111.461 Y104.522
G0 X111.534 Y104.319
G1 F1268.8 X106.166 Y124.352 E188.65432
G0 F9000 X106.344 Y124.207
G0 X112.101 Y124.985
G0 X112.151 Y125.198
G1 F1268.8 X114.347 Y117.004 E188.93647
G0 F9000 X114.128 Y117.009
G0 X114.123 Y115.054
G0 X114.342 Y115.052
G1 F1268.8 X105.731 Y117.359 E189.23298
G0 F9000 X105.95 Y117.338
G0 X114.126 Y114.331
G0 X114.344 Y114.334
G1 F1268.8 X105.996 Y105.986 E189.62564
G0 F9000 X106.214 Y105.962
G0 X109.074 Y104.259
G0 X108.96 Y104.071
G1 F1268.8 X110.263 Y103.721 E189.67051
G0 F9000 X110.019 Y104.181
;MESH:NONMESH
G0 F300 X110.019 Y104.181 Z15.8
G0 F9000 X110.132 Y126.194
G0 X110.158 Y127.057
;TIME_ELAPSED:579.910108
;LAYER:78
;TYPE:WALL-INNER
;MESH:llama.ply
G1 F1292.8 X110.28 Y126.871 E189.67791
G1 X110.401 Y126.543 E189.68954
G1 X110.683 Y126.074 E189.70774
G1 X111.151 Y125.757 E189.72654
G1 X111.536 Y125.565 E189.74085
G1 X111.855 Y125.431 E189.75236
G1 X112.249 Y125.291 E189.76627
G1 X112.316 Y125.276 E189.76855
G1 X112.652 Y125.155 E189.78043
G1 X113.101 Y124.978 E189.79648
G1 X113.517 Y124.762 E189.81207
G1 X113.803 Y124.585 E189.82326
G1 X114.118 Y124.41 E189.83524
G1 X114.099 Y123.952 E189.85049
G1 X114.111 Y123.25 E189.87384
G1 X114.136 Y122.908 E189.88525
G1 X114.28 Y121.652 E189.92729
G1 X114.303 Y121.363 E189.93694
G1 X114.318 Y120.754 E189.9572
G1 X114.317 Y120.028 E189.98135
G1 X114.336 Y119.377 E190.00301
G1 X114.392 Y118.428 E190.03463
G1 X114.456 Y117.86 E190.05364
G1 X114.474 Y117.572 E190.06323
G1 X114.502 Y115.933 E190.11776
G1 X114.522 Y113.753 E190.19027
G1 X114.514 Y113.186 E190.20913
G1 X114.486 Y112.572 E190.22957
G1 X114.304 Y110.193 E190.30893
G1 X114.178 Y109.092 E190.34579
G1 X114.008 Y107.842 E190.38774
G1 X113.984 Y107.503 E190.39905
G1 X113.962 Y106.871 E190.42008
G1 X113.973 Y106.473 E190.43332
G1 X114.016 Y106.04 E190.44779
G1 X114.129 Y105.188 E190.47638
G1 X114.165 Y104.759 E190.4907
G1 X113.73 Y104.583 E190.50631
G1 X113.367 Y104.487 E190.5188
G1 X113.104 Y104.445 E190.52765
G1 X112.67 Y104.41 E190.54214
G1 X112.072 Y104.298 E190.56237
G1 X111.538 Y104.11 E190.5812
G1 X111.165 Y103.94 E190.59483
G1 X110.549 Y103.606 E190.61814
G1 X109.96 Y103.264 E190.64079
G1 X109.653 Y103.359 E190.65148
G1 X109.228 Y103.652 E190.66865
G1 X108.583 Y104.066 E190.69414
G1 X107.814 Y104.425 E190.72237
G1 X107.251 Y104.577 E190.74177
G1 X106.906 Y104.624 E190.75335
G1 X106.408 Y104.67 E190.76998
G1 X105.678 Y104.87 E190.79516
G1 X105.748 Y105.293 E190.80942
G1 X105.795 Y105.654 E190.82152
G1 X105.833 Y106.088 E190.83601
G1 X105.88 Y106.939 E190.86436
G1 X105.874 Y107.865 E190.89516
G1 X105.741 Y109.85 E190.96133
G1 X105.723 Y110.486 E190.98249
G1 X105.682 Y111.274 E191.00874
G1 X105.565 Y112.709 E191.05662
G1 X105.535 Y113.315 E191.0768
G1 X105.544 Y114.573 E191.11865
G1 X105.519 Y115.517 E191.15005
G1 X105.534 Y116.117 E191.17002
G1 X105.597 Y117.058 E191.20138
G1 X105.65 Y117.664 E191.22162
G1 X105.737 Y118.368 E191.24521
G1 X105.829 Y118.917 E191.26372
G1 X105.871 Y119.259 E191.27519
G1 X105.897 Y119.6 E191.28656
G1 X105.909 Y119.941 E191.29791
G1 X105.908 Y120.288 E191.30945
G1 X105.841 Y121.536 E191.35102
G1 X105.842 Y121.812 E191.3602
G1 X105.864 Y122.091 E191.36951
G1 X106.027 Y123.361 E191.41209
G1 X106.058 Y123.707 E191.42365
G1 X106.061 Y124.084 E191.43619
G1 X106.044 Y124.42 E191.44738
G1 X106.505 Y124.638 E191.46434
G1 X106.696 Y124.76 E191.47188
G1 X107.067 Y124.938 E191.48556
G1 X107.302 Y125.035 E191.49402
G1 X107.599 Y125.107 E191.50418
G1 X107.988 Y125.26 E191.51809
G1 X108.495 Y125.444 E191.53602
G1 X108.862 Y125.607 E191.54938
G1 X108.975 Y125.671 E191.5537
G1 X109.393 Y125.824 E191.5685
G1 X109.816 Y126.271 E191.58897
G1 X110.158 Y127.057 E191.61748
G0 F9000 X110.077 Y127.495
;TYPE:WALL-OUTER
G1 F1292.8 X110.251 Y127.487 E191.62328
G1 X110.477 Y127.307 E191.63289
G1 X110.641 Y127.05 E191.64303
G1 X110.759 Y126.731 E191.65434
G1 X110.973 Y126.36 E191.66858
G1 X111.351 Y126.104 E191.68377
G1 X111.691 Y125.934 E191.69641
G1 X112.02 Y125.796 E191.70828
G1 X112.353 Y125.677 E191.72004
G1 X112.428 Y125.66 E191.7226
G1 X112.798 Y125.527 E191.73567
G1 X113.267 Y125.343 E191.75243
G1 X113.715 Y125.11 E191.76923
G1 X113.993 Y124.937 E191.78012
G1 X114.388 Y124.725 E191.79503
G1 X114.523 Y124.526 E191.80303
G1 X114.499 Y123.923 E191.8231
G1 X114.51 Y123.279 E191.84452
G1 X114.534 Y122.954 E191.85536
G1 X114.678 Y121.69 E191.89767
G1 X114.703 Y121.383 E191.90792
G1 X114.718 Y120.758 E191.92871
G1 X114.717 Y120.04 E191.95259
G1 X114.736 Y119.401 E191.97385
G1 X114.793 Y118.441 E192.00584
G1 X114.855 Y117.895 E192.02412
G1 X114.874 Y117.588 E192.03435
G1 X114.902 Y115.937 E192.08927
G1 X114.922 Y113.748 E192.16208
G1 X114.914 Y113.174 E192.18117
G1 X114.886 Y112.548 E192.20201
G1 X114.71 Y110.243 E192.2789
G1 X114.574 Y109.038 E192.31923
G1 X114.407 Y107.813 E192.36035
G1 X114.384 Y107.489 E192.37116
G1 X114.362 Y106.844 E192.39262
G1 X114.371 Y106.513 E192.40363
G1 X114.413 Y106.093 E192.41767
G1 X114.526 Y105.244 E192.44616
G1 X114.552 Y104.941 E192.45627
G1 X114.552 Y104.68 E192.46496
G1 X114.43 Y104.435 E192.47406
G1 X113.857 Y104.203 E192.49462
G1 X113.45 Y104.095 E192.50862
G1 X113.151 Y104.047 E192.5187
G1 X112.696 Y104.01 E192.53388
G1 X112.175 Y103.912 E192.55151
G1 X111.685 Y103.738 E192.56881
G1 X111.355 Y103.588 E192.58086
G1 X110.75 Y103.26 E192.60375
G1 X110.23 Y102.958 E192.62375
G1 X109.97 Y102.871 E192.63287
G1 X109.729 Y102.889 E192.64091
G1 X109.461 Y103.006 E192.65064
G1 X109.169 Y103.2 E192.6623
G1 X109.038 Y103.299 E192.66776
G1 X108.389 Y103.716 E192.69342
G1 X107.66 Y104.052 E192.72011
G1 X107.196 Y104.181 E192.73613
G1 X106.87 Y104.226 E192.74708
G1 X106.557 Y104.254 E192.75753
G1 X106.259 Y104.296 E192.76754
G1 X105.638 Y104.463 E192.78893
G1 X105.318 Y104.562 E192.80007
G1 X105.256 Y104.774 E192.80741
G1 X105.354 Y105.365 E192.82734
G1 X105.396 Y105.681 E192.83794
G1 X105.434 Y106.11 E192.85227
G1 X105.48 Y106.974 E192.88104
G1 X105.475 Y107.838 E192.90978
G1 X105.341 Y109.831 E192.97622
G1 X105.323 Y110.465 E192.99731
G1 X105.282 Y111.259 E193.02376
G1 X105.166 Y112.683 E193.07128
G1 X105.135 Y113.307 E193.09206
G1 X105.144 Y114.569 E193.13403
G1 X105.119 Y115.517 E193.16557
G1 X105.134 Y116.137 E193.1862
G1 X105.197 Y117.083 E193.21773
G1 X105.262 Y117.796 E193.24155
G1 X105.341 Y118.426 E193.26267
G1 X105.432 Y118.966 E193.28088
G1 X105.472 Y119.291 E193.29177
G1 X105.497 Y119.615 E193.30258
G1 X105.509 Y119.94 E193.3134
G1 X105.508 Y120.266 E193.32424
G1 X105.441 Y121.526 E193.36621
G1 X105.442 Y121.828 E193.37625
G1 X105.466 Y122.132 E193.38639
G1 X105.629 Y123.397 E193.42881
G1 X105.658 Y123.73 E193.43993
G1 X105.661 Y124.06 E193.45091
G1 X105.631 Y124.6 E193.4689
G1 X105.687 Y124.696 E193.47259
G1 X106.289 Y124.975 E193.49466
G1 X106.516 Y125.12 E193.50362
G1 X106.902 Y125.302 E193.51781
G1 X107.177 Y125.417 E193.52773
G1 X107.502 Y125.495 E193.53885
G1 X107.844 Y125.634 E193.55112
G1 X108.335 Y125.811 E193.56848
G1 X108.667 Y125.957 E193.58055
G1 X108.809 Y126.036 E193.58595
G1 X109.159 Y126.167 E193.59838
G1 X109.462 Y126.474 E193.61273
G1 X109.675 Y126.948 E193.63001
G1 X109.715 Y127.071 E193.63431
G1 X109.88 Y127.336 E193.6447
G1 X110.077 Y127.495 E193.65312
G0 F9000 X110.174 Y127.198
G0 X110.04 Y126.288
G0 X108.414 Y125.096
G0 X108.34 Y125.301
;TYPE:FILL
G1 F1292.8 X106.063 Y123.024 E193.76022
G0 F9000 X106.116 Y123.468
G1 F1292.8 X114.222 Y121.296 E194.03934
G0 F9000 X114.006 Y121.291
G0 X113.877 Y122.544
G0 X114.094 Y122.569
G1 F1292.8 X105.62 Y114.095 E194.43793
G0 F9000 X105.84 Y114.095
G0 X105.986 Y111.15
G0 X105.767 Y111.138
G1 F1292.8 X114.071 Y108.913 E194.72386
G0 F9000 X113.854 Y108.941
G0 X113.756 Y106.947
G0 X113.79 Y105.481
G0 X114.005 Y105.51
G1 F1292.8 X113.013 Y104.518 E194.77052
G0 F9000 X112.996 Y104.736
G0 X111.491 Y104.411
G0 X111.565 Y104.204
G1 F1292.8 X106.159 Y124.381 E195.46528
G0 F9000 X106.333 Y124.243
G0 X112.066 Y125.037
G0 X112.139 Y125.244
G1 F1292.8 X114.407 Y116.78 E195.75673
G0 F9000 X114.189 Y116.776
G0 X114.211 Y115.027
G0 X114.428 Y115.029
G1 F1292.8 X105.703 Y117.367 E196.05716
G0 F9000 X105.922 Y117.349
G0 X114.217 Y114.424
G0 X114.436 Y114.426
G1 F1292.8 X105.897 Y105.887 E196.45881
G0 F9000 X105.769 Y104.926
G1 F1292.8 X106.434 Y104.747 E196.48171
G0 F9000 X106.464 Y104.973
G0 X107.625 Y104.71
G0 X108.579 Y104.398
G0 X108.486 Y104.198
G1 F1292.8 X110.487 Y103.661 E196.55062
G0 F9000 X110.224 Y104.109
;MESH:NONMESH
G0 F300 X110.224 Y104.109 Z16
G0 F9000 X110.169 Y126.49
G0 X110.162 Y127.119
;TIME_ELAPSED:592.220398
;LAYER:79
;TYPE:WALL-INNER
;MESH:llama.ply
G1 F1316.3 X110.233 Y127.064 E196.55361
G1 X110.379 Y126.839 E196.56253
G1 X110.547 Y126.505 E196.57497
G1 X110.88 Y126.066 E196.59329
G1 X111.643 Y125.586 E196.62327
G1 X112.103 Y125.383 E196.64
G1 X112.385 Y125.289 E196.64988
G1 X113.152 Y124.979 E196.6774
G1 X113.478 Y124.812 E196.68958
G1 X113.816 Y124.601 E196.70283
G1 X114.126 Y124.441 E196.71444
G1 X114.108 Y123.95 E196.73078
G1 X114.115 Y123.254 E196.75393
G1 X114.141 Y122.876 E196.76653
G1 X114.285 Y121.65 E196.80759
G1 X114.31 Y121.361 E196.81724
G1 X114.327 Y120.751 E196.83753
G1 X114.332 Y119.893 E196.86607
G1 X114.376 Y118.937 E196.8979
G1 X114.401 Y118.594 E196.90934
G1 X114.488 Y117.857 E196.93402
G1 X114.507 Y117.565 E196.94376
G1 X114.587 Y115.363 E197.01704
G1 X114.623 Y113.753 E197.0706
G1 X114.617 Y113.131 E197.09129
G1 X114.561 Y112.005 E197.12879
G1 X114.472 Y110.999 E197.16238
G1 X114.427 Y110.374 E197.18322
G1 X114.368 Y109.757 E197.20384
G1 X114.128 Y107.842 E197.26803
G1 X114.103 Y107.504 E197.2793
G1 X114.083 Y106.942 E197.29801
G1 X114.097 Y106.477 E197.31348
G1 X114.182 Y105.782 E197.33677
G1 X114.207 Y105.404 E197.34937
G1 X114.226 Y104.707 E197.37256
G1 X113.957 Y104.573 E197.38255
G1 X113.34 Y104.38 E197.40405
G1 X113.08 Y104.325 E197.41289
G1 X112.445 Y104.253 E197.43415
G1 X112.101 Y104.18 E197.44585
G1 X111.681 Y104.037 E197.4606
G1 X111.014 Y103.689 E197.48562
G1 X109.946 Y103.033 E197.52731
G1 X109.677 Y103.127 E197.53679
G1 X109.026 Y103.614 E197.56383
G1 X108.396 Y104.029 E197.58892
G1 X107.714 Y104.336 E197.6138
G1 X107.306 Y104.467 E197.62805
G1 X106.343 Y104.595 E197.66036
G1 X105.97 Y104.689 E197.67316
G1 X105.58 Y104.825 E197.68689
G1 X105.659 Y105.332 E197.70396
G1 X105.789 Y106.596 E197.74622
G1 X105.804 Y107.285 E197.76914
G1 X105.784 Y107.976 E197.79214
G1 X105.676 Y109.213 E197.83343
G1 X105.64 Y109.845 E197.85449
G1 X105.622 Y110.807 E197.88649
G1 X105.584 Y111.455 E197.90808
G1 X105.55 Y111.748 E197.91789
G1 X105.47 Y112.689 E197.9493
G1 X105.446 Y113.294 E197.96944
G1 X105.456 Y114.263 E198.00167
G1 X105.437 Y115.496 E198.04269
G1 X105.459 Y116.018 E198.06006
G1 X105.618 Y117.642 E198.11434
G1 X105.713 Y118.282 E198.13586
G1 X105.744 Y118.562 E198.14523
G1 X105.846 Y119.242 E198.1681
G1 X105.878 Y119.584 E198.17952
G1 X105.895 Y119.941 E198.19141
G1 X105.894 Y120.252 E198.20175
G1 X105.852 Y120.912 E198.22375
G1 X105.829 Y121.522 E198.24405
G1 X105.832 Y121.807 E198.25353
G1 X105.851 Y122.087 E198.26286
G1 X106.021 Y123.36 E198.30558
G1 X106.051 Y123.699 E198.3169
G1 X106.051 Y124.09 E198.3299
G1 X106.029 Y124.434 E198.34137
G1 X106.471 Y124.644 E198.35764
G1 X106.77 Y124.806 E198.36896
G1 X107.27 Y125.044 E198.38737
G1 X107.699 Y125.167 E198.40222
G1 X108.119 Y125.352 E198.41748
G1 X108.336 Y125.425 E198.4251
G1 X109.418 Y125.993 E198.46574
G1 X109.568 Y126.139 E198.4727
G1 X109.91 Y126.679 E198.49396
G1 X110.105 Y127.075 E198.50864
G1 X110.162 Y127.119 E198.51104
G0 F9000 X110.08 Y127.562
;TYPE:WALL-OUTER
G1 F1316.3 X110.256 Y127.554 E198.5169
G1 X110.532 Y127.338 E198.52856
G1 X110.726 Y127.039 E198.54041
G1 X110.882 Y126.731 E198.55189
G1 X111.153 Y126.368 E198.56696
G1 X111.78 Y125.965 E198.59175
G1 X112.229 Y125.763 E198.60813
G1 X112.523 Y125.665 E198.61843
G1 X113.318 Y125.343 E198.64696
G1 X113.677 Y125.16 E198.66036
G1 X113.999 Y124.957 E198.67302
G1 X114.416 Y124.742 E198.68863
G1 X114.53 Y124.544 E198.69623
G1 X114.508 Y123.925 E198.71683
G1 X114.514 Y123.28 E198.73828
G1 X114.539 Y122.922 E198.75022
G1 X114.683 Y121.69 E198.79147
G1 X114.71 Y121.383 E198.80172
G1 X114.727 Y120.757 E198.82255
G1 X114.732 Y119.911 E198.85069
G1 X114.775 Y118.966 E198.88215
G1 X114.799 Y118.64 E198.89303
G1 X114.886 Y117.893 E198.91804
G1 X114.907 Y117.585 E198.92831
G1 X114.987 Y115.375 E199.00186
G1 X115.023 Y113.755 E199.05576
G1 X115.017 Y113.121 E199.07684
G1 X114.995 Y112.546 E199.09598
G1 X114.96 Y111.98 E199.11484
G1 X114.766 Y109.713 E199.19052
G1 X114.527 Y107.812 E199.25425
G1 X114.503 Y107.488 E199.26505
G1 X114.483 Y106.953 E199.28286
G1 X114.496 Y106.506 E199.29773
G1 X114.58 Y105.82 E199.32072
G1 X114.607 Y105.423 E199.33395
G1 X114.62 Y104.933 E199.35026
G1 X114.616 Y104.664 E199.3592
G1 X114.55 Y104.445 E199.36681
G1 X114.348 Y104.311 E199.37487
G1 X114.1 Y104.199 E199.38392
G1 X113.442 Y103.992 E199.40687
G1 X113.144 Y103.929 E199.417
G1 X112.503 Y103.857 E199.43845
G1 X112.229 Y103.801 E199.44775
G1 X111.817 Y103.659 E199.46225
G1 X111.224 Y103.348 E199.48452
G1 X110.225 Y102.734 E199.52352
G1 X109.967 Y102.639 E199.53266
G1 X109.732 Y102.658 E199.54051
G1 X109.469 Y102.783 E199.55019
G1 X108.777 Y103.3 E199.57892
G1 X108.207 Y103.676 E199.60163
G1 X107.545 Y103.972 E199.62575
G1 X107.194 Y104.081 E199.63798
G1 X106.268 Y104.201 E199.66903
G1 X105.837 Y104.31 E199.68382
G1 X105.692 Y104.377 E199.68913
G1 X105.358 Y104.472 E199.70068
G1 X105.204 Y104.569 E199.70673
G1 X105.166 Y104.767 E199.71344
G1 X105.261 Y105.373 E199.73384
G1 X105.392 Y106.654 E199.77667
G1 X105.404 Y107.274 E199.7973
G1 X105.386 Y107.941 E199.81949
G1 X105.277 Y109.184 E199.86099
G1 X105.24 Y109.83 E199.88251
G1 X105.223 Y110.783 E199.91421
G1 X105.184 Y111.428 E199.9357
G1 X105.152 Y111.708 E199.94508
G1 X105.07 Y112.664 E199.97699
G1 X105.046 Y113.288 E199.99776
G1 X105.056 Y114.257 E200.02999
G1 X105.037 Y115.498 E200.07127
G1 X105.06 Y116.046 E200.08951
G1 X105.221 Y117.691 E200.14449
G1 X105.315 Y118.326 E200.16584
G1 X105.347 Y118.614 E200.17548
G1 X105.448 Y119.28 E200.19788
G1 X105.478 Y119.604 E200.2087
G1 X105.495 Y119.94 E200.21989
G1 X105.494 Y120.25 E200.2302
G1 X105.452 Y120.892 E200.2516
G1 X105.429 Y121.517 E200.2724
G1 X105.432 Y121.823 E200.28258
G1 X105.453 Y122.127 E200.29272
G1 X105.623 Y123.395 E200.33527
G1 X105.652 Y123.729 E200.34642
G1 X105.652 Y124.061 E200.35746
G1 X105.629 Y124.37 E200.36777
G1 X105.629 Y124.627 E200.37632
G1 X105.686 Y124.725 E200.38009
G1 X105.952 Y124.836 E200.38967
G1 X106.272 Y124.991 E200.4015
G1 X106.588 Y125.163 E200.41347
G1 X107.131 Y125.421 E200.43346
G1 X107.508 Y125.522 E200.44644
G1 X107.977 Y125.727 E200.46347
G1 X108.187 Y125.797 E200.47083
G1 X108.822 Y126.137 E200.49479
G1 X109.221 Y126.338 E200.50965
G1 X109.55 Y126.855 E200.53003
G1 X109.686 Y127.131 E200.54026
G1 X109.813 Y127.356 E200.54885
G1 X110.08 Y127.562 E200.56007
G0 F9000 X110.185 Y126.679
G0 X109.661 Y125.844
G0 X108.517 Y125.182
G0 X108.414 Y125.374
;TYPE:FILL
G1 F1316.3 X106.055 Y123.016 E200.67101
G0 F9000 X106.11 Y123.469
G1 F1316.3 X114.23 Y121.293 E200.95061
G0 F9000 X114.012 Y121.287
G0 X113.88 Y122.547
G0 X114.096 Y122.572
G1 F1316.3 X105.533 Y114.008 E201.35341
G0 F9000 X105.753 Y114.006
G0 X105.899 Y111.175
G0 X105.68 Y111.161
G1 F1316.3 X114.177 Y108.884 E201.64599
G0 F9000 X113.96 Y108.91
G0 X113.876 Y106.933
G0 X113.894 Y105.602
G0 X114.111 Y105.616
G1 F1316.3 X112.877 Y104.382 E201.70404
G0 F9000 X112.852 Y104.599
G0 X111.494 Y104.278
G0 X111.597 Y104.083
G1 F1316.3 X106.154 Y124.399 E202.40358
G0 F9000 X106.321 Y124.258
G0 X112.058 Y125.083
G0 X112.126 Y125.29
G1 F1316.3 X114.462 Y116.574 E202.70371
G0 F9000 X114.246 Y116.566
G0 X114.295 Y115.001
G0 X114.513 Y115.006
G1 F1316.3 X105.672 Y117.375 E203.00813
G0 F9000 X105.89 Y117.355
G0 X114.306 Y114.51
G0 X114.525 Y114.515
G1 F1316.3 X105.783 Y105.773 E203.41933
G0 F9000 X105.68 Y104.95
G1 F1316.3 X107.05 Y104.582 E203.46651
G0 F9000 X107.784 Y104.386
G1 F1316.3 X110.718 Y103.6 E203.56754
G0 F9000 X110.446 Y104.043
;MESH:NONMESH
G0 F300 X110.446 Y104.043 Z16.2
G0 F9000 X110.185 Y126.679
G0 X110.164 Y127.189
;TIME_ELAPSED:604.430574
;LAYER:80
;TYPE:WALL-INNER
;MESH:llama.ply
G1 F1354.4 X110.295 Y127.09 E203.573
G1 X110.464 Y126.823 E203.58351
G1 X110.694 Y126.423 E203.59886
G1 X111.041 Y126.042 E203.616
G1 X111.588 Y125.674 E203.63792
G1 X112.284 Y125.345 E203.66353
G1 X112.925 Y125.103 E203.68632
G1 X113.201 Y124.981 E203.69635
G1 X113.471 Y124.845 E203.70641
G1 X113.836 Y124.614 E203.72078
G1 X114.129 Y124.472 E203.7316
G1 X114.107 Y123.587 E203.76105
G1 X114.115 Y123.256 E203.77206
G1 X114.137 Y122.907 E203.78369
G1 X114.285 Y121.653 E203.82569
G1 X114.31 Y121.362 E203.8354
G1 X114.33 Y120.75 E203.85577
G1 X114.343 Y119.778 E203.8881
G1 X114.399 Y118.829 E203.91972
G1 X114.51 Y117.862 E203.95209
G1 X114.68 Y114.988 E204.04785
G1 X114.725 Y113.791 E204.08769
G1 X114.718 Y112.869 E204.11836
G1 X114.686 Y112.258 E204.13871
G1 X114.473 Y109.752 E204.22236
G1 X114.24 Y107.852 E204.28603
G1 X114.219 Y107.493 E204.29799
G1 X114.205 Y106.814 E204.32058
G1 X114.255 Y105.904 E204.35089
G1 X114.267 Y104.944 E204.38282
G1 X114.254 Y104.629 E204.39331
G1 X114.157 Y104.56 E204.39727
G1 X113.606 Y104.389 E204.41645
G1 X113.257 Y104.223 E204.42931
G1 X112.78 Y104.18 E204.44524
G1 X112.333 Y104.114 E204.46027
G1 X111.928 Y103.99 E204.47435
G1 X111.236 Y103.627 E204.50034
G1 X110.612 Y103.213 E204.52525
G1 X110.021 Y102.837 E204.54855
G1 X109.841 Y102.762 E204.55503
G1 X109.413 Y103.089 E204.57295
G1 X109.173 Y103.292 E204.5834
G1 X108.758 Y103.612 E204.60083
G1 X108.404 Y103.855 E204.61511
G1 X108.162 Y103.99 E204.62433
G1 X107.697 Y104.217 E204.64154
G1 X107.313 Y104.325 E204.65481
G1 X106.66 Y104.438 E204.67685
G1 X105.887 Y104.629 E204.70333
G1 X105.52 Y104.754 E204.71623
G1 X105.615 Y105.763 E204.74994
G1 X105.624 Y105.99 E204.75749
G1 X105.679 Y106.63 E204.77886
G1 X105.695 Y106.982 E204.79058
G1 X105.67 Y107.967 E204.82335
G1 X105.604 Y108.953 E204.85622
G1 X105.561 Y109.846 E204.88595
G1 X105.533 Y110.813 E204.91813
G1 X105.49 Y111.459 E204.93966
G1 X105.422 Y112.097 E204.961
G1 X105.37 Y112.711 E204.9815
G1 X105.345 Y113.314 E205.00157
G1 X105.362 Y114.582 E205.04375
G1 X105.353 Y115.491 E205.07398
G1 X105.399 Y116.081 E205.09367
G1 X105.473 Y116.558 E205.10972
G1 X105.603 Y117.648 E205.14623
G1 X105.726 Y118.469 E205.17384
G1 X105.83 Y119.245 E205.19988
G1 X105.866 Y119.59 E205.21142
G1 X105.884 Y119.939 E205.22304
G1 X105.883 Y120.291 E205.23475
G1 X105.828 Y121.229 E205.266
G1 X105.822 Y121.522 E205.27575
G1 X105.828 Y121.808 E205.28526
G1 X105.849 Y122.09 E205.29467
G1 X106.021 Y123.364 E205.33743
G1 X106.052 Y123.749 E205.35027
G1 X106.049 Y124.095 E205.36178
G1 X106.025 Y124.449 E205.37358
G1 X106.508 Y124.68 E205.39139
G1 X106.655 Y124.774 E205.39719
G1 X107.244 Y125.049 E205.41881
G1 X107.713 Y125.201 E205.43521
G1 X108.061 Y125.363 E205.44798
G1 X108.338 Y125.47 E205.45786
G1 X108.826 Y125.737 E205.47636
G1 X109.357 Y126.079 E205.49737
G1 X109.664 Y126.41 E205.51238
G1 X109.926 Y126.832 E205.5289
G1 X110.076 Y127.124 E205.53982
G1 X110.164 Y127.189 E205.54346
G0 F9000 X110.061 Y127.611
;TYPE:WALL-OUTER
G1 F1354.4 X110.279 Y127.602 E205.55072
G1 X110.594 Y127.367 E205.56379
G1 X110.811 Y127.023 E205.57731
G1 X111.034 Y126.643 E205.59197
G1 X111.307 Y126.347 E205.60536
G1 X111.791 Y126.019 E205.62481
G1 X112.426 Y125.719 E205.64817
G1 X113.076 Y125.473 E205.67128
G1 X113.372 Y125.343 E205.68203
G1 X113.671 Y125.192 E205.69318
G1 X113.983 Y124.989 E205.70556
G1 X114.428 Y124.775 E205.72198
G1 X114.533 Y124.552 E205.73018
G1 X114.507 Y123.596 E205.76199
G1 X114.514 Y123.281 E205.77247
G1 X114.535 Y122.954 E205.78336
G1 X114.683 Y121.693 E205.82559
G1 X114.71 Y121.385 E205.83588
G1 X114.73 Y120.759 E205.85671
G1 X114.743 Y119.802 E205.88854
G1 X114.8 Y118.842 E205.92053
G1 X114.908 Y117.897 E205.95216
G1 X115.078 Y115.057 E206.04679
G1 X115.125 Y113.797 E206.08873
G1 X115.118 Y112.857 E206.11999
G1 X115.085 Y112.23 E206.14088
G1 X114.871 Y109.711 E206.22496
G1 X114.638 Y107.807 E206.28876
G1 X114.619 Y107.484 E206.29952
G1 X114.605 Y106.836 E206.32108
G1 X114.655 Y105.917 E206.35169
G1 X114.667 Y104.935 E206.38435
G1 X114.654 Y104.422 E206.40142
G1 X114.336 Y104.197 E206.41438
G1 X113.726 Y104.007 E206.43563
G1 X113.46 Y103.876 E206.44549
G1 X113.147 Y103.812 E206.45612
G1 X112.833 Y103.783 E206.4666
G1 X112.443 Y103.729 E206.4797
G1 X112.087 Y103.623 E206.49205
G1 X111.422 Y103.273 E206.51705
G1 X110.827 Y102.876 E206.54084
G1 X110.215 Y102.486 E206.56498
G1 X109.955 Y102.364 E206.57453
G1 X109.74 Y102.378 E206.58169
G1 X109.478 Y102.535 E206.59185
G1 X109.178 Y102.764 E206.60441
G1 X108.929 Y102.975 E206.61526
G1 X108.506 Y103.301 E206.63302
G1 X108.227 Y103.495 E206.64433
G1 X107.966 Y103.64 E206.65426
G1 X107.538 Y103.846 E206.67005
G1 X107.217 Y103.937 E206.68115
G1 X106.578 Y104.046 E206.70271
G1 X105.778 Y104.244 E206.73012
G1 X105.364 Y104.377 E206.74459
G1 X105.127 Y104.534 E206.75404
G1 X105.119 Y104.757 E206.76146
G1 X105.215 Y105.78 E206.79564
G1 X105.225 Y106.015 E206.80346
G1 X105.279 Y106.649 E206.82462
G1 X105.295 Y106.978 E206.83558
G1 X105.271 Y107.939 E206.86755
G1 X105.206 Y108.886 E206.89912
G1 X105.161 Y109.831 E206.93059
G1 X105.134 Y110.786 E206.96237
G1 X105.09 Y111.427 E206.98374
G1 X105.024 Y112.059 E207.00487
G1 X104.971 Y112.686 E207.0258
G1 X104.945 Y113.308 E207.04651
G1 X104.962 Y114.574 E207.08862
G1 X104.953 Y115.509 E207.11972
G1 X105.001 Y116.127 E207.14033
G1 X105.078 Y116.626 E207.15713
G1 X105.207 Y117.702 E207.19317
G1 X105.33 Y118.522 E207.22075
G1 X105.432 Y119.287 E207.24642
G1 X105.466 Y119.612 E207.25729
G1 X105.484 Y119.939 E207.26818
G1 X105.483 Y120.268 E207.27912
G1 X105.428 Y121.213 E207.31061
G1 X105.422 Y121.522 E207.32088
G1 X105.428 Y121.828 E207.33106
G1 X105.451 Y122.132 E207.3412
G1 X105.623 Y123.399 E207.38373
G1 X105.652 Y123.734 E207.39492
G1 X105.65 Y124.065 E207.40592
G1 X105.626 Y124.375 E207.41627
G1 X105.621 Y124.628 E207.42468
G1 X105.689 Y124.742 E207.4291
G1 X105.956 Y124.853 E207.43871
G1 X106.294 Y125.018 E207.45122
G1 X106.463 Y125.126 E207.4579
G1 X107.099 Y125.423 E207.48124
G1 X107.544 Y125.563 E207.49676
G1 X107.905 Y125.731 E207.51
G1 X108.192 Y125.843 E207.52025
G1 X108.611 Y126.074 E207.53616
G1 X109.083 Y126.376 E207.5548
G1 X109.334 Y126.643 E207.56699
G1 X109.57 Y127.016 E207.58167
G1 X109.764 Y127.39 E207.59568
G1 X110.061 Y127.611 E207.60799
G0 F9000 X110.187 Y126.798
G0 X109.855 Y126.267
G0 X109.567 Y125.957
G0 X108.621 Y125.281
G0 X108.514 Y125.474
;TYPE:FILL
G1 F1354.4 X106.054 Y123.015 E207.72368
G0 F9000 X106.109 Y123.469
G1 F1354.4 X114.231 Y121.293 E208.00335
G0 F9000 X114.013 Y121.286
G0 X113.88 Y122.547
G0 X114.096 Y122.572
G1 F1354.4 X105.432 Y113.907 E208.4109
G0 F9000 X105.653 Y113.905
G0 X105.805 Y111.201
G0 X105.587 Y111.186
G1 F1354.4 X114.281 Y108.857 E208.71026
G0 F9000 X114.064 Y108.883
G0 X113.958 Y105.679
G0 X114.177 Y105.682
G1 F1354.4 X112.751 Y104.256 E208.77733
G0 F9000 X112.722 Y104.473
G0 X111.537 Y104.122
G0 X111.639 Y103.928
G1 F1354.4 X106.15 Y124.413 E209.4827
G0 F9000 X106.318 Y124.272
G0 X112.022 Y125.136
G0 X112.115 Y125.335
G1 F1354.4 X114.517 Y116.368 E209.79146
G0 F9000 X114.3 Y116.355
G0 X114.382 Y114.975
G0 X114.598 Y114.983
G1 F1354.4 X105.651 Y117.381 E210.09954
G0 F9000 X105.87 Y117.356
G0 X114.396 Y114.596
G0 X114.614 Y114.604
G1 F1354.4 X105.687 Y105.677 E210.51944
G0 F9000 X105.621 Y104.965
G1 F1354.4 X110.249 Y103.725 E210.6788
G0 F9000 X110.548 Y103.645
G1 F1354.4 X110.955 Y103.536 E210.69281
G0 F9000 X110.832 Y103.719
G0 X109.346 Y103.886
G0 X109.337 Y103.729
;TYPE:SKIN
G1 F1239.7 X109.312 Y103.663 E210.69538
G1 X109.663 Y103.374 E210.7119
G1 X109.884 Y103.205 E210.72201
G1 X110.499 Y103.596 E210.74849
G1 X110.485 Y103.651 E210.75055
G1 X109.337 Y103.729 E210.79236
G0 F9000 X109.365 Y104.187
;MESH:NONMESH
G0 F300 X109.365 Y104.187 Z16.4
G0 F9000 X110.187 Y126.798
G0 X110.17 Y127.238
;TIME_ELAPSED:616.782050
;LAYER:81
;TYPE:WALL-INNER
;MESH:llama.ply
G1 F1371 X110.359 Y127.077 E210.80062
G1 X110.537 Y126.81 E210.81129
G1 X110.731 Y126.479 E210.82405
G1 X111.115 Y126.048 E210.84325
G1 X111.729 Y125.638 E210.86781
G1 X112.305 Y125.365 E210.88901
G1 X112.611 Y125.239 E210.90002
G1 X112.928 Y125.125 E210.91122
G1 X113.244 Y124.982 E210.92276
G1 X113.485 Y124.859 E210.93176
G1 X113.829 Y124.644 E210.94525
G1 X114.112 Y124.5 E210.95581
G1 X114.086 Y123.924 E210.97499
G1 X114.088 Y123.578 E210.98649
G1 X114.124 Y122.912 E211.00868
G1 X114.25 Y121.848 E211.04431
G1 X114.295 Y121.355 E211.06078
G1 X114.312 Y120.946 E211.07439
G1 X114.335 Y119.77 E211.11352
G1 X114.405 Y118.79 E211.14619
G1 X114.52 Y117.848 E211.17776
G1 X114.599 Y116.79 E211.21304
G1 X114.711 Y115.645 E211.25131
G1 X114.755 Y115.03 E211.27182
G1 X114.8 Y113.788 E211.31315
G1 X114.792 Y112.866 E211.34382
G1 X114.748 Y111.941 E211.37462
G1 X114.613 Y110.382 E211.42667
G1 X114.338 Y108.034 E211.5053
G1 X114.297 Y107.502 E211.52304
G1 X114.272 Y106.831 E211.54538
G1 X114.29 Y106.047 E211.57146
G1 X114.272 Y104.565 E211.62075
G1 X114.211 Y104.513 E211.62342
G1 X113.806 Y104.382 E211.63758
G1 X113.548 Y104.244 E211.64731
G1 X113.15 Y104.098 E211.66141
G1 X112.973 Y104.084 E211.66731
G1 X112.439 Y103.992 E211.68534
G1 X111.993 Y103.86 E211.70081
G1 X111.55 Y103.619 E211.71758
G1 X111.263 Y103.443 E211.72878
G1 X110.199 Y102.701 E211.77192
G1 X109.868 Y102.537 E211.78421
G1 X109.547 Y102.725 E211.79658
G1 X109.011 Y103.205 E211.82051
G1 X108.415 Y103.68 E211.84586
G1 X107.841 Y104.008 E211.86785
G1 X107.569 Y104.134 E211.87782
G1 X106.955 Y104.28 E211.89881
G1 X106.466 Y104.375 E211.91538
G1 X106.126 Y104.483 E211.92724
G1 X106.057 Y104.513 E211.92975
G1 X105.485 Y104.676 E211.94953
G1 X105.539 Y105.344 E211.97182
G1 X105.593 Y106.983 E212.02636
G1 X105.588 Y107.571 E212.04592
G1 X105.552 Y108.591 E212.07987
G1 X105.479 Y109.947 E212.12503
G1 X105.444 Y110.819 E212.15406
G1 X105.404 Y111.384 E212.1729
G1 X105.327 Y112.099 E212.19682
G1 X105.274 Y112.716 E212.21741
G1 X105.254 Y113.075 E212.22937
G1 X105.249 Y113.366 E212.23905
G1 X105.269 Y114.252 E212.26853
G1 X105.272 Y115.189 E212.29969
G1 X105.285 Y115.478 E212.30931
G1 X105.313 Y115.767 E212.31897
G1 X105.394 Y116.372 E212.33927
G1 X105.466 Y116.762 E212.35246
G1 X105.562 Y117.406 E212.37412
G1 X105.632 Y117.955 E212.39253
G1 X105.701 Y118.357 E212.40609
G1 X105.781 Y118.923 E212.42511
G1 X105.857 Y119.588 E212.44737
G1 X105.877 Y119.94 E212.45909
G1 X105.876 Y120.292 E212.4708
G1 X105.839 Y120.916 E212.49159
G1 X105.82 Y121.523 E212.51179
G1 X105.828 Y121.799 E212.52098
G1 X105.887 Y122.397 E212.54096
G1 X106.026 Y123.365 E212.57349
G1 X106.056 Y123.733 E212.58577
G1 X106.054 Y124.099 E212.59794
G1 X106.028 Y124.462 E212.61005
G1 X106.447 Y124.657 E212.62542
G1 X106.641 Y124.778 E212.63302
G1 X107.208 Y125.048 E212.65391
G1 X107.349 Y125.09 E212.6588
G1 X107.727 Y125.231 E212.67222
G1 X108.002 Y125.365 E212.6824
G1 X108.24 Y125.46 E212.69092
G1 X108.598 Y125.649 E212.70438
G1 X109.226 Y126.058 E212.72931
G1 X109.585 Y126.394 E212.74566
G1 X109.898 Y126.875 E212.76475
G1 X110.03 Y127.119 E212.77398
G1 X110.17 Y127.238 E212.78009
G0 F9000 X110.079 Y127.662
;TYPE:WALL-OUTER
G1 F1371 X110.271 Y127.653 E212.78648
G1 X110.609 Y127.424 E212.80006
G1 X110.871 Y127.032 E212.81574
G1 X111.061 Y126.705 E212.82832
G1 X111.375 Y126.357 E212.84391
G1 X111.915 Y125.992 E212.86559
G1 X112.457 Y125.735 E212.88554
G1 X112.772 Y125.606 E212.89686
G1 X113.078 Y125.496 E212.90768
G1 X113.418 Y125.343 E212.92008
G1 X113.684 Y125.207 E212.93002
G1 X114.007 Y125.002 E212.94274
G1 X114.423 Y124.795 E212.95819
G1 X114.516 Y124.532 E212.96747
G1 X114.496 Y124.251 E212.97684
G1 X114.486 Y123.926 E212.98766
G1 X114.488 Y123.6 E212.9985
G1 X114.522 Y122.951 E213.02012
G1 X114.648 Y121.892 E213.05559
G1 X114.695 Y121.381 E213.07265
G1 X114.712 Y120.958 E213.08673
G1 X114.734 Y119.798 E213.12532
G1 X114.802 Y118.838 E213.15733
G1 X114.918 Y117.891 E213.18907
G1 X114.997 Y116.829 E213.22449
G1 X115.11 Y115.679 E213.26292
G1 X115.155 Y115.052 E213.28383
G1 X115.2 Y113.794 E213.32569
G1 X115.192 Y112.854 E213.35696
G1 X115.147 Y111.914 E213.38826
G1 X115.011 Y110.342 E213.44074
G1 X114.737 Y108.002 E213.5191
G1 X114.697 Y107.486 E213.53631
G1 X114.672 Y106.841 E213.55778
G1 X114.69 Y106.043 E213.58433
G1 X114.673 Y104.644 E213.63087
G1 X114.643 Y104.356 E213.6405
G1 X114.41 Y104.157 E213.65069
G1 X113.928 Y104.002 E213.66753
G1 X113.724 Y103.882 E213.6754
G1 X113.435 Y103.776 E213.68564
G1 X113.142 Y103.696 E213.69574
G1 X112.989 Y103.682 E213.70085
G1 X112.485 Y103.592 E213.71788
G1 X112.161 Y103.492 E213.72916
G1 X111.732 Y103.262 E213.74535
G1 X111.492 Y103.115 E213.75471
G1 X110.403 Y102.355 E213.79888
G1 X109.952 Y102.132 E213.81561
G1 X109.739 Y102.144 E213.82271
G1 X109.407 Y102.343 E213.83558
G1 X109.179 Y102.517 E213.84512
G1 X108.761 Y102.893 E213.86382
G1 X108.202 Y103.341 E213.88765
G1 X107.671 Y103.646 E213.90801
G1 X107.439 Y103.755 E213.91654
G1 X106.889 Y103.886 E213.93534
G1 X106.655 Y103.925 E213.94323
G1 X106.364 Y103.988 E213.95314
G1 X105.981 Y104.109 E213.9665
G1 X105.912 Y104.14 E213.96901
G1 X105.363 Y104.295 E213.98799
G1 X105.083 Y104.48 E213.99915
G1 X105.088 Y104.772 E214.00886
G1 X105.14 Y105.389 E214.02945
G1 X105.193 Y106.979 E214.08237
G1 X105.188 Y107.557 E214.10159
G1 X105.152 Y108.569 E214.13527
G1 X105.079 Y109.931 E214.18064
G1 X105.045 Y110.79 E214.20923
G1 X105.004 Y111.354 E214.22804
G1 X104.929 Y112.061 E214.25169
G1 X104.875 Y112.688 E214.27262
G1 X104.854 Y113.06 E214.28501
G1 X104.849 Y113.367 E214.29522
G1 X104.869 Y114.254 E214.32473
G1 X104.872 Y115.199 E214.35616
G1 X104.886 Y115.506 E214.36638
G1 X104.915 Y115.813 E214.37664
G1 X104.999 Y116.435 E214.39752
G1 X105.07 Y116.821 E214.41057
G1 X105.165 Y117.457 E214.43196
G1 X105.236 Y118.015 E214.45067
G1 X105.304 Y118.407 E214.4639
G1 X105.355 Y118.814 E214.47754
G1 X105.383 Y118.969 E214.48278
G1 X105.457 Y119.612 E214.50431
G1 X105.477 Y119.94 E214.51524
G1 X105.476 Y120.268 E214.52615
G1 X105.439 Y120.898 E214.54714
G1 X105.42 Y121.523 E214.56793
G1 X105.428 Y121.825 E214.57798
G1 X105.49 Y122.445 E214.59871
G1 X105.628 Y123.399 E214.63077
G1 X105.656 Y123.733 E214.64192
G1 X105.656 Y124.049 E214.65243
G1 X105.629 Y124.377 E214.66337
G1 X105.623 Y124.63 E214.67179
G1 X105.694 Y124.754 E214.67654
G1 X105.957 Y124.868 E214.68607
G1 X106.299 Y125.032 E214.69869
G1 X106.445 Y125.128 E214.7045
G1 X107.065 Y125.423 E214.72734
G1 X107.213 Y125.466 E214.73246
G1 X107.551 Y125.591 E214.74445
G1 X107.841 Y125.732 E214.75518
G1 X108.077 Y125.826 E214.76362
G1 X108.405 Y126 E214.77597
G1 X108.998 Y126.388 E214.79954
G1 X109.28 Y126.653 E214.81241
G1 X109.568 Y127.103 E214.83018
G1 X109.744 Y127.43 E214.84254
G1 X110.079 Y127.662 E214.85609
G0 F9000 X110.198 Y127.159
;TYPE:FILL
G1 F1371 X110.119 Y127.08 E214.85981
G0 F9000 X110.192 Y126.877
G0 X109.777 Y126.242
G0 X108.698 Y125.364
G0 X108.596 Y125.557
G1 F1371 X106.056 Y123.017 E214.97928
G0 F9000 X106.115 Y123.468
G1 F1371 X114.216 Y121.297 E215.25823
G0 F9000 X114 Y121.289
G0 X113.864 Y122.529
G0 X114.081 Y122.556
G1 F1371 X105.338 Y113.813 E215.66947
G0 F9000 X105.559 Y113.809
G0 X105.714 Y111.227
G0 X105.495 Y111.211
G1 F1371 X114.35 Y108.838 E215.97438
G0 F9000 X114.133 Y108.862
G0 X113.985 Y105.713
G0 X114.206 Y105.711
G1 F1371 X112.596 Y104.101 E216.05011
G0 F9000 X111.678 Y103.78
G1 F1371 X106.147 Y124.425 E216.76098
G0 F9000 X106.32 Y124.287
G0 X112.011 Y125.172
G0 X112.105 Y125.37
G1 F1371 X114.583 Y116.122 E217.07942
G0 F9000 X114.367 Y116.101
G0 X114.459 Y114.954
G0 X114.676 Y114.962
G1 F1371 X105.633 Y117.385 E217.3908
G0 F9000 X105.857 Y117.36
G0 X114.47 Y114.669
G0 X114.687 Y114.677
G1 F1371 X105.626 Y105.616 E217.81701
G0 F9000 X105.587 Y104.974
G1 F1371 X110.343 Y103.7 E217.98077
G0 F9000 X110.616 Y103.627
G1 F1371 X111.175 Y103.477 E218.00002
G0 F9000 X110.512 Y103.676
;TYPE:SKIN
G1 F1176.8 X109.888 Y103.48 E218.02536
G1 X109.386 Y103.68 E218.0463
G1 X109.284 Y103.492 E218.05459
G1 X109.682 Y103.131 E218.07541
G1 X109.906 Y102.977 E218.08594
G1 X110.614 Y103.469 E218.11935
G1 X110.512 Y103.676 E218.12829
G0 F9000 X110.907 Y103.924
;MESH:NONMESH
G0 F300 X110.907 Y103.924 Z16.6
G0 F9000 X110.192 Y126.877
G0 X110.177 Y127.289
;TIME_ELAPSED:629.080145
;LAYER:82
;TYPE:WALL-INNER
;MESH:llama.ply
G1 F1387.6 X110.404 Y127.079 E218.13857
G1 X110.565 Y126.847 E218.14797
G1 X110.788 Y126.467 E218.16262
G1 X111.194 Y126.032 E218.18241
G1 X111.907 Y125.582 E218.21046
G1 X112.266 Y125.406 E218.22375
G1 X112.927 Y125.147 E218.24737
G1 X113.241 Y125.004 E218.25884
G1 X113.487 Y124.874 E218.2681
G1 X114.074 Y124.519 E218.29091
G1 X114.058 Y123.912 E218.31111
G1 X114.065 Y123.566 E218.32262
G1 X114.141 Y122.586 E218.35531
G1 X114.22 Y121.961 E218.37626
G1 X114.273 Y121.434 E218.39388
G1 X114.289 Y121.14 E218.40367
G1 X114.323 Y119.765 E218.44942
G1 X114.401 Y118.785 E218.48212
G1 X114.524 Y117.842 E218.51375
G1 X114.607 Y116.977 E218.54265
G1 X114.654 Y116.586 E218.55575
G1 X114.673 Y116.346 E218.56376
G1 X114.768 Y115.631 E218.58775
G1 X114.816 Y115.026 E218.60793
G1 X114.862 Y113.786 E218.6492
G1 X114.86 Y113.176 E218.66949
G1 X114.817 Y111.931 E218.71092
G1 X114.751 Y111.004 E218.74184
G1 X114.653 Y110.076 E218.77287
G1 X114.525 Y109.123 E218.80485
G1 X114.395 Y107.936 E218.84457
G1 X114.329 Y106.854 E218.88062
G1 X114.316 Y105.99 E218.90936
G1 X114.282 Y105.273 E218.93324
G1 X114.272 Y104.473 E218.95985
G1 X113.916 Y104.344 E218.97244
G1 X113.575 Y104.164 E218.98527
G1 X113.02 Y103.958 E219.00496
G1 X112.402 Y103.829 E219.02596
G1 X111.957 Y103.686 E219.0415
G1 X111.294 Y103.263 E219.06766
G1 X110.311 Y102.544 E219.10817
G1 X109.913 Y102.332 E219.12316
G1 X109.808 Y102.335 E219.12666
G1 X109.433 Y102.581 E219.14157
G1 X109.064 Y102.935 E219.15858
G1 X108.485 Y103.43 E219.18392
G1 X108.132 Y103.681 E219.19832
G1 X107.774 Y103.88 E219.21195
G1 X107.447 Y104.035 E219.22398
G1 X107.017 Y104.16 E219.23888
G1 X106.385 Y104.291 E219.26034
G1 X106.137 Y104.379 E219.2691
G1 X105.808 Y104.524 E219.28106
G1 X105.472 Y104.619 E219.29267
G1 X105.523 Y105.359 E219.31734
G1 X105.549 Y107.001 E219.37196
G1 X105.489 Y108.602 E219.42525
G1 X105.405 Y109.805 E219.46536
G1 X105.361 Y110.826 E219.49935
G1 X105.306 Y111.477 E219.52108
G1 X105.235 Y112.097 E219.54183
G1 X105.176 Y112.966 E219.5708
G1 X105.166 Y113.309 E219.58221
G1 X105.21 Y115.168 E219.64406
G1 X105.269 Y115.759 E219.66382
G1 X105.415 Y116.66 E219.69417
G1 X105.476 Y116.956 E219.70423
G1 X105.626 Y117.956 E219.73786
G1 X105.728 Y118.558 E219.75817
G1 X105.856 Y119.587 E219.79266
G1 X105.876 Y119.933 E219.80418
G1 X105.879 Y120.231 E219.81409
G1 X105.831 Y121.225 E219.84719
G1 X105.828 Y121.515 E219.85684
G1 X105.838 Y121.802 E219.86639
G1 X105.861 Y122.087 E219.8759
G1 X106.035 Y123.328 E219.91758
G1 X106.068 Y123.726 E219.93086
G1 X106.07 Y124.048 E219.94157
G1 X106.045 Y124.478 E219.9559
G1 X106.477 Y124.68 E219.97176
G1 X106.681 Y124.814 E219.97988
G1 X107.064 Y124.986 E219.99384
G1 X107.746 Y125.262 E220.01831
G1 X108.39 Y125.566 E220.042
G1 X108.754 Y125.784 E220.05611
G1 X109.166 Y126.064 E220.07268
G1 X109.593 Y126.469 E220.09225
G1 X109.999 Y127.119 E220.11774
G1 X110.177 Y127.289 E220.12593
G0 F9000 X110.084 Y127.718
;TYPE:WALL-OUTER
G1 F1387.6 X110.273 Y127.707 E220.13223
G1 X110.522 Y127.538 E220.14224
G1 X110.716 Y127.331 E220.15167
G1 X110.903 Y127.062 E220.16257
G1 X111.127 Y126.69 E220.17701
G1 X111.438 Y126.357 E220.19217
G1 X111.829 Y126.098 E220.20777
G1 X112.126 Y125.918 E220.21932
G1 X112.44 Y125.766 E220.23092
G1 X112.702 Y125.667 E220.24023
G1 X112.758 Y125.637 E220.24235
G1 X113.08 Y125.517 E220.25378
G1 X113.457 Y125.344 E220.26757
G1 X113.686 Y125.222 E220.2762
G1 X114.422 Y124.765 E220.30502
G1 X114.483 Y124.541 E220.31274
G1 X114.458 Y123.92 E220.33341
G1 X114.464 Y123.596 E220.34419
G1 X114.538 Y122.636 E220.37621
G1 X114.618 Y122.006 E220.39734
G1 X114.672 Y121.465 E220.41542
G1 X114.689 Y121.156 E220.42571
G1 X114.722 Y119.797 E220.47093
G1 X114.798 Y118.837 E220.50295
G1 X114.921 Y117.889 E220.53475
G1 X115.071 Y116.389 E220.58489
G1 X115.166 Y115.673 E220.60891
G1 X115.216 Y115.05 E220.6297
G1 X115.262 Y113.792 E220.67157
G1 X115.26 Y113.168 E220.69232
G1 X115.217 Y111.91 E220.73419
G1 X115.149 Y110.969 E220.76557
G1 X115.05 Y110.028 E220.79704
G1 X114.923 Y109.079 E220.82888
G1 X114.792 Y107.883 E220.8689
G1 X114.729 Y106.848 E220.90339
G1 X114.716 Y105.978 E220.93233
G1 X114.682 Y105.268 E220.95597
G1 X114.673 Y104.622 E220.97746
G1 X114.654 Y104.371 E220.98583
G1 X114.467 Y104.116 E220.99635
G1 X114.102 Y103.99 E221.00919
G1 X113.735 Y103.796 E221.023
G1 X113.466 Y103.702 E221.03248
G1 X113.413 Y103.672 E221.0345
G1 X113.126 Y103.572 E221.04461
G1 X112.524 Y103.448 E221.06505
G1 X112.14 Y103.324 E221.07847
G1 X111.53 Y102.94 E221.10245
G1 X110.524 Y102.204 E221.14391
G1 X110.225 Y102.045 E221.15517
G1 X109.956 Y101.929 E221.16491
G1 X109.734 Y101.938 E221.1723
G1 X109.471 Y102.078 E221.18221
G1 X109.183 Y102.267 E221.19367
G1 X108.778 Y102.654 E221.2123
G1 X108.228 Y103.123 E221.23634
G1 X107.896 Y103.357 E221.24985
G1 X107.571 Y103.534 E221.26216
G1 X107.289 Y103.667 E221.27253
G1 X106.897 Y103.777 E221.28607
G1 X106.278 Y103.905 E221.3071
G1 X105.985 Y104.008 E221.31743
G1 X105.699 Y104.139 E221.32789
G1 X105.366 Y104.233 E221.3394
G1 X105.12 Y104.401 E221.3493
G1 X105.067 Y104.497 E221.35295
G1 X105.077 Y104.762 E221.36177
G1 X105.124 Y105.393 E221.38282
G1 X105.149 Y106.986 E221.43581
G1 X105.09 Y108.574 E221.48866
G1 X105.005 Y109.783 E221.52897
G1 X104.962 Y110.793 E221.56259
G1 X104.909 Y111.431 E221.58389
G1 X104.837 Y112.061 E221.60498
G1 X104.776 Y112.946 E221.63448
G1 X104.766 Y113.308 E221.64653
G1 X104.81 Y115.192 E221.70921
G1 X104.872 Y115.811 E221.7299
G1 X105.021 Y116.733 E221.76096
G1 X105.081 Y117.019 E221.77068
G1 X105.183 Y117.657 E221.79217
G1 X105.23 Y118.016 E221.80421
G1 X105.331 Y118.608 E221.82419
G1 X105.456 Y119.611 E221.85781
G1 X105.476 Y119.937 E221.86867
G1 X105.479 Y120.221 E221.87811
G1 X105.431 Y121.213 E221.91115
G1 X105.428 Y121.519 E221.92133
G1 X105.438 Y121.826 E221.93154
G1 X105.463 Y122.131 E221.94172
G1 X105.636 Y123.363 E221.9831
G1 X105.668 Y123.73 E221.99535
G1 X105.67 Y124.026 E222.0052
G1 X105.635 Y124.637 E222.02555
G1 X105.701 Y124.76 E222.03019
G1 X106.287 Y125.032 E222.05168
G1 X106.485 Y125.165 E222.05962
G1 X106.908 Y125.354 E222.07503
G1 X107.564 Y125.618 E222.09854
G1 X108.193 Y125.914 E222.12167
G1 X108.53 Y126.116 E222.13473
G1 X108.918 Y126.378 E222.15031
G1 X109.264 Y126.707 E222.16619
G1 X109.745 Y127.467 E222.1961
G1 X110.084 Y127.718 E222.21013
G0 F9000 X110.23 Y127.19
;TYPE:FILL
G1 F1387.6 X110.003 Y126.963 E222.22081
G0 F9000 X110.191 Y126.855
G0 X109.819 Y126.369
G0 X108.802 Y125.463
G0 X108.69 Y125.65
G1 F1387.6 X106.073 Y123.034 E222.34388
G0 F9000 X106.125 Y123.465
G1 F1387.6 X114.198 Y121.302 E222.62186
G0 F9000 X113.981 Y121.29
G0 X113.849 Y122.514
G0 X114.066 Y122.541
G1 F1387.6 X105.255 Y113.731 E223.03628
G0 F9000 X105.476 Y113.727
G0 X105.625 Y111.253
G0 X105.406 Y111.235
G1 F1387.6 X114.41 Y108.822 E223.34632
G0 F9000 X114.194 Y108.844
G0 X114.003 Y105.736
G0 X114.222 Y105.727
G1 F1387.6 X112.405 Y103.91 E223.43179
G0 F9000 X111.719 Y103.628
G1 F1387.6 X106.144 Y124.435 E224.14824
G0 F9000 X106.337 Y124.304
G0 X112.004 Y125.201
G0 X112.098 Y125.398
G1 F1387.6 X114.658 Y115.844 E224.47722
G0 F9000 X114.738 Y114.946
G1 F1387.6 X105.626 Y117.387 E224.79097
G0 F9000 X105.842 Y117.354
G0 X114.529 Y114.729
G0 X114.747 Y114.737
G1 F1387.6 X105.605 Y105.595 E225.22098
G0 F9000 X105.575 Y104.978
G1 F1387.6 X111.391 Y103.419 E225.42125
G0 F9000 X110.562 Y103.491
;TYPE:SKIN
G1 F1168.5 X109.889 Y103.268 E225.44925
G1 X109.319 Y103.505 E225.47364
G1 X109.208 Y103.336 E225.48162
G1 X109.682 Y102.895 E225.50719
G1 X109.873 Y102.769 E225.51623
G1 X110.1 Y102.884 E225.52628
G1 X110.663 Y103.295 E225.55381
G1 X110.562 Y103.491 E225.56252
G0 F9000 X110.952 Y103.755
;MESH:NONMESH
G0 F300 X110.952 Y103.755 Z16.8
G0 F9000 X110.184 Y126.926
G0 X110.192 Y127.359
;TIME_ELAPSED:641.266117
;LAYER:83
;TYPE:WALL-INNER
;MESH:llama.ply
G1 F1395.9 X110.433 Y127.093 E225.57446
G1 X110.834 Y126.45 E225.59966
G1 X111.217 Y126.056 E225.61794
G1 X111.523 Y125.844 E225.63032
G1 X111.927 Y125.597 E225.64607
G1 X112.265 Y125.429 E225.65862
G1 X112.922 Y125.167 E225.68215
G1 X113.389 Y124.95 E225.69928
G1 X113.784 Y124.704 E225.71475
G1 X114.041 Y124.558 E225.72458
G1 X114.026 Y123.908 E225.74621
G1 X114.038 Y123.561 E225.75776
G1 X114.126 Y122.54 E225.79184
G1 X114.202 Y121.963 E225.8112
G1 X114.255 Y121.36 E225.83133
G1 X114.29 Y120.092 E225.87352
G1 X114.331 Y119.44 E225.89525
G1 X114.391 Y118.803 E225.91653
G1 X114.563 Y117.521 E225.95955
G1 X114.682 Y116.498 E225.99381
G1 X114.768 Y115.932 E226.01285
G1 X114.839 Y115.323 E226.03324
G1 X114.859 Y115.03 E226.04301
G1 X114.906 Y113.785 E226.08445
G1 X114.905 Y113.174 E226.10477
G1 X114.865 Y111.927 E226.14627
G1 X114.809 Y110.996 E226.17729
G1 X114.754 Y110.383 E226.19776
G1 X114.678 Y109.774 E226.21817
G1 X114.577 Y109.154 E226.23906
G1 X114.439 Y107.835 E226.28317
G1 X114.372 Y106.879 E226.31505
G1 X114.316 Y105.871 E226.34863
G1 X114.273 Y105.303 E226.36757
G1 X114.26 Y104.478 E226.39501
G1 X114.231 Y104.415 E226.39732
G1 X113.868 Y104.216 E226.41109
G1 X113.496 Y104.058 E226.42453
G1 X113.246 Y103.923 E226.43398
G1 X113.009 Y103.834 E226.4424
G1 X112.613 Y103.746 E226.45589
G1 X112.265 Y103.636 E226.46803
G1 X111.938 Y103.493 E226.4799
G1 X111.562 Y103.255 E226.4947
G1 X111.105 Y102.935 E226.51326
G1 X110.843 Y102.726 E226.52441
G1 X110.328 Y102.367 E226.54529
G1 X109.908 Y102.166 E226.56077
G1 X109.795 Y102.17 E226.56453
G1 X109.404 Y102.409 E226.57978
G1 X109.149 Y102.627 E226.59093
G1 X108.82 Y102.947 E226.6062
G1 X108.44 Y103.278 E226.62296
G1 X108.135 Y103.507 E226.63565
G1 X107.858 Y103.693 E226.64674
G1 X107.359 Y103.927 E226.66507
G1 X106.973 Y104.045 E226.6785
G1 X106.708 Y104.114 E226.68761
G1 X106.129 Y104.297 E226.7078
G1 X105.702 Y104.495 E226.72346
G1 X105.476 Y104.574 E226.73142
G1 X105.525 Y105.389 E226.75858
G1 X105.529 Y105.724 E226.76972
G1 X105.512 Y107.008 E226.81243
G1 X105.433 Y108.608 E226.86571
G1 X105.334 Y109.862 E226.90755
G1 X105.31 Y110.496 E226.92865
G1 X105.278 Y111.014 E226.94591
G1 X105.163 Y112.097 E226.98214
G1 X105.119 Y112.71 E227.00258
G1 X105.097 Y113.314 E227.02268
G1 X105.119 Y114.233 E227.05325
G1 X105.168 Y115.153 E227.0839
G1 X105.239 Y115.749 E227.10386
G1 X105.409 Y116.717 E227.13655
G1 X105.472 Y117.002 E227.14626
G1 X105.783 Y118.917 E227.21078
G1 X105.846 Y119.419 E227.22761
G1 X105.883 Y119.893 E227.24343
G1 X105.89 Y120.274 E227.2561
G1 X105.857 Y120.912 E227.27735
G1 X105.844 Y121.519 E227.29754
G1 X105.853 Y121.802 E227.30696
G1 X105.878 Y122.085 E227.31641
G1 X106.054 Y123.333 E227.35833
G1 X106.086 Y123.68 E227.36992
G1 X106.092 Y124.083 E227.38332
G1 X106.07 Y124.485 E227.39671
G1 X106.453 Y124.671 E227.41087
G1 X106.8 Y124.88 E227.42435
G1 X107.179 Y125.065 E227.43837
G1 X107.715 Y125.263 E227.45738
G1 X108.033 Y125.406 E227.46898
G1 X108.416 Y125.603 E227.4833
G1 X108.736 Y125.797 E227.49575
G1 X109.125 Y126.062 E227.5114
G1 X109.566 Y126.459 E227.53114
G1 X109.89 Y126.963 E227.55107
G1 X109.986 Y127.134 E227.55759
G1 X110.192 Y127.359 E227.56774
G0 F9000 X110.086 Y127.769
;TYPE:WALL-OUTER
G1 F1395.9 X110.276 Y127.759 E227.57406
G1 X110.524 Y127.59 E227.58405
G1 X110.754 Y127.335 E227.59547
G1 X111.167 Y126.681 E227.62119
G1 X111.453 Y126.38 E227.635
G1 X111.733 Y126.185 E227.64635
G1 X112.128 Y125.943 E227.66176
G1 X112.442 Y125.788 E227.67341
G1 X113.08 Y125.535 E227.69623
G1 X113.58 Y125.302 E227.71458
G1 X114.021 Y125.029 E227.73183
G1 X114.387 Y124.819 E227.74587
G1 X114.44 Y124.544 E227.75518
G1 X114.426 Y123.922 E227.77587
G1 X114.437 Y123.595 E227.78676
G1 X114.518 Y122.636 E227.81877
G1 X114.6 Y122.007 E227.83986
G1 X114.655 Y121.383 E227.8607
G1 X114.689 Y120.117 E227.90282
G1 X114.729 Y119.478 E227.92412
G1 X114.79 Y118.831 E227.94573
G1 X114.965 Y117.527 E227.98949
G1 X115.078 Y116.558 E228.02194
G1 X115.164 Y115.985 E228.04121
G1 X115.237 Y115.36 E228.06214
G1 X115.259 Y115.051 E228.07244
G1 X115.306 Y113.792 E228.11435
G1 X115.305 Y113.168 E228.1351
G1 X115.265 Y111.909 E228.177
G1 X115.208 Y110.966 E228.20842
G1 X115.152 Y110.341 E228.22929
G1 X115.074 Y109.717 E228.2502
G1 X114.971 Y109.078 E228.27173
G1 X114.838 Y107.807 E228.31424
G1 X114.772 Y106.857 E228.34591
G1 X114.715 Y105.841 E228.37975
G1 X114.672 Y105.268 E228.39887
G1 X114.662 Y104.624 E228.42029
G1 X114.647 Y104.365 E228.42892
G1 X114.547 Y104.14 E228.43711
G1 X114.046 Y103.857 E228.45624
G1 X113.67 Y103.698 E228.46982
G1 X113.413 Y103.559 E228.47954
G1 X113.123 Y103.449 E228.48986
G1 X112.731 Y103.364 E228.5032
G1 X112.421 Y103.268 E228.51399
G1 X112.13 Y103.143 E228.52453
G1 X111.791 Y102.927 E228.53789
G1 X111.354 Y102.621 E228.55564
G1 X111.082 Y102.405 E228.56719
G1 X110.53 Y102.02 E228.58957
G1 X110.23 Y101.876 E228.60064
G1 X109.957 Y101.763 E228.61047
G1 X109.729 Y101.772 E228.61806
G1 X109.461 Y101.906 E228.62803
G1 X109.168 Y102.084 E228.63943
G1 X108.879 Y102.331 E228.65207
G1 X108.557 Y102.645 E228.66703
G1 X108.165 Y102.986 E228.68431
G1 X107.911 Y103.175 E228.69484
G1 X107.643 Y103.355 E228.70558
G1 X107.23 Y103.548 E228.72074
G1 X106.597 Y103.73 E228.74265
G1 X105.984 Y103.923 E228.76402
G1 X105.534 Y104.132 E228.78053
G1 X105.141 Y104.3 E228.79474
G1 X105.07 Y104.481 E228.80121
G1 X105.125 Y105.394 E228.83163
G1 X105.129 Y105.717 E228.84237
G1 X105.112 Y106.988 E228.88465
G1 X105.034 Y108.576 E228.93753
G1 X104.934 Y109.839 E228.97967
G1 X104.911 Y110.472 E229.00074
G1 X104.88 Y110.972 E229.0174
G1 X104.765 Y112.061 E229.05382
G1 X104.719 Y112.688 E229.07473
G1 X104.697 Y113.312 E229.0955
G1 X104.719 Y114.249 E229.12667
G1 X104.769 Y115.187 E229.15792
G1 X104.843 Y115.807 E229.17868
G1 X105.017 Y116.795 E229.21205
G1 X105.077 Y117.066 E229.22128
G1 X105.386 Y118.967 E229.28534
G1 X105.447 Y119.45 E229.30153
G1 X105.484 Y119.936 E229.31774
G1 X105.49 Y120.263 E229.32862
G1 X105.457 Y120.898 E229.34977
G1 X105.444 Y121.521 E229.37049
G1 X105.453 Y121.826 E229.38064
G1 X105.48 Y122.131 E229.39083
G1 X105.659 Y123.399 E229.43342
G1 X105.687 Y123.715 E229.44397
G1 X105.693 Y124.045 E229.45495
G1 X105.659 Y124.642 E229.47484
G1 X105.711 Y124.749 E229.47879
G1 X105.975 Y124.888 E229.48872
G1 X106.292 Y125.038 E229.50038
G1 X106.61 Y125.233 E229.51279
G1 X107.01 Y125.429 E229.5276
G1 X107.551 Y125.628 E229.54678
G1 X107.878 Y125.776 E229.55871
G1 X108.208 Y125.945 E229.57105
G1 X108.537 Y126.145 E229.58385
G1 X108.891 Y126.387 E229.59811
G1 X109.242 Y126.705 E229.61387
G1 X109.554 Y127.18 E229.63277
G1 X109.654 Y127.362 E229.63968
G1 X109.865 Y127.612 E229.65056
G1 X110.086 Y127.769 E229.65957
G0 F9000 X110.259 Y127.219
;TYPE:FILL
G1 F1395.9 X109.946 Y126.907 E229.67427
G0 F9000 X110.132 Y126.788
G0 X109.819 Y126.393
G0 X108.87 Y125.53
G0 X108.756 Y125.717
G1 F1395.9 X106.094 Y123.054 E229.79951
G0 F9000 X106.145 Y123.46
G1 F1395.9 X114.175 Y121.308 E230.07601
G0 F9000 X113.958 Y121.302
G0 X113.832 Y122.495
G0 X114.049 Y122.524
G1 F1395.9 X105.184 Y113.66 E230.49297
G0 F9000 X105.405 Y113.656
G0 X105.55 Y111.277
G0 X105.332 Y111.254
G1 F1395.9 X114.458 Y108.809 E230.80721
G0 F9000 X114.242 Y108.831
G0 X114.006 Y105.746
G0 X114.225 Y105.73
G1 F1395.9 X112.182 Y103.687 E230.9033
G0 F9000 X111.76 Y103.476
G1 F1395.9 X106.154 Y124.396 E231.62366
G0 F9000 X106.36 Y124.316
G0 X111.995 Y125.229
G0 X112.091 Y125.425
G1 F1395.9 X114.727 Y115.586 E231.96244
G0 F9000 X114.781 Y114.934
G1 F1395.9 X105.615 Y117.39 E232.27806
G0 F9000 X105.832 Y117.355
G0 X114.57 Y114.77
G0 X114.788 Y114.778
G1 F1395.9 X105.607 Y105.597 E232.70991
G0 F9000 X105.581 Y104.976
G1 F1395.9 X111.588 Y103.366 E232.91675
G0 F9000 X111.47 Y103.552
G0 X109.286 Y103.276
G0 X109.273 Y103.111
;TYPE:SKIN
G1 F1238.1 X109.252 Y103.047 E232.91928
G1 X109.63 Y102.722 E232.93797
G1 X109.865 Y102.579 E232.94829
G1 X110.134 Y102.702 E232.95938
G1 X110.524 Y102.976 E232.97725
G1 X110.518 Y103.007 E232.97844
G1 X109.273 Y103.111 E233.02529
G0 F9000 X109.31 Y103.575
;MESH:NONMESH
G0 F300 X109.31 Y103.575 Z17
G0 F9000 X110.191 Y126.967
G0 X110.181 Y127.38
;TIME_ELAPSED:653.449624
;LAYER:84
;TYPE:WALL-INNER
;MESH:llama.ply
G1 F1384.6 X110.271 Y127.317 E233.02894
G1 X110.455 Y127.106 E233.03825
G1 X110.616 Y126.82 E233.04917
G1 X110.852 Y126.442 E233.06399
G1 X111.226 Y126.067 E233.08161
G1 X111.593 Y125.816 E233.09639
G1 X111.944 Y125.616 E233.10983
G1 X112.287 Y125.44 E233.12265
G1 X112.657 Y125.296 E233.13586
G1 X113.263 Y125.027 E233.15791
G1 X113.501 Y124.891 E233.16703
G1 X114.002 Y124.579 E233.18666
G1 X113.995 Y123.896 E233.20938
G1 X114.012 Y123.563 E233.22047
G1 X114.064 Y122.929 E233.24162
G1 X114.216 Y121.655 E233.2843
G1 X114.237 Y121.366 E233.29394
G1 X114.273 Y120.083 E233.33663
G1 X114.351 Y119.113 E233.36899
G1 X114.425 Y118.461 E233.39082
G1 X114.664 Y116.79 E233.44696
G1 X114.711 Y116.398 E233.46009
G1 X114.794 Y115.924 E233.4761
G1 X114.867 Y115.323 E233.49623
G1 X114.923 Y114.398 E233.52705
G1 X114.952 Y113.676 E233.55109
G1 X114.951 Y113.175 E233.56775
G1 X114.911 Y111.944 E233.60872
G1 X114.797 Y110.375 E233.66104
G1 X114.729 Y109.77 E233.68129
G1 X114.596 Y108.957 E233.70869
G1 X114.492 Y108.001 E233.74067
G1 X114.347 Y106.109 E233.80378
G1 X114.267 Y105.322 E233.8301
G1 X114.236 Y104.351 E233.86241
G1 X113.873 Y104.149 E233.87622
G1 X113.662 Y104.055 E233.88391
G1 X113.23 Y103.806 E233.90049
G1 X112.993 Y103.704 E233.90907
G1 X112.886 Y103.679 E233.91273
G1 X112.342 Y103.509 E233.93168
G1 X111.947 Y103.332 E233.94608
G1 X111.333 Y102.914 E233.97079
G1 X110.911 Y102.584 E233.9886
G1 X110.62 Y102.379 E234.00044
G1 X110.347 Y102.213 E234.01107
G1 X109.919 Y102.012 E234.0268
G1 X109.777 Y102.016 E234.03152
G1 X109.326 Y102.293 E234.04913
G1 X109.066 Y102.509 E234.06037
G1 X108.578 Y102.972 E234.08274
G1 X108.083 Y103.376 E234.10399
G1 X107.803 Y103.564 E234.11521
G1 X107.429 Y103.756 E234.12919
G1 X107.158 Y103.842 E234.13865
G1 X106.72 Y103.999 E234.15412
G1 X106.404 Y104.137 E234.16559
G1 X106.118 Y104.223 E234.17553
G1 X105.483 Y104.515 E234.19877
G1 X105.534 Y105.401 E234.22829
G1 X105.532 Y105.723 E234.239
G1 X105.494 Y106.715 E234.27202
G1 X105.381 Y108.602 E234.33489
G1 X105.32 Y109.241 E234.35624
G1 X105.226 Y110.842 E234.40958
G1 X105.124 Y111.781 E234.441
G1 X105.048 Y112.917 E234.47887
G1 X105.04 Y113.307 E234.49184
G1 X105.066 Y114.227 E234.52245
G1 X105.135 Y115.148 E234.55317
G1 X105.169 Y115.439 E234.56291
G1 X105.228 Y115.798 E234.57502
G1 X105.381 Y116.608 E234.60243
G1 X105.464 Y116.999 E234.61573
G1 X105.791 Y118.92 E234.68054
G1 X105.871 Y119.58 E234.70265
G1 X105.898 Y119.953 E234.71509
G1 X105.904 Y120.317 E234.7272
G1 X105.863 Y121.222 E234.75733
G1 X105.871 Y121.799 E234.77652
G1 X105.898 Y122.082 E234.78598
G1 X106.076 Y123.332 E234.82797
G1 X106.108 Y123.68 E234.8396
G1 X106.116 Y124.132 E234.85463
G1 X106.095 Y124.502 E234.86696
G1 X106.458 Y124.675 E234.88033
G1 X106.818 Y124.902 E234.89449
G1 X107.129 Y125.061 E234.9061
G1 X107.715 Y125.279 E234.9269
G1 X108.086 Y125.446 E234.94043
G1 X108.418 Y125.625 E234.95298
G1 X108.767 Y125.838 E234.96658
G1 X109.229 Y126.16 E234.98531
G1 X109.529 Y126.424 E234.9986
G1 X109.897 Y126.987 E235.02097
G1 X109.995 Y127.18 E235.02817
G1 X110.181 Y127.38 E235.03725
G0 F9000 X110.09 Y127.807
;TYPE:WALL-OUTER
G1 F1384.6 X110.279 Y127.798 E235.04355
G1 X110.54 Y127.617 E235.05411
G1 X110.783 Y127.338 E235.06642
G1 X110.956 Y127.032 E235.07811
G1 X111.158 Y126.707 E235.09083
G1 X111.454 Y126.398 E235.10507
G1 X111.806 Y126.155 E235.11929
G1 X112.128 Y125.972 E235.13161
G1 X112.451 Y125.805 E235.1437
G1 X112.811 Y125.666 E235.15654
G1 X113.444 Y125.385 E235.17957
G1 X114.054 Y125.023 E235.20317
G1 X114.362 Y124.818 E235.21547
G1 X114.401 Y124.549 E235.22451
G1 X114.395 Y123.915 E235.2456
G1 X114.41 Y123.596 E235.25622
G1 X114.464 Y122.955 E235.27762
G1 X114.614 Y121.693 E235.31989
G1 X114.637 Y121.386 E235.33013
G1 X114.672 Y120.115 E235.37242
G1 X114.749 Y119.157 E235.40438
G1 X114.821 Y118.518 E235.42577
G1 X115.061 Y116.842 E235.48208
G1 X115.105 Y116.466 E235.49467
G1 X115.19 Y115.982 E235.51102
G1 X115.265 Y115.359 E235.53189
G1 X115.323 Y114.418 E235.56325
G1 X115.352 Y113.684 E235.58768
G1 X115.351 Y113.168 E235.60484
G1 X115.311 Y111.923 E235.64627
G1 X115.195 Y110.338 E235.69913
G1 X115.125 Y109.715 E235.71998
G1 X114.994 Y108.914 E235.74698
G1 X114.891 Y107.97 E235.77856
G1 X114.741 Y106.033 E235.84318
G1 X114.665 Y105.285 E235.86818
G1 X114.636 Y104.348 E235.89936
G1 X114.574 Y104.122 E235.90716
G1 X114.345 Y103.953 E235.91662
G1 X114.049 Y103.789 E235.92788
G1 X113.862 Y103.708 E235.93466
G1 X113.41 Y103.448 E235.952
G1 X113.118 Y103.322 E235.96258
G1 X112.991 Y103.292 E235.96692
G1 X112.478 Y103.133 E235.98478
G1 X112.134 Y102.978 E235.99733
G1 X111.579 Y102.599 E236.01968
G1 X111.149 Y102.263 E236.03783
G1 X110.84 Y102.045 E236.05041
G1 X110.537 Y101.86 E236.06222
G1 X110.233 Y101.717 E236.07339
G1 X109.96 Y101.61 E236.08315
G1 X109.726 Y101.617 E236.09093
G1 X109.459 Y101.742 E236.10074
G1 X109.092 Y101.967 E236.11506
G1 X108.8 Y102.21 E236.12769
G1 X108.324 Y102.663 E236.14955
G1 X107.875 Y103.033 E236.1689
G1 X107.577 Y103.233 E236.18083
G1 X107.228 Y103.406 E236.19379
G1 X107.035 Y103.461 E236.20047
G1 X106.572 Y103.627 E236.21682
G1 X106.259 Y103.764 E236.22819
G1 X105.982 Y103.846 E236.2378
G1 X105.682 Y103.976 E236.24867
G1 X105.364 Y104.131 E236.26044
G1 X105.141 Y104.26 E236.26901
G1 X105.08 Y104.472 E236.27634
G1 X105.134 Y105.399 E236.30723
G1 X105.132 Y105.717 E236.3178
G1 X105.095 Y106.691 E236.35022
G1 X104.981 Y108.581 E236.4132
G1 X104.921 Y109.211 E236.43425
G1 X104.828 Y110.799 E236.48716
G1 X104.726 Y111.746 E236.51884
G1 X104.648 Y112.9 E236.5573
G1 X104.64 Y113.309 E236.57091
G1 X104.666 Y114.247 E236.60212
G1 X104.737 Y115.186 E236.63344
G1 X104.773 Y115.494 E236.64376
G1 X104.835 Y115.872 E236.6565
G1 X105.07 Y117.066 E236.69697
G1 X105.394 Y118.968 E236.76114
G1 X105.472 Y119.609 E236.78262
G1 X105.498 Y119.979 E236.79496
G1 X105.504 Y120.306 E236.80583
G1 X105.463 Y121.212 E236.836
G1 X105.471 Y121.825 E236.85639
[truncated: 551,010 more chars]
