# Supplementary material for: Hybrid reasoning for perception, explanation, and autonomous action in manufacturing
Source: Nat Commun. 2026 May 18;17:6589. doi: 10.1038/s41467-026-72378-9 (PMC13381764; doi:10.1038/s41467-026-72378-9)
Supplement: Supplementary file 3 — Supplementary Files [file 41467_2026_72378_MOESM3_ESM.zip › supplementary-files/ShapE/heart.gcode]

;FLAVOR:Marlin
;TIME:1066
;Filament used: 0.303384m
;Layer height: 0.2
;MINX:104.066
;MINY:102.9
;MINZ:0.2
;MAXX:115.793
;MAXY:117.909
;MAXZ:18.8
M140 S50
M105
M190 S50
M104 S200
M105
M109 S200
M82 ;absolute extrusion mode
M201 X500.00 Y500.00 Z100.00 E5000.00 ;Setup machine max acceleration
M203 X500.00 Y500.00 Z10.00 E50.00 ;Setup machine max feedrate
M204 P500.00 R1000.00 T500.00 ;Setup Print/Retract/Travel acceleration
M205 X8.00 Y8.00 Z0.40 E5.00 ;Setup Jerk
M220 S100 ;Reset Feedrate
M221 S100 ;Reset Flowrate

G28 ;Home
M420 S1 Z2 ;Enable ABL using saved Mesh and Fade Height

G92 E0 ;Reset Extruder
G1 Z2.0 F3000 ;Move Z Axis up
G1 X10.1 Y20 Z0.28 F1000.0 ;Move to start position
G1 X10.1 Y40.0 Z0.28 F1000.0 E15 ;Draw the first line
G1 X10.4 Y40.0 Z0.28 F1000.0 ;Move to side a little
G1 X10.4 Y20 Z0.28 F1000.0 E30 ;Draw the second line
G92 E0 ;Reset Extruder
G1 Z2.0 F3000 ;Move Z Axis up

EXTRUDING_START
G92 E0
G92 E0
G1 F2700 E-5
;LAYER_COUNT:94
;LAYER:0
M106 S255
;MESH:heart_0.ply
G0 F6000 X108.649 Y109.835 Z0.2
;TYPE:WALL-INNER
G1 F2700 E0
G1 F600 X108.883 Y109.805 E0.00785
G1 X109.357 Y109.685 E0.02411
G1 X109.741 Y109.399 E0.04003
G1 X109.917 Y109.13 E0.05073
G1 X110 Y108.913 E0.05845
G1 X110.013 Y108.289 E0.07921
G1 X109.924 Y107.563 E0.10354
G1 X109.722 Y107.248 E0.11599
G1 X109.569 Y107.248 E0.12107
G1 X109.326 Y107.555 E0.1341
G1 X109.168 Y108.21 E0.15651
G1 X109.036 Y108.661 E0.17214
G1 X108.649 Y109.835 E0.21325
G0 F6000 X108.374 Y110.199
;TYPE:WALL-OUTER
G1 F600 X108.591 Y110.245 E0.22063
G1 X108.948 Y110.2 E0.2326
G1 X109.316 Y110.108 E0.24521
G1 X109.608 Y109.997 E0.2556
G1 X110.037 Y109.678 E0.27338
G1 X110.275 Y109.313 E0.28788
G1 X110.398 Y108.991 E0.29934
G1 X110.414 Y108.269 E0.32336
G1 X110.327 Y107.568 E0.34686
G1 X110.229 Y107.301 E0.35632
G1 X110.069 Y107.023 E0.36698
G1 X109.877 Y106.848 E0.37562
G1 X109.493 Y106.848 E0.3884
G1 X109.259 Y106.994 E0.39757
G1 X109.01 Y107.309 E0.41092
G1 X108.909 Y107.578 E0.42048
G1 X108.776 Y108.125 E0.4392
G1 X108.656 Y108.535 E0.45341
G1 X108.266 Y109.712 E0.49465
G1 X108.249 Y110.069 E0.50654
G1 X108.374 Y110.199 E0.51254
G0 F6000 X108.524 Y109.932
G0 X108.928 Y109.308
G0 X109.146 Y109.381
;TYPE:SKIN
G1 F705.9 X109.361 Y108.733 E0.53184
G1 X109.477 Y108.332 E0.54364
G1 X109.614 Y107.766 E0.56011
G1 X109.682 Y108.314 E0.57572
G1 X109.668 Y108.905 E0.59243
G1 X109.496 Y109.169 E0.60134
G1 X109.256 Y109.346 E0.60977
G1 X109.146 Y109.381 E0.61303
;MESH:NONMESH
G0 F300 X109.146 Y109.381 Z0.4
G0 F6000 X108.433 Y110.012
;TIME_ELAPSED:6.574272
;LAYER:1
;TYPE:WALL-INNER
;MESH:heart_0.ply
G1 F600 X108.643 Y109.999 E0.62003
G1 X109.015 Y109.922 E0.63267
G1 X109.425 Y109.807 E0.64683
G1 X109.84 Y109.538 E0.66328
G1 X110.007 Y109.363 E0.67132
G1 X110.117 Y109.171 E0.67868
G1 X110.181 Y108.94 E0.68666
G1 X110.182 Y108.329 E0.70698
G1 X110.12 Y107.494 E0.73483
G1 X110.011 Y107.194 E0.74544
G1 X109.836 Y106.981 E0.75461
G1 X109.671 Y106.983 E0.7601
G1 X109.487 Y107.052 E0.76664
G1 X109.295 Y107.258 E0.776
G1 X109.132 Y107.548 E0.78707
G1 X109.015 Y108.067 E0.80476
G1 X108.896 Y108.477 E0.81896
G1 X108.595 Y109.275 E0.84733
G1 X108.552 Y109.431 E0.85271
G1 X108.453 Y109.703 E0.86234
G1 X108.433 Y110.012 E0.87264
G0 F7500 X108.362 Y110.416
;TYPE:WALL-OUTER
G1 F600 X108.695 Y110.397 E0.88373
G1 X109.121 Y110.308 E0.8982
G1 X109.437 Y110.22 E0.90911
G1 X109.719 Y110.093 E0.9194
G1 X110.098 Y109.848 E0.93441
G1 X110.329 Y109.604 E0.94559
G1 X110.489 Y109.327 E0.95623
G1 X110.581 Y108.994 E0.96772
G1 X110.582 Y108.315 E0.9903
G1 X110.528 Y107.571 E1.01511
G1 X110.478 Y107.306 E1.02408
G1 X110.339 Y106.927 E1.03751
G1 X110.051 Y106.627 E1.05134
G1 X109.827 Y106.561 E1.05911
G1 X109.575 Y106.591 E1.06755
G1 X109.259 Y106.711 E1.07879
G1 X108.971 Y107.02 E1.09284
G1 X108.814 Y107.297 E1.10343
G1 X108.716 Y107.575 E1.11323
G1 X108.625 Y107.979 E1.12701
G1 X108.507 Y108.377 E1.14081
G1 X108.214 Y109.153 E1.1684
G1 X108.175 Y109.295 E1.1733
G1 X108.062 Y109.607 E1.18434
G1 X108.024 Y109.891 E1.19387
G1 X108.048 Y110.198 E1.20411
G1 X108.176 Y110.34 E1.21047
G1 X108.362 Y110.416 E1.21715
G0 F7500 X108.735 Y109.878
G0 X108.663 Y109.406
G0 X108.973 Y109.494
;TYPE:SKIN
G1 F454.5 X109.301 Y108.609 E1.25859
G1 X109.426 Y108.17 E1.27863
G1 X109.534 Y107.696 E1.29997
G1 X109.657 Y107.492 E1.31043
G1 X109.709 Y107.679 E1.31895
G1 X109.757 Y108.336 E1.34787
G1 X109.757 Y108.95 E1.37483
G1 X109.557 Y109.217 E1.38947
G1 F453.7 X109.244 Y109.417 E1.40581
G1 X108.973 Y109.494 E1.4182
;MESH:NONMESH
G0 F300 X108.973 Y109.494 Z0.6
G0 F7500 X108.421 Y110.157
;TIME_ELAPSED:9.313816
;LAYER:2
;TYPE:WALL-INNER
;MESH:heart_0.ply
G1 F600 X108.862 Y110.084 E1.43307
G1 X109.222 Y109.994 E1.44541
G1 X109.531 Y109.888 E1.45628
G1 X109.925 Y109.67 E1.47126
G1 X110.206 Y109.42 E1.48377
G1 X110.31 Y109.194 E1.49204
G1 X110.351 Y108.834 E1.50409
G1 X110.334 Y108.006 E1.53164
G1 X110.317 Y107.686 E1.54229
G1 X110.279 Y107.289 E1.55556
G1 X110.215 Y106.938 E1.56743
G1 X110.134 Y106.789 E1.57307
G1 X110 Y106.689 E1.57863
G1 X109.706 Y106.696 E1.58841
G1 X109.527 Y106.776 E1.59493
G1 X109.333 Y106.949 E1.60358
G1 X109.115 Y107.224 E1.61525
G1 X108.935 Y107.555 E1.62778
G1 X108.818 Y108.017 E1.64363
G1 X108.664 Y108.505 E1.66065
G1 X108.4 Y109.14 E1.68352
G1 X108.252 Y109.668 E1.70176
G1 X108.245 Y110.101 E1.71616
G1 X108.421 Y110.157 E1.72231
G0 F9000 X108.075 Y110.485
;TYPE:WALL-OUTER
G1 F600 X108.407 Y110.564 E1.73366
G1 X108.923 Y110.48 E1.75105
G1 X109.335 Y110.378 E1.76516
G1 X109.693 Y110.256 E1.77774
G1 X110.157 Y109.999 E1.79538
G1 X110.535 Y109.664 E1.81218
G1 X110.7 Y109.302 E1.82542
G1 X110.751 Y108.852 E1.84048
G1 X110.734 Y107.987 E1.86925
G1 X110.715 Y107.649 E1.88051
G1 X110.675 Y107.234 E1.89438
G1 X110.597 Y106.804 E1.90892
G1 X110.458 Y106.547 E1.91863
G1 X110.106 Y106.277 E1.93339
G1 X109.612 Y106.3 E1.94984
G1 X109.308 Y106.435 E1.9609
G1 X109.041 Y106.673 E1.9728
G1 X108.779 Y107.003 E1.98681
G1 X108.62 Y107.298 E1.99796
G1 X108.516 Y107.579 E2.00792
G1 X108.436 Y107.897 E2.01883
G1 X108.282 Y108.382 E2.03575
G1 X108.022 Y109.009 E2.05833
G1 X107.856 Y109.596 E2.07862
G1 X107.83 Y109.907 E2.089
G1 X107.852 Y110.227 E2.09967
G1 X107.944 Y110.375 E2.10546
G1 X108.075 Y110.485 E2.11115
G0 F9000 X108.341 Y109.847
G0 X108.559 Y109.02
G0 X109.132 Y109.26
;TYPE:SKIN
G1 F750 X109.255 Y109.217 E2.11462
G1 X109.591 Y109.031 E2.12484
G1 F764.3 X109.636 Y108.798 E2.13104
G1 F933.9 X109.674 Y108.159 E2.14471
G1 F1165 X109.645 Y107.632 E2.15376
G1 X109.558 Y107.795 E2.15692
G1 F937.5 X109.33 Y108.768 E2.17819
G1 F766.8 X109.132 Y109.26 E2.192
G0 F9000 X108.601 Y109.762
G1 F600 X108.813 Y109.728 E2.19914
G1 X109.123 Y109.645 E2.20981
G1 X109.39 Y109.554 E2.21919
G1 X109.711 Y109.376 E2.2314
G1 X109.949 Y109.165 E2.24198
G1 X109.99 Y108.81 E2.25387
G1 X109.974 Y108.015 E2.28031
G1 X109.957 Y107.707 E2.29057
G1 X109.917 Y107.311 E2.30381
G1 X109.859 Y107.051 E2.31267
G1 X109.666 Y107.111 E2.31939
G1 X109.416 Y107.424 E2.33272
G1 X109.271 Y107.688 E2.34273
G1 X109.174 Y108.078 E2.3561
G1 X108.993 Y108.655 E2.37621
G1 X108.74 Y109.263 E2.39812
G1 X108.601 Y109.762 E2.41535
;MESH:NONMESH
G0 F300 X108.601 Y109.762 Z0.8
G0 F9000 X108.149 Y110.219
;TIME_ELAPSED:12.748157
;LAYER:3
;TYPE:WALL-INNER
;MESH:heart_0.ply
G1 F600 X108.319 Y110.258 E2.42115
G1 X108.573 Y110.251 E2.4296
G1 X109.138 Y110.135 E2.44878
G1 X109.542 Y110.02 E2.46275
G1 X109.795 Y109.91 E2.47193
G1 X110.051 Y109.772 E2.4816
G1 X110.367 Y109.529 E2.49486
G1 X110.484 Y109.196 E2.5066
G1 X110.522 Y108.87 E2.51752
G1 X110.529 Y108.13 E2.54213
G1 X110.508 Y107.707 E2.55622
G1 X110.455 Y107.034 E2.57867
G1 X110.448 Y106.573 E2.594
G1 X110.358 Y106.51 E2.59766
G1 X110.042 Y106.4 E2.60879
G1 X109.572 Y106.48 E2.62464
G1 X109.433 Y106.556 E2.62991
G1 X109.211 Y106.795 E2.64076
G1 X109.009 Y107.097 E2.65285
G1 X108.911 Y107.227 E2.65826
G1 X108.776 Y107.476 E2.66768
G1 X108.67 Y107.733 E2.67693
G1 X108.457 Y108.395 E2.70006
G1 X108.221 Y108.967 E2.72064
G1 X108.044 Y109.775 E2.74815
G1 X108.1 Y110.148 E2.7607
G1 X108.149 Y110.219 E2.76356
G0 F9000 X108.026 Y110.609
;TYPE:WALL-OUTER
G1 F600 X108.287 Y110.66 E2.77241
G1 X108.62 Y110.649 E2.78349
G1 X109.232 Y110.524 E2.80427
G1 X109.678 Y110.398 E2.81968
G1 X109.971 Y110.27 E2.83032
G1 X110.269 Y110.109 E2.84158
G1 X110.601 Y109.854 E2.85551
G1 X110.755 Y109.634 E2.86444
G1 X110.876 Y109.286 E2.87669
G1 X110.922 Y108.895 E2.88979
G1 X110.929 Y108.122 E2.9155
G1 X110.91 Y107.711 E2.92918
G1 X110.854 Y107.003 E2.9528
G1 X110.848 Y106.606 E2.96601
G1 X110.796 Y106.365 E2.97421
G1 X110.615 Y106.175 E2.98294
G1 X110.076 Y105.988 E3.00191
G1 X109.439 Y106.097 E3.02341
G1 X109.184 Y106.236 E3.03307
G1 X108.896 Y106.547 E3.04716
G1 X108.689 Y106.857 E3.05956
G1 X108.574 Y107.01 E3.06593
G1 X108.414 Y107.304 E3.07706
G1 X108.294 Y107.596 E3.08756
G1 X108.087 Y108.243 E3.11016
G1 X107.837 Y108.849 E3.13196
G1 X107.673 Y109.606 E3.15772
G1 X107.656 Y109.872 E3.16659
G1 X107.696 Y110.267 E3.17979
G1 X107.873 Y110.523 E3.19014
G1 X108.026 Y110.609 E3.19598
G0 F9000 X108.423 Y109.888
;TYPE:SKIN
G1 F600 X108.459 Y109.528 E3.20801
G1 X108.565 Y109.081 E3.22329
G1 X108.789 Y108.534 E3.24295
G1 X109.007 Y107.861 E3.26648
G1 X109.214 Y107.424 E3.28256
G1 X109.495 Y107.021 E3.29891
G1 X109.675 Y106.826 E3.30773
G1 X110.009 Y106.769 E3.319
G1 X110.091 Y106.798 E3.32189
G1 X110.095 Y107.048 E3.33021
G1 X110.149 Y107.724 E3.35277
G1 X110.168 Y108.118 E3.36589
G1 X110.161 Y108.844 E3.39003
G1 X110.13 Y109.112 E3.39901
G1 X110.032 Y109.331 E3.40699
G1 X109.857 Y109.465 E3.41432
G1 X109.513 Y109.654 E3.42737
G1 X109.04 Y109.787 E3.44371
G1 X108.535 Y109.892 E3.46087
G1 X108.423 Y109.888 E3.4646
G0 F9000 X108.411 Y110.148
G0 X109.725 Y109.765
G0 X110.146 Y109.489
G0 X110.403 Y109.015
G0 X109.957 Y108.962
G1 F600 X109.472 Y109.447 E3.48741
G0 F9000 X108.932 Y109.421
G1 F600 X108.702 Y109.651 E3.49823
G0 F9000 X108.932 Y109.421
G1 F600 X109.964 Y108.39 E3.54675
G0 F9000 X109.952 Y107.836
G1 F600 X108.832 Y108.955 E3.59941
G0 F9000 X109.147 Y108.075
G1 F600 X109.54 Y107.682 E3.61789
G1 X109.541 Y107.681
G1 X109.915 Y107.307 E3.63548
;MESH:NONMESH
G0 F300 X109.915 Y107.307 Z1
G0 F9000 X110.373 Y107.271
G0 X110.325 Y109.161
G0 X110.193 Y109.458
G0 X109.559 Y109.828
G0 X108.34 Y110.147
G0 X108.214 Y110.357
;TIME_ELAPSED:17.308856
;LAYER:4
;TYPE:WALL-INNER
;MESH:heart_0.ply
G1 F600 X108.493 Y110.384 E3.64481
G1 X108.892 Y110.306 E3.65833
G1 X109.46 Y110.176 E3.67771
G1 X109.82 Y110.038 E3.69053
G1 X109.891 Y110.02 E3.69297
G1 X110.133 Y109.902 E3.70192
G1 X110.437 Y109.714 E3.71381
G1 X110.591 Y109.455 E3.72383
G1 X110.704 Y109.16 E3.73434
G1 X110.754 Y108.873 E3.74403
G1 X110.78 Y108.447 E3.75822
G1 X110.778 Y108.141 E3.7684
G1 X110.759 Y107.718 E3.78248
G1 X110.708 Y107.063 E3.80434
G1 X110.75 Y106.45 E3.82477
G1 X110.626 Y106.28 E3.83177
G1 X110.289 Y106.183 E3.84343
G1 X110.04 Y106.183 E3.85172
G1 X109.489 Y106.268 E3.87026
G1 X109.279 Y106.415 E3.87879
G1 X108.908 Y106.914 E3.89947
G1 X108.813 Y107.078 E3.90577
G1 X108.606 Y107.376 E3.91784
G1 X108.48 Y107.602 E3.92644
G1 X108.317 Y108.038 E3.94193
G1 X108.284 Y108.156 E3.946
G1 X108.149 Y108.507 E3.95851
G1 X108.005 Y108.928 E3.97331
G1 X107.925 Y109.477 E3.99176
G1 X107.896 Y109.872 E4.00493
G1 X107.969 Y110.217 E4.01666
G1 X108.022 Y110.302 E4.02
G1 X108.214 Y110.357 E4.02664
G0 F9000 X107.893 Y110.689
;TYPE:WALL-OUTER
G1 F600 X108.146 Y110.753 E4.03532
G1 X108.51 Y110.788 E4.04748
G1 X108.981 Y110.696 E4.06344
G1 X109.577 Y110.56 E4.08377
G1 X109.941 Y110.42 E4.09675
G1 X110.029 Y110.397 E4.09977
G1 X110.326 Y110.253 E4.11075
G1 X110.656 Y110.05 E4.12364
G1 X110.782 Y109.918 E4.1297
G1 X110.953 Y109.63 E4.14084
G1 X111.092 Y109.267 E4.15377
G1 X111.152 Y108.919 E4.16552
G1 X111.18 Y108.458 E4.18088
G1 X111.178 Y108.123 E4.19202
G1 X111.156 Y107.667 E4.20721
G1 X111.108 Y107.038 E4.22819
G1 X111.148 Y106.491 E4.24643
G1 X111.105 Y106.278 E4.25366
G1 X110.995 Y106.076 E4.26131
G1 X110.827 Y105.921 E4.26891
G1 X110.345 Y105.783 E4.28559
G1 X110.01 Y105.783 E4.29673
G1 X109.57 Y105.851 E4.31154
G1 X109.298 Y105.914 E4.32082
G1 X108.997 Y106.125 E4.33305
G1 X108.572 Y106.696 E4.35672
G1 X108.485 Y106.85 E4.36261
G1 X108.266 Y107.164 E4.37534
G1 X108.112 Y107.44 E4.38585
G1 X108.04 Y107.653 E4.39333
G1 X107.937 Y107.909 E4.40251
G1 X107.892 Y108.068 E4.408
G1 X107.77 Y108.379 E4.41911
G1 X107.725 Y108.534 E4.42448
G1 X107.615 Y108.828 E4.43492
G1 X107.527 Y109.434 E4.45529
G1 X107.506 Y109.733 E4.46526
G1 X107.517 Y110.015 E4.47465
G1 X107.592 Y110.369 E4.48668
G1 X107.736 Y110.6 E4.49573
G1 X107.893 Y110.689 E4.50174
G1 F2700 E-0.49826
G0 F9000 X108.201 Y110.243
G0 X108.662 Y110.154
G0 X108.856 Y109.496
G0 X109.094 Y109.227
G0 X109.576 Y108.047
;TYPE:SKIN
G1 F2700 E4.50174
G1 F597 X109.849 Y107.914 E4.51189
G1 F564.7 X109.934 Y107.794 E4.51708
G1 F554.3 X109.837 Y107.482 E4.52885
G1 F585.4 X109.691 Y107.355 E4.53545
G1 F615.4 X109.475 Y107.388 E4.54253
G1 F628.3 X109.398 Y107.473 E4.54617
G1 F612.2 X109.311 Y107.803 E4.5573
G1 F600 X109.378 Y107.962 E4.56304
G1 X109.576 Y108.047 E4.5702
G1 F2700 E-0.4298
G0 F9000 X109.094 Y109.227
G0 X108.279 Y109.991
G1 F2700 E4.5702
G1 F600 X108.264 Y109.659 E4.58126
G1 X108.357 Y109.017 E4.60283
G1 X108.485 Y108.64 E4.61607
G1 X108.603 Y108.343 E4.6267
G1 X108.658 Y108.156 E4.63319
G1 X108.838 Y107.677 E4.65021
G1 F615.4 X109.205 Y107.103 E4.6723
G1 X109.533 Y106.678 E4.68971
G1 F600 X109.63 Y106.611 E4.69363
G1 X110.178 Y106.526 E4.71208
G1 X110.379 Y106.583 E4.71902
G1 X110.348 Y107.085 E4.73575
G1 F564.7 X110.363 Y107.605 E4.75414
G1 F560.7 X110.416 Y108.146 E4.77348
G1 F597 X110.42 Y108.419 E4.78261
G1 F600 X110.386 Y108.983 E4.8014
G1 X110.267 Y109.296 E4.81254
G1 X110.161 Y109.461 E4.81906
G1 X109.858 Y109.647 E4.83089
G1 X109.311 Y109.839 E4.85017
G1 X109.275 Y109.468 E4.86257
G1 X109.118 Y109.346 E4.86918
G1 X108.88 Y109.38 E4.87717
G1 X108.803 Y109.482 E4.88143
G1 X108.634 Y109.987 E4.89914
G1 X108.476 Y110.022 E4.90452
G1 X108.279 Y109.991 E4.91115
G0 F9000 X108.531 Y109.663
G1 F600 X108.473 Y109.605 E4.91388
G0 F9000 X108.716 Y109.281
G1 F600 X108.545 Y109.11 E4.92192
G0 F9000 X108.682 Y108.682
G1 F600 X109.161 Y109.161 E4.94445
G0 F9000 X109.439 Y109.439
G1 F600 X109.545 Y109.545 E4.94944
G0 F9000 X109.931 Y109.366
G1 F600 X108.839 Y108.273 E5.00083
G0 F9000 X109.24 Y108.108
G1 F600 X108.984 Y107.852 E5.01287
G0 F9000 X109.241 Y108.11
G1 F600 X110.155 Y109.023 E5.05584
G0 F9000 X110.213 Y108.516
G1 F600 X109.926 Y108.229 E5.06934
G1 X109.925 Y108.228
G1 X109.841 Y108.144 E5.07329
G0 F9000 X110.149 Y107.321
G1 F600 X109.664 Y106.836 E5.0961
;MESH:NONMESH
G0 F300 X109.664 Y106.836 Z1.2
G0 F9000 X109.399 Y106.454
G0 X108.66 Y107.582
G0 X108.162 Y108.969
G0 X108.064 Y109.641
G0 X108.116 Y110.066
G0 X108.027 Y110.435
;TIME_ELAPSED:23.600793
;LAYER:5
;TYPE:WALL-INNER
;MESH:heart_0.ply
G1 F600 X108.508 Y110.501 E5.11225
G1 X108.918 Y110.413 E5.1262
G1 X109.45 Y110.32 E5.14416
G1 X109.626 Y110.25 E5.15046
G1 X109.943 Y110.151 E5.16151
G1 X110.202 Y110.04 E5.17088
G1 X110.481 Y109.894 E5.18135
G1 X110.763 Y109.594 E5.19504
G1 X110.926 Y109.321 E5.20562
G1 X111.054 Y108.898 E5.22032
G1 X111.109 Y108.436 E5.23579
G1 X111.11 Y108.163 E5.24487
G1 X111.043 Y107.001 E5.28359
G1 X111.091 Y106.45 E5.30198
G1 X111.01 Y106.249 E5.30919
G1 X110.805 Y106.078 E5.31807
G1 X110.566 Y106.001 E5.32642
G1 X110.201 Y105.969 E5.33861
G1 X109.424 Y106.103 E5.36483
G1 X109.263 Y106.189 E5.3709
G1 X109.11 Y106.338 E5.37801
G1 X108.691 Y106.912 E5.40164
G1 X108.602 Y107.057 E5.4073
G1 X108.366 Y107.378 E5.42055
G1 X108.223 Y107.637 E5.43039
G1 X108.122 Y107.87 E5.43884
G1 X108.087 Y108.007 E5.44354
G1 X107.955 Y108.349 E5.45574
G1 X107.817 Y108.825 E5.47222
G1 X107.771 Y109.437 E5.49263
G1 X107.769 Y109.769 E5.50367
G1 X107.807 Y110.13 E5.51575
G1 X107.905 Y110.36 E5.52406
G1 X108.027 Y110.435 E5.52883
G0 F9000 X107.876 Y110.813
;TYPE:WALL-OUTER
G1 F600 X108.138 Y110.868 E5.53773
G1 X108.421 Y110.89 E5.54717
G1 X108.706 Y110.868 E5.55668
G1 X108.998 Y110.805 E5.56661
G1 X109.561 Y110.706 E5.58563
G1 X109.746 Y110.632 E5.59225
G1 X110.081 Y110.527 E5.60393
G1 X110.374 Y110.402 E5.61453
G1 X110.726 Y110.218 E5.62774
G1 X111.085 Y109.836 E5.64517
G1 X111.295 Y109.483 E5.65883
G1 X111.447 Y108.98 E5.67631
G1 X111.509 Y108.461 E5.69369
G1 X111.51 Y108.151 E5.70401
G1 X111.442 Y107.035 E5.74119
G1 X111.497 Y106.391 E5.76269
G1 X111.344 Y106.007 E5.77644
G1 X111.003 Y105.722 E5.79122
G1 X110.646 Y105.606 E5.8037
G1 X110.323 Y105.578 E5.81449
G1 X110.029 Y105.593 E5.82428
G1 X109.292 Y105.72 E5.84915
G1 X109.025 Y105.863 E5.85923
G1 X108.804 Y106.077 E5.86946
G1 X108.587 Y106.385 E5.88199
G1 X108.358 Y106.689 E5.89465
G1 X108.279 Y106.821 E5.89977
G1 X108.029 Y107.162 E5.91383
G1 X107.863 Y107.46 E5.92517
G1 X107.742 Y107.74 E5.93532
G1 X107.698 Y107.907 E5.94106
G1 X107.576 Y108.221 E5.95227
G1 X107.421 Y108.753 E5.9707
G1 X107.371 Y109.421 E5.99298
G1 X107.369 Y109.788 E6.00518
G1 X107.415 Y110.232 E6.02003
G1 X107.586 Y110.633 E6.03453
G1 X107.876 Y110.813 E6.04588
G0 F9000 X108.277 Y110.112
;TYPE:SKIN
G1 F600 X108.216 Y109.956 E6.05145
G1 X108.129 Y109.908 E6.05476
G1 X108.131 Y109.453 E6.06989
G1 X108.174 Y108.887 E6.08877
G1 X108.296 Y108.468 E6.10329
G1 X108.434 Y108.11 E6.11605
G1 X108.485 Y107.907 E6.12301
G1 X108.666 Y107.577 E6.13553
G1 X108.894 Y107.267 E6.14833
G1 X108.987 Y107.117 E6.1542
G1 X109.377 Y106.583 E6.17619
G1 X109.558 Y106.445 E6.18376
G1 X110.105 Y106.352 E6.20221
G1 X110.498 Y106.359 E6.21529
G1 X110.628 Y106.401 E6.21983
G1 X110.722 Y106.508 E6.22457
G1 X110.68 Y107.028 E6.24192
G1 X110.747 Y108.115 E6.27814
G1 X110.748 Y108.409 E6.28792
G1 X110.697 Y108.827 E6.30193
G1 X110.595 Y109.171 E6.31386
G1 X110.474 Y109.376 E6.32178
G1 X110.258 Y109.603 E6.3322
G1 X109.816 Y109.812 E6.34846
G1 X109.46 Y109.927 E6.36091
G1 X109.345 Y109.973 E6.36502
G1 X108.848 Y110.059 E6.3818
G1 X108.602 Y110.113 E6.39018
G1 X108.277 Y110.112 E6.40099
G0 F9000 X108.286 Y110.372
G0 X108.92 Y110.255
G0 X110.182 Y109.938
G0 X109.965 Y109.52
G1 F600 X110.414 Y109.071 E6.42211
G0 F9000 X110.551 Y108.369
G1 F600 X109.109 Y109.81 E6.48991
G0 F9000 X108.446 Y109.907
G1 F600 X110.527 Y107.826 E6.58779
G0 F9000 X110.495 Y107.293
G1 F600 X108.331 Y109.457 E6.68958
G0 F9000 X108.401 Y108.821
G1 F600 X110.499 Y106.723 E6.78827
G0 F9000 X110.1 Y106.556
G1 F600 X108.673 Y107.984 E6.85541
;MESH:NONMESH
G0 F300 X108.673 Y107.984 Z1.4
G0 F9000 X108.27 Y107.76
G0 X107.976 Y108.854
G0 X107.931 Y109.76
G0 X108.018 Y110.159
G0 X107.912 Y110.548
;TIME_ELAPSED:29.762731
;LAYER:6
;TYPE:WALL-INNER
;MESH:heart_0.ply
G1 F600 X108.405 Y110.605 E6.87192
G1 X108.696 Y110.576 E6.88164
G1 X109.374 Y110.455 E6.90455
G1 X109.84 Y110.325 E6.92064
G1 X110.115 Y110.221 E6.93042
G1 X110.555 Y110.023 E6.94647
G1 X111.072 Y109.608 E6.96852
G1 X111.188 Y109.43 E6.97558
G1 X111.317 Y109.112 E6.987
G1 X111.443 Y108.742 E7
G1 X111.478 Y108.286 E7.01521
G1 X111.472 Y107.829 E7.03041
G1 X111.438 Y107.028 E7.05708
G1 X111.468 Y106.428 E7.07706
G1 X111.353 Y106.128 E7.08774
G1 X110.968 Y105.898 E7.10266
G1 X110.679 Y105.823 E7.11259
G1 X110.217 Y105.812 E7.12796
G1 X109.865 Y105.875 E7.13985
G1 X109.422 Y105.928 E7.15469
G1 X109.236 Y106.017 E7.16155
G1 X108.993 Y106.229 E7.17228
G1 X108.779 Y106.471 E7.18302
G1 X108.556 Y106.801 E7.19627
G1 X108.329 Y107.079 E7.20821
G1 X108.279 Y107.163 E7.21146
G1 X107.976 Y107.594 E7.22898
G1 X107.841 Y108.044 E7.24461
G1 X107.78 Y108.182 E7.24963
G1 X107.721 Y108.476 E7.2596
G1 X107.649 Y108.735 E7.26854
G1 X107.618 Y108.987 E7.27698
G1 X107.606 Y109.417 E7.29129
G1 X107.609 Y109.697 E7.30061
G1 X107.636 Y110.056 E7.31258
G1 X107.76 Y110.36 E7.3235
G1 X107.912 Y110.548 E7.33154
G0 F9000 X107.988 Y110.96
;TYPE:WALL-OUTER
G1 F600 X108.402 Y111.007 E7.3454
G1 X108.751 Y110.972 E7.35706
G1 X109.463 Y110.845 E7.38112
G1 X109.965 Y110.705 E7.39845
G1 X110.268 Y110.591 E7.40922
G1 X110.765 Y110.367 E7.42735
G1 X111.373 Y109.88 E7.45326
G1 X111.538 Y109.625 E7.46336
G1 X111.672 Y109.342 E7.47378
G1 X111.707 Y109.202 E7.47858
G1 X111.838 Y108.824 E7.49188
G1 X111.878 Y108.299 E7.5094
G1 X111.872 Y107.811 E7.52563
G1 X111.838 Y107.047 E7.55106
G1 X111.86 Y106.592 E7.56622
G1 X111.853 Y106.316 E7.5754
G1 X111.714 Y105.951 E7.58839
G1 X111.508 Y105.735 E7.59832
G1 X111.116 Y105.523 E7.61314
G1 X110.749 Y105.428 E7.62575
G1 X110.464 Y105.401 E7.63527
G1 X110.173 Y105.413 E7.64496
G1 X109.782 Y105.483 E7.65817
G1 X109.309 Y105.538 E7.67401
G1 X109.014 Y105.68 E7.68489
G1 X108.71 Y105.945 E7.69831
G1 X108.461 Y106.227 E7.71082
G1 X108.258 Y106.532 E7.72301
G1 X108.001 Y106.849 E7.73658
G1 X107.925 Y106.973 E7.74142
G1 X107.681 Y107.317 E7.75544
G1 X107.56 Y107.589 E7.76535
G1 X107.465 Y107.908 E7.77642
G1 X107.396 Y108.06 E7.78197
G1 X107.335 Y108.369 E7.79244
G1 X107.255 Y108.657 E7.80239
G1 X107.219 Y108.957 E7.81244
G1 X107.206 Y109.413 E7.82761
G1 X107.209 Y109.714 E7.83762
G1 X107.242 Y110.149 E7.85213
G1 X107.412 Y110.566 E7.86711
G1 X107.655 Y110.864 E7.8799
G1 X107.988 Y110.96 E7.89142
G0 F9000 X108.213 Y110.22
;TYPE:SKIN
G1 F600 X108.088 Y109.747 E7.9077
G1 X107.97 Y109.675 E7.91229
G1 X107.967 Y109.421 E7.92074
G1 X107.982 Y108.882 E7.93868
G1 X108.073 Y108.558 E7.94987
G1 X108.127 Y108.291 E7.95893
G1 X108.178 Y108.171 E7.96327
G1 X108.304 Y107.754 E7.97775
G1 X108.62 Y107.294 E7.99632
G1 X108.837 Y107.027 E8.00776
G1 X109.062 Y106.696 E8.02107
G1 X109.244 Y106.49 E8.03021
G1 X109.479 Y106.285 E8.04059
G1 X109.934 Y106.23 E8.05583
G1 X110.25 Y106.172 E8.06652
G1 X110.619 Y106.181 E8.07879
G1 X110.831 Y106.236 E8.08608
G1 X111.065 Y106.385 E8.0953
G1 X111.103 Y106.484 E8.09883
G1 X111.078 Y107.014 E8.11648
G1 X111.112 Y107.825 E8.14348
G1 X111.117 Y108.271 E8.15831
G1 X111.086 Y108.669 E8.17159
G1 X110.955 Y109.08 E8.18594
G1 X110.797 Y109.366 E8.1968
G1 X110.363 Y109.713 E8.21529
G1 X109.978 Y109.887 E8.22934
G1 X109.721 Y109.984 E8.23847
G1 X109.297 Y110.102 E8.25311
G1 X108.469 Y110.25 E8.28109
G1 X108.213 Y110.22 E8.28966
G0 F9000 X108.846 Y109.977
G1 F600 X108.173 Y109.304 E8.32132
G0 F9000 X108.217 Y108.782
G1 F600 X109.32 Y109.886 E8.37322
G0 F9000 X109.755 Y109.755
G1 F600 X108.328 Y108.328 E8.44034
G0 F9000 X108.468 Y107.902
G1 F600 X110.153 Y109.587 E8.5196
G0 F9000 X110.487 Y109.356
G1 F600 X108.683 Y107.552 E8.60446
G0 F9000 X108.926 Y107.229
G1 F600 X110.742 Y109.045 E8.68987
G0 F9000 X110.887 Y108.624
G1 F600 X109.163 Y106.9 E8.77097
G0 F9000 X109.433 Y106.605
G1 F600 X110.913 Y108.085 E8.84058
G0 F9000 X110.897 Y107.503
G1 F600 X109.837 Y106.443 E8.89044
G0 F9000 X110.334 Y106.375
G1 F600 X110.882 Y106.923 E8.91622
;MESH:NONMESH
G0 F300 X110.882 Y106.923 Z1.6
G0 F9000 X111.341 Y106.945
G0 X111.284 Y108.708
G0 X111.14 Y109.155
G0 X110.952 Y109.497
G0 X110.469 Y109.885
G0 X109.552 Y110.22
G0 X108.192 Y110.479
G0 X107.99 Y110.673
;TIME_ELAPSED:36.979863
;LAYER:7
;TYPE:WALL-INNER
;MESH:heart_0.ply
G1 F600 X108.382 Y110.72 E8.92935
G1 X108.663 Y110.693 E8.93874
G1 X109.647 Y110.511 E8.97202
G1 X110.185 Y110.334 E8.99086
G1 F654 X110.47 Y110.253 E8.9999
G1 F752.4 X110.723 Y110.138 E9.00727
G1 F641.7 X111.205 Y109.81 E9.0254
G1 F511.7 X111.45 Y109.439 E9.04274
G1 F466 X111.56 Y109.165 E9.05538
G1 F446.1 X111.575 Y109.103 E9.05824
G1 F475.2 X111.779 Y108.676 E9.07811
G1 F551.7 X111.809 Y108.231 E9.09424
G1 F600 X111.811 Y107.696 E9.11203
G1 X111.773 Y107.058 E9.13329
G1 X111.765 Y106.442 E9.15378
G1 X111.685 Y106.093 E9.16569
G1 X111.546 Y105.946 E9.17242
G1 X110.946 Y105.697 E9.19403
G1 X110.543 Y105.644 E9.20755
G1 X110.226 Y105.67 E9.21812
G1 X109.635 Y105.755 E9.23798
G1 X109.327 Y105.826 E9.2485
G1 X109.062 Y105.945 E9.25816
G1 X108.661 Y106.357 E9.27728
G1 X108.442 Y106.62 E9.28866
G1 X108.362 Y106.746 E9.29363
G1 X108.187 Y106.981 E9.30337
G1 X107.969 Y107.246 E9.31479
G1 X107.831 Y107.484 E9.32394
G1 X107.724 Y107.731 E9.33289
G1 X107.631 Y108.057 E9.34416
G1 X107.579 Y108.187 E9.34882
G1 X107.459 Y108.851 E9.37126
G1 X107.439 Y109.15 E9.38123
G1 X107.441 Y109.687 E9.39909
G1 X107.473 Y109.983 E9.40899
G1 X107.576 Y110.281 E9.41948
G1 X107.7 Y110.526 E9.42861
G1 X107.804 Y110.611 E9.43308
G1 X107.99 Y110.673 E9.4396
G0 F9000 X107.974 Y110.559
G0 X109.754 Y110.371
G0 X110.165 Y110.029
G1 F638.3 X109.763 Y109.87 E9.45312
G1 F600 X109.479 Y109.51 E9.46837
G1 X109.403 Y109.129 E9.48129
G1 X109.414 Y108.953 E9.48716
G1 X109.604 Y108.457 E9.50482
G1 X109.794 Y108.277 E9.51353
G1 X110.035 Y108.187 E9.52208
G1 X110.446 Y108.184 E9.53575
G1 X110.69 Y108.293 E9.54464
G1 X110.857 Y108.474 E9.55283
G1 F551.7 X111.051 Y108.983 E9.57254
G1 F508.5 X110.978 Y109.348 E9.58714
G1 F553 X110.856 Y109.614 E9.5977
G1 F646.9 X110.622 Y109.857 E9.60811
G1 F685.7 X110.165 Y110.029 E9.62232
G0 F9000 X110.158 Y109.617
;TYPE:WALL-OUTER
G1 F600 X110.043 Y109.572 E9.62643
G1 X109.85 Y109.339 E9.63649
G1 X109.802 Y109.061 E9.64588
G1 X109.94 Y108.693 E9.65895
G1 X110.091 Y108.583 E9.66516
G1 X110.386 Y108.586 E9.67497
G1 X110.513 Y108.679 E9.68021
G1 X110.578 Y108.96 E9.6898
G1 X110.543 Y109.304 E9.7013
G1 X110.436 Y109.542 E9.70998
G1 X110.158 Y109.617 E9.71956
G1 F2700 E4.71956
G0 F9000 X109.649 Y109.889
G0 X110.064 Y110.178
G0 X109.607 Y110.355
G0 X108.913 Y110.47
G0 X107.974 Y110.559
G0 X107.903 Y111.066
G1 F2700 E9.71956
G1 F600 X108.378 Y111.122 E9.73547
G1 X108.719 Y111.09 E9.74686
G1 X109.191 Y111 E9.76284
G1 X109.267 Y110.993 E9.76538
G1 X109.749 Y110.899 E9.78171
G1 X110.319 Y110.712 E9.80166
G1 F601.5 X110.625 Y110.587 E9.81263
G1 X110.911 Y110.437 E9.82335
G1 F600 X111.009 Y110.367 E9.82735
G1 X111.448 Y110.143 E9.84374
G1 X111.829 Y109.683 E9.86361
G1 X112.001 Y109.329 E9.8767
G1 X112.178 Y108.699 E9.89846
G1 X112.209 Y108.245 E9.9136
G1 X112.21 Y107.649 E9.93342
G1 X112.173 Y107.054 E9.95325
G1 X112.165 Y106.394 E9.9752
G1 X112.057 Y105.927 E9.99115
G1 X111.775 Y105.614 E10.00516
G1 X111.493 Y105.47 E10.01569
G1 X111.35 Y105.43 E10.02063
G1 X111.049 Y105.307 E10.03144
G1 X110.553 Y105.242 E10.04808
G1 X110.182 Y105.272 E10.06046
G1 X109.561 Y105.361 E10.08133
G1 X109.199 Y105.445 E10.09369
G1 X108.927 Y105.567 E10.1036
G1 X108.725 Y105.717 E10.11197
G1 X108.364 Y106.089 E10.12921
G1 X108.116 Y106.386 E10.14208
G1 X108.041 Y106.508 E10.14684
G1 X107.878 Y106.727 E10.15592
G1 X107.639 Y107.018 E10.16845
G1 X107.473 Y107.304 E10.17945
G1 X107.346 Y107.597 E10.19007
G1 X107.259 Y107.909 E10.20084
G1 X107.192 Y108.077 E10.20686
G1 X107.061 Y108.802 E10.23136
G1 X107.039 Y109.138 E10.24256
G1 X107.041 Y109.709 E10.26155
G1 X107.079 Y110.071 E10.27366
G1 X107.206 Y110.437 E10.28654
G1 X107.38 Y110.782 E10.2994
G1 X107.608 Y110.968 E10.30918
G1 X107.903 Y111.066 E10.31952
G0 F9000 X107.974 Y110.559
G0 X109.585 Y110.422
G0 X109.535 Y110.165
;TYPE:SKIN
G1 F600 X108.459 Y110.364 E10.35592
G1 X108.104 Y110.324 E10.3678
G1 X107.868 Y109.601 E10.39309
G1 X107.864 Y109.44 E10.39845
G1 X107.785 Y109.377 E10.40181
G1 X107.819 Y108.891 E10.41802
G1 X107.926 Y108.287 E10.43842
G1 X107.991 Y108.119 E10.44441
G1 X108.063 Y107.856 E10.45348
G1 X108.263 Y107.457 E10.46832
G1 X108.464 Y107.212 E10.47886
G1 X108.743 Y106.838 E10.49438
G1 X109.28 Y107.16 E10.51521
G1 X109.434 Y107.143 E10.52036
G1 X109.906 Y106.64 E10.5433
G1 X109.926 Y106.501 E10.54797
G1 X109.796 Y106.352 E10.55455
G1 X109.631 Y106.295 E10.56036
G1 X109.653 Y106.116 E10.56636
G1 X110.258 Y106.03 E10.58668
G1 X110.532 Y106.008 E10.59582
G1 X110.853 Y106.048 E10.60658
G1 X111.351 Y106.254 E10.62451
G1 X111.406 Y106.486 E10.63244
G1 X111.414 Y107.1 E10.65286
G1 X111.45 Y107.694 E10.67265
G1 X111.449 Y108.199 E10.68945
G1 X111.421 Y108.598 E10.70275
G1 X111.342 Y108.712 E10.70737
G1 X111.163 Y108.284 E10.7228
G1 X110.9 Y108.001 E10.73565
G1 X110.515 Y107.824 E10.74974
G1 X109.975 Y107.829 E10.7677
G1 X109.601 Y107.969 E10.78098
G1 X109.308 Y108.232 E10.79408
G1 X109.06 Y108.875 E10.817
G1 X109.041 Y109.194 E10.82763
G1 X109.119 Y109.54 E10.83943
G1 X109.241 Y109.794 E10.8488
G1 X109.535 Y110.165 E10.86454
G0 F9000 X109.585 Y110.422
G0 X110.064 Y110.178
G0 X110.615 Y109.784
G0 X111.31 Y109.073
G0 X111.585 Y108.709
G0 X111.71 Y107.861
G0 X111.061 Y107.858
G1 F600 X111.246 Y107.673 E10.87324
G0 F9000 X111.213 Y107.14
G1 F600 X110.674 Y107.679 E10.8986
G0 F9000 X110.161 Y107.627
G1 F600 X111.205 Y106.582 E10.94773
G0 F9000 X110.927 Y106.295
G1 F600 X109.82 Y107.403 E10.99982
G1 X109.819 Y107.403
G1 X109.445 Y107.777 E11.01741
G1 X109.444 Y107.778
G1 X107.996 Y109.226 E11.08552
G0 F9000 X108.183 Y109.605
G1 F600 X108.106 Y109.682 E11.08914
G1 X108.183 Y109.605
G1 X108.855 Y108.933 E11.12075
G0 F9000 X108.895 Y109.459
G1 F600 X108.796 Y109.558 E11.12541
G1 X108.795 Y109.559
G1 X108.244 Y110.109 E11.1513
G0 F9000 X108.825 Y110.094
G1 F600 X109.052 Y109.867 E11.16198
G0 F9000 X109.615 Y109.845
G0 X110.064 Y110.178
G0 X109.607 Y110.355
G0 X108.384 Y110.557
G0 X108.024 Y110.515
G0 X107.795 Y110.409
G0 X107.63 Y109.948
G0 X107.625 Y108.498
G0 X108.077 Y108.579
G1 F600 X109.299 Y107.357 E11.21946
G0 F9000 X108.916 Y107.175
G1 F600 X108.339 Y107.752 E11.2466
G0 F9000 X107.933 Y107.537
G0 X108.534 Y106.799
G0 X109.906 Y106.539
G0 X110.106 Y106.551
G1 F600 X110.456 Y106.201 E11.26306
;MESH:NONMESH
G0 F300 X110.456 Y106.201 Z1.8
G0 F9000 X109.912 Y106.541
G0 X109.245 Y106.533
G0 X109.602 Y105.935
G0 X110.538 Y105.806
G0 X110.904 Y105.854
G0 X111.52 Y106.112
G0 X111.605 Y106.462
G0 X111.648 Y108.215
G0 X111.616 Y108.668
G0 X111.31 Y109.073
G0 X110.47 Y108.022
G0 X109.837 Y108.353
G0 X109.549 Y109.065
G0 X109.767 Y110.035
G0 X110.064 Y110.178
G0 X109.754 Y110.371
G0 X109.938 Y110.543
;TIME_ELAPSED:46.945222
;LAYER:8
;TYPE:WALL-INNER
;MESH:heart_0.ply
G1 F600 X109.728 Y110.416 E11.27122
G1 X109.472 Y110.099 E11.28478
G1 X109.35 Y109.812 E11.29515
G1 X109.324 Y109.561 E11.30354
G1 X109.166 Y109.198 E11.31671
G1 X109.206 Y108.618 E11.33605
G1 X109.342 Y108.388 E11.34493
G1 X109.627 Y108.085 E11.35877
G1 X109.983 Y107.893 E11.37222
G1 X110.202 Y107.883 E11.37951
G1 X110.52 Y107.922 E11.39017
G1 X110.844 Y108.095 E11.40239
G1 X111.139 Y108.34 E11.41514
G1 X111.291 Y108.562 E11.42409
G1 F556.8 X111.363 Y108.803 E11.4331
G1 F505.3 X111.384 Y109.022 E11.44179
G1 F500 X111.241 Y109.387 E11.45744
G1 F507.4 X111.286 Y109.602 E11.46608
G1 X111.261 Y109.972 E11.48066
G1 X111.572 Y109.682 E11.49739
G1 F500 X111.794 Y109.317 E11.51444
G1 F483.9 X111.871 Y109.04 E11.52629
G1 F504.2 X111.959 Y108.846 E11.53473
G1 F566 X112.03 Y108.462 E11.54849
G1 F600 X112.066 Y107.952 E11.5655
G1 X112.076 Y107.671 E11.57485
G1 X112.005 Y106.184 E11.62437
G1 X111.902 Y105.922 E11.63373
G1 X111.745 Y105.792 E11.64051
G1 X111.383 Y105.643 E11.65353
G1 X111.27 Y105.615 E11.6574
G1 X110.934 Y105.505 E11.66916
G1 X110.631 Y105.492 E11.67925
G1 X110.179 Y105.512 E11.69429
G1 X109.613 Y105.633 E11.71355
G1 X109.311 Y105.679 E11.72371
G1 X108.948 Y105.881 E11.73752
G1 X108.588 Y106.222 E11.75402
G1 X108.324 Y106.507 E11.76694
G1 X108.08 Y106.809 E11.77985
G1 X107.778 Y107.22 E11.79681
G1 X107.644 Y107.467 E11.80616
G1 X107.541 Y107.724 E11.81537
G1 X107.44 Y108.063 E11.82713
G1 X107.381 Y108.208 E11.83234
G1 X107.276 Y108.967 E11.85782
G1 X107.266 Y109.482 E11.87496
G1 X107.288 Y109.792 E11.88529
G1 X107.383 Y110.209 E11.89952
G1 X107.531 Y110.5 E11.91038
G1 X107.708 Y110.694 E11.91911
G1 X107.939 Y110.773 E11.92723
G1 X108.45 Y110.842 E11.94438
G1 X109.676 Y110.617 E11.98584
G1 X109.938 Y110.543 E11.99489
G0 F9000 X110.428 Y110.5
G1 F1568.6 X110.696 Y110.384 E11.99861
G0 F9000 X110.363 Y110.236
;TYPE:WALL-OUTER
G1 F601.5 X110.252 Y110.231 E12.0023
G1 X110.01 Y110.132 E12.01097
G1 F600 X109.751 Y109.807 E12.02479
G1 X109.716 Y109.459 E12.03643
G1 X109.578 Y109.126 E12.04841
G1 X109.599 Y108.701 E12.06257
G1 X109.891 Y108.396 E12.07661
G1 X110.121 Y108.284 E12.08512
G1 X110.376 Y108.297 E12.09361
G1 X110.697 Y108.477 E12.10585
G1 X110.918 Y108.708 E12.11649
G1 X110.918 Y108.997 E12.1261
G1 X110.788 Y109.355 E12.13877
G1 X110.858 Y109.686 E12.15002
G1 F601.5 X110.849 Y109.811 E12.15418
G1 X110.597 Y110.121 E12.16743
G1 X110.363 Y110.236 E12.17608
G1 F2700 E7.17608
G0 F9000 X110.503 Y110.505
G0 X109.335 Y110.604
G0 X107.939 Y110.667
G0 X107.847 Y111.165
G1 F2700 E12.17608
G1 F600 X108.291 Y111.224 E12.19098
G1 X108.589 Y111.223 E12.20089
G1 X109.762 Y111.009 E12.24055
G1 X110.207 Y110.882 E12.25594
G1 X110.542 Y110.748 E12.26794
G1 X110.674 Y110.707 E12.27254
G1 X111.185 Y110.457 E12.29146
G1 X111.526 Y110.321 E12.30367
G1 X111.898 Y109.976 E12.32054
G1 X112.054 Y109.768 E12.32919
G1 X112.206 Y109.49 E12.33973
G1 F601.5 X112.386 Y108.903 E12.3601
G1 X112.43 Y108.479 E12.37424
G1 F600 X112.466 Y107.984 E12.39075
G1 X112.476 Y107.668 E12.40126
G1 X112.401 Y106.098 E12.45354
G1 X112.236 Y105.68 E12.46849
G1 X111.942 Y105.435 E12.48122
G1 X111.509 Y105.262 E12.49673
G1 X111.366 Y105.227 E12.50162
G1 X111.007 Y105.107 E12.51421
G1 X110.63 Y105.092 E12.52676
G1 X110.128 Y105.114 E12.54347
G1 X109.519 Y105.243 E12.56418
G1 X109.302 Y105.276 E12.57148
G1 X109.021 Y105.383 E12.58148
G1 X108.709 Y105.555 E12.59333
G1 X108.304 Y105.94 E12.61192
G1 X108.022 Y106.245 E12.62573
G1 X107.758 Y106.571 E12.63968
G1 X107.44 Y107.004 E12.65755
G1 X107.281 Y107.296 E12.66861
G1 X107.161 Y107.594 E12.6793
G1 X107.07 Y107.911 E12.69026
G1 X106.991 Y108.103 E12.69717
G1 X106.876 Y108.936 E12.72514
G1 X106.866 Y109.492 E12.74363
G1 X106.891 Y109.851 E12.7556
G1 X107.004 Y110.346 E12.77249
G1 X107.189 Y110.712 E12.78613
G1 X107.502 Y111.046 E12.80136
G1 X107.847 Y111.165 E12.81349
G0 F9000 X107.939 Y110.667
G0 X108.444 Y110.679
G0 X109.532 Y110.462
G0 X109.166 Y109.449
G0 X108.34 Y109.803
;TYPE:SKIN
G1 F2352.9 X108.333 Y109.793 E12.8136
G0 F9000 X108.438 Y110.07
G1 F600 X108.631 Y110.035 E12.82012
G1 X108.582 Y109.761 E12.82938
G1 F604.5 X108.405 Y109.335 E12.84461
G1 F625 X108.457 Y108.596 E12.86826
G1 F615.4 X108.64 Y108.015 E12.88801
G1 F570.1 X109.131 Y107.476 E12.91354
G1 F551.7 X109.366 Y107.344 E12.92329
G1 X109.277 Y107.207 E12.9292
G1 X108.705 Y107.281 E12.95006
G1 F563.4 X108.433 Y107.629 E12.9657
G1 F601.5 X108.247 Y107.987 E12.97909
G1 F631.6 X108.112 Y108.404 E12.99294
G1 F625 X108.03 Y109.037 E13.01332
G1 F613.8 X108.021 Y109.597 E13.03153
G1 F607.6 X108.124 Y110.026 E13.04602
G1 F603 X108.438 Y110.07 E13.05651
G0 F9000 X109.192 Y110.34
G1 F600 X109.008 Y109.91 E13.07207
G1 X108.971 Y109.651 E13.08077
G1 X108.802 Y109.259 E13.09497
G1 X108.842 Y108.65 E13.11527
G1 X108.972 Y108.253 E13.12916
G1 X109.41 Y107.789 E13.15038
G1 X109.873 Y107.56 E13.16756
G1 X110.241 Y107.525 E13.17986
G1 X110.639 Y107.576 E13.1932
G1 X111.101 Y107.823 E13.21063
G1 X111.41 Y108.103 E13.2245
G1 X111.667 Y108.482 E13.23973
G1 X111.706 Y107.93 E13.25813
G1 X111.714 Y107.642 E13.26772
G1 X111.647 Y106.262 E13.31367
G1 X111.591 Y106.12 E13.31875
G1 X111.263 Y105.984 E13.33056
G1 X110.871 Y105.864 E13.34419
G1 X110.595 Y105.854 E13.35338
G1 X110.226 Y105.871 E13.36566
G1 X109.956 Y105.931 E13.37486
G1 X109.409 Y106.529 E13.40182
G1 X109.283 Y106.754 E13.41039
G1 X109.207 Y106.797 E13.4133
G1 X108.471 Y106.887 E13.43796
G1 X108.083 Y107.414 E13.45973
G1 X107.92 Y107.717 E13.47117
G1 X107.779 Y108.188 E13.48752
G1 X107.732 Y108.302 E13.49162
G1 X107.636 Y109.001 E13.51509
G1 X107.627 Y109.476 E13.53089
G1 X107.645 Y109.735 E13.53953
G1 X107.726 Y110.089 E13.55161
G1 X107.927 Y110.405 E13.56406
G1 X108.444 Y110.476 E13.58142
G1 X109.192 Y110.34 E13.60671
G0 F9000 X109.237 Y110.597
G0 X109.532 Y110.462
G0 X109.333 Y109.173
G0 X109.368 Y108.599
G0 X109.731 Y108.21
G0 X110.622 Y107.862
G0 X110.154 Y107.326
G1 F600 X109.535 Y106.706 E13.63584
G0 F9000 X109.795 Y106.401
G1 F600 X110.86 Y107.466 E13.68594
G0 F9000 X111.381 Y107.421
G1 F600 X110.071 Y106.111 E13.74756
G0 F9000 X110.58 Y106.054
G1 F600 X111.478 Y106.953 E13.78982
G0 F9000 X111.382 Y107.422
G1 F600 X111.508 Y107.548 E13.79575
G0 F9000 X111.577 Y108.895
G0 X111.449 Y106.358
G1 F600 X111.313 Y106.222 E13.80214
;MESH:NONMESH
G0 F300 X111.313 Y106.222 Z2
G0 F9000 X111.489 Y105.796
G0 X111.767 Y106.02
G0 X111.905 Y107.947
G0 X111.781 Y108.795
G0 X111.472 Y109.441
G0 X110.755 Y110.305
G0 X109.992 Y110.632
G0 X110.01 Y110.699
;TIME_ELAPSED:56.743783
;LAYER:9
;TYPE:WALL-INNER
;MESH:heart_0.ply
G1 F794.7 X110.084 Y110.671 E13.80413
G1 X109.696 Y110.527 E13.81452
G1 X109.593 Y110.437 E13.81796
G1 X109.336 Y110.574 E13.82527
G1 F738.5 X108.874 Y110.603 E13.83778
G1 F643.4 X108.564 Y110.463 E13.84833
G1 F600 X108.458 Y110.373 E13.85296
G1 X108.331 Y110.159 E13.86123
G1 X108.232 Y109.721 E13.87617
G1 X108.312 Y109.451 E13.88553
G1 X108.562 Y109.149 E13.89857
G1 X108.894 Y108.984 E13.9109
G1 X108.894 Y108.793 E13.91726
G1 X109.01 Y108.472 E13.92861
G1 X109.302 Y108.132 E13.94352
G1 X109.446 Y107.832 E13.95458
G1 X109.776 Y107.424 E13.97204
G1 X110.017 Y107.322 E13.98074
G1 X110.367 Y107.309 E13.99239
G1 X110.69 Y107.419 E14.00374
G1 X111.04 Y107.846 E14.0221
G1 X111.087 Y107.963 E14.0263
G1 X111.354 Y108.209 E14.03837
G1 X111.446 Y108.402 E14.04548
G1 F563.4 X111.599 Y108.952 E14.0657
G1 F503.1 X111.409 Y109.444 E14.08662
G1 F478.1 X111.452 Y109.723 E14.09841
G1 X111.368 Y110.05 E14.1125
G1 X111.673 Y109.816 E14.12855
G1 X111.908 Y109.523 E14.14422
G1 F475.2 X112.066 Y109.108 E14.16287
G1 F491.8 X112.149 Y108.948 E14.17018
G1 F553 X112.225 Y108.627 E14.18209
G1 F600 X112.316 Y107.946 E14.20494
G1 X112.336 Y107.522 E14.21906
G1 X112.28 Y106.324 E14.25895
G1 X112.225 Y105.983 E14.27044
G1 X112.149 Y105.832 E14.27606
G1 X111.872 Y105.589 E14.28831
G1 X111.569 Y105.481 E14.29901
G1 X111.24 Y105.408 E14.31022
G1 X110.951 Y105.322 E14.32025
G1 X110.395 Y105.326 E14.33874
G1 X109.951 Y105.431 E14.35392
G1 X109.573 Y105.488 E14.36663
G1 X109.151 Y105.634 E14.38148
G1 X108.791 Y105.843 E14.39533
G1 X108.382 Y106.229 E14.41403
G1 X107.991 Y106.652 E14.43319
G1 X107.59 Y107.215 E14.45618
G1 X107.471 Y107.446 E14.46483
G1 X107.307 Y107.864 E14.47976
G1 X107.29 Y107.957 E14.4829
G1 X107.177 Y108.318 E14.49549
G1 X107.109 Y109.13 E14.52259
G1 X107.105 Y109.409 E14.53187
G1 X107.116 Y109.663 E14.54032
G1 X107.179 Y110.098 E14.55494
G1 X107.302 Y110.38 E14.56518
G1 X107.483 Y110.666 E14.57643
G1 X107.723 Y110.844 E14.58637
G1 X108.32 Y110.949 E14.60653
G1 F607.6 X108.785 Y110.9 E14.62189
G1 F657.5 X109.393 Y110.854 E14.6404
G1 F750 X109.701 Y110.76 E14.64896
G1 F794.7 X110.01 Y110.699 E14.65687
G0 F9000 X110.475 Y110.61
G1 F1610.7 X110.808 Y110.476 E14.66132
G1 F2700 E9.66132
G0 F9000 X110.799 Y110.453
G0 X110.316 Y110.634
G0 X109.096 Y110.485
G0 X108.227 Y110.172
G0 X108.788 Y110.131
;TYPE:WALL-OUTER
G1 F2700 E14.66132
G1 F600 X108.723 Y110.06 E14.66452
G1 X108.641 Y109.727 E14.67593
G1 X108.668 Y109.633 E14.67918
G1 X108.793 Y109.482 E14.6857
G1 X109.156 Y109.303 E14.69916
G1 F601.5 X109.253 Y109.296 E14.70239
G1 F613.8 X109.533 Y109.45 E14.71278
G1 X109.352 Y109.17 E14.72362
G1 F601.5 X109.282 Y108.891 E14.73316
G1 F600 X109.36 Y108.682 E14.74058
G1 X109.64 Y108.354 E14.75492
G1 X109.779 Y108.063 E14.76565
G1 X110.019 Y107.76 E14.77851
G1 X110.127 Y107.708 E14.78249
G1 X110.425 Y107.726 E14.79242
G1 X110.702 Y108.069 E14.80709
G1 X110.74 Y108.198 E14.81156
G1 X111.043 Y108.444 E14.82454
G1 X111.151 Y108.841 E14.83823
G1 X110.941 Y109.407 E14.8583
G1 X111.008 Y109.762 E14.87032
G1 X110.771 Y110.195 E14.88674
G1 X110.38 Y110.354 E14.90078
G1 F601.5 X110.239 Y110.353 E14.90546
G1 X109.86 Y110.209 E14.91891
G1 F600 X109.691 Y109.959 E14.92894
G1 X109.6 Y109.897 E14.93261
G1 X109.344 Y110.202 E14.94585
G1 X109.049 Y110.234 E14.95572
G1 X108.788 Y110.131 E14.96505
G0 F9000 X108.227 Y110.172
G0 X107.626 Y110.647
G0 X108.133 Y111.322
G1 F600 X108.425 Y111.339 E14.97478
G1 X108.724 Y111.315 E14.98476
G1 X109.187 Y111.223 E15.00046
G1 X109.499 Y111.18 E15.01093
G1 X109.808 Y111.096 E15.02158
G1 X110.103 Y111.038 E15.03158
G1 X110.716 Y110.81 E15.05333
G1 X111.196 Y110.613 E15.07059
G1 X111.345 Y110.574 E15.07571
G1 X111.615 Y110.434 E15.08583
G1 X111.992 Y110.14 E15.10173
G1 X112.289 Y109.77 E15.11751
G1 X112.429 Y109.498 E15.12769
G1 X112.483 Y109.292 E15.13477
G1 X112.572 Y109.056 E15.14316
G1 X112.715 Y107.982 E15.1792
G1 X112.736 Y107.522 E15.19451
G1 X112.678 Y106.282 E15.2358
G1 X112.61 Y105.859 E15.25005
G1 X112.479 Y105.598 E15.25976
G1 X112.234 Y105.344 E15.2715
G1 X112.048 Y105.227 E15.27881
G1 X111.679 Y105.095 E15.29184
G1 X111.354 Y105.024 E15.30291
G1 X111.008 Y104.921 E15.31491
G1 X110.489 Y104.925 E15.33218
G1 X110.204 Y104.96 E15.34173
G1 X109.891 Y105.035 E15.35243
G1 X109.477 Y105.098 E15.36636
G1 X108.983 Y105.268 E15.38374
G1 X108.548 Y105.523 E15.40051
G1 X108.098 Y105.947 E15.42107
G1 X107.68 Y106.399 E15.44155
G1 X107.248 Y107.006 E15.46633
G1 X107.099 Y107.293 E15.47708
G1 X107.035 Y107.495 E15.48413
G1 X106.923 Y107.742 E15.49315
G1 X106.898 Y107.875 E15.49765
G1 X106.782 Y108.239 E15.51036
G1 X106.709 Y109.11 E15.53943
G1 X106.705 Y109.444 E15.55054
G1 X106.717 Y109.701 E15.5591
G1 X106.791 Y110.209 E15.57617
G1 X106.948 Y110.568 E15.5892
G1 X107.185 Y110.943 E15.60396
G1 X107.475 Y111.159 E15.61599
G1 X107.789 Y111.263 E15.62699
G1 X108.133 Y111.322 E15.6386
G0 F9000 X107.626 Y110.647
G0 X107.335 Y110.052
G0 X107.241 Y108.77
G0 X107.865 Y108.823
;TYPE:SKIN
G1 F731.7 X108.11 Y108.59 E15.64782
G1 X108.212 Y108.525 E15.65112
G1 F699.7 X108.408 Y108.038 E15.66609
G1 F638.3 X108.661 Y107.711 E15.67901
G1 F625 X108.845 Y107.393 E15.69074
G1 F643.4 X109.061 Y107.074 E15.70269
G1 X109.085 Y106.998 E15.70517
G1 X108.794 Y106.999 E15.71419
G1 X108.552 Y107.161 E15.72322
G1 F625 X108.335 Y107.483 E15.73562
G1 F613.8 X108.194 Y107.672 E15.74329
G1 F654 X108.014 Y108.073 E15.7567
G1 F712.2 X107.897 Y108.454 E15.76787
G1 F731.7 X107.865 Y108.823 E15.77797
G0 F9000 X107.241 Y108.77
G0 X107.335 Y110.052
G0 X107.604 Y110.555
G0 X108.32 Y110.785
G0 X108.671 Y110.73
G0 X108.227 Y110.172
G0 X108.152 Y110.557
G1 F610.7 X107.999 Y110.34 E15.78665
G1 X107.869 Y109.703 E15.80789
G1 F604.5 X107.977 Y109.32 E15.82103
G1 F600 X108.14 Y109.066 E15.83107
G1 X108.373 Y108.847 E15.8417
G1 X108.54 Y108.76 E15.84796
G1 X108.551 Y108.655 E15.85148
G1 X108.717 Y108.26 E15.86573
G1 X108.996 Y107.933 E15.88002
G1 X109.174 Y107.597 E15.89267
G1 F575.5 X109.4 Y107.294 E15.90578
G1 F520.6 X109.521 Y107.036 E15.9167
G1 F541.8 X110 Y106.946 E15.93465
G1 F600 X110.525 Y106.953 E15.95212
G1 X110.832 Y107.098 E15.96341
G1 X111.061 Y107.301 E15.97359
G1 X111.352 Y107.662 E15.98901
G1 X111.386 Y107.746 E15.99202
G1 X111.647 Y107.997 E16.00407
G1 X111.782 Y108.271 E16.01423
G1 X111.866 Y108.568 E16.02449
G1 X111.957 Y107.909 E16.04662
G1 X111.974 Y107.483 E16.0608
G1 X111.921 Y106.356 E16.09832
G1 X111.874 Y106.065 E16.10813
G1 X111.653 Y105.867 E16.118
G1 X111.155 Y105.76 E16.13494
G1 X110.901 Y105.683 E16.14377
G1 X110.387 Y105.686 E16.16086
G1 X110.286 Y105.762 E16.16507
G1 X110.001 Y105.786 E16.17458
G1 X109.574 Y106.038 E16.19107
G1 F595.5 X109.413 Y106.246 E16.19988
G1 F489.8 X109.28 Y106.537 E16.21292
G1 F443.6 X109.067 Y106.604 E16.22297
G1 F509.6 X108.998 Y106.586 E16.22576
G1 F575.5 X108.658 Y106.622 E16.23761
G1 F600 X108.276 Y106.882 E16.25298
G1 X107.847 Y107.478 E16.27741
G1 X107.653 Y107.971 E16.29503
G1 X107.639 Y108.047 E16.2976
G1 X107.535 Y108.385 E16.30936
G1 X107.469 Y109.153 E16.335
G1 F603 X107.462 Y109.544 E16.34794
G1 F607.6 X107.537 Y110.079 E16.36568
G1 F609.1 X107.749 Y110.419 E16.37881
G1 X107.869 Y110.507 E16.38368
G1 X108.152 Y110.557 E16.3931
G0 F9000 X108.227 Y110.172
G0 X108.671 Y110.73
G0 X108.32 Y110.785
G0 X107.788 Y110.691
G0 X107.335 Y110.052
G0 X107.27 Y109.139
G0 X107.336 Y108.35
G0 X107.671 Y107.378
G0 X108.042 Y106.883
G0 X109.208 Y106.259
G0 X109.52 Y106.57
G1 F600 X109.948 Y106.143 E16.41321
G1 X109.999 Y106.092
G1 X110.118 Y105.973 E16.41881
G0 F9000 X110.044 Y106.613
G1 F600 X110.773 Y105.884 E16.4531
G0 F9000 X111.24 Y105.982
G1 F600 X110.469 Y106.754 E16.48938
G0 F9000 X110.885 Y106.903
G1 F600 X111.652 Y106.136 E16.52546
G0 F9000 X111.731 Y106.623
G1 F600 X111.195 Y107.159 E16.55067
G0 F9000 X111.451 Y107.468
G1 F600 X111.757 Y107.162 E16.56507
G0 F9000 X111.942 Y109.015
G0 X112.065 Y108.61
G0 X112.175 Y107.5
G0 X112.057 Y105.964
G0 X111.804 Y105.736
G0 X110.928 Y105.483
G0 X110.415 Y105.487
G0 X110.096 Y105.572
G0 X109.371 Y106.07
G0 X110.043 Y106.614
G1 F600 X109.892 Y106.765 E16.57217
G0 F9000 X109.219 Y106.288
;MESH:NONMESH
G0 F300 X109.219 Y106.288 Z2.2
G0 F9000 X109.199 Y106.268
G0 X110.022 Y105.592
G0 X110.415 Y105.487
G0 X110.928 Y105.483
G0 X111.804 Y105.736
G0 X112.057 Y105.964
G0 X112.175 Y107.5
G0 X112.065 Y108.61
G0 X111.951 Y108.917
G0 X111.766 Y109.364
G0 X110.478 Y107.15
G0 X109.454 Y107.556
G0 X108.376 Y109.625
G0 X108.525 Y110.28
G0 X108.772 Y110.386
G0 X110.084 Y110.727
G0 X110.1 Y110.773
;TIME_ELAPSED:68.317646
;LAYER:10
;TYPE:WALL-INNER
;MESH:heart_0.ply
G1 F821.9 X109.924 Y110.734 E16.57655
G1 F794.7 X109.591 Y110.572 E16.58585
G1 F819.1 X109.321 Y110.662 E16.59278
G1 F708 X108.859 Y110.704 E16.60586
G1 F604.5 X108.562 Y110.623 E16.61602
G1 F600 X108.291 Y110.335 E16.62917
G1 X108.127 Y109.753 E16.64928
G1 X108.212 Y109.445 E16.65991
G1 X108.387 Y109.158 E16.67109
G1 X108.49 Y109.025 E16.67668
G1 X108.506 Y108.606 E16.69063
G1 X108.744 Y108.201 E16.70625
G1 X108.862 Y108.087 E16.71171
G1 X109.157 Y107.94 E16.72267
G1 X109.277 Y107.742 E16.73038
G1 X109.568 Y107.366 E16.74619
G1 X109.821 Y107.14 E16.75747
G1 X110.135 Y107.023 E16.76862
G1 X110.542 Y107.103 E16.78241
G1 X110.701 Y107.191 E16.78846
G1 X111.448 Y107.969 E16.82433
G1 X111.632 Y108.38 E16.83931
G1 F489.8 X111.773 Y108.617 E16.85054
G1 F422.5 X111.733 Y109.067 E16.87188
G1 F450.3 X111.553 Y109.515 E16.89328
G1 F470.6 X111.569 Y109.72 E16.902
G1 X111.513 Y109.993 E16.91382
G1 X111.442 Y110.149 E16.92108
G1 X111.52 Y110.109 E16.9248
G1 X111.859 Y109.838 E16.94321
G1 X112.098 Y109.526 E16.95987
G1 F459.8 X112.221 Y109.266 E16.97236
G1 F435.6 X112.305 Y109.015 E16.98448
G1 F418.1 X112.348 Y108.664 E17.00136
G1 F489.8 X112.507 Y108.272 E17.0186
G1 F600 X112.551 Y107.938 E17.0298
G1 X112.566 Y107.495 E17.04455
G1 X112.529 Y106.259 E17.08567
G1 X112.439 Y105.866 E17.09908
G1 X112.227 Y105.571 E17.11117
G1 X111.94 Y105.387 E17.1225
G1 X111.638 Y105.287 E17.13309
G1 X110.969 Y105.164 E17.15571
G1 X110.68 Y105.172 E17.16532
G1 X110.304 Y105.219 E17.17793
G1 X109.774 Y105.328 E17.19592
G1 X109.259 Y105.467 E17.21367
G1 X108.995 Y105.596 E17.22344
G1 X108.595 Y105.866 E17.23949
G1 X108.319 Y106.105 E17.25163
G1 X108.054 Y106.369 E17.26408
G1 X107.822 Y106.63 E17.27569
G1 X107.524 Y107.059 E17.29306
G1 X107.378 Y107.323 E17.3031
G1 X107.244 Y107.609 E17.3136
G1 X107.138 Y107.874 E17.32309
G1 X107.001 Y108.421 E17.34185
G1 X106.972 Y108.72 E17.35184
G1 X106.949 Y109.115 E17.365
G1 X106.949 Y109.444 E17.37594
G1 X106.961 Y109.708 E17.38473
G1 X106.992 Y109.987 E17.39407
G1 X107.091 Y110.25 E17.40342
G1 X107.21 Y110.479 E17.412
G1 X107.39 Y110.708 E17.42169
G1 X107.665 Y110.905 E17.43294
G1 X107.917 Y110.977 E17.44166
G1 F603 X108.423 Y111.039 E17.45853
G1 F607.6 X108.87 Y110.973 E17.47337
G1 F701.8 X109.259 Y110.962 E17.48443
G1 F839.2 X110.101 Y110.781 E17.50492
G1 F937.5 X110.357 Y110.751 E17.5104
G1 X110.1 Y110.773 E17.51589
G0 F9000 X110.436 Y110.729
G1 F1420.1 X110.667 Y110.651 E17.51932
G1 F1318.7 X110.967 Y110.509 E17.52434
G1 F2700 E12.52434
G0 F9000 X110.415 Y110.676
G0 X108.805 Y110.601
G0 X108.824 Y110.304
;TYPE:WALL-OUTER
G1 F2700 E17.52434
G1 F600 X108.639 Y110.113 E17.53319
G1 X108.528 Y109.693 E17.54764
G1 X108.727 Y109.369 E17.56028
G1 X108.886 Y109.175 E17.56862
G1 X108.904 Y108.734 E17.5833
G1 X109.073 Y108.421 E17.59514
G1 X109.437 Y108.253 E17.60847
G1 X109.607 Y107.968 E17.61951
G1 X109.858 Y107.642 E17.63319
G1 X110.077 Y107.442 E17.64306
G1 X110.428 Y107.48 E17.6548
G1 X111.112 Y108.198 E17.68778
G1 X111.286 Y108.586 E17.70192
G1 X111.251 Y109.043 E17.71717
G1 X111.09 Y109.442 E17.73148
G1 X111.117 Y109.764 E17.74223
G1 X110.929 Y110.18 E17.75741
G1 X110.579 Y110.384 E17.77088
G1 X110.365 Y110.447 E17.7783
G1 X110.073 Y110.416 E17.78807
G1 X109.586 Y110.177 E17.80611
G1 X109.516 Y110.225 E17.80894
G1 X109.254 Y110.325 E17.81826
G1 X108.824 Y110.304 E17.83258
G0 F9000 X108.805 Y110.601
G0 X108.427 Y110.624
G0 X108.285 Y111.426
G1 F600 X108.574 Y111.422 E17.8422
G1 F601.5 X109.234 Y111.32 E17.86435
G1 X110.012 Y111.162 E17.89069
G1 X110.46 Y111.036 E17.90613
G1 X110.659 Y110.947 E17.91336
G1 F600 X110.918 Y110.862 E17.92243
G1 X111.066 Y110.794 E17.92785
G1 X111.389 Y110.683 E17.93921
G1 X111.763 Y110.497 E17.9531
G1 X112.187 Y110.159 E17.97113
G1 X112.482 Y109.774 E17.98727
G1 X112.64 Y109.478 E17.99843
G1 X112.777 Y109.141 E18.01053
G1 X112.831 Y108.748 E18.02372
G1 X112.921 Y108.23 E18.04121
G1 X112.951 Y107.967 E18.05001
G1 X112.966 Y107.495 E18.06572
G1 X112.928 Y106.207 E18.10857
G1 X112.814 Y105.714 E18.1254
G1 X112.649 Y105.441 E18.13601
G1 X112.487 Y105.263 E18.14402
G1 X112.114 Y105.023 E18.15877
G1 X111.738 Y104.898 E18.17195
G1 X110.999 Y104.763 E18.19694
G1 X110.65 Y104.773 E18.20855
G1 X110.239 Y104.824 E18.22232
G1 X109.682 Y104.939 E18.24124
G1 X109.117 Y105.091 E18.2607
G1 X108.795 Y105.249 E18.27263
G1 X108.351 Y105.548 E18.29043
G1 X108.047 Y105.812 E18.30383
G1 X107.764 Y106.093 E18.31709
G1 X107.504 Y106.385 E18.33009
G1 X107.334 Y106.642 E18.34034
G1 X107.186 Y106.843 E18.34864
G1 X107.022 Y107.141 E18.35996
G1 X106.877 Y107.449 E18.37128
G1 X106.756 Y107.75 E18.38207
G1 X106.606 Y108.351 E18.40267
G1 X106.574 Y108.658 E18.41294
G1 X106.549 Y109.103 E18.42776
G1 X106.549 Y109.478 E18.44024
G1 X106.562 Y109.74 E18.44896
G1 X106.6 Y110.081 E18.46037
G1 X106.725 Y110.412 E18.47214
G1 X106.872 Y110.697 E18.48281
G1 X107.103 Y110.99 E18.49522
G1 X107.42 Y111.25 E18.50885
G1 X107.837 Y111.371 E18.52329
G1 X108.285 Y111.426 E18.53831
G0 F9000 X108.427 Y110.624
G0 X108.321 Y110.864
G0 X107.787 Y110.798
G0 X107.507 Y110.595
G0 X107.289 Y110.318
G0 X107.16 Y109.977
G0 X107.054 Y109.068
G0 X107.626 Y109.105
;TYPE:SKIN
G1 F1188.1 X107.84 Y108.782 E18.54481
G1 F1224.5 X107.889 Y108.364 E18.55167
G1 F1137.4 X108.008 Y108.116 E18.5565
G1 F979.6 X108.215 Y107.75 E18.56507
G1 F833.3 X108.487 Y107.472 E18.57438
G1 F716.4 X108.693 Y107.291 E18.58202
G1 F687.7 X108.998 Y106.901 E18.59639
G1 F693.6 X109.23 Y106.687 E18.60547
G1 X109.2 Y106.648 E18.60688
G1 X108.79 Y106.81 E18.61956
G1 X108.547 Y106.924 E18.62729
G1 F800 X108.039 Y107.535 E18.64711
G1 F987.7 X107.8 Y108.019 E18.65801
G1 F1137.4 X107.705 Y108.318 E18.66352
G1 F1206 X107.65 Y108.575 E18.66787
G1 F1176.5 X107.626 Y109.105 E18.67687
G0 F9000 X107.054 Y109.068
G0 X107.13 Y109.897
G0 X107.289 Y110.318
G0 X107.507 Y110.595
G0 X108.012 Y110.887
G0 X108.046 Y110.626
G1 F597 X107.898 Y110.301 E18.6888
G1 F576.9 X107.775 Y109.821 E18.70594
G1 F562.1 X107.788 Y109.427 E18.71994
G1 F582.5 X108.136 Y108.88 E18.74215
G1 F600 X108.174 Y108.456 E18.75631
G1 X108.46 Y107.977 E18.77486
G1 X108.671 Y107.78 E18.78447
G1 X108.906 Y107.66 E18.79324
G1 X108.979 Y107.538 E18.79797
G1 X109.294 Y107.132 E18.81506
G1 X109.596 Y106.859 E18.8286
G1 F493.8 X109.543 Y106.792 E18.83205
G1 F415.2 X109.614 Y106.738 E18.83634
G1 F487.8 X109.923 Y106.709 E18.84904
G1 F600 X110.31 Y106.69 E18.86193
G1 X110.649 Y106.755 E18.87341
G1 X110.939 Y106.914 E18.88441
G1 X111.756 Y107.771 E18.92379
G1 X111.953 Y108.216 E18.93997
G1 X112.049 Y108.34 E18.94519
G1 X112.154 Y108.179 E18.95158
G1 X112.192 Y107.892 E18.96121
G1 X112.204 Y107.471 E18.97522
G1 X112.17 Y106.306 E19.01398
G1 X112.102 Y106.01 E19.02409
G1 X111.983 Y105.845 E19.03085
G1 X111.783 Y105.715 E19.03879
G1 X111.542 Y105.636 E19.04722
G1 X110.944 Y105.526 E19.06744
G1 X110.682 Y105.535 E19.07616
G1 X110.36 Y105.576 E19.08696
G1 X109.821 Y105.687 E19.10526
G1 X109.54 Y105.765 E19.11496
G1 X109.436 Y105.907 E19.12082
G1 F487.8 X109.271 Y106.283 E19.13762
G1 F415.2 X109.2 Y106.336 E19.14187
G1 F493.8 X109.154 Y106.266 E19.14526
G1 F600 X108.652 Y106.461 E19.16317
G1 X108.323 Y106.615 E19.17525
G1 X108.108 Y106.852 E19.1859
G1 X107.95 Y107.09 E19.1954
G1 X107.824 Y107.259 E19.20241
G1 X107.695 Y107.497 E19.21141
G1 X107.499 Y107.916 E19.2268
G1 X107.348 Y108.526 E19.2477
G1 F591.1 X107.316 Y109.142 E19.26852
G1 F556.8 X107.335 Y109.454 E19.27972
G1 F545.5 X107.345 Y109.853 E19.29433
G1 F576.9 X107.467 Y110.22 E19.3077
G1 F597 X107.646 Y110.45 E19.31745
G1 X107.861 Y110.603 E19.32627
G1 X108.046 Y110.626 E19.3325
G0 F9000 X108.012 Y110.887
G0 X108.561 Y110.829
G0 X108.273 Y109.654
G0 X108.665 Y108.663
G0 X108.856 Y108.318
G0 X110.264 Y106.946
G0 X109.904 Y106.51
G1 F600 X109.554 Y106.16 E19.34896
G0 F9000 X109.844 Y105.884
G1 F600 X110.256 Y106.296 E19.36834
G1 X110.257 Y106.297
G1 X110.475 Y106.515 E19.37859
G0 F9000 X110.307 Y105.782
G1 F600 X111.646 Y107.121 E19.44158
G1 X111.647 Y107.121
G1 X112.003 Y107.478 E19.45835
G0 F9000 X111.987 Y106.896
G1 F600 X110.813 Y105.722 E19.51357
G0 F9000 X111.486 Y105.829
G1 F600 X111.964 Y106.307 E19.53605
;MESH:NONMESH
G0 F300 X111.964 Y106.307 Z2.4
G0 F9000 X112.261 Y108.493
G0 X111.118 Y110.344
G0 X110.226 Y110.786
G0 X110.245 Y110.864
;TIME_ELAPSED:79.352049
;LAYER:11
;TYPE:WALL-INNER
;MESH:heart_0.ply
G1 F1034.5 X110.365 Y110.826 E19.53848
G1 F926.6 X109.948 Y110.826 E19.54746
G1 F802.7 X109.584 Y110.678 E19.55723
G1 F827.6 X109.287 Y110.763 E19.56468
G1 F774.2 X108.743 Y110.82 E19.57878
G1 F648.6 X108.514 Y110.692 E19.58685
G1 F600 X108.244 Y110.451 E19.59889
G1 X108.131 Y110.277 E19.60579
G1 X107.991 Y109.849 E19.62076
G1 X107.973 Y109.65 E19.62741
G1 X108.052 Y109.393 E19.63635
G1 X108.214 Y109.127 E19.64671
G1 X108.257 Y108.524 E19.66682
G1 X108.332 Y108.113 E19.68071
G1 X108.558 Y107.696 E19.69649
G1 X108.703 Y107.546 E19.70343
G1 X108.996 Y107.374 E19.71473
G1 X109.307 Y107.325 E19.7252
G1 X109.772 Y106.848 E19.74736
G1 X110.002 Y106.729 E19.75597
G1 X110.206 Y106.711 E19.76278
G1 X110.354 Y106.743 E19.76782
G1 X110.73 Y106.928 E19.78175
G1 X111.141 Y107.393 E19.8024
G1 X111.512 Y107.665 E19.8177
G1 X111.879 Y108.301 E19.84212
G1 F505.3 X112.032 Y108.66 E19.85753
G1 F445.3 X111.992 Y108.965 E19.87132
G1 F459.8 X111.708 Y109.565 E19.90013
G1 F464.2 X111.679 Y109.893 E19.91429
G1 X111.536 Y110.219 E19.92959
G1 X111.617 Y110.174 E19.93357
G1 X111.969 Y109.907 E19.95257
G1 X112.306 Y109.498 E19.97535
G1 F459.8 X112.503 Y109.136 E19.99324
G1 F445.3 X112.577 Y108.74 E20.01129
G1 F500 X112.722 Y108.39 E20.02641
G1 F594.1 X112.773 Y108.018 E20.03903
G1 F600 X112.795 Y107.665 E20.05079
G1 X112.788 Y107.218 E20.06566
G1 X112.749 Y106.325 E20.09539
G1 X112.714 Y106.07 E20.10395
G1 X112.613 Y105.705 E20.11654
G1 X112.231 Y105.335 E20.13423
G1 X111.979 Y105.205 E20.14366
G1 X111.501 Y105.077 E20.16012
G1 X111.025 Y105.027 E20.17604
G1 X110.54 Y105.052 E20.19219
G1 X110.097 Y105.133 E20.20717
G1 X109.401 Y105.318 E20.23113
G1 X108.974 Y105.494 E20.24649
G1 X108.251 Y105.998 E20.2758
G1 X107.778 Y106.464 E20.29788
G1 X107.298 Y107.176 E20.32644
G1 X107.134 Y107.519 E20.33909
G1 X106.917 Y108.102 E20.35978
G1 X106.819 Y108.633 E20.37774
G1 X106.79 Y109.029 E20.39095
G1 X106.788 Y109.399 E20.40325
G1 X106.801 Y109.662 E20.41201
G1 X106.838 Y109.915 E20.42051
G1 X106.913 Y110.203 E20.43041
G1 X107.131 Y110.605 E20.44562
G1 X107.476 Y110.916 E20.46107
G1 X107.911 Y111.064 E20.47635
G1 X108.356 Y111.114 E20.49125
G1 F695.7 X109.406 Y111.035 E20.52145
G1 F816.3 X109.941 Y110.906 E20.53491
G1 F885.6 X110.245 Y110.864 E20.54182
G0 F9000 X110.365 Y110.826
G1 F1126.8 X110.472 Y110.798 E20.54378
G1 F1153.8 X110.852 Y110.66 E20.55077
G1 F2700 E15.55077
G0 F9000 X108.299 Y111.007
G0 X108.823 Y110.431
;TYPE:WALL-OUTER
G1 F2700 E20.55077
G1 F600 X108.507 Y110.152 E20.56479
G1 X108.372 Y109.714 E20.58004
G1 X108.38 Y109.624 E20.58304
G1 X108.604 Y109.258 E20.59732
G1 X108.637 Y108.923 E20.60851
G1 X108.651 Y108.592 E20.61953
G1 X108.708 Y108.269 E20.63044
G1 X108.89 Y107.92 E20.64353
G1 X109.141 Y107.747 E20.65367
G1 X109.446 Y107.717 E20.66386
G1 X109.706 Y107.49 E20.67534
G1 X110.066 Y107.114 E20.69266
G1 X110.222 Y107.121 E20.69785
G1 X110.458 Y107.229 E20.70648
G1 X110.87 Y107.69 E20.72705
G1 X111.202 Y107.933 E20.74073
G1 F601.5 X111.549 Y108.543 E20.76402
G1 X111.539 Y108.824 E20.77334
G1 F600 X111.255 Y109.455 E20.79636
G1 X111.236 Y109.776 E20.80705
G1 X111.049 Y110.178 E20.8218
G1 X110.731 Y110.381 E20.83435
G1 X110.334 Y110.518 E20.84832
G1 X110.08 Y110.503 E20.85678
G1 X109.781 Y110.381 E20.86752
G1 X109.538 Y110.322 E20.87584
G1 X109.24 Y110.425 E20.88632
G1 X108.823 Y110.431 E20.9002
G0 F9000 X108.299 Y111.007
G0 X108.421 Y110.745
G0 X108.346 Y111.515
G1 F600 X108.725 Y111.493 E20.91282
G1 X109.184 Y111.403 E20.92838
G1 X109.587 Y111.348 E20.94191
G1 F601.5 X110.343 Y111.171 E20.96767
G1 X110.495 Y111.108 E20.97313
G1 F600 X110.814 Y111.003 E20.9843
G1 X110.945 Y110.95 E20.989
G1 F601.5 X111.276 Y110.845 E21.00052
G1 X111.58 Y110.717 E21.01146
G1 F600 X111.865 Y110.56 E21.02228
G1 X112.139 Y110.354 E21.03368
G1 X112.356 Y110.157 E21.04343
G1 X112.684 Y109.76 E21.06056
G1 X112.849 Y109.474 E21.07154
G1 X112.968 Y109.193 E21.08169
G1 F601.5 X113.126 Y108.439 E21.10725
G1 X113.172 Y108.054 E21.12011
G1 F600 X113.195 Y107.673 E21.13281
G1 X113.188 Y107.201 E21.14851
G1 X113.148 Y106.289 E21.17887
G1 X113.107 Y105.988 E21.18898
G1 X113.008 Y105.634 E21.2012
G1 X112.877 Y105.404 E21.21001
G1 X112.467 Y105.007 E21.22899
G1 X112.123 Y104.829 E21.24187
G1 X111.574 Y104.683 E21.26076
G1 X111.036 Y104.626 E21.27876
G1 X110.494 Y104.654 E21.29681
G1 X110.01 Y104.742 E21.31317
G1 X109.274 Y104.938 E21.3385
G1 X108.892 Y105.095 E21.35224
G1 X108.607 Y105.258 E21.36316
G1 X107.984 Y105.698 E21.38853
G1 X107.585 Y106.092 E21.40718
G1 X107.407 Y106.298 E21.41623
G1 X107.038 Y106.844 E21.43815
G1 X106.91 Y107.061 E21.44653
G1 X106.767 Y107.359 E21.45753
G1 X106.653 Y107.649 E21.46789
G1 X106.628 Y107.75 E21.47135
G1 X106.53 Y107.989 E21.47994
G1 X106.421 Y108.582 E21.5
G1 X106.39 Y109.014 E21.5144
G1 X106.388 Y109.407 E21.52747
G1 X106.402 Y109.7 E21.53723
G1 X106.445 Y109.995 E21.54714
G1 X106.538 Y110.351 E21.55938
G1 X106.725 Y110.696 E21.57243
G1 X106.887 Y110.923 E21.58171
G1 X107.249 Y111.253 E21.598
G1 X107.544 Y111.383 E21.60872
G1 X107.839 Y111.459 E21.61886
G1 X108.346 Y111.515 E21.63582
G0 F9000 X107.97 Y110.694
;TYPE:SKIN
G1 F578.3 X107.705 Y110.614 E21.64537
G1 X107.427 Y110.378 E21.65796
G1 X107.224 Y109.998 E21.67282
G1 F562.1 X107.167 Y109.55 E21.68886
G1 F505.3 X107.206 Y109.064 E21.70812
G1 F451.1 X107.254 Y108.683 E21.7251
G1 F441.2 X107.33 Y108.221 E21.74628
G1 F459.8 X107.514 Y107.688 E21.77076
G1 F468.8 X107.628 Y107.456 E21.78176
G1 F469.7 X107.789 Y107.184 E21.79519
G1 F452.8 X108.117 Y106.748 E21.81923
G1 F433.2 X108.34 Y106.607 E21.83139
G1 F432.4 X108.853 Y106.4 E21.85692
G1 F450.3 X109.101 Y106.216 E21.8706
G1 F510.6 X109.256 Y105.785 E21.8885
G1 F579.7 X109.625 Y105.631 E21.90227
G1 F600 X110.144 Y105.489 E21.92016
G1 X110.578 Y105.411 E21.93483
G1 X111.012 Y105.389 E21.94928
G1 X111.431 Y105.434 E21.9633
G1 X111.852 Y105.546 E21.97779
G1 X112.021 Y105.634 E21.98413
G1 X112.291 Y105.895 E21.99662
G1 X112.384 Y106.225 E22.00802
G1 X112.428 Y107.227 E22.04138
G1 X112.435 Y107.632 E22.05485
G1 X112.414 Y107.985 E22.06661
G1 X112.368 Y108.287 E22.07677
G1 X112.318 Y108.367 E22.07991
G1 X112.198 Y108.13 E22.08875
G1 X111.779 Y107.413 E22.11637
G1 X111.392 Y107.13 E22.13231
G1 X110.919 Y106.602 E22.15589
G1 X110.331 Y106.341 E22.17729
G1 X109.907 Y106.382 E22.19146
G1 X109.807 Y106.43 E22.19515
G1 F526.3 X109.495 Y106.535 E22.20763
G1 F470.6 X109.358 Y106.679 E22.21606
G1 F452.8 X109.1 Y106.91 E22.23132
G1 F441.2 X108.834 Y106.978 E22.24374
G1 F442 X108.462 Y107.182 E22.26289
G1 F452 X108.204 Y107.477 E22.2802
G1 F465.1 X107.938 Y107.975 E22.30442
G1 F452.8 X107.831 Y108.468 E22.32665
G1 F440.4 X107.787 Y108.989 E22.35035
G1 F447.8 X107.693 Y109.175 E22.35963
G1 F501 X107.6 Y109.585 E22.37638
G1 F562.1 X107.641 Y109.957 E22.38967
G1 F578.3 X107.794 Y110.433 E22.40692
G1 X107.97 Y110.694 E22.41778
G0 F9000 X107.882 Y110.948
G0 X107.264 Y110.511
G0 X107.064 Y110.143
G0 X106.948 Y109.559
G0 X106.979 Y108.653
G0 X107.072 Y108.148
G0 X107.405 Y107.324
G0 X107.877 Y106.632
G0 X109.02 Y105.956
G0 X109.372 Y106.153
G1 F600 X109.71 Y105.815 E22.43368
G0 F9000 X109.907 Y106.184
G1 F600 X110.456 Y105.635 E22.45951
G0 F9000 X110.621 Y106.035
G1 F600 X111.061 Y105.596 E22.48018
G0 F9000 X111.551 Y105.672
G1 F600 X110.867 Y106.355 E22.51233
G0 F9000 X110.621 Y106.036
G1 F600 X110.472 Y106.184 E22.51931
G0 F9000 X111.189 Y106.599
G1 F600 X111.946 Y105.842 E22.55492
G0 F9000 X112.164 Y106.189
G1 F600 X111.455 Y106.898 E22.58827
G0 F9000 X111.763 Y107.156
G1 F600 X112.203 Y106.716 E22.60897
G0 F9000 X112.227 Y107.258
G1 F600 X112.032 Y107.453 E22.61814
;MESH:NONMESH
G0 F300 X112.032 Y107.453 Z2.6
G0 F9000 X111.637 Y107.681
G0 X111.806 Y108.502
G0 X111.774 Y108.895
G0 X111.475 Y109.831
G0 X111.24 Y110.337
G0 X110.394 Y110.825
G0 X110.413 Y110.889
;TIME_ELAPSED:90.515999
;LAYER:12
;TYPE:WALL-INNER
;MESH:heart_0.ply
G1 F948.6 X110.479 Y110.873 E22.61957
G1 F892.2 X111.064 Y110.65 E22.63357
G0 F9000 X110.413 Y110.889
G1 F885.6 X110.004 Y110.901 E22.64279
G1 F854.1 X109.587 Y110.779 E22.65294
G1 F882.4 X109.308 Y110.862 E22.65952
G1 F888.9 X108.948 Y110.902 E22.66766
G1 F802.7 X108.7 Y110.891 E22.67383
G1 F681.8 X108.392 Y110.791 E22.68331
G1 F511.7 X108.016 Y110.554 E22.70064
G1 F502.1 X107.617 Y109.998 E22.72784
G1 F600 X107.562 Y109.627 E22.74031
G1 X107.671 Y109.253 E22.75327
G1 X107.62 Y108.603 E22.77496
G1 X107.692 Y108.172 E22.78949
G1 X107.825 Y107.952 E22.79804
G1 X108.012 Y107.823 E22.8056
G1 X108.175 Y107.549 E22.8162
G1 X108.25 Y107.373 E22.82256
G1 X108.539 Y107 E22.83826
G1 X108.85 Y106.88 E22.84934
G1 X109.278 Y106.826 E22.86369
G1 X109.452 Y106.541 E22.8748
G1 X109.74 Y106.225 E22.88902
G1 X109.978 Y106.084 E22.89822
G1 X110.218 Y106.053 E22.90627
G1 X110.619 Y106.158 E22.92006
G1 X110.985 Y106.49 E22.93649
G1 X111.099 Y106.673 E22.94366
G1 X111.227 Y107.135 E22.95961
G1 X111.505 Y107.383 E22.972
G1 X111.908 Y107.872 E22.99307
G1 F506.3 X112.316 Y108.583 E23.02538
G1 F449.4 X112.216 Y109.068 E23.04737
G1 F482.9 X111.845 Y109.558 E23.07277
G1 F504.2 X111.74 Y110.035 E23.0921
G1 X111.57 Y110.337 E23.10582
G1 X111.873 Y110.144 E23.12004
G1 X112.176 Y109.879 E23.13597
G1 F493.8 X112.432 Y109.609 E23.151
G1 F479 X112.608 Y109.375 E23.1632
G1 F466.9 X112.741 Y109.103 E23.17614
G1 F447.8 X112.862 Y108.617 E23.19846
G1 F506.3 X113.01 Y108.146 E23.21792
G1 F600 X113.086 Y107.665 E23.23412
G1 X112.98 Y106.621 E23.26902
G1 X112.948 Y106.151 E23.28469
G1 X112.835 Y105.753 E23.29845
G1 X112.632 Y105.42 E23.31142
G1 X112.225 Y105.147 E23.32772
G1 X111.913 Y105.015 E23.33899
G1 X111.284 Y104.897 E23.36028
G1 X110.965 Y104.889 E23.37089
G1 X110.702 Y104.911 E23.37967
G1 X110.073 Y105.022 E23.40091
G1 X109.683 Y105.144 E23.4145
G1 X109.539 Y105.176 E23.41941
G1 X109.139 Y105.329 E23.43365
G1 X108.836 Y105.5 E23.44522
G1 X108.431 Y105.745 E23.46097
G1 X107.815 Y106.267 E23.48782
G1 X107.427 Y106.768 E23.5089
G1 X107.161 Y107.2 E23.52577
G1 X107.04 Y107.451 E23.53504
G1 X106.728 Y108.294 E23.56494
G1 X106.65 Y108.975 E23.58774
G1 X106.652 Y109.344 E23.60001
G1 X106.669 Y109.65 E23.6102
G1 X106.726 Y110.059 E23.62394
G1 X106.85 Y110.359 E23.63473
G1 X107.066 Y110.685 E23.64774
G1 X107.258 Y110.833 E23.6558
G1 F505.3 X107.672 Y111.023 E23.6738
G1 F459.8 X108.009 Y111.113 E23.68894
G1 F540.5 X108.367 Y111.185 E23.70242
G1 F670.4 X108.655 Y111.202 E23.711
G1 F802.7 X108.981 Y111.175 E23.71914
G1 F888.9 X109.353 Y111.122 E23.72757
G1 F882.4 X110.01 Y110.998 E23.74269
G1 F885.6 X110.413 Y110.889 E23.7521
G1 F2700 E18.7521
G0 F9000 X108.287 Y110.852
G0 X108.861 Y110.57
;TYPE:WALL-OUTER
G1 F2700 E23.7521
G1 F600 X108.655 Y110.467 E23.75976
G1 X108.139 Y110.033 E23.78219
G1 X107.995 Y109.84 E23.7902
G1 X107.96 Y109.701 E23.79496
G1 X108.083 Y109.27 E23.80987
G1 X108.072 Y109.25 E23.81063
G1 X108.027 Y108.591 E23.8326
G1 X108.083 Y108.285 E23.84295
G1 X108.175 Y108.179 E23.84762
G1 X108.306 Y108.161 E23.85201
G1 X108.415 Y107.899 E23.86145
G1 X108.6 Y107.568 E23.87406
G1 X108.819 Y107.287 E23.88591
G1 X109.484 Y107.204 E23.9082
G1 X109.674 Y106.977 E23.91805
G1 X109.771 Y106.789 E23.92508
G1 X110.018 Y106.513 E23.9374
G1 X110.165 Y106.458 E23.94262
G1 X110.419 Y106.522 E23.95134
G1 X110.72 Y106.791 E23.96476
G1 X110.88 Y107.362 E23.98449
G1 X111.255 Y107.699 E24.00125
G1 X111.58 Y108.1 E24.01842
G1 X111.849 Y108.564 E24.03626
G1 X111.781 Y108.892 E24.0474
G1 X111.425 Y109.394 E24.06787
G1 X111.375 Y109.787 E24.08105
G1 X111.155 Y110.181 E24.09606
G1 X110.849 Y110.374 E24.10809
G1 X110.405 Y110.557 E24.12406
G1 X110.099 Y110.574 E24.13426
G1 X109.794 Y110.485 E24.14482
G1 X109.542 Y110.431 E24.1534
G1 X109.25 Y110.534 E24.16369
G1 X108.861 Y110.57 E24.17669
G0 F9000 X108.246 Y110.959
G0 X107.971 Y111.56
G1 F600 X108.369 Y111.583 E24.18995
G1 X108.68 Y111.563 E24.20031
G1 X109.355 Y111.459 E24.22303
G1 X110.085 Y111.33 E24.24768
G1 X110.542 Y111.196 E24.26352
G1 X110.712 Y111.123 E24.26968
G1 X111.052 Y111.021 E24.28148
G1 F601.5 X111.477 Y110.874 E24.2964
G1 X111.761 Y110.734 E24.30691
G1 F600 X112.131 Y110.501 E24.32145
G1 X112.471 Y110.204 E24.33647
G1 X112.769 Y109.906 E24.35048
G1 X112.995 Y109.615 E24.36274
G1 X113.109 Y109.384 E24.37131
G1 X113.167 Y109.292 E24.37492
G1 X113.325 Y108.734 E24.39421
G1 X113.476 Y107.758 E24.42706
G1 X113.466 Y107.439 E24.43768
G1 X113.379 Y106.594 E24.46593
G1 X113.344 Y106.082 E24.483
G1 X113.205 Y105.591 E24.49997
G1 X112.977 Y105.217 E24.51454
G1 X112.774 Y105.034 E24.52363
G1 X112.416 Y104.793 E24.53798
G1 X112.029 Y104.629 E24.55196
G1 X111.326 Y104.497 E24.57575
G1 X110.953 Y104.489 E24.58816
G1 X110.651 Y104.514 E24.59824
G1 X109.978 Y104.632 E24.62097
G1 X109.54 Y104.768 E24.63622
G1 X109.429 Y104.79 E24.63998
G1 X108.977 Y104.962 E24.65607
G1 X108.719 Y105.092 E24.66568
G1 X108.592 Y105.181 E24.67084
G1 X108.197 Y105.419 E24.68617
G1 X107.648 Y105.884 E24.7101
G1 X107.451 Y106.083 E24.71942
G1 X107.096 Y106.542 E24.73872
G1 X106.817 Y106.994 E24.75638
G1 X106.672 Y107.294 E24.76747
G1 X106.336 Y108.2 E24.79961
G1 X106.25 Y108.953 E24.82481
G1 X106.252 Y109.366 E24.83855
G1 X106.271 Y109.688 E24.84928
G1 X106.336 Y110.165 E24.86529
G1 X106.496 Y110.548 E24.8791
G1 X106.767 Y110.958 E24.89544
G1 X107.179 Y111.288 E24.913
G1 X107.507 Y111.476 E24.92557
G1 X107.971 Y111.56 E24.94126
G0 F9000 X108.033 Y110.914
G0 X107.421 Y110.752
G0 X107.187 Y110.576
G0 X106.883 Y110.016
G0 X106.825 Y109.078
G0 X107.461 Y107.768
G0 X107.843 Y107.835
;TYPE:FILL
G1 F600 X107.237 Y107.229 E24.96976
G0 F9000 X107.416 Y107.357
G0 X107.38 Y108.586
G0 X107.43 Y109.23
G0 X107.368 Y109.555
G0 X107.508 Y109.236
G0 X107.458 Y108.692
G0 X106.949 Y108.867
G0 X106.883 Y110.016
G0 X107.187 Y110.576
G0 X107.421 Y110.752
G0 X107.471 Y110.624
;TYPE:SKIN
G1 F905.7 X107.281 Y110.483 E24.97497
G1 F909.1 X107.11 Y110.228 E24.98171
G1 F888.9 X107.017 Y109.981 E24.98764
G1 F848.1 X106.972 Y109.622 E24.99615
G1 F757.1 X106.985 Y109.2 E25.00728
G1 F701.8 X106.979 Y108.903 E25.01573
G1 F708 X107.3 Y108.729 E25.02602
G1 F701.8 X107.333 Y109.218 E25.03996
G1 F747.7 X107.26 Y109.556 E25.04919
G1 F845.1 X107.27 Y109.844 E25.05599
G1 F895.5 X107.351 Y110.12 E25.0624
G1 F909.1 X107.572 Y110.435 E25.07085
G1 F905.7 X107.652 Y110.648 E25.07586
G1 X107.471 Y110.624 E25.07989
G0 F9000 X107.604 Y110.836
G0 X108.031 Y110.902
G0 X108.406 Y110.983
G0 X110.464 Y110.791
G0 X110.974 Y110.58
G0 X111.333 Y110.349
G0 X112.002 Y108.996
G0 X112.095 Y108.583
G0 X111.755 Y107.521
G0 X112.266 Y107.109
G1 F601.5 X112.221 Y106.67 E25.09453
G1 X112.193 Y106.274 E25.1077
G1 F589.7 X112.062 Y105.964 E25.11909
G1 F576.9 X111.77 Y105.768 E25.13125
G1 X111.22 Y105.666 E25.1506
G1 X111.539 Y105.957 E25.16554
G1 F579.7 X111.775 Y106.284 E25.17942
G1 F592.6 X111.904 Y106.719 E25.1947
G1 F601.5 X112.075 Y106.874 E25.20236
G1 X112.266 Y107.109 E25.2124
G0 F9000 X111.755 Y107.521
G0 X112.481 Y108.592
G0 X112.56 Y108.27
G1 F600 X112.661 Y108.059 E25.22018
G1 X112.724 Y107.653 E25.23385
G1 X112.62 Y106.643 E25.26762
G1 X112.59 Y106.211 E25.28202
G1 X112.503 Y105.901 E25.29273
G1 X112.364 Y105.675 E25.30156
G1 X112.052 Y105.466 E25.31405
G1 X111.808 Y105.36 E25.3229
G1 X111.248 Y105.256 E25.34184
G1 X110.865 Y105.249 E25.35458
G1 F629.9 X110.157 Y105.353 E25.37725
G1 F674.2 X109.631 Y105.502 E25.39343
G1 F652.2 X109.29 Y105.649 E25.4048
G1 F610.7 X109.088 Y105.78 E25.41266
G1 F597 X109.001 Y106.326 E25.43115
G1 F601.5 X109.102 Y106.394 E25.43518
G1 F607.6 X109.475 Y105.98 E25.45349
G1 F657.5 X109.861 Y105.778 E25.46671
G1 F693.6 X110.256 Y105.703 E25.47828
G1 F636.6 X110.801 Y105.836 E25.49586
G1 F600 X111.236 Y106.231 E25.51541
G1 X111.426 Y106.494 E25.5262
G1 X111.552 Y106.94 E25.54161
G1 X111.787 Y107.151 E25.55212
G1 X112.195 Y107.652 E25.57361
G1 X112.56 Y108.27 E25.59748
;MESH:NONMESH
G0 F300 X112.56 Y108.27 Z2.8
G0 F9000 X112.481 Y108.592
G0 X111.333 Y110.349
G0 X110.974 Y110.58
G0 X110.464 Y110.791
G0 X108.287 Y110.852
G0 X108.63 Y110.978
;TIME_ELAPSED:101.727689
;LAYER:13
;TYPE:WALL-INNER
;MESH:heart_0.ply
G1 F613.8 X108.264 Y110.831 E25.6103
G1 F554.3 X107.956 Y110.761 E25.62167
G1 F508.5 X107.632 Y110.555 E25.63674
G1 F457.1 X107.422 Y110.354 E25.64943
G1 F416.7 X107.211 Y109.794 E25.67809
G1 F394.1 X107.262 Y109.344 E25.70103
G1 F384.6 X107.286 Y108.627 E25.73825
G1 F406.1 X107.36 Y108.081 E25.76533
G1 F437.2 X107.515 Y107.637 E25.78679
G1 F442.8 X107.745 Y107.234 E25.80771
G1 F509.6 X108.085 Y107.089 E25.82218
G1 F600 X108.247 Y106.948 E25.82933
G1 X108.67 Y106.663 E25.84629
G1 X109.029 Y106.604 E25.85839
G1 X109.183 Y106.538 E25.86396
G1 X109.404 Y106.312 E25.87448
G1 X109.576 Y106.103 E25.88348
G1 X109.873 Y105.906 E25.89533
G1 X110.041 Y105.846 E25.90127
G1 X110.303 Y105.854 E25.90998
G1 X110.701 Y105.999 E25.92407
G1 X111.225 Y106.508 E25.94837
G1 X111.328 Y106.682 E25.9551
G1 X111.445 Y107.058 E25.96819
G1 X111.56 Y107.183 E25.97384
G1 X111.762 Y107.51 E25.98663
G1 X111.919 Y107.737 E25.99581
G1 X112.039 Y107.951 E26.00397
G1 X112.217 Y108.127 E26.01229
G1 X112.342 Y108.391 E26.02201
G1 F485.8 X112.484 Y108.63 E26.03343
G1 F427 X112.433 Y108.961 E26.04908
G1 F458.9 X112.299 Y109.197 E26.06088
G1 F472.4 X111.956 Y109.531 E26.0811
G1 F572.8 X111.823 Y109.919 E26.09539
G1 F797.3 X111.413 Y110.419 E26.11157
G1 F1048 X111.045 Y110.605 E26.11943
G1 F1318.7 X110.422 Y110.845 E26.12953
G1 F1121.5 X109.925 Y110.897 E26.13842
G1 F872.7 X109.576 Y110.834 E26.14653
G1 F827.6 X109.411 Y110.891 E26.15074
G1 F882.4 X108.958 Y110.979 E26.16118
G1 F761.9 X108.63 Y110.978 E26.16977
G0 F9000 X108.597 Y111.287
G1 F824.7 X109.008 Y111.237 E26.17979
G1 F892.2 X109.712 Y111.122 E26.19574
G1 F941.2 X110.143 Y111.084 E26.20492
G1 F1194 X110.424 Y111.011 E26.20977
G1 F1283.4 X111.272 Y110.725 E26.22368
G1 F1100.9 X111.524 Y110.602 E26.22877
G1 F923.1 X111.771 Y110.434 E26.23522
G1 F764.3 X111.964 Y110.268 E26.24187
G1 F645.2 X112.169 Y110.075 E26.25058
G1 F529.8 X112.335 Y109.875 E26.26037
G1 F472.4 X112.589 Y109.646 E26.27482
G1 F461.5 X112.827 Y109.351 E26.29121
G1 F453.7 X112.937 Y109.141 E26.30163
G1 F427.8 X113.059 Y108.739 E26.32123
G1 F408.9 X113.068 Y108.68 E26.32414
G1 F485.8 X113.277 Y108.243 E26.34404
G1 F600 X113.314 Y107.811 E26.35846
G1 X113.311 Y107.523 E26.36804
G1 X113.294 Y107.265 E26.37664
G1 X113.197 Y106.637 E26.39778
G1 X113.149 Y106.158 E26.41379
G1 X113.022 Y105.739 E26.42835
G1 X112.859 Y105.447 E26.43947
G1 X112.681 Y105.255 E26.44818
G1 X112.39 Y105.073 E26.4596
G1 X112.056 Y104.946 E26.47148
G1 X111.755 Y104.849 E26.482
G1 X111.28 Y104.786 E26.49794
G1 X110.978 Y104.783 E26.50798
G1 X110.322 Y104.853 E26.52992
G1 X110.006 Y104.952 E26.54094
G1 X109.844 Y104.989 E26.54646
G1 X109.406 Y105.135 E26.56182
G1 X109.002 Y105.309 E26.57645
G1 X108.539 Y105.583 E26.59434
G1 X108.314 Y105.739 E26.60345
G1 X108.023 Y105.971 E26.61583
G1 X107.737 Y106.243 E26.62896
G1 F589.7 X107.472 Y106.536 E26.64233
G1 F500 X107.335 Y106.886 E26.65733
G1 F438.8 X107.199 Y107.079 E26.66807
G1 X107.074 Y107.308 E26.67993
G1 F430.9 X106.786 Y107.999 E26.7146
G1 F402.7 X106.666 Y108.544 E26.74226
G1 F382.8 X106.637 Y109.117 E26.77217
G1 F389 X106.631 Y109.823 E26.80839
G1 F416.7 X106.794 Y110.349 E26.83477
G1 F450.3 X107.074 Y110.732 E26.85579
G1 F474.3 X107.349 Y110.959 E26.8708
G1 F496.9 X107.68 Y111.15 E26.88615
G1 F536.9 X108.05 Y111.229 E26.90021
G1 F646.9 X108.597 Y111.287 E26.91718
G0 F9000 X108.275 Y111.657
;TYPE:WALL-OUTER
G1 F600 X108.651 Y111.644 E26.92969
G1 X109.189 Y111.54 E26.94792
G1 X109.667 Y111.482 E26.96393
G1 X109.795 Y111.449 E26.96833
G1 X110.278 Y111.358 E26.98467
G1 X111.104 Y111.084 E27.01362
G1 X111.365 Y111.015 E27.0226
G1 X111.658 Y110.887 E27.03323
G1 X111.954 Y110.727 E27.04442
G1 X112.412 Y110.399 E27.06316
G1 X112.919 Y109.969 E27.08527
G1 X113.21 Y109.611 E27.10062
G1 X113.367 Y109.333 E27.11124
G1 X113.455 Y109.074 E27.12033
G1 X113.537 Y108.875 E27.12749
G1 F601.5 X113.586 Y108.588 E27.13715
G1 X113.682 Y108.207 E27.15019
G1 F600 X113.714 Y107.826 E27.1629
G1 X113.712 Y107.529 E27.17278
G1 X113.692 Y107.227 E27.18285
G1 X113.661 Y106.977 E27.19123
G1 X113.595 Y106.597 E27.20406
G1 X113.543 Y106.079 E27.22137
G1 X113.392 Y105.581 E27.23868
G1 X113.185 Y105.21 E27.25281
G1 X112.938 Y104.944 E27.26488
G1 X112.581 Y104.721 E27.27888
G1 X112.294 Y104.588 E27.2894
G1 X112.159 Y104.559 E27.294
G1 X111.843 Y104.457 E27.30504
G1 X111.308 Y104.386 E27.32299
G1 X110.959 Y104.383 E27.3346
G1 X110.24 Y104.459 E27.35865
G1 X109.866 Y104.576 E27.37168
G1 X109.742 Y104.601 E27.37589
G1 X109.282 Y104.752 E27.39199
G1 X108.821 Y104.952 E27.4087
G1 X108.358 Y105.223 E27.42655
G1 X108.075 Y105.417 E27.43796
G1 X107.76 Y105.669 E27.45138
G1 X107.451 Y105.963 E27.46556
G1 X107.137 Y106.306 E27.48103
G1 X107.015 Y106.509 E27.48891
G1 X106.794 Y106.831 E27.5019
G1 X106.639 Y107.116 E27.51269
G1 X106.584 Y107.273 E27.51822
G1 X106.423 Y107.621 E27.53097
G1 X106.303 Y107.908 E27.54132
G1 X106.174 Y108.413 E27.55865
G1 X106.152 Y108.425 E27.55949
G1 X106.122 Y109.102 E27.58203
G1 X106.135 Y109.704 E27.60205
G1 X106.176 Y110.016 E27.61252
G1 X106.317 Y110.454 E27.62782
G1 X106.455 Y110.705 E27.63735
G1 X106.752 Y111.065 E27.65287
G1 X107.105 Y111.335 E27.66766
G1 X107.408 Y111.499 E27.67912
G1 X107.695 Y111.59 E27.68913
G1 X107.995 Y111.637 E27.69923
G1 X108.275 Y111.657 E27.70857
G0 F9000 X108.188 Y111.031
G0 X108.826 Y110.668
G1 F600 X108.374 Y110.425 E27.72563
G1 X108.198 Y110.413 E27.7315
G1 X107.854 Y110.164 E27.74563
G1 X107.716 Y109.736 E27.76058
G1 X107.773 Y109.395 E27.77208
G1 X107.799 Y108.608 E27.79827
G1 X107.846 Y108.142 E27.81385
G1 X107.927 Y107.873 E27.82319
G1 X108.121 Y107.533 E27.83621
G1 X108.822 Y107.042 E27.86468
G1 X109.14 Y106.991 E27.87539
G1 X109.411 Y106.876 E27.88518
G1 X109.684 Y106.601 E27.89807
G1 X109.858 Y106.386 E27.90727
G1 X110.15 Y106.221 E27.91842
G1 X110.487 Y106.348 E27.9304
G1 X110.945 Y106.791 E27.9516
G1 X111.089 Y107.262 E27.96798
G1 X111.254 Y107.441 E27.97607
G1 X111.425 Y107.726 E27.98713
G1 X111.587 Y107.962 E27.99665
G1 X111.728 Y108.215 E28.00628
G1 X111.887 Y108.353 E28.01329
G1 X111.973 Y108.547 E28.02034
G1 X111.987 Y108.801 E28.0288
G1 X111.944 Y108.909 E28.03267
G1 X111.722 Y109.122 E28.0429
G1 X111.516 Y109.395 E28.05428
G1 X111.442 Y109.802 E28.06804
G1 X111.181 Y110.186 E28.08348
G1 X110.902 Y110.348 E28.09421
G1 X110.344 Y110.569 E28.11417
G1 X110.008 Y110.584 E28.12536
G1 X109.793 Y110.524 E28.13278
G1 X109.546 Y110.47 E28.14119
G1 X109.285 Y110.574 E28.15054
G1 X108.826 Y110.668 E28.16612
G0 F9000 X108.188 Y111.031
G0 X107.313 Y110.556
G0 X107.059 Y109.791
G0 X107.198 Y108.204
G0 X107.387 Y107.406
G0 X107.449 Y107.441
;TYPE:FILL
G1 F600 X107.273 Y107.265 E28.1744
G0 F9000 X107.336 Y107.299
G0 X110.104 Y105.961
G0 X110.583 Y106.113
G0 X112.054 Y107.651
G0 X112.783 Y109.03
G0 X113.08 Y108.288
G0 X113.202 Y107.392
G0 X112.584 Y107.437
;TYPE:SKIN
G1 F759.5 X112.566 Y107.216 E28.18022
G1 X112.481 Y106.715 E28.19358
G1 F710.1 X112.445 Y106.583 E28.19742
G1 F643.4 X112.403 Y106.297 E28.20639
G1 F603 X112.316 Y106.046 E28.21518
G1 F591.1 X112.178 Y105.84 E28.22355
G1 F621.8 X111.973 Y105.692 E28.23167
G1 F648.6 X111.61 Y105.585 E28.24331
G1 X111.306 Y105.544 E28.25275
G1 F629.9 X111.835 Y106.054 E28.27602
G1 F612.2 X112.02 Y106.373 E28.28804
G1 F657.5 X112.099 Y106.666 E28.29725
G1 F733.9 X112.367 Y107.121 E28.31161
G1 F759.5 X112.584 Y107.437 E28.32168
G0 F9000 X112.774 Y108.368
G1 F600 X112.92 Y108.173 E28.32979
G1 X112.954 Y107.793 E28.34248
G1 X112.95 Y107.528 E28.35129
G1 X112.925 Y107.188 E28.36263
G1 X112.837 Y106.671 E28.38007
G1 X112.792 Y106.224 E28.39502
G1 X112.688 Y105.879 E28.407
G1 X112.447 Y105.533 E28.42102
G1 X112.134 Y105.338 E28.43329
G1 X111.684 Y105.205 E28.4489
G1 F617 X111.155 Y105.133 E28.46617
G1 F672.3 X110.252 Y105.196 E28.49304
G1 F761.9 X109.636 Y105.367 E28.50978
G1 F794.7 X109.275 Y105.534 E28.51977
G1 F727.3 X109.039 Y105.657 E28.52707
G1 F687.7 X108.915 Y105.953 E28.53638
G1 X109.117 Y106.132 E28.54422
G1 F699.7 X109.351 Y105.849 E28.55469
G1 F740.7 X109.776 Y105.606 E28.56788
G1 F708 X110.295 Y105.502 E28.5828
G1 F641.7 X110.846 Y105.642 E28.60048
G1 F613.8 X111.49 Y106.263 E28.62957
G1 F600 X111.665 Y106.555 E28.64089
G1 X111.766 Y106.876 E28.65208
G1 X111.898 Y107.034 E28.65893
G1 X112.066 Y107.316 E28.66985
G1 X112.216 Y107.533 E28.67862
G1 X112.322 Y107.718 E28.68571
G1 X112.513 Y107.923 E28.69503
G1 X112.666 Y108.232 E28.7065
G1 X112.774 Y108.368 E28.71227
;MESH:NONMESH
G0 F300 X112.774 Y108.368 Z3
G0 F9000 X112.596 Y108.562
G0 X111.352 Y110.37
G0 X110.504 Y110.761
G0 X107.833 Y110.952
G0 X108.15 Y110.993
;TIME_ELAPSED:112.466491
;LAYER:14
;TYPE:WALL-INNER
;MESH:heart_0.ply
G1 F564.7 X107.742 Y110.842 E28.72765
G1 F513.9 X107.35 Y110.48 E28.74837
G1 F483.9 X107.222 Y110.31 E28.75714
G1 F464.2 X107.061 Y109.953 E28.77398
G1 F484.8 X107.024 Y109.784 E28.7811
G1 F555.6 X107.205 Y109.143 E28.80503
G1 F600 X107.266 Y108.531 E28.82548
G1 F500 X107.222 Y108.128 E28.84166
G1 F444.4 X107.276 Y107.874 E28.85332
G1 F463.3 X107.378 Y107.631 E28.86467
G1 F468.8 X107.547 Y107.282 E28.88118
G1 F463.3 X107.83 Y106.894 E28.90187
G1 F430.9 X108.205 Y106.617 E28.92346
G1 F472.4 X108.514 Y106.557 E28.93676
G1 F579.7 X109.192 Y106.291 E28.96183
G1 F509.6 X109.758 Y105.561 E28.998
G1 F451.1 X110.046 Y105.448 E29.01169
G1 F520.6 X110.582 Y105.59 E29.03294
G1 F600 X110.897 Y105.808 E29.04569
G1 X111.136 Y105.89 E29.05409
G1 X111.286 Y105.918 E29.05916
G1 X111.627 Y106.129 E29.0725
G1 X111.784 Y106.323 E29.0808
G1 X111.882 Y106.72 E29.0944
G1 X111.816 Y107.083 E29.10667
G1 X111.834 Y107.267 E29.11282
G1 X112.019 Y107.737 E29.12962
G1 X112.377 Y108.091 E29.14637
G1 X112.484 Y108.297 E29.15409
G1 F551.7 X112.593 Y108.996 E29.17968
G1 F494.8 X112.433 Y109.299 E29.1935
G1 F483.9 X112.26 Y109.474 E29.20365
G1 F487.8 X111.985 Y109.667 E29.21739
G1 F563.4 X111.807 Y110.016 E29.23127
G1 F710.1 X111.372 Y110.462 E29.24878
G1 F898.9 X110.344 Y110.869 E29.27332
G1 F1048 X110.155 Y110.895 E29.27696
G1 F848.1 X109.744 Y110.863 E29.28666
G1 F716.4 X109.597 Y110.816 E29.29096
G1 F718.6 X109.41 Y110.898 E29.29663
G1 F752.4 X108.861 Y111.058 E29.31179
G1 F716.4 X108.393 Y110.981 E29.32501
G1 F634.9 X108.15 Y110.993 E29.33265
G0 F9000 X108.265 Y111.346
G1 F705.9 X108.678 Y111.337 E29.34433
G1 F816.3 X108.998 Y111.302 E29.3522
G1 F774.2 X109.636 Y111.171 E29.36899
G1 F786.9 X110.025 Y111.156 E29.37886
G1 F991.7 X110.4 Y111.081 E29.38656
G1 F1071.4 X110.746 Y110.958 E29.3934
G1 F983.6 X111.168 Y110.827 E29.40236
G1 F909.1 X111.427 Y110.728 E29.40845
G1 F808.1 X111.766 Y110.521 E29.41826
G1 F693.6 X111.972 Y110.364 E29.42571
G1 F559.4 X112.328 Y110.03 E29.44312
G1 F487.8 X112.562 Y109.863 E29.45488
G1 F483.9 X112.827 Y109.606 E29.47011
G1 F487.8 X113.166 Y109.139 E29.49372
G1 F544.2 X113.346 Y108.821 E29.50712
G1 F600 X113.465 Y108.228 E29.52723
G1 X113.49 Y107.959 E29.53622
G1 X113.496 Y107.689 E29.5452
G1 X113.474 Y107.272 E29.55909
G1 X113.389 Y106.653 E29.57987
G1 X113.352 Y106.275 E29.5925
G1 X113.155 Y105.657 E29.61408
G1 X113.041 Y105.446 E29.62205
G1 X112.736 Y105.131 E29.63664
G1 X112.413 Y104.949 E29.64897
G1 X112.122 Y104.827 E29.65946
G1 X111.685 Y104.727 E29.67437
G1 X111.294 Y104.673 E29.6875
G1 X111.004 Y104.672 E29.69715
G1 X110.643 Y104.706 E29.70921
G1 F594.1 X110.279 Y104.781 E29.72169
G1 F538.1 X110.018 Y104.887 E29.73214
G1 F478.1 X109.93 Y104.941 E29.73645
G1 F455.4 X109.595 Y105.044 E29.75181
G1 F446.9 X109.493 Y105.093 E29.75686
G1 F509.6 X109.103 Y105.178 E29.77249
G1 F600 X108.859 Y105.302 E29.78159
G1 X108.461 Y105.53 E29.79685
G1 F579.7 X108.068 Y105.839 E29.81406
G1 F472.4 X107.849 Y106.152 E29.8302
G1 F424 X107.525 Y106.451 E29.85094
G1 F452 X107.336 Y106.694 E29.86454
G1 F466 X107.101 Y107.022 E29.88182
G1 F466.9 X106.904 Y107.43 E29.90118
G1 F463.3 X106.791 Y107.698 E29.91371
G1 F444.4 X106.682 Y107.997 E29.928
G1 F500 X106.459 Y108.441 E29.94783
G1 F600 X106.404 Y108.844 E29.96136
G1 X106.387 Y109.128 E29.97082
G1 F560.7 X106.43 Y109.59 E29.98733
G1 F486.8 X106.493 Y109.809 E29.99667
G1 F454.5 X106.565 Y110.131 E30.01116
G1 F460.7 X106.745 Y110.519 E30.02969
G1 F480 X107.043 Y110.857 E30.04842
G1 F515 X107.352 Y111.089 E30.06339
G1 F554.3 X107.597 Y111.225 E30.07348
G1 F601.5 X107.879 Y111.299 E30.08316
G1 F640 X108.265 Y111.346 E30.09528
G0 F9000 X108.328 Y111.724
;TYPE:WALL-OUTER
G1 F600 X108.717 Y111.691 E30.10827
G1 X109.186 Y111.612 E30.12408
G1 X110.093 Y111.483 E30.15456
G1 X110.643 Y111.333 E30.17352
G1 X110.828 Y111.261 E30.18012
G1 X111.263 Y111.144 E30.1951
G1 X111.552 Y111.039 E30.20533
G1 X111.94 Y110.841 E30.21982
G1 X112.16 Y110.701 E30.22849
G1 X112.847 Y110.207 E30.25663
G1 X113.158 Y109.912 E30.27089
G1 X113.399 Y109.615 E30.28361
G1 F601.5 X113.574 Y109.318 E30.29505
G1 X113.73 Y108.939 E30.30865
G1 F600 X113.862 Y108.286 E30.3308
G1 X113.89 Y107.981 E30.34099
G1 X113.895 Y107.643 E30.35223
G1 X113.872 Y107.234 E30.36586
G1 X113.787 Y106.613 E30.38671
G1 X113.746 Y106.197 E30.40061
G1 X113.639 Y105.837 E30.4131
G1 X113.523 Y105.497 E30.42505
G1 X113.374 Y105.221 E30.43548
G1 X113.184 Y104.992 E30.44538
G1 X112.969 Y104.803 E30.4549
G1 X112.589 Y104.589 E30.4694
G1 X112.244 Y104.445 E30.48184
G1 X111.757 Y104.333 E30.49846
G1 X111.322 Y104.273 E30.51306
G1 X110.957 Y104.273 E30.5252
G1 X110.59 Y104.309 E30.53747
G1 X110.322 Y104.354 E30.54651
G1 F601.5 X109.901 Y104.458 E30.5609
G1 X109.801 Y104.498 E30.56447
G1 F600 X109.439 Y104.604 E30.57701
G1 X108.921 Y104.821 E30.59569
G1 X108.661 Y104.954 E30.60541
G1 X108.237 Y105.197 E30.62166
G1 X107.742 Y105.587 E30.64262
G1 X107.465 Y105.832 E30.65492
G1 X107.159 Y106.149 E30.66958
G1 X106.777 Y106.693 E30.69168
G1 X106.637 Y106.933 E30.70093
G1 X106.488 Y107.235 E30.71213
G1 X106.41 Y107.433 E30.7192
G1 F601.5 X106.157 Y108.003 E30.73989
G1 X106.054 Y108.447 E30.75502
G1 F600 X106.005 Y108.805 E30.76703
G1 X105.987 Y109.105 E30.77703
G1 F601.5 X106 Y109.607 E30.79369
G1 X106.035 Y109.905 E30.80365
G1 F600 X106.125 Y110.286 E30.81667
G1 X106.292 Y110.636 E30.82956
G1 X106.432 Y110.852 E30.83813
G1 X106.754 Y111.194 E30.85375
G1 X107.139 Y111.457 E30.86926
G1 X107.466 Y111.615 E30.88134
G1 X107.826 Y111.688 E30.89355
G1 X108.328 Y111.724 E30.91029
G0 F9000 X108.326 Y111.424
G0 X107.644 Y111.032
G0 X108.256 Y110.613
G1 F600 X108.012 Y110.519 E30.91899
G1 X107.648 Y110.152 E30.93618
G1 X107.475 Y109.745 E30.95089
G1 X107.6 Y109.213 E30.96907
G1 X107.72 Y107.993 E31.00984
G1 X107.954 Y107.489 E31.02832
G1 X108.135 Y107.254 E31.03819
G1 X108.476 Y107.029 E31.05178
G1 X108.83 Y106.861 E31.06481
G1 X109.155 Y106.74 E31.07634
G1 X109.41 Y106.633 E31.08554
G1 X109.621 Y106.388 E31.09629
G1 X109.851 Y106.083 E31.109
G1 X110.098 Y105.899 E31.11924
G1 X110.389 Y105.95 E31.12907
G1 X110.715 Y106.168 E31.14211
G1 X111.044 Y106.282 E31.1537
G1 X111.179 Y106.306 E31.15826
G1 X111.363 Y106.429 E31.16562
G1 X111.478 Y106.74 E31.17665
G1 X111.412 Y107.062 E31.18758
G1 X111.441 Y107.361 E31.19757
G1 X111.593 Y107.746 E31.21134
G1 X111.738 Y108.024 E31.22176
G1 X112.094 Y108.37 E31.23828
G1 F601.5 X112.156 Y108.8 E31.25269
G1 X112.047 Y109.075 E31.2625
G1 F600 X111.795 Y109.261 E31.27292
G1 X111.594 Y109.44 E31.28187
G1 X111.446 Y109.836 E31.29593
G1 X111.156 Y110.192 E31.31121
G1 X110.262 Y110.571 E31.3435
G1 X109.965 Y110.554 E31.3534
G1 X109.552 Y110.422 E31.36782
G1 X109.226 Y110.584 E31.37993
G1 X108.869 Y110.708 E31.3925
G1 X108.416 Y110.598 E31.408
G1 X108.256 Y110.613 E31.41335
G0 F9000 X107.644 Y111.032
G0 X110.276 Y110.825
G0 X111.304 Y110.388
G0 X112.246 Y109.223
G0 X112.401 Y108.836
G0 X112.694 Y108.318
G0 X111.971 Y107.343
G0 X112.554 Y106.856
;TYPE:SKIN
G1 F975.6 X112.507 Y107.104 E31.41851
G1 X112.605 Y107.351 E31.42394
G1 X112.805 Y107.555 E31.42979
G1 X112.792 Y107.334 E31.43432
G1 X112.727 Y106.87 E31.4439
G1 X112.622 Y106.711 E31.4478
G1 X112.554 Y106.856 E31.45107
G0 F9000 X111.971 Y107.343
G0 X112.719 Y109.026
G0 X112.927 Y108.797
G1 F600 X112.996 Y108.711 E31.45474
G1 X113.128 Y108.08 E31.47618
G1 X113.134 Y107.664 E31.49002
G1 X113.117 Y107.327 E31.50124
G1 X113.044 Y106.797 E31.51904
G1 F478.1 X112.902 Y106.428 E31.53554
G1 F396.7 X112.896 Y106.366 E31.53867
G1 F398.7 X112.735 Y105.855 E31.56549
G1 F402 X112.645 Y105.72 E31.57355
G1 X112.597 Y105.713 E31.57595
G1 F418.1 X112.4 Y105.431 E31.59237
G1 F446.1 X111.99 Y105.233 E31.61274
G1 F482.9 X111.617 Y105.118 E31.62887
G1 F521.7 X111.262 Y105.059 E31.64264
G1 F532.2 X111.009 Y105.058 E31.65212
G1 X110.476 Y105.108 E31.6722
G1 X110.418 Y105.143 E31.67474
G1 X110.751 Y105.241 E31.68776
G1 X111.102 Y105.482 E31.70372
G1 F497.9 X111.563 Y105.588 E31.72268
G1 F441.2 X111.95 Y105.82 E31.74309
G1 F409.6 X112.196 Y106.117 E31.76188
G1 F399.3 X112.308 Y106.525 E31.78303
G1 F421.8 X112.304 Y106.652 E31.78904
G1 F513.9 X112.237 Y106.78 E31.79465
G1 F600 X112.171 Y107.141 E31.80685
G1 X112.327 Y107.533 E31.82089
G1 X112.652 Y107.856 E31.83613
G1 X112.84 Y108.212 E31.84952
G1 X112.927 Y108.797 E31.86919
G0 F9000 X112.719 Y109.026
G0 X111.609 Y106.311
G0 X111.261 Y106.069
G0 X110.494 Y105.727
G0 X110.058 Y105.63
G0 X109.402 Y105.708
G0 X109.371 Y105.503
G1 F769.2 X109.351 Y105.47 E31.87019
G1 X109.583 Y105.362 E31.87683
G1 X109.583 Y105.304 E31.87833
G1 X109.693 Y105.317 E31.88121
G1 X109.371 Y105.503 E31.89085
G0 F9000 X109.16 Y105.821
;MESH:NONMESH
G0 F300 X109.16 Y105.821 Z3.2
G0 F9000 X107.691 Y106.781
G0 X107.391 Y107.175
G0 X107.09 Y107.826
G0 X106.806 Y109.798
G0 X107.077 Y110.442
G0 X107.644 Y111.032
G0 X108.164 Y111.066
;TIME_ELAPSED:123.627056
;LAYER:15
;TYPE:WALL-INNER
;MESH:heart_0.ply
G1 F597 X107.726 Y110.913 E31.90636
G1 F547.9 X107.332 Y110.562 E31.92558
G1 F527.5 X107.152 Y110.514 E31.93263
G1 F558.1 X106.988 Y110.415 E31.93948
G1 F604.5 X106.843 Y110.256 E31.94658
G1 F626.6 X106.742 Y110.037 E31.95426
G1 F625 X106.649 Y109.703 E31.96533
G1 F612.2 X106.725 Y109.455 E31.97379
G1 F603 X106.886 Y109.234 E31.98283
G1 F600 X107.057 Y109.105 E31.98996
G1 X107.147 Y108.819 E31.99993
G1 X107.203 Y108.371 E32.01495
G1 F510.6 X107.174 Y107.914 E32.03284
G1 F450.3 X107.539 Y107.166 E32.06973
G1 F451.1 X107.849 Y106.775 E32.0918
G1 F511.7 X108.39 Y106.547 E32.1147
G1 F600 X108.541 Y106.496 E32.12
G1 X109.056 Y106.255 E32.13891
G1 X109.234 Y105.95 E32.15066
G1 X109.378 Y105.509 E32.16609
G1 X109.546 Y105.256 E32.17619
G1 F666.7 X109.91 Y105.026 E32.18908
G1 F757.1 X110.307 Y104.948 E32.19974
G1 F697.7 X110.736 Y104.956 E32.21201
G1 F641.7 X110.798 Y104.971 E32.214
G1 F697.7 X111.136 Y104.838 E32.22439
G1 F813.6 X111.497 Y104.819 E32.23325
G1 F729.5 X111.886 Y104.925 E32.24428
G1 F613.8 X112.224 Y105.211 E32.25868
G1 F600 X112.397 Y105.6 E32.27284
G1 X112.497 Y106.046 E32.28804
G1 X112.471 Y106.546 E32.30469
G1 X112.38 Y106.753 E32.31222
G1 X112.183 Y107.022 E32.3233
G1 X112.051 Y107.114 E32.32866
G1 X112.051 Y107.389 E32.3378
G1 X112.218 Y107.462 E32.34386
G1 X112.471 Y107.639 E32.35413
G1 X112.634 Y107.885 E32.36395
G1 X112.767 Y108.437 E32.38283
G1 F522.9 X112.75 Y109.075 E32.40719
G1 F481 X112.563 Y109.408 E32.42304
G1 F518.4 X112.361 Y109.643 E32.43497
G1 F540.5 X111.972 Y109.822 E32.45078
G1 F562.1 X111.658 Y110.219 E32.46875
G1 F617 X111.397 Y110.392 E32.47888
G1 F674.2 X111.176 Y110.522 E32.48647
G1 F716.4 X110.284 Y110.871 E32.51315
G1 F703.8 X109.97 Y110.853 E32.52207
G1 F634.9 X109.609 Y110.752 E32.53385
G1 X109.2 Y110.958 E32.54824
G1 F683.8 X108.934 Y111.042 E32.55638
G1 F674.2 X108.467 Y111.035 E32.57021
G1 F633.2 X108.164 Y111.066 E32.57981
G0 F9000 X108.212 Y111.42
G1 F659.3 X108.548 Y111.405 E32.58999
G1 F699.7 X109.036 Y111.342 E32.60402
G1 F708 X109.319 Y111.286 E32.61215
G1 F604.5 X109.66 Y111.2 E32.62376
G1 X109.929 Y111.195 E32.63264
G1 F727.3 X110.27 Y111.166 E32.64203
G1 F740.7 X111.324 Y110.832 E32.67182
G1 F674.2 X111.584 Y110.705 E32.68039
G1 F641.7 X111.842 Y110.551 E32.68973
G1 F560.7 X112.252 Y110.215 E32.7086
G1 F512.8 X112.675 Y109.949 E32.72804
G1 F508.5 X112.968 Y109.664 E32.74408
G1 F479 X113.205 Y109.32 E32.76149
G1 F499 X113.36 Y109.124 E32.77148
G1 F568.7 X113.516 Y108.755 E32.78554
G1 F600 X113.572 Y108.481 E32.79484
G1 X113.632 Y107.955 E32.81245
G1 X113.633 Y107.699 E32.82096
G1 X113.557 Y106.648 E32.85601
G1 X113.51 Y106.371 E32.86535
G1 X113.408 Y105.903 E32.88129
G1 X113.279 Y105.582 E32.89279
G1 X113.129 Y105.325 E32.90269
G1 X112.919 Y105.127 E32.91229
G1 X112.635 Y104.938 E32.92364
G1 X112.4 Y104.823 E32.93234
G1 F705.9 X111.653 Y104.565 E32.95468
G1 F794.7 X111.227 Y104.509 E32.96547
G1 F705.9 X110.832 Y104.563 E32.97674
G1 F657.5 X110.738 Y104.588 E32.97969
G1 F705.9 X110.159 Y104.651 E32.99616
G1 F794.7 X109.807 Y104.767 E33.00546
G1 F687.7 X109.009 Y105.139 E33.03101
G1 F600 X108.409 Y105.466 E33.05374
G1 F598.5 X107.798 Y105.962 E33.07998
G1 F502.1 X107.554 Y106.326 E33.0974
G1 F441.2 X107.327 Y106.571 E33.11251
G1 F452 X107.11 Y106.864 E33.12861
G1 F455.4 X106.897 Y107.263 E33.14843
G1 F449.4 X106.703 Y107.679 E33.16881
G1 F439.6 X106.647 Y107.825 E33.17591
G1 F503.1 X106.423 Y108.164 E33.19202
G1 F600 X106.324 Y108.522 E33.20438
G1 X106.277 Y108.978 E33.21962
G1 F603 X106.271 Y109.35 E33.23194
G1 F618.6 X106.297 Y109.842 E33.24783
G1 F631.6 X106.383 Y110.166 E33.25842
G1 F626.6 X106.536 Y110.486 E33.26972
G1 F609.1 X106.679 Y110.68 E33.27761
G1 F562.1 X106.955 Y110.912 E33.29042
G1 F536.9 X107.431 Y111.231 E33.31171
G1 F576.9 X107.731 Y111.358 E33.32298
G1 F640 X108.212 Y111.42 E33.3381
G0 F9000 X108.204 Y111.802
;TYPE:WALL-OUTER
G1 F600 X108.59 Y111.787 E33.35095
G1 X109.156 Y111.686 E33.37008
G1 X109.591 Y111.636 E33.38464
G1 X110.365 Y111.506 E33.41074
G1 X110.719 Y111.389 E33.42314
G1 X111.451 Y111.184 E33.44843
G1 X111.748 Y111.052 E33.45924
G1 X112.018 Y110.903 E33.46949
G1 X112.965 Y110.256 E33.50764
G1 X113.293 Y109.968 E33.52216
G1 X113.563 Y109.617 E33.53689
G1 X113.762 Y109.273 E33.5501
G1 X113.904 Y108.861 E33.5646
G1 X113.968 Y108.543 E33.57539
G1 X114.032 Y107.979 E33.59427
G1 X114.033 Y107.686 E33.60401
G1 X113.955 Y106.6 E33.64023
G1 X113.906 Y106.308 E33.65007
G1 X113.792 Y105.785 E33.66788
G1 X113.64 Y105.406 E33.68146
G1 X113.445 Y105.073 E33.69429
G1 X113.169 Y104.813 E33.7069
G1 X112.835 Y104.59 E33.72026
G1 X112.55 Y104.451 E33.73081
G1 X112.091 Y104.302 E33.74686
G1 F601.5 X111.778 Y104.238 E33.75746
G1 X111.4 Y104.182 E33.77014
G1 F600 X111.101 Y104.17 E33.78009
G1 X110.802 Y104.185 E33.79005
G1 X110.202 Y104.288 E33.81029
G1 X109.951 Y104.35 E33.81889
G1 X109.8 Y104.408 E33.82427
G1 F601.5 X109.485 Y104.499 E33.83515
G1 X109.19 Y104.61 E33.84561
G1 F600 X108.834 Y104.778 E33.8587
G1 X108.187 Y105.131 E33.88322
G1 X107.577 Y105.626 E33.90934
G1 X107.12 Y106.088 E33.93096
G1 X106.955 Y106.286 E33.93953
G1 X106.689 Y106.662 E33.95485
G1 X106.564 Y106.918 E33.96432
G1 X106.489 Y107.041 E33.96912
G1 X106.206 Y107.642 E33.99121
G1 X106.032 Y108.061 E34.0063
G1 X105.929 Y108.45 E34.01968
G1 X105.877 Y108.956 E34.0366
G1 X105.873 Y109.356 E34.04991
G1 X105.893 Y109.833 E34.06579
G1 X106.014 Y110.3 E34.08183
G1 X106.194 Y110.68 E34.09582
G1 X106.369 Y110.941 E34.10627
G1 X106.669 Y111.229 E34.1201
G1 X106.994 Y111.471 E34.13358
G1 X107.256 Y111.617 E34.14355
G1 X107.537 Y111.717 E34.15347
G1 X107.823 Y111.77 E34.16315
G1 X108.204 Y111.802 E34.17586
G0 F9000 X107.733 Y111.134
G0 X108.256 Y110.678
G1 F600 X107.977 Y110.573 E34.18578
G1 X107.676 Y110.276 E34.19984
G1 X107.447 Y110.101 E34.20943
G1 X107.271 Y110.106 E34.21529
G1 X107.163 Y110.029 E34.2197
G1 X107.065 Y109.776 E34.22872
G1 X107.08 Y109.634 E34.23347
G1 X107.206 Y109.481 E34.24006
G1 X107.343 Y109.407 E34.24524
G1 X107.456 Y109.216 E34.25262
G1 X107.541 Y108.895 E34.26367
G1 X107.658 Y107.991 E34.29399
G1 X107.917 Y107.434 E34.31442
G1 X108.142 Y107.166 E34.32605
G1 X108.493 Y106.937 E34.33999
G1 X108.687 Y106.868 E34.34684
G1 X108.993 Y106.733 E34.35797
G1 X109.345 Y106.558 E34.37104
G1 X109.561 Y106.188 E34.38529
G1 X109.674 Y105.895 E34.39574
G1 X109.73 Y105.701 E34.40245
G1 X109.848 Y105.518 E34.40969
G1 X110.07 Y105.355 E34.41885
G1 X110.332 Y105.305 E34.42773
G1 X110.692 Y105.343 E34.43977
G1 X110.876 Y105.443 E34.44673
G1 X110.953 Y105.334 E34.45117
G1 X111.213 Y105.187 E34.4611
G1 X111.479 Y105.163 E34.46999
G1 X111.68 Y105.257 E34.47737
G1 X111.899 Y105.46 E34.4873
G1 X112.021 Y105.75 E34.49776
G1 X112.094 Y106.1 E34.50965
G1 X112.071 Y106.474 E34.52212
G1 X111.92 Y106.729 E34.53197
G1 X111.732 Y106.832 E34.5391
G1 X111.631 Y107.09 E34.54832
G1 X111.631 Y107.39 E34.5583
G1 X111.74 Y107.729 E34.57014
G1 X111.954 Y107.773 E34.57741
G1 X112.202 Y107.935 E34.58726
G1 X112.256 Y108.017 E34.59053
G1 X112.368 Y108.472 E34.60611
G1 X112.355 Y108.838 E34.61829
G1 X112.134 Y109.28 E34.63473
G1 X111.662 Y109.478 E34.65175
G1 X111.359 Y109.954 E34.67052
G1 X110.981 Y110.204 E34.68559
G1 X110.196 Y110.537 E34.71395
G1 X109.786 Y110.362 E34.72878
G1 X109.513 Y110.297 E34.73811
G1 X108.943 Y110.674 E34.76084
G1 X108.44 Y110.648 E34.7776
G1 X108.256 Y110.678 E34.7838
G0 F9000 X107.733 Y111.134
G0 X110.196 Y110.793
G0 X112.54 Y109.773
G0 X112.752 Y109.482
G0 X112.94 Y109.278
G0 X113.041 Y109.039
;TYPE:SKIN
G1 F1111.1 X113.028 Y108.807 E34.78797
G1 F1043.5 X113.05 Y108.422 E34.79535
G1 F872.7 X112.958 Y107.767 E34.81047
G1 F589.7 X112.74 Y107.315 E34.82745
G1 F472.4 X112.567 Y107.198 E34.83627
G1 X112.717 Y106.994 E34.84697
G1 F556.8 X112.822 Y106.634 E34.86041
G1 F729.5 X112.81 Y106.039 E34.87669
G1 F819.1 X112.741 Y105.753 E34.88386
G1 F836.2 X112.989 Y105.667 E34.89012
G1 F802.7 X113.112 Y106.015 E34.8993
G1 F697.7 X113.201 Y106.603 E34.91631
G1 F539.3 X113.176 Y107.123 E34.93557
G1 F515 X113.314 Y107.771 E34.96124
G1 F718.6 X113.293 Y108.428 E34.9795
G1 F1043.5 X113.239 Y108.786 E34.98642
G1 F1111.1 X113.041 Y109.039 E34.99219
;MESH:NONMESH
G0 F300 X113.041 Y109.039 Z3.4
G0 F9000 X113.141 Y109.175
G0 X112.752 Y109.482
G0 X111.08 Y110.424
G0 X110.284 Y110.756
G0 X107.733 Y111.134
G0 X108.135 Y111.455
;TIME_ELAPSED:133.844321
;LAYER:16
;TYPE:WALL-INNER
;MESH:heart_0.ply
G1 F612.2 X108.395 Y111.455 E35.00084
G1 F610.7 X108.669 Y111.429 E35.01002
G1 F626.3 X109.039 Y111.379 E35.02216
G1 F549.1 X109.636 Y111.233 E35.04495
G1 F522.2 X110.024 Y111.229 E35.06008
G1 F607.7 X110.357 Y111.174 E35.07139
G1 F658.3 X110.619 Y111.119 E35.07967
G1 F663.7 X110.853 Y111.038 E35.08727
G1 F627.9 X111.23 Y110.927 E35.10001
G1 F590.1 X111.489 Y110.819 E35.1097
G1 F572.2 X111.737 Y110.692 E35.11961
G1 F539.4 X112.17 Y110.387 E35.13961
G1 F550.3 X112.506 Y110.208 E35.15369
G1 F587.3 X112.845 Y109.967 E35.16812
G1 F580.3 X113.062 Y109.761 E35.17861
G1 F578.9 X113.275 Y109.511 E35.19017
G1 F591.5 X113.432 Y109.279 E35.19981
G1 F686 X113.609 Y108.989 E35.2099
G1 F676.5 X113.377 Y109.28 E35.2211
G1 F584.5 X113.183 Y109.394 E35.22894
G1 F578.9 X112.927 Y109.423 E35.238
G1 X112.797 Y109.388 E35.24273
G1 X112.733 Y109.494 E35.24709
G1 F590.1 X112.39 Y109.796 E35.26286
G1 F569.5 X112.124 Y109.92 E35.27335
G1 F527.8 X111.926 Y109.959 E35.28114
G1 F526.6 X111.587 Y110.284 E35.2993
G1 F573.5 X111.043 Y110.57 E35.32112
G1 F613.8 X110.434 Y110.796 E35.34267
G1 F595.8 X110.02 Y110.807 E35.35682
G1 F531.2 X109.777 Y110.769 E35.36625
G1 F484.9 X109.566 Y110.665 E35.37613
G1 F491.8 X109.353 Y110.855 E35.38795
G1 F557.8 X109.006 Y111.01 E35.40182
G1 F591.5 X108.129 Y111.056 E35.43205
G1 F544.2 X107.8 Y110.954 E35.44494
G1 F501.8 X107.496 Y110.726 E35.46036
G1 F481.1 X107.388 Y110.74 E35.46497
G1 F519.9 X107.154 Y110.68 E35.47443
G1 F616.9 X106.839 Y110.505 E35.48633
G1 F699.7 X106.647 Y110.239 E35.49587
G1 F711.9 X106.551 Y109.87 E35.50678
G1 F680.3 X106.541 Y109.644 E35.51355
G1 F639.4 X106.602 Y109.412 E35.52119
G1 F616.9 X106.916 Y109.029 E35.53754
G1 F612.2 X107.094 Y108.915 E35.54457
G1 X107.184 Y108.319 E35.56462
G1 F499.8 X107.207 Y107.802 E35.5857
G1 F424.4 X107.553 Y107.12 E35.62239
G1 F423.7 X107.854 Y106.77 E35.64458
G1 F454.3 X108.405 Y106.577 E35.67075
G1 F518.8 X108.91 Y106.297 E35.69341
G1 F577.6 X109.004 Y106.181 E35.69867
G1 F612.2 X109.102 Y105.939 E35.70736
G1 X109.151 Y105.629 E35.71779
G1 X109.325 Y105.202 E35.73313
G1 F728.8 X109.564 Y104.934 E35.74316
G1 F1046.5 X110.178 Y104.708 E35.75589
G1 F1206.4 X110.354 Y104.68 E35.7589
G1 F1037.7 X110.733 Y104.707 E35.76636
G1 F910.4 X110.886 Y104.729 E35.76981
G1 F893.8 X111.007 Y104.697 E35.77267
G1 F910.4 X111.53 Y104.688 E35.78437
G1 F877.7 X111.9 Y104.824 E35.79351
G1 F735.4 X112.122 Y104.942 E35.80047
G1 F631.2 X112.302 Y105.132 E35.80892
G1 F612.2 X112.536 Y105.58 E35.82573
G1 X112.656 Y106.041 E35.84157
G1 X112.637 Y106.605 E35.86034
G1 X112.427 Y106.954 E35.87389
G1 X112.498 Y107.02 E35.87711
G1 X112.676 Y106.856 E35.88516
G1 X112.83 Y106.79 E35.89073
G1 X113.069 Y106.775 E35.8987
G1 X113.402 Y106.872 E35.91023
G1 X113.671 Y107.125 E35.92252
G1 X113.744 Y107.273 E35.92801
G1 X113.677 Y106.67 E35.94819
G1 X113.603 Y106.154 E35.96552
G1 X113.471 Y105.707 E35.98103
G1 X113.362 Y105.468 E35.98976
G1 X113.174 Y105.186 E36.00103
G1 X112.828 Y104.935 E36.01525
G1 X112.56 Y104.795 E36.02531
G1 F665.5 X111.889 Y104.506 E36.04766
G1 F810.9 X111.379 Y104.422 E36.06064
G1 F910.4 X110.97 Y104.43 E36.06979
G1 F893.8 X110.858 Y104.447 E36.07237
G1 F1007.8 X110.269 Y104.474 E36.08429
G1 F1188.8 X109.728 Y104.646 E36.09401
G1 F865.3 X109.413 Y104.846 E36.10279
G1 F642.8 X108.575 Y105.277 E36.13265
G1 F612.2 X108.184 Y105.542 E36.14836
G1 X107.737 Y105.945 E36.16837
G1 F493.7 X107.518 Y106.302 E36.18565
G1 F417.9 X107.377 Y106.436 E36.19512
G1 F423.7 X107.175 Y106.677 E36.21024
G1 F428.9 X107.008 Y106.936 E36.22487
G1 X106.836 Y107.272 E36.24279
G1 F424.4 X106.769 Y107.385 E36.24909
G1 F419.3 X106.655 Y107.64 E36.26266
G1 F495.7 X106.368 Y108.033 E36.28265
G1 F612.2 X106.247 Y108.363 E36.29434
G1 X106.166 Y109.026 E36.31655
G1 F621.6 X106.161 Y109.37 E36.32782
G1 F641.1 X106.202 Y109.987 E36.34747
G1 F686 X106.348 Y110.402 E36.36052
G1 F705.7 X106.54 Y110.711 E36.37102
G1 F654.8 X106.898 Y111.032 E36.38597
G1 F569.5 X107.63 Y111.387 E36.41506
G1 F564.3 X108.135 Y111.455 E36.43345
G1 F2700 E31.43345
G0 F9000 X108.028 Y111.137
G0 X110.424 Y110.653
G0 X111.473 Y110.143
G0 X112.235 Y109.714
G0 X112.728 Y109.205
G0 X112.588 Y108.473
;TYPE:WALL-OUTER
G1 F2700 E36.43345
G1 F1012 X112.578 Y108.054 E36.44188
G1 F2700 E31.44188
G0 F9000 X112.513 Y107.225
G0 X112.819 Y106.878
G0 X113.446 Y107.043
G0 X113.702 Y107.552
G0 X113.761 Y107.982
G0 X113.729 Y108.412
G0 X113.507 Y108.951
G0 X113.042 Y109.328
G0 X110.945 Y110.438
G0 X110.65 Y110.56
G0 X108.515 Y111.139
G0 X108.452 Y110.629
G1 F2700 E36.44188
G1 F612.2 X108.237 Y110.661 E36.44911
G1 X108.014 Y110.578 E36.45703
G1 X107.644 Y110.248 E36.47352
G1 X107.303 Y110.294 E36.48496
G1 X107.062 Y110.196 E36.49362
G1 X106.991 Y110.12 E36.49707
G1 X106.909 Y109.679 E36.51199
G1 X107.203 Y109.318 E36.52748
G1 X107.406 Y109.167 E36.53589
G1 X107.502 Y108.89 E36.54564
G1 X107.573 Y108.414 E36.56165
G1 X107.687 Y107.945 E36.5777
G1 X107.945 Y107.413 E36.59737
G1 X108.131 Y107.197 E36.60685
G1 X108.481 Y106.965 E36.62082
G1 X108.66 Y106.893 E36.62723
G1 X108.955 Y106.73 E36.63844
G1 X109.217 Y106.553 E36.64896
G1 X109.352 Y106.387 E36.65608
G1 X109.49 Y106.046 E36.66831
G1 X109.535 Y105.756 E36.67807
G1 X109.683 Y105.4 E36.6909
G1 X109.87 Y105.145 E36.70141
G1 X110.291 Y104.981 E36.71644
G1 X110.668 Y105.031 E36.72909
G1 X110.921 Y105.082 E36.73767
G1 X111.064 Y105.027 E36.74277
G1 X111.458 Y105.011 E36.75588
G1 X111.793 Y105.155 E36.76801
G1 X111.984 Y105.387 E36.77801
G1 X112.165 Y105.742 E36.79126
G1 X112.257 Y106.087 E36.80314
G1 X112.235 Y106.497 E36.81679
G1 X112.033 Y106.834 E36.82986
G1 X111.778 Y107.007 E36.84011
G1 X111.814 Y107.194 E36.84644
G1 X111.888 Y107.184 E36.84893
G1 X112.156 Y107.248 E36.85809
G1 X112.492 Y107.578 E36.87376
G1 F689.8 X112.58 Y108.005 E36.88663
G1 F735.4 X112.602 Y107.547 E36.89932
G1 F649.6 X112.835 Y107.239 E36.91143
G1 F612.2 X112.934 Y107.176 E36.91533
G1 X113.23 Y107.233 E36.92536
G1 X113.319 Y107.317 E36.92943
G1 X113.473 Y107.62 E36.94073
G1 X113.519 Y108.009 E36.95376
G1 X113.494 Y108.349 E36.9651
G1 X113.311 Y108.795 E36.98113
G1 X113.076 Y109.001 E36.99153
G1 X112.967 Y109.014 E36.99518
G1 X112.668 Y108.879 E37.00609
G1 F724.5 X112.589 Y108.517 E37.0165
G1 X112.582 Y108.858 E37.02609
G1 F612.2 X112.439 Y109.21 E37.03873
G1 X112.129 Y109.49 E37.05262
G1 X111.715 Y109.543 E37.0665
G1 X111.312 Y109.96 E37.08579
G1 X110.826 Y110.23 E37.10428
G1 X110.385 Y110.411 E37.12014
G1 X110.026 Y110.394 E37.13209
G1 X109.56 Y110.145 E37.14966
G1 X109.227 Y110.332 E37.16237
G1 X108.973 Y110.616 E37.17504
G1 X108.452 Y110.629 E37.19237
G0 F9000 X108.515 Y111.139
G0 X110.424 Y110.653
G0 X111.207 Y110.704
G0 X113.609 Y108.989
;TYPE:WALL-INNER
G1 F802.9 X113.64 Y108.924 E37.1942
G1 F920.6 X113.812 Y108.397 E37.20646
G1 F1051 X113.837 Y107.98 E37.21455
G1 F952.9 X113.813 Y107.612 E37.22243
G1 F2700 E32.22243
G0 F9000 X113.729 Y108.412
G0 X113.507 Y108.951
G0 X113.042 Y109.328
G0 X110.945 Y110.438
G0 X110.523 Y110.613
G0 X108.028 Y111.137
G0 X108.115 Y111.857
;TYPE:WALL-OUTER
G1 F2700 E37.22243
G1 F612.2 X108.406 Y111.855 E37.23211
G1 X108.711 Y111.829 E37.24229
G1 X109.181 Y111.748 E37.25816
G1 X110.11 Y111.634 E37.28929
G1 X110.724 Y111.487 E37.31029
G1 X110.947 Y111.413 E37.3181
G1 X111.351 Y111.312 E37.33195
G1 X111.644 Y111.202 E37.34236
G1 X111.931 Y111.061 E37.353
G1 X112.715 Y110.558 E37.38398
G1 X113.104 Y110.287 E37.39975
G1 X113.353 Y110.053 E37.41111
G1 X113.603 Y109.762 E37.42387
G1 F613.8 X113.79 Y109.469 E37.4354
G1 X113.973 Y109.038 E37.45094
G1 F612.2 X114.061 Y108.697 E37.46265
G1 X114.138 Y108.289 E37.47646
G1 X114.155 Y107.981 E37.48672
G1 X114.155 Y107.677 E37.49683
G1 X114.126 Y107.077 E37.51681
G1 X114.073 Y106.614 E37.53231
G1 X113.995 Y106.068 E37.55066
G1 X113.847 Y105.567 E37.56803
G1 X113.714 Y105.274 E37.57873
G1 X113.528 Y104.994 E37.58991
G1 X113.327 Y104.803 E37.59914
G1 X113.04 Y104.594 E37.61094
G1 X112.731 Y104.433 E37.62253
G1 F613.8 X112.457 Y104.316 E37.63242
G1 X111.848 Y104.157 E37.6533
G1 F612.2 X111.296 Y104.094 E37.67178
G1 X110.959 Y104.094 E37.68299
G1 X110.282 Y104.169 E37.70564
G1 X109.757 Y104.319 E37.7238
G1 X109.6 Y104.382 E37.72943
G1 X109.281 Y104.488 E37.74061
G1 X108.981 Y104.616 E37.75146
G1 X108.37 Y104.932 E37.77434
G1 X107.937 Y105.226 E37.79174
G1 X107.47 Y105.645 E37.81261
G1 X107.013 Y106.107 E37.83423
G1 X106.779 Y106.39 E37.84644
G1 X106.593 Y106.684 E37.85801
G1 X106.394 Y107.064 E37.87228
G1 X106.34 Y107.147 E37.87557
G1 X105.975 Y107.929 E37.90427
G1 X105.855 Y108.271 E37.91633
G1 X105.765 Y109.002 E37.94082
G1 F613.8 X105.767 Y109.402 E37.9541
G1 X105.789 Y109.696 E37.96388
G1 F612.2 X105.851 Y110.141 E37.97882
G1 X106.014 Y110.564 E37.9939
G1 X106.238 Y110.942 E38.00851
G1 X106.519 Y111.229 E38.02187
G1 X106.72 Y111.4 E38.03065
G1 X107.103 Y111.639 E38.04566
G1 X107.529 Y111.813 E38.06097
G1 X108.115 Y111.857 E38.08051
G0 F9000 X108.028 Y111.137
G0 X110.424 Y110.653
G0 X111.473 Y110.143
G0 X113.042 Y109.328
G0 X113.507 Y108.951
G0 X113.729 Y108.412
G0 X113.549 Y106.478
G0 X113.327 Y106.508
;TYPE:SKIN
G1 F782.4 X112.978 Y106.459 E38.08969
G1 F841.6 X112.956 Y106.005 E38.10069
G1 F880.9 X112.867 Y105.664 E38.10883
G1 F887.3 X113.095 Y105.602 E38.11425
G1 X113.157 Y105.694 E38.1168
G1 F880.9 X113.23 Y105.95 E38.12295
G1 F813.6 X113.286 Y106.214 E38.12971
G1 F758.2 X113.327 Y106.508 E38.13768
;MESH:NONMESH
G0 F300 X113.327 Y106.508 Z3.6
G0 F9000 X113.549 Y106.478
G0 X113.761 Y107.982
G0 X113.729 Y108.412
G0 X113.507 Y108.951
G0 X113.042 Y109.328
G0 X110.945 Y110.438
G0 X110.523 Y110.613
G0 X107.78 Y111.078
G0 X107.746 Y111.49
;TIME_ELAPSED:146.378823
;LAYER:17
;TYPE:WALL-INNER
;MESH:heart_0.ply
G1 F510.6 X107.993 Y111.482 E38.14734
G1 F484.8 X108.244 Y111.499 E38.15769
G1 F483.9 X108.659 Y111.449 E38.17493
G1 F470.6 X109.074 Y111.371 E38.19284
G1 F505.3 X109.672 Y111.363 E38.21646
G1 F534.5 X110.322 Y111.234 E38.2412
G1 F525.2 X110.976 Y111.062 E38.2669
G1 F517.2 X111.392 Y110.92 E38.28386
G1 F501 X111.74 Y110.753 E38.29923
G1 F490.8 X112.045 Y110.56 E38.31391
G1 F533.3 X112.427 Y110.377 E38.32976
G1 F621.8 X112.749 Y110.188 E38.34174
G1 F643.4 X113.124 Y109.873 E38.35693
G1 X113.291 Y109.671 E38.36506
G1 X113.056 Y109.748 E38.37273
G1 X112.775 Y109.751 E38.38144
G1 X112.701 Y109.732 E38.38381
G1 F645.2 X112.516 Y109.896 E38.39146
G1 F621.8 X112.251 Y110.021 E38.40086
G1 F545.5 X111.987 Y110.096 E38.41091
G1 F489.8 X111.831 Y110.092 E38.41726
G1 F485.8 X111.563 Y110.307 E38.43138
G1 F495.9 X111.191 Y110.484 E38.44796
G1 F512.8 X110.664 Y110.708 E38.47024
G1 F520.6 X110.221 Y110.779 E38.48744
G1 F534.5 X109.8 Y110.669 E38.50368
G1 F576.9 X109.501 Y110.455 E38.5164
G1 F600 X109.256 Y110.667 E38.52718
G1 F522.9 X108.991 Y110.861 E38.53971
G1 F466 X108.621 Y110.931 E38.55584
G1 F481.9 X108.34 Y111.006 E38.56788
G1 F486.8 X108.088 Y110.992 E38.57823
G1 F520.6 X107.816 Y110.85 E38.58999
G1 F585.4 X107.476 Y110.541 E38.60565
G1 F600 X107.348 Y110.574 E38.61005
G1 F571.4 X107.047 Y110.528 E38.62068
G1 F522.9 X106.927 Y110.471 E38.62575
G1 F513.9 X106.693 Y110.211 E38.63934
G1 F546.7 X106.586 Y109.978 E38.64869
G1 F562.1 X106.537 Y109.754 E38.65684
G1 F566 X106.562 Y109.586 E38.66282
G1 F589.7 X106.691 Y109.342 E38.67216
G1 F600 X106.975 Y109.053 E38.68564
G1 X107.099 Y109.002 E38.6901
G1 X107.132 Y108.699 E38.70024
G1 X107.192 Y108.297 E38.71376
G1 X107.335 Y107.809 E38.73067
G1 X107.471 Y107.568 E38.73987
G1 X107.605 Y107.264 E38.75092
G1 X107.87 Y106.948 E38.76464
G1 X108.122 Y106.807 E38.77425
G1 X108.412 Y106.616 E38.78579
G1 X108.888 Y106.26 E38.80556
G1 X109.042 Y106.065 E38.81383
G1 X109.145 Y105.564 E38.83084
G1 X109.346 Y105.091 E38.84793
G1 F655.7 X109.549 Y104.907 E38.85627
G1 F902.3 X109.985 Y104.685 E38.86709
G1 F1021.3 X110.442 Y104.607 E38.87615
G1 F810.8 X110.905 Y104.693 E38.88774
G1 F754.7 X111.09 Y104.664 E38.89269
G1 F718.6 X111.609 Y104.698 E38.90714
G1 F636.6 X112.072 Y104.931 E38.92339
G1 F600 X112.233 Y105.062 E38.93029
G1 X112.517 Y105.553 E38.94916
G1 X112.655 Y106.012 E38.9651
G1 X112.665 Y106.333 E38.97578
G1 X112.843 Y106.232 E38.98259
G1 X113.097 Y106.181 E38.9912
G1 X113.296 Y106.199 E38.99785
G1 X113.52 Y106.312 E39.00619
G1 X113.776 Y106.526 E39.01729
G1 X113.633 Y105.848 E39.04034
G1 X113.437 Y105.359 E39.05786
G1 X113.236 Y105.119 E39.06827
G1 X113.015 Y104.928 E39.07799
G1 X112.709 Y104.762 E39.08957
G1 X112.461 Y104.65 E39.09862
G1 F672.3 X111.601 Y104.384 E39.12534
G1 F759.5 X111.22 Y104.351 E39.13539
G1 F842.1 X110.555 Y104.379 E39.15116
G1 F1016.9 X110.051 Y104.448 E39.16114
G1 F1071.4 X109.63 Y104.606 E39.16952
G1 F764.3 X109.265 Y104.84 E39.18084
G1 F600 X108.968 Y104.977 E39.19172
G1 X108.681 Y105.129 E39.20252
G1 X108.326 Y105.344 E39.21632
G1 X107.999 Y105.601 E39.23016
G1 X107.668 Y105.9 E39.24499
G1 X107.297 Y106.276 E39.26256
G1 X107.119 Y106.482 E39.27162
G1 X106.917 Y106.756 E39.28294
G1 X106.68 Y107.162 E39.29857
G1 X106.408 Y107.703 E39.31871
G1 X106.203 Y108.177 E39.33589
G1 X106.108 Y108.581 E39.34969
G1 X106.072 Y108.842 E39.35846
G1 X106.06 Y109.117 E39.36761
G1 F589.7 X106.072 Y109.55 E39.38227
G1 F566 X106.106 Y109.803 E39.39127
G1 F553 X106.226 Y110.267 E39.40857
G1 F540.5 X106.373 Y110.528 E39.41963
G1 F534.5 X106.715 Y110.966 E39.44037
G1 F568.7 X107.103 Y111.284 E39.45798
G1 F600 X107.431 Y111.448 E39.47017
G1 F572.8 X107.746 Y111.49 E39.48124
G0 F9000 X107.775 Y111.213
G0 X110.591 Y110.546
G0 X113.405 Y109.456
G0 X113.715 Y109.127
G0 X113.741 Y109.138
G1 F1702.1 X113.82 Y108.94 E39.48374
G1 F2069 X113.933 Y108.611 E39.4871
G1 F2580.6 X114.022 Y108.113 E39.49101
G1 F2222.2 X113.976 Y107.567 E39.49593
G1 F2700 E34.49593
G0 F9000 X113.937 Y107.568
G0 X114.023 Y108.1
G0 X113.928 Y108.593
G0 X113.705 Y109.132
G0 X113.405 Y109.456
G0 X110.872 Y110.437
G0 X108.022 Y111.233
G0 X108.268 Y110.567
;TYPE:WALL-OUTER
G1 F2700 E39.49593
G1 F600 X107.997 Y110.472 E39.50548
G1 X107.684 Y110.189 E39.51952
G1 X107.557 Y110.038 E39.52608
G1 X107.419 Y110.153 E39.53206
G1 F601.5 X107.211 Y110.144 E39.53896
G1 X107.011 Y109.925 E39.5488
G1 F600 X106.952 Y109.644 E39.55835
G1 X107.225 Y109.378 E39.57103
G1 X107.375 Y109.339 E39.57618
G1 X107.468 Y109.204 E39.58164
G1 X107.524 Y108.919 E39.5913
G1 X107.529 Y108.751 E39.59689
G1 X107.576 Y108.409 E39.60837
G1 X107.702 Y107.981 E39.62321
G1 X107.831 Y107.746 E39.63212
G1 X107.939 Y107.493 E39.64127
G1 X108.147 Y107.247 E39.65199
G1 X108.323 Y107.153 E39.65863
G1 X108.645 Y106.941 E39.67145
G1 X108.928 Y106.737 E39.68305
G1 X109.172 Y106.546 E39.69336
G1 X109.352 Y106.318 E39.70302
G1 X109.454 Y106.053 E39.71246
G1 X109.513 Y105.72 E39.72371
G1 X109.684 Y105.333 E39.73778
G1 X109.84 Y105.128 E39.74635
G1 X110.086 Y104.966 E39.75615
G1 X110.414 Y104.928 E39.76713
G1 X110.905 Y105.068 E39.78411
G1 X111.062 Y105.024 E39.78954
G1 X111.482 Y105.043 E39.80352
G1 X111.901 Y105.296 E39.8198
G1 X112.151 Y105.724 E39.83628
G1 X112.252 Y106.062 E39.84802
G1 X112.269 Y106.458 E39.8612
G1 X112.251 Y106.769 E39.87156
G1 X112.517 Y107.129 E39.88645
G1 X112.678 Y106.856 E39.89699
G1 X112.937 Y106.621 E39.90862
G1 X113.226 Y106.589 E39.91829
G1 X113.5 Y106.812 E39.93004
G1 X113.724 Y107.635 E39.95841
G1 X113.782 Y108.098 E39.97393
G1 X113.697 Y108.532 E39.98864
G1 X113.505 Y108.997 E40.00537
G1 X113.273 Y109.247 E40.01672
G1 X113.01 Y109.365 E40.02631
G1 X112.811 Y109.366 E40.03292
G1 X112.593 Y109.299 E40.04051
G1 X112.33 Y109.553 E40.05267
G1 X112.075 Y109.661 E40.06188
G1 X111.684 Y109.628 E40.07493
G1 X111.302 Y109.944 E40.09142
G1 X110.527 Y110.313 E40.11997
G1 X110.178 Y110.348 E40.13164
G1 X109.906 Y110.257 E40.14118
G1 X109.551 Y109.991 E40.15593
G1 X109.326 Y110.077 E40.16394
G1 X108.953 Y110.401 E40.18037
G1 X108.489 Y110.493 E40.19611
G1 X108.268 Y110.567 E40.20386
G0 F9000 X108.022 Y111.233
G0 X107.974 Y111.935
G1 F600 X108.292 Y111.942 E40.21444
G1 X108.741 Y111.893 E40.22946
G1 X109.029 Y111.839 E40.23921
G1 X110.415 Y111.658 E40.2857
G1 X110.74 Y111.558 E40.29701
G1 X111.097 Y111.47 E40.30924
G1 X111.531 Y111.34 E40.3243
G1 X111.799 Y111.22 E40.33407
G1 X112.102 Y111.056 E40.34553
G1 X112.978 Y110.501 E40.38002
G1 X113.394 Y110.151 E40.3981
G1 X113.774 Y109.694 E40.41787
G1 X113.965 Y109.313 E40.43205
G1 X114.075 Y109.027 E40.44224
G1 X114.164 Y108.731 E40.45252
G1 X114.234 Y108.281 E40.46767
G1 X114.25 Y107.979 E40.47772
G1 X114.219 Y107.02 E40.50964
G1 X114.173 Y106.449 E40.52869
G1 X114.017 Y105.73 E40.55316
G1 X113.785 Y105.15 E40.57394
G1 X113.522 Y104.837 E40.58754
G1 X113.244 Y104.597 E40.59975
G1 X112.898 Y104.409 E40.61285
G1 X112.603 Y104.274 E40.62364
G1 X112.146 Y104.136 E40.63952
G1 X111.548 Y104.024 E40.65975
G1 X111.245 Y103.993 E40.66988
G1 X110.93 Y103.998 E40.68036
G1 X110.656 Y104.029 E40.68953
G1 X110.017 Y104.146 E40.71114
G1 X109.702 Y104.258 E40.72226
G1 X109.562 Y104.295 E40.72707
G1 X109.091 Y104.479 E40.74389
G1 X108.796 Y104.615 E40.7547
G1 X108.475 Y104.786 E40.76679
G1 X108.097 Y105.014 E40.78148
G1 X107.741 Y105.295 E40.79656
G1 X107.403 Y105.599 E40.81168
G1 X107.003 Y106.004 E40.83061
G1 X106.806 Y106.233 E40.84066
G1 X106.581 Y106.538 E40.85327
G1 X106.396 Y106.866 E40.86579
G1 X106.333 Y106.96 E40.86956
G1 X106.05 Y107.52 E40.89042
G1 X105.821 Y108.051 E40.90966
G1 X105.714 Y108.507 E40.92524
G1 X105.673 Y108.805 E40.93524
G1 X105.66 Y109.121 E40.94576
G1 X105.664 Y109.561 E40.9604
G1 X105.693 Y109.881 E40.97108
G1 X105.866 Y110.472 E40.99156
G1 X106.006 Y110.749 E41.00189
G1 X106.192 Y111.01 E41.01255
G1 F601.5 X106.425 Y111.279 E41.02435
G1 X106.892 Y111.626 E41.04366
G1 F600 X107.301 Y111.83 E41.05886
G1 X107.67 Y111.903 E41.07137
G1 X107.974 Y111.935 E41.08154
G0 F9000 X108.012 Y111.237
G0 X107.535 Y110.964
G0 X107.475 Y110.667
;TYPE:FILL
G1 F600 X106.761 Y110.858 E41.10612
G0 F9000 X106.889 Y110.746
G0 X107.275 Y111.136
G0 X108.189 Y111.253
G0 X109.628 Y111.056
G0 X109.655 Y111.273
G1 F600 X109.801 Y110.727 E41.12492
G0 F9000 X109.711 Y110.934
G0 X108.291 Y111.266
G0 X107.275 Y111.136
G0 X106.403 Y110.208
G0 X106.236 Y109.459
G0 X106.89 Y108.807
G0 X106.922 Y108.515
G0 X107.24 Y107.347
G0 X107.442 Y107.434
G1 F600 X106.92 Y106.912 E41.14947
G0 F9000 X107.05 Y107.03
;MESH:NONMESH
G0 F300 X107.05 Y107.03 Z3.8
G0 F9000 X107.092 Y107.055
G0 X109.702 Y104.918
G0 X110.016 Y104.728
G0 X110.439 Y104.688
G0 X111.548 Y104.808
G0 X112.086 Y105.131
G0 X112.63 Y105.35
G0 X112.565 Y106.337
G0 X111.712 Y106.363
;TIME_ELAPSED:157.701865
;LAYER:18
;TYPE:WALL-OUTER
;MESH:heart_0.ply
G1 F988.4 X111.666 Y106.389 E41.15057
G1 X111.712 Y106.415 E41.15167
G1 X111.728 Y106.389 E41.1523
G1 F2700 E36.1523
G0 F9000 X112.417 Y106.247
G0 X112.308 Y105.634
G0 X112.021 Y105.223
G0 X111.544 Y104.908
G0 X110.408 Y104.703
G0 X110.035 Y104.714
G0 X109.696 Y104.909
G0 X107.734 Y107.469
G0 X107.361 Y108.373
G0 X107.209 Y109.525
G0 X107.235 Y109.901
G0 X108.111 Y111.18
G0 X108.297 Y110.501
G1 F2700 E41.1523
G1 F617.7 X108.014 Y110.423 E41.16206
G1 X107.716 Y110.157 E41.17535
G1 X107.632 Y109.96 E41.18247
G1 X107.465 Y109.769 E41.19091
G1 X107.458 Y109.518 E41.19926
G1 X107.535 Y109.223 E41.2094
G1 X107.559 Y108.755 E41.22499
G1 X107.605 Y108.344 E41.23875
G1 X107.932 Y107.61 E41.26547
G1 X108.144 Y107.33 E41.27715
G1 X108.327 Y107.245 E41.28386
G1 X108.61 Y107.028 E41.29572
G1 X108.73 Y106.9 E41.30156
G1 X109.139 Y106.558 E41.31929
G1 X109.352 Y106.29 E41.33068
G1 X109.446 Y106.052 E41.33919
G1 X109.503 Y105.763 E41.34899
G1 X109.665 Y105.367 E41.36322
G1 X109.852 Y105.104 E41.37395
G1 X110.099 Y104.956 E41.38353
G1 X110.407 Y104.952 E41.39377
G1 X110.903 Y105.104 E41.41103
G1 X111.128 Y105.075 E41.41857
G1 F619.3 X111.463 Y105.143 E41.42991
G1 X111.857 Y105.4 E41.44552
G1 F617.7 X112.074 Y105.721 E41.45841
G1 X112.141 Y106.171 E41.47354
G1 X112.087 Y106.34 E41.47944
G1 X112.205 Y106.444 E41.48467
G1 X112.494 Y106.875 E41.50193
G1 X112.677 Y106.563 E41.51396
G1 X112.845 Y106.371 E41.52245
G1 X113.142 Y106.254 E41.53306
G1 X113.437 Y106.374 E41.54366
G1 X113.647 Y106.65 E41.55519
G1 X113.759 Y106.898 E41.56424
G1 X113.815 Y107.219 E41.57508
G1 F605.6 X113.923 Y107.628 E41.58943
G1 F622.4 X113.967 Y108.097 E41.60498
G1 F635.2 X113.885 Y108.538 E41.61949
G1 F610.1 X113.72 Y108.936 E41.634
G1 X113.459 Y109.265 E41.64814
G1 F617.7 X113.212 Y109.453 E41.65847
G1 X112.909 Y109.538 E41.66893
G1 X112.565 Y109.482 E41.68053
G1 X112.281 Y109.677 E41.69198
G1 X112.004 Y109.734 E41.70139
G1 X111.657 Y109.668 E41.71314
G1 X111.25 Y109.945 E41.72951
G1 X110.869 Y110.088 E41.74305
G1 X110.529 Y110.273 E41.75592
G1 X110.161 Y110.31 E41.76822
G1 X109.892 Y110.201 E41.77788
G1 X109.717 Y110.032 E41.78597
G1 X109.485 Y109.902 E41.79481
G1 X109.123 Y110.05 E41.80782
G1 X108.997 Y110.179 E41.81382
G1 X108.526 Y110.365 E41.83066
G1 X108.297 Y110.501 E41.83952
G0 F9000 X108.111 Y111.18
G0 X107.853 Y111.355
G0 X107.526 Y111.554
;TYPE:WALL-INNER
G1 F547.9 X107.849 Y111.555 E41.85163
G1 F464.5 X108.541 Y111.504 E41.88233
G1 F452.5 X108.623 Y111.514 E41.88608
G1 F532.5 X108.988 Y111.506 E41.90016
G1 F617.7 X109.149 Y111.475 E41.90562
G1 X109.752 Y111.406 E41.9258
G1 F552.8 X110.148 Y111.314 E41.94091
G1 F488.3 X110.228 Y111.286 E41.94448
G1 F476.1 X110.652 Y111.212 E41.96305
G1 F467.1 X111.219 Y111.039 E41.98913
G1 F458.4 X111.455 Y110.95 E42.00043
G1 F459.3 X111.731 Y110.824 E42.01401
G1 F461 X111.961 Y110.68 E42.0261
G1 F494.2 X112.496 Y110.445 E42.05039
G1 F589.7 X112.872 Y110.202 E42.06599
G1 F655.4 X113.214 Y109.891 E42.08048
G1 X112.847 Y109.921 E42.09203
G1 X112.658 Y109.891 E42.09802
G1 F596.8 X112.356 Y110.09 E42.11047
G1 F508.4 X111.916 Y110.186 E42.12867
G1 F466.2 X111.762 Y110.166 E42.13552
G1 F461.8 X111.449 Y110.368 E42.15209
G1 F460.1 X111.068 Y110.516 E42.17034
G1 F472.4 X110.792 Y110.65 E42.18368
G1 F496.2 X110.543 Y110.726 E42.19446
G1 F519.1 X110.15 Y110.774 E42.21013
G1 F576 X109.681 Y110.541 E42.22881
G1 F617.7 X109.458 Y110.346 E42.23867
G1 X109.191 Y110.529 E42.24943
G1 X108.711 Y110.722 E42.26664
G1 F561.6 X108.46 Y110.951 E42.27907
G1 F510.5 X108.041 Y110.957 E42.29593
G1 F557.8 X107.714 Y110.697 E42.31132
G1 F617.7 X107.409 Y110.424 E42.32494
G1 X107.299 Y110.206 E42.33306
G1 X107.202 Y110.115 E42.33748
G1 X107.074 Y109.853 E42.34718
G1 X107.046 Y109.514 E42.3585
G1 X107.137 Y109.162 E42.37059
G1 X107.158 Y108.747 E42.38441
G1 X107.218 Y108.215 E42.40222
G1 X107.591 Y107.392 E42.43227
G1 X107.858 Y107.037 E42.44704
G1 X108.125 Y106.896 E42.45709
G1 X108.339 Y106.732 E42.46605
G1 X108.473 Y106.593 E42.47247
G1 X108.851 Y106.277 E42.48886
G1 X109.04 Y106.041 E42.49892
G1 X109.122 Y105.628 E42.51292
G1 X109.297 Y105.194 E42.52849
G1 F686.4 X109.566 Y104.813 E42.54245
G1 F873.1 X110.007 Y104.646 E42.55354
G1 F852 X110.417 Y104.595 E42.56351
G1 F680.7 X110.929 Y104.699 E42.57928
G1 F633.6 X111.135 Y104.678 E42.58599
G1 F630.3 X111.604 Y104.755 E42.60148
G1 F622.4 X112.145 Y105.114 E42.62292
G1 F617.7 X112.465 Y105.584 E42.64183
G1 X112.536 Y106.104 E42.65928
G1 X112.816 Y105.937 E42.67013
G1 X113.022 Y105.878 E42.67725
G1 X113.256 Y105.877 E42.68504
G1 X113.501 Y105.956 E42.6936
G1 X113.707 Y106.078 E42.70156
G1 X113.816 Y106.207 E42.70718
G1 X113.782 Y106.03 E42.71317
G1 X113.599 Y105.465 E42.73293
G1 X113.478 Y105.208 E42.74237
G1 X113.198 Y104.923 E42.75566
G1 X112.86 Y104.726 E42.76867
G1 X112.402 Y104.528 E42.78527
G1 F619.3 X111.763 Y104.366 E42.80714
G1 F630.3 X111.221 Y104.302 E42.82493
G1 F712.1 X110.537 Y104.313 E42.84467
G1 F843.3 X110.265 Y104.332 E42.85131
G1 F911.8 X109.823 Y104.439 E42.86156
G1 F748.8 X109.438 Y104.666 E42.87382
G1 F622.4 X109.079 Y104.822 E42.88674
G1 F617.7 X108.581 Y105.087 E42.90551
G1 X108.274 Y105.289 E42.91773
G1 X107.961 Y105.533 E42.93093
G1 X107.551 Y105.913 E42.94952
G1 X107.199 Y106.273 E42.96627
G1 X106.991 Y106.512 E42.97681
G1 X106.808 Y106.771 E42.98735
G1 X106.667 Y106.991 E42.99605
G1 X106.356 Y107.576 E43.01808
G1 X106.229 Y107.845 E43.02798
G1 X106.069 Y108.266 E43.04296
G1 X105.987 Y108.711 E43.05801
G1 X105.949 Y109.051 E43.06938
G1 X105.963 Y109.667 E43.08988
G1 X106.065 Y110.139 E43.10594
G1 X106.206 Y110.468 E43.11784
G1 X106.386 Y110.777 E43.12974
G1 X106.643 Y111.053 E43.14228
G1 X106.945 Y111.296 E43.15517
G1 X107.193 Y111.437 E43.16466
G1 X107.526 Y111.554 E43.1764
G0 F9000 X107.863 Y111.404
G0 X108.425 Y111.263
G0 X113.361 Y109.65
G0 X113.658 Y109.429
G0 X113.677 Y109.441
G1 F1777.6 X113.776 Y109.281 E43.17858
G0 F9000 X113.741 Y109.265
G0 X113.361 Y109.65
G0 X110.603 Y110.509
G0 X108.346 Y110.765
G0 X107.899 Y110.645
G0 X107.51 Y110.296
G0 X107.238 Y109.943
G0 X107.209 Y109.525
G0 X107.361 Y108.373
G0 X107.734 Y107.469
G0 X109.696 Y104.909
G0 X110.035 Y104.714
G0 X110.408 Y104.703
G0 X111.544 Y104.908
G0 X113.569 Y106.154
G0 X113.792 Y106.439
G0 X114.113 Y107.168
G0 X114.068 Y107.175
G1 F1816.8 X114.032 Y106.85 E43.18227
G1 F2700 E38.18227
G0 F9000 X114.055 Y106.847
G0 X113.569 Y106.154
G0 X111.544 Y104.908
G0 X110.408 Y104.703
G0 X110.035 Y104.714
G0 X109.696 Y104.909
G0 X107.734 Y107.469
G0 X107.361 Y108.373
G0 X107.209 Y109.525
G0 X107.238 Y109.943
G0 X107.51 Y110.296
G0 X107.899 Y110.645
G0 X108.346 Y110.765
G0 X108.676 Y110.601
G0 X107.845 Y111.409
G0 X107.759 Y112.005
;TYPE:WALL-OUTER
G1 F2700 E43.18227
G1 F619.3 X108.26 Y112.01 E43.1989
G1 X108.708 Y111.973 E43.21381
G1 X109.194 Y111.873 E43.23027
G1 X110.206 Y111.759 E43.26406
G1 X110.66 Y111.668 E43.27942
G1 F617.7 X110.97 Y111.58 E43.29014
G1 X111.356 Y111.489 E43.30333
G1 X111.648 Y111.379 E43.31371
G1 X111.953 Y111.236 E43.32491
G1 X112.804 Y110.714 E43.35812
G1 X113.112 Y110.509 E43.37042
G1 X113.434 Y110.215 E43.38492
G1 F619.3 X113.777 Y109.834 E43.40193
G1 X113.976 Y109.474 E43.41558
G1 F598.3 X114.132 Y109.091 E43.42978
G1 F599.7 X114.27 Y108.649 E43.44564
G1 F619.3 X114.349 Y108.254 E43.45901
G1 X114.346 Y107.83 E43.47308
G1 F617.7 X114.316 Y106.897 E43.50412
G1 X114.267 Y106.437 E43.51951
G1 X114.171 Y105.933 E43.53658
G1 X113.971 Y105.317 E43.55812
G1 X113.811 Y104.976 E43.57064
G1 X113.444 Y104.602 E43.58807
G1 X112.975 Y104.33 E43.6061
G1 X112.527 Y104.146 E43.62221
G1 F619.3 X111.833 Y103.972 E43.64595
G1 X111.242 Y103.909 E43.66567
G1 F617.7 X110.897 Y103.909 E43.67714
G1 X110.195 Y104.001 E43.70069
G1 X109.679 Y104.152 E43.71857
G1 X109.283 Y104.301 E43.73265
G1 X108.893 Y104.468 E43.74676
G1 X108.377 Y104.742 E43.76619
G1 X108.04 Y104.963 E43.77959
G1 X107.701 Y105.229 E43.79392
G1 X107.272 Y105.626 E43.81337
G1 X106.905 Y106.001 E43.83082
G1 X106.677 Y106.264 E43.84239
G1 X106.333 Y106.768 E43.86269
G1 X106.004 Y107.384 E43.88592
G1 X105.861 Y107.689 E43.89712
G1 X105.683 Y108.157 E43.91377
G1 X105.591 Y108.652 E43.93052
G1 X105.548 Y109.033 E43.94327
G1 X105.564 Y109.714 E43.96593
G1 X105.682 Y110.261 E43.98454
G1 X105.848 Y110.648 E43.99855
G1 X106.063 Y111.017 E44.01275
G1 X106.37 Y111.347 E44.02774
G1 X106.719 Y111.627 E44.04262
G1 X107.023 Y111.801 E44.05427
G1 X107.384 Y111.935 E44.06708
G1 F619.3 X107.759 Y112.005 E44.07974
G0 F9000 X107.837 Y111.359
G0 X109.614 Y111.121
G0 X109.638 Y111.338
;TYPE:FILL
G1 F617.7 X109.812 Y110.688 E44.10212
G0 F9000 X109.711 Y110.891
G0 X108.346 Y110.765
G0 X107.899 Y110.645
G0 X107.51 Y110.296
G0 X107.238 Y109.943
G0 X107.272 Y107.372
G0 X107.471 Y107.463
G1 F617.7 X106.854 Y106.845 E44.13116
G0 F9000 X107.039 Y106.965
G0 X109.696 Y104.909
G0 X109.97 Y104.751
G0 X111.667 Y104.558
G0 X111.43 Y104.648
G1 F617.7 X111.494 Y104.41 E44.13936
G0 F9000 X111.667 Y104.558
G0 X110.035 Y104.714
G0 X109.696 Y104.909
G0 X107.734 Y107.469
G0 X107.361 Y108.373
G0 X107.209 Y109.525
G0 X107.238 Y109.943
G0 X108.409 Y111.306
G0 X107.863 Y111.404
G0 X107.511 Y111.211
;TYPE:SKIN
G1 F772.2 X107.344 Y111.153 E44.14406
G1 X107.124 Y111.028 E44.1508
G1 F751 X106.872 Y110.814 E44.15984
G1 F700 X106.666 Y110.57 E44.16921
G1 F682.6 X106.515 Y110.326 E44.17785
G1 F686.4 X106.392 Y110.036 E44.18728
G1 F660.7 X106.315 Y109.626 E44.20025
G1 F620.8 X106.319 Y109.271 E44.212
G1 F601.2 X106.498 Y108.908 E44.22584
G1 F610.1 X106.797 Y108.966 E44.23609
G1 F627.1 X106.701 Y109.552 E44.25555
G1 F655.4 X106.74 Y109.927 E44.26736
G1 F686.4 X106.851 Y110.202 E44.27624
G1 X107.012 Y110.41 E44.28412
G1 F704 X107.136 Y110.609 E44.29096
G1 F751 X107.495 Y110.933 E44.30419
G1 F772.2 X107.719 Y111.114 E44.31185
G1 X107.511 Y111.211 E44.31796
;MESH:NONMESH
G0 F300 X107.511 Y111.211 Z4
G0 F9000 X107.891 Y111.692
;TIME_ELAPSED:171.031373
;LAYER:19
;TYPE:WALL-INNER
;MESH:heart_0.ply
G1 F641.5 X108.222 Y111.689 E44.32897
G1 X108.621 Y111.639 E44.34234
G1 X109.226 Y111.527 E44.36281
G1 X109.712 Y111.471 E44.37908
G1 F533.4 X110.284 Y111.327 E44.40267
G1 F465.7 X110.824 Y111.21 E44.42798
G1 F489.7 X110.909 Y111.211 E44.43169
G1 F510.1 X111.353 Y111.167 E44.45035
G1 F478.7 X111.707 Y110.898 E44.47016
G1 F442.4 X111.938 Y110.753 E44.48332
G1 F495.3 X112.362 Y110.573 E44.50316
G1 F584.5 X112.819 Y110.329 E44.52207
G1 F608 X113.266 Y109.929 E44.54312
G1 F625.8 X112.972 Y109.998 E44.55341
G1 F633.5 X112.7 Y109.982 E44.56259
G1 X112.631 Y109.961 E44.56502
G1 F585.8 X112.277 Y110.145 E44.57955
G1 F518.3 X111.868 Y110.223 E44.59668
G1 F465.7 X111.734 Y110.19 E44.60301
G1 F437.9 X111.468 Y110.355 E44.61826
G1 F459 X111.016 Y110.399 E44.63937
G1 F474.3 X110.672 Y110.706 E44.66011
G1 F460.7 X110.225 Y110.767 E44.681
G1 F533.4 X109.875 Y110.619 E44.6962
G1 F641.5 X109.643 Y110.489 E44.70505
G1 X109.406 Y110.283 E44.71549
G1 X109.026 Y110.438 E44.72914
G1 X108.652 Y110.744 E44.74521
G1 X108.45 Y110.853 E44.75285
G1 X108.225 Y110.878 E44.76038
G1 X107.937 Y110.826 E44.77011
G1 X107.77 Y110.753 E44.77617
G1 X107.412 Y110.418 E44.79248
G1 X107.287 Y110.146 E44.80244
G1 X107.129 Y109.892 E44.81238
G1 X107.096 Y109.484 E44.826
G1 X107.198 Y109.151 E44.83758
G1 X107.195 Y108.73 E44.85159
G1 X107.24 Y108.251 E44.86759
G1 X107.466 Y107.749 E44.8859
G1 X107.784 Y107.189 E44.90732
G1 X108.116 Y106.99 E44.92019
G1 X108.316 Y106.833 E44.92865
G1 X108.494 Y106.62 E44.93788
G1 X108.783 Y106.357 E44.95088
G1 X109.042 Y106.058 E44.96403
G1 X109.139 Y105.611 E44.97925
G1 X109.309 Y105.217 E44.99352
G1 F649.6 X109.563 Y104.839 E45.00848
G1 F697.2 X110.042 Y104.626 E45.02452
G1 F664.7 X110.457 Y104.612 E45.03785
G1 F562.7 X111 Y104.747 E45.05906
G1 F523.6 X111.311 Y104.768 E45.07176
G1 F571.5 X111.582 Y104.944 E45.08383
G1 F638.3 X111.796 Y105.126 E45.09322
G1 F641.5 X111.991 Y105.434 E45.10534
G1 X112.048 Y105.658 E45.11303
G1 X112.053 Y105.911 E45.12144
G1 X111.989 Y106.152 E45.12974
G1 X112.215 Y106.175 E45.13729
G1 X112.347 Y106.235 E45.14212
G1 X112.529 Y106.017 E45.15156
G1 X112.739 Y105.859 E45.1603
G1 X113.052 Y105.757 E45.17125
G1 X113.249 Y105.759 E45.1778
G1 X113.627 Y105.871 E45.19092
G1 X113.889 Y106.096 E45.2024
G1 X113.784 Y105.691 E45.21632
G1 X113.619 Y105.272 E45.2313
G1 X113.484 Y105.039 E45.24025
G1 X113.28 Y104.858 E45.24932
G1 X113.001 Y104.68 E45.26033
G1 X112.752 Y104.558 E45.26955
G1 X112.298 Y104.388 E45.28568
G1 F638.3 X111.804 Y104.294 E45.30249
G1 F571.5 X111.401 Y104.284 E45.31754
G1 F521.5 X111.22 Y104.263 E45.32499
G1 F537.9 X110.913 Y104.248 E45.33718
G1 F618.3 X110.414 Y104.253 E45.3544
G1 F756.9 X110.03 Y104.319 E45.36539
G1 F819.8 X109.769 Y104.402 E45.37251
G1 F720.7 X108.894 Y104.812 E45.40112
G1 F641.5 X108.621 Y104.962 E45.41148
G1 X108.199 Y105.249 E45.42845
G1 X107.868 Y105.518 E45.44264
G1 X107.446 Y105.911 E45.46182
G1 X106.993 Y106.379 E45.48348
G1 X106.755 Y106.671 E45.49601
G1 X106.593 Y106.95 E45.50674
G1 X106.514 Y107.064 E45.51135
G1 X106.345 Y107.365 E45.52284
G1 X106.079 Y107.944 E45.54403
G1 X105.942 Y108.348 E45.55822
G1 X105.853 Y108.847 E45.57508
G1 X105.837 Y109.11 E45.58384
G1 X105.853 Y109.545 E45.59832
G1 X105.924 Y109.995 E45.61347
G1 X106.073 Y110.398 E45.62776
G1 X106.209 Y110.673 E45.63796
G1 X106.535 Y111.108 E45.65604
G1 X106.968 Y111.423 E45.67385
G1 X107.235 Y111.554 E45.68374
G1 X107.473 Y111.632 E45.69208
G1 X107.891 Y111.692 E45.70612
G0 F9000 X107.892 Y111.583
G0 X109.699 Y111.31
G0 X110.448 Y111.076
G0 X113.656 Y109.575
G0 X113.664 Y109.581
G1 F1500.5 X113.735 Y109.484 E45.70783
G1 F2700 E40.70783
G0 F9000 X113.747 Y109.496
G0 X113.08 Y109.837
G0 X110.623 Y110.481
G0 X110.068 Y110.539
G0 X108.929 Y110.775
G0 X108.423 Y110.715
G0 X107.809 Y110.65
G0 X108.013 Y110.426
;TYPE:WALL-OUTER
G1 F2700 E45.70783
G1 F641.5 X107.722 Y110.165 E45.72083
G1 X107.66 Y109.97 E45.72764
G1 X107.548 Y109.831 E45.73357
G1 X107.498 Y109.553 E45.74297
G1 X107.596 Y109.219 E45.75455
G1 X107.607 Y108.95 E45.7635
G1 X107.594 Y108.764 E45.7697
G1 X107.629 Y108.37 E45.78286
G1 X107.83 Y107.915 E45.7994
G1 X108.091 Y107.464 E45.81673
G1 X108.326 Y107.334 E45.82567
G1 X108.6 Y107.118 E45.83727
G1 X108.764 Y106.916 E45.84592
G1 X109.069 Y106.637 E45.85967
G1 X109.357 Y106.305 E45.87429
G1 X109.433 Y106.144 E45.88021
G1 X109.517 Y105.753 E45.89351
G1 X109.678 Y105.377 E45.90712
G1 X109.856 Y105.121 E45.91749
G1 X110.092 Y104.988 E45.9265
G1 X110.349 Y104.989 E45.93505
G1 X110.918 Y105.188 E45.9551
G1 X111.192 Y105.201 E45.96422
G1 X111.473 Y105.363 E45.97501
G1 X111.615 Y105.57 E45.98336
G1 X111.663 Y105.808 E45.99143
G1 X111.599 Y105.997 E45.99807
G1 X111.576 Y106.294 E46.00798
G1 X111.711 Y106.574 E46.01831
G1 X112.099 Y106.549 E46.03125
G1 X112.488 Y106.807 E46.04677
G1 X112.66 Y106.483 E46.05897
G1 X112.87 Y106.233 E46.06983
G1 X113.144 Y106.15 E46.07935
G1 X113.398 Y106.208 E46.08802
G1 F633.5 X113.686 Y106.447 E46.10062
G1 F615.3 X113.951 Y106.882 E46.11828
G1 F643.1 X114.067 Y108.106 E46.15907
G1 F686 X113.989 Y108.644 E46.17598
G1 F663 X113.721 Y109.074 E46.19228
G1 F641.5 X113.429 Y109.408 E46.20704
G1 X113.049 Y109.587 E46.22101
G1 X112.806 Y109.591 E46.22909
G1 X112.568 Y109.532 E46.23725
G1 X112.273 Y109.703 E46.24859
G1 X111.999 Y109.747 E46.25782
G1 X111.645 Y109.664 E46.26991
G1 X111.229 Y109.926 E46.28627
G1 X110.832 Y110.062 E46.30022
G1 X110.545 Y110.248 E46.3116
G1 X110.177 Y110.288 E46.32391
G1 X109.88 Y110.167 E46.33458
G1 X109.717 Y110.009 E46.34213
G1 X109.473 Y109.853 E46.35176
G1 X108.818 Y110.067 E46.37468
G1 X108.768 Y110.132 E46.37741
G1 X108.357 Y110.468 E46.39506
G1 X108.013 Y110.426 E46.40659
G1 F2700 E41.40659
G0 F9000 X107.809 Y110.65
G0 X107.983 Y111.587
G0 X107.967 Y112.092
G1 F2700 E46.40659
G1 F641.5 X108.25 Y112.089 E46.416
G1 X108.735 Y112.026 E46.43227
G1 X109.313 Y111.919 E46.45182
G1 X110.397 Y111.798 E46.4881
G1 X110.906 Y111.672 E46.50554
G1 F643.1 X111.021 Y111.653 E46.50941
G1 X111.376 Y111.556 E46.52161
G1 F641.5 X111.618 Y111.474 E46.53011
G1 X111.952 Y111.322 E46.54232
G1 X113.09 Y110.626 E46.58669
G1 X113.476 Y110.282 E46.60388
G1 X113.795 Y109.913 E46.62011
G1 X113.981 Y109.623 E46.63157
G1 X114.125 Y109.332 E46.64236
G1 F649.6 X114.253 Y109.027 E46.65323
G1 F669.9 X114.351 Y108.732 E46.66313
G1 F677 X114.43 Y108.281 E46.67756
G1 F669.9 X114.445 Y107.982 E46.68709
G1 F622.8 X114.398 Y106.936 E46.72296
G1 F610.9 X114.366 Y106.439 E46.74035
G1 F641.5 X114.314 Y106.142 E46.75038
G1 X114.169 Y105.576 E46.76982
G1 X113.981 Y105.098 E46.7869
G1 X113.798 Y104.782 E46.79904
G1 X113.522 Y104.538 E46.8113
G1 X113.198 Y104.33 E46.8241
G1 X112.91 Y104.19 E46.83475
G1 X112.408 Y104.002 E46.85258
G1 F643.1 X111.705 Y103.863 E46.87636
G1 X111.244 Y103.818 E46.89173
G1 F641.5 X110.876 Y103.816 E46.90397
G1 X110.348 Y103.877 E46.92164
G1 X109.939 Y103.973 E46.93562
G1 X109.326 Y104.177 E46.9571
G1 X109.001 Y104.313 E46.96882
G1 X108.702 Y104.461 E46.97992
G1 X108.412 Y104.62 E46.99092
G1 X107.96 Y104.927 E47.00909
G1 X107.621 Y105.202 E47.02361
G1 X107.158 Y105.633 E47.04465
G1 X106.693 Y106.113 E47.06688
G1 X106.425 Y106.443 E47.08102
G1 X106.236 Y106.766 E47.09346
G1 X106.176 Y106.847 E47.09682
G1 X105.989 Y107.181 E47.10955
G1 X105.708 Y107.791 E47.13189
G1 X105.553 Y108.248 E47.14794
G1 X105.455 Y108.8 E47.16658
G1 X105.437 Y109.104 E47.17671
G1 X105.45 Y109.547 E47.19145
G1 X105.489 Y109.852 E47.20168
G1 X105.538 Y110.103 E47.21018
G1 X105.705 Y110.556 E47.22624
G1 X105.867 Y110.884 E47.23841
G1 X106.169 Y111.286 E47.25513
G1 X106.377 Y111.489 E47.2648
G1 X106.761 Y111.767 E47.28057
G1 X107.084 Y111.926 E47.29254
G1 X107.381 Y112.023 E47.30293
G1 X107.715 Y112.072 E47.31416
G1 X107.967 Y112.092 E47.32257
G0 F9000 X107.983 Y111.587
G0 X109.699 Y111.31
G0 X110.448 Y111.076
G0 X110.851 Y110.883
G0 X110.779 Y110.771
;TYPE:FILL
G1 F641.5 X111.105 Y111.097 E47.3379
G0 F9000 X111.059 Y110.918
G0 X108.947 Y110.296
G0 X108.393 Y110.741
G0 X107.916 Y110.664
G0 X107.477 Y110.265
G0 X107.297 Y109.904
G0 X107.324 Y107.395
G0 X107.513 Y107.504
G1 F641.5 X106.785 Y106.776 E47.37215
G0 F9000 X106.974 Y106.887
G0 X109.697 Y104.935
G0 X109.987 Y104.771
G0 X111.484 Y104.564
G0 X111.416 Y104.7
G1 F641.5 X111.498 Y104.396 E47.38262
G0 F9000 X111.484 Y104.543
G0 X110.055 Y104.733
G0 X109.697 Y104.935
G0 X107.937 Y107.252
G0 X107.394 Y108.298
G0 X107.253 Y109.527
G0 X107.297 Y109.904
G0 X107.477 Y110.265
G0 X107.916 Y110.664
G0 X108.393 Y110.741
G0 X109.738 Y110.362
G0 X110.969 Y110.8
G0 X110.063 Y111.23
G0 X109.526 Y111.125
;TYPE:SKIN
G1 F630.4 X109.151 Y111.169 E47.3954
G1 X108.549 Y111.28 E47.41611
G1 F791.9 X108.545 Y111.365 E47.41841
G1 F1051.6 X108.208 Y111.405 E47.42529
G1 F1002.3 X107.935 Y111.394 E47.43111
G1 F872.7 X107.452 Y111.306 E47.44311
G1 F750.2 X107.138 Y111.126 E47.4534
G1 F669.9 X106.797 Y110.854 E47.46729
G1 F612.4 X106.531 Y110.472 E47.48351
G1 F596.7 X106.397 Y110.206 E47.49416
G1 F584.5 X106.285 Y109.857 E47.50754
G1 F557.8 X106.242 Y109.478 E47.52213
G1 F535.7 X106.246 Y109.208 E47.53288
G1 F521.5 X106.36 Y108.996 E47.54273
G1 X106.81 Y108.51 E47.56983
G1 X106.788 Y108.765 E47.5803
G1 X106.793 Y109.089 E47.59355
G1 F535.7 X106.708 Y109.482 E47.60957
G1 F562.7 X106.758 Y109.984 E47.6287
G1 F610.9 X107.138 Y110.645 E47.65532
G1 F678.8 X107.354 Y110.835 E47.66437
G1 F750.2 X107.592 Y111.02 E47.67294
G1 F861 X107.833 Y111.105 E47.67927
G1 F983.1 X108.206 Y111.159 E47.68745
G1 F1051.6 X108.512 Y111.126 E47.69369
G1 F791.9 X108.54 Y111.216 E47.69623
G1 F630.4 X108.883 Y111.026 E47.7095
G1 X109.203 Y110.764 E47.7235
G1 X109.343 Y110.705 E47.72864
G1 X109.608 Y110.891 E47.7396
G1 X109.526 Y111.125 E47.74799
;MESH:NONMESH
G0 F300 X109.526 Y111.125 Z4.2
G0 F9000 X110.063 Y111.23
G0 X108.572 Y111.47
G0 X107.57 Y111.543
G0 X107.532 Y111.742
;TIME_ELAPSED:183.680983
;LAYER:20
;TYPE:WALL-INNER
;MESH:heart_0.ply
G1 F469.6 X107.956 Y111.66 E47.76763
G1 F436.8 X108.212 Y111.661 E47.78015
G1 F442.1 X108.557 Y111.628 E47.79689
G1 F525.3 X109.079 Y111.6 E47.81815
G1 F642.2 X110.178 Y111.481 E47.85491
G1 F525.3 X110.768 Y111.274 E47.88034
G1 X111.255 Y111.258 E47.90015
G1 F642.2 X111.64 Y111.105 E47.91393
G1 X111.926 Y110.956 E47.92465
G1 F632.7 X112.385 Y110.666 E47.94298
G1 F594.6 X112.634 Y110.49 E47.95394
G1 F572.1 X112.79 Y110.399 E47.96068
G1 F574.6 X113.125 Y110.134 E47.97655
G1 X113.228 Y110.017 E47.98235
G1 X112.929 Y110.061 E47.99358
G1 X112.67 Y110.028 E48.00329
G1 X112.596 Y110.001 E48.00621
G1 F572.1 X112.433 Y110.088 E48.01311
G1 F594.6 X112.171 Y110.129 E48.02264
G1 F632.7 X111.902 Y110.12 E48.03172
G1 F642.2 X111.708 Y110.073 E48.03836
G1 X111.563 Y110.164 E48.04406
G1 X111.191 Y110.342 E48.05777
G1 F578.5 X110.928 Y110.43 E48.06801
G1 F501.7 X110.607 Y110.736 E48.08689
G1 F499.7 X110.088 Y110.683 E48.10919
G1 F575.9 X109.806 Y110.564 E48.12054
G1 F642.2 X109.398 Y110.281 E48.13706
G1 X109.143 Y110.392 E48.14631
G1 X109.069 Y110.479 E48.1501
G1 F525.3 X108.432 Y111.063 E48.18524
G1 F438.3 X108.012 Y111.07 E48.20571
G1 F516.8 X107.423 Y110.597 E48.23693
G1 F642.2 X107.162 Y110.599 E48.24561
G1 F539.6 X106.65 Y110.35 E48.26814
G1 F467.9 X106.539 Y110.153 E48.27847
G1 F504.6 X106.426 Y109.828 E48.29303
G1 F589.1 X106.606 Y109.383 E48.31043
G1 F642.2 X106.81 Y109.134 E48.32114
G1 X107.177 Y108.948 E48.33482
G1 X107.175 Y108.582 E48.347
G1 X107.238 Y108.225 E48.35905
G1 X107.541 Y107.652 E48.38061
G1 X107.862 Y107.213 E48.3987
G1 X108.312 Y106.922 E48.41652
G1 X108.502 Y106.686 E48.4266
G1 X108.642 Y106.563 E48.4328
G1 X108.855 Y106.339 E48.44308
G1 X109.055 Y106.095 E48.45357
G1 X109.149 Y105.612 E48.46994
G1 X109.345 Y105.182 E48.48566
G1 F645.4 X109.559 Y104.892 E48.49758
G1 F663.7 X109.91 Y104.679 E48.5108
G1 X110.176 Y104.617 E48.51958
G1 F603 X110.517 Y104.638 E48.53169
G1 F510.7 X110.87 Y104.716 E48.54681
G1 F455.4 X111.012 Y104.766 E48.55387
G1 F438.3 X111.293 Y104.825 E48.56786
G1 F471.3 X111.575 Y105.14 E48.58702
G1 F558.4 X111.859 Y105.632 E48.60875
G1 F623.5 X111.862 Y106.145 E48.62632
G1 F642.2 X111.909 Y106.259 E48.63042
G1 X112.129 Y106.255 E48.63774
G1 X112.299 Y106.305 E48.64363
G1 X112.51 Y106.015 E48.65556
G1 X112.665 Y105.863 E48.66278
G1 X112.984 Y105.732 E48.67425
G1 X113.14 Y105.711 E48.67949
G1 X113.509 Y105.749 E48.69183
G1 X113.966 Y106.028 E48.70963
G1 X113.914 Y105.792 E48.71767
G1 X113.714 Y105.21 E48.73814
G1 X113.488 Y104.888 E48.75122
G1 X113.141 Y104.633 E48.76555
G1 X112.901 Y104.513 E48.77447
G1 X112.492 Y104.351 E48.7891
G1 X111.969 Y104.22 E48.80704
G1 F516.8 X111.419 Y104.247 E48.82979
G1 F437.6 X111.148 Y104.205 E48.84318
G1 F463.7 X110.872 Y104.185 E48.85593
G1 F522.1 X110.558 Y104.195 E48.86878
G1 F603 X110.136 Y104.226 E48.88377
G1 F658.6 X109.696 Y104.355 E48.89864
G1 F656.9 X109.28 Y104.518 E48.91316
G1 F645.4 X108.963 Y104.674 E48.92485
G1 F642.2 X108.721 Y104.808 E48.93405
G1 X108.303 Y105.072 E48.9505
G1 X107.725 Y105.537 E48.97517
G1 X107.323 Y105.913 E48.99348
G1 X106.835 Y106.412 E49.01669
G1 X106.56 Y106.816 E49.03295
G1 X106.477 Y106.92 E49.03737
G1 X106.174 Y107.477 E49.05846
G1 X106.036 Y107.778 E49.06948
G1 X105.929 Y108.04 E49.07889
G1 X105.779 Y108.56 E49.09689
G1 X105.736 Y109.104 E49.11504
G1 X105.75 Y109.519 E49.12885
G1 F575.9 X105.84 Y109.888 E49.14294
G1 F494.9 X105.917 Y110.015 E49.14934
G1 F469.6 X105.994 Y110.268 E49.16137
G1 X106.117 Y110.531 E49.17458
G1 F511.7 X106.414 Y111.099 E49.20133
G1 F598.8 X106.773 Y111.412 E49.21832
G1 F642.2 X107.101 Y111.595 E49.23082
G1 F570.8 X107.532 Y111.742 E49.24785
G0 F9000 X107.428 Y112.133
;TYPE:WALL-OUTER
G1 F642.2 X107.961 Y112.158 E49.2656
G1 X108.251 Y112.151 E49.27525
G1 X108.616 Y112.117 E49.28744
G1 X109.192 Y111.986 E49.30709
G1 X110.098 Y111.892 E49.33739
G1 F643.8 X110.593 Y111.82 E49.35398
G1 X111.428 Y111.619 E49.38247
G1 F642.2 X111.806 Y111.469 E49.396
G1 X112.103 Y111.316 E49.40711
G1 X113.032 Y110.746 E49.44336
G1 X113.414 Y110.445 E49.45954
G1 F643.8 X113.753 Y110.073 E49.47624
G1 X113.97 Y109.773 E49.48852
G1 F642.2 X114.133 Y109.476 E49.49979
G1 F647 X114.306 Y109.087 E49.51384
G1 F665.5 X114.46 Y108.675 E49.52796
G1 F681.3 X114.515 Y108.281 E49.54043
G1 F674.2 X114.529 Y107.984 E49.54985
G1 F629.6 X114.494 Y106.899 E49.58668
G1 F593.2 X114.481 Y106.75 E49.59206
G1 F611.6 X114.472 Y106.375 E49.60516
G1 F639 X114.369 Y105.998 E49.61823
G1 F642.2 X114.302 Y105.689 E49.62874
G1 X114.147 Y105.235 E49.6447
G1 X114.026 Y104.96 E49.65469
G1 X113.778 Y104.604 E49.66912
G1 X113.35 Y104.291 E49.68676
G1 X113.065 Y104.147 E49.69738
G1 X112.616 Y103.97 E49.71343
G1 X112.077 Y103.83 E49.73195
G1 X111.172 Y103.713 E49.7623
G1 X110.815 Y103.724 E49.77418
G1 X110.044 Y103.838 E49.80011
G1 X109.745 Y103.936 E49.81057
G1 X109.585 Y103.978 E49.81607
G1 F643.8 X109.134 Y104.145 E49.83203
G1 X108.82 Y104.298 E49.84362
G1 F642.2 X108.529 Y104.456 E49.85463
G1 X108.07 Y104.746 E49.87269
G1 X107.463 Y105.235 E49.89861
G1 X107.043 Y105.627 E49.91772
G1 X106.525 Y106.157 E49.94237
G1 X106.225 Y106.594 E49.96
G1 X106.145 Y106.694 E49.96426
G1 X105.969 Y107.005 E49.97615
G1 X105.815 Y107.301 E49.98724
G1 X105.674 Y107.606 E49.99842
G1 X105.551 Y107.909 E50.0093
G1 X105.383 Y108.488 E50.02935
G1 X105.335 Y109.095 E50.0496
G1 X105.349 Y109.533 E50.06418
G1 X105.386 Y109.948 E50.07803
G1 X105.477 Y110.194 E50.08676
G1 X105.55 Y110.438 E50.09523
G1 X105.692 Y110.74 E50.10633
G1 F643.8 X105.853 Y111.024 E50.11716
G1 X106.136 Y111.388 E50.13246
G1 F642.2 X106.542 Y111.741 E50.15035
G1 X106.937 Y111.961 E50.16539
G1 X107.428 Y112.133 E50.18269
G1 F2700 E45.18269
G0 F9000 X107.779 Y111.5
G0 X108.511 Y111.251
G0 X108.365 Y110.589
G1 F2700 E50.18269
G1 F642.2 X108.013 Y110.554 E50.19446
G1 X107.594 Y110.221 E50.21226
G1 X107.52 Y110.083 E50.21747
G1 X107.418 Y110.202 E50.22268
G1 X107.276 Y110.231 E50.2275
G1 X107.016 Y110.046 E50.23811
G1 X106.906 Y109.782 E50.24762
G1 X106.904 Y109.678 E50.25108
G1 X107.046 Y109.466 E50.25957
G1 X107.3 Y109.341 E50.26899
G1 X107.396 Y109.342 E50.27218
G1 X107.539 Y109.168 E50.27967
G1 X107.577 Y108.921 E50.28798
G1 X107.574 Y108.612 E50.29826
G1 X107.623 Y108.358 E50.30686
G1 X107.871 Y107.879 E50.3248
G1 X108.136 Y107.508 E50.33997
G1 X108.553 Y107.268 E50.35597
G1 X108.768 Y106.986 E50.36777
G1 X108.92 Y106.851 E50.37453
G1 X109.155 Y106.604 E50.38587
G1 X109.359 Y106.355 E50.39657
G1 X109.451 Y106.156 E50.40387
G1 X109.53 Y105.75 E50.41762
G1 X109.702 Y105.371 E50.43147
G1 F643.8 X109.854 Y105.16 E50.44009
G1 X110.099 Y105.023 E50.44941
G1 F642.2 X110.378 Y105.043 E50.45871
G1 X110.666 Y105.144 E50.46886
G1 X110.848 Y105.23 E50.47555
G1 X111.209 Y105.318 E50.48791
G1 X111.46 Y105.752 E50.50459
G1 X111.462 Y106.225 E50.52032
G1 X111.593 Y106.542 E50.53173
G1 X111.691 Y106.68 E50.53736
G1 X112.09 Y106.65 E50.55067
G1 X112.487 Y106.831 E50.56518
G1 X112.654 Y106.492 E50.57775
G1 X112.852 Y106.227 E50.58875
G1 X113.089 Y106.118 E50.59743
G1 X113.371 Y106.133 E50.60682
G1 X113.756 Y106.367 E50.6218
G1 F632.7 X113.968 Y106.593 E50.63226
G1 F605.8 X114.055 Y106.83 E50.64117
G1 F600.2 X114.082 Y107.331 E50.65902
G1 F626.5 X114.124 Y107.616 E50.66884
G1 F663.7 X114.148 Y108.146 E50.68591
G1 F683.2 X114.111 Y108.533 E50.69807
G1 F653.6 X113.923 Y108.965 E50.71347
G1 F635.8 X113.468 Y109.454 E50.7359
G1 F642.2 X113.018 Y109.637 E50.75206
G1 X112.78 Y109.619 E50.76
G1 X112.556 Y109.545 E50.76785
G1 X112.275 Y109.69 E50.77836
G1 X111.997 Y109.731 E50.78771
G1 X111.638 Y109.643 E50.8
G1 X111.359 Y109.82 E50.81099
G1 X111.043 Y109.97 E50.82263
G1 X110.761 Y110.063 E50.8325
G1 X110.519 Y110.233 E50.84234
G1 X110.093 Y110.277 E50.85658
G1 X109.731 Y110.017 E50.87141
G1 X109.459 Y109.848 E50.88206
G1 X109.137 Y109.938 E50.89318
G1 X108.87 Y110.057 E50.9029
G1 X108.796 Y110.186 E50.90785
G1 X108.365 Y110.589 E50.92747
G0 F9000 X108.511 Y111.251
G0 X108.94 Y111.42
G0 X109.652 Y111.251
G0 X109.795 Y110.863
G0 X109.822 Y110.652
;TYPE:FILL
G1 F642.2 X109.604 Y111.462 E50.95537
G0 F9000 X109.582 Y111.242
G0 X110.77 Y110.908
G0 X110.75 Y110.742
G1 F642.2 X111.199 Y111.191 E50.97649
G0 F9000 X111.147 Y110.968
G0 X109.027 Y110.294
G0 X108.445 Y110.834
G0 X107.951 Y110.811
G0 X107.525 Y110.66
G0 X106.81 Y110.203
G0 X106.61 Y109.663
G0 X107.743 Y107.646
G0 X107.461 Y107.314
G0 X107.3 Y107.292
G1 F642.2 X106.724 Y106.715 E51.00361
G0 F9000 X106.904 Y106.839
G0 X109.704 Y104.955
G0 X110.005 Y104.801
G0 X111.427 Y104.651
G0 X111.398 Y104.768
G1 F642.2 X111.499 Y104.391 E51.01659
G0 F9000 X111.491 Y104.458
G0 X110.075 Y104.765
G0 X109.704 Y104.955
G0 X107.014 Y108.571
G0 X107.01 Y108.843
G0 X106.478 Y109.238
G0 X106.263 Y109.03
G0 X106.434 Y108.929
;TYPE:SKIN
G1 F496.8 X106.231 Y108.502 E51.03691
G1 F504.6 X106.351 Y108.057 E51.05642
G1 F522.1 X106.551 Y107.631 E51.07567
G1 F531.8 X106.789 Y107.501 E51.08657
G1 X107.232 Y107.394 E51.10487
G1 F529.6 X106.847 Y108.125 E51.13819
G1 F511.7 X106.76 Y108.524 E51.15523
G1 F496.8 X106.758 Y108.691 E51.16241
G1 X106.571 Y108.789 E51.17149
G1 X106.434 Y108.929 E51.17991
G0 F9000 X106.263 Y109.03
G0 X106.81 Y110.203
G0 X107.738 Y111.051
G0 X108.359 Y111.448
G0 X107.798 Y111.547
G0 X107.56 Y111.397
G1 F748.9 X107.234 Y111.29 E51.1897
G1 X106.97 Y111.143 E51.19831
G1 X106.676 Y110.882 E51.20953
G1 X106.629 Y110.739 E51.21382
G1 X106.793 Y110.783 E51.21866
G1 X107.074 Y110.917 E51.22754
G1 X107.317 Y110.936 E51.23449
G1 X107.626 Y111.181 E51.24574
G1 X107.748 Y111.316 E51.25093
G1 X107.56 Y111.397 E51.25677
G0 F9000 X107.779 Y111.5
G0 X108.94 Y111.42
G0 X108.831 Y111.209
G1 F608.7 X109.369 Y110.709 E51.28254
G1 X109.679 Y110.932 E51.29594
G1 X109.598 Y111.17 E51.30476
G1 X109.034 Y111.231 E51.32467
G1 X108.831 Y111.209 E51.33183
;MESH:NONMESH
G0 F300 X108.831 Y111.209 Z4.4
G0 F9000 X108.492 Y111.224
;TIME_ELAPSED:196.171014
;LAYER:21
;TYPE:WALL-INNER
;MESH:heart_0.ply
G1 F579.1 X108.224 Y111.271 E51.34258
G1 F648.8 X107.731 Y111.012 E51.36221
G1 F687.7 X107.475 Y110.816 E51.37293
G1 X107.143 Y110.85 E51.38403
G1 X106.939 Y110.805 E51.39098
G1 F636.8 X106.533 Y110.599 E51.40734
G1 F614 X106.325 Y110.216 E51.42357
G1 F648.8 X106.356 Y109.595 E51.44549
G1 F674.2 X106.487 Y109.282 E51.457
G1 F687.7 X106.615 Y109.12 E51.46387
G1 X106.908 Y108.889 E51.47628
G1 X107.136 Y108.804 E51.48437
G1 X107.152 Y108.566 E51.49231
G1 X107.24 Y108.214 E51.50438
G1 X107.636 Y107.592 E51.5289
G1 X107.99 Y107.332 E51.54351
G1 X108.205 Y107.27 E51.55095
G1 X108.437 Y106.942 E51.56431
G1 X108.629 Y106.765 E51.573
G1 X109.015 Y106.312 E51.59279
G1 X109.114 Y106.086 E51.601
G1 X109.229 Y105.505 E51.6207
G1 X109.527 Y105.024 E51.63952
G1 F635.3 X109.862 Y104.743 E51.65526
G1 F612.7 X110.061 Y104.67 E51.66318
G1 F661.3 X110.623 Y104.769 E51.68292
G1 F687.7 X111.271 Y105.18 E51.70844
G1 X111.556 Y105.488 E51.72239
G1 X111.639 Y105.712 E51.73034
G1 X111.648 Y106.06 E51.74192
G1 X111.866 Y106.443 E51.75658
G1 X112.108 Y106.423 E51.76465
G1 X112.282 Y106.459 E51.77056
G1 X112.364 Y106.294 E51.77669
G1 X112.552 Y106.018 E51.7878
G1 X112.869 Y105.815 E51.80032
G1 X113.039 Y105.757 E51.80629
G1 X113.384 Y105.729 E51.8178
G1 X114.05 Y105.958 E51.84123
G1 X113.97 Y105.705 E51.85005
G1 X113.96 Y105.646 E51.85204
G1 X113.749 Y105.064 E51.87263
G1 X113.502 Y104.783 E51.88508
G1 X113.209 Y104.554 E51.89745
G1 X112.806 Y104.374 E51.91213
G1 X112.347 Y104.205 E51.92839
G1 X111.689 Y104.085 E51.95064
G1 X111.362 Y104.044 E51.9616
G1 X111.058 Y104.033 E51.97172
G1 X110.679 Y104.045 E51.98433
G1 X110.349 Y104.085 E51.99539
G1 F635.3 X109.682 Y104.314 E52.02078
G1 F618.2 X109.438 Y104.37 E52.03004
G1 F667.7 X109.108 Y104.5 E52.04219
G1 F687.7 X108.82 Y104.653 E52.05304
G1 X108.578 Y104.796 E52.06239
G1 X108.288 Y104.989 E52.07397
G1 X107.827 Y105.363 E52.09372
G1 X107.276 Y105.865 E52.11851
G1 X106.803 Y106.345 E52.14092
G1 X106.568 Y106.632 E52.15326
G1 X106.315 Y107.004 E52.16822
G1 X106.159 Y107.295 E52.17921
G1 X105.891 Y107.87 E52.20031
G1 X105.751 Y108.248 E52.21371
G1 X105.685 Y108.575 E52.22481
G1 X105.614 Y109.032 E52.24019
G1 X105.625 Y109.416 E52.25297
G1 X105.657 Y109.74 E52.2638
G1 F669.3 X105.794 Y110.192 E52.27994
G1 F622.4 X106.056 Y110.696 E52.30081
G1 F592.9 X106.203 Y110.91 E52.31083
G1 F618.2 X106.352 Y111.16 E52.3216
G1 F669.3 X106.596 Y111.4 E52.3333
G1 F687.7 X106.934 Y111.61 E52.34653
G1 X107.275 Y111.767 E52.35902
G1 X107.547 Y111.815 E52.3682
G1 F679.2 X107.919 Y111.833 E52.38075
G1 F619.6 X108.225 Y111.784 E52.39219
G1 F564.9 X108.304 Y111.759 E52.39554
G1 F551.3 X108.627 Y111.705 E52.40913
G1 F611.3 X109.115 Y111.654 E52.42749
G1 F687.7 X109.316 Y111.615 E52.4343
G1 X110.232 Y111.536 E52.46488
G1 X110.864 Y111.405 E52.48635
G1 X111.448 Y111.254 E52.50641
G1 X111.762 Y111.115 E52.51783
G1 X112.723 Y110.544 E52.55501
G1 X113.001 Y110.358 E52.56613
G1 X113.289 Y110.086 E52.57931
G1 X113.457 Y109.901 E52.58762
G1 X113.172 Y109.993 E52.59758
G1 X112.906 Y110.018 E52.60647
G1 X112.65 Y109.96 E52.6152
G1 X112.545 Y109.913 E52.61903
G1 X112.424 Y109.974 E52.62353
G1 X112.161 Y110.036 E52.63252
G1 X111.922 Y110.035 E52.64047
G1 X111.729 Y109.984 E52.64711
G1 X111.568 Y110.101 E52.65373
G1 X111.187 Y110.288 E52.66784
G1 X110.899 Y110.375 E52.67785
G1 X110.498 Y110.593 E52.69303
G1 X110.177 Y110.623 E52.70375
G1 X109.861 Y110.543 E52.7146
G1 X109.421 Y110.261 E52.73198
G1 X109.223 Y110.532 E52.74314
G1 F647.3 X108.978 Y110.905 E52.75891
G1 F579.1 X108.492 Y111.224 E52.78187
G0 F9000 X108.339 Y110.801
;TYPE:WALL-OUTER
G1 F687.7 X108.18 Y110.791 E52.78717
G1 X107.925 Y110.657 E52.79675
G1 X107.587 Y110.4 E52.81087
G1 X107.509 Y110.386 E52.81351
G1 X107.339 Y110.442 E52.81946
G1 X107.093 Y110.435 E52.82765
G1 X106.849 Y110.284 E52.83719
G1 F689.5 X106.742 Y110.087 E52.84463
G1 X106.752 Y109.684 E52.85801
G1 X106.851 Y109.444 E52.86662
G1 F687.7 X107.083 Y109.249 E52.8767
G1 X107.387 Y109.141 E52.88743
G1 X107.481 Y109.07 E52.89135
G1 X107.53 Y108.962 E52.89529
G1 X107.546 Y108.635 E52.90618
G1 X107.621 Y108.355 E52.91582
G1 X107.949 Y107.852 E52.93579
G1 X108.189 Y107.687 E52.94548
G1 X108.392 Y107.649 E52.95235
G1 X108.582 Y107.429 E52.96202
G1 X108.745 Y107.197 E52.97145
G1 X108.914 Y107.048 E52.97894
G1 X109.358 Y106.526 E53.00174
G1 X109.498 Y106.206 E53.01335
G1 X109.607 Y105.655 E53.03203
G1 X109.857 Y105.246 E53.04798
G1 X110.129 Y105.099 E53.05826
G1 X110.448 Y105.138 E53.06895
G1 X110.996 Y105.478 E53.0904
G1 X111.2 Y105.691 E53.10021
G1 X111.241 Y105.809 E53.10436
G1 X111.25 Y106.182 E53.11677
G1 X111.65 Y106.872 E53.1433
G1 X112.103 Y106.819 E53.15847
G1 X112.472 Y106.961 E53.17162
G1 X112.529 Y106.911 E53.17414
G1 X112.676 Y106.553 E53.18701
G1 X112.84 Y106.303 E53.19696
G1 X113.109 Y106.151 E53.20723
G1 X113.329 Y106.137 E53.21457
G1 F686 X113.882 Y106.323 E53.23402
G1 F669.3 X114.156 Y106.748 E53.2513
G1 F641.2 X114.16 Y107.369 E53.27345
G1 F658.1 X114.211 Y108.134 E53.3001
G1 F700 X114.162 Y108.66 E53.31737
G1 F698.2 X113.915 Y109.06 E53.33277
G1 F687.7 X113.439 Y109.486 E53.35401
G1 X112.996 Y109.63 E53.36951
G1 X112.75 Y109.571 E53.37792
G1 X112.544 Y109.46 E53.3857
G1 X112.274 Y109.602 E53.39585
G1 X112.002 Y109.643 E53.405
G1 X111.646 Y109.546 E53.41727
G1 X111.363 Y109.756 E53.42899
G1 X111.024 Y109.922 E53.44155
G1 X110.845 Y109.972 E53.44773
G1 X110.586 Y110.089 E53.45718
G1 X110.356 Y110.207 E53.46578
G1 X110.058 Y110.195 E53.4757
G1 X109.734 Y109.982 E53.48859
G1 X109.487 Y109.833 E53.49819
G1 X109.287 Y109.864 E53.50492
G1 X109.092 Y109.996 E53.51275
G1 X109.071 Y110.068 E53.51525
G1 X108.887 Y110.312 E53.52541
G1 X108.735 Y110.591 E53.53598
G1 X108.339 Y110.801 E53.55089
G0 F9000 X108.619 Y111.361
G0 X108.3 Y111.557
G0 X107.958 Y112.237
G1 F689.5 X108.255 Y112.224 E53.56075
G1 X108.719 Y112.146 E53.57636
G1 F687.7 X109.351 Y112.014 E53.59783
G1 X110.29 Y111.932 E53.62918
G1 X110.963 Y111.793 E53.65204
G1 X111.58 Y111.633 E53.67324
G1 X111.946 Y111.471 E53.68655
G1 X112.955 Y110.87 E53.72561
G1 X113.251 Y110.672 E53.73746
G1 X113.585 Y110.356 E53.75275
G1 X113.801 Y110.117 E53.76347
G1 X113.954 Y109.91 E53.77203
G1 X114.135 Y109.622 E53.78334
G1 X114.292 Y109.313 E53.79487
G1 F707.2 X114.486 Y108.872 E53.81045
G1 F716.4 X114.56 Y108.579 E53.8201
G1 F700 X114.6 Y108.283 E53.82986
G1 F680.9 X114.613 Y107.98 E53.84005
G1 F667.7 X114.585 Y106.518 E53.89015
G1 F675.9 X114.471 Y105.955 E53.90959
G1 F687.7 X114.364 Y105.631 E53.92093
G1 X114.346 Y105.537 E53.92412
G1 X114.209 Y105.178 E53.9369
G1 X114.167 Y105.041 E53.94166
G1 X114.018 Y104.765 E53.9521
G1 X113.778 Y104.491 E53.96421
G1 X113.503 Y104.276 E53.97582
G1 X113.255 Y104.136 E53.98529
G1 X112.957 Y104.003 E53.99615
G1 X112.453 Y103.817 E54.01401
G1 X111.749 Y103.689 E54.03781
G1 X111.395 Y103.645 E54.04968
G1 X111.076 Y103.632 E54.0603
G1 X110.648 Y103.646 E54.07454
G1 X110.274 Y103.691 E54.08707
G1 X109.744 Y103.83 E54.10529
G1 X109.659 Y103.867 E54.10838
G1 X109.279 Y103.99 E54.12166
G1 X108.935 Y104.14 E54.13414
G1 X108.634 Y104.298 E54.14545
G1 X108.356 Y104.463 E54.1562
G1 X108.051 Y104.667 E54.16841
G1 X107.566 Y105.059 E54.18915
G1 X106.998 Y105.577 E54.21472
G1 X106.505 Y106.077 E54.23807
G1 X106.247 Y106.392 E54.25161
G1 X105.973 Y106.796 E54.26785
G1 X105.81 Y107.097 E54.27923
G1 X105.521 Y107.716 E54.30195
G1 X105.365 Y108.139 E54.31695
G1 X105.291 Y108.505 E54.32937
G1 X105.213 Y109.006 E54.34623
G1 X105.225 Y109.442 E54.36074
G1 X105.263 Y109.814 E54.37318
G1 F689.5 X105.405 Y110.328 E54.39087
G1 X105.533 Y110.627 E54.40166
G1 F687.7 X105.687 Y110.92 E54.41267
G1 F689.5 X106.039 Y111.431 E54.43326
G1 X106.352 Y111.72 E54.44739
G1 F687.7 X106.744 Y111.963 E54.46273
G1 X107.155 Y112.153 E54.47779
G1 X107.503 Y112.213 E54.48954
G1 F689.5 X107.958 Y112.237 E54.50465
G0 F9000 X108.363 Y111.519
G0 X109.47 Y110.492
G0 X109.818 Y110.86
G0 X109.747 Y110.929
;TYPE:FILL
G1 F687.7 X109.833 Y110.61 E54.51564
G0 F9000 X110.622 Y110.614
G1 F687.7 X111.234 Y111.225 E54.5444
G0 F9000 X111.181 Y111.014
G0 X109.312 Y110.149
G0 X108.907 Y110.771
G0 X108.276 Y111.101
G0 X107.077 Y110.693
G0 X106.698 Y110.498
G0 X106.499 Y110.146
G0 X106.516 Y109.633
G0 X107.708 Y107.326
G0 X107.867 Y106.899
G0 X107.173 Y107.086
G0 X107.191 Y107.183
G1 F687.7 X106.657 Y106.648 E54.56954
G0 F9000 X106.825 Y106.787
G0 X109.393 Y104.781
G0 X109.97 Y104.44
G0 X110.53 Y104.5
G0 X111.322 Y104.735
G0 X111.387 Y104.808
G1 F687.7 X111.564 Y104.148 E54.59227
G0 F9000 X111.538 Y104.366
G0 X112.966 Y104.776
G0 X113.076 Y104.582
G1 F687.7 X113.721 Y105.227 E54.62261
G0 F9000 X113.52 Y105.311
G0 X112.189 Y106.267
G0 X111.823 Y106.164
G0 X112.078 Y106.02
;TYPE:SKIN
G1 F592.9 X112.036 Y105.948 E54.62583
G1 X112.008 Y105.59 E54.63968
G1 F598 X111.829 Y105.219 E54.65544
G1 F605.9 X111.467 Y104.823 E54.67569
G1 F611.3 X111.653 Y104.658 E54.68499
G1 F612.7 X112.217 Y105.004 E54.7097
G1 F603.3 X112.529 Y105.568 E54.73414
G1 F592.9 X112.257 Y105.746 E54.74668
G1 X112.078 Y106.02 E54.75931
G0 F9000 X111.823 Y106.164
G0 X111.474 Y105.636
G0 X111.158 Y105.298
G0 X110.526 Y104.902
G0 X110.06 Y104.852
G0 X109.682 Y105.075
G0 X106.645 Y109.313
G0 X106.16 Y110.438
G0 X106.002 Y109.676
G1 F682.6 X106.008 Y109.449 E54.76692
G1 F811.5 X106.199 Y109.238 E54.77494
G0 F9000 X106.217 Y108.888
G1 F500.2 X106.107 Y108.717 E54.78424
G1 X106.17 Y108.366 E54.80054
G1 F506.6 X106.328 Y107.927 E54.82161
G1 F512.3 X106.567 Y107.449 E54.84547
G1 F510.4 X106.646 Y107.402 E54.84959
G1 F512.3 X107.326 Y107.273 E54.8805
G1 F515.2 X106.844 Y108.052 E54.92117
G1 F508.5 X106.721 Y108.51 E54.94251
G1 F500.2 X106.534 Y108.613 E54.95227
G1 X106.217 Y108.888 E54.97146
G0 F9000 X106.614 Y108.989
G0 X106.499 Y110.146
G0 X106.66 Y110.431
G0 X108.363 Y111.519
G0 X107.89 Y111.527
G1 F958.5 X107.436 Y111.506 E54.98231
G1 F938.9 X107.081 Y111.337 E54.99189
G1 F920 X106.79 Y111.156 E55.00041
G1 X106.709 Y111.071 E55.00333
G1 X107.126 Y111.158 E55.01392
G1 X107.391 Y111.142 E55.02052
G1 F938.9 X107.63 Y111.3 E55.0275
G1 F958.5 X107.982 Y111.496 E55.03711
G1 X107.89 Y111.527 E55.03943
G0 F9000 X108.3 Y111.557
G0 X108.585 Y111.51
G0 X109.004 Y111.309
G1 F722 X109.297 Y111.1 E55.05083
G1 X109.52 Y110.747 E55.06406
G1 X109.83 Y111.056 E55.07792
G1 X109.71 Y111.229 E55.08459
G1 X109.281 Y111.266 E55.09824
G1 X109.004 Y111.309 E55.10712
;MESH:NONMESH
G0 F300 X109.004 Y111.309 Z4.6
G0 F9000 X108.981 Y111.427
;TIME_ELAPSED:208.543662
;LAYER:22
;TYPE:WALL-INNER
;MESH:heart_0.ply
G1 F824.6 X108.623 Y111.5 E55.11787
G1 F706.8 X108.097 Y111.497 E55.13593
G1 F598.2 X107.725 Y111.367 E55.15192
G1 F546.7 X107.513 Y111.207 E55.16372
G1 F530.8 X107.378 Y111.266 E55.17046
G1 F569.1 X107.142 Y111.26 E55.18053
G1 F666.5 X106.774 Y111.152 E55.19449
G1 F754.3 X106.599 Y111.02 E55.20155
G1 F789 X106.309 Y110.7 E55.21483
G1 F793.3 X106.128 Y110.34 E55.22716
G1 F756.3 X106.128 Y109.934 E55.24019
G1 F729.8 X106.202 Y109.728 E55.24747
G1 X106.261 Y109.469 E55.25631
G1 X106.504 Y108.974 E55.27465
G1 X106.987 Y108.63 E55.29437
G1 X107.13 Y108.215 E55.30897
G1 X107.333 Y107.9 E55.32144
G1 X107.774 Y107.481 E55.34167
G1 X108.128 Y107.334 E55.35442
G1 X108.335 Y107.325 E55.36131
G1 X108.446 Y107.125 E55.36892
G1 X108.731 Y106.912 E55.38075
G1 X108.998 Y106.528 E55.39631
G1 X109.182 Y106.083 E55.41232
G1 X109.281 Y105.594 E55.42892
G1 X109.476 Y105.244 E55.44224
G1 F656 X109.73 Y104.88 E55.45867
G1 F552.9 X109.97 Y104.783 E55.47003
G1 F604.4 X110.553 Y104.913 E55.49402
G1 F729.8 X110.875 Y105.101 E55.50642
G1 X111.261 Y105.582 E55.52693
G1 X111.31 Y105.957 E55.53951
G1 X111.554 Y106.138 E55.54962
G1 X111.872 Y106.637 E55.5693
G1 X112.295 Y106.677 E55.58343
G1 X112.479 Y106.197 E55.60053
G1 X112.776 Y105.942 E55.61355
G1 X112.939 Y105.854 E55.61971
G1 X113.283 Y105.777 E55.63143
G1 X113.876 Y105.869 E55.65139
G1 X114.166 Y106.019 E55.66225
G1 X114.056 Y105.664 E55.67461
G1 X113.851 Y105.091 E55.69485
G1 X113.651 Y104.771 E55.7074
G1 X113.249 Y104.495 E55.72362
G1 X112.989 Y104.37 E55.73322
G1 X112.486 Y104.168 E55.75125
G1 X112.016 Y104.063 E55.76726
G1 X111.721 Y104.015 E55.77721
G1 X111.212 Y103.957 E55.79424
G1 X110.805 Y103.95 E55.80778
G1 F719 X110.147 Y104.048 E55.83024
G1 F597 X109.806 Y104.242 E55.84619
G1 F508.6 X109.526 Y104.341 E55.86037
G1 F543.6 X109.329 Y104.368 E55.86925
G1 F654.5 X108.959 Y104.492 E55.88372
G1 F729.8 X108.415 Y104.816 E55.90478
G1 X108.15 Y105.017 E55.91584
G1 X107.708 Y105.383 E55.93493
G1 X107.027 Y106.006 E55.96563
G1 X106.688 Y106.354 E55.98178
G1 X106.466 Y106.627 E55.99349
G1 X106.22 Y106.979 E56.00777
G1 X106.008 Y107.386 E56.02303
G1 X105.887 Y107.645 E56.03254
G1 X105.789 Y107.893 E56.04141
G1 X105.643 Y108.322 E56.05648
G1 X105.585 Y108.581 E56.06531
G1 X105.524 Y108.98 E56.07874
G1 X105.52 Y109.32 E56.09005
G1 X105.553 Y109.668 E56.10167
G1 X105.616 Y109.961 E56.11164
G1 F746.6 X105.753 Y110.38 E56.12597
G1 F780.5 X105.862 Y110.627 E56.13437
G1 F815.4 X105.996 Y110.853 E56.14219
G1 F804.2 X106.281 Y111.23 E56.15645
G1 F760.2 X106.526 Y111.461 E56.16721
G1 F713.8 X106.774 Y111.605 E56.17696
G1 F647.3 X107.052 Y111.723 E56.18828
G1 F599.4 X107.435 Y111.819 E56.20427
G1 F618.5 X108.061 Y111.902 E56.22906
G1 F713.8 X108.492 Y111.865 E56.24377
G1 F848.6 X108.948 Y111.768 E56.2571
G1 F884.6 X109.072 Y111.727 E56.26069
G1 F786.9 X109.487 Y111.655 E56.27368
G1 F729.8 X110.317 Y111.568 E56.30144
G1 X111.064 Y111.411 E56.32683
G1 X111.308 Y111.347 E56.33522
G1 X111.58 Y111.256 E56.34476
G1 X111.925 Y111.082 E56.35761
G1 X112.831 Y110.545 E56.39264
G1 X113.097 Y110.356 E56.40349
G1 X113.369 Y110.093 E56.41607
G1 X113.617 Y109.799 E56.42887
G1 X113.406 Y109.886 E56.43646
G1 X112.995 Y109.958 E56.45034
G1 X112.758 Y109.907 E56.4584
G1 X112.497 Y109.785 E56.46798
G1 X112.216 Y109.888 E56.47794
G1 X111.979 Y109.911 E56.48585
G1 X111.764 Y109.861 E56.4932
G1 X111.464 Y110.132 E56.50664
G1 X111.018 Y110.273 E56.5222
G1 X110.479 Y110.516 E56.54187
G1 X110.191 Y110.549 E56.55151
G1 X109.923 Y110.525 E56.56046
G1 X109.53 Y110.286 E56.57576
G1 X109.529 Y110.603 E56.5863
G1 X109.477 Y110.925 E56.59715
G1 X109.295 Y111.212 E56.60845
G1 F786.9 X108.981 Y111.427 E56.62019
G0 F9000 X109.388 Y111.434
G0 X113.471 Y109.71
G0 X114.065 Y109.301
G0 X114.314 Y109.019
G0 X114.478 Y108.56
G0 X114.513 Y108.137
G0 X114.495 Y107.577
G0 X114.452 Y107.581
G1 F2316.9 X114.44 Y107.343 E56.62269
G1 F2115.4 X114.447 Y106.827 E56.62861
G1 F1895.6 X114.395 Y106.487 E56.63301
G1 F2700 E51.63301
G0 F9000 X114.411 Y106.485
G0 X114.456 Y107.772
G0 X114.513 Y108.137
G0 X114.478 Y108.56
G0 X114.314 Y109.019
G0 X114.065 Y109.301
G0 X113.583 Y109.632
G0 X109.388 Y111.434
G0 X108.751 Y111.124
;TYPE:WALL-OUTER
G1 F2700 E56.63301
G1 F729.8 X108.237 Y111.103 E56.65012
G1 X107.982 Y110.986 E56.65945
G1 X107.684 Y110.726 E56.67261
G1 X107.526 Y110.678 E56.6781
G1 X107.217 Y110.817 E56.68937
G1 X106.911 Y110.785 E56.6996
G1 X106.604 Y110.464 E56.71438
G1 F731.6 X106.51 Y110.225 E56.7229
G1 X106.522 Y110.002 E56.73031
G1 F729.8 X106.598 Y109.831 E56.73653
G1 X106.624 Y109.636 E56.74307
G1 X106.828 Y109.232 E56.75813
G1 X107.114 Y109.031 E56.76975
G1 X107.344 Y108.826 E56.78
G1 X107.494 Y108.382 E56.79559
G1 X107.641 Y108.156 E56.80455
G1 X107.976 Y107.837 E56.81994
G1 X108.232 Y107.726 E56.82922
G1 X108.487 Y107.737 E56.83771
G1 X108.623 Y107.683 E56.84258
G1 X108.764 Y107.384 E56.85357
G1 X109.021 Y107.196 E56.86416
G1 X109.351 Y106.721 E56.8834
G1 X109.566 Y106.201 E56.90211
G1 X109.67 Y105.715 E56.91864
G1 X109.852 Y105.397 E56.93083
G1 X110.102 Y105.248 E56.94051
G1 X110.396 Y105.281 E56.95035
G1 X110.605 Y105.406 E56.95845
G1 X110.881 Y105.747 E56.97304
G1 X110.933 Y106.181 E56.98758
G1 X111.237 Y106.398 E57
G1 X111.421 Y106.675 E57.01106
G1 X111.646 Y107.087 E57.02668
G1 X111.843 Y107.04 E57.03341
G1 X112.175 Y107.05 E57.04446
G1 X112.483 Y107.195 E57.05578
G1 X112.616 Y106.958 E57.06482
G1 X112.818 Y106.443 E57.08322
G1 X113.047 Y106.236 E57.09349
G1 X113.277 Y106.186 E57.10132
G1 X113.794 Y106.261 E57.11869
G1 X113.891 Y106.311 E57.12232
G1 X114.121 Y106.567 E57.13377
G1 X114.186 Y106.898 E57.14499
G1 X114.169 Y107.353 E57.16013
G1 X114.198 Y107.609 E57.1687
G1 F724.4 X114.279 Y108.083 E57.18481
G1 F717.3 X114.248 Y108.485 E57.19846
G1 F713.8 X114.104 Y108.9 E57.2134
G1 F719 X113.923 Y109.105 E57.22263
G1 F728 X113.377 Y109.485 E57.24481
G1 F729.8 X112.976 Y109.55 E57.25832
G1 X112.71 Y109.448 E57.2678
G1 X112.53 Y109.294 E57.27568
G1 X112.263 Y109.457 E57.28608
G1 X112.022 Y109.513 E57.29431
G1 X111.657 Y109.418 E57.30685
G1 X111.264 Y109.773 E57.32447
G1 X110.874 Y109.899 E57.3381
G1 X110.356 Y110.129 E57.35695
G1 X110.064 Y110.142 E57.36667
G1 X109.498 Y109.798 E57.3887
G1 X109.317 Y109.842 E57.3949
G1 X109.178 Y109.983 E57.40148
G1 X109.128 Y110.216 E57.40941
G1 X109.133 Y110.546 E57.42039
G1 X109.093 Y110.815 E57.42943
G1 X109.032 Y110.91 E57.43319
G1 X108.751 Y111.124 E57.44493
G1 F2700 E52.44493
G0 F9000 X109.388 Y111.434
G0 X107.565 Y111.594
G0 X107.509 Y112.292
G1 F2700 E57.44493
G1 F729.8 X107.91 Y112.304 E57.45828
G1 X108.183 Y112.294 E57.46736
G1 X108.569 Y112.244 E57.48031
G1 F731.6 X109.111 Y112.097 E57.49894
G1 X110.379 Y111.964 E57.54124
G1 F729.8 X111.144 Y111.804 E57.56724
G1 X111.422 Y111.731 E57.5768
G1 X111.734 Y111.626 E57.58774
G1 X112.101 Y111.443 E57.60138
G1 X113.037 Y110.889 E57.63756
G1 X113.353 Y110.666 E57.65042
G1 X113.658 Y110.372 E57.66451
G1 X113.963 Y110.01 E57.68026
G1 X114.13 Y109.771 E57.68995
G1 X114.296 Y109.473 E57.7013
G1 F722.6 X114.441 Y109.166 E57.71271
G1 F713.8 X114.561 Y108.857 E57.72398
G1 X114.654 Y108.536 E57.73534
G1 F715.5 X114.682 Y108.199 E57.74682
G1 F722.6 X114.708 Y107.583 E57.76753
G1 F729.8 X114.715 Y106.815 E57.79307
G1 X114.676 Y106.438 E57.80568
G1 F731.6 X114.626 Y106.146 E57.81551
G1 X114.433 Y105.529 E57.83696
G1 F729.8 X114.213 Y104.915 E57.85865
G1 X113.998 Y104.57 E57.87217
G1 X113.798 Y104.386 E57.88121
G1 X113.45 Y104.148 E57.89523
G1 X113.151 Y104.004 E57.90627
G1 X112.605 Y103.784 E57.92585
G1 X112.092 Y103.669 E57.94333
G1 X111.751 Y103.616 E57.95481
G1 X111.24 Y103.557 E57.97192
G1 X110.949 Y103.551 E57.9816
G1 X110.655 Y103.568 E57.9914
G1 X110.044 Y103.658 E58.01194
G1 X109.646 Y103.786 E58.02584
G1 X109.495 Y103.825 E58.03103
G1 F731.6 X109.139 Y103.962 E58.04369
G1 X108.75 Y104.149 E58.05801
G1 F729.8 X108.191 Y104.484 E58.07968
G1 X107.896 Y104.708 E58.092
G1 X107.438 Y105.087 E58.11177
G1 X106.749 Y105.718 E58.14285
G1 X106.388 Y106.087 E58.16002
G1 X106.146 Y106.386 E58.17281
G1 X105.875 Y106.772 E58.1885
G1 X105.648 Y107.21 E58.20491
G1 X105.449 Y107.649 E58.22094
G1 X105.257 Y108.213 E58.24075
G1 X105.191 Y108.507 E58.25077
G1 X105.124 Y108.948 E58.26561
G1 X105.12 Y109.336 E58.27852
G1 X105.157 Y109.728 E58.29161
G1 X105.23 Y110.069 E58.30321
G1 F731.6 X105.39 Y110.53 E58.3194
G1 X105.528 Y110.814 E58.32988
G1 F729.8 X105.819 Y111.268 E58.34781
G1 X105.981 Y111.478 E58.35663
G1 X106.274 Y111.77 E58.37039
G1 X106.553 Y111.955 E58.38153
G1 X106.855 Y112.118 E58.39294
G1 X107.213 Y112.248 E58.40561
G1 X107.509 Y112.292 E58.41556
G0 F9000 X107.565 Y111.594
G0 X109.555 Y111.346
G0 X109.577 Y111.566
;TYPE:FILL
G1 F729.8 X109.846 Y110.559 E58.45023
G0 F9000 X110.57 Y110.562
G1 F729.8 X111.279 Y111.271 E58.48358
G0 F9000 X111.224 Y111.062
G0 X108.868 Y111.364
G0 X108.17 Y111.339
G0 X106.806 Y111.016
G0 X106.402 Y110.597
G0 X106.265 Y110.27
G0 X106.371 Y109.616
G0 X107.591 Y107.416
G0 X107.075 Y106.977
G0 X107.084 Y107.075
G1 F729.8 X106.597 Y106.589 E58.50646
G0 F9000 X106.767 Y106.729
G0 X109.975 Y104.562
G0 X111.449 Y104.546
G0 X111.432 Y104.643
G1 F729.8 X111.583 Y104.079 E58.52588
G0 F9000 X111.556 Y104.299
G0 X112.843 Y104.631
G0 X112.924 Y104.431
G1 F729.8 X113.867 Y105.373 E58.57021
G0 F9000 X113.661 Y105.446
G0 X112.187 Y106.485
G0 X111.664 Y106.123
G0 X112.066 Y106.279
;TYPE:SKIN
G1 F729.8 X111.824 Y105.894 E58.58534
G1 X111.64 Y105.751 E58.59309
G1 X111.541 Y105.353 E58.60673
G1 X111.138 Y104.852 E58.62811
G1 X110.914 Y104.706 E58.63701
G1 X110.975 Y104.605 E58.64093
G1 X111.615 Y104.718 E58.66255
G1 X112.163 Y105.08 E58.68439
G1 X112.499 Y105.56 E58.70388
G1 X112.518 Y105.692 E58.70831
G1 X112.219 Y105.948 E58.72141
G1 X112.066 Y106.279 E58.73354
G0 F9000 X111.664 Y106.123
G0 X110.764 Y105.223
G0 X110.468 Y105.047
G0 X110.062 Y104.981
G0 X109.672 Y105.231
G0 X105.97 Y109.905
G0 X105.985 Y110.473
G0 X105.697 Y109.857
G0 X105.981 Y110.39
G1 F1445.2 X105.931 Y110.39 E58.73438
G1 X105.968 Y110.369 E58.73509
G0 F9000 X105.871 Y109.905
G1 F1158.4 X105.882 Y109.454 E58.74454
G1 F1035.2 X106.038 Y109.263 E58.75033
G0 F9000 X106.064 Y108.909
G1 F553.9 X105.979 Y108.773 E58.75735
G1 X106.051 Y108.44 E58.77228
G1 X106.157 Y108.117 E58.78718
G1 F557.1 X106.289 Y107.779 E58.80299
G1 F548.7 X106.498 Y107.381 E58.82287
G1 F538.6 X106.861 Y107.215 E58.84086
G1 X107.256 Y107.169 E58.85879
G1 X107.403 Y107.232 E58.86599
G1 X106.98 Y107.651 E58.89283
G1 F548.7 X106.754 Y108.015 E58.91178
G1 F557.1 X106.63 Y108.364 E58.92792
G1 F553.9 X106.306 Y108.596 E58.94538
G1 X106.121 Y108.799 E58.95741
G1 X106.064 Y108.909 E58.96284
;MESH:NONMESH
G0 F300 X106.064 Y108.909 Z4.8
G0 F9000 X106.353 Y109.053
G0 X106.265 Y110.27
G0 X106.402 Y110.597
G0 X106.806 Y111.016
G0 X107.783 Y111.563
G0 X109.388 Y111.434
G0 X108.803 Y111.621
;TIME_ELAPSED:221.880300
;LAYER:23
;TYPE:WALL-INNER
;MESH:heart_0.ply
G1 F970.7 X108.441 Y111.617 E58.97221
G1 F877.5 X108.122 Y111.631 E58.98134
G1 F770.1 X107.824 Y111.565 E58.99129
G1 F713.7 X107.715 Y111.504 E58.99568
G1 X107.623 Y111.567 E58.9996
G1 F838.5 X107.23 Y111.666 E59.01173
G1 F1082 X106.877 Y111.579 E59.02017
G1 F1156.6 X106.662 Y111.462 E59.02548
G1 F1105.8 X106.26 Y111.049 E59.03856
G1 F976.9 X105.916 Y110.392 E59.05762
G1 F836.2 X105.921 Y109.914 E59.07197
G1 F764.2 X106.114 Y109.446 E59.08859
G1 F754.7 X106.356 Y108.986 E59.10588
G1 X106.694 Y108.625 E59.12233
G1 X106.745 Y108.255 E59.13475
G1 X106.868 Y108.032 E59.14322
G1 X107.069 Y107.84 E59.15247
G1 X107.272 Y107.758 E59.15975
G1 X107.865 Y107.397 E59.18284
G1 X108.263 Y107.309 E59.1964
G1 X108.586 Y107.37 E59.20733
G1 X108.688 Y107.317 E59.21115
G1 X108.94 Y107.014 E59.22426
G1 X109.03 Y106.698 E59.23519
G1 X109.236 Y106.099 E59.25626
G1 X109.318 Y105.736 E59.26864
G1 X109.503 Y105.338 E59.28323
G1 X109.667 Y105.194 E59.29049
G1 X110.017 Y104.997 E59.30385
G1 X110.306 Y105.016 E59.31348
G1 X110.653 Y105.144 E59.32578
G1 X110.958 Y105.426 E59.3396
G1 X111.085 Y105.621 E59.34734
G1 X111.149 Y106.011 E59.36049
G1 X111.329 Y106.124 E59.36755
G1 X111.632 Y106.386 E59.38088
G1 X111.853 Y106.888 E59.39912
G1 X112.067 Y106.874 E59.40625
G1 X112.335 Y106.942 E59.41545
G1 X112.449 Y106.502 E59.43057
G1 X112.574 Y106.25 E59.43992
G1 X112.735 Y106.087 E59.44754
G1 X113.048 Y105.899 E59.45969
G1 X113.253 Y105.84 E59.46678
G1 X113.936 Y105.872 E59.48952
G1 F758.5 X114.215 Y106.009 E59.49981
G1 F788.2 X114.304 Y106.105 E59.50398
G1 F784.1 X114.142 Y105.67 E59.51884
G1 F754.7 X114.1 Y105.513 E59.52424
G1 X113.955 Y105.127 E59.53796
G1 X113.795 Y104.83 E59.54918
G1 X113.558 Y104.611 E59.55991
G1 X113.316 Y104.457 E59.56945
G1 X113.047 Y104.324 E59.57943
G1 X112.775 Y104.207 E59.58928
G1 X112.358 Y104.067 E59.60391
G1 X111.747 Y103.953 E59.62458
G1 X111.216 Y103.895 E59.64235
G1 X110.954 Y103.89 E59.65107
G1 X110.678 Y103.904 E59.66026
G1 X110.35 Y103.937 E59.67122
G1 X109.874 Y104.051 E59.6875
G1 X109.442 Y104.192 E59.70262
G1 X109.098 Y104.345 E59.71514
G1 X108.598 Y104.616 E59.73405
G1 X108.167 Y104.922 E59.75163
G1 X107.338 Y105.634 E59.78798
G1 X106.965 Y105.973 E59.80475
G1 X106.515 Y106.422 E59.82589
G1 X106.163 Y106.905 E59.84577
G1 X105.995 Y107.213 E59.85744
G1 X105.784 Y107.647 E59.87349
G1 X105.737 Y107.812 E59.87919
G1 X105.599 Y108.174 E59.89208
G1 X105.473 Y108.674 E59.90923
G1 X105.422 Y109.106 E59.9237
G1 X105.444 Y109.5 E59.93682
G1 X105.481 Y109.796 E59.94674
G1 F917.6 X105.792 Y110.772 E59.97476
G1 F1174.6 X106.169 Y111.329 E59.98914
G1 F1197.9 X106.405 Y111.555 E59.99598
G1 X106.74 Y111.804 E60.00473
G1 F1101.7 X107.217 Y111.981 E60.01632
G1 F843.2 X107.723 Y111.964 E60.03139
G1 F747.2 X107.942 Y111.983 E60.03878
G1 F824.8 X108.212 Y111.982 E60.047
G1 F917.6 X108.595 Y111.928 E60.05758
G1 F1033.8 X109.074 Y111.814 E60.06953
G1 F1016.4 X109.23 Y111.755 E60.07365
G1 F838.5 X109.836 Y111.659 E60.09202
G1 F754.7 X110.097 Y111.634 E60.10074
G1 X110.522 Y111.572 E60.11502
G1 X111.297 Y111.406 E60.14138
G1 X111.646 Y111.272 E60.15382
G1 X111.936 Y111.13 E60.16456
G1 X113.075 Y110.459 E60.20853
G1 X113.45 Y110.093 E60.22595
G1 X113.692 Y109.818 E60.23814
G1 X113.817 Y109.641 E60.24534
G1 X113.566 Y109.765 E60.25466
G1 X113.324 Y109.826 E60.26296
G1 X112.946 Y109.827 E60.27553
G1 X112.696 Y109.754 E60.28419
G1 X112.471 Y109.604 E60.29319
G1 X112.319 Y109.697 E60.29911
G1 X112.059 Y109.742 E60.30789
G1 X111.791 Y109.713 E60.31685
G1 X111.657 Y109.867 E60.32364
G1 X111.333 Y110.104 E60.337
G1 X111.002 Y110.182 E60.34831
G1 X110.668 Y110.361 E60.36091
G1 X110.133 Y110.458 E60.37899
G1 X109.812 Y110.363 E60.39013
G1 X109.615 Y110.259 E60.39754
G1 X109.635 Y110.714 E60.41269
G1 X109.469 Y111.192 E60.42952
G1 F838.5 X109.156 Y111.497 E60.4426
G1 F980.1 X108.803 Y111.621 E60.45218
G0 F9000 X109.656 Y111.421
G0 X114.011 Y109.367
G0 X114.276 Y109.147
G0 X114.537 Y108.652
G0 X114.498 Y107.311
G1 F1564.1 X114.527 Y106.759 E60.46105
G1 F1417.3 X114.45 Y106.413 E60.46733
G1 F1156.6 X114.419 Y106.328 E60.46929
G1 F2700 E55.46929
G0 F9000 X114.569 Y108.125
G0 X114.537 Y108.652
G0 X114.276 Y109.147
G0 X114.011 Y109.367
G0 X108.752 Y111.578
G0 X108.777 Y111.281
;TYPE:WALL-OUTER
G1 F2700 E60.46929
G1 F754.7 X108.434 Y111.252 E60.48074
G1 X108.276 Y111.271 E60.48603
G1 X108.061 Y111.22 E60.49338
G1 X107.741 Y111.046 E60.5055
G1 X107.592 Y111.068 E60.51051
G1 X107.424 Y111.207 E60.51776
G1 X107.19 Y111.302 E60.52616
G1 X106.907 Y111.242 E60.53578
G1 X106.532 Y110.878 E60.55316
G1 X106.305 Y110.394 E60.57094
G1 X106.322 Y109.985 E60.58456
G1 X106.429 Y109.807 E60.59147
G1 X106.455 Y109.667 E60.5962
G1 X106.677 Y109.233 E60.61242
G1 X107.047 Y108.833 E60.63054
G1 X107.115 Y108.624 E60.63785
G1 X107.11 Y108.427 E60.6444
G1 X107.272 Y108.184 E60.65412
G1 X107.44 Y108.124 E60.66005
G1 X108.04 Y107.761 E60.68337
G1 X108.273 Y107.715 E60.69127
G1 X108.646 Y107.79 E60.70393
G1 X108.944 Y107.635 E60.7151
G1 X109.302 Y107.204 E60.73374
G1 X109.408 Y106.828 E60.74673
G1 X109.622 Y106.207 E60.76858
G1 X109.698 Y105.863 E60.78029
G1 X109.834 Y105.575 E60.79089
G1 X110.081 Y105.411 E60.80075
G1 X110.22 Y105.406 E60.80537
G1 X110.449 Y105.5 E60.81361
G1 X110.692 Y105.723 E60.82458
G1 X110.769 Y106.18 E60.83999
G1 X110.911 Y106.353 E60.84743
G1 X111.072 Y106.431 E60.85338
G1 X111.3 Y106.624 E60.86332
G1 X111.64 Y107.404 E60.89162
G1 X111.786 Y107.314 E60.89733
G1 X112.052 Y107.274 E60.90627
G1 X112.313 Y107.367 E60.91549
G1 X112.494 Y107.494 E60.92284
G1 X112.721 Y107.068 E60.9389
G1 X112.82 Y106.654 E60.95305
G1 X112.936 Y106.437 E60.96124
G1 X113.245 Y106.244 E60.97336
G1 X113.846 Y106.263 E60.99336
G1 X114.093 Y106.409 E61.0029
G1 X114.244 Y106.77 E61.01591
G1 X114.187 Y107.318 E61.03424
G1 F747.2 X114.273 Y107.829 E61.05165
G1 F717 X114.34 Y108.109 E61.06172
G1 F707 X114.317 Y108.557 E61.07765
G1 F705.3 X114.112 Y108.991 E61.09473
G1 F717 X113.906 Y109.15 E61.10384
G1 F747.2 X113.348 Y109.426 E61.12475
G1 F750.9 X112.925 Y109.428 E61.13889
G1 F754.7 X112.677 Y109.258 E61.14889
G1 X112.497 Y109.075 E61.15743
G1 X112.165 Y109.336 E61.17148
G1 X111.868 Y109.325 E61.18136
G1 X111.636 Y109.263 E61.18935
G1 X111.382 Y109.576 E61.20276
G1 X111.187 Y109.727 E61.21096
G1 X110.858 Y109.804 E61.2222
G1 X110.54 Y109.976 E61.23422
G1 X110.148 Y110.049 E61.24749
G1 X109.895 Y109.963 E61.25637
G1 X109.473 Y109.702 E61.27288
G1 X109.253 Y109.958 E61.2841
G1 X109.211 Y110.203 E61.29237
G1 X109.233 Y110.65 E61.30726
G1 X109.091 Y111.062 E61.32175
G1 X108.992 Y111.176 E61.32677
G1 X108.777 Y111.281 E61.33473
G1 F2700 E56.33473
G0 F9000 X108.752 Y111.578
G0 X107.625 Y111.727
G0 X107.468 Y112.373
G1 F2700 E61.33473
G1 F754.7 X107.947 Y112.377 E61.35066
G1 X108.251 Y112.354 E61.3608
G1 X108.677 Y112.274 E61.37522
G1 X109.205 Y112.123 E61.39348
G1 X110.132 Y112.033 E61.42446
G1 X110.573 Y111.97 E61.43928
G1 X111.411 Y111.79 E61.46779
G1 X111.806 Y111.639 E61.48185
G1 X112.105 Y111.494 E61.4929
G1 X113.164 Y110.872 E61.53375
G1 X113.391 Y110.709 E61.54305
G1 X113.736 Y110.374 E61.55904
G1 X114.006 Y110.068 E61.57261
G1 X114.266 Y109.696 E61.58771
G1 F732.7 X114.455 Y109.308 E61.60249
G1 F705.3 X114.582 Y109.015 E61.61386
G1 F702 X114.74 Y108.569 E61.63078
G1 F722.2 X114.793 Y107.785 E61.65809
G1 F747.2 X114.816 Y106.805 E61.69102
G1 F754.7 X114.773 Y106.35 E61.70622
G1 X114.68 Y106.041 E61.71695
G1 X114.642 Y105.872 E61.72271
G1 X114.529 Y105.568 E61.7335
G1 X114.486 Y105.403 E61.73917
G1 X114.32 Y104.961 E61.75488
G1 X114.115 Y104.582 E61.76921
G1 X113.803 Y104.293 E61.78335
G1 X113.512 Y104.108 E61.79482
G1 X113.215 Y103.96 E61.80586
G1 X112.918 Y103.833 E61.8166
G1 X112.459 Y103.679 E61.8327
G1 X111.805 Y103.557 E61.85483
G1 X111.242 Y103.495 E61.87367
G1 X110.948 Y103.49 E61.88345
G1 X110.648 Y103.505 E61.89344
G1 X110.283 Y103.542 E61.90564
G1 X109.762 Y103.667 E61.92346
G1 X109.452 Y103.774 E61.93437
G1 X109.308 Y103.814 E61.93934
G1 X108.961 Y103.967 E61.95195
G1 X108.66 Y104.121 E61.9632
G1 X108.383 Y104.278 E61.97379
G1 X107.921 Y104.606 E61.99263
G1 X107.07 Y105.337 E62.02995
G1 X106.704 Y105.668 E62.04636
G1 X106.21 Y106.161 E62.06957
G1 X105.825 Y106.69 E62.09133
G1 X105.646 Y107.015 E62.10368
G1 X105.498 Y107.32 E62.11495
G1 X105.385 Y107.587 E62.12459
G1 X105.347 Y107.717 E62.1291
G1 X105.217 Y108.052 E62.14105
G1 X105.079 Y108.602 E62.15991
G1 X105.036 Y108.958 E62.17184
G1 X105.028 Y109.218 E62.18049
G1 X105.046 Y109.548 E62.19148
G1 X105.087 Y109.88 E62.20261
G1 X105.252 Y110.412 E62.22113
G1 F756.6 X105.366 Y110.682 E62.23086
G1 X105.582 Y111.061 E62.24533
G1 F754.7 X105.994 Y111.611 E62.26819
G1 X106.197 Y111.805 E62.27753
G1 X106.595 Y112.093 E62.29386
G1 X106.946 Y112.253 E62.30669
G1 X107.21 Y112.335 E62.31589
G1 X107.468 Y112.373 E62.32456
G0 F9000 X107.625 Y111.727
G0 X109.656 Y111.421
G0 X109.567 Y111.602
;TYPE:FILL
G1 F754.7 X109.872 Y110.466 E62.36368
G0 F9000 X110.484 Y110.476
G1 F754.7 X111.318 Y111.309 E62.40289
G0 F9000 X111.242 Y111.106
G0 X108.83 Y111.524
G0 X107.218 Y111.548
G0 X106.805 Y111.471
G0 X106.338 Y111.021
G0 X106.063 Y110.442
G0 X106.086 Y109.905
G0 X107.088 Y107.991
G0 X107.504 Y107.414
G0 X107.191 Y106.449
G0 X106.887 Y106.839
G0 X106.933 Y106.925
G1 F754.7 X106.536 Y106.527 E62.42159
G0 F9000 X106.713 Y106.658
G0 X110.052 Y104.68
G0 X110.922 Y104.558
G0 X111.443 Y104.678
G0 X111.399 Y104.766
G1 F754.7 X111.6 Y104.016 E62.44741
G0 F9000 X111.569 Y104.231
G0 X112.711 Y104.505
G0 X112.798 Y104.304
G1 F754.7 X114.018 Y105.524 E62.5048
G0 F9000 X113.812 Y105.604
G0 X113.086 Y105.597
G0 X112.131 Y106.228
G0 X111.951 Y106.157
;TYPE:SKIN
G1 F595.4 X111.856 Y106.032 E62.51142
G1 X111.526 Y105.748 E62.52977
G1 F607.4 X111.485 Y105.507 E62.53987
G1 F630.2 X111.258 Y105.162 E62.55632
G1 F639.6 X110.904 Y104.836 E62.57521
G1 X111.047 Y104.678 E62.58357
G1 X111.714 Y105.005 E62.61273
G1 F619.9 X111.97 Y105.385 E62.63128
G1 F597.8 X112.076 Y105.841 E62.65094
G1 F595.4 X111.951 Y106.157 E62.66527
G0 F9000 X112.131 Y106.228
G0 X111.91 Y106.561
G0 X110.542 Y105.264
G0 X110.102 Y105.119
G0 X109.661 Y105.389
G0 X106.192 Y108.92
G0 X106.022 Y109.237
G0 X105.813 Y109.093
G0 X105.931 Y109.006
G1 F732.7 X105.807 Y108.866 E62.67167
G1 F734.5 X105.948 Y108.293 E62.69184
G1 F736.3 X106.136 Y107.757 E62.7112
G1 F702 X106.375 Y107.311 E62.7293
G1 F673.8 X107.074 Y106.92 E62.75913
G1 F675.3 X107.316 Y107.294 E62.77569
G1 F672.3 X106.698 Y107.638 E62.80209
G1 F707 X106.478 Y107.98 E62.81653
G1 F750.9 X106.365 Y108.281 E62.82728
G1 F743.5 X106.345 Y108.46 E62.83336
G1 F730.9 X106.045 Y108.792 E62.84873
G1 X105.931 Y109.006 E62.85705
;MESH:NONMESH
G0 F300 X105.931 Y109.006 Z5
G0 F9000 X105.813 Y109.093
G0 X106.127 Y111.256
;TIME_ELAPSED:234.636422
;LAYER:24
;TYPE:WALL-INNER
;MESH:heart_0.ply
G1 F891.2 X106.326 Y111.513 E62.86689
G1 F1036.4 X106.598 Y111.802 E62.87722
G1 F1162.7 X106.953 Y111.99 E62.88654
G0 F9000 X107.156 Y112.038
G1 F1088.6 X106.953 Y111.99 E62.89171
G1 F1010.6 X107.392 Y112.067 E62.9036
G1 F888.8 X107.917 Y112.078 E62.91954
G1 F926.9 X108.192 Y112.066 E62.92755
G1 F1077.7 X108.7 Y111.977 E62.94046
G1 F1262.3 X109.255 Y111.843 E62.95266
G1 F995.1 X109.643 Y111.726 E62.96365
G1 F811 X110.111 Y111.679 E62.97929
G1 X110.391 Y111.639 E62.9887
G1 X110.841 Y111.548 E63.00397
G1 X111.385 Y111.415 E63.02259
G1 X111.794 Y111.246 E63.03731
G1 X112.084 Y111.096 E63.04817
G1 X112.903 Y110.639 E63.07937
G1 X113.239 Y110.385 E63.09338
G1 X113.539 Y110.097 E63.10721
G1 X113.766 Y109.835 E63.11874
G1 X113.944 Y109.592 E63.12876
G1 X113.349 Y109.765 E63.14937
G1 X112.753 Y109.683 E63.16938
G1 X112.412 Y109.417 E63.18376
G1 X112.174 Y109.548 E63.1928
G1 X111.828 Y109.536 E63.20431
G1 X111.69 Y109.706 E63.21159
G1 X111.415 Y109.944 E63.22369
G1 X111.075 Y110.054 E63.23557
G1 X110.944 Y110.062 E63.23994
G1 X110.615 Y110.231 E63.25224
G1 X110.231 Y110.321 E63.26536
G1 X109.978 Y110.3 E63.2738
G1 X109.691 Y110.175 E63.28422
G1 X109.707 Y110.56 E63.29703
G1 X109.638 Y111.018 E63.31244
G1 X109.438 Y111.426 E63.32755
G1 F965.5 X109.161 Y111.636 E63.33726
G1 F1215 X108.678 Y111.72 E63.34815
G1 F1118.6 X108.384 Y111.715 E63.35524
G1 F989 X107.997 Y111.735 E63.3658
G1 F916.4 X107.811 Y111.676 E63.37155
G1 F879.1 X107.568 Y111.902 E63.38173
G1 X107.383 Y112.017 E63.38841
G1 F937.6 X107.156 Y112.038 E63.39497
G0 F9000 X106.856 Y111.899
G0 X106.127 Y111.256
G1 F1103.4 X106.004 Y110.893 E63.40434
G1 F1238.2 X105.731 Y110.42 E63.41624
G1 F913.8 X105.697 Y110.288 E63.42026
G1 F829.7 X105.738 Y109.84 E63.43489
G1 F817.1 X105.951 Y109.557 E63.44658
G1 F811 X106.007 Y109.425 E63.45135
G1 X106.207 Y109.069 E63.46493
G1 X106.364 Y108.852 E63.47384
G1 X106.265 Y108.663 E63.48094
G1 F699.1 X106.12 Y108.23 E63.49855
G1 F656.7 X106.262 Y107.842 E63.51553
G1 F729 X106.687 Y107.533 E63.53497
G1 F781.7 X107.198 Y107.399 E63.5532
G1 F811 X107.609 Y107.473 E63.56709
G1 X107.858 Y107.355 E63.57625
G1 X108.097 Y107.299 E63.58442
G1 X108.381 Y107.304 E63.59386
G1 X108.712 Y107.384 E63.60519
G1 X109.009 Y107.375 E63.61507
G1 X109.115 Y106.769 E63.63554
G1 X109.23 Y106.251 E63.65318
G1 X109.268 Y106.127 E63.6575
G1 X109.33 Y105.831 E63.66756
G1 X109.485 Y105.436 E63.68167
G1 X109.653 Y105.278 E63.68934
G1 X109.966 Y105.11 E63.70115
G1 X110.23 Y105.094 E63.70995
G1 X110.43 Y105.155 E63.71691
G1 X110.702 Y105.304 E63.72722
G1 X110.876 Y105.491 E63.73572
G1 X111.006 Y105.752 E63.74541
G1 X111.07 Y106.076 E63.7564
G1 X111.164 Y106.238 E63.76263
G1 X111.316 Y106.328 E63.7685
G1 X111.569 Y106.579 E63.78036
G1 X111.845 Y107.184 E63.80247
G1 X112.075 Y107.149 E63.81021
G1 X112.305 Y107.211 E63.81814
G1 X112.474 Y106.944 E63.82865
G1 X112.552 Y106.528 E63.84272
G1 X112.736 Y106.21 E63.85494
G1 X113.081 Y105.947 E63.86937
G1 X113.502 Y105.893 E63.88349
G1 X113.711 Y105.842 E63.89064
G1 X114.086 Y105.901 E63.90327
G1 X114.389 Y106.102 E63.91536
G1 X114.021 Y105.056 E63.95224
G1 X113.79 Y104.706 E63.96619
G1 X113.469 Y104.468 E63.97948
G1 X113.19 Y104.318 E63.99002
G1 X112.938 Y104.207 E63.99918
G1 X112.506 Y104.048 E64.01449
G1 X111.948 Y103.924 E64.0335
G1 X111.101 Y103.828 E64.06185
G1 X110.666 Y103.855 E64.07635
G1 X110.178 Y103.912 E64.09269
G1 X110.007 Y103.966 E64.09865
G1 X109.671 Y104.052 E64.11019
G1 X109.206 Y104.213 E64.12656
G1 X108.721 Y104.471 E64.14483
G1 X108.311 Y104.738 E64.1611
G1 X107.551 Y105.37 E64.19398
G1 X106.797 Y106.033 E64.22737
G1 X106.523 Y106.314 E64.24042
G1 X106.166 Y106.752 E64.25922
G1 X106 Y107.021 E64.26973
G1 F795.1 X105.86 Y107.309 E64.2806
G1 F711.4 X105.777 Y107.605 E64.29225
G1 F638.6 X105.769 Y107.685 E64.29565
G1 F622.7 X105.627 Y108.045 E64.31241
G1 F616.7 X105.605 Y108.123 E64.31596
G1 F691.7 X105.439 Y108.467 E64.33085
G1 F803 X105.349 Y108.998 E64.34894
G1 F811 X105.337 Y109.254 E64.35747
G1 X105.352 Y109.519 E64.3663
G1 X105.465 Y110.055 E64.38452
G1 F823.4 X105.551 Y110.305 E64.39318
G1 F913.8 X105.571 Y110.457 E64.3977
G1 F1188.3 X105.643 Y110.711 E64.4037
G1 F1515.9 X105.831 Y110.997 E64.40979
G1 F1103.4 X106.127 Y111.256 E64.4194
G1 F2700 E59.4194
G0 F9000 X105.839 Y110.437
G0 X105.904 Y109.849
G0 X106.311 Y108.292
G0 X106.505 Y107.843
G0 X106.854 Y107.648
G0 X108.01 Y107.463
G0 X109.134 Y107.542
G0 X109.386 Y108.25
;TYPE:WALL-OUTER
G1 F2700 E64.4194
G1 F879.1 X109.377 Y108.136 E64.42291
G1 F2700 E59.42291
G0 F9000 X109.134 Y107.542
G0 X108.01 Y107.463
G0 X106.854 Y107.648
G0 X106.505 Y107.843
G0 X106.311 Y108.292
G0 X105.904 Y109.849
G0 X105.839 Y110.437
G0 X106.664 Y111.816
G0 X106.896 Y111.628
G1 F2700 E64.42291
G1 F811 X106.6 Y111.263 E64.43854
G1 F813 X106.283 Y110.774 E64.45787
G1 X106.082 Y110.389 E64.47228
G1 X106.129 Y109.974 E64.48614
G1 F811 X106.296 Y109.773 E64.49483
G1 X106.358 Y109.618 E64.50038
G1 X106.536 Y109.298 E64.51256
G1 X106.822 Y108.9 E64.52886
G1 X106.822 Y108.839 E64.53089
G1 X106.643 Y108.533 E64.54268
G1 X106.581 Y108.286 E64.55115
G1 F813 X106.711 Y108.008 E64.56134
G1 X106.936 Y107.877 E64.56997
G1 F811 X107.215 Y107.806 E64.57955
G1 X107.663 Y107.891 E64.59472
G1 X108.028 Y107.717 E64.60816
G1 X108.301 Y107.696 E64.61727
G1 X108.474 Y107.756 E64.62336
G1 X108.746 Y107.792 E64.63249
G1 X108.855 Y107.759 E64.63627
G1 X109.083 Y107.798 E64.64397
G1 F833.9 X109.324 Y108.007 E64.65429
G1 F872.1 X109.377 Y108.136 E64.6586
G1 F853.7 X109.398 Y107.818 E64.66867
G1 F817.1 X109.396 Y107.482 E64.67976
G1 F811 X109.506 Y106.854 E64.70097
G1 X109.612 Y106.369 E64.71748
G1 X109.656 Y106.227 E64.72242
G1 X109.722 Y105.912 E64.73313
G1 X109.842 Y105.645 E64.74286
G1 X110.105 Y105.496 E64.75292
G1 X110.207 Y105.489 E64.75632
G1 X110.474 Y105.632 E64.76639
G1 X110.628 Y105.884 E64.77621
G1 X110.686 Y106.204 E64.78703
G1 X110.912 Y106.558 E64.801
G1 X111.073 Y106.647 E64.80712
G1 X111.264 Y106.844 E64.81625
G1 X111.532 Y107.472 E64.83896
G1 X111.6 Y107.736 E64.84802
G1 X111.632 Y107.77 E64.84958
G1 X111.75 Y107.66 E64.85494
G1 X112.098 Y107.546 E64.86712
G1 X112.479 Y107.783 E64.88204
G1 X112.646 Y107.421 E64.8953
G1 X112.854 Y107.095 E64.90817
G1 X112.943 Y106.633 E64.92381
G1 X113.051 Y106.456 E64.93071
G1 X113.23 Y106.33 E64.93799
G1 X113.582 Y106.286 E64.94979
G1 X113.752 Y106.24 E64.95565
G1 X113.982 Y106.288 E64.96346
G1 X114.088 Y106.358 E64.96769
G1 X114.269 Y106.676 E64.97986
G1 X114.294 Y106.907 E64.98759
G1 X114.218 Y107.313 E65.00132
G1 X114.308 Y107.781 E65.01717
G1 F776.1 X114.417 Y108.165 E65.03105
G1 F758 X114.388 Y108.511 E65.04341
G1 F754.4 X114.236 Y108.89 E65.05801
G1 F758 X114.093 Y109.053 E65.06572
G1 F797.1 X113.855 Y109.201 E65.07521
G1 F811 X113.321 Y109.352 E65.09366
G1 X112.921 Y109.298 E65.10709
G1 X112.682 Y109.122 E65.11696
G1 X112.471 Y108.84 E65.12868
G1 X112.15 Y109.115 E65.14273
G1 X111.89 Y109.149 E65.15146
G1 X111.664 Y109.099 E65.15915
G1 X111.401 Y109.429 E65.17319
G1 X111.194 Y109.6 E65.18212
G1 X110.978 Y109.664 E65.18961
G1 X110.835 Y109.657 E65.19437
G1 X110.554 Y109.835 E65.20544
G1 X110.181 Y109.924 E65.21819
G1 X109.88 Y109.822 E65.22876
G1 X109.504 Y109.535 E65.24449
G1 X109.336 Y109.931 E65.2588
G1 X109.293 Y110.217 E65.26842
G1 X109.305 Y110.523 E65.27861
G1 X109.249 Y110.911 E65.29165
G1 X109.052 Y111.301 E65.30618
G1 X108.716 Y111.391 E65.31775
G1 X108.413 Y111.356 E65.32789
G1 X108.046 Y111.353 E65.3401
G1 X107.779 Y111.253 E65.34958
G1 X107.684 Y111.271 E65.3528
G1 X107.238 Y111.684 E65.37301
G1 X106.896 Y111.628 E65.38454
G0 F9000 X106.664 Y111.816
G0 X107.32 Y111.93
G0 X109.195 Y111.536
G0 X114.225 Y109.259
G0 X114.421 Y109.009
G0 X114.614 Y108.571
G0 X114.567 Y107.378
;TYPE:WALL-INNER
G1 F1206 X114.562 Y107.313 E65.386
G1 F1308.1 X114.606 Y106.92 E65.39415
G1 F1380.4 X114.577 Y106.576 E65.4009
G1 F2700 E60.4009
G0 F9000 X114.642 Y108.11
G0 X114.614 Y108.571
G0 X114.421 Y109.009
G0 X114.225 Y109.259
G0 X109.195 Y111.536
G0 X108.766 Y111.635
G0 X108.398 Y111.605
G0 X107.383 Y112.152
G0 X107.348 Y112.451
;TYPE:WALL-OUTER
G1 F2700 E65.4009
G1 F811 X107.93 Y112.458 E65.42026
G1 X108.245 Y112.433 E65.43077
G1 X108.517 Y112.376 E65.44001
G1 X109.011 Y112.232 E65.45713
G1 X109.351 Y112.157 E65.46871
G1 X110.166 Y112.075 E65.49595
G1 X110.469 Y112.031 E65.50613
G1 X110.935 Y111.937 E65.52195
G1 X111.509 Y111.797 E65.5416
G1 X111.962 Y111.609 E65.55791
G1 X112.278 Y111.446 E65.56974
G1 X113.121 Y110.975 E65.60185
G1 X113.481 Y110.706 E65.6168
G1 X113.823 Y110.381 E65.63249
G1 X114.077 Y110.089 E65.64536
G1 X114.307 Y109.773 E65.65836
G1 X114.468 Y109.49 E65.66919
G1 F781.7 X114.604 Y109.181 E65.68084
G1 F745.8 X114.635 Y109.076 E65.6848
G1 X114.769 Y108.726 E65.69836
G1 F750.9 X114.841 Y108.352 E65.71204
G1 F761.5 X114.88 Y107.982 E65.72522
G1 F795.1 X114.918 Y106.879 E65.76266
G1 F811 X114.9 Y106.531 E65.77425
G1 X114.779 Y106.004 E65.79223
G1 X114.442 Y105.05 E65.82589
G1 X114.327 Y104.792 E65.83528
G1 X114.084 Y104.426 E65.84989
G1 X113.684 Y104.13 E65.86644
G1 X113.366 Y103.958 E65.87847
G1 X113.088 Y103.835 E65.88858
G1 X112.618 Y103.663 E65.90523
G1 X112.014 Y103.529 E65.9258
G1 X111.24 Y103.441 E65.95171
G1 X110.968 Y103.436 E65.96076
G1 X110.68 Y103.452 E65.97035
G1 X110.094 Y103.52 E65.98998
G1 X109.907 Y103.578 E65.99649
G1 X109.531 Y103.675 E66.0094
G1 X109.137 Y103.814 E66.0233
G1 X108.812 Y103.967 E66.03525
G1 X108.482 Y104.148 E66.04776
G1 X108.073 Y104.415 E66.06401
G1 X107.287 Y105.069 E66.09802
G1 X106.521 Y105.743 E66.13195
G1 X106.224 Y106.047 E66.14609
G1 X105.839 Y106.519 E66.16635
G1 X105.651 Y106.824 E66.17827
G1 F813 X105.495 Y107.124 E66.18948
G1 X105.359 Y107.434 E66.20071
G1 X105.322 Y107.571 E66.20542
G1 F811 X105.192 Y107.892 E66.21694
G1 F813 X105.05 Y108.361 E66.2332
G1 X104.951 Y108.955 E66.25318
G1 F811 X104.936 Y109.256 E66.2632
G1 X104.954 Y109.567 E66.27356
G1 X105.078 Y110.16 E66.29371
G1 F813 X105.24 Y110.606 E66.30946
G1 X105.375 Y110.872 E66.31935
G1 F811 X105.805 Y111.482 E66.34418
G1 X106.061 Y111.773 E66.35707
G1 X106.399 Y112.083 E66.37232
G1 X106.793 Y112.292 E66.38715
G1 F813 X107.054 Y112.391 E66.39642
G1 X107.348 Y112.451 E66.40637
G0 F9000 X107.383 Y112.152
G0 X108.169 Y111.937
G0 X109.689 Y111.474
G0 X109.554 Y111.653
;TYPE:FILL
G1 F811 X109.899 Y110.364 E66.45075
G0 F9000 X110.376 Y110.368
G1 F811 X111.348 Y111.34 E66.49647
G0 F9000 X111.292 Y111.13
G0 X114.225 Y109.259
G0 X114.421 Y109.009
G0 X114.614 Y108.571
G0 X114.642 Y108.11
G0 X114.506 Y106.602
G0 X113.957 Y105.614
G0 X114.147 Y105.653
G1 F811 X112.697 Y104.204 E66.56465
G0 F9000 X112.621 Y104.408
G0 X111.588 Y104.183
G0 X111.613 Y103.965
G1 F811 X111.395 Y104.78 E66.59271
G0 F9000 X111.349 Y104.693
G0 X112.429 Y106.226
G0 X112.151 Y106.834
;TYPE:SKIN
G1 F913.8 X112.063 Y106.831 E66.59531
G1 X111.902 Y106.441 E66.60777
G1 F971.3 X111.773 Y106.335 E66.6124
G1 F954.1 X111.604 Y106.131 E66.61989
G1 F789.3 X111.522 Y106.001 E66.62514
G1 F711.4 X111.44 Y105.949 E66.62883
G1 F714.5 X111.38 Y105.657 E66.64008
G1 F732.3 X111.172 Y105.259 E66.65662
G1 F747.5 X110.99 Y105.065 E66.66622
G1 X111.422 Y104.831 E66.68395
G1 F733.9 X111.866 Y105.611 E66.71694
G1 F795.1 X111.917 Y106 E66.73025
G1 F898.6 X112.079 Y106.178 E66.73747
G1 F913.8 X112.31 Y106.246 E66.74458
G1 X112.245 Y106.349 E66.74817
G1 X112.151 Y106.834 E66.76276
G0 F9000 X112.429 Y106.226
G0 X111.454 Y104.717
G0 X110.161 Y104.748
G0 X107.402 Y105.885
G0 X106.947 Y106.233
G0 X107.055 Y106.732
G1 F1467.9 X107.38 Y106.757 E66.76875
G1 X107.459 Y106.507 E66.77357
G1 X107.375 Y106.406 E66.77598
G1 X107.055 Y106.732 E66.78437
G0 F9000 X106.947 Y106.233
G0 X106.298 Y106.845
G0 X106.013 Y107.384
G0 X105.989 Y107.666
G0 X106.266 Y107.369
G1 F811 X106.707 Y107.146 E66.80081
G1 X107.194 Y107.032 E66.81745
G1 X107.559 Y107.096 E66.82977
G1 X107.608 Y107.072 E66.83159
G1 X107.807 Y106.437 E66.85372
G1 X107.413 Y105.972 E66.87399
G1 X107.06 Y106.283 E66.88964
G1 X106.788 Y106.559 E66.90253
G1 X106.457 Y106.965 E66.91995
G1 X106.24 Y107.326 E66.93396
G1 X106.266 Y107.369 E66.93563
;MESH:NONMESH
G0 F300 X106.266 Y107.369 Z5.2
G0 F9000 X105.938 Y107.677
G0 X105.562 Y110.574
;TIME_ELAPSED:248.244288
;LAYER:25
;TYPE:WALL-INNER
;MESH:heart_0.ply
G1 F1052.9 X105.739 Y110.929 E66.94671
G1 F1133.8 X106.097 Y111.364 E66.96133
G1 F1195.1 X106.245 Y111.575 E66.96767
G1 F1376.5 X106.443 Y111.816 E66.97434
G1 F1615.3 X106.744 Y112.041 E66.98118
G1 F1492.7 X107.111 Y112.16 E66.98878
G1 F1224.1 X107.332 Y112.184 E66.99412
G1 F1059.2 X107.984 Y112.167 E67.01224
G1 F1037.4 X108.316 Y112.123 E67.02173
G1 F1195.1 X108.652 Y112.059 E67.03015
G1 F1492.7 X109.075 Y111.953 E67.03875
G1 F1159.9 X109.512 Y111.793 E67.05055
G1 F884.4 X109.842 Y111.745 E67.06164
G1 X110.29 Y111.698 E67.07662
G1 X110.892 Y111.581 E67.09702
G1 X111.372 Y111.467 E67.11343
G1 X111.861 Y111.265 E67.13102
G1 X112.172 Y111.111 E67.14257
G1 X113.098 Y110.598 E67.17778
G1 X113.424 Y110.304 E67.19238
G1 X113.638 Y110.091 E67.20242
G1 X113.933 Y109.752 E67.21737
G1 X114.009 Y109.631 E67.22212
G1 X113.337 Y109.721 E67.24467
G1 X112.834 Y109.613 E67.26178
G1 X112.653 Y109.531 E67.26839
G1 X112.368 Y109.295 E67.2807
G1 X112.172 Y109.38 E67.2878
G1 X111.862 Y109.401 E67.29814
G1 X111.689 Y109.604 E67.30701
G1 X111.304 Y109.862 E67.32242
G1 X110.974 Y109.885 E67.33342
G1 X110.883 Y109.868 E67.3365
G1 X110.709 Y109.999 E67.34375
G1 X110.196 Y110.114 E67.36123
G1 X109.98 Y110.092 E67.36846
G1 X109.789 Y110.006 E67.37542
G1 X109.758 Y110.246 E67.38347
G1 X109.751 Y110.587 E67.39482
G1 X109.687 Y111.08 E67.41135
G1 X109.59 Y111.32 E67.41996
G1 X109.394 Y111.602 E67.43138
G1 F1159.9 X109.033 Y111.749 E67.44127
G1 F1492.7 X108.636 Y111.805 E67.44917
G1 F1215.7 X108.398 Y111.784 E67.45495
G1 F1052.9 X108.011 Y111.816 E67.4658
G1 F996.5 X107.892 Y111.792 E67.46938
G1 F993.7 X107.772 Y111.934 E67.47489
G1 X107.542 Y112.1 E67.48328
G1 F1056 X107.33 Y112.165 E67.48946
G1 F1224.1 X107.111 Y112.16 E67.49472
G0 F9000 X106.827 Y112.034
G0 X106.614 Y111.844
G0 X105.562 Y110.574
G1 F956.1 X105.504 Y110.293 E67.50355
G1 F909.4 X105.558 Y109.86 E67.51766
G1 F893.3 X105.688 Y109.638 E67.52613
G1 F884.4 X105.88 Y109.461 E67.53482
G1 X106.206 Y108.939 E67.55529
G1 X106.084 Y108.743 E67.56297
G1 F846.3 X105.941 Y108.3 E67.57915
G1 F798.6 X106.014 Y107.983 E67.59113
G1 F779.2 X106.104 Y107.787 E67.59927
G1 F824.6 X106.372 Y107.534 E67.61242
G1 F884.4 X106.685 Y107.366 E67.62423
G1 X107.274 Y107.247 E67.64422
G1 X107.697 Y107.397 E67.65915
G1 X107.946 Y107.301 E67.66802
G1 X108.178 Y107.274 E67.67579
G1 X108.824 Y107.439 E67.69797
G1 X108.997 Y107.446 E67.70373
G1 X109.194 Y107.521 E67.71074
G1 X109.244 Y106.542 E67.74334
G1 X109.314 Y106.181 E67.75557
G1 X109.35 Y105.797 E67.7684
G1 X109.492 Y105.48 E67.77995
G1 X109.631 Y105.312 E67.78721
G1 X109.969 Y105.151 E67.79966
G1 X110.351 Y105.148 E67.81236
G1 X110.655 Y105.311 E67.82384
G1 X110.815 Y105.488 E67.83177
G1 X110.953 Y105.794 E67.84294
G1 X110.992 Y106.146 E67.85472
G1 X111.095 Y106.376 E67.8631
G1 X111.189 Y106.78 E67.87689
G1 X111.41 Y106.859 E67.8847
G1 X111.561 Y106.989 E67.89133
G1 X111.788 Y107.299 E67.90411
G1 X111.824 Y107.407 E67.90789
G1 X112.015 Y107.374 E67.91434
G1 X112.26 Y107.414 E67.9226
G1 X112.593 Y106.964 E67.94122
G1 X112.658 Y106.568 E67.95456
G1 X112.841 Y106.217 E67.96773
G1 X113.093 Y106.019 E67.97839
G1 X113.41 Y105.923 E67.9894
G1 X113.608 Y105.841 E67.99653
G1 X114.067 Y105.82 E68.01181
G1 X114.337 Y105.983 E68.0223
G1 F907.1 X114.504 Y106.155 E68.03008
G1 X114.314 Y105.65 E68.04758
G1 F884.4 X114.259 Y105.462 E68.05409
G1 X114.104 Y105.07 E68.06811
G1 X113.963 Y104.803 E68.07815
G1 X113.675 Y104.521 E68.09156
G1 X113.393 Y104.356 E68.10243
G1 X113.069 Y104.206 E68.1143
G1 X112.679 Y104.054 E68.12822
G1 X112.226 Y103.926 E68.14388
G1 X111.901 Y103.867 E68.15487
G1 X111.211 Y103.782 E68.17799
G1 X110.961 Y103.779 E68.18631
G1 X110.693 Y103.796 E68.19524
G1 X110.354 Y103.844 E68.20662
G1 X109.974 Y103.915 E68.21948
G1 X109.504 Y104.043 E68.23568
G1 X109.14 Y104.185 E68.24868
G1 X108.853 Y104.329 E68.25936
G1 X108.52 Y104.518 E68.27209
G1 X108.129 Y104.805 E68.28823
G1 X107.499 Y105.346 E68.31585
G1 X106.782 Y105.94 E68.34681
G1 X106.39 Y106.347 E68.36561
G1 X106.165 Y106.627 E68.37756
G1 X105.894 Y107.023 E68.39352
G1 F824.6 X105.707 Y107.568 E68.41407
G1 F779.2 X105.585 Y107.851 E68.4257
G1 F832.4 X105.362 Y108.569 E68.45227
G1 F884.4 X105.28 Y108.925 E68.46442
G1 X105.269 Y109.255 E68.4754
G1 X105.279 Y109.506 E68.48376
G1 X105.328 Y109.828 E68.49459
G1 F900.2 X105.46 Y110.3 E68.51061
G1 F956.1 X105.562 Y110.574 E68.5196
G0 F9000 X106.451 Y111.7
G0 X106.827 Y112.034
G0 X107.238 Y112.079
G0 X109.151 Y111.664
G0 X114.179 Y109.374
G0 X114.499 Y109.028
G0 X114.707 Y108.567
G0 X114.72 Y108.297
G0 X114.633 Y107.329
G1 F1187.1 X114.694 Y106.911 E68.53007
G1 F1258.9 X114.627 Y106.466 E68.54059
G1 F2700 E63.54059
G0 F9000 X114.73 Y108.09
G0 X114.707 Y108.567
G0 X114.499 Y109.028
G0 X114.179 Y109.374
G0 X110.006 Y110.401
G0 X109.837 Y109.582
;TYPE:WALL-OUTER
G1 F2700 E68.54059
G1 F985.4 X109.693 Y109.345 E68.54886
G1 F1133.8 X109.67 Y109.236 E68.55175
G1 F1098.6 X109.716 Y108.936 E68.55988
G1 F1062.3 X109.679 Y108.631 E68.56839
G1 F1040.5 X109.658 Y108.332 E68.57686
G1 F982.7 X109.615 Y108.146 E68.58258
G1 F923.7 X109.604 Y107.833 E68.59255
G1 F886.6 X109.573 Y107.542 E68.60226
G1 F884.4 X109.604 Y107.343 E68.60896
G1 X109.624 Y107.043 E68.61896
G1 X109.624 Y106.887 E68.62415
G1 X109.644 Y106.567 E68.63481
G1 X109.71 Y106.241 E68.64587
G1 X109.742 Y105.9 E68.65726
G1 X109.83 Y105.693 E68.66475
G1 X110.104 Y105.533 E68.6753
G1 X110.208 Y105.532 E68.67876
G1 X110.419 Y105.635 E68.68657
G1 X110.567 Y105.899 E68.69663
G1 X110.599 Y106.248 E68.70829
G1 X110.718 Y106.512 E68.71792
G1 X110.881 Y107.209 E68.74173
G1 X111.133 Y107.176 E68.75018
G1 X111.233 Y107.216 E68.75376
G1 X111.439 Y107.506 E68.7656
G1 X111.493 Y107.743 E68.77368
G1 X111.654 Y107.912 E68.78144
G1 X111.791 Y107.831 E68.78674
G1 X112.033 Y107.774 E68.79501
G1 X112.315 Y107.875 E68.80497
G1 X112.423 Y107.951 E68.80936
G1 X112.571 Y107.738 E68.81799
G1 X112.667 Y107.537 E68.8254
G1 X112.841 Y107.294 E68.83534
G1 X112.973 Y107.13 E68.84234
G1 X113.036 Y106.713 E68.85637
G1 X113.178 Y106.443 E68.86651
G1 X113.254 Y106.385 E68.86969
G1 X113.548 Y106.299 E68.87988
G1 X113.716 Y106.226 E68.88597
G1 X113.992 Y106.232 E68.89516
G1 F886.6 X114.282 Y106.48 E68.90782
G1 X114.369 Y106.902 E68.92211
G1 F884.4 X114.265 Y107.322 E68.9365
G1 X114.358 Y107.748 E68.951
G1 F864.9 X114.507 Y108.135 E68.96511
G1 F850.4 X114.478 Y108.511 E68.97815
G1 F828.5 X114.317 Y108.9 E68.9931
G1 F842.3 X114.032 Y109.172 E69.00686
G1 F884.4 X113.797 Y109.255 E69.01515
G1 X113.354 Y109.316 E69.03002
G1 X112.896 Y109.217 E69.04561
G1 X112.666 Y109.013 E69.05583
G1 X112.435 Y108.689 E69.06907
G1 X112.172 Y108.948 E69.08134
G1 X111.912 Y109.012 E69.09025
G1 X111.686 Y108.989 E69.0978
G1 X111.398 Y109.329 E69.11262
G1 X111.144 Y109.476 E69.12238
G1 X110.994 Y109.485 E69.12738
G1 X110.732 Y109.408 E69.13647
G1 X110.564 Y109.615 E69.14533
G1 X110.124 Y109.725 E69.16042
G1 X109.837 Y109.582 E69.17108
G1 F2700 E64.17108
G0 F9000 X110.006 Y110.401
G0 X109.151 Y111.664
G0 X107.238 Y112.079
G0 X106.706 Y112.008
G0 X106.907 Y111.784
G1 F2700 E69.17108
G1 F884.4 X106.643 Y111.552 E69.18277
G1 X106.379 Y111.151 E69.19874
G1 X106.051 Y110.773 E69.21539
G1 X105.888 Y110.377 E69.22963
G1 X105.956 Y109.931 E69.24463
G1 X106.189 Y109.722 E69.25504
G1 X106.661 Y108.965 E69.28472
G1 X106.635 Y108.863 E69.28822
G1 X106.438 Y108.558 E69.30029
G1 X106.386 Y108.293 E69.30928
G1 X106.424 Y108.098 E69.31588
G1 X106.594 Y107.867 E69.32542
G1 X106.8 Y107.749 E69.33332
G1 X107.245 Y107.661 E69.34841
G1 X107.705 Y107.824 E69.36464
G1 X108.096 Y107.67 E69.37861
G1 X108.772 Y107.838 E69.40178
G1 X109.012 Y107.874 E69.40985
G1 F886.6 X109.176 Y108.02 E69.41714
G1 F945.9 X109.318 Y108.409 E69.43002
G1 F1059.2 X109.379 Y108.85 E69.44238
G1 F1137.5 X109.364 Y109.22 E69.45196
G1 F1049.7 X109.454 Y109.588 E69.46257
G1 F921.3 X109.397 Y109.921 E69.47336
G1 F884.4 X109.358 Y110.216 E69.48326
G1 X109.351 Y110.579 E69.49533
G1 X109.287 Y111.054 E69.51127
G1 X109.065 Y111.374 E69.52423
G1 X108.953 Y111.454 E69.52881
G1 X108.702 Y111.48 E69.5372
G1 X108.418 Y111.421 E69.54685
G1 X108.099 Y111.45 E69.5575
G1 X107.81 Y111.388 E69.56733
G1 X107.712 Y111.419 E69.57075
G1 X107.483 Y111.691 E69.58258
G1 X107.227 Y111.823 E69.59216
G1 X106.907 Y111.784 E69.60288
G0 F9000 X107.284 Y112.539
G1 F884.4 X107.582 Y112.552 E69.6128
G1 X108.034 Y112.543 E69.62784
G1 X108.389 Y112.48 E69.63983
G1 X108.695 Y112.396 E69.65038
G1 X109.096 Y112.26 E69.66446
G1 X109.884 Y112.143 E69.69096
G1 X110.35 Y112.094 E69.70655
G1 X110.982 Y111.971 E69.72796
G1 X111.498 Y111.848 E69.7456
G1 X112.025 Y111.63 E69.76457
G1 X112.328 Y111.482 E69.77579
G1 X113.335 Y110.924 E69.81408
G1 X113.705 Y110.588 E69.8307
G1 X113.924 Y110.371 E69.84096
G1 X114.253 Y109.995 E69.85757
G1 X114.49 Y109.611 E69.87258
G1 F864.9 X114.639 Y109.307 E69.8841
G1 F836.3 X114.871 Y108.667 E69.90804
G1 F818.9 X114.932 Y108.347 E69.91974
G1 F830.4 X114.966 Y107.979 E69.93283
G1 F864.9 X114.984 Y107.651 E69.944
G1 F884.4 X115.005 Y106.852 E69.97059
G1 X114.975 Y106.461 E69.98363
G1 F886.6 X114.89 Y106.083 E69.99648
G1 X114.799 Y105.797 E70.00644
G1 F884.4 X114.683 Y105.491 E70.01733
G1 X114.638 Y105.332 E70.02282
G1 X114.455 Y104.872 E70.03929
G1 X114.287 Y104.559 E70.0511
G1 X113.919 Y104.201 E70.06818
G1 X113.579 Y104.001 E70.0813
G1 X113.221 Y103.836 E70.09441
G1 X112.96 Y103.742 E70.10364
G1 X112.817 Y103.677 E70.10886
G1 X112.316 Y103.536 E70.12617
G1 X111.961 Y103.471 E70.13818
G1 X111.238 Y103.382 E70.1624
G1 X110.951 Y103.379 E70.17195
G1 X110.695 Y103.394 E70.18048
G1 X110.282 Y103.45 E70.19434
G1 X109.884 Y103.524 E70.20781
G1 X109.378 Y103.663 E70.22526
G1 X108.977 Y103.819 E70.23957
G1 X108.678 Y103.969 E70.2507
G1 X108.302 Y104.181 E70.26505
G1 X107.879 Y104.492 E70.28252
G1 X107.244 Y105.038 E70.31037
G1 X106.51 Y105.646 E70.34207
G1 X106.089 Y106.083 E70.36225
G1 X105.843 Y106.389 E70.37531
G1 X105.638 Y106.69 E70.38742
G1 X105.511 Y106.918 E70.3961
G1 X105.183 Y107.714 E70.42474
G1 X105.068 Y108.055 E70.43671
G1 X104.882 Y108.873 E70.46461
G1 X104.869 Y109.256 E70.47736
G1 X104.88 Y109.543 E70.48691
G1 X104.934 Y109.905 E70.49908
G1 X105.089 Y110.434 E70.51742
G1 X105.244 Y110.786 E70.53021
G1 X105.399 Y111.035 E70.53996
G1 X105.671 Y111.396 E70.555
G1 X105.742 Y111.477 E70.55858
G1 X105.984 Y111.799 E70.57198
G1 X106.284 Y112.106 E70.58625
G1 X106.637 Y112.33 E70.60016
G1 X106.92 Y112.458 E70.61049
G1 X107.284 Y112.539 E70.62289
G0 F9000 X107.32 Y112.241
G0 X107.92 Y111.991
G0 X109.74 Y111.519
G0 X109.558 Y111.634
;TYPE:FILL
G1 F884.4 X109.616 Y111.42 E70.63027
G0 F9000 X109.821 Y110.655
G1 F884.4 X109.952 Y110.165 E70.64714
G0 F9000 X110.201 Y110.192
G1 F884.4 X111.383 Y111.374 E70.70273
G0 F9000 X111.321 Y111.163
G0 X114.179 Y109.374
G0 X114.499 Y109.028
G0 X114.707 Y108.567
G0 X114.73 Y108.09
G0 X114.618 Y106.903
G0 X114.496 Y106.354
G0 X114.106 Y105.99
G0 X113.686 Y105.978
G0 X113.039 Y106.202
G0 X112.086 Y107.517
G0 X111.633 Y107.173
G0 X111.282 Y106.014
G0 X111.06 Y106.03
G1 F884.4 X111.627 Y103.913 E70.77563
G0 F9000 X111.599 Y104.132
G0 X112.552 Y104.329
G0 X112.612 Y104.118
G1 F884.4 X114.234 Y105.74 E70.85192
G0 F9000 X114.02 Y105.566
G0 X113.044 Y105.821
G0 X112.314 Y107.17
G0 X112.09 Y107.003
;TYPE:SKIN
G1 F804 X112.044 Y107.002 E70.85361
G1 X111.864 Y106.757 E70.86473
G1 X111.535 Y106.466 E70.8808
G1 X112.16 Y106.39 E70.90383
G1 X112.3 Y106.445 E70.90934
G1 X112.233 Y106.806 E70.92277
G1 X112.09 Y107.003 E70.93167
G0 F9000 X112.314 Y107.17
G0 X112.439 Y106.896
G0 X112.529 Y106.441
G0 X111.133 Y105.182
G0 X110.989 Y105.132
G1 F838.3 X110.85 Y104.995 E70.93852
G1 F809.5 X110.437 Y104.77 E70.95561
G1 F780.9 X110.108 Y104.742 E70.96805
G1 F798.6 X109.831 Y104.798 E70.97846
G1 F811.4 X109.438 Y104.983 E70.99421
G1 F804 X109.348 Y105.061 E70.99856
G1 X109.217 Y104.59 E71.01645
G1 F809.5 X109.74 Y104.37 E71.03707
G1 F800.4 X110.194 Y104.258 E71.05425
G1 F782.7 X110.555 Y104.333 E71.06811
G1 F809.5 X111.142 Y104.688 E71.09304
G1 F838.3 X110.989 Y105.132 E71.10952
G0 F9000 X111.133 Y105.182
G0 X111.243 Y104.653
G0 X110.597 Y104.235
G0 X110.11 Y104.139
G0 X109.109 Y104.536
G0 X108.078 Y106.683
G0 X107.605 Y106.648
G1 F1334.9 X107.615 Y106.525 E71.11224
G1 X107.488 Y106.259 E71.11873
G1 X107.16 Y106.532 E71.12813
G1 X107.605 Y106.648 E71.13827
G0 F9000 X108.078 Y106.683
G0 X108.848 Y106.024
G0 X109.051 Y106.458
G0 X109.115 Y107.11
G0 X108.874 Y107.098
G1 F974.5 X108.914 Y106.441 E71.15813
G1 X108.325 Y106.958 E71.18179
G1 X108.874 Y107.098 E71.19889
G0 F9000 X109.115 Y107.11
G0 X106.403 Y107.385
G0 X106.23 Y107.176
G1 F884.4 X106.573 Y107.023 E71.21138
G1 X107.211 Y106.888 E71.23307
G1 X107.683 Y107.014 E71.24932
G1 X107.995 Y106.935 E71.26003
G1 X107.927 Y106.851 E71.26362
G1 X107.955 Y106.46 E71.27666
G1 X107.74 Y106.011 E71.29322
G1 X107.494 Y105.819 E71.3036
G1 X107.025 Y106.209 E71.32388
G1 X106.663 Y106.584 E71.34122
G1 X106.445 Y106.856 E71.35281
G1 X106.23 Y107.176 E71.36563
G0 F9000 X106.403 Y107.385
G0 X105.73 Y108.205
G0 X105.559 Y108.526
G0 X105.378 Y109.383
G0 X105.555 Y109.365
G1 F1355.4 X105.569 Y108.963 E71.37436
G1 X105.646 Y108.635 E71.38168
G1 X105.695 Y108.519 E71.38441
G1 X105.854 Y108.952 E71.39442
G1 X105.657 Y109.27 E71.40254
G1 X105.555 Y109.365 E71.40556
;MESH:NONMESH
G0 F300 X105.555 Y109.365 Z5.4
G0 F9000 X105.316 Y110.096
;TIME_ELAPSED:262.041513
;LAYER:26
;TYPE:WALL-INNER
;MESH:heart_0.ply
G1 F942 X105.397 Y109.816 E71.41526
G1 X105.515 Y109.623 E71.42278
G1 X105.844 Y109.368 E71.43663
G1 X106.096 Y109.006 E71.4513
G1 X105.956 Y108.785 E71.46
G1 F935 X105.841 Y108.454 E71.47174
G1 F903.6 X105.817 Y108.248 E71.47893
G1 F907.9 X105.936 Y107.834 E71.4938
G1 F935 X106.347 Y107.414 E71.51349
G1 F939.6 X106.829 Y107.193 E71.53117
G1 F942 X107.111 Y107.153 E71.54064
G1 X107.33 Y107.165 E71.54794
G1 X107.73 Y107.336 E71.5624
G1 X107.976 Y107.247 E71.57111
G1 X108.286 Y107.256 E71.58142
G1 X108.615 Y107.361 E71.59291
G1 X109.127 Y107.504 E71.61059
G1 X109.315 Y107.624 E71.61801
G1 X109.358 Y107.034 E71.63768
G1 X109.353 Y106.531 E71.65441
G1 X109.378 Y106.251 E71.66376
G1 X109.362 Y105.988 E71.67253
G1 X109.409 Y105.715 E71.68174
G1 X109.51 Y105.504 E71.68952
G1 X109.694 Y105.304 E71.69856
G1 X110.073 Y105.147 E71.7122
G1 X110.29 Y105.156 E71.71943
G1 X110.62 Y105.324 E71.73174
G1 X110.769 Y105.479 E71.73889
G1 X110.919 Y105.86 E71.75251
G1 X110.902 Y106.237 E71.76506
G1 X110.949 Y106.448 E71.77225
G1 X111.008 Y106.861 E71.78613
G1 X111.315 Y106.863 E71.79634
G1 X111.621 Y107.043 E71.80815
G1 X111.777 Y107.219 E71.81597
G1 X111.853 Y107.428 E71.82337
G1 X112.087 Y107.413 E71.83117
G1 X112.278 Y107.461 E71.83772
G1 X112.545 Y107.104 E71.85254
G1 X112.683 Y106.987 E71.85856
G1 X112.72 Y106.589 E71.87186
G1 X112.956 Y106.192 E71.88722
G1 X113.103 Y106.065 E71.89368
G1 X113.612 Y105.818 E71.9125
G1 X113.972 Y105.788 E71.92451
G1 X114.237 Y105.862 E71.93366
G1 X114.431 Y105.982 E71.94125
G1 F1018.4 X114.645 Y106.247 E71.95173
G1 X114.5 Y105.938 E71.96223
G1 F942 X114.254 Y105.201 E71.98807
G1 X114.034 Y104.75 E72.00476
G1 X113.735 Y104.493 E72.01788
G1 X113.482 Y104.337 E72.02776
G1 X113.216 Y104.209 E72.03758
G1 X112.786 Y104.04 E72.05295
G1 X112.367 Y103.911 E72.06753
G1 X111.747 Y103.797 E72.0885
G1 X111.219 Y103.74 E72.10616
G1 X110.963 Y103.738 E72.11467
G1 X110.664 Y103.755 E72.12463
G1 X110.333 Y103.791 E72.13571
G1 X109.811 Y103.905 E72.15348
G1 X109.344 Y104.037 E72.16962
G1 X108.868 Y104.254 E72.18702
G1 X108.448 Y104.504 E72.20328
G1 X108.132 Y104.727 E72.21614
G1 X107.424 Y105.324 E72.24694
G1 X106.916 Y105.73 E72.26857
G1 X106.578 Y106.027 E72.28354
G1 X106.303 Y106.336 E72.2973
G1 X105.939 Y106.824 E72.31754
G1 X105.766 Y107.157 E72.33003
G1 F935 X105.573 Y107.617 E72.34674
G1 F925.8 X105.539 Y107.743 E72.35116
G1 F910.1 X105.434 Y108.042 E72.36207
G1 F914.6 X105.3 Y108.488 E72.37802
G1 F935 X105.189 Y109.129 E72.39982
G1 F939.6 X105.198 Y109.52 E72.41286
G1 F942 X105.316 Y110.096 E72.43242
G0 F9000 X105.376 Y110.414
G1 F1427.3 X105.444 Y110.629 E72.43737
G1 F1617.2 X105.665 Y110.973 E72.44529
G1 F1689.7 X105.866 Y111.238 E72.45146
G1 F1525.5 X106.115 Y111.516 E72.45912
G1 F1495.2 X106.276 Y111.758 E72.46521
G1 F1610.3 X106.567 Y112.05 E72.47323
G1 F1544.3 X106.843 Y112.195 E72.47956
G1 F1360.3 X107.101 Y112.262 E72.4857
G0 F9000 X107.241 Y112.284
G1 F1138.4 X107.915 Y112.272 E72.50425
G1 F1111.5 X108.165 Y112.241 E72.51135
G1 F1340.9 X108.809 Y112.104 E72.52674
G1 F1744.4 X109.137 Y112.015 E72.53284
G1 F1652.6 X109.221 Y111.968 E72.53466
G1 F1152.3 X109.494 Y111.858 E72.54267
G1 F942 X109.875 Y111.791 E72.55553
G1 X110.499 Y111.706 E72.57648
G1 X111.204 Y111.558 E72.60044
G1 X111.464 Y111.474 E72.60953
G1 X112.08 Y111.222 E72.63166
G1 X112.844 Y110.821 E72.66036
G1 X113.132 Y110.649 E72.67152
G1 X113.382 Y110.437 E72.68242
G1 X113.584 Y110.242 E72.69176
G1 X113.919 Y109.884 E72.70807
G1 X114.068 Y109.668 E72.71679
G1 X113.925 Y109.722 E72.72188
G1 X113.279 Y109.749 E72.74338
G1 X112.701 Y109.547 E72.76375
G1 X112.378 Y109.289 E72.7775
G1 X112.325 Y109.328 E72.77969
G1 X112.016 Y109.419 E72.7904
G1 X111.865 Y109.424 E72.79542
G1 X111.611 Y109.696 E72.8078
G1 X111.229 Y109.855 E72.82156
G1 X111.052 Y109.865 E72.82746
G1 X110.767 Y109.813 E72.8371
G1 X110.663 Y109.766 E72.84089
G1 X110.357 Y109.88 E72.85175
G1 X110.079 Y109.888 E72.861
G1 X109.863 Y109.795 E72.86882
G1 X109.842 Y110.081 E72.87836
G1 X109.812 Y110.256 E72.88427
G1 X109.791 Y110.784 E72.90184
G1 X109.658 Y111.394 E72.92261
G1 X109.403 Y111.693 E72.93568
G1 F1141.8 X109.095 Y111.845 E72.9451
G1 F1432.7 X108.631 Y111.884 E72.95529
G1 F1294.8 X108.413 Y111.864 E72.96058
G1 F1170.2 X108.144 Y111.913 E72.9679
G1 F1118.1 X107.931 Y111.898 E72.97389
G1 F1085.9 X107.775 Y112.057 E72.98031
G1 X107.532 Y112.205 E72.98852
G1 F1138.4 X107.241 Y112.27 E72.99673
G1 F1227.4 X107.101 Y112.262 E73.00031
G1 X107.241 Y112.284 E73.00393
G0 F9000 X109.103 Y111.78
G0 X109.502 Y111.345
G0 X109.63 Y110.764
G0 X109.705 Y109.778
G0 X109.538 Y108.396
G0 X109.577 Y108.381
G1 F3394.6 X109.544 Y108.29 E73.00482
G0 F9000 X109.501 Y108.306
G0 X109.458 Y107.518
G0 X109.518 Y105.868
G0 X109.705 Y105.469
G0 X110.182 Y105.251
G0 X110.598 Y105.495
G0 X110.743 Y105.853
G0 X110.902 Y107.01
G0 X110.728 Y107.788
;TYPE:WALL-OUTER
G1 F1589.9 X110.732 Y107.681 E73.00693
G1 F2700 E68.00693
G0 F9000 X110.902 Y107.01
G0 X110.777 Y105.937
G0 X110.598 Y105.495
G0 X110.182 Y105.251
G0 X109.705 Y105.469
G0 X109.518 Y105.868
G0 X109.458 Y107.518
G0 X109.678 Y109.467
G0 X110.056 Y110.207
G0 X109.969 Y109.404
G1 F2700 E73.00693
G1 F884.5 X109.895 Y109.309 E73.0112
G1 F835.5 X109.869 Y108.967 E73.02406
G1 F848.6 X109.819 Y108.659 E73.03558
G1 F910.1 X109.84 Y108.35 E73.04624
G1 F939.6 X109.786 Y108.214 E73.05112
G1 F942 X109.764 Y107.857 E73.06302
G1 X109.708 Y107.563 E73.07297
G1 X109.738 Y107.341 E73.08042
G1 X109.758 Y107.044 E73.09032
G1 X109.751 Y106.567 E73.10619
G1 X109.779 Y106.257 E73.11654
G1 X109.757 Y105.906 E73.12824
G1 X109.911 Y105.64 E73.13846
G1 X110.202 Y105.546 E73.14863
G1 X110.412 Y105.679 E73.1569
G1 X110.533 Y105.966 E73.16726
G1 X110.496 Y106.257 E73.17702
G1 X110.553 Y106.505 E73.18548
G1 X110.624 Y107.007 E73.20234
G1 X110.711 Y107.284 E73.212
G1 X110.768 Y107.38 E73.21571
G1 X111.037 Y107.241 E73.22578
G1 X111.165 Y107.242 E73.23004
G1 X111.379 Y107.361 E73.23819
G1 X111.446 Y107.452 E73.24194
G1 X111.514 Y107.741 E73.25182
G1 X111.662 Y107.899 E73.25902
G1 X111.811 Y107.843 E73.26431
G1 X112.092 Y107.818 E73.2737
G1 X112.436 Y107.993 E73.28653
G1 X112.653 Y107.628 E73.30066
G1 X112.838 Y107.377 E73.31103
G1 X113.074 Y107.147 E73.32199
G1 X113.106 Y106.717 E73.33633
G1 X113.298 Y106.415 E73.34823
G1 X113.72 Y106.209 E73.36385
G1 X113.944 Y106.188 E73.37133
G1 X114.16 Y106.276 E73.37909
G1 F944.4 X114.354 Y106.461 E73.38798
G1 X114.445 Y106.673 E73.39564
G1 F942 X114.459 Y106.938 E73.40447
G1 X114.314 Y107.336 E73.41855
G1 X114.477 Y107.828 E73.43579
G1 F925.8 X114.601 Y108.13 E73.44684
G1 F921.3 X114.571 Y108.523 E73.46025
G1 F912.3 X114.423 Y108.894 E73.47396
G1 F916.8 X114.028 Y109.277 E73.49276
G1 F942 X113.909 Y109.322 E73.497
G1 X113.337 Y109.346 E73.51604
G1 X112.879 Y109.182 E73.53222
G1 X112.662 Y108.994 E73.54177
G1 X112.439 Y108.682 E73.55452
G1 X112.156 Y108.969 E73.56793
G1 X111.929 Y109.029 E73.57574
G1 X111.683 Y109.031 E73.58392
G1 X111.378 Y109.36 E73.59884
G1 X111.143 Y109.463 E73.60738
G1 X110.863 Y109.426 E73.61677
G1 X110.61 Y109.265 E73.62674
G1 X110.367 Y109.475 E73.63743
G1 X110.13 Y109.491 E73.64533
G1 F928.1 X109.969 Y109.404 E73.6515
G0 F9000 X110.056 Y110.207
G0 X112.765 Y109.398
G0 X113.301 Y109.587
G0 X114.088 Y109.552
G0 X114.614 Y109.031
G0 X114.809 Y108.562
G0 X114.819 Y108.29
G0 X114.708 Y107.342
;TYPE:WALL-INNER
G1 F1294.8 X114.773 Y107.001 E73.6599
G1 F1570 X114.77 Y106.622 E73.66747
G1 F1432.7 X114.696 Y106.382 E73.67296
G1 F2700 E68.67296
G0 F9000 X114.827 Y108.082
G0 X114.809 Y108.562
G0 X114.614 Y109.031
G0 X114.088 Y109.552
G0 X113.301 Y109.587
G0 X111.79 Y109.258
G0 X111.521 Y109.556
G0 X109.652 Y110.239
G0 X109.63 Y110.764
G0 X109.502 Y111.345
G0 X109.103 Y111.78
G0 X107.397 Y112.125
G0 X106.813 Y112.154
G0 X106.949 Y111.886
;TYPE:WALL-OUTER
G1 F2700 E73.67296
G1 F942 X106.71 Y111.759 E73.68196
G1 X106.532 Y111.573 E73.69052
G1 X106.384 Y111.311 E73.70053
G1 X106.064 Y110.992 E73.71556
G1 X105.899 Y110.762 E73.72498
G1 X105.728 Y110.426 E73.73752
G1 X105.709 Y110.124 E73.74758
G1 X105.811 Y109.892 E73.75601
G1 X106.036 Y109.727 E73.76529
G1 X106.227 Y109.517 E73.77473
G1 X106.437 Y109.23 E73.78656
G1 X106.525 Y108.936 E73.79677
G1 X106.296 Y108.573 E73.81104
G1 X106.228 Y108.29 E73.82072
G1 X106.287 Y108.051 E73.82891
G1 X106.582 Y107.746 E73.84302
G1 X106.963 Y107.575 E73.85691
G1 X107.212 Y107.555 E73.86522
G1 X107.722 Y107.768 E73.8836
G1 X108.102 Y107.624 E73.89712
G1 X108.489 Y107.742 E73.91058
G1 X108.983 Y107.878 E73.92762
G1 X109.166 Y108.052 E73.93602
G1 X109.324 Y108.422 E73.9494
G1 F903.6 X109.394 Y108.772 E73.96177
G1 F839.2 X109.409 Y109.16 E73.97627
G1 F833.6 X109.463 Y109.386 E73.985
G1 F884.5 X109.475 Y109.651 E73.9944
G1 F928.1 X109.442 Y110.051 E74.00795
G1 F942 X109.414 Y110.212 E74.01338
G1 X109.389 Y110.753 E74.0314
G1 X109.286 Y111.219 E74.04727
G1 X108.999 Y111.542 E74.06164
G1 X108.753 Y111.562 E74.06985
G1 X108.421 Y111.499 E74.08109
G1 X108.124 Y111.548 E74.0911
G1 X107.8 Y111.498 E74.10201
G1 X107.508 Y111.797 E74.11591
G1 F944.4 X107.196 Y111.914 E74.12696
G1 X106.949 Y111.886 E74.13521
G0 F9000 X107.193 Y112.64
G1 F944.4 X107.509 Y112.657 E74.14571
G1 F942 X107.939 Y112.645 E74.16002
G1 X108.233 Y112.6 E74.16991
G1 X108.478 Y112.543 E74.17827
G1 X109.229 Y112.3 E74.20453
G1 X109.929 Y112.188 E74.22811
G1 X110.581 Y112.098 E74.25
G1 X111.306 Y111.945 E74.27464
G1 X111.601 Y111.85 E74.28495
G1 X112.249 Y111.585 E74.30823
G1 X113.023 Y111.181 E74.33727
G1 X113.365 Y110.976 E74.35054
G1 X113.639 Y110.745 E74.36246
G1 X113.876 Y110.516 E74.37342
G1 X114.232 Y110.136 E74.39074
G1 X114.529 Y109.703 E74.4082
G1 F932.7 X114.715 Y109.32 E74.4225
G1 F912.3 X114.89 Y108.856 E74.43953
G1 X114.977 Y108.574 E74.44967
G1 F919 X115.057 Y107.98 E74.4701
G1 F925.8 X115.095 Y106.883 E74.50725
G1 F942 X115.078 Y106.522 E74.51927
G1 F944.4 X114.994 Y106.15 E74.53192
G1 X114.682 Y105.216 E74.56459
G1 F942 X114.593 Y104.981 E74.57295
G1 X114.448 Y104.687 E74.58385
G1 X114.275 Y104.43 E74.59416
G1 X113.972 Y104.169 E74.60746
G1 X113.674 Y103.986 E74.61909
G1 X113.377 Y103.842 E74.63007
G1 X112.918 Y103.662 E74.64646
G1 X112.462 Y103.522 E74.66233
G1 X111.805 Y103.401 E74.68455
G1 X111.242 Y103.34 E74.70338
G1 X110.953 Y103.338 E74.713
G1 X110.622 Y103.357 E74.72402
G1 X110.269 Y103.395 E74.73583
G1 X109.733 Y103.512 E74.75408
G1 X109.206 Y103.661 E74.7723
G1 X108.664 Y103.909 E74.79212
G1 X108.23 Y104.168 E74.80893
G1 X107.887 Y104.411 E74.82291
G1 X107.175 Y105.011 E74.85388
G1 X106.674 Y105.41 E74.87518
G1 X106.296 Y105.743 E74.89194
G1 X105.993 Y106.083 E74.90708
G1 X105.599 Y106.611 E74.929
G1 X105.404 Y106.986 E74.94305
G1 F944.4 X105.192 Y107.482 E74.96095
G1 X105.145 Y107.646 E74.96661
G1 F942 X105.047 Y107.906 E74.97585
G1 X104.908 Y108.4 E74.99292
G1 X104.811 Y108.961 E75.01186
G1 X104.79 Y109.212 E75.02023
G1 X104.799 Y109.566 E75.03201
G1 X104.906 Y110.089 E75.04977
G1 F944.4 X105.002 Y110.395 E75.06041
G1 X105.114 Y110.685 E75.07072
G1 F942 X105.241 Y110.926 E75.07978
G1 X105.666 Y111.49 E75.10327
G1 X105.758 Y111.597 E75.10796
G1 X106.04 Y111.97 E75.12351
G1 X106.432 Y112.337 E75.14138
G1 X106.851 Y112.566 E75.15726
G1 F944.4 X107.193 Y112.64 E75.16887
G0 F9000 X107.233 Y112.343
G0 X109.103 Y111.78
G0 X109.329 Y111.533
G0 X110.105 Y110.424
G0 X109.885 Y110.415
;TYPE:FILL
G1 F942 X109.979 Y110.066 E75.18089
G0 F9000 X110.108 Y110.173
G0 X110.692 Y110.819
G0 X110.738 Y110.73
G1 F942 X111.413 Y111.405 E75.21264
G0 F9000 X111.347 Y111.198
G0 X114.088 Y109.552
G0 X114.614 Y109.031
G0 X114.809 Y108.562
G0 X114.827 Y108.082
G0 X114.691 Y106.649
G0 X114.12 Y105.559
G0 X114.245 Y105.751
G1 F942 X112.543 Y104.05 E75.29267
G0 F9000 X111.64 Y103.864
G1 F942 X111.427 Y104.659 E75.32004
G0 F9000 X111.51 Y104.605
G0 X110.591 Y103.937
G0 X109.4 Y104.189
G0 X108.536 Y104.639
G0 X108.295 Y104.827
G0 X107.867 Y105.433
G0 X108.206 Y106.004
G0 X108.632 Y105.689
;TYPE:SKIN
G1 F1317.5 X108.754 Y105.477 E75.32586
G1 X108.841 Y105.156 E75.33377
G1 X108.581 Y105.274 E75.34056
G1 X108.407 Y105.461 E75.34664
G1 X108.632 Y105.689 E75.35425
G0 F9000 X108.329 Y106.291
G1 F630.1 X107.949 Y106.321 E75.37321
G1 F658.7 X107.637 Y106.181 E75.38947
G1 F632.2 X107.28 Y106.037 E75.40855
G1 F617.7 X106.897 Y106.371 E75.43432
G1 X106.651 Y106.646 E75.45304
G1 X106.52 Y106.822 E75.46417
G1 X106.711 Y106.74 E75.47471
G1 X107.06 Y106.69 E75.49259
G1 F624.9 X107.387 Y106.702 E75.509
G1 F644.1 X107.755 Y106.86 E75.52848
G1 F693.9 X108.045 Y106.822 E75.54169
G1 F700.4 X108.372 Y106.823 E75.55631
G1 F629 X108.462 Y106.81 E75.56084
G1 F594.3 X108.789 Y106.912 E75.5789
G1 X108.877 Y106.614 E75.59528
G1 F625.9 X108.93 Y106.259 E75.61325
G1 F678.9 X108.937 Y105.955 E75.62728
G1 F761.2 X109.181 Y105.3 E75.65605
G1 F767.4 X109.219 Y105.153 E75.66225
G1 F738.8 X109.502 Y104.937 E75.67735
G1 F767.4 X109.971 Y104.75 E75.69796
G1 F743.2 X110.504 Y104.738 E75.72044
G1 F715 X110.893 Y104.998 E75.74094
G1 F743.2 X111.102 Y105.239 E75.75439
G1 F796.6 X111.308 Y105.78 E75.77716
G1 F810.3 X111.299 Y106.169 E75.7922
G1 X111.486 Y106.159 E75.79944
G1 X111.683 Y105.476 E75.82693
G1 F803.4 X111.575 Y105.152 E75.84024
G1 F769 X111.482 Y104.915 E75.85062
G1 F726 X111.267 Y104.615 E75.86655
G1 F697.8 X110.719 Y104.197 E75.89749
G1 F699.1 X110.397 Y104.212 E75.91194
G1 F749.1 X109.93 Y104.284 E75.9317
G1 F785 X109.483 Y104.416 E75.9503
G1 F755.1 X109.079 Y104.613 E75.96895
G1 F721.8 X108.881 Y104.75 E75.9794
G1 F767.4 X108.671 Y104.821 E75.98846
G1 F884.5 X108.346 Y105.02 E76.00195
G1 F942 X107.959 Y105.438 E76.0209
G1 F935 X108.241 Y105.81 E76.03654
G1 F796.6 X108.407 Y105.964 E76.04545
G1 F678.9 X108.406 Y106.13 E76.05311
G1 F625.9 X108.329 Y106.291 E76.06204
G0 F9000 X108.347 Y106.253
G0 X107.255 Y105.828
G0 X106.961 Y105.921
G0 X106.418 Y106.448
G0 X105.91 Y107.231
G0 X105.563 Y108.199
G0 X107.372 Y107.007
G0 X109.145 Y107.674
G0 X109.367 Y107.911
G0 X109.551 Y108.345
G0 X109.678 Y109.467
G0 X110.398 Y110.667
G0 X110.505 Y110.46
G1 F645.2 X110.411 Y110.319 E76.07027
G1 X110.691 Y110.258 E76.08419
G1 X111.014 Y110.319 E76.10015
G1 X111.323 Y110.296 E76.1152
G1 F703 X111.7 Y110.095 E76.13424
G1 F772.1 X112.038 Y109.819 E76.15194
G1 X112.31 Y109.756 E76.16327
G1 X112.525 Y109.913 E76.17408
G1 X112.848 Y110.026 E76.18796
G1 X112.572 Y110.113 E76.1997
G1 F781.7 X112.164 Y110.324 E76.21811
G1 X111.961 Y110.497 E76.2288
G1 F735.9 X111.413 Y110.926 E76.25843
G1 F672.9 X110.505 Y110.46 E76.30595
G0 F9000 X110.398 Y110.667
G0 X109.103 Y111.78
G0 X107.208 Y112.163
G0 X106.883 Y112.121
G0 X106.585 Y111.971
G0 X105.7 Y110.9
G0 X105.529 Y110.561
G0 X105.302 Y109.289
G0 X105.479 Y109.299
G1 F1596.6 X105.485 Y109.046 E76.31092
G1 X105.567 Y108.579 E76.32023
G1 X105.751 Y109.01 E76.32942
G1 X105.581 Y109.218 E76.33469
G1 X105.479 Y109.299 E76.33725
;MESH:NONMESH
G0 F300 X105.479 Y109.299 Z5.6
G0 F9000 X105.218 Y109.638
;TIME_ELAPSED:276.739409
;LAYER:27
;TYPE:WALL-INNER
;MESH:heart_0.ply
G1 F722.1 X105.292 Y109.536 E76.34315
G1 X105.624 Y109.298 E76.36227
G1 X105.88 Y109.022 E76.37989
G1 F771.4 X105.726 Y108.841 E76.39031
G1 F893.5 X105.667 Y108.46 E76.40489
G1 F1026.6 X105.675 Y108.238 E76.41221
G1 F1092.8 X105.792 Y107.85 E76.42474
G1 F1064.2 X105.921 Y107.653 E76.43222
G1 F1024 X106.347 Y107.348 E76.44952
G1 F1016.3 X106.722 Y107.135 E76.46386
G1 X107.134 Y107.034 E76.47797
G1 X107.553 Y107.121 E76.49221
G1 X107.732 Y107.228 E76.49914
G1 X107.915 Y107.13 E76.50605
G1 X108.19 Y107.091 E76.51528
G1 X108.516 Y107.201 E76.52673
G1 X108.674 Y107.304 E76.533
G1 X109.158 Y107.428 E76.54962
G1 X109.371 Y107.609 E76.55892
G1 X109.384 Y107.368 E76.56694
G1 X109.482 Y107.009 E76.57932
G1 X109.603 Y106.691 E76.59064
G1 X109.772 Y106.486 E76.59947
G1 X109.908 Y106.407 E76.6047
G1 X110.288 Y106.356 E76.61746
G1 X110.531 Y106.447 E76.62609
G1 X110.651 Y106.541 E76.63116
G1 X110.841 Y106.816 E76.64227
G1 X111.023 Y106.753 E76.64868
G1 X111.343 Y106.785 E76.65938
G1 X111.76 Y107.077 E76.67631
G1 X111.946 Y107.363 E76.68765
G1 X112.155 Y107.365 E76.69461
G1 X112.319 Y107.422 E76.70038
G1 X112.567 Y107.106 E76.71374
G1 X112.785 Y106.953 E76.7226
G1 X112.811 Y106.609 E76.73407
G1 X113.032 Y106.228 E76.74872
G1 X113.172 Y106.089 E76.75529
G1 X113.524 Y105.873 E76.76902
G1 X113.808 Y105.798 E76.77879
G1 X114.037 Y105.795 E76.78641
G1 X114.45 Y105.947 E76.80105
G1 F1021.4 X114.641 Y106.113 E76.80942
G1 X114.563 Y105.846 E76.81863
G1 F1016.3 X114.43 Y105.477 E76.83167
G1 X114.4 Y105.37 E76.83537
G1 X114.21 Y104.913 E76.85183
G1 X113.962 Y104.584 E76.86553
G1 X113.617 Y104.346 E76.87947
G1 X113.366 Y104.216 E76.88887
G1 X113.054 Y104.1 E76.89994
G1 X112.925 Y104.04 E76.90468
G1 X112.513 Y103.908 E76.91907
G1 X111.942 Y103.782 E76.93851
G1 X111.503 Y103.722 E76.95325
G1 X111.246 Y103.701 E76.96183
G1 X110.969 Y103.699 E76.97104
G1 X110.696 Y103.714 E76.98013
G1 X110.254 Y103.761 E76.99492
G1 X109.54 Y103.925 E77.01928
G1 X109.204 Y104.038 E77.03108
G1 X108.873 Y104.199 E77.04332
G1 X108.355 Y104.492 E77.06311
G1 X108.025 Y104.739 E77.07682
G1 X107.542 Y105.155 E77.09802
G1 X107.214 Y105.402 E77.11168
G1 X106.641 Y105.874 E77.13637
G1 X106.375 Y106.144 E77.14898
G1 X106.004 Y106.611 E77.16881
G1 X105.798 Y106.94 E77.18173
G1 F1029.2 X105.558 Y107.442 E77.2
G1 F1069.8 X105.449 Y107.715 E77.20929
G1 F1087 X105.287 Y108.242 E77.22643
G1 F972.6 X105.243 Y108.625 E77.23983
G1 F797.1 X105.202 Y109.195 E77.26407
G1 F722.1 X105.218 Y109.638 E77.28482
G0 F9000 X105.218 Y110.223
G1 F1659.3 X105.25 Y110.39 E77.28828
G1 F1847.9 X105.418 Y110.774 E77.29595
G1 F2271.1 X105.567 Y111.011 E77.30012
G1 F2095.5 X106.098 Y111.622 E77.31318
G1 F1899.7 X106.324 Y111.933 E77.32002
G1 F1831.2 X106.53 Y112.119 E77.32514
G1 F1500.1 X106.847 Y112.32 E77.3336
G1 F1290.6 X107.237 Y112.371 E77.3439
G1 F1202.8 X107.496 Y112.385 E77.35119
G1 F1224.5 X107.757 Y112.387 E77.3584
G1 F1262.5 X108.251 Y112.325 E77.37173
G1 F1290.6 X108.702 Y112.185 E77.38409
G1 F1181.8 X108.996 Y112.038 E77.3935
G1 F1154.9 X108.767 Y112.029 E77.4002
G1 F1274.4 X108.43 Y111.958 E77.40934
G1 F1311.4 X108.185 Y112.018 E77.41584
G1 F1262.5 X107.96 Y112.028 E77.42187
G1 F1228.2 X107.555 Y112.294 E77.43521
G1 F1206.3 X107.237 Y112.371 E77.44438
G0 F9000 X109.02 Y112.034
G1 F1053.2 X109.87 Y111.844 E77.47233
G1 F1016.3 X110.688 Y111.718 E77.49986
G1 X111.321 Y111.583 E77.52139
G1 X112.14 Y111.258 E77.55069
G1 X112.406 Y111.129 E77.56053
G1 X112.979 Y110.828 E77.58205
G1 X113.215 Y110.665 E77.59159
G1 X113.511 Y110.407 E77.60465
G1 X113.89 Y110.025 E77.62255
G1 X114.08 Y109.777 E77.63294
G1 X113.887 Y109.817 E77.6395
G1 X113.247 Y109.788 E77.6608
G1 X112.713 Y109.563 E77.68008
G1 X112.445 Y109.361 E77.69124
G1 X112.298 Y109.448 E77.69692
G1 X112.008 Y109.543 E77.70707
G1 X111.851 Y109.551 E77.7123
G1 X111.593 Y109.805 E77.72434
G1 X111.22 Y109.949 E77.73764
G1 X111.091 Y109.961 E77.74195
G1 X110.686 Y109.888 E77.75564
G1 X110.4 Y109.652 E77.76797
G1 X110.104 Y109.611 E77.77791
G1 X109.884 Y109.442 E77.78714
G1 X109.908 Y109.644 E77.7939
G1 X109.896 Y110.068 E77.80801
G1 X109.871 Y110.257 E77.81435
G1 X109.847 Y110.723 E77.82987
G1 X109.791 Y111.133 E77.84363
G1 X109.608 Y111.559 E77.85905
G1 X109.452 Y111.773 E77.86786
G1 F1026.6 X109.294 Y111.906 E77.87466
G1 F1064.2 X109.02 Y112.034 E77.88427
G0 F9000 X109.421 Y111.586
G0 X109.631 Y111.091
G0 X110.099 Y109.982
G0 X109.7 Y108.888
G0 X109.675 Y108.889
G1 F2823.1 X109.655 Y108.772 E77.88569
G1 F2463.8 X109.642 Y108.393 E77.89089
G1 F2022.5 X109.573 Y108.163 E77.89491
G0 F9000 X109.509 Y107.536
G0 X109.837 Y106.522
G0 X110.341 Y106.441
G0 X112.683 Y107.221
G0 X113.193 Y106.27
G0 X113.599 Y106.01
G0 X113.934 Y105.935
G0 X114.284 Y106.023
G0 X114.638 Y106.312
G0 X114.714 Y106.663
G0 X114.77 Y107.318
G1 F1254.7 X114.85 Y106.935 E77.90545
G1 F1436.5 X114.809 Y106.58 E77.91386
G1 F1387.5 X114.78 Y106.44 E77.91734
G1 F2700 E72.91734
G0 F9000 X114.284 Y106.023
G0 X113.934 Y105.935
G0 X113.599 Y106.01
G0 X111.705 Y107.231
G0 X111.117 Y106.837
G0 X110.341 Y106.441
G0 X109.837 Y106.522
G0 X109.509 Y107.536
G0 X109.739 Y108.939
G0 X110.031 Y109.421
G0 X110.651 Y109.731
G0 X110.847 Y109.5
;TYPE:WALL-OUTER
G1 F2700 E77.91734
G1 F1016.3 X110.552 Y109.256 E77.93007
G1 X110.185 Y109.22 E77.94234
G1 X109.92 Y108.781 E77.95939
G1 X109.942 Y108.345 E77.97391
G1 X109.879 Y108.186 E77.9796
G1 X109.867 Y107.876 E77.98992
G1 X109.758 Y107.521 E78.00227
G1 X109.858 Y107.146 E78.01518
G1 X109.969 Y106.847 E78.02579
G1 X110.04 Y106.787 E78.02888
G1 X110.265 Y106.76 E78.03642
G1 X110.343 Y106.8 E78.03933
G1 X110.718 Y107.339 E78.06117
G1 X111.05 Y107.147 E78.07393
G1 X111.181 Y107.161 E78.07831
G1 X111.492 Y107.375 E78.09086
G1 X111.612 Y107.599 E78.09932
G1 X111.633 Y107.766 E78.10491
G1 X111.677 Y107.821 E78.10726
G1 X112.067 Y107.745 E78.12047
G1 X112.46 Y107.931 E78.13493
G1 X112.791 Y107.437 E78.15471
G1 X113.171 Y107.172 E78.17012
G1 X113.201 Y106.734 E78.18472
G1 X113.372 Y106.435 E78.19618
G1 X113.667 Y106.249 E78.20778
G1 X113.967 Y106.189 E78.21795
G1 X114.206 Y106.265 E78.2263
G1 F1018.9 X114.43 Y106.463 E78.23621
G1 X114.522 Y106.906 E78.25122
G1 X114.357 Y107.298 E78.26534
G1 X114.526 Y107.783 E78.28238
G1 F1001.3 X114.674 Y108.126 E78.29499
G1 F994 X114.659 Y108.46 E78.30636
G1 F1008.8 X114.585 Y108.734 E78.31587
G1 F972.6 X114.43 Y109.02 E78.32717
G1 F961.1 X113.986 Y109.42 E78.34819
G1 F1006.3 X113.344 Y109.394 E78.36978
G1 F1016.3 X112.871 Y109.192 E78.38688
G1 X112.667 Y109.018 E78.3958
G1 X112.472 Y108.754 E78.40672
G1 X112.193 Y109.051 E78.42027
G1 X111.933 Y109.15 E78.42952
G1 X111.678 Y109.16 E78.43801
G1 X111.374 Y109.461 E78.45224
G1 X111.117 Y109.566 E78.46148
G1 X110.847 Y109.5 E78.47072
G1 F2700 E73.47072
G0 F9000 X110.651 Y109.731
G0 X110.082 Y109.782
G0 X109.421 Y111.586
G0 X109.106 Y111.86
G0 X106.923 Y112.273
G0 X106.963 Y111.974
G1 F2700 E78.47072
G1 F1016.3 X106.555 Y111.757 E78.48609
G1 X106.348 Y111.42 E78.49924
G1 X106.085 Y111.166 E78.51141
G1 X105.767 Y110.825 E78.52691
G1 X105.554 Y110.304 E78.54563
G1 X105.559 Y109.972 E78.55668
G1 X105.62 Y109.888 E78.56013
G1 X105.939 Y109.665 E78.57308
G1 X106.344 Y109.239 E78.59263
G1 X106.407 Y108.918 E78.60351
G1 X106.124 Y108.567 E78.6185
G1 X106.06 Y108.286 E78.62809
G1 X106.148 Y107.986 E78.63849
G1 X106.579 Y107.674 E78.65618
G1 X106.949 Y107.467 E78.67028
G1 X107.159 Y107.434 E78.67735
G1 X107.403 Y107.493 E78.6857
G1 X107.629 Y107.644 E78.69474
G1 X107.794 Y107.661 E78.70026
G1 X108.082 Y107.48 E78.71157
G1 X108.379 Y107.581 E78.72201
G1 X108.484 Y107.67 E78.72659
G1 X109.024 Y107.812 E78.74516
G1 X109.22 Y108.071 E78.75596
G1 X109.357 Y108.474 E78.77012
G1 X109.402 Y108.915 E78.78486
G1 X109.404 Y109.08 E78.79035
G1 X109.475 Y109.387 E78.80083
G1 X109.51 Y109.69 E78.81098
G1 X109.495 Y110.061 E78.82333
G1 X109.473 Y110.219 E78.82863
G1 X109.449 Y110.687 E78.84422
G1 X109.405 Y111.001 E78.85476
G1 X109.24 Y111.401 E78.86915
G1 X108.988 Y111.654 E78.88103
G1 X108.699 Y111.66 E78.89065
G1 X108.43 Y111.597 E78.89983
G1 X108.139 Y111.664 E78.90977
G1 X107.858 Y111.658 E78.91911
G1 X107.407 Y111.955 E78.93708
G1 X107.159 Y112.003 E78.94548
G1 X106.963 Y111.974 E78.95207
G0 F9000 X107.04 Y112.728
G1 F1016.3 X107.496 Y112.752 E78.96725
G1 X107.775 Y112.752 E78.97653
G1 X108.239 Y112.702 E78.99206
G1 X108.823 Y112.522 E79.01238
G1 X109.073 Y112.416 E79.02141
G1 X109.95 Y112.236 E79.05119
G1 X110.74 Y112.116 E79.07777
G1 X111.437 Y111.967 E79.10147
G1 X112.267 Y111.64 E79.13114
G1 X112.574 Y111.493 E79.14247
G1 X113.187 Y111.171 E79.1655
G1 X113.461 Y110.981 E79.17659
G1 X113.785 Y110.699 E79.19087
G1 X114.192 Y110.289 E79.21009
G1 X114.465 Y109.931 E79.22506
G1 X114.643 Y109.626 E79.23681
G1 F1001.3 X114.943 Y108.94 E79.26208
G1 F984.3 X115.076 Y108.434 E79.28005
G1 F967.9 X115.099 Y108.181 E79.28892
G1 F970.2 X115.13 Y107.977 E79.29611
G1 F1001.3 X115.171 Y106.903 E79.33239
G1 F1016.3 X115.153 Y106.538 E79.34455
G1 F1018.9 X115.08 Y106.167 E79.35709
G1 X114.971 Y105.846 E79.36834
G1 F1016.3 X114.952 Y105.746 E79.37173
G1 X114.815 Y105.367 E79.38513
G1 X114.778 Y105.238 E79.38959
G1 X114.56 Y104.713 E79.4085
G1 X114.243 Y104.291 E79.42606
G1 X113.823 Y104.002 E79.44301
G1 X113.528 Y103.849 E79.45407
G1 X113.221 Y103.736 E79.46495
G1 X113.071 Y103.667 E79.47044
G1 X112.617 Y103.521 E79.4863
G1 X112.012 Y103.388 E79.5069
G1 X111.546 Y103.324 E79.52255
G1 X111.264 Y103.301 E79.53196
G1 X110.96 Y103.299 E79.54207
G1 X110.664 Y103.315 E79.55193
G1 X110.188 Y103.365 E79.56785
G1 X109.431 Y103.54 E79.59369
G1 X109.052 Y103.667 E79.60698
G1 X108.687 Y103.845 E79.62049
G1 X108.135 Y104.156 E79.64156
G1 X107.774 Y104.427 E79.65658
G1 X107.302 Y104.835 E79.67733
G1 X106.983 Y105.074 E79.69058
G1 X106.37 Y105.578 E79.71698
G1 X106.075 Y105.878 E79.73097
G1 X105.676 Y106.379 E79.75228
G1 X105.446 Y106.749 E79.76677
G1 F1018.9 X105.191 Y107.291 E79.78664
G1 X105.081 Y107.603 E79.79761
G1 F1016.3 X104.899 Y108.199 E79.81834
G1 X104.761 Y108.813 E79.83927
G1 X104.72 Y109.176 E79.85142
G1 X104.732 Y109.54 E79.86354
G1 X104.768 Y109.841 E79.87362
G1 X104.958 Y110.517 E79.89697
G1 X105.159 Y110.936 E79.91243
G1 X105.764 Y111.698 E79.94479
G1 X105.83 Y111.8 E79.94883
G1 X106.306 Y112.36 E79.97328
G1 X106.721 Y112.663 E79.99037
G1 X107.04 Y112.728 E80.0012
G0 F9000 X107.08 Y112.431
G0 X108.209 Y112.124
G0 X111.109 Y111.237
G0 X111.157 Y111.148
;TYPE:FILL
G1 F1016.3 X111.452 Y111.443 E80.01507
G0 F9000 X111.365 Y111.288
G0 X112.33 Y110.987
G0 X113.116 Y110.538
G0 X113.663 Y109.993
G0 X111.786 Y109.381
G0 X111.508 Y109.662
G0 X111.143 Y109.819
G0 X110.064 Y109.475
G0 X109.739 Y108.939
G0 X109.509 Y107.536
G0 X109.837 Y106.522
G0 X110.341 Y106.441
G0 X112.683 Y107.221
G0 X113.193 Y106.27
G0 X114.205 Y105.582
G0 X114.26 Y105.766
G1 F1016.3 X112.475 Y103.982 E80.09901
G0 F9000 X111.652 Y103.822
G1 F1016.3 X111.509 Y104.354 E80.11733
G0 F9000 X111.554 Y104.267
G0 X110.617 Y103.896
G0 X109.584 Y104.08
G0 X108.948 Y104.341
G0 X108.126 Y104.864
G0 X106.659 Y106.112
G0 X105.94 Y106.904
G0 X106.159 Y107.042
;TYPE:SKIN
G1 F1016.3 X106.298 Y106.818 E80.1261
G1 X106.642 Y106.387 E80.14444
G1 X106.882 Y106.143 E80.15582
G1 X107.435 Y105.688 E80.17964
G1 X107.805 Y105.405 E80.19514
G1 X108.249 Y105.023 E80.21462
G1 X108.558 Y104.791 E80.22747
G1 X109.073 Y104.492 E80.24727
G1 X109.084 Y104.498 E80.24769
G1 X109.343 Y104.374 E80.25724
G1 X109.643 Y104.271 E80.26779
G1 X110.311 Y104.117 E80.29059
G1 X110.871 Y104.058 E80.30932
G1 X111.089 Y104.192 E80.31783
G1 X111.513 Y104.402 E80.33357
G1 X111.835 Y104.812 E80.35091
G1 X111.913 Y105.599 E80.37721
G1 X111.64 Y106.164 E80.39808
G1 X111.585 Y106.499 E80.40938
G1 X111.189 Y106.391 E80.42303
G1 X110.991 Y106.41 E80.42964
G1 X110.861 Y106.25 E80.4365
G1 X110.63 Y106.092 E80.44581
G1 X110.336 Y105.999 E80.45606
G1 X110.04 Y106.004 E80.46591
G1 X109.661 Y106.13 E80.47919
G1 X109.441 Y106.302 E80.48848
G1 X109.269 Y106.553 E80.4986
G1 X109.086 Y107.036 E80.51578
G1 X108.826 Y106.969 E80.52471
G1 X108.645 Y106.865 E80.53166
G1 X108.243 Y106.735 E80.54571
G1 X107.94 Y106.754 E80.55581
G1 X107.741 Y106.824 E80.56282
G1 X107.41 Y106.705 E80.57452
G1 X107.11 Y106.676 E80.58454
G1 X106.834 Y106.715 E80.59382
G1 X106.569 Y106.809 E80.60317
G1 X106.159 Y107.042 E80.61885
G0 F9000 X105.94 Y106.904
G0 X105.452 Y108.204
G0 X105.466 Y109.075
G0 X106.102 Y107.503
G0 X107.343 Y106.959
G0 X107.331 Y106.498
G1 F1016.3 X107.447 Y106.381 E80.62433
G1 X107.448 Y106.38
G1 X109.134 Y104.694 E80.70364
G0 F9000 X109.999 Y104.395
G1 F1016.3 X107.804 Y106.589 E80.80686
G0 F9000 X108.392 Y106.568
G1 F1016.3 X110.68 Y104.279 E80.9145
G0 F9000 X111.102 Y104.423
G1 F1016.3 X109.589 Y105.936 E80.98567
G0 F9000 X109.116 Y106.409
G1 F1016.3 X108.815 Y106.71 E80.99983
G0 F9000 X108.837 Y107.241
G0 X109.233 Y107.27
G0 X109.837 Y106.522
G0 X110.246 Y106.456
G0 X110.727 Y106.498
G0 X110.289 Y105.802
G1 F1016.3 X111.447 Y104.644 E81.0543
G0 F9000 X111.652 Y105.005
G1 F1016.3 X110.741 Y105.916 E81.09715
G0 F9000 X111.067 Y106.155
G1 F1016.3 X111.703 Y105.52 E81.12704
G0 F9000 X112.044 Y105.489
G0 X111.705 Y107.231
G0 X111.117 Y106.837
G0 X110.341 Y106.441
G0 X109.837 Y106.522
G0 X109.509 Y107.536
G0 X110.001 Y110.871
G0 X111.012 Y111.16
G0 X111.304 Y110.813
G1 F1767.5 X111.387 Y110.829 E81.12866
G1 F1790.9 X111.755 Y110.7 E81.13602
G1 F1823 X112.115 Y110.515 E81.14352
G1 F1752.3 X112.266 Y110.424 E81.14692
G1 F1673 X112.599 Y110.255 E81.15447
G1 X112.352 Y110.149 E81.1599
G1 X112.152 Y110.207 E81.16411
G1 F1752.3 X111.986 Y110.338 E81.16819
G1 F1873.4 X111.569 Y110.541 E81.17655
G1 F1839.5 X111.159 Y110.655 E81.18437
G1 F1767.5 X111.304 Y110.813 E81.18848
G0 F9000 X111.419 Y111.156
G1 F1016.3 X111.962 Y110.943 E81.20788
G1 X112.893 Y110.466 E81.24267
G1 X113.256 Y110.15 E81.25868
G1 X113.13 Y110.132 E81.26291
G1 X112.547 Y109.884 E81.28398
G1 X112.41 Y109.791 E81.28949
G1 X112.11 Y109.895 E81.30005
G1 X112.006 Y109.903 E81.30352
G1 X111.802 Y110.086 E81.31263
G1 X111.457 Y110.254 E81.3254
G1 F956.5 X111.05 Y110.344 E81.34013
G1 F852.3 X110.684 Y110.304 E81.35473
G1 F795.6 X110.455 Y110.22 E81.36509
G1 F784.8 X110.299 Y110.107 E81.37339
G1 X110.265 Y110.767 E81.40186
G1 F786.3 X110.606 Y110.799 E81.41658
G1 F824.6 X110.825 Y110.793 E81.42556
G1 F934.6 X111.17 Y111.109 E81.44248
G1 F1016.3 X111.419 Y111.156 E81.45091
;MESH:NONMESH
G0 F300 X111.419 Y111.156 Z5.8
G0 F9000 X111.393 Y111.293
G0 X110.001 Y110.871
G0 X109.597 Y108.44
G0 X109.428 Y107.94
G0 X109.15 Y107.594
G0 X107.122 Y106.874
G0 X105.528 Y108.226
G0 X105.466 Y109.075
G0 X105.452 Y108.204
G0 X105.704 Y107.501
G0 X106.053 Y106.855
G0 X106.753 Y105.911
G0 X106.286 Y106.086
;TIME_ELAPSED:292.267142
;LAYER:28
;TYPE:WALL-INNER
;MESH:heart_0.ply
G1 F1239.6 X106.143 Y106.284 E81.45765
G0 F9000 X106.408 Y106.108
G0 X106.883 Y105.935
G0 X107.291 Y106.137
G0 X107.578 Y106.484
G0 X109.073 Y107.153
G0 X109.324 Y107.424
G1 F1044.5 X109.425 Y106.904 E81.47501
G1 F1047.2 X109.749 Y106.497 E81.49201
G1 F1041.9 X109.518 Y106.329 E81.50139
G1 F1028.8 X109.318 Y106.015 E81.51377
G1 X109.271 Y105.793 E81.52132
G1 X109.367 Y105.242 E81.53992
G1 X109.564 Y104.983 E81.55074
G1 X109.751 Y104.849 E81.5584
G1 X110.009 Y104.742 E81.56769
G1 X110.252 Y104.731 E81.57578
G1 X110.449 Y104.798 E81.5827
G1 X110.709 Y105.006 E81.59377
G1 X110.902 Y105.294 E81.6053
G1 X110.966 Y105.868 E81.62451
G1 X110.813 Y106.183 E81.63616
G1 X110.563 Y106.481 E81.6491
G1 X110.778 Y106.61 E81.65744
G1 X111.008 Y106.532 E81.66551
G1 X111.354 Y106.566 E81.67708
G1 X111.665 Y106.798 E81.68998
G1 X111.973 Y107.162 E81.70584
G1 X112.176 Y107.176 E81.71261
G1 X112.367 Y107.256 E81.7195
G1 X112.616 Y107.007 E81.73121
G1 X112.77 Y106.915 E81.73717
G1 X112.921 Y106.375 E81.75582
G1 X113.063 Y106.166 E81.76423
G1 X113.457 Y105.893 E81.78017
G1 X113.843 Y105.764 E81.79371
G1 X114.284 Y105.817 E81.80848
G1 X114.602 Y106.007 E81.8208
G1 F1097.4 X114.734 Y106.13 E81.82643
G1 F1262.4 X114.86 Y106.501 E81.83705
G1 F1172.5 X114.671 Y105.959 E81.8538
G1 F1028.8 X114.584 Y105.656 E81.86429
G1 X114.437 Y105.225 E81.87943
G1 X114.281 Y104.875 E81.89218
G1 X114.047 Y104.588 E81.90449
G1 X113.773 Y104.367 E81.9162
G1 X113.403 Y104.178 E81.93002
G1 X113.097 Y104.057 E81.94097
G1 X112.831 Y103.975 E81.95022
G1 X112.655 Y103.91 E81.95646
G1 X112.14 Y103.781 E81.97412
G1 X111.75 Y103.712 E81.98729
G1 X111.219 Y103.653 E82.00506
G1 X110.942 Y103.654 E82.01428
G1 X110.672 Y103.673 E82.02328
G1 X110.242 Y103.722 E82.03767
G1 X109.919 Y103.781 E82.04859
G1 X109.392 Y103.915 E82.06668
G1 X109.018 Y104.06 E82.08002
G1 X108.651 Y104.27 E82.09409
G1 X108.555 Y104.315 E82.09761
G1 X108.17 Y104.559 E82.11277
G1 X107.407 Y105.176 E82.14541
G1 X106.8 Y105.632 E82.17066
G1 X106.624 Y105.802 E82.1788
G1 F1136.8 X106.286 Y106.086 E82.19209
G1 F1175.8 X106.496 Y105.91 E82.20006
G1 F1060.7 X106.869 Y105.808 E82.21254
G1 F1028.8 X107.13 Y105.872 E82.22148
G1 X107.41 Y106.034 E82.23223
G1 X107.573 Y106.22 E82.24046
G1 X107.688 Y106.508 E82.25077
G1 X107.665 Y106.765 E82.25936
G1 X107.601 Y106.957 E82.26609
G1 X107.74 Y107.015 E82.2711
G1 X107.882 Y106.954 E82.27624
G1 X108.18 Y106.9 E82.28631
G1 X108.569 Y107.033 E82.29998
G1 X109.15 Y107.297 E82.32121
G1 F1039.2 X109.324 Y107.424 E82.3283
G0 F9000 X109.486 Y107.779
G1 F2351.7 X109.553 Y107.941 E82.33085
G1 F2898.2 X109.609 Y108.25 E82.33456
G1 F3117.7 X109.653 Y108.406 E82.33634
G1 F3318.9 X109.68 Y108.738 E82.33978
G1 F2918.7 X109.745 Y109.034 E82.34333
G1 F2057.7 X109.828 Y109.299 E82.34795
G0 F9000 X110.107 Y109.909
G0 X109.69 Y108.762
G0 X109.465 Y107.557
G0 X109.554 Y107.186
G0 X109.443 Y106.394
G0 X110.116 Y106.49
G1 F3318.9 X110.196 Y106.49 E82.34877
G0 F9000 X110.155 Y106.578
G0 X110.596 Y106.675
G0 X111.155 Y106.629
G0 X112.959 Y106.833
G0 X113.123 Y106.529
G0 X114.86 Y106.501
G1 F1395 X114.905 Y106.704 E82.35387
G1 F1414.2 X114.906 Y106.983 E82.36062
G1 F1189.4 X114.84 Y107.314 E82.37033
G0 F9000 X114.798 Y106.636
G0 X114.582 Y106.183
G0 X114.243 Y105.98
G0 X113.906 Y105.918
G0 X110.596 Y106.675
G0 X110.038 Y106.414
G0 X109.577 Y106.971
G0 X109.465 Y107.557
G0 X110.005 Y111.267
G0 X109.071 Y112.113
G1 F1085.9 X109.399 Y112.015 E82.38112
G1 F1036.6 X109.853 Y111.897 E82.39661
G1 F1028.8 X110.493 Y111.809 E82.41809
G1 X111.245 Y111.661 E82.44358
G1 X111.547 Y111.561 E82.45416
G1 X112.279 Y111.272 E82.48034
G1 X112.851 Y110.99 E82.50155
G1 X113.221 Y110.767 E82.51592
G1 X113.625 Y110.388 E82.53434
G1 X113.918 Y110.088 E82.54829
G1 X114.05 Y109.925 E82.55527
G1 X113.863 Y109.96 E82.5616
G1 X113.307 Y109.901 E82.58019
G1 X112.628 Y109.626 E82.60456
G1 X112.47 Y109.502 E82.61124
G1 X112.306 Y109.618 E82.61792
G1 X112.032 Y109.708 E82.62751
G1 X111.868 Y109.724 E82.63299
G1 X111.574 Y110.008 E82.64659
G1 X111.15 Y110.144 E82.6614
G1 X110.796 Y110.09 E82.67331
G1 X110.513 Y109.942 E82.68393
G1 X110.401 Y109.838 E82.68901
G1 X110.106 Y109.748 E82.69927
G1 X109.964 Y109.664 E82.70476
G1 X109.96 Y110.084 E82.71873
G1 X109.904 Y110.782 E82.74202
G1 X109.854 Y111.145 E82.75421
G1 X109.726 Y111.545 E82.76817
G1 X109.565 Y111.793 E82.77801
G1 F1036.6 X109.379 Y111.965 E82.78637
G1 F1085.9 X109.071 Y112.113 E82.79714
G0 F9000 X107.324 Y112.474
G1 F1162.5 X106.909 Y112.485 E82.80936
G1 F1358.2 X106.562 Y112.262 E82.81975
G1 F1805 X106.242 Y111.965 E82.82803
G1 F2392.7 X106.002 Y111.637 E82.83384
G1 F3190.2 X105.522 Y111.102 E82.84155
G1 F3547.7 X105.311 Y110.787 E82.84521
G1 F2273.7 X105.201 Y110.472 E82.85023
G1 F1773.9 X105.127 Y110.199 E82.85569
G0 F9000 X105.115 Y109.621
G1 F853.8 X105.178 Y109.444 E82.86322
G1 X105.349 Y109.226 E82.87432
G1 X105.75 Y109.02 E82.89239
G1 X105.586 Y108.799 E82.90342
G1 F968.3 X105.552 Y108.455 E82.91564
G1 F1156 X105.588 Y108.024 E82.92844
G1 F1175.8 X105.719 Y107.757 E82.93709
G1 F1068.9 X105.961 Y107.441 E82.94983
G1 F929 X106.215 Y107.257 E82.96139
G1 F870.1 X106.06 Y107.019 E82.97256
G1 X105.999 Y106.811 E82.98108
G1 F890.8 X106.014 Y106.55 E82.99113
G1 X105.861 Y106.782 E83.0018
G1 F870.1 X105.683 Y107.1 E83.01614
G1 F916.6 X105.581 Y107.253 E83.023
G1 F1047.2 X105.432 Y107.553 E83.03395
G1 F1169.1 X105.279 Y107.953 E83.04648
G1 F1156 X105.188 Y108.409 E83.06025
G1 F968.3 X105.105 Y109.097 E83.08474
G1 F853.8 X105.099 Y109.427 E83.09796
G1 X105.115 Y109.621 E83.10577
G0 F9000 X105.332 Y108.985
G0 X105.186 Y110.062
G0 X105.343 Y110.795
G0 X105.522 Y111.098
G0 X106.259 Y111.918
G0 X107.324 Y112.474
G1 F1149.5 X107.635 Y112.517 E83.11511
G1 F1266.3 X107.971 Y112.497 E83.12421
G1 F1274.1 X108.598 Y112.331 E83.14163
G1 F1182.6 X109.011 Y112.129 E83.15493
G1 F1196.3 X108.783 Y112.126 E83.16145
G1 F1353.7 X108.459 Y112.071 E83.16976
G1 F1409.4 X108.151 Y112.15 E83.17748
G1 F1340.5 X107.931 Y112.175 E83.18313
G1 F1266.3 X107.598 Y112.369 E83.19355
G1 F1149.5 X107.324 Y112.474 E83.20228
G0 F9000 X107.072 Y112.117
;TYPE:WALL-OUTER
G1 F1028.8 X106.665 Y111.929 E83.21719
G1 X106.433 Y111.755 E83.22684
G1 X106.23 Y111.462 E83.23869
G1 X105.713 Y110.95 E83.2629
G1 X105.568 Y110.7 E83.27251
G1 X105.433 Y110.065 E83.2941
G1 X105.576 Y109.635 E83.30917
G1 X105.639 Y109.554 E83.31258
G1 X105.953 Y109.417 E83.32398
G1 X106.185 Y109.16 E83.33549
G1 X106.233 Y108.927 E83.34341
G1 X105.933 Y108.531 E83.35993
G1 X105.951 Y108.062 E83.37554
G1 X106.179 Y107.823 E83.38653
G1 X106.417 Y107.681 E83.39575
G1 X106.606 Y107.495 E83.40457
G1 X106.951 Y107.319 E83.41745
G1 X107.196 Y107.276 E83.42572
G1 X107.404 Y107.308 E83.43272
G1 X107.742 Y107.449 E83.4449
G1 X108.089 Y107.301 E83.45745
G1 X108.328 Y107.362 E83.46565
G1 X109.021 Y107.679 E83.491
G1 X109.223 Y107.907 E83.50113
G1 X109.317 Y108.111 E83.5086
G1 X109.384 Y108.443 E83.51986
G1 X109.452 Y108.926 E83.53609
G1 X109.458 Y109.07 E83.54088
G1 X109.522 Y109.364 E83.55089
G1 X109.567 Y109.724 E83.56296
G1 X109.561 Y110.052 E83.57387
G1 X109.507 Y110.731 E83.59652
G1 X109.464 Y111.059 E83.60752
G1 X109.353 Y111.389 E83.6191
G1 X109.172 Y111.625 E83.629
G1 X108.959 Y111.747 E83.63716
G1 X108.709 Y111.764 E83.6455
G1 X108.44 Y111.718 E83.65457
G1 X108.128 Y111.802 E83.66532
G1 X107.827 Y111.822 E83.67535
G1 X107.392 Y112.065 E83.69192
G1 X107.072 Y112.117 E83.70271
G0 F9000 X106.921 Y112.867
G1 F1028.8 X107.336 Y112.866 E83.71651
G1 X107.639 Y112.882 E83.7266
G1 X108.036 Y112.852 E83.73984
G1 X108.65 Y112.672 E83.76113
G1 X109.143 Y112.489 E83.77862
G1 X109.973 Y112.281 E83.80708
G1 X110.564 Y112.203 E83.8269
G1 X111.352 Y112.047 E83.85362
G1 X111.664 Y111.945 E83.86454
G1 X112.224 Y111.73 E83.88449
G1 X112.465 Y111.627 E83.89321
G1 X113.043 Y111.341 E83.91466
G1 X113.35 Y111.156 E83.92658
G1 X113.569 Y110.988 E83.93576
G1 X113.901 Y110.679 E83.95084
G1 X114.215 Y110.357 E83.9658
G1 X114.446 Y110.072 E83.978
G1 X114.64 Y109.776 E83.98977
G1 X114.783 Y109.503 E84.00002
G1 X114.918 Y109.203 E84.01097
G1 F1016.1 X115.101 Y108.662 E84.0302
G1 F991.7 X115.161 Y108.274 E84.04375
G1 F1001.3 X115.215 Y107.822 E84.0593
G1 F1026.3 X115.253 Y107.038 E84.08548
G1 F1028.8 X115.248 Y106.672 E84.09765
G1 F1031.4 X115.181 Y106.297 E84.11029
G1 X115.102 Y105.974 E84.12132
G1 F1028.8 X115.055 Y105.848 E84.12579
G1 X114.963 Y105.528 E84.13687
G1 X114.81 Y105.079 E84.15264
G1 X114.625 Y104.664 E84.16776
G1 X114.331 Y104.304 E84.18322
G1 X114.054 Y104.079 E84.19509
G1 X113.829 Y103.946 E84.20378
G1 X113.567 Y103.813 E84.21355
G1 X113.23 Y103.679 E84.22561
G1 X112.944 Y103.591 E84.23557
G1 X112.774 Y103.527 E84.24161
G1 X112.224 Y103.389 E84.26047
G1 X111.807 Y103.316 E84.27455
G1 X111.241 Y103.253 E84.29349
G1 X110.916 Y103.254 E84.3043
G1 X110.628 Y103.275 E84.3139
G1 X110.172 Y103.328 E84.32917
G1 X109.852 Y103.385 E84.33998
G1 X109.27 Y103.533 E84.35996
G1 X108.944 Y103.659 E84.37158
G1 X108.719 Y103.771 E84.37994
G1 X108.498 Y103.899 E84.38844
G1 X108.363 Y103.963 E84.3934
G1 X107.936 Y104.233 E84.41021
G1 X107.167 Y104.856 E84.44312
G1 X106.546 Y105.322 E84.46895
G1 X106.172 Y105.679 E84.48614
G1 X105.95 Y105.921 E84.49707
G1 X105.496 Y106.539 E84.52257
G1 X105.335 Y106.82 E84.53334
G1 X105.196 Y107.098 E84.54368
G1 X105.07 Y107.435 E84.55565
G1 X104.879 Y108.05 E84.57707
G1 X104.738 Y108.632 E84.59698
G1 X104.664 Y109.056 E84.6113
G1 X104.658 Y109.441 E84.62411
G1 X104.679 Y109.699 E84.63272
G1 X104.778 Y110.172 E84.64879
G1 X104.914 Y110.587 E84.66331
G1 X105.079 Y110.932 E84.67603
G1 X105.78 Y111.817 E84.71358
G1 X106.147 Y112.308 E84.73397
G1 X106.373 Y112.562 E84.74528
G1 X106.639 Y112.779 E84.7567
G1 X106.921 Y112.867 E84.76652
G1 F2700 E79.76652
G0 F9000 X106.967 Y112.569
G0 X109.037 Y111.985
G0 X109.375 Y111.78
G0 X110.097 Y110.448
G0 X110.141 Y109.958
G0 X110.783 Y109.985
G0 X110.833 Y109.693
G1 F2700 E84.76652
G1 F1028.8 X110.561 Y109.44 E84.77888
G1 X110.426 Y109.445 E84.78337
G1 X110.175 Y109.332 E84.79253
G1 X109.929 Y108.702 E84.81502
G1 X109.923 Y108.352 E84.82666
G1 X109.863 Y108.197 E84.83219
G1 X109.829 Y107.877 E84.8429
G1 F1031.4 X109.712 Y107.535 E84.85489
G1 X109.799 Y107.075 E84.87042
G1 X110.044 Y106.773 E84.88332
G1 X110.195 Y106.747 E84.88841
G1 F1028.8 X110.488 Y106.892 E84.89928
G1 X110.718 Y107.07 E84.90895
G1 X111.069 Y106.928 E84.92155
G1 X111.17 Y106.938 E84.92492
G1 X111.394 Y107.092 E84.93396
G1 X111.65 Y107.393 E84.9471
G1 X111.75 Y107.606 E84.95493
G1 X111.857 Y107.563 E84.95877
G1 X112.105 Y107.566 E84.96702
G1 X112.459 Y107.771 E84.98062
G1 X112.621 Y107.575 E84.98908
G1 X112.862 Y107.323 E85.00068
G1 X113.066 Y107.209 E85.00845
G1 X113.152 Y107.115 E85.01269
G1 X113.194 Y106.879 E85.02066
G1 X113.305 Y106.479 E85.03447
G1 X113.667 Y106.236 E85.04897
G1 X113.895 Y106.17 E85.05686
G1 X114.191 Y106.224 E85.06687
G1 X114.402 Y106.354 E85.07511
G1 X114.56 Y106.701 E85.08779
G1 X114.563 Y106.928 E85.09534
G1 X114.408 Y107.311 E85.10909
G1 F1013.6 X114.745 Y108.128 E85.13892
G1 F1021.2 X114.725 Y108.506 E85.15161
G1 F1018.7 X114.553 Y108.994 E85.16899
G1 F1001.3 X114.021 Y109.539 E85.19502
G1 F1021.2 X113.893 Y109.561 E85.19937
G1 F1028.8 X113.383 Y109.5 E85.21645
G1 X112.822 Y109.276 E85.23654
G1 X112.483 Y108.961 E85.25193
G1 X112.129 Y109.26 E85.26735
G1 X111.936 Y109.32 E85.27407
G1 X111.68 Y109.348 E85.28263
G1 X111.367 Y109.646 E85.29701
G1 X111.128 Y109.731 E85.30545
G1 X110.833 Y109.693 E85.31534
G1 F2700 E80.31534
G0 F9000 X110.783 Y109.985
G0 X110.039 Y106.524
G0 X110.174 Y106.23
G1 F2700 E85.31534
G1 F1028.8 X109.88 Y106.123 E85.32574
G1 X109.713 Y105.911 E85.33472
G1 X109.678 Y105.777 E85.33933
G1 X109.745 Y105.4 E85.35206
G1 X109.897 Y105.224 E85.3598
G1 X110.136 Y105.125 E85.3684
G1 X110.256 Y105.148 E85.37246
G1 X110.504 Y105.389 E85.38397
G1 F1031.4 X110.564 Y105.859 E85.39969
G1 X110.274 Y106.203 E85.41461
G1 X110.174 Y106.23 E85.41805
G1 F2700 E80.41805
G0 F9000 X110.039 Y106.524
G0 X109.433 Y106.623
G0 X109.2 Y107.13
G0 X107.43 Y106.954
G0 X107.578 Y106.484
G0 X107.291 Y106.137
G0 X106.883 Y105.935
G0 X106.408 Y106.108
G0 X105.901 Y107.208
G0 X106.699 Y107.051
G1 F2700 E85.41805
G1 F1028.8 X106.553 Y106.986 E85.42337
G1 X106.452 Y106.827 E85.42963
G1 F1031.4 X106.451 Y106.493 E85.44071
G1 X106.615 Y106.284 E85.44953
G1 F1028.8 X106.862 Y106.208 E85.45812
G1 X107.146 Y106.336 E85.46848
G1 X107.291 Y106.556 E85.47725
G1 X107.211 Y106.875 E85.48818
G1 X106.907 Y107.046 E85.49978
G1 X106.699 Y107.051 E85.50671
G0 F9000 X105.901 Y107.208
G0 X106.188 Y106.461
G0 X106.408 Y106.108
G0 X106.883 Y105.935
G0 X107.847 Y106.489
G0 X107.836 Y106.788
G0 X109.2 Y107.13
G0 X109.497 Y106.537
G0 X109.148 Y105.51
G0 X109.722 Y105.041
G0 X110.232 Y104.814
G0 X111.069 Y105.343
G0 X110.922 Y106.351
G0 X111.488 Y106.457
G0 X112.009 Y106.517
G0 X112.441 Y105.714
G0 X112.387 Y104.901
G0 X112.274 Y104.622
G0 X111.594 Y104.232
G0 X111.523 Y104.301
;TYPE:FILL
G1 F1028.8 X111.663 Y103.781 E85.52462
G0 F9000 X112.43 Y103.936
G1 F1028.8 X114.241 Y105.747 E85.6098
G0 F9000 X114.283 Y105.519
G0 X110.751 Y106.802
G0 X110.038 Y106.414
G0 X109.577 Y106.971
G0 X109.465 Y107.557
G0 X110.005 Y111.267
G0 X111.108 Y111.237
G0 X111.156 Y111.147
G1 F1028.8 X111.5 Y111.491 E85.62598
G0 F9000 X111.409 Y111.325
G0 X112.774 Y110.849
G0 X113.127 Y110.636
G0 X113.633 Y110.123
G0 X112.464 Y109.712
G0 X112.06 Y109.805
G0 X112.217 Y110.446
;TYPE:SKIN
G1 F1066.2 X112.436 Y110.361 E85.63352
G0 F9000 X112.673 Y109.758
G0 X110.766 Y110.248
G0 X110.334 Y109.997
G0 X110.005 Y111.267
G0 X110.258 Y111.306
G0 X110.281 Y111.109
G1 F797.6 X110.549 Y111.138 E85.64509
G1 X110.739 Y110.935 E85.65702
G1 F834.8 X111.042 Y110.959 E85.66948
G1 F829.7 X111.195 Y111.051 E85.67684
G1 F755.1 X111.482 Y111.107 E85.69009
G1 F731 X111.947 Y110.935 E85.7133
G1 F789.9 X112.134 Y110.896 E85.72158
G1 F931.1 X112.386 Y110.818 E85.73127
G1 F1028.8 X112.686 Y110.668 E85.74243
G1 X113.004 Y110.477 E85.75476
G1 X113.253 Y110.238 E85.76624
G1 X113.101 Y110.208 E85.7714
G1 X112.456 Y109.947 E85.79454
G1 X112.129 Y110.055 E85.80599
G1 F937.4 X111.994 Y110.071 E85.81096
G1 F794.5 X111.73 Y110.42 E85.8298
G1 F751 X111.287 Y110.568 E85.85109
G1 F841.6 X110.917 Y110.489 E85.86647
G1 F862.8 X110.676 Y110.487 E85.87603
G1 F797.6 X110.358 Y110.325 E85.89134
G1 X110.318 Y110.842 E85.91359
G1 X110.281 Y111.109 E85.92516
G0 F9000 X110.258 Y111.306
G0 X110.005 Y111.267
G0 X109.538 Y108.011
G0 X109.409 Y107.744
G0 X109.159 Y107.48
G0 X107.836 Y106.788
G0 X107.758 Y106.432
G0 X108.365 Y106.191
G1 F1071.7 X108.598 Y106.24 E85.93276
G1 X108.519 Y105.719 E85.94958
G1 X108.615 Y105.169 E85.96741
G1 X108.053 Y105.63 E85.99062
G1 X108.225 Y105.839 E85.99926
G1 X108.365 Y106.191 E86.01136
G0 F9000 X108.896 Y106.799
G1 F1028.8 X108.967 Y106.739 E86.01445
G1 X109.147 Y106.706 E86.02054
G1 X109.245 Y106.564 E86.02627
G1 X108.98 Y106.15 E86.04262
G1 X108.92 Y105.7 E86.05772
G1 X108.996 Y105.265 E86.07241
G1 X109.11 Y104.985 E86.08247
G1 X109.392 Y104.612 E86.09802
G1 F1091.6 X109.415 Y104.641 E86.09918
G1 F1210.4 X109.766 Y104.486 E86.11003
G1 F1270.2 X110.048 Y104.409 E86.1179
G1 F1203.3 X110.334 Y104.402 E86.12604
G1 F996.5 X110.667 Y104.473 E86.13773
G1 F833.1 X111.013 Y104.714 E86.15505
G1 F770.7 X111.219 Y104.933 E86.1684
G1 F738.8 X111.334 Y105.241 E86.18363
G1 F728.4 X111.413 Y105.926 E86.21602
G1 F738.8 X111.32 Y106.129 E86.22636
G1 F742.8 X111.602 Y106.203 E86.23979
G1 X111.931 Y105.606 E86.27119
G1 F729.7 X111.873 Y105.028 E86.29844
G1 F720.7 X111.731 Y104.687 E86.31597
G1 F742.8 X111.419 Y104.353 E86.33703
G1 F811.7 X111.043 Y104.166 E86.35473
G1 F935.3 X110.874 Y104.056 E86.36211
G1 F1088.7 X110.288 Y104.054 E86.38053
G1 F1224.8 X109.993 Y104.091 E86.38883
G1 F1239.6 X109.481 Y104.236 E86.40352
G1 F1109.3 X108.721 Y104.637 E86.43003
G1 F1028.8 X108.376 Y104.854 E86.44359
G1 X107.648 Y105.447 E86.47482
G1 X107.415 Y105.621 E86.48449
G1 X107.649 Y105.762 E86.49358
G1 X107.859 Y106 E86.50413
G1 X108.036 Y106.427 E86.51951
G1 X108.04 Y106.562 E86.524
G1 X108.175 Y106.553 E86.5285
G1 X108.548 Y106.632 E86.54118
G1 X108.896 Y106.799 E86.55402
;MESH:NONMESH
G0 F300 X108.896 Y106.799 Z6
G0 F9000 X109.226 Y107.184
G0 X107.836 Y106.788
G0 X107.291 Y106.137
G0 X106.961 Y105.973
G0 X106.378 Y105.896
G0 X106.338 Y105.859
;TIME_ELAPSED:308.457183
;LAYER:29
;TYPE:WALL-INNER
;MESH:heart_0.ply
G1 F1777 X106.125 Y106.115 E86.56039
G1 F1668.2 X106.046 Y106.241 E86.56342
G0 F9000 X106.449 Y105.834
G0 X106.899 Y105.722
G0 X107.244 Y105.877
G0 X107.581 Y106.143
G0 X107.739 Y106.486
G0 X109.072 Y106.731
G0 X109.294 Y106.99
G1 F1021.8 X109.495 Y106.607 E86.5778
G1 X109.564 Y106.539 E86.58103
G1 X109.347 Y106.415 E86.58934
G1 X109.052 Y106.114 E86.60336
G1 X108.914 Y105.644 E86.61965
G1 X108.884 Y105.404 E86.62769
G1 X108.997 Y105.063 E86.63964
G1 F892.4 X109.346 Y104.486 E86.66532
G1 F806.1 X110.018 Y104.235 E86.69556
G1 F904.2 X110.295 Y104.282 E86.70612
G1 F1014.2 X110.582 Y104.364 E86.71613
G1 F1021.8 X110.949 Y104.602 E86.73067
G1 X111.07 Y104.785 E86.73797
G1 X111.265 Y105.335 E86.75738
G1 X111.268 Y105.611 E86.76656
G1 X111.137 Y105.998 E86.78015
G1 X110.961 Y106.281 E86.79123
G1 X111.357 Y106.325 E86.80449
G1 X111.697 Y106.594 E86.8189
G1 X111.928 Y106.857 E86.83055
G1 X112.287 Y106.924 E86.84269
G1 X112.443 Y107.012 E86.84865
G1 X112.686 Y106.825 E86.85885
G1 X112.876 Y106.271 E86.87833
G1 X113.085 Y106.044 E86.88859
G1 X113.568 Y105.782 E86.90687
G1 X113.98 Y105.697 E86.92086
G1 X114.444 Y105.856 E86.93717
G1 X114.734 Y106.071 E86.94918
G1 F1122.8 X114.917 Y106.468 E86.96241
G1 X114.779 Y106.049 E86.97576
G1 F1021.8 X114.657 Y105.629 E86.99031
G1 X114.473 Y105.103 E87.00884
G1 X114.34 Y104.844 E87.01853
G1 X114.171 Y104.637 E87.02742
G1 X113.964 Y104.44 E87.03692
G1 X113.701 Y104.275 E87.04725
G1 X113.448 Y104.146 E87.05669
G1 X113.057 Y103.996 E87.07062
G1 X112.299 Y103.771 E87.09692
G1 X111.892 Y103.694 E87.1107
G1 X111.492 Y103.641 E87.12412
G1 X111.225 Y103.616 E87.13304
G1 X110.947 Y103.615 E87.14228
G1 X110.667 Y103.628 E87.15161
G1 X110.385 Y103.658 E87.16104
G1 F931 X109.965 Y103.77 E87.1769
G1 F849.7 X109.779 Y103.808 E87.1845
G1 F815.8 X109.319 Y103.943 E87.20447
G1 F778.5 X109.029 Y104.08 E87.21847
G1 F830.7 X108.795 Y104.159 E87.22857
G1 F961.7 X108.523 Y104.277 E87.23905
G1 F1021.8 X108.149 Y104.5 E87.25353
G1 X107.303 Y105.183 E87.2897
G1 X106.984 Y105.413 E87.30278
G1 X106.749 Y105.6 E87.31277
G1 X107.023 Y105.605 E87.32188
G1 X107.325 Y105.74 E87.33288
G1 X107.642 Y105.989 E87.34629
G1 X107.752 Y106.129 E87.35221
G1 X107.887 Y106.436 E87.36337
G1 X107.896 Y106.706 E87.37235
G1 X108.204 Y106.663 E87.3827
G1 X108.585 Y106.814 E87.39633
G1 X109.055 Y106.87 E87.41207
G1 X109.294 Y106.99 E87.42096
G1 F2700 E82.42096
G0 F9000 X109.32 Y106.717
G0 X109.403 Y107.371
G0 X109.89 Y109.731
G0 X110.04 Y111.676
G0 X109.386 Y112.104
G1 F2700 E87.42096
G1 F1045.3 X109.872 Y111.949 E87.43755
G1 F1034.7 X110.58 Y111.854 E87.46101
G1 F1021.8 X111.19 Y111.742 E87.48164
G1 X111.439 Y111.668 E87.49028
G1 X112.23 Y111.371 E87.51838
G1 X112.81 Y111.102 E87.53965
G1 X113.068 Y110.965 E87.54936
G1 X113.384 Y110.71 E87.56287
G1 X113.908 Y110.196 E87.58728
G1 X113.259 Y110.122 E87.60901
G1 X112.954 Y109.966 E87.6204
G1 X112.695 Y109.889 E87.62939
G1 X112.507 Y109.748 E87.6372
G1 X112.264 Y109.91 E87.64692
G1 X111.897 Y109.977 E87.65933
G1 X111.544 Y110.271 E87.67461
G1 X111.137 Y110.39 E87.68871
G1 X110.816 Y110.33 E87.69957
G1 X110.423 Y110.118 E87.71442
G1 X110.083 Y110.018 E87.72621
G1 X109.916 Y111.317 E87.76977
G1 X109.733 Y111.771 E87.78605
G1 F1034.7 X109.386 Y112.104 E87.80185
G0 F9000 X109.321 Y112.125
G1 F1141.6 X108.97 Y112.255 E87.81299
G0 F9000 X107.868 Y112.377
G0 X106.549 Y112.468
G1 F1866.3 X106.743 Y112.671 E87.8181
G1 F1918.8 X106.907 Y112.71 E87.82109
G1 F2003.5 X107.319 Y112.707 E87.82808
G1 F1955.6 X107.517 Y112.716 E87.83152
G1 F1703 X107.804 Y112.682 E87.83729
G1 F1508.2 X108.188 Y112.583 E87.84622
G1 F1513.7 X108.551 Y112.459 E87.85484
G1 F1464.9 X108.944 Y112.268 E87.86497
G1 X108.491 Y112.203 E87.87559
G1 F1548.1 X108.212 Y112.298 E87.88206
G1 F1475.5 X107.958 Y112.339 E87.88799
G1 F1519.4 X107.563 Y112.496 E87.89749
G1 F1695.9 X106.997 Y112.527 E87.90885
G1 F1849.4 X106.423 Y112.296 E87.92022
G1 F1892.2 X106.549 Y112.468 E87.92405
G1 F2700 E82.92405
G0 F9000 X105.501 Y111.247
G0 X105.145 Y110.61
G1 F2700 E87.92405
G1 F2362.5 X105.022 Y110.196 E87.93026
G0 F9000 X104.989 Y109.758
G1 F1188.1 X105.058 Y109.422 E87.94008
G1 X105.258 Y108.948 E87.95479
G1 X105.426 Y108.773 E87.96173
G1 F1285.3 X105.359 Y108.633 E87.96583
G1 F1536.5 X105.382 Y108.104 E87.97755
G1 F1572 X105.445 Y107.881 E87.98256
G1 F1362.4 X105.653 Y107.583 E87.99162
G1 F1122.8 X105.91 Y107.314 E88.00288
G1 F999.3 X106.055 Y107.213 E88.00889
G1 X105.996 Y107.137 E88.01216
G1 X105.9 Y106.905 E88.0207
G1 F1011.7 X105.881 Y106.581 E88.0316
G1 X105.694 Y106.883 E88.04354
G1 F1122.8 X105.395 Y107.409 E88.06185
G1 F1390.2 X105.173 Y107.927 E88.07563
G1 F1449.3 X105.073 Y108.463 E88.08841
G1 F1277.2 X104.974 Y109.152 E88.10693
G1 F1188.1 X104.969 Y109.547 E88.11823
G1 X104.989 Y109.758 E88.1243
G1 F2700 E83.1243
G0 F9000 X105.273 Y110.916
G0 X106.295 Y110.533
G0 X108.682 Y110.995
G0 X114.267 Y109.96
G1 F2700 E88.1243
G1 F2671.3 X114.306 Y109.915 E88.12505
G1 F3119.9 X114.53 Y109.567 E88.12956
G1 F2700 E83.12956
G0 F9000 X114.563 Y109.591
G0 X114.832 Y109.038
G0 X114.998 Y108.477
G0 X114.984 Y107.769
G1 F2700 E88.12956
G1 F2013.4 X115.01 Y107.268 E88.13803
G1 F1777 X114.969 Y106.915 E88.14483
G1 F1761.7 X114.8 Y107.271 E88.15243
G1 F1984 X114.984 Y107.769 E88.16152
G0 F9000 X114.962 Y106.852
G1 F1277.2 X114.917 Y106.468 E88.17181
G1 F2700 E83.17181
G0 F9000 X114.522 Y106.054
G0 X113.949 Y105.86
G0 X111.28 Y106.491
G0 X111.135 Y105.445
G0 X110.971 Y104.98
G0 X110.801 Y104.696
G0 X110.487 Y104.497
G0 X110.12 Y104.412
G0 X109.464 Y104.683
G0 X109.139 Y105.127
G0 X109.036 Y105.479
G0 X109.189 Y106.02
G0 X109.415 Y106.257
G0 X109.855 Y106.502
G0 X110.146 Y106.321
;TYPE:WALL-OUTER
G1 F2700 E88.17181
G1 F1021.8 X109.954 Y106.281 E88.17833
G1 X109.602 Y106.106 E88.19141
G1 X109.403 Y105.895 E88.20105
G1 X109.299 Y105.535 E88.21352
G1 X109.357 Y105.238 E88.22358
G1 X109.612 Y104.882 E88.23815
G1 X110.121 Y104.672 E88.25646
G1 X110.397 Y104.724 E88.2658
G1 X110.692 Y104.91 E88.2774
G1 X110.877 Y105.431 E88.29579
G1 X110.878 Y105.524 E88.29888
G1 X110.744 Y105.907 E88.31238
G1 X110.537 Y106.116 E88.32216
G1 X110.251 Y106.3 E88.33347
G1 X110.146 Y106.321 E88.33703
G1 F2700 E83.33703
G0 F9000 X109.855 Y106.502
G0 X109.457 Y107.066
G0 X110.503 Y107.663
G0 X110.706 Y108.521
G0 X110.735 Y108.887
G0 X111.139 Y109.974
G1 F2700 E88.33703
G1 F1021.8 X110.867 Y109.934 E88.34618
G1 X110.561 Y109.729 E88.35843
G1 X110.437 Y109.717 E88.36257
G1 X110.039 Y109.578 E88.37659
G1 F1129 X109.859 Y109.382 E88.3846
G1 F1314.2 X109.814 Y109.213 E88.38913
G1 F1238.5 X109.894 Y108.983 E88.39581
G1 F1110.6 X109.899 Y108.801 E88.40138
G1 F1144.8 X109.766 Y108.232 E88.41873
G1 F1223.7 X109.723 Y107.872 E88.42879
G1 F1216.4 X109.601 Y107.515 E88.43933
G1 F1095.7 X109.664 Y107.142 E88.45107
G1 F1021.8 X109.833 Y106.823 E88.46307
G1 X110.118 Y106.61 E88.47491
G1 X110.262 Y106.632 E88.47975
G1 X110.638 Y106.801 E88.49346
G1 X110.896 Y106.713 E88.50253
G1 X111.164 Y106.697 E88.51146
G1 X111.409 Y106.873 E88.52149
G1 X111.723 Y107.232 E88.53736
G1 X112.142 Y107.298 E88.55146
G1 X112.469 Y107.506 E88.56435
G1 X112.875 Y107.179 E88.58169
G1 X113.02 Y107.083 E88.58748
G1 X113.259 Y106.402 E88.61148
G1 X113.706 Y106.164 E88.62833
G1 X113.955 Y106.115 E88.63677
G1 X114.314 Y106.234 E88.64935
G1 X114.411 Y106.306 E88.65336
G1 X114.561 Y106.541 E88.66264
G1 F1024.3 X114.612 Y106.911 E88.67503
G1 X114.462 Y107.295 E88.6887
G1 F1006.7 X114.812 Y108.129 E88.71924
G1 F1011.7 X114.789 Y108.519 E88.73236
G1 F1029.5 X114.641 Y108.995 E88.74882
G1 F1021.8 X114.081 Y109.752 E88.78014
G1 F1024.3 X113.959 Y109.806 E88.78456
G1 X113.597 Y109.753 E88.7967
G1 F1021.8 X113.391 Y109.744 E88.80356
G1 X113.08 Y109.579 E88.81527
G1 X112.893 Y109.545 E88.82159
G1 X112.524 Y109.246 E88.83739
G1 X112.12 Y109.529 E88.85379
G1 X111.721 Y109.603 E88.86729
G1 X111.373 Y109.895 E88.8824
G1 X111.139 Y109.974 E88.89061
G1 F2700 E83.89061
G0 F9000 X110.834 Y110.436
G0 X110.231 Y110.25
G0 X109.583 Y111.712
G0 X109.306 Y111.961
G0 X108.998 Y112.114
G0 X107.088 Y112.526
G0 X107.064 Y112.227
G1 F2700 E88.89061
G1 F1001.7 X106.597 Y112.033 E88.90777
G1 F961.7 X106.136 Y111.665 E88.92861
G1 F941.7 X105.973 Y111.443 E88.93855
G1 F982.5 X105.6 Y111.06 E88.95705
G1 F1024.3 X105.475 Y110.818 E88.96608
G1 F1021.8 X105.302 Y110.083 E88.9912
G1 X105.421 Y109.519 E89.01037
G1 X105.603 Y109.098 E89.02562
G1 X105.887 Y108.941 E89.03642
G1 X105.889 Y108.854 E89.03931
G1 X105.714 Y108.519 E89.05188
G1 X105.7 Y108.089 E89.06619
G1 X105.904 Y107.841 E89.07687
G1 X106.166 Y107.627 E89.08812
G1 X106.434 Y107.444 E89.09892
G1 X106.792 Y107.224 E89.11289
G1 X106.613 Y107.19 E89.11895
G1 X106.43 Y107.057 E89.12648
G1 X106.289 Y106.793 E89.13643
G1 X106.294 Y106.51 E89.14585
G1 X106.361 Y106.335 E89.15208
G1 X106.559 Y106.079 E89.16284
G1 X106.808 Y105.988 E89.17166
G1 X106.912 Y105.99 E89.17512
G1 X107.126 Y106.088 E89.18295
G1 X107.391 Y106.298 E89.19419
G1 X107.507 Y106.55 E89.20342
G1 X107.467 Y107.077 E89.221
G1 X107.789 Y107.157 E89.23203
G1 X108.122 Y107.056 E89.24361
G1 X108.482 Y107.204 E89.25655
G1 X108.961 Y107.266 E89.27262
G1 X109.138 Y107.363 E89.27933
G1 F1078.4 X109.268 Y107.587 E89.28749
G1 F1198.6 X109.411 Y107.977 E89.29927
G1 F1249.9 X109.432 Y108.245 E89.30658
G1 F1161.1 X109.526 Y108.843 E89.3243
G1 F1220 X109.523 Y109.187 E89.33388
G1 F1314.2 X109.609 Y109.522 E89.34283
G1 F1129 X109.671 Y109.718 E89.34901
G1 F1021.8 X109.674 Y110.04 E89.35972
G1 X109.518 Y111.234 E89.39977
G1 X109.379 Y111.571 E89.4119
G1 X109.146 Y111.776 E89.42222
G1 X108.879 Y111.907 E89.43211
G1 X108.452 Y111.868 E89.44637
G1 X108.151 Y111.967 E89.45691
G1 X107.858 Y112.006 E89.46674
G1 X107.467 Y112.193 E89.48116
G1 X107.064 Y112.227 E89.49461
G0 F9000 X106.878 Y113.016
G1 F1021.8 X107.354 Y113.008 E89.51044
G1 X107.497 Y113.025 E89.51523
G1 X107.847 Y113.011 E89.52688
G1 X108.276 Y112.913 E89.54152
G1 X108.916 Y112.677 E89.56421
G1 X109.075 Y112.607 E89.56999
G1 X109.972 Y112.34 E89.60111
G1 X110.652 Y112.248 E89.62394
G1 X111.283 Y112.132 E89.64528
G1 X111.566 Y112.048 E89.65509
G1 X112.385 Y111.741 E89.68419
G1 X112.997 Y111.456 E89.70664
G1 X113.288 Y111.301 E89.71761
G1 X113.637 Y111.021 E89.73249
G1 X113.963 Y110.711 E89.74745
G1 F1024.3 X114.287 Y110.383 E89.76275
G1 X114.53 Y110.075 E89.77576
G1 F1021.8 X114.681 Y109.839 E89.78508
G1 F1016.7 X115.059 Y109.029 E89.81496
G1 F1006.7 X115.207 Y108.494 E89.8337
G1 F977.8 X115.237 Y108.181 E89.84463
G1 F973.1 X115.273 Y107.973 E89.852
G1 F1006.7 X115.319 Y107.139 E89.8802
G1 F1024.3 X115.317 Y106.823 E89.89068
G1 F1021.8 X115.284 Y106.449 E89.90317
G1 X115.224 Y106.155 E89.91315
G1 X115.035 Y105.497 E89.93592
G1 X114.841 Y104.945 E89.95538
G1 X114.676 Y104.624 E89.96738
G1 X114.465 Y104.365 E89.9785
G1 X114.212 Y104.123 E89.99014
G1 X113.899 Y103.926 E90.00244
G1 X113.611 Y103.78 E90.01318
G1 X113.217 Y103.628 E90.02723
G1 X112.958 Y103.543 E90.03629
G1 X112.391 Y103.381 E90.05591
G1 X111.956 Y103.298 E90.07063
G1 X111.529 Y103.242 E90.08496
G1 X111.244 Y103.216 E90.09448
G1 X110.929 Y103.215 E90.10495
G1 X110.625 Y103.23 E90.11508
G1 X110.364 Y103.257 E90.1238
G1 X109.695 Y103.373 E90.14639
G1 X109.17 Y103.508 E90.16442
G1 X108.834 Y103.654 E90.1766
G1 X108.325 Y103.929 E90.19584
G1 X107.919 Y104.172 E90.21158
G1 X107.069 Y104.858 E90.24791
G1 X106.734 Y105.099 E90.26164
G1 X106.366 Y105.394 E90.27732
G1 X105.989 Y105.771 E90.29506
G1 X105.529 Y106.384 E90.32055
G1 X105.345 Y106.677 E90.33205
G1 X105.181 Y106.988 E90.34375
G1 X105.057 Y107.283 E90.35439
G1 X104.903 Y107.753 E90.37084
G1 X104.738 Y108.368 E90.39202
G1 X104.654 Y108.747 E90.40493
G1 X104.602 Y109.117 E90.41736
G1 X104.595 Y109.56 E90.4321
G1 X104.622 Y109.836 E90.44132
G1 X104.759 Y110.373 E90.45975
G1 X104.898 Y110.73 E90.47249
G1 F1024.3 X105.074 Y111.031 E90.48406
G1 X105.288 Y111.305 E90.4956
G1 F982.5 X105.637 Y111.719 E90.51433
G1 F941.7 X105.819 Y111.956 E90.52511
G1 F980.1 X106.13 Y112.417 E90.54439
G1 F1021.8 X106.308 Y112.664 E90.55452
G1 X106.585 Y112.953 E90.56783
G1 X106.878 Y113.016 E90.5778
G0 F9000 X106.905 Y112.717
G0 X108.724 Y112.207
G0 X111.137 Y111.245
G0 X111.155 Y111.147
;TYPE:FILL
G1 F1021.8 X111.549 Y111.541 E90.59633
G1 F2700 E85.59633
G0 F9000 X111.433 Y111.404
G0 X112.734 Y110.96
G0 X113.273 Y110.594
G0 X113.505 Y110.344
G0 X112.209 Y109.737
G0 X112.219 Y107.082
G0 X111.501 Y105.095
G0 X111.291 Y105.169
G1 F2700 E90.59633
G1 F1021.8 X111.672 Y103.747 E90.6453
G0 F9000 X112.369 Y103.876
G1 F1021.8 X113.242 Y104.748 E90.68634
G0 F9000 X113.197 Y104.661
G0 X112.622 Y105.039
G0 X112.519 Y105.741
G0 X112.726 Y105.752
;TYPE:SKIN
G1 F763.9 X112.759 Y105.126 E90.71422
G1 F752.7 X113.45 Y104.771 E90.7493
G1 F739.1 X113.937 Y105.018 E90.77441
G1 X114.072 Y105.283 E90.78808
G1 F744.5 X113.803 Y105.276 E90.80037
G1 F754.1 X113.411 Y105.386 E90.81872
G1 F761.1 X112.726 Y105.752 E90.85339
G0 F9000 X112.519 Y105.741
G0 X110.487 Y104.497
G0 X110.12 Y104.412
G0 X109.464 Y104.683
G0 X109.139 Y105.127
G0 X109.055 Y105.412
G0 X109.053 Y106.258
G0 X108.852 Y106.46
G1 F910.3 X108.682 Y106.44 E90.85979
G1 X108.368 Y106.318 E90.87236
G1 F892.4 X108.265 Y106.306 E90.87631
G1 F856.8 X108.085 Y105.904 E90.89378
G1 F768.3 X107.948 Y105.659 E90.9062
G1 F707.1 X107.69 Y105.449 E90.92219
G1 X108.4 Y104.876 E90.96604
G1 X108.698 Y104.698 E90.98272
G1 X108.577 Y104.904 E90.9942
G1 X108.422 Y105.366 E91.01762
G1 F768.3 X108.519 Y105.724 E91.03403
G1 F873.3 X108.663 Y106.156 E91.05175
G1 F910.3 X108.852 Y106.46 E91.06511
G1 F2700 E86.06511
G0 F9000 X109.053 Y106.258
G0 X109.255 Y106.542
G0 X109.403 Y107.371
G0 X109.89 Y109.731
G0 X110.038 Y111.506
G0 X110.359 Y111.512
G0 X110.318 Y111.336
G1 F2700 E91.06511
G1 F853.3 X110.412 Y110.589 E91.0951
G1 X110.698 Y110.709 E91.10745
G1 F902.2 X110.748 Y110.696 E91.1094
G1 F1048 X111.02 Y110.707 E91.11823
G1 F1107.6 X111.19 Y110.742 E91.12355
G1 F941.7 X111.476 Y110.71 E91.13394
G1 F842.7 X111.773 Y110.606 E91.14663
G1 F804.5 X112.088 Y110.375 E91.16313
G1 F790.5 X112.485 Y110.239 E91.18117
G1 F809.3 X112.816 Y110.359 E91.19595
G1 X113.03 Y110.466 E91.206
G1 F799.8 X112.783 Y110.667 E91.21953
G1 F781.5 X112.314 Y110.864 E91.24165
G1 F810.9 X111.945 Y111.053 E91.25903
G1 F849.7 X111.483 Y111.223 E91.27872
G1 F846.2 X111.397 Y111.134 E91.28369
G1 F941.7 X111.138 Y111.111 E91.29307
G1 F1107.6 X110.988 Y111.056 E91.29797
G1 F982.5 X110.785 Y111.097 E91.30514
G1 F853.3 X110.629 Y111.262 E91.31418
G1 X110.318 Y111.336 E91.32691
G1 F2700 E86.32691
;MESH:NONMESH
G0 F300 X110.318 Y111.336 Z6.2
G0 F9000 X110.359 Y111.512
G0 X110.038 Y111.506
G0 X109.89 Y109.731
G0 X109.403 Y107.371
G0 X106.517 Y105.55
;TIME_ELAPSED:325.278063
;LAYER:30
;TYPE:WALL-INNER
;MESH:heart_0.ply
G1 F2700 E91.32691
G1 F3071.1 X106.379 Y105.659 E91.32883
G1 F3218.5 X106.203 Y105.85 E91.33153
G1 F2894.3 X106.12 Y105.963 E91.33315
G0 F9000 X106.141 Y105.981
G0 X105.279 Y107.707
G1 F1053.2 X105.466 Y107.484 E91.34239
G1 F1117.5 X105.897 Y107.134 E91.35901
G1 F1136.5 X105.794 Y106.768 E91.3702
G1 F1142.9 X105.81 Y106.555 E91.37645
G1 X105.683 Y106.74 E91.38302
G1 X105.527 Y107.007 E91.39207
G1 X105.397 Y107.277 E91.40084
G1 F1067.1 X105.279 Y107.707 E91.41482
G1 F1039.6 X105.174 Y108.032 E91.42581
G0 F9000 X104.894 Y109.441
G1 F1506.8 X105.05 Y109.026 E91.43566
G1 F1571.5 X105.241 Y108.623 E91.44515
G1 F1411.6 X105.165 Y108.048 E91.45889
G1 F1222.8 X105.13 Y108.116 E91.46099
G1 F1341 X104.984 Y108.547 E91.47234
G1 F1571.5 X104.881 Y109.078 E91.48385
G1 F1501.2 X104.894 Y109.441 E91.49195
G0 F9000 X104.895 Y109.466
G1 F1368.4 X104.885 Y109.616 E91.49562
G1 F1812.2 X104.889 Y110.045 E91.50354
G1 F3047.8 X104.984 Y110.463 E91.50824
G1 F2700 E86.50824
G0 F9000 X105.031 Y110.45
G0 X105.112 Y110.84
G0 X105.738 Y111.664
G0 X106.688 Y112.81
G1 F2700 E91.50824
G1 F1628.8 X106.872 Y112.868 E91.51221
G1 F1756.8 X107.136 Y112.869 E91.51723
G1 F1734.1 X107.719 Y112.849 E91.52849
G1 F1635.4 X108.513 Y112.626 E91.54536
G1 F1547.3 X108.914 Y112.382 E91.5555
G1 F1553.3 X108.517 Y112.351 E91.56408
G1 F1635.4 X108.264 Y112.441 E91.56957
G1 F1553.3 X107.937 Y112.506 E91.57675
G1 F1512.4 X107.784 Y112.557 E91.58032
G1 F1628.8 X107.469 Y112.632 E91.58697
G1 F1734.1 X107 Y112.659 E91.59603
G1 F1669.3 X106.442 Y112.46 E91.60791
G1 F1609.2 X106.688 Y112.81 E91.6168
G0 F9000 X108.933 Y112.383
G1 F1319 X109.025 Y112.356 E91.61923
G1 F1190.3 X109.489 Y112.158 E91.63341
G0 F9000 X109.498 Y112.155
G1 F1053.2 X109.862 Y112.016 E91.64578
G1 F1021.1 X110.461 Y111.94 E91.66557
G1 F1005.8 X110.962 Y111.858 E91.68245
G1 X111.252 Y111.797 E91.69231
G1 X111.511 Y111.717 E91.70132
G1 X112.244 Y111.446 E91.72732
G1 X112.872 Y111.161 E91.75025
G1 X113.157 Y110.997 E91.76119
G1 X113.483 Y110.71 E91.77564
G1 X113.722 Y110.48 E91.78667
G1 X113.4 Y110.472 E91.79738
G1 X113.149 Y110.39 E91.80616
G1 X113.005 Y110.304 E91.81174
G1 X112.801 Y110.278 E91.81858
G1 X112.504 Y110.151 E91.82933
G1 X112.179 Y110.297 E91.84118
G1 X112.064 Y110.312 E91.84503
G1 X112.016 Y110.418 E91.8489
G1 X111.753 Y110.706 E91.86188
G1 X111.444 Y110.867 E91.87346
G1 X111.168 Y110.863 E91.88264
G1 X110.606 Y110.574 E91.90366
G1 X110.432 Y110.433 E91.91111
G1 X110.205 Y110.355 E91.9191
G1 X110.118 Y110.667 E91.92987
G1 X110.048 Y111.193 E91.94752
G1 X109.918 Y111.628 E91.96262
G1 F1015.9 X109.705 Y111.977 E91.97608
G1 F1047.7 X109.498 Y112.155 E91.9848
G1 F2700 E86.9848
G0 F9000 X110.153 Y111.724
G0 X110.059 Y110.009
G0 X109.604 Y108.961
;TYPE:WALL-OUTER
G1 F2700 E91.9848
G1 F1523.9 X109.78 Y108.845 E91.98943
G1 X109.837 Y108.747 E91.99191
G1 F1541.4 X109.727 Y108.36 E92.00065
G1 F1559.3 X109.59 Y108.224 E92.00479
G1 X109.544 Y108.336 E92.00738
G1 X109.54 Y108.635 E92.0138
G1 F1541.4 X109.604 Y108.961 E92.02101
G1 F2700 E87.02101
G0 F9000 X108.837 Y109.173
G0 X107.951 Y111.291
G0 X107.074 Y112.346
G1 F2700 E92.02101
G1 F1000.8 X106.561 Y112.154 E92.03932
G1 F986.1 X106.078 Y111.756 E92.06055
G1 F995.8 X105.81 Y111.441 E92.07444
G1 F1047.7 X105.63 Y111.276 E92.08224
G1 F1070 X105.322 Y110.828 E92.09924
G1 F1036.9 X105.163 Y110.087 E92.12369
G1 F1013.4 X105.204 Y109.846 E92.13176
G1 F1005.8 X105.244 Y109.506 E92.14315
G1 X105.335 Y109.195 E92.15392
G1 X105.528 Y108.785 E92.16899
G1 X105.566 Y108.617 E92.17472
G1 X105.547 Y108.143 E92.1905
G1 X105.667 Y107.813 E92.20218
G1 X106.098 Y107.455 E92.22082
G1 X106.488 Y107.255 E92.23539
G1 X106.235 Y106.999 E92.24736
G1 X106.17 Y106.717 E92.25699
G1 F1008.3 X106.205 Y106.407 E92.26734
G1 X106.386 Y106.046 E92.28074
G1 F1005.8 X106.56 Y105.843 E92.28963
G1 X106.864 Y105.72 E92.30054
G1 X107.135 Y105.748 E92.3096
G1 X107.501 Y106.114 E92.32682
G1 X107.642 Y106.354 E92.33607
G1 X107.697 Y106.668 E92.34668
G1 X107.834 Y106.852 E92.35431
G1 X108.148 Y106.805 E92.36487
G1 X108.493 Y106.955 E92.37738
G1 X108.654 Y106.986 E92.38283
G1 X109.025 Y107.082 E92.39558
G1 F1028.9 X109.402 Y107.371 E92.41102
G1 F1136.5 X109.514 Y107.608 E92.41874
G1 F1186.8 X109.5 Y107.465 E92.42279
G1 F1070 X109.59 Y107.141 E92.4333
G1 F1005.8 X109.851 Y106.73 E92.44949
G1 X110.148 Y106.569 E92.46073
G1 X110.598 Y106.701 E92.47633
G1 X110.914 Y106.589 E92.48748
G1 X111.121 Y106.566 E92.49441
G1 X111.371 Y106.705 E92.50392
G1 X111.733 Y107.077 E92.52118
G1 X112.124 Y107.158 E92.53447
G1 X112.477 Y107.319 E92.54737
G1 X112.569 Y107.285 E92.55063
G1 X112.91 Y106.994 E92.56554
G1 X112.979 Y106.871 E92.57023
G1 X113.099 Y106.425 E92.58559
G1 X113.356 Y106.194 E92.59709
G1 X113.649 Y106.089 E92.60744
G1 X113.959 Y106.042 E92.61787
G1 X114.431 Y106.27 E92.6353
G1 X114.59 Y106.545 E92.64587
G1 X114.624 Y106.931 E92.65876
G1 X114.522 Y107.24 E92.66958
G1 X114.712 Y107.774 E92.68843
G1 F988.5 X114.871 Y108.127 E92.70153
G1 F995.8 X114.853 Y108.512 E92.71448
G1 F1021.1 X114.761 Y108.855 E92.72611
G1 F976.5 X114.39 Y109.568 E92.75365
G1 F931.3 X114.249 Y109.815 E92.76387
G1 F916.4 X114.066 Y110.027 E92.77409
G1 F951.1 X114.049 Y110.013 E92.77486
G1 F1005.8 X113.795 Y110.081 E92.78361
G1 X113.4 Y110.073 E92.79675
G1 X113.099 Y109.895 E92.80838
G1 X112.968 Y109.906 E92.81275
G1 X112.761 Y109.84 E92.81998
G1 X112.591 Y109.722 E92.82686
G1 X112.494 Y109.709 E92.83012
G1 X112.088 Y109.907 E92.84514
G1 X111.801 Y109.92 E92.8547
G1 X111.714 Y109.987 E92.85835
G1 X111.686 Y110.182 E92.8649
G1 X111.475 Y110.418 E92.87543
G1 X111.278 Y110.471 E92.88221
G1 X110.762 Y110.201 E92.90158
G1 X110.594 Y110.026 E92.90965
G1 X110.408 Y110.027 E92.91584
G1 X110.083 Y109.78 E92.92942
G1 X109.836 Y109.731 E92.93779
G1 X109.851 Y110.052 E92.94848
G1 X109.792 Y110.389 E92.95986
G1 X109.727 Y110.568 E92.96619
G1 X109.652 Y111.131 E92.98508
G1 X109.527 Y111.538 E92.99924
G1 X109.349 Y111.793 E93.00959
G1 X108.897 Y112.032 E93.02659
G1 X108.465 Y112.029 E93.04096
G1 X108.182 Y112.127 E93.05092
G1 X107.857 Y112.18 E93.06188
G1 X107.635 Y112.256 E93.06968
G1 X107.382 Y112.328 E93.07843
G1 X107.074 Y112.346 E93.08869
G1 F2700 E88.08869
G0 F9000 X106.968 Y112.627
G0 X108.216 Y112.345
G0 X107.951 Y111.291
G0 X108.734 Y107.938
G0 X109.543 Y107.786
G1 F2700 E93.08869
G1 F1249.4 X109.514 Y107.608 E93.09352
G0 F9000 X109.337 Y106.878
;TYPE:WALL-INNER
G1 F1350 X109.506 Y106.624 E93.10108
G1 F1179.8 X108.891 Y106.264 E93.12128
G1 F1042.3 X108.652 Y106.171 E93.12952
G1 F969.4 X108.423 Y106.03 E93.1388
G1 F922.7 X108.234 Y105.745 E93.15119
G1 F960.2 X108.19 Y105.56 E93.15782
G1 F995.8 X108.204 Y105.344 E93.16509
G1 F880.3 X108.304 Y105.037 E93.17736
G1 F799.8 X108.473 Y104.874 E93.18718
G1 F811.1 X108.845 Y104.687 E93.20435
G1 F817.7 X108.967 Y104.57 E93.21127
G1 F902 X109.35 Y104.289 E93.22888
G1 F1018.5 X109.785 Y104.099 E93.24447
G1 F1064.3 X110.05 Y104.042 E93.25299
G1 F1047.7 X110.283 Y104.037 E93.26043
G1 F1018.5 X110.742 Y104.162 E93.27606
G1 F1010.8 X111.266 Y104.579 E93.29822
G1 F1005.8 X111.502 Y104.919 E93.31199
G1 X111.659 Y105.451 E93.33044
G1 X111.552 Y105.911 E93.34614
G1 X111.316 Y106.2 E93.35855
G1 X111.642 Y106.403 E93.37133
G1 X111.934 Y106.709 E93.3854
G1 X112.153 Y106.75 E93.39281
G1 X112.445 Y106.865 E93.40324
G1 X112.596 Y106.735 E93.40987
G1 X112.728 Y106.287 E93.4254
G1 X112.881 Y106.076 E93.43407
G1 X113.164 Y105.837 E93.44639
G1 X113.525 Y105.708 E93.45914
G1 X113.903 Y105.64 E93.47192
G1 X114.119 Y105.669 E93.47917
G1 X114.555 Y105.886 E93.49537
G1 X114.79 Y106.092 E93.50576
G1 F1053.2 X114.966 Y106.478 E93.51923
G1 F1070 X114.905 Y106.211 E93.5278
G1 F1021.1 X114.692 Y105.502 E93.55205
G1 F1005.8 X114.547 Y105.102 E93.5662
G1 X114.366 Y104.756 E93.57919
G1 X113.974 Y104.381 E93.59723
G1 X113.648 Y104.193 E93.60975
G1 X113.36 Y104.061 E93.62029
G1 X112.788 Y103.868 E93.64036
G1 X112.369 Y103.753 E93.65482
G1 X111.735 Y103.626 E93.67632
G1 X111.228 Y103.585 E93.69324
G1 X110.952 Y103.584 E93.70242
G1 F1013.4 X110.3 Y103.617 E93.72397
G1 F1028.9 X109.697 Y103.725 E93.74389
G1 F993.4 X109.247 Y103.875 E93.75986
G1 F920.6 X108.968 Y104.011 E93.77114
G1 F845.2 X108.582 Y104.253 E93.78917
G1 F816 X108.315 Y104.397 E93.80161
G1 X108.09 Y104.546 E93.81267
G1 F791.9 X107.954 Y104.662 E93.82022
G1 F880.3 X107.535 Y104.923 E93.83898
G1 F1005.8 X107.213 Y105.181 E93.8527
G1 X107.003 Y105.328 E93.86123
G1 X107.244 Y105.369 E93.86936
G1 X107.454 Y105.501 E93.87761
G1 F995.8 X107.823 Y105.852 E93.89472
G1 F946.6 X108.043 Y106.238 E93.91042
G1 F910.2 X108.075 Y106.386 E93.91598
G1 X108.218 Y106.39 E93.92124
G1 F967.1 X108.612 Y106.576 E93.93631
G1 F1039.6 X108.728 Y106.6 E93.94012
G1 F1111.4 X109.174 Y106.762 E93.9544
G1 F1261.2 X109.337 Y106.878 E93.95971
G0 F9000 X108.229 Y105.452
G0 X108.65 Y104.985
G0 X109.446 Y104.44
G0 X109.857 Y104.231
G0 X110.178 Y104.17
G0 X110.678 Y104.315
G0 X111.172 Y104.711
G0 X111.348 Y104.976
G0 X111.505 Y105.476
G0 X111.966 Y106.456
G0 X112.89 Y106.286
G0 X113.232 Y105.982
G0 X113.999 Y105.794
G0 X114.477 Y106.029
G0 X114.966 Y106.478
G1 F1087.3 X114.995 Y106.709 E93.96687
G0 F9000 X115.049 Y107.773
G1 F1897.7 X115.093 Y107.107 E93.97864
G1 F1392.1 X114.995 Y106.709 E93.98849
G1 F1310.5 X114.94 Y106.987 E93.99572
G1 F1749.2 X114.848 Y107.249 E94.00103
G1 F1804.1 X115.049 Y107.773 E94.01144
G1 F2700 E89.01144
G0 F9000 X114.815 Y106.429
G0 X114.589 Y106.084
G0 X113.999 Y105.794
G0 X113.232 Y105.982
G0 X111.837 Y106.845
G0 X111.348 Y104.976
G0 X111.172 Y104.711
G0 X110.678 Y104.315
G0 X110.178 Y104.17
G0 X109.857 Y104.231
G0 X109.446 Y104.44
G0 X108.65 Y104.985
G0 X108.229 Y105.452
G0 X108.593 Y105.949
G0 X109.648 Y106.573
G0 X110.139 Y106.423
;TYPE:WALL-OUTER
G1 F2700 E94.01144
G1 F1005.8 X109.732 Y106.353 E94.02518
G1 X109.348 Y106.113 E94.04024
G1 X109.134 Y105.956 E94.04907
G1 X109.086 Y105.903 E94.05144
G1 X108.775 Y105.801 E94.06233
G1 X108.604 Y105.56 E94.07216
G1 X108.594 Y105.435 E94.07633
G1 X108.795 Y105.189 E94.08689
G1 X109.099 Y105.074 E94.09771
G1 X109.287 Y104.875 E94.10681
G1 X109.577 Y104.641 E94.1192
G1 X109.927 Y104.462 E94.13228
G1 X110.213 Y104.427 E94.14186
G1 X110.563 Y104.528 E94.15398
G1 X110.985 Y104.865 E94.17194
G1 X111.126 Y105.073 E94.1803
G1 X111.247 Y105.452 E94.19353
G1 X111.171 Y105.749 E94.20373
G1 X110.98 Y105.962 E94.21324
G1 X110.737 Y106.114 E94.22278
G1 X110.43 Y106.329 E94.23524
G1 X110.139 Y106.423 E94.24541
G1 F2700 E89.24541
G0 F9000 X109.648 Y106.573
G0 X109.387 Y107.085
G0 X108.734 Y107.938
G0 X107.219 Y111.475
G0 X106.618 Y113.156
G1 F2700 E94.24541
G1 F1005.8 X106.87 Y113.191 E94.25388
G1 X107.338 Y113.168 E94.26946
G1 X107.627 Y113.177 E94.27908
G1 X107.922 Y113.137 E94.28898
G1 X108.518 Y112.963 E94.30963
G1 X108.822 Y112.828 E94.32069
G1 F1008.3 X108.991 Y112.739 E94.32703
G1 X109.936 Y112.414 E94.36018
G1 F1005.8 X110.496 Y112.34 E94.37897
G1 X111.043 Y112.25 E94.39741
G1 X111.352 Y112.185 E94.40791
G1 X111.649 Y112.093 E94.41825
G1 X112.396 Y111.816 E94.44475
G1 X113.054 Y111.517 E94.46879
G1 X113.391 Y111.324 E94.48171
G1 X113.761 Y110.998 E94.49811
G1 X114.089 Y110.679 E94.51333
G1 X114.373 Y110.379 E94.52707
G1 F951.1 X114.364 Y110.356 E94.52793
G1 F916.4 X114.591 Y110.079 E94.54101
G1 F931.3 X114.773 Y109.769 E94.55392
G1 F937.8 X114.925 Y109.47 E94.56589
G1 F971.8 X115.104 Y109.084 E94.58053
G1 F1005.8 X115.209 Y108.722 E94.59307
G1 F998.3 X115.271 Y108.424 E94.60327
G1 F993.4 X115.374 Y107.664 E94.6291
G1 F1005.8 X115.394 Y107.195 E94.64471
G1 X115.394 Y106.887 E94.65495
G1 X115.375 Y106.601 E94.66449
G1 X115.289 Y106.122 E94.68067
G1 X115.068 Y105.366 E94.70687
G1 X114.914 Y104.94 E94.72194
G1 X114.688 Y104.51 E94.73809
G1 X114.216 Y104.059 E94.75981
G1 X113.832 Y103.837 E94.77456
G1 X113.504 Y103.687 E94.78655
G1 X113.193 Y103.589 E94.7974
G1 X112.903 Y103.484 E94.80766
G1 X112.466 Y103.364 E94.82273
G1 X111.79 Y103.229 E94.84566
G1 X111.245 Y103.185 E94.86384
G1 X110.93 Y103.184 E94.87432
G1 F1008.3 X110.25 Y103.222 E94.89692
G1 X109.572 Y103.359 E94.91987
G1 F1005.8 X109.125 Y103.48 E94.93527
G1 X108.781 Y103.628 E94.94772
G1 X108.255 Y103.918 E94.9677
G1 X107.831 Y104.175 E94.98419
G1 X106.953 Y104.875 E95.02154
G1 X106.652 Y105.086 E95.03377
G1 X106.358 Y105.324 E95.04635
G1 X105.994 Y105.684 E95.06337
G1 F1008.3 X105.687 Y106.07 E95.07974
G1 X105.366 Y106.536 E95.09851
G1 F1005.8 X105.195 Y106.831 E95.10985
G1 X105.048 Y107.135 E95.12108
G1 F1008.3 X104.895 Y107.584 E95.13682
G1 X104.81 Y107.903 E95.14777
G1 F1005.8 X104.772 Y108.01 E95.15155
G1 X104.627 Y108.629 E95.17269
G1 X104.554 Y109.037 E95.18648
G1 X104.541 Y109.64 E95.20654
G1 X104.617 Y110.107 E95.22228
G1 X104.748 Y110.552 E95.23771
G1 F1018.5 X104.927 Y110.943 E95.25183
G1 F1061.5 X105.319 Y111.475 E95.27266
G1 F1053.2 X105.514 Y111.704 E95.28221
G1 F998.3 X105.769 Y112.028 E95.29603
G1 F993.4 X106.239 Y112.745 E95.3249
G1 F1005.8 X106.458 Y113.051 E95.33741
G1 X106.618 Y113.156 E95.34378
G0 F9000 X106.721 Y112.871
G0 X108.952 Y112.272
G0 X110.636 Y111.413
G0 X111.059 Y111.023
G0 X111.037 Y111.029
;TYPE:FILL
G1 F1005.8 X111.606 Y111.597 E95.37052
G1 F2700 E90.37052
G0 F9000 X111.446 Y111.478
G0 X111.114 Y111.045
G0 X111.909 Y110.326
G0 X111.878 Y109.052
G0 X111.838 Y107.978
G0 X112.171 Y106.938
G0 X111.61 Y104.537
G0 X111.428 Y104.656
G1 F2700 E95.37052
G1 F1005.8 X111.684 Y103.702 E95.40337
G0 F9000 X112.318 Y103.824
G1 F1005.8 X113.224 Y104.73 E95.44599
G0 F9000 X113.197 Y104.634
G0 X110.57 Y103.855
G0 X110.325 Y103.691
G1 F1005.8 X109.232 Y103.984 E95.48362
G0 F9000 X109.079 Y104.208
G0 X108.027 Y105.585
G0 X108.29 Y106.154
G0 X108.104 Y105.928
G0 X107.779 Y105.666
G0 X107.905 Y105.529
;TYPE:SKIN
G1 F1577.7 X107.595 Y105.242 E95.49258
G1 X107.705 Y105.155 E95.49555
G1 X107.984 Y105.023 E95.5021
G1 X107.923 Y105.275 E95.5076
G1 X107.905 Y105.529 E95.51299
G0 F9000 X107.779 Y105.666
G0 X108.29 Y106.154
G0 X108.229 Y105.452
G0 X108.65 Y104.985
G0 X109.446 Y104.44
G0 X109.857 Y104.231
G0 X110.178 Y104.17
G0 X110.685 Y103.941
G0 X112.443 Y105.717
G0 X112.64 Y105.732
G1 F779.7 X112.678 Y105.232 E95.53451
G1 X112.99 Y104.903 E95.55396
G1 X113.547 Y104.739 E95.57888
G1 X114.025 Y105.04 E95.60311
G1 X114.149 Y105.251 E95.61361
G1 X113.858 Y105.231 E95.62613
G1 F782.7 X113.498 Y105.282 E95.64167
G1 X112.955 Y105.472 E95.66626
G1 F779.7 X112.64 Y105.732 E95.68378
G1 F2700 E90.68378
G0 F9000 X112.443 Y105.717
G0 X111.864 Y106.881
G0 X111.376 Y107.848
G0 X111.005 Y109.264
G0 X110.522 Y110.251
G0 X110.304 Y110.618
G0 X110.15 Y111.49
G0 X110.359 Y111.408
G1 F2700 E95.68378
G1 F1117.5 X110.435 Y110.869 E95.70007
G1 X110.905 Y111.111 E95.7159
G1 X110.606 Y111.358 E95.72751
G1 X110.359 Y111.408 E95.73505
G0 F9000 X110.381 Y111.526
G0 X111.453 Y111.484
G0 X111.499 Y111.436
G1 F1535.5 X111.195 Y111.148 E95.74417
G1 F1615.7 X111.56 Y111.151 E95.75173
G1 F1495.6 X111.97 Y110.922 E95.76224
G1 F1200.9 X112.273 Y110.664 E95.77332
G1 F1064.3 X112.302 Y110.616 E95.77508
G1 F1070 X112.513 Y110.53 E95.78221
G1 F1072.8 X113.017 Y110.677 E95.79858
G1 X112.732 Y110.841 E95.80883
G1 F1070 X112.509 Y110.94 E95.81646
G1 F1200.9 X112.135 Y111.157 E95.8285
G1 F1426.6 X111.499 Y111.436 E95.84479
G0 F9000 X111.098 Y111.218
G1 F2700 E90.84479
;MESH:NONMESH
G0 F300 X111.098 Y111.218 Z6.4
G0 F9000 X110.932 Y110.947
G0 X110.059 Y110.009
G0 X108.984 Y109.995
G0 X106.712 Y108.133
G0 X105.192 Y107.703
;TIME_ELAPSED:342.485488
;LAYER:31
;TYPE:WALL-INNER
;MESH:heart_0.ply
G1 F2700 E95.84479
G1 F1135.3 X105.517 Y107.271 E95.85922
G1 F1153.2 X105.82 Y107.089 E95.8685
G1 F1156.9 X105.785 Y107.012 E95.87072
G1 X105.72 Y106.566 E95.88253
G1 X105.53 Y106.862 E95.89174
G1 X105.383 Y107.139 E95.89995
G1 F1149.6 X105.233 Y107.535 E95.91111
G1 F1131.8 X105.192 Y107.703 E95.91574
G0 F9000 X105.171 Y107.791
G1 F1084.6 X105.11 Y107.993 E95.92164
G0 F9000 X104.799 Y109.181
G0 X104.815 Y109.157
G1 F1831.3 X105.006 Y108.727 E95.92942
G1 F1641.5 X105.163 Y108.449 E95.93532
G1 F1434.7 X105.097 Y108.025 E95.94438
G1 F1537.7 X104.922 Y108.458 E95.95358
G1 F1786.4 X104.855 Y108.843 E95.96021
G1 F1831.3 X104.815 Y109.157 E95.96545
G0 F9000 X104.802 Y109.263
G1 F2106.5 X104.79 Y109.562 E95.96976
G1 F2496.1 X104.794 Y109.836 E95.97308
G1 F2700 E90.97308
G0 F9000 X104.759 Y109.83
G0 X104.863 Y110.452
G0 X105.814 Y111.9
G0 X106.675 Y113.053
G1 F2700 E95.97308
G1 F1287.7 X107.595 Y113.016 E95.99475
G1 F1306.2 X107.944 Y112.931 E96.00308
G1 F1325.2 X108.286 Y112.835 E96.0112
G1 F1423.5 X108.6 Y112.71 E96.0184
G1 F1434.7 X108.969 Y112.493 E96.02744
G1 X108.504 Y112.491 E96.03726
G1 F1440.4 X108.256 Y112.567 E96.04272
G1 F1375.2 X108.248 Y112.577 E96.043
G1 F1325.2 X107.946 Y112.636 E96.05004
G1 F1278.7 X107.745 Y112.7 E96.05503
G1 F1330 X107.419 Y112.769 E96.06263
G1 F1354.7 X106.957 Y112.793 E96.07297
G1 F1274.2 X106.491 Y112.62 E96.08479
G1 F1248 X106.675 Y113.053 E96.09622
G0 F9000 X108.984 Y112.484
G1 F1210.7 X109.315 Y112.35 E96.10516
G1 F1146 X109.494 Y112.266 E96.11038
G1 F1015.1 X109.893 Y112.07 E96.12365
G1 F913.3 X110.514 Y112.008 E96.14436
G1 F911.1 X110.85 Y111.956 E96.15567
G1 X111.319 Y111.865 E96.17156
G1 F927.3 X112.041 Y111.609 E96.19659
G1 F1041.2 X112.375 Y111.526 E96.20661
G1 F1227 X113.029 Y111.237 E96.22426
G1 F1370 X113.212 Y111.126 E96.229
G1 F1325.2 X112.892 Y111.212 E96.23657
G1 F1206.7 X112.577 Y111.16 E96.24459
G1 F1187 X112.519 Y111.124 E96.24633
G1 F1175.6 X112.271 Y111.231 E96.2533
G1 F1041.2 X112.011 Y111.283 E96.26101
G1 F927.3 X111.783 Y111.25 E96.26854
G1 F911.1 X111.508 Y111.133 E96.27848
G1 X111.307 Y111.093 E96.2853
G1 X111.081 Y110.986 E96.29361
G1 X110.769 Y110.729 E96.30706
G1 X110.583 Y110.794 E96.31361
G1 X110.305 Y110.791 E96.32286
G1 X110.157 Y111.332 E96.34151
G1 X110.007 Y111.768 E96.35685
G1 F959 X109.662 Y112.148 E96.37307
G1 F1071.8 X109.494 Y112.266 E96.37887
G1 F2700 E91.37887
G0 F9000 X109.796 Y111.788
G0 X110.215 Y110.658
G0 X110.012 Y110.064
;TYPE:WALL-OUTER
G1 F2700 E96.37887
G1 F1065.6 X110.015 Y109.966 E96.38166
G1 F2700 E91.38166
G0 F9000 X110.215 Y110.658
G0 X109.867 Y111.676
G0 X109.491 Y112.133
G0 X109.045 Y112.347
G0 X106.962 Y112.738
G0 X107.068 Y112.459
G1 F2700 E96.38166
G1 F911.1 X106.586 Y112.273 E96.39884
G1 F920.3 X106.164 Y111.984 E96.41568
G1 F966.6 X105.634 Y111.424 E96.43985
G1 F1038.2 X105.348 Y111.082 E96.45287
G1 F1029.4 X105.139 Y110.71 E96.46543
G1 F941.7 X105.05 Y110.372 E96.47667
G1 F884.5 X105.023 Y110.053 E96.48764
G1 F891 X105.056 Y109.864 E96.49417
G1 F911.1 X105.093 Y109.255 E96.51446
G1 X105.27 Y108.876 E96.52837
G1 X105.445 Y108.566 E96.54021
G1 X105.464 Y108.302 E96.54901
G1 X105.459 Y108.16 E96.55374
G1 X105.53 Y107.856 E96.56412
G1 X105.782 Y107.521 E96.57807
G1 X106.151 Y107.315 E96.59212
G1 X106.383 Y107.252 E96.60012
G1 F897.6 X106.149 Y107.026 E96.6111
G1 F871.8 X106.082 Y106.571 E96.62708
G1 F835.8 X106.168 Y106.15 E96.64266
G1 F841.6 X106.365 Y105.836 E96.65601
G1 F878.1 X106.585 Y105.625 E96.66653
G1 F891 X106.993 Y105.517 E96.68088
G1 F904.3 X107.462 Y105.544 E96.69662
G1 F911.1 X107.74 Y105.457 E96.70631
G1 X107.824 Y105.456 E96.70911
G1 X107.977 Y105.193 E96.71923
G1 X108.199 Y105.029 E96.72841
G1 X108.53 Y104.899 E96.74023
G1 X108.833 Y104.816 E96.75068
G1 X109.161 Y104.756 E96.76177
G1 X109.59 Y104.44 E96.77949
G1 X109.922 Y104.298 E96.7915
G1 X110.179 Y104.256 E96.80017
G1 X110.537 Y104.372 E96.81268
G1 X110.888 Y104.585 E96.82634
G1 X111.225 Y104.749 E96.8388
G1 X111.41 Y104.985 E96.84878
G1 X111.462 Y105.526 E96.86685
G1 X111.252 Y105.933 E96.88209
G1 X111.031 Y106.093 E96.89116
G1 F913.3 X110.725 Y106.226 E96.90223
G1 F964.1 X110.338 Y106.441 E96.91615
G1 F990.3 X109.72 Y106.443 E96.93506
G1 F936.8 X109.194 Y106.159 E96.95439
G1 F913.3 X108.865 Y106.169 E96.96531
G1 F911.1 X108.703 Y106.133 E96.97083
G1 X108.398 Y106.088 E96.98109
G1 X108.021 Y106.006 E96.99392
G1 X107.897 Y106.183 E97.00111
G1 X107.875 Y106.393 E97.00813
G1 X107.947 Y106.569 E97.01445
G1 X108.196 Y106.625 E97.02294
G1 X108.495 Y106.763 E97.03389
G1 X108.632 Y106.788 E97.03853
G1 F913.3 X108.994 Y106.92 E97.05131
G1 X109.52 Y107.343 E97.0737
G1 F911.1 X109.664 Y107.1 E97.0831
G1 X109.856 Y106.826 E97.09423
G1 F993 X110.066 Y106.727 E97.10131
G1 F1053.2 X110.593 Y106.733 E97.11647
G1 F959 X110.909 Y106.583 E97.12753
G1 F908.8 X111.113 Y106.555 E97.13439
G1 F911.1 X111.365 Y106.688 E97.14387
G1 X111.722 Y107.052 E97.16083
G1 X112.108 Y107.104 E97.17378
G1 X112.464 Y107.223 E97.18627
G1 X112.553 Y107.184 E97.1895
G1 X112.787 Y106.935 E97.20086
G1 X112.932 Y106.667 E97.211
G1 X112.97 Y106.51 E97.21637
G1 X113.148 Y106.192 E97.22849
G1 X113.379 Y106.014 E97.23819
G1 X113.775 Y105.945 E97.25156
G1 X114.01 Y105.984 E97.25948
G1 X114.433 Y106.255 E97.27619
G1 X114.582 Y106.531 E97.28662
G1 X114.635 Y106.904 E97.29915
G1 F913.3 X114.565 Y107.259 E97.31116
G1 X114.916 Y108.107 E97.34161
G1 F915.6 X114.924 Y108.464 E97.35343
G1 F927.3 X114.831 Y108.845 E97.36624
G1 F915.6 X114.429 Y109.729 E97.39838
G1 F902 X114.207 Y110.067 E97.41196
G1 F927.3 X114.046 Y110.28 E97.42069
G1 F929.7 X113.938 Y110.355 E97.42497
G1 F902 X113.587 Y110.668 E97.44077
G1 X113.218 Y110.75 E97.45347
G1 F911.1 X113.072 Y110.83 E97.45901
G1 X112.738 Y110.845 E97.47013
G1 X112.538 Y110.732 E97.47777
G1 X112.169 Y110.889 E97.49111
G1 X111.851 Y110.856 E97.50174
G1 X111.652 Y110.752 E97.50921
G1 X111.364 Y110.698 E97.51895
G1 X110.937 Y110.376 E97.53674
G1 X110.694 Y110.306 E97.54515
G1 X110.51 Y110.4 E97.55202
G1 F913.3 X110.193 Y110.347 E97.56269
G1 F984.9 X110.012 Y110.064 E97.57302
G1 X109.999 Y110.411 E97.58371
G1 F913.3 X109.88 Y110.811 E97.59755
G1 F911.1 X109.779 Y111.202 E97.61098
G1 X109.656 Y111.559 E97.62354
G1 X109.342 Y111.94 E97.63996
G1 X108.892 Y112.155 E97.65655
G1 X108.459 Y112.17 E97.67096
G1 X108.167 Y112.25 E97.68103
G1 X107.861 Y112.304 E97.69137
G1 X107.713 Y112.354 E97.69656
G1 X107.363 Y112.444 E97.70858
G1 X107.068 Y112.459 E97.71841
G1 F2700 E92.71841
G0 F9000 X106.962 Y112.738
G0 X108.205 Y112.465
G0 X107.966 Y111.407
G0 X108.784 Y107.859
G0 X109.433 Y106.903
;TYPE:WALL-INNER
G1 F2700 E97.71841
G1 F1481.4 X109.58 Y106.69 E97.7237
G1 F1418 X109.126 Y106.536 E97.73394
G1 F1168 X109.056 Y106.54 E97.73576
G1 F1114.4 X109.163 Y106.607 E97.7392
G1 F1306.2 X109.433 Y106.903 E97.74849
G0 F9000 X109.056 Y106.54
G1 F1117.9 X108.693 Y106.479 E97.75847
G1 F1481.4 X108.378 Y106.383 E97.7652
G1 F2195.3 X108.153 Y106.335 E97.76838
G1 F2700 E92.76838
G0 F9000 X108.163 Y106.372
G0 X109.023 Y106.675
G0 X109.462 Y107.022
G0 X110.392 Y107.569
G0 X111.742 Y109.891
G0 X113.212 Y111.126
G1 F2700 E97.76838
G1 F1475.4 X113.292 Y111.074 E97.77034
G1 F2700 E92.77034
G0 F9000 X114.057 Y110.521
G0 X115.126 Y108.417
G0 X115.11 Y107.74
G1 F2700 E97.77034
G1 F1591.4 X115.155 Y106.927 E97.78584
G1 F1656.5 X115.106 Y106.446 E97.79469
G1 F1339.8 X114.952 Y106.044 E97.80442
G1 F1068.7 X114.82 Y105.736 E97.81393
G1 F984.9 X114.681 Y105.25 E97.82948
G1 F934.4 X114.451 Y104.792 E97.8461
G1 F911.1 X114.194 Y104.506 E97.85889
G1 X113.971 Y104.325 E97.86844
G1 X113.472 Y104.059 E97.88725
G1 X112.882 Y103.86 E97.90796
G1 X112.528 Y103.758 E97.92021
G1 X111.949 Y103.626 E97.93996
G1 X111.422 Y103.566 E97.9576
G1 X111.082 Y103.55 E97.96892
G1 F939.2 X110.378 Y103.582 E97.99166
G1 F1047.2 X110.096 Y103.581 E97.99982
G1 F1138.8 X109.703 Y103.659 E98.01048
G1 F1101 X109.438 Y103.729 E98.01802
G1 F1020.8 X109.109 Y103.858 E98.02851
G1 F946.6 X108.82 Y104.016 E98.03906
G1 F1015.1 X108.252 Y104.282 E98.05778
G1 F1227 X107.895 Y104.497 E98.06807
G1 F1334.9 X107.537 Y104.779 E98.07842
G1 F1292.3 X107.407 Y104.899 E98.08257
G1 F1239.5 X107.046 Y105.17 E98.0936
G1 X107.419 Y105.194 E98.10274
G1 X107.585 Y105.142 E98.10699
G1 F1292.3 X107.724 Y104.973 E98.11212
G1 F1339.8 X107.997 Y104.751 E98.12008
G1 F1235.3 X108.385 Y104.569 E98.13059
G1 F1059.4 X108.781 Y104.434 E98.14256
G1 F946.6 X108.997 Y104.379 E98.1497
G1 F969.2 X109.408 Y104.111 E98.16504
G1 F1065.6 X109.841 Y103.945 E98.17822
G1 F1062.5 X110.265 Y103.879 E98.19046
G1 F966.6 X110.722 Y104.009 E98.20536
G1 F911.1 X111.082 Y104.235 E98.21949
G1 X111.471 Y104.423 E98.23386
G1 X111.734 Y104.744 E98.24767
G1 X111.801 Y104.912 E98.25368
G1 X111.865 Y105.492 E98.27309
G1 X111.831 Y105.68 E98.27944
G1 X111.596 Y106.153 E98.29701
G1 X111.466 Y106.276 E98.30296
G1 X111.693 Y106.444 E98.31236
G1 X111.912 Y106.672 E98.32287
G1 X112.192 Y106.712 E98.33228
G1 X112.388 Y106.775 E98.33912
G1 X112.554 Y106.524 E98.34913
G1 X112.596 Y106.366 E98.35457
G1 X112.835 Y105.919 E98.37143
G1 X113.225 Y105.638 E98.38742
G1 X113.743 Y105.541 E98.40495
G1 X114.144 Y105.588 E98.41837
G1 X114.666 Y105.934 E98.4392
G1 F1009.5 X114.77 Y106.117 E98.44552
G1 F1349.7 X114.883 Y106.454 E98.4535
G1 F1702.9 X114.936 Y106.852 E98.46065
G1 F1626.9 X114.898 Y107.219 E98.46752
G1 F1524.8 X115.11 Y107.74 E98.4787
G1 F2700 E93.4787
G0 F9000 X115.126 Y108.417
G0 X114.06 Y108.395
G0 X112.067 Y109.997
G0 X106.499 Y113.387
;TYPE:WALL-OUTER
G1 F2700 E98.4787
G1 F911.1 X106.836 Y113.393 E98.48991
G1 X107.359 Y113.352 E98.50736
G1 X107.617 Y113.354 E98.51594
G1 X107.906 Y113.314 E98.52564
G1 X108.059 Y113.253 E98.53112
G1 X108.402 Y113.149 E98.54304
G1 X108.75 Y112.995 E98.5557
G1 X109.131 Y112.794 E98.57003
G1 X109.449 Y112.682 E98.58124
G1 X109.619 Y112.604 E98.58746
G1 X110.027 Y112.459 E98.60186
G1 X110.572 Y112.404 E98.62008
G1 X110.926 Y112.35 E98.63199
G1 X111.427 Y112.251 E98.64898
G1 X112.512 Y111.856 E98.68738
G1 F913.3 X113.199 Y111.534 E98.71255
G1 X113.493 Y111.325 E98.72452
G1 F929.7 X114.303 Y110.565 E98.76072
G1 F927.3 X114.535 Y110.301 E98.77221
G1 F904.3 X114.773 Y109.94 E98.7867
G1 F891 X115.061 Y109.341 E98.8093
G1 F904.3 X115.231 Y108.874 E98.82596
G1 F929.7 X115.303 Y108.581 E98.83579
G1 F922.6 X115.391 Y108.13 E98.85088
G1 F913.3 X115.439 Y107.669 E98.86626
G1 F911.1 X115.462 Y107.191 E98.88218
G1 X115.456 Y106.891 E98.89216
G1 X115.414 Y106.394 E98.90875
G1 X115.235 Y105.693 E98.93281
G1 X115.179 Y105.537 E98.93832
G1 X115.093 Y105.234 E98.9488
G1 X115.002 Y104.998 E98.95721
G1 X114.785 Y104.565 E98.97332
G1 X114.471 Y104.216 E98.98893
G1 X114.193 Y103.99 E99.00085
G1 X113.787 Y103.774 E99.01615
G1 X113.54 Y103.66 E99.02519
G1 X113.02 Y103.484 E99.04345
G1 X112.628 Y103.37 E99.05703
G1 X112.016 Y103.231 E99.0779
G1 X111.454 Y103.167 E99.09672
G1 X111.097 Y103.15 E99.1086
G1 X110.65 Y103.163 E99.12348
G1 X110.033 Y103.226 E99.14411
G1 X109.339 Y103.371 E99.16769
G1 X108.972 Y103.497 E99.18059
G1 X108.675 Y103.638 E99.19153
G1 X108.059 Y103.979 E99.21495
G1 X107.678 Y104.237 E99.23025
G1 X107.29 Y104.552 E99.24687
G1 X106.697 Y104.996 E99.27151
G1 F882.4 X106.291 Y105.316 E99.28926
G1 F863.6 X106.038 Y105.582 E99.30215
G1 F841.6 X105.795 Y105.902 E99.31661
G1 F859.5 X105.516 Y106.223 E99.33161
G1 F911.1 X105.223 Y106.681 E99.34969
G1 X105.06 Y106.984 E99.36113
G1 F913.3 X104.89 Y107.423 E99.37675
G1 X104.807 Y107.741 E99.38766
G1 F911.1 X104.753 Y107.89 E99.39293
G1 X104.65 Y108.364 E99.40906
G1 X104.604 Y108.522 E99.41453
G1 X104.553 Y108.801 E99.42397
G1 X104.514 Y109.239 E99.43859
G1 X104.506 Y109.571 E99.44964
G1 F897.6 X104.55 Y110.003 E99.4643
G1 F871.8 X104.614 Y110.299 E99.47482
G1 F893.2 X104.729 Y110.699 E99.48894
G1 F974.4 X104.917 Y111.05 E99.50133
G1 F1047.2 X105.074 Y111.281 E99.50941
G1 F1038.2 X105.364 Y111.66 E99.52334
G1 F977 X105.38 Y111.66 E99.52383
G1 F913.3 X105.763 Y112.158 E99.54468
G1 F895.4 X106.231 Y112.915 E99.57479
G1 F911.1 X106.394 Y113.29 E99.58839
G1 X106.499 Y113.387 E99.59315
G0 F9000 X106.617 Y113.098
G0 X108.941 Y112.398
G0 X110.927 Y111.245
G0 X111.076 Y111.068
;TYPE:FILL
G1 F911.1 X111.662 Y111.653 E99.62069
G1 F2700 E94.62069
G0 F9000 X111.588 Y111.447
G0 X111.009 Y110.689
G0 X111.615 Y109.79
G0 X111.696 Y107.92
G0 X111.835 Y106.845
G0 X112.389 Y104.914
G0 X113.126 Y104.537
G0 X113.13 Y104.636
G1 F2700 E99.62069
G1 F911.1 X112.278 Y103.784 E99.66076
G0 F9000 X111.691 Y103.677
G1 F911.1 X111.504 Y104.373 E99.68473
G0 F9000 X111.609 Y104.16
G0 X112.028 Y104.737
G0 X112.161 Y105.782
G0 X112.282 Y106.048
G0 X112.386 Y105.893
;TYPE:SKIN
G1 F736.2 X112.311 Y105.843 E99.68844
G1 X112.492 Y105.012 E99.72345
G1 F760.8 X112.803 Y104.905 E99.73655
G1 F756.1 X113.074 Y104.731 E99.74946
G1 F748.3 X113.654 Y104.681 E99.77303
G1 F767.2 X114.151 Y105.083 E99.79828
G1 F762.4 X114.199 Y105.193 E99.80305
G1 F752.9 X113.727 Y105.14 E99.82216
G1 X113.16 Y105.231 E99.84527
G1 F746.8 X112.847 Y105.409 E99.85988
G1 F736.2 X112.567 Y105.609 E99.87405
G1 X112.386 Y105.893 E99.88791
G0 F9000 X112.142 Y106.097
G1 F2700 E94.88791
G0 F9000 X111.25 Y106.35
G0 X109.726 Y108.647
;TYPE:WALL-OUTER
G1 F2700 E99.88791
G1 F949 X109.701 Y108.688 E99.88944
G1 X109.63 Y108.647 E99.89206
G1 X109.701 Y108.606 E99.89468
G1 F2700 E94.89468
;MESH:NONMESH
G0 F300 X109.701 Y108.606 Z6.6
G0 F9000 X107.665 Y105.254
G0 X107.186 Y105.037
;TIME_ELAPSED:358.015565
;LAYER:32
;TYPE:WALL-INNER
;MESH:heart_0.ply
G1 F2700 E99.89468
G1 F1029 X107.4 Y104.873 E99.90203
G1 F2700 E94.90203
G0 F9000 X107.977 Y104.747
G0 X108.648 Y106.488
G0 X109.164 Y106.576
G1 F2700 E99.90203
G1 F1167.8 X109.533 Y106.819 E99.91265
G1 F2700 E94.91265
G0 F9000 X108.648 Y106.488
G0 X105.964 Y105.919
G0 X105.211 Y107.49
G1 F2700 E99.91265
G1 F1442.3 X105.466 Y107.221 E99.91986
G1 F1486.8 X105.639 Y107.005 E99.92508
G1 F1339.3 X105.708 Y106.971 E99.9267
G1 X105.676 Y106.508 E99.93642
G1 F1355.4 X105.45 Y106.855 E99.94499
G1 F1506.7 X105.288 Y107.124 E99.95084
G1 F1442.3 X105.211 Y107.49 E99.95812
G0 F9000 X105.206 Y107.53
G1 F1095.8 X105.034 Y107.985 E99.97058
G1 F1110.2 X105.002 Y108.244 E99.97717
G1 F1051.4 X104.98 Y108.347 E99.97999
G1 F2700 E94.97999
G0 F9000 X104.747 Y109.167
G0 X105.817 Y109.391
G0 X106.286 Y110.999
G0 X106.59 Y113.223
G1 F2700 E99.97999
G1 F1051.4 X107.147 Y113.213 E99.99485
G1 F1032.1 X107.831 Y113.153 E100.01352
G1 F989.7 X108.485 Y112.861 E100.03383
G1 F1025.8 X108.935 Y112.624 E100.04775
G1 X108.485 Y112.631 E100.06006
G1 F1010.5 X107.941 Y112.745 E100.07549
G1 F1041.7 X107.497 Y112.875 E100.08796
G1 F1085.2 X107.126 Y112.906 E100.09759
G1 F1016.6 X106.855 Y112.884 E100.10509
G1 F934.9 X106.462 Y112.726 E100.11781
G1 F922.1 X106.535 Y112.917 E100.12403
G1 F961.5 X106.59 Y113.223 E100.1331
G0 F9000 X108.998 Y112.591
G1 F1071.4 X109.432 Y112.408 E100.14544
G0 F9000 X109.716 Y112.244
G1 F843.8 X109.965 Y112.164 E100.15414
G1 X110.553 Y112.094 E100.17383
G1 X111.131 Y111.993 E100.19335
G1 X111.427 Y111.913 E100.20355
G1 X112.639 Y111.453 E100.24666
G1 X112.455 Y111.41 E100.25295
G1 X112.118 Y111.42 E100.26416
G1 X111.805 Y111.344 E100.27487
G1 X111.476 Y111.153 E100.28753
G1 X111.265 Y110.861 E100.29951
G1 X110.926 Y110.747 E100.31141
G1 X110.677 Y111.009 E100.32343
G1 X110.35 Y111.128 E100.335
G1 X110.188 Y111.634 E100.35267
G1 X109.973 Y111.989 E100.36648
G1 X109.716 Y112.244 E100.37852
G0 F9000 X110.329 Y111.878
G0 X113.178 Y111.265
G0 X113.189 Y111.283
G1 F2250 X113.325 Y111.202 E100.38049
G1 F2700 E95.38049
G0 F9000 X113.304 Y111.179
G0 X113.664 Y110.984
G0 X113.131 Y110.054
G0 X114.117 Y108.4
G0 X115.163 Y107.673
G1 F2700 E100.38049
G1 F1278.4 X115.186 Y107.203 E100.39082
G1 F1293.1 X115.172 Y106.804 E100.39949
G1 F1268.8 X115.118 Y106.423 E100.408
G1 F1007.5 X114.97 Y106.046 E100.41928
G1 F848 X114.847 Y105.623 E100.43386
G1 F843.8 X114.714 Y105.219 E100.448
G1 X114.608 Y104.973 E100.45691
G1 X114.431 Y104.685 E100.46816
G1 X114.113 Y104.378 E100.48286
G1 X113.87 Y104.214 E100.49261
G1 X113.4 Y103.999 E100.5098
G1 X113.129 Y103.906 E100.51933
G1 X112.671 Y103.768 E100.53524
G1 X112.113 Y103.629 E100.55436
G1 X111.607 Y103.547 E100.57141
G1 X111.229 Y103.516 E100.58403
G1 X110.957 Y103.517 E100.59308
G1 X110.555 Y103.544 E100.60648
G1 F967.1 X110.087 Y103.547 E100.62006
G1 F1148 X109.82 Y103.588 E100.62666
G1 F1125 X109.303 Y103.721 E100.63998
G1 F1004.5 X108.978 Y103.87 E100.64997
G1 F927.2 X108.877 Y103.927 E100.65348
G1 F1001.5 X108.524 Y104.081 E100.66427
G1 F1283.3 X107.931 Y104.387 E100.67886
G1 F1599.5 X107.662 Y104.593 E100.68481
G1 F1273.6 X107.4 Y104.873 E100.69326
G1 X107.779 Y104.755 E100.702
G1 F1480.3 X108.07 Y104.56 E100.70864
G1 F1245.4 X108.526 Y104.393 E100.71959
G1 F1078.3 X108.833 Y104.304 E100.7279
G1 F956.1 X109.028 Y104.266 E100.73374
G1 F995.6 X109.426 Y104.024 E100.74687
G1 F1125 X109.881 Y103.87 E100.75885
G1 F1035.3 X110.323 Y103.833 E100.77087
G1 F885.8 X110.579 Y103.881 E100.77912
G1 F843.8 X111.057 Y104.179 E100.79786
G1 X111.375 Y104.307 E100.80926
G1 X111.684 Y104.573 E100.82282
G1 X111.812 Y104.761 E100.83038
G1 X111.923 Y105.032 E100.84012
G1 X111.957 Y105.515 E100.85623
G1 X111.89 Y105.762 E100.86474
G1 X111.685 Y106.129 E100.87872
G1 X111.431 Y106.358 E100.8901
G1 X111.861 Y106.723 E100.90886
G1 X112.138 Y106.734 E100.91808
G1 X112.348 Y106.778 E100.92521
G1 X112.513 Y106.52 E100.9354
G1 X112.557 Y106.356 E100.94105
G1 X112.769 Y105.953 E100.95619
G1 X113.028 Y105.613 E100.97041
G1 X113.344 Y105.447 E100.98228
G1 X113.896 Y105.441 E101.00064
G1 X114.129 Y105.526 E101.00889
G1 X114.632 Y105.972 E101.03125
G1 F929.8 X114.8 Y106.187 E101.03949
G1 F1155.8 X114.916 Y106.832 E101.0554
G1 F1293.1 X114.92 Y107.171 E101.06275
G1 F1278.4 X115.163 Y107.673 E101.075
G1 F2700 E96.075
G0 F9000 X115.183 Y108.426
G0 X114.117 Y108.4
G0 X112.309 Y110.155
G0 X107.067 Y112.556
;TYPE:WALL-OUTER
G1 F2700 E101.075
G1 F843.8 X106.585 Y112.358 E101.09233
G1 X106.141 Y112.049 E101.11032
G1 F850.1 X105.634 Y111.58 E101.13312
G1 F942.7 X105.363 Y111.249 E101.14585
G1 F1048.1 X105.104 Y110.885 E101.15782
G1 F1001.5 X104.921 Y110.429 E101.17158
G1 F909.7 X104.889 Y110.006 E101.18467
G1 F805.5 X104.95 Y109.18 E101.21353
G1 F797.9 X105.119 Y108.778 E101.22886
G1 F843.8 X105.351 Y108.446 E101.24234
G1 X105.384 Y108.011 E101.25685
G1 X105.584 Y107.586 E101.27247
G1 X105.784 Y107.288 E101.2844
G1 F890.5 X106.115 Y107.18 E101.29538
G1 F1099.4 X106.264 Y107.197 E101.29921
G1 F1029 X106.035 Y106.982 E101.30777
G1 F843.8 X105.995 Y106.464 E101.32505
G1 F833.3 X106.197 Y105.914 E101.34478
G1 F823.2 X106.551 Y105.575 E101.36149
G1 F833.3 X106.989 Y105.431 E101.37702
G1 F843.8 X107.331 Y105.384 E101.3885
G1 X107.622 Y105.161 E101.4007
G1 F845.9 X107.864 Y105.061 E101.40938
G1 X108.183 Y104.854 E101.422
G1 F843.8 X108.583 Y104.733 E101.4359
G1 X108.879 Y104.671 E101.44596
G1 X109.166 Y104.635 E101.45558
G1 X109.584 Y104.357 E101.47227
G1 X109.955 Y104.207 E101.48558
G1 X110.144 Y104.191 E101.49189
G1 X110.408 Y104.254 E101.50092
G1 X110.876 Y104.538 E101.51913
G1 X111.192 Y104.663 E101.53043
G1 X111.402 Y104.858 E101.53996
G1 X111.523 Y105.106 E101.54914
G1 F829.2 X111.56 Y105.53 E101.56354
G1 F801.7 X111.34 Y105.929 E101.57949
G1 F763.6 X111.01 Y106.19 E101.59496
G1 F751.7 X110.722 Y106.271 E101.60613
G1 F774.1 X110.469 Y106.412 E101.61663
G1 F863.2 X110.164 Y106.508 E101.62702
G1 F900 X109.734 Y106.501 E101.64043
G1 F843.8 X109.21 Y106.25 E101.65976
G1 X108.934 Y106.296 E101.66906
G1 F854.4 X108.44 Y106.272 E101.68531
G1 F865.4 X108.135 Y106.309 E101.69527
G1 X108.118 Y106.37 E101.69732
G1 X108.163 Y106.45 E101.7003
G1 X108.442 Y106.653 E101.71149
G1 F852.3 X108.631 Y106.689 E101.71783
G1 F841.7 X109.018 Y106.854 E101.73185
G1 F843.8 X109.558 Y107.352 E101.75629
G1 X109.697 Y107.274 E101.76159
G1 X109.838 Y107.037 E101.77076
G1 F867.6 X110.044 Y106.887 E101.779
G1 F914.6 X110.328 Y106.831 E101.78788
G1 F854.4 X110.619 Y106.817 E101.79745
G1 F774.1 X110.878 Y106.686 E101.80797
G1 F751.7 X111.088 Y106.636 E101.81603
G1 F760.1 X111.158 Y106.656 E101.81872
G1 F811.3 X111.71 Y107.121 E101.84369
G1 F843.8 X112.075 Y107.13 E101.85583
G1 X112.494 Y107.218 E101.87007
G1 X112.743 Y106.935 E101.88261
G1 X112.889 Y106.666 E101.89279
G1 X112.927 Y106.518 E101.89787
G1 X113.123 Y106.139 E101.91206
G1 X113.323 Y105.893 E101.92261
G1 X113.403 Y105.851 E101.92561
G1 X113.877 Y105.847 E101.94138
G1 X114.368 Y106.272 E101.96298
G1 X114.52 Y106.542 E101.97328
G1 X114.589 Y106.87 E101.98443
G1 X114.588 Y107.247 E101.99697
G1 X114.761 Y107.6 E102.01004
G1 X114.825 Y107.78 E102.0164
G1 F845.9 X114.968 Y108.102 E102.02809
G1 F850.1 X114.983 Y108.459 E102.03988
G1 F858.8 X114.889 Y108.854 E102.05315
G1 F856.6 X114.743 Y109.218 E102.066
G1 F841.7 X114.683 Y109.336 E102.07041
G1 F856.6 X114.547 Y109.69 E102.08284
G1 F900 X114.299 Y110.13 E102.09859
G1 F934.9 X114.06 Y110.41 E102.10964
G1 F892.9 X113.567 Y110.808 E102.12955
G1 F845.9 X113.264 Y110.931 E102.1404
G1 X113.072 Y111.026 E102.14751
G1 F843.8 X112.765 Y111.071 E102.15783
G1 X112.494 Y111.009 E102.16707
G1 X112.048 Y111.022 E102.18191
G1 X111.749 Y110.851 E102.19337
G1 X111.533 Y110.547 E102.20577
G1 X111.263 Y110.414 E102.21578
G1 X110.827 Y110.312 E102.23068
G1 X110.739 Y110.356 E102.23395
G1 X110.406 Y110.722 E102.25041
G1 X110.089 Y110.743 E102.26097
G1 X110.021 Y110.81 E102.26415
G1 X109.946 Y111.089 E102.27376
G1 X109.819 Y111.479 E102.2874
G1 X109.67 Y111.718 E102.29677
G1 F845.9 X109.33 Y112.063 E102.31284
G1 X108.854 Y112.265 E102.32999
G1 F843.8 X108.448 Y112.264 E102.3435
G1 X107.856 Y112.387 E102.36361
G1 X107.389 Y112.534 E102.37989
G1 X107.067 Y112.556 E102.39063
G0 F9000 X106.955 Y112.833
G0 X106.499 Y113.327
G0 X106.458 Y113.625
G1 F843.8 X106.878 Y113.596 E102.40463
G1 X107.31 Y113.551 E102.41907
G1 X107.921 Y113.523 E102.43942
G1 X108.646 Y113.191 E102.46594
G1 X109.18 Y112.898 E102.4862
G1 X109.986 Y112.565 E102.5152
G1 X110.621 Y112.488 E102.53648
G1 X111.218 Y112.384 E102.55663
G1 X111.551 Y112.294 E102.56811
G1 X112.605 Y111.893 E102.60561
G1 F845.9 X113.159 Y111.643 E102.62578
G1 X113.492 Y111.414 E102.63919
G1 F856.6 X114.002 Y110.958 E102.6616
G1 F885.8 X114.385 Y110.593 E102.67836
G1 F890.5 X114.717 Y110.181 E102.69504
G1 F874.4 X114.927 Y109.789 E102.70931
G1 F852.3 X115.135 Y109.321 E102.72617
G1 F848 X115.228 Y109.075 E102.73488
G1 F852.3 X115.384 Y108.469 E102.75548
G1 F848 X115.468 Y107.97 E102.77223
G1 F843.8 X115.502 Y107.663 E102.7825
G1 X115.518 Y107.19 E102.79824
G1 X115.502 Y106.798 E102.81129
G1 X115.457 Y106.406 E102.82441
G1 F845.9 X115.414 Y106.151 E102.83299
G1 X115.227 Y105.499 E102.8555
G1 F843.8 X115.088 Y105.077 E102.87027
G1 X114.964 Y104.789 E102.8807
G1 X114.745 Y104.432 E102.89463
G1 X114.366 Y104.066 E102.91216
G1 X114.067 Y103.864 E102.92416
G1 X113.549 Y103.627 E102.94311
G1 X113.269 Y103.53 E102.95296
G1 X112.777 Y103.382 E102.97005
G1 X112.193 Y103.237 E102.99006
G1 X111.655 Y103.149 E103.0082
G1 X111.245 Y103.116 E103.02188
G1 X110.93 Y103.117 E103.03235
G1 F845.9 X110.321 Y103.159 E103.05261
G1 X109.858 Y103.227 E103.06813
G1 F843.8 X109.205 Y103.372 E103.09038
G1 X108.827 Y103.52 E103.10388
G1 X108.342 Y103.778 E103.12215
G1 X107.752 Y104.133 E103.14505
G1 X107.451 Y104.376 E103.15792
G1 X106.821 Y104.859 E103.18432
G1 F833.3 X106.499 Y105.09 E103.19767
G1 F823.2 X106.159 Y105.38 E103.2129
G1 F833.3 X105.986 Y105.568 E103.22151
G1 F843.8 X105.602 Y106.045 E103.24188
G1 X105.364 Y106.387 E103.25573
G1 X105.169 Y106.694 E103.26783
G1 X105.016 Y106.993 E103.279
G1 X104.895 Y107.277 E103.28927
G1 X104.825 Y107.538 E103.29826
G1 X104.729 Y107.821 E103.3082
G1 X104.721 Y107.825 E103.30849
G1 F841.7 X104.539 Y108.705 E103.33846
G1 F794.1 X104.517 Y109.081 E103.35177
G1 F758.4 X104.491 Y109.273 E103.35894
G1 F772.3 X104.476 Y109.682 E103.37381
G1 F835.4 X104.529 Y110.227 E103.3922
G1 F929.8 X104.578 Y110.498 E103.40051
G1 F975.4 X104.676 Y110.752 E103.40835
G1 F1022.7 X104.828 Y111.048 E103.41748
G1 F1041.7 X105.166 Y111.52 E103.43312
G1 F934.9 X105.392 Y111.799 E103.4439
G1 F850.1 X105.76 Y112.306 E103.46458
G1 F843.8 X106.152 Y112.951 E103.48968
G1 X106.241 Y113.448 E103.50647
G1 X106.35 Y113.588 E103.51237
G1 X106.458 Y113.625 E103.51617
G0 F9000 X106.499 Y113.327
G0 X109.462 Y112.266
G0 X111.025 Y111.062
G0 X110.901 Y110.892
;TYPE:FILL
G1 F843.8 X111.722 Y111.714 E103.55481
G1 F2700 E98.55481
G0 F9000 X111.654 Y111.505
G0 X111.189 Y110.621
G0 X111.434 Y109.565
G0 X111.785 Y107.989
G0 X111.805 Y106.904
G0 X112.209 Y105.034
G0 X112.613 Y104.677
G0 X113.007 Y104.474
G0 X113.055 Y104.561
G1 F2700 E103.55481
G1 F843.8 X112.237 Y103.743 E103.59329
G0 F9000 X111.7 Y103.642
G1 F843.8 X111.516 Y104.327 E103.61688
G0 F9000 X111.688 Y104.157
G0 X112.067 Y106.103
G0 X112.293 Y106.26
G0 X112.321 Y106.19
;TYPE:SKIN
G1 F1184.2 X112.076 Y106.096 E103.6231
G1 F1081.7 X112.291 Y105.51 E103.63929
G1 F817.2 X112.332 Y105.201 E103.65
G1 F700.2 X112.324 Y105.072 E103.65518
G1 F686 X112.757 Y104.718 E103.67806
G1 F688.8 X112.913 Y104.707 E103.68443
G1 F709 X113.157 Y104.59 E103.69514
G1 F735.3 X113.724 Y104.616 E103.7168
G1 F751.7 X114.213 Y105.088 E103.74218
G1 X114.191 Y105.14 E103.74428
G1 F743.4 X113.959 Y105.056 E103.7536
G1 F727.4 X113.266 Y105.058 E103.78033
G1 F715.1 X112.888 Y105.219 E103.79646
G1 F710.5 X112.751 Y105.343 E103.80376
G1 F848 X112.549 Y105.693 E103.81713
G1 F1095.8 X112.321 Y106.19 E103.83114
G0 F9000 X112.272 Y106.148
G1 F2700 E98.83114
G0 F9000 X112.236 Y106.238
G0 X110.806 Y106.499
G0 X109.703 Y108.639
;TYPE:WALL-OUTER
G1 F2700 E103.83114
G1 F948 X109.68 Y108.677 E103.83245
G1 X109.615 Y108.639 E103.83468
G1 X109.68 Y108.601 E103.83691
G1 F2700 E98.83691
;MESH:NONMESH
G0 F300 X109.68 Y108.601 Z6.8
G0 F9000 X108.838 Y108.419
G0 X107.51 Y107.035
G0 X107.284 Y106.645
G0 X107.271 Y106.253
G0 X106.916 Y105.089
;TIME_ELAPSED:372.809316
;LAYER:33
;TYPE:WALL-INNER
;MESH:heart_0.ply
G1 F2700 E103.83691
G1 F1637.1 X107.159 Y104.961 E103.84159
G1 F1271.3 X107.554 Y104.685 E103.85217
G1 F1086.1 X107.717 Y104.595 E103.85695
G1 F924.6 X107.99 Y104.417 E103.86679
G1 F2700 E98.86679
G0 F9000 X109.836 Y103.943
G0 X110.23 Y103.937
G0 X111.336 Y104.495
G0 X111.594 Y104.727
G0 X111.771 Y105.017
G0 X111.846 Y105.572
G0 X111.551 Y106.075
G0 X111.327 Y106.28
G0 X110.367 Y106.694
G0 X110.092 Y106.75
G0 X109.647 Y106.854
G1 F2700 E103.86679
G1 F1042.3 X109.588 Y106.888 E103.86861
G1 X109.647 Y106.922 E103.87043
G1 X109.668 Y106.888 E103.8715
G0 F9000 X110.092 Y106.75
G0 X110.367 Y106.694
G0 X110.82 Y106.545
G1 F1316.1 X110.931 Y106.515 E103.87394
G0 F9000 X112.551 Y106.785
G0 X112.895 Y105.212
G0 X113.451 Y104.917
G0 X113.958 Y105.164
G0 X114.523 Y106.141
G0 X115.206 Y107.634
G1 F1115 X115.221 Y107.357 E103.88089
G1 F1079.1 X115.205 Y106.816 E103.89488
G1 F1007.8 X115.08 Y106.181 E103.9128
G1 F897.4 X114.945 Y105.862 E103.92357
G1 F771.5 X114.714 Y105.22 E103.94825
G1 F711 X114.581 Y104.92 E103.96113
G1 F696.3 X114.386 Y104.656 E103.97429
G1 F668.5 X114.173 Y104.453 E103.98657
G1 F638 X113.964 Y104.315 E103.99752
G1 F682.1 X113.766 Y104.159 E104.00783
G1 F789.7 X113.488 Y104.002 E104.01912
G1 F839 X113.058 Y103.849 E104.0343
G1 X112.223 Y103.62 E104.0631
G1 X111.892 Y103.555 E104.07431
G1 X111.49 Y103.501 E104.08781
G1 X111.166 Y103.472 E104.09862
G1 X110.562 Y103.504 E104.11874
G1 F880.9 X110.377 Y103.503 E104.1246
G1 F1001.8 X110.124 Y103.517 E104.13166
G1 F1126.2 X109.755 Y103.566 E104.14088
G1 F1072.2 X109.236 Y103.719 E104.15497
G1 F975.6 X108.976 Y103.835 E104.16311
G1 F950.7 X108.702 Y103.98 E104.17221
G1 F912 X108.057 Y104.361 E104.19513
G1 F890.2 X108.01 Y104.4 E104.19705
G1 F924.6 X108.789 Y104.22 E104.22118
G1 F948.1 X109.043 Y104.203 E104.22867
G1 F972.8 X109.362 Y104.031 E104.23907
G1 F1032.7 X109.785 Y103.851 E104.25149
G1 F1029.5 X110.304 Y103.811 E104.2656
G1 F907.1 X110.592 Y103.899 E104.27487
G1 F839 X111.069 Y104.21 E104.29381
G1 X111.427 Y104.356 E104.30667
G1 X111.73 Y104.633 E104.32032
G1 X111.91 Y104.954 E104.33256
G1 X111.944 Y105.084 E104.33703
G1 F697.7 X112.074 Y105.439 E104.35215
G1 F630.8 X112.03 Y105.631 E104.36086
G1 F744.2 X111.926 Y105.759 E104.36705
G1 F839 X111.686 Y106.157 E104.38251
G1 X111.456 Y106.383 E104.39323
G1 X111.31 Y106.474 E104.39895
G1 X111.636 Y106.633 E104.41102
G1 X111.821 Y106.782 E104.41892
G1 X112.092 Y106.772 E104.42794
G1 X112.324 Y106.799 E104.43571
G1 X112.527 Y106.508 E104.44751
G1 X112.566 Y106.37 E104.45228
G1 X112.743 Y106.008 E104.46568
G1 F754.2 X112.652 Y105.759 E104.47549
G1 F692 X112.635 Y105.418 E104.48926
G1 F729.6 X112.889 Y105.043 E104.50658
G1 F799.1 X113.179 Y104.874 E104.5183
G1 F839 X113.37 Y104.811 E104.52499
G1 F718.7 X113.728 Y104.795 E104.53891
G1 F658.1 X114.046 Y105.002 E104.555
G1 F696.3 X114.166 Y105.157 E104.56286
G1 F703.6 X114.254 Y105.365 E104.57181
G1 F726.4 X114.377 Y105.602 E104.58207
G1 F782.3 X114.413 Y105.777 E104.58844
G1 F865 X114.772 Y106.296 E104.6088
G1 F998.8 X114.879 Y106.745 E104.6217
G1 F1107.6 X114.92 Y107.046 E104.62935
G1 F1115 X115.206 Y107.634 E104.64572
G1 F2700 E99.64572
G0 F9000 X115.24 Y108.312
G0 X114.171 Y108.418
G0 X113.119 Y110.186
G0 X113.26 Y111.354
G1 F2700 E104.64572
G1 F3023.5 X113.057 Y111.462 E104.64784
G0 F9000 X113.038 Y111.427
G0 X109.468 Y112.502
G1 F970 X109.28 Y112.588 E104.65379
G1 F929.7 X108.938 Y112.726 E104.66486
G0 F9000 X109.468 Y112.502
G1 F912 X109.867 Y112.295 E104.67861
G1 F841.1 X110.531 Y112.21 E104.70082
G1 F839 X111.293 Y112.049 E104.72673
G1 X112.07 Y111.759 E104.75431
G1 X112.476 Y111.585 E104.769
G1 X111.997 Y111.528 E104.78505
G1 X111.516 Y111.246 E104.80359
G1 X111.379 Y111.072 E104.81096
G1 X111.217 Y110.781 E104.82203
G1 X111.042 Y110.761 E104.82789
G1 X110.91 Y110.968 E104.83606
G1 X110.724 Y111.164 E104.84504
G1 X110.563 Y111.269 E104.85144
G1 X110.384 Y111.323 E104.85766
G1 X110.27 Y111.689 E104.87041
G1 X110.04 Y112.065 E104.88507
G1 F860.5 X109.657 Y112.4 E104.90157
G1 F934.9 X109.468 Y112.502 E104.90798
G0 F9000 X106.706 Y113.177
G0 X106.501 Y113.354
G1 F897.4 X107.172 Y113.357 E104.92885
G1 F883.2 X107.799 Y113.311 E104.94871
G1 F841.1 X108.022 Y113.232 E104.95656
G1 F867.2 X108.906 Y112.744 E104.98905
G1 F874 X108.424 Y112.728 E105.00445
G1 F860.5 X107.991 Y112.811 E105.01875
G1 F856.2 X107.853 Y112.876 E105.02372
G1 F874 X107.485 Y112.967 E105.03582
G1 F917 X107.149 Y113.001 E105.0461
G1 F876.3 X106.838 Y112.975 E105.05604
G1 F808.7 X106.413 Y112.802 E105.07187
G1 F795.3 X106.475 Y113.019 E105.07979
G1 F826.6 X106.501 Y113.354 E105.09114
G1 F2700 E100.09114
G0 F9000 X106.706 Y113.177
G0 X105.721 Y112.046
G0 X106.219 Y111.069
G0 X105.737 Y109.163
G0 X104.902 Y108.291
G1 F2700 E105.09114
G1 F1598.2 X104.956 Y108.032 E105.09576
G1 F1465.6 X105.082 Y107.674 E105.10298
G1 F1375.5 X105.129 Y107.489 E105.10686
G1 F1440.4 X105.249 Y107.11 E105.11456
G1 F1381.1 X105.584 Y106.595 E105.12697
G1 F2700 E100.12697
G0 F9000 X105.232 Y107.485
G0 X106.224 Y108.046
G0 X106.544 Y111.346
G0 X105.881 Y112.205
G0 X106.7 Y113.145
G0 X107.037 Y112.609
;TYPE:WALL-OUTER
G1 F2700 E105.12697
G1 F839 X106.585 Y112.429 E105.14315
G1 X106.007 Y112.027 E105.16657
G1 F883.2 X105.63 Y111.675 E105.18287
G1 F1020.1 X105.179 Y111.146 E105.20188
G1 F1100.4 X104.931 Y110.73 E105.21417
G1 F1065.4 X104.81 Y110.383 E105.22379
G1 F1004.8 X104.78 Y110.01 E105.23419
G1 F904.6 X104.823 Y109.624 E105.24617
G1 F851.8 X104.839 Y109.237 E105.25886
G1 F834.9 X104.918 Y108.838 E105.27245
G1 F830.7 X105.194 Y108.404 E105.28973
G1 F839 X105.249 Y108.104 E105.29987
G1 X105.395 Y107.775 E105.31185
G1 X105.44 Y107.55 E105.31948
G1 X105.536 Y107.24 E105.33027
G1 X105.756 Y106.933 E105.34283
G1 X105.899 Y106.709 E105.35167
G1 X105.949 Y106.354 E105.3636
G1 F836.9 X106.069 Y106.032 E105.37505
G1 F851.8 X106.208 Y105.83 E105.38309
G1 F854 X106.465 Y105.585 E105.39469
G1 F839 X107.033 Y105.345 E105.4152
G1 X107.306 Y105.251 E105.4248
G1 X107.628 Y105.027 E105.43785
G1 X107.869 Y104.931 E105.44648
G1 F841.1 X108.204 Y104.753 E105.45906
G1 X108.86 Y104.591 E105.48148
G1 F839 X109.156 Y104.575 E105.49134
G1 X109.436 Y104.406 E105.50222
G1 X109.896 Y104.184 E105.51921
G1 X110.155 Y104.177 E105.52782
G1 X110.407 Y104.255 E105.5366
G1 X110.882 Y104.566 E105.55548
G1 X111.209 Y104.699 E105.56722
G1 X111.395 Y104.868 E105.57558
G1 X111.536 Y105.097 E105.58453
G1 X111.599 Y105.526 E105.59895
G1 X111.379 Y105.898 E105.61332
G1 F841.1 X111.163 Y106.11 E105.62336
G1 X110.685 Y106.243 E105.63982
G1 F847.5 X110.222 Y106.537 E105.65788
G1 F856.2 X109.771 Y106.558 E105.6726
G1 F847.5 X109.228 Y106.312 E105.69223
G1 F839 X108.938 Y106.379 E105.70213
G1 X108.558 Y106.388 E105.71477
G1 X108.447 Y106.434 E105.71877
G1 X108.522 Y106.591 E105.72455
G1 X108.951 Y106.748 E105.73975
G1 X109.596 Y107.354 E105.76918
G1 X109.721 Y107.303 E105.77367
G1 F843.2 X110.016 Y107.015 E105.78732
G1 F849.7 X110.298 Y106.895 E105.79738
G1 F847.5 X110.62 Y106.937 E105.80808
G1 F841.1 X111.077 Y106.815 E105.82377
G1 X111.386 Y106.945 E105.83489
G1 F839 X111.689 Y107.189 E105.84783
G1 X112.069 Y107.172 E105.86048
G1 X112.498 Y107.221 E105.87484
G1 X112.742 Y106.93 E105.88747
G1 X112.901 Y106.662 E105.89784
G1 X112.94 Y106.512 E105.90299
G1 X113.187 Y106.014 E105.92148
G1 X113.098 Y105.833 E105.92819
G1 X113.116 Y105.452 E105.94088
G1 X113.159 Y105.355 E105.94441
G1 X113.428 Y105.207 E105.95462
G1 X113.539 Y105.222 E105.95834
G1 X113.749 Y105.331 E105.96621
G1 X113.874 Y105.601 E105.97611
G1 X113.973 Y105.734 E105.98162
G1 X113.99 Y105.887 E105.98674
G1 X114.158 Y106.147 E105.99704
G1 X114.443 Y106.483 E106.01169
G1 X114.53 Y106.797 E106.02253
G1 X114.584 Y107.16 E106.03474
G1 X114.805 Y107.599 E106.05108
G1 F841.1 X115.007 Y108.052 E106.06754
G1 F845.4 X115.038 Y108.45 E106.08072
G1 F862.8 X114.951 Y108.838 E106.09358
G1 F869.5 X114.734 Y109.431 E106.11385
G1 F887.9 X114.571 Y109.831 E106.12742
G1 F945.4 X114.405 Y110.145 E106.13791
G1 F984.2 X114.052 Y110.538 E106.15288
G1 F932.3 X113.558 Y110.927 E106.17171
G1 F858.3 X112.933 Y111.233 E106.19433
G1 F839 X112.133 Y111.145 E106.2211
G1 X111.76 Y110.926 E106.23549
G1 X111.571 Y110.596 E106.24813
G1 X111.535 Y110.492 E106.25179
G1 X111.353 Y110.395 E106.25865
G1 X110.881 Y110.338 E106.27447
G1 X110.734 Y110.473 E106.28111
G1 X110.65 Y110.652 E106.28768
G1 X110.427 Y110.898 E106.29873
G1 X110.125 Y110.975 E106.30909
G1 X110.026 Y111.128 E106.31515
G1 X109.89 Y111.543 E106.32968
G1 X109.731 Y111.804 E106.33984
G1 X109.32 Y112.168 E106.3581
G1 X108.85 Y112.351 E106.37488
G1 X108.399 Y112.33 E106.38989
G1 X107.871 Y112.432 E106.40778
G1 X107.715 Y112.502 E106.41347
G1 X107.348 Y112.601 E106.42611
G1 X107.037 Y112.609 E106.43646
G0 F9000 X106.7 Y113.145
G0 X106.335 Y113.792
G1 F839 X107.324 Y113.726 E106.46943
G1 X107.876 Y113.71 E106.48779
G1 X108.189 Y113.595 E106.49888
G1 X108.799 Y113.256 E106.52209
G1 F841.1 X109.039 Y113.104 E106.53152
G1 X109.453 Y112.923 E106.54651
G1 F839 X109.611 Y112.841 E106.55243
G1 X110.011 Y112.68 E106.56677
G1 X110.598 Y112.604 E106.58646
G1 X111.405 Y112.434 E106.61389
G1 X112.228 Y112.127 E106.6431
G1 X112.593 Y111.971 E106.65631
G1 F841.1 X113.096 Y111.74 E106.67467
G1 X113.407 Y111.559 E106.68661
G1 F867.2 X113.959 Y111.089 E106.70994
G1 F942.7 X114.293 Y110.776 E106.72349
G1 F961.6 X114.684 Y110.364 E106.73997
G1 F919.5 X114.926 Y109.94 E106.75479
G1 F883.2 X115.097 Y109.57 E106.76767
G1 F858.3 X115.248 Y109.178 E106.78132
G1 F860.5 X115.393 Y108.665 E106.79861
G1 F851.8 X115.524 Y107.946 E106.82256
G1 F839 X115.558 Y107.662 E106.83207
G1 X115.571 Y107.347 E106.84255
G1 X115.558 Y106.906 E106.85723
G1 X115.53 Y106.64 E106.86612
G1 X115.443 Y106.094 E106.88451
G1 X115.333 Y105.757 E106.8963
G1 X115.275 Y105.54 E106.90378
G1 X115.125 Y105.077 E106.91996
G1 X114.967 Y104.705 E106.93341
G1 X114.74 Y104.387 E106.9464
G1 X114.478 Y104.107 E106.95915
G1 X114.229 Y103.927 E106.96937
G1 X113.947 Y103.774 E106.98004
G1 X113.622 Y103.623 E106.99196
G1 X113.198 Y103.473 E107.00692
G1 X112.315 Y103.23 E107.03738
G1 X111.958 Y103.16 E107.04948
G1 X111.526 Y103.102 E107.06398
G1 X111.175 Y103.071 E107.0757
G1 X110.648 Y103.093 E107.09324
G1 F841.1 X110.307 Y103.127 E107.10461
G1 X109.661 Y103.235 E107.12634
G1 F839 X109.121 Y103.368 E107.14484
G1 X108.824 Y103.491 E107.15553
G1 X108.516 Y103.651 E107.16708
G1 F841.1 X107.84 Y104.033 E107.19284
G1 X107.183 Y104.542 E107.22041
G1 F839 X106.745 Y104.866 E107.23853
G1 X106.647 Y104.929 E107.24241
G1 F841.1 X106.414 Y105.105 E107.25209
G1 X106.21 Y105.278 E107.26097
G1 F849.7 X105.983 Y105.501 E107.27142
G1 F847.5 X105.658 Y105.919 E107.28885
G1 F839 X105.342 Y106.367 E107.30709
G1 X105.058 Y106.83 E107.32515
G1 X104.915 Y107.132 E107.33627
G1 X104.784 Y107.524 E107.35001
G1 X104.711 Y107.779 E107.35884
G1 X104.601 Y108.23 E107.37428
G1 F828.7 X104.473 Y108.961 E107.39927
G1 F832.8 X104.434 Y109.364 E107.41283
G1 F874 X104.42 Y109.881 E107.42935
G1 F932.3 X104.509 Y110.524 E107.44878
G1 F1013.9 X104.689 Y110.946 E107.46141
G1 F1093.2 X104.939 Y111.325 E107.473
G1 F1096.8 X105.087 Y111.521 E107.47925
G1 F1013.9 X105.276 Y111.8 E107.48852
G1 F895 X105.744 Y112.435 E107.51312
G1 F839 X106.054 Y113.004 E107.53467
G1 X106.104 Y113.548 E107.55284
G1 X106.216 Y113.712 E107.55944
G1 X106.335 Y113.792 E107.56421
G0 F9000 X106.706 Y113.177
G0 X108.874 Y112.598
G0 X109.338 Y112.416
G0 X111.156 Y111.14
G0 X110.998 Y110.99
;TYPE:FILL
G1 F839 X111.786 Y111.778 E107.60128
G1 F2700 E102.60128
G0 F9000 X111.678 Y111.631
G0 X111.285 Y110.606
G0 X111.414 Y109.53
G0 X111.527 Y108.024
G0 X111.764 Y106.966
G0 X112.259 Y106.622
G0 X113.081 Y104.724
G0 X113.26 Y104.766
G1 F2700 E107.60128
G1 F839 X113.171 Y104.677 E107.60546
G0 F9000 X112.879 Y104.385
G1 F839 X112.189 Y103.695 E107.63792
G0 F9000 X111.708 Y103.61
G1 F839 X111.544 Y104.225 E107.65909
G0 F9000 X111.627 Y104.135
G0 X110.812 Y103.745
G0 X110.775 Y103.571
G1 F839 X110.539 Y103.634 E107.66721
G0 F9000 X110.728 Y103.706
G0 X111.594 Y104.727
G0 X111.771 Y105.017
G0 X112.006 Y105.942
G0 X111.654 Y106.438
G0 X111.873 Y106.615
G0 X112.185 Y106.62
G0 X112.176 Y106.486
;TYPE:SKIN
G1 F1194.3 X111.92 Y106.477 E107.6732
G1 X111.846 Y106.422 E107.67535
G1 X111.935 Y106.327 E107.67839
G1 F1238.4 X112.174 Y105.912 E107.68919
G1 F1281 X112.32 Y105.772 E107.69359
G1 X112.424 Y105.993 E107.69891
G1 F1238.4 X112.176 Y106.486 E107.71135
G0 F9000 X112.362 Y106.563
G0 X112.528 Y106.1
G0 X112.536 Y105.341
G0 X112.382 Y105.106
G1 F754.2 X112.254 Y104.788 E107.72403
G1 X112.022 Y104.369 E107.74176
G1 X112.63 Y104.471 E107.76457
G1 X112.971 Y104.441 E107.77723
G1 X113.019 Y104.528 E107.78091
G1 X112.668 Y104.734 E107.79597
G1 X112.382 Y105.106 E107.81333
G1 F2700 E102.81333
G0 F9000 X112.536 Y105.341
G0 X112.146 Y105.141
G0 X110.367 Y106.694
G0 X109.705 Y108.635
;TYPE:WALL-OUTER
G1 F2700 E107.81333
G1 F1096.8 X109.685 Y108.667 E107.81429
G1 X109.629 Y108.635 E107.81593
G1 X109.685 Y108.603 E107.81757
G1 F2700 E102.81757
;MESH:NONMESH
G0 F300 X109.685 Y108.603 Z7
G0 F9000 X107.787 Y104.727
G0 X106.956 Y104.996
;TIME_ELAPSED:388.216559
;LAYER:34
;TYPE:WALL-INNER
;MESH:heart_0.ply
G1 F2700 E107.81757
G1 F2197.7 X107.218 Y104.836 E107.82145
G1 F1653.7 X107.617 Y104.563 E107.82957
G1 F1136.2 X108.124 Y104.28 E107.84377
G0 F9000 X110.218 Y103.916
G0 X110.527 Y104.034
G0 X111.348 Y104.525
G0 X111.77 Y104.944
G0 X111.914 Y105.558
G0 X111.592 Y106.076
G0 X111.296 Y106.319
G0 X110.523 Y106.681
G0 X109.699 Y106.894
G1 F1024.7 X109.64 Y106.928 E107.84561
G1 X109.699 Y106.962 E107.84746
G1 X109.72 Y106.928 E107.84854
G1 F2700 E102.84854
G0 F9000 X109.095 Y106.629
G0 X108.396 Y107.444
G0 X106.678 Y106.536
G0 X105.481 Y106.586
G1 F2700 E107.84854
G1 F2807.1 X105.255 Y106.95 E107.85278
G1 F3553.7 X105.079 Y107.282 E107.85572
G1 F3151.4 X104.978 Y107.721 E107.85969
G1 F2569.6 X104.926 Y107.87 E107.8614
G1 F2511.6 X104.851 Y108.222 E107.86538
G1 F2700 E102.86538
G0 F9000 X104.827 Y108.207
G0 X104.717 Y108.569
G0 X105.633 Y109.118
G0 X106.2 Y111.151
G0 X105.647 Y112.074
G0 X106.647 Y113.194
G0 X106.429 Y113.475
G1 F2700 E107.86538
G1 F737.4 X106.674 Y113.432 E107.87475
G1 F797.2 X107.111 Y113.456 E107.88999
G1 F831 X107.758 Y113.446 E107.91162
G1 F767.9 X108.004 Y113.365 E107.92099
G1 F865.4 X108.325 Y113.18 E107.93288
G1 F1246.4 X109.006 Y112.911 E107.9492
G1 F1568.3 X109.169 Y112.856 E107.95225
G1 F1629.5 X109.57 Y112.684 E107.95968
G1 F1347 X109.86 Y112.454 E107.96732
G1 F957.1 X110.52 Y112.334 E107.98678
G1 F835.1 X111.072 Y112.196 E108.00571
G1 X111.497 Y112.06 E108.02055
G1 X112.174 Y111.797 E108.04471
G1 X112.407 Y111.686 E108.05329
G1 X112.076 Y111.646 E108.06438
G1 X111.682 Y111.449 E108.07903
G1 X111.388 Y111.176 E108.09237
G1 X111.224 Y110.792 E108.10626
G1 X111.056 Y110.806 E108.11187
G1 X110.932 Y111.001 E108.11956
G1 X110.644 Y111.257 E108.13237
G1 X110.471 Y111.315 E108.13844
G1 X110.184 Y111.969 E108.1622
G1 X109.834 Y112.342 E108.17921
G1 F933.1 X109.691 Y112.432 E108.18424
G1 F1077.6 X108.826 Y112.749 E108.20798
G1 F968.2 X108.36 Y112.765 E108.22136
G1 F814.7 X108.065 Y112.835 E108.2317
G1 F755.8 X107.837 Y112.945 E108.241
G1 F762.7 X107.523 Y113.035 E108.2529
G1 F822.8 X107.109 Y113.071 E108.26693
G1 F814.7 X106.807 Y113.034 E108.2773
G1 F762.7 X106.34 Y112.845 E108.29565
G1 F745.6 X106.407 Y113.147 E108.30717
G1 F737.4 X106.429 Y113.475 E108.31955
G1 F2700 E103.31955
G0 F9000 X106.647 Y113.194
G0 X108.86 Y112.669
G0 X109.465 Y112.449
G0 X111.345 Y110.617
G0 X112.406 Y110.341
G0 X114.213 Y108.435
G0 X115.251 Y107.603
G1 F2700 E108.31955
G1 F1027.8 X115.243 Y107.077 E108.33377
G1 X115.215 Y106.795 E108.34143
G1 F949 X115.164 Y106.443 E108.35184
G1 F845.7 X115.012 Y105.955 E108.36862
G1 F791.6 X114.945 Y105.804 E108.37442
G1 F760.9 X114.848 Y105.474 E108.38698
G1 F721.5 X114.669 Y105.024 E108.40562
G1 F679 X114.447 Y104.674 E108.42258
G1 F652.4 X114.177 Y104.422 E108.4383
G1 F627.9 X113.893 Y104.239 E108.45325
G1 F710.7 X113.549 Y103.996 E108.46971
G1 F835.1 X113.167 Y103.852 E108.48328
G1 X112.812 Y103.744 E108.49563
G1 X112.348 Y103.618 E108.51162
G1 X111.648 Y103.472 E108.5354
G1 X111.241 Y103.444 E108.54897
G1 F867.6 X110.336 Y103.464 E108.57795
G1 F971.1 X110.058 Y103.491 E108.58594
G1 F1077.6 X109.675 Y103.557 E108.59596
G1 F1060.5 X109.226 Y103.689 E108.60821
G1 F1000.1 X108.961 Y103.806 E108.61626
G1 F957.1 X108.124 Y104.28 E108.64417
G1 X108.777 Y104.13 E108.66362
G1 F982.5 X109.082 Y104.126 E108.67224
G1 F994.2 X109.258 Y104.034 E108.67779
G1 F1053.8 X109.702 Y103.859 E108.69037
G1 F1037.4 X110.298 Y103.779 E108.70647
G1 F900.4 X110.61 Y103.893 E108.71671
G1 F835.1 X111.084 Y104.239 E108.73623
G1 X111.441 Y104.39 E108.74913
G1 F786 X111.89 Y104.831 E108.77137
G1 F703.3 X112.094 Y105.43 E108.79636
G1 F668.1 X112.078 Y105.642 E108.8052
G1 F742.3 X111.905 Y105.881 E108.81624
G1 F835.1 X111.726 Y106.17 E108.82754
G1 X111.378 Y106.465 E108.84272
G1 X110.909 Y106.572 E108.85872
G1 X111.226 Y106.582 E108.86927
G1 X111.52 Y106.675 E108.87952
G1 X111.78 Y106.844 E108.88984
G1 X111.99 Y106.824 E108.89685
G1 X112.294 Y106.836 E108.90697
G1 X112.55 Y106.49 E108.92129
G1 F786 X112.687 Y106.112 E108.9355
G1 F703.3 X112.57 Y105.721 E108.95161
G1 X112.596 Y105.381 E108.96508
G1 F786 X112.806 Y105.064 E108.97852
G1 F835.1 X112.983 Y104.905 E108.98643
G1 X113.288 Y104.793 E108.99724
G1 F710.7 X113.684 Y104.738 E109.01287
G1 F629.1 X114.04 Y104.961 E109.03141
G1 F665.4 X114.248 Y105.262 E109.04668
G1 F724.6 X114.422 Y105.59 E109.06092
G1 F764.4 X114.543 Y105.967 E109.0753
G1 F835.1 X114.742 Y106.296 E109.08809
G1 F949 X114.859 Y106.685 E109.09998
G1 F1006.2 X114.899 Y106.863 E109.10502
G1 F1027.8 X115.023 Y107.154 E109.11357
G1 X115.251 Y107.603 E109.12718
G1 F2700 E104.12718
G0 F9000 X115.302 Y108.221
G0 X114.213 Y108.435
G0 X112.406 Y110.341
G0 X111.345 Y110.617
G0 X109.532 Y112.424
G0 X109.151 Y112.563
G0 X106.648 Y113.21
G0 X107.071 Y112.682
;TYPE:WALL-OUTER
G1 F2700 E109.12718
G1 F835.1 X106.59 Y112.482 E109.1445
G1 X105.946 Y112.05 E109.17029
G1 F845.7 X105.64 Y111.807 E109.18313
G1 F979.6 X105.123 Y111.181 E109.20615
G1 F1140.1 X104.849 Y110.741 E109.21878
G1 F1117.2 X104.749 Y110.389 E109.22787
G1 F1060.5 X104.715 Y110.013 E109.23776
G1 F965.4 X104.755 Y109.624 E109.24901
G1 F915.2 X104.765 Y109.223 E109.26119
G1 F912.7 X104.818 Y108.824 E109.27344
G1 F869.9 X105.109 Y108.319 E109.29205
G1 F835.1 X105.178 Y107.941 E109.30483
G1 X105.239 Y107.793 E109.31015
G1 X105.303 Y107.359 E109.32474
G1 X105.721 Y106.698 E109.35075
G1 F854.3 X105.901 Y106.171 E109.36886
G1 F905.3 X106.108 Y105.842 E109.38079
G1 F915.2 X106.317 Y105.635 E109.38971
G1 F852.2 X106.61 Y105.439 E109.4012
G1 F806.9 X106.915 Y105.285 E109.41297
G1 F818.7 X107.107 Y105.222 E109.41982
G1 F835.1 X107.37 Y105.079 E109.42978
G1 X107.73 Y104.857 E109.44385
G1 X107.909 Y104.788 E109.45023
G1 X108.222 Y104.646 E109.46166
G1 F837.2 X108.54 Y104.562 E109.47257
G1 X108.856 Y104.492 E109.48331
G1 F835.1 X109.168 Y104.5 E109.49369
G1 X109.447 Y104.349 E109.50424
G1 X109.801 Y104.196 E109.51707
G1 X110.182 Y104.158 E109.5298
G1 X110.402 Y104.241 E109.53762
G1 X110.886 Y104.59 E109.55747
G1 X111.215 Y104.729 E109.56935
G1 X111.556 Y105.068 E109.58534
G1 X111.659 Y105.522 E109.60082
G1 X111.402 Y105.922 E109.61664
G1 X111.185 Y106.099 E109.62595
G1 X110.762 Y106.189 E109.64034
G1 X110.249 Y106.537 E109.66095
G1 X109.797 Y106.588 E109.67608
G1 X109.242 Y106.376 E109.69584
G1 X108.925 Y106.455 E109.70671
G1 X108.628 Y106.484 E109.71663
G1 X108.561 Y106.533 E109.71939
G1 X108.592 Y106.58 E109.72127
G1 X108.869 Y106.715 E109.73152
G1 X109.106 Y106.9 E109.74152
G1 X109.636 Y107.372 E109.76512
G1 X109.745 Y107.339 E109.76891
G1 X110.04 Y107.104 E109.78145
G1 X110.3 Y107.009 E109.79066
G1 X110.621 Y107.053 E109.80144
G1 X111.015 Y106.963 E109.81488
G1 X111.346 Y107.035 E109.82615
G1 X111.674 Y107.255 E109.83928
G1 X112.026 Y107.223 E109.85104
G1 X112.483 Y107.249 E109.86626
G1 X112.681 Y106.991 E109.87708
G1 X112.739 Y106.931 E109.87985
G1 X112.921 Y106.655 E109.89085
G1 X112.96 Y106.512 E109.89578
G1 X113.073 Y106.228 E109.90595
G1 X113.07 Y105.988 E109.91393
G1 X113.015 Y105.822 E109.91975
G1 X113.045 Y105.434 E109.93269
G1 X113.173 Y105.261 E109.93985
G1 X113.44 Y105.169 E109.94924
G1 X113.526 Y105.18 E109.95212
G1 X113.779 Y105.356 E109.96237
G1 X114.024 Y105.729 E109.97722
G1 X114.06 Y105.888 E109.98264
G1 X114.174 Y106.169 E109.99272
G1 X114.402 Y106.49 E110.00582
G1 X114.512 Y106.817 E110.0173
G1 X114.555 Y106.98 E110.0229
G1 X114.7 Y107.318 E110.03514
G1 X114.843 Y107.599 E110.04562
G1 F841.4 X115.05 Y108.063 E110.06239
G1 F854.3 X115.073 Y108.5 E110.07662
G1 F867.6 X115.017 Y108.798 E110.08633
G1 F872.2 X114.883 Y109.214 E110.10025
G1 F895.6 X114.7 Y109.721 E110.11696
G1 F962.7 X114.449 Y110.208 E110.13277
G1 F1006.2 X114.026 Y110.667 E110.15
G1 F949 X113.56 Y111.019 E110.1671
G1 F852.2 X113.317 Y111.164 E110.17632
G1 F820.7 X112.879 Y111.337 E110.19226
G1 F831 X112.197 Y111.259 E110.2152
G1 F835.1 X111.922 Y111.129 E110.22532
G1 X111.723 Y110.943 E110.23438
G1 X111.572 Y110.589 E110.24718
G1 X111.54 Y110.363 E110.25477
G1 X110.86 Y110.422 E110.27747
G1 X110.783 Y110.48 E110.28068
G1 X110.626 Y110.743 E110.29087
G1 X110.413 Y110.919 E110.30006
G1 X110.244 Y110.956 E110.30581
G1 X110.154 Y111.037 E110.30984
G1 X109.86 Y111.721 E110.3346
G1 X109.399 Y112.22 E110.3572
G1 X108.822 Y112.425 E110.37756
G1 X108.353 Y112.368 E110.39328
G1 X107.944 Y112.432 E110.40705
G1 X107.714 Y112.537 E110.41545
G1 X107.393 Y112.643 E110.4267
G1 X107.071 Y112.682 E110.43749
G0 F9000 X106.648 Y113.21
G0 X106.317 Y113.927
G1 F835.1 X106.745 Y113.852 E110.45194
G1 X107.339 Y113.846 E110.4717
G1 X107.618 Y113.866 E110.481
G1 X107.916 Y113.843 E110.49094
G1 X108.187 Y113.752 E110.50045
G1 X108.46 Y113.582 E110.51115
G1 X109.133 Y113.191 E110.53703
G1 X109.28 Y113.142 E110.54219
G1 X109.963 Y112.842 E110.567
G1 X110.574 Y112.732 E110.58765
G1 X111.181 Y112.581 E110.60845
G1 X111.638 Y112.436 E110.6244
G1 X111.788 Y112.37 E110.62985
G1 X112.331 Y112.165 E110.64915
G1 F822.8 X113.263 Y111.711 E110.68415
G1 F850 X113.788 Y111.316 E110.70562
G1 F920.2 X114.103 Y111.044 E110.71818
G1 F982.5 X114.29 Y110.868 E110.72544
G1 F985.4 X114.739 Y110.4 E110.74372
G1 F943.6 X114.991 Y109.945 E110.75903
G1 F910.2 X115.127 Y109.646 E110.76906
G1 F879.1 X115.252 Y109.331 E110.77977
G1 F869.9 X115.394 Y108.863 E110.79538
G1 F856.5 X115.518 Y108.266 E110.81515
G1 F839.3 X115.569 Y107.97 E110.82509
G1 F835.1 X115.612 Y107.583 E110.83805
G1 X115.605 Y107.062 E110.85538
G1 X115.545 Y106.45 E110.87583
G1 X115.405 Y105.849 E110.89635
G1 X115.353 Y105.715 E110.90113
G1 X115.246 Y105.335 E110.91426
G1 X115.07 Y104.835 E110.93189
G1 X114.804 Y104.395 E110.94899
G1 X114.474 Y104.065 E110.96452
G1 X114.148 Y103.84 E110.97769
G1 X113.688 Y103.619 E110.99467
G1 X113.295 Y103.473 E111.00861
G1 X112.917 Y103.358 E111.02175
G1 X112.441 Y103.228 E111.03816
G1 X111.703 Y103.074 E111.06324
G1 X111.251 Y103.043 E111.07831
G1 X110.627 Y103.056 E111.09906
G1 X110.274 Y103.082 E111.11084
G1 X109.607 Y103.213 E111.13345
G1 X109.121 Y103.339 E111.15014
G1 X108.811 Y103.466 E111.16129
G1 X107.911 Y103.964 E111.1955
G1 X107.525 Y104.236 E111.2112
G1 X107.132 Y104.545 E111.22783
G1 X106.803 Y104.781 E111.2413
G1 F841.4 X106.202 Y105.238 E111.26622
G1 F883.7 X105.899 Y105.536 E111.27958
G1 F895.6 X105.525 Y106.036 E111.29895
G1 F852.2 X105.2 Y106.532 E111.31827
G1 F835.1 X105.024 Y106.839 E111.33004
G1 X104.882 Y107.136 E111.34099
G1 X104.79 Y107.404 E111.35042
G1 X104.615 Y108.024 E111.37184
G1 F843.5 X104.527 Y108.423 E111.3853
G1 F872.2 X104.482 Y108.675 E111.39345
G1 F900.4 X104.449 Y108.797 E111.39735
G1 F910.2 X104.397 Y109.245 E111.41111
G1 F922.8 X104.385 Y109.71 E111.42511
G1 F982.5 X104.406 Y110.208 E111.43921
G1 F1070.7 X104.454 Y110.458 E111.44581
G1 F1095.2 X104.517 Y110.713 E111.45247
G1 F1098.8 X104.697 Y111.065 E111.46246
G1 F1053.8 X105.183 Y111.774 E111.48512
G1 F922.8 X105.381 Y112.04 E111.4951
G1 F845.7 X105.661 Y112.456 E111.51157
G1 F835.1 X105.922 Y112.93 E111.52957
G1 X105.981 Y113.17 E111.53779
G1 X106.001 Y113.567 E111.55101
G1 X106.082 Y113.742 E111.55743
G1 X106.317 Y113.927 E111.56737
G0 F9000 X106.647 Y113.194
G0 X108.86 Y112.669
G0 X109.465 Y112.449
G0 X111.124 Y111.175
G0 X111.017 Y111.009
;TYPE:FILL
G1 F835.1 X111.843 Y111.834 E111.6062
G1 F2700 E106.6062
G0 F9000 X111.688 Y111.729
G0 X111.349 Y110.593
G0 X111.256 Y109.52
G0 X111.566 Y108.098
G0 X111.73 Y107.028
G0 X111.595 Y106.512
G0 X111.914 Y105.558
G0 X111.599 Y104.159
G0 X111.515 Y104.334
G1 F2700 E111.6062
G1 F835.1 X111.577 Y104.101 E111.61422
G0 F9000 X111.639 Y103.869
G1 F835.1 X111.72 Y103.568 E111.62459
G0 F9000 X110.921 Y103.532
G1 F835.1 X110.445 Y103.659 E111.64097
G0 F9000 X110.663 Y103.676
G0 X111.77 Y104.944
G0 X112.045 Y105.879
G0 X112.152 Y106.048
;TYPE:SKIN
G1 F1228.1 X112.284 Y105.903 E111.64541
G1 X112.361 Y106.136 E111.65096
G1 X112.281 Y106.359 E111.65632
G1 F1237.2 X112.153 Y106.537 E111.66124
G1 F1246.4 X111.86 Y106.544 E111.66777
G1 X111.791 Y106.499 E111.66961
G1 X111.937 Y106.377 E111.67385
G1 F1237.2 X112.152 Y106.048 E111.68267
G0 F9000 X112.045 Y105.879
G0 X112.103 Y105.123
G0 X112.378 Y104.902
G1 F596.5 X112.203 Y104.52 E111.70224
G1 X111.686 Y104.017 E111.73582
G1 X111.739 Y103.941 E111.74014
G1 X111.912 Y103.978 E111.74837
G1 X112.207 Y104.115 E111.76352
G1 X112.549 Y104.132 E111.77946
G1 X112.999 Y104.261 E111.80126
G1 X113.244 Y104.351 E111.81342
G1 X113.079 Y104.386 E111.82127
G1 X112.746 Y104.529 E111.83815
G1 X112.462 Y104.786 E111.85598
G1 X112.378 Y104.902 E111.86265
;MESH:NONMESH
G0 F300 X112.378 Y104.902 Z7.2
G0 F9000 X112.103 Y105.123
G0 X111.348 Y104.525
G0 X110.527 Y104.034
G0 X110.218 Y103.916
G0 X109.73 Y103.962
G0 X108.282 Y104.379
G0 X107.215 Y104.854
G0 X107.17 Y104.792
;TIME_ELAPSED:402.494526
;LAYER:35
;TYPE:WALL-INNER
;MESH:heart_0.ply
G1 F2676.7 X107.488 Y104.576 E111.86649
G1 F1500.9 X108.061 Y104.256 E111.87816
G0 F9000 X109.748 Y103.932
G0 X110.221 Y103.907
G0 X110.528 Y104.017
G0 X111.808 Y104.857
G0 X112.006 Y105.147
G0 X112.094 Y105.553
G0 X111.704 Y106.111
G0 X111.257 Y106.424
G0 X110.725 Y106.638
G0 X109.704 Y106.952
G1 F1349.6 X110.004 Y106.869 E111.88432
G1 F2230.6 X110.21 Y106.837 E111.88682
G0 F9000 X110.212 Y106.873
G0 X112.581 Y106.068
G0 X112.517 Y105.623
G0 X112.626 Y105.137
G0 X113.132 Y104.879
G0 X113.601 Y104.85
G0 X114.013 Y105.183
G0 X114.478 Y105.229
G0 X115.253 Y107.51
G1 F840.8 X115.217 Y106.769 E111.91038
G1 X115.159 Y106.366 E111.92332
G1 F813.2 X115.073 Y106.073 E111.93335
G1 F761.1 X114.999 Y105.878 E111.94066
G1 F740.1 X114.844 Y105.355 E111.96035
G1 F721.8 X114.727 Y105.09 E111.97107
G1 F684.9 X114.561 Y104.777 E111.98489
G1 F642.4 X114.19 Y104.361 E112.00806
G1 F615.3 X113.855 Y104.177 E112.02465
G1 F650.2 X113.503 Y103.927 E112.04238
G1 F745.2 X113.107 Y103.809 E112.05719
G1 F803 X112.959 Y103.752 E112.06247
G1 X112.521 Y103.628 E112.07761
G1 X111.787 Y103.451 E112.10272
G1 X111.237 Y103.403 E112.12108
G1 X110.572 Y103.428 E112.14322
G1 F849.7 X110.248 Y103.431 E112.1534
G1 F953.1 X109.593 Y103.539 E112.172
G1 F988.3 X109.164 Y103.672 E112.18414
G1 F967.5 X108.849 Y103.832 E112.19389
G1 F964.6 X108.435 Y104.066 E112.20706
G1 F994.4 X108.1 Y104.236 E112.21715
G1 X108.46 Y104.131 E112.22722
G1 F964.6 X108.817 Y104.076 E112.23722
G1 X109.091 Y104.082 E112.24481
G1 F967.5 X109.293 Y103.977 E112.2511
G1 F988.3 X109.695 Y103.828 E112.26268
G1 F923 X110.294 Y103.773 E112.28009
G1 F825.7 X110.61 Y103.876 E112.29084
G1 F803 X111.08 Y104.236 E112.31053
G1 X111.427 Y104.379 E112.32301
G1 X111.914 Y104.732 E112.34302
G1 X112.094 Y104.988 E112.35343
G1 F872.8 X112.193 Y105.254 E112.36211
G1 F1013.3 X112.132 Y105.677 E112.37338
G1 F745.2 X111.951 Y106.183 E112.39264
G1 F567.5 X111.871 Y106.28 E112.39855
G1 F609.5 X111.687 Y106.373 E112.40759
G1 F847.5 X111.323 Y106.486 E112.4196
G1 F1316.4 X110.876 Y106.532 E112.42872
G1 F1551.7 X110.448 Y106.806 E112.43746
G1 X110.622 Y106.811 E112.44046
G1 F1240.2 X111.052 Y106.723 E112.44991
G1 F931 X111.55 Y106.751 E112.46422
G1 F733.3 X111.769 Y106.819 E112.47257
G1 F609.5 X112.063 Y106.766 E112.48566
G1 F566.5 X112.21 Y106.771 E112.4926
G1 F567.5 X112.486 Y106.417 E112.51372
G1 F568.5 X112.518 Y106.306 E112.51915
G1 X112.416 Y106.19 E112.52641
G1 F745.2 X112.416 Y105.715 E112.54343
G1 F953.1 X112.463 Y105.23 E112.55708
G1 F827.8 X112.585 Y105.042 E112.56431
G1 F803 X113.146 Y104.726 E112.58573
G1 F745.2 X113.64 Y104.654 E112.60362
G1 F658.2 X113.792 Y104.727 E112.61046
G1 F636 X114.152 Y105.029 E112.63019
G1 F682 X114.456 Y105.515 E112.65264
G1 F728.3 X114.588 Y106.025 E112.67196
G1 F766.6 X114.717 Y106.265 E112.68145
G1 F819.4 X114.931 Y106.855 E112.70191
G1 F840.8 X115.253 Y107.51 E112.72509
G1 F2700 E107.72509
G0 F9000 X115.34 Y108.248
G0 X114.228 Y108.443
G0 X112.363 Y110.436
G0 X111.314 Y110.742
G0 X109.43 Y112.545
G0 X106.571 Y113.276
G0 X106.361 Y113.471
G1 F2700 E112.72509
G1 F663.6 X106.412 Y113.531 E112.72826
G1 X106.627 Y113.494 E112.73704
G1 F698.3 X107.329 Y113.526 E112.76392
G1 F680.5 X107.722 Y113.557 E112.77939
G1 F627.3 X107.883 Y113.52 E112.78643
G1 F725.1 X108.315 Y113.278 E112.80467
G1 F1063.6 X109.481 Y112.852 E112.83584
G1 F1172.3 X109.826 Y112.63 E112.84519
G1 F897.2 X110.468 Y112.486 E112.86477
G1 F803 X111.206 Y112.25 E112.89054
G1 X112.217 Y111.836 E112.92688
G1 X112.426 Y111.736 E112.93459
G1 X112.185 Y111.701 E112.94269
G1 X111.877 Y111.612 E112.95335
G1 X111.636 Y111.475 E112.96257
G1 X111.345 Y111.205 E112.97577
G1 X111.231 Y110.998 E112.98363
G1 X110.965 Y111.069 E112.99279
G1 X110.81 Y111.206 E112.99967
G1 X110.516 Y111.324 E113.01021
G1 X110.391 Y111.572 E113.01944
G1 X110.269 Y111.92 E113.03171
G1 X109.866 Y112.376 E113.05195
G1 F884.9 X109.585 Y112.574 E113.06232
G1 F953.1 X108.795 Y112.83 E113.08559
G1 F805 X108.327 Y112.814 E113.10113
G1 F690.8 X108.115 Y112.849 E113.10944
G1 F658.2 X107.763 Y113.018 E113.12528
G1 F670.6 X107.494 Y113.095 E113.13643
G1 F715.4 X106.918 Y113.086 E113.15793
G1 F698.3 X106.681 Y113.032 E113.16723
G1 F663.6 X106.268 Y112.828 E113.18577
G1 X106.328 Y113.03 E113.19425
G1 X106.361 Y113.471 E113.21205
G0 F9000 X106.32 Y113.994
;TYPE:WALL-OUTER
G1 F803 X106.762 Y113.921 E113.22695
G1 X107.277 Y113.943 E113.24409
G1 X107.732 Y114.019 E113.25944
G1 X108.041 Y113.954 E113.26994
G1 X108.323 Y113.803 E113.28058
G1 X108.473 Y113.696 E113.28671
G1 X108.865 Y113.482 E113.30156
G1 X108.949 Y113.42 E113.30503
G1 X109.361 Y113.236 E113.32004
G1 X109.928 Y113.019 E113.34023
G1 X110.573 Y112.872 E113.36224
G1 X111.343 Y112.626 E113.38912
G1 X112.357 Y112.212 E113.42555
G1 F779.6 X113.017 Y111.883 E113.45081
G1 F809.1 X113.617 Y111.527 E113.47384
G1 F917.7 X114.244 Y110.981 E113.49804
G1 F956 X114.734 Y110.468 E113.51786
G1 F925.7 X114.96 Y110.117 E113.5299
G1 F897.2 X115.119 Y109.795 E113.54059
G1 F868.1 X115.242 Y109.496 E113.55054
G1 F838.6 X115.383 Y109.057 E113.56523
G1 F809.1 X115.555 Y108.279 E113.59153
G1 F799 X115.604 Y107.991 E113.60129
G1 F803 X115.634 Y107.668 E113.61208
G1 X115.638 Y107.373 E113.6219
G1 X115.61 Y106.762 E113.64224
G1 X115.546 Y106.301 E113.65772
G1 X115.46 Y105.957 E113.66951
G1 X115.233 Y105.209 E113.69551
G1 X115.127 Y104.929 E113.70547
G1 X114.933 Y104.535 E113.72008
G1 X114.588 Y104.121 E113.738
G1 X114.34 Y103.923 E113.74856
G1 X114.083 Y103.773 E113.75845
G1 X113.623 Y103.544 E113.77554
G1 X113.267 Y103.441 E113.78787
G1 X113.085 Y103.372 E113.79434
G1 X112.623 Y103.241 E113.81031
G1 X111.852 Y103.055 E113.83669
G1 X111.249 Y103.002 E113.85683
G1 X110.63 Y103.021 E113.87743
G1 F805 X110.181 Y103.056 E113.89237
G1 X109.401 Y103.225 E113.91885
G1 F803 X109.031 Y103.33 E113.93164
G1 X108.669 Y103.513 E113.94513
G1 X107.787 Y104.013 E113.97885
G1 F781.5 X106.705 Y104.831 E114.0252
G1 F783.4 X106.36 Y105.066 E114.03944
G1 F852 X106.035 Y105.345 E114.05286
G1 F939.2 X105.842 Y105.546 E114.06079
G1 F944.7 X105.503 Y106 E114.07681
G1 F825.7 X105.011 Y106.847 E114.10849
G1 F783.4 X104.856 Y107.133 E114.11958
G1 F791.1 X104.75 Y107.438 E114.13048
G1 F748.7 X104.579 Y108.186 E114.15785
G1 F805 X104.432 Y108.732 E114.17661
G1 F902.3 X104.382 Y109.119 E114.18816
G1 F899.7 X104.365 Y109.387 E114.19613
G1 F931 X104.353 Y109.86 E114.20971
G1 F1003.8 X104.397 Y110.409 E114.22436
G1 F1053.1 X104.532 Y110.903 E114.23735
G1 F1019.7 X105.078 Y111.744 E114.26361
G1 F884.9 X105.481 Y112.307 E114.28451
G1 F803 X105.664 Y112.617 E114.29648
G1 X105.882 Y113.05 E114.31261
G1 X105.925 Y113.597 E114.33086
G1 X106.048 Y113.826 E114.3395
G1 X106.32 Y113.994 E114.35013
G0 F9000 X106.571 Y113.276
G0 X106.971 Y112.674
G1 F803 X106.594 Y112.512 E114.36378
G1 X105.656 Y111.907 E114.40091
G1 F882.4 X105.351 Y111.57 E114.41466
G1 F1026.2 X104.989 Y111.06 E114.43094
G1 F1063.6 X104.84 Y110.814 E114.43816
G1 F1053.1 X104.704 Y110.393 E114.44938
G1 F1029.5 X104.676 Y109.995 E114.45973
G1 F947.5 X104.717 Y109.623 E114.47028
G1 F902.3 X104.719 Y109.398 E114.47694
G1 F854.3 X104.778 Y108.777 E114.49645
G1 F762.9 X105.012 Y108.298 E114.51511
G1 F736.7 X105.072 Y107.932 E114.52855
G1 F747 X105.117 Y107.791 E114.53385
G1 F759.3 X105.188 Y107.342 E114.54984
G1 X105.458 Y106.94 E114.56687
G1 F750.5 X105.646 Y106.608 E114.58045
G1 F819.4 X105.787 Y106.212 E114.59415
G1 F936.4 X106.089 Y105.758 E114.6097
G1 F915.1 X106.447 Y105.48 E114.62293
G1 F803 X106.921 Y105.192 E114.64138
G1 F770.3 X107.215 Y105.057 E114.65259
G1 F793.1 X107.63 Y104.801 E114.66901
G1 F803 X107.884 Y104.711 E114.67798
G1 F805 X108.229 Y104.566 E114.69039
G1 X108.565 Y104.483 E114.70187
G1 F803 X108.914 Y104.437 E114.71358
G1 X109.17 Y104.455 E114.72212
G1 X109.455 Y104.306 E114.73281
G1 X109.8 Y104.17 E114.74515
G1 F805 X110.186 Y104.153 E114.75797
G1 X110.403 Y104.226 E114.76556
G1 F803 X110.884 Y104.59 E114.78563
G1 X111.215 Y104.72 E114.79745
G1 X111.629 Y105.022 E114.8145
G1 X111.792 Y105.281 E114.82468
G1 X111.811 Y105.54 E114.83331
G1 X111.536 Y105.936 E114.84935
G1 X111.163 Y106.195 E114.86445
G1 X110.773 Y106.232 E114.87748
G1 F805 X110.236 Y106.57 E114.89853
G1 X109.789 Y106.607 E114.91341
G1 F803 X109.265 Y106.425 E114.93186
G1 X108.937 Y106.532 E114.94334
G1 X108.607 Y106.587 E114.95447
G1 X109.003 Y106.833 E114.96997
G1 X109.084 Y106.908 E114.97364
G1 X109.337 Y107.104 E114.98429
G1 X109.644 Y107.371 E114.99782
G1 X109.738 Y107.372 E115.00095
G1 X110.015 Y107.165 E115.01245
G1 X110.3 Y107.086 E115.02228
G1 X110.638 Y107.123 E115.03359
G1 X111.047 Y107.035 E115.04751
G1 X111.33 Y107.082 E115.05705
G1 X111.664 Y107.268 E115.06977
G1 X112.062 Y107.249 E115.08302
G1 X112.422 Y107.263 E115.095
G1 X112.922 Y106.644 E115.12147
G1 X113.028 Y106.283 E115.13398
G1 X112.967 Y106.041 E115.14228
G1 X112.818 Y105.923 E115.1486
G1 X112.765 Y105.594 E115.15969
G1 X112.859 Y105.334 E115.16888
G1 X113.045 Y105.257 E115.17558
G1 X113.233 Y105.118 E115.18335
G1 X113.543 Y105.105 E115.19367
G1 X113.839 Y105.351 E115.20647
G1 X114.075 Y105.709 E115.22074
G1 X114.199 Y106.189 E115.23723
G1 X114.376 Y106.475 E115.24841
G1 X114.568 Y107 E115.267
G1 X114.869 Y107.617 E115.28984
G1 X114.92 Y107.765 E115.29504
G1 F799 X115.068 Y108.099 E115.30726
G1 F789.2 X115.099 Y108.454 E115.31932
G1 F807 X115.047 Y108.801 E115.33093
G1 F849.7 X114.852 Y109.478 E115.35307
G1 F887.3 X114.723 Y109.799 E115.36348
G1 F925.7 X114.566 Y110.11 E115.37354
G1 F956 X114.379 Y110.367 E115.38242
G1 F967.5 X114.024 Y110.734 E115.39651
G1 F884.9 X113.45 Y111.156 E115.41802
G1 F785.3 X112.978 Y111.383 E115.43583
G1 F781.5 X112.36 Y111.33 E115.45702
G1 F803 X111.943 Y111.215 E115.47141
G1 X111.654 Y110.941 E115.48466
G1 F807 X111.483 Y110.603 E115.49719
G1 F877.6 X111.503 Y110.334 E115.5054
G1 F902.3 X111.397 Y110.457 E115.51021
G1 F827.8 X111.012 Y110.66 E115.52425
G1 F803 X110.834 Y110.667 E115.53018
G1 X110.582 Y110.876 E115.54106
G1 X110.381 Y110.947 E115.54815
G1 X110.199 Y110.952 E115.55421
G1 X110.134 Y111.204 E115.56287
G1 X110.025 Y111.407 E115.57053
G1 X109.915 Y111.717 E115.58147
G1 X109.685 Y111.969 E115.59282
G1 X109.602 Y112.076 E115.59732
G1 X109.313 Y112.33 E115.61012
G1 X108.82 Y112.474 E115.6272
G1 X108.347 Y112.385 E115.64321
G1 X108.005 Y112.418 E115.65464
G1 X107.713 Y112.543 E115.6652
G1 X107.367 Y112.674 E115.67751
G1 X106.971 Y112.674 E115.69068
G0 F9000 X106.7 Y113.317
G0 X109.43 Y112.545
G0 X111.115 Y111.363
G0 X111.123 Y111.115
;TYPE:FILL
G1 F803 X111.891 Y111.882 E115.72678
G1 F2700 E110.72678
G0 F9000 X111.694 Y111.801
G0 X111.314 Y110.742
G0 X110.875 Y109.757
G0 X111.187 Y107.992
G0 X111.716 Y107.048
G0 X111.953 Y106.655
G0 X112.199 Y106.062
G0 X112.806 Y104.783
G0 X112.907 Y104.356
;TYPE:SKIN
G1 F2700 E115.72678
G1 F614.2 X112.375 Y104.654 E115.7533
G1 X112.162 Y104.387 E115.76815
G1 X111.676 Y104.039 E115.79414
G1 X111.294 Y103.864 E115.81242
G1 X111.248 Y103.83 E115.8149
G1 X111.717 Y103.869 E115.83537
G1 X112.346 Y104.017 E115.86347
G1 X112.826 Y104.152 E115.88516
G1 X113.232 Y104.288 E115.90378
G1 X112.907 Y104.356 E115.91822
G1 F2700 E110.91822
G0 F9000 X112.806 Y104.783
G0 X110.291 Y106.866
G0 X109.577 Y108.771
;TYPE:WALL-OUTER
G1 F2700 E115.91822
G1 F1421.2 X109.632 Y108.596 E115.92166
G1 F1415 X109.756 Y108.438 E115.92545
G1 F1402.6 X109.829 Y108.41 E115.92694
G1 X109.902 Y108.458 E115.92861
G1 X109.94 Y108.59 E115.93122
G1 F1415 X109.843 Y108.685 E115.93378
G1 F1421.2 X109.585 Y108.785 E115.93898
G1 X109.577 Y108.771 E115.93929
G1 F2700 E110.93929
;MESH:NONMESH
G0 F300 X109.577 Y108.771 Z7.4
G0 F9000 X109.697 Y107.135
G0 X107.992 Y104.248
;TIME_ELAPSED:415.628562
;LAYER:36
;TYPE:WALL-INNER
;MESH:heart_0.ply
G1 F2700 E115.93929
G1 F1389.7 X108.067 Y104.211 E115.94097
G1 F2700 E110.94097
G0 F9000 X108.887 Y104.189
G0 X109.275 Y106.686
G0 X109.728 Y106.965
G1 F2700 E115.94097
G1 F1733.6 X110.213 Y106.877 E115.94892
G1 F2402.3 X110.651 Y106.819 E115.95406
G1 F1201.1 X110.886 Y106.716 E115.96004
G1 F918.9 X111.165 Y106.692 E115.96856
G0 F9000 X111.517 Y106.711
G1 F720.2 X111.746 Y106.811 E115.97826
G1 F714.1 X112.168 Y106.835 E115.99482
G1 X112.423 Y106.455 E116.01274
G1 X112.248 Y106.186 E116.02531
G1 X111.86 Y106.406 E116.04278
G1 X111.595 Y106.583 E116.05526
G1 F759.2 X111.251 Y106.697 E116.06861
G1 F766.1 X111.517 Y106.711 E116.07833
G1 F2700 E111.07833
G0 F9000 X111.894 Y106.623
G0 X112.703 Y106.438
G0 X114.423 Y106.128
G0 X115.246 Y107.381
G1 F2700 E116.07833
G1 F759.2 X115.192 Y106.583 E116.10779
G1 X115.131 Y106.239 E116.12066
G1 F762.6 X115.015 Y105.819 E116.13664
G1 F771.4 X114.869 Y105.358 E116.15417
G1 F759.2 X114.754 Y105.091 E116.16488
G1 F732.7 X114.63 Y104.852 E116.17515
G1 F709.5 X114.471 Y104.633 E116.18582
G1 F687.8 X114.165 Y104.316 E116.20374
G1 F752.4 X113.483 Y103.897 E116.23349
G1 F840.8 X113.12 Y103.767 E116.24631
G1 X111.987 Y103.45 E116.28544
G1 X111.488 Y103.38 E116.3022
G1 X111.235 Y103.359 E116.31064
G1 X110.962 Y103.362 E116.31972
G1 F896.9 X110.117 Y103.414 E116.34612
G1 F1013 X109.647 Y103.5 E116.35931
G1 F1054.3 X109.359 Y103.575 E116.36721
G1 F1025.4 X109.081 Y103.678 E116.37529
G1 F1019.1 X108.478 Y104.023 E116.39436
G1 F1091.9 X108.168 Y104.165 E116.40309
G1 X108.499 Y104.085 E116.41181
G1 F1022.2 X108.835 Y104.047 E116.42106
G1 X109.085 Y104.051 E116.4279
G1 F1031.7 X109.348 Y103.923 E116.43583
G1 F1025.4 X109.752 Y103.794 E116.44739
G1 F986.3 X110.142 Y103.765 E116.45848
G1 F896.9 X110.568 Y103.827 E116.47191
G1 F840.8 X111.084 Y104.213 E116.49334
G1 X111.394 Y104.299 E116.50404
G1 X111.717 Y104.486 E116.51645
G1 X111.988 Y104.556 E116.52576
G1 X112.251 Y104.729 E116.53623
G1 X112.429 Y104.992 E116.54679
G1 X112.687 Y104.781 E116.55788
G1 X112.975 Y104.7 E116.56783
G1 F789.5 X113.176 Y104.607 E116.57568
G1 F703.6 X113.674 Y104.6 E116.59547
G1 F674 X113.855 Y104.704 E116.60413
G1 F690.6 X114.224 Y105.071 E116.62521
G1 F734.3 X114.491 Y105.567 E116.64666
G1 F764.4 X114.62 Y106.059 E116.66527
G1 F759.2 X114.783 Y106.354 E116.67768
G1 X114.933 Y106.742 E116.69301
G1 X115.246 Y107.381 E116.71922
G0 F9000 X115.346 Y108.121
G1 F2607.1 X115.343 Y108.179 E116.71984
G1 F2700 E111.71984
G0 F9000 X115.382 Y108.177
G0 X115.272 Y108.787
G0 X114.212 Y108.674
G0 X112.463 Y110.471
G0 X111.825 Y111.388
G0 X109.436 Y112.582
G0 X106.472 Y113.325
G0 X106.316 Y113.525
G1 F2700 E116.71984
G1 F650.5 X106.425 Y113.555 E116.7247
G1 X106.561 Y113.533 E116.73062
G1 F693.4 X107.121 Y113.569 E116.75325
G1 X107.668 Y113.646 E116.77553
G1 F612.6 X107.766 Y113.704 E116.78073
G1 F578.9 X107.887 Y113.65 E116.78713
G1 F594.2 X108.116 Y113.479 E116.80058
G1 F634.6 X108.401 Y113.318 E116.815
G1 F749 X108.674 Y113.239 E116.82561
G1 F974.8 X108.976 Y113.136 E116.83477
G1 F1038 X109.462 Y112.997 E116.84839
G1 F899.2 X109.934 Y112.754 E116.8649
G1 F840.8 X110.387 Y112.68 E116.88016
G1 X110.759 Y112.511 E116.89375
G1 X111.202 Y112.343 E116.90951
G1 X111.724 Y112.111 E116.92851
G1 X112.001 Y112.001 E116.93842
G1 X112.519 Y111.741 E116.9577
G1 X112.117 Y111.683 E116.97121
G1 X111.712 Y111.533 E116.98557
G1 X111.33 Y111.182 E117.00283
G1 X111.045 Y111.319 E117.01335
G1 X110.426 Y111.315 E117.03393
G1 X110.365 Y111.716 E117.04742
G1 X110.293 Y111.875 E117.05323
G1 X109.903 Y112.361 E117.07396
G1 F880.4 X109.618 Y112.609 E117.08596
G1 F1016.1 X109.317 Y112.73 E117.09488
G1 F950.1 X108.736 Y112.886 E117.11259
G1 F764.4 X108.171 Y112.845 E117.13332
G1 F683.6 X107.602 Y113.128 E117.15932
G1 F697.8 X106.994 Y113.115 E117.18369
G1 F696.3 X106.539 Y113.023 E117.20233
G1 F650.5 X106.167 Y112.782 E117.22139
G1 X106.246 Y112.975 E117.23035
G1 X106.27 Y113.442 E117.25045
G1 X106.316 Y113.525 E117.25453
G0 F9000 X106.472 Y113.325
G0 X106.971 Y112.692
;TYPE:WALL-OUTER
G1 F840.8 X106.58 Y112.512 E117.26885
G1 X106.431 Y112.405 E117.27495
G1 X105.625 Y111.945 E117.30582
G1 F882.7 X105.289 Y111.619 E117.32065
G1 F1003.9 X104.793 Y110.831 E117.34658
G1 F1110 X104.67 Y110.404 E117.35778
G1 F1099.1 X104.645 Y110.018 E117.36762
G1 F1022.2 X104.681 Y109.553 E117.38038
G1 F974.8 X104.682 Y109.398 E117.38483
G1 X104.735 Y108.887 E117.39957
G1 F939.4 X104.809 Y108.602 E117.40833
G1 F851.4 X104.949 Y108.309 E117.419
G1 F808.5 X105.01 Y107.941 E117.4319
G1 F820.3 X105.046 Y107.797 E117.43696
G1 F845 X105.091 Y107.49 E117.44723
G1 F866.8 X105.179 Y107.258 E117.45523
G1 F842.9 X105.394 Y106.931 E117.46822
G1 F830.4 X105.583 Y106.599 E117.48108
G1 F926.5 X105.746 Y106.154 E117.49539
G1 F1057.6 X105.952 Y105.85 E117.5051
G1 F1054.3 X106.184 Y105.609 E117.51397
G1 F939.4 X106.631 Y105.306 E117.53004
G1 F847.2 X106.981 Y105.086 E117.54369
G1 F800.8 X107.325 Y104.894 E117.55745
G1 F762.6 X107.621 Y104.704 E117.57035
G1 F778.5 X107.81 Y104.661 E117.57731
G1 F824.3 X108.193 Y104.508 E117.5913
G1 F840.8 X108.566 Y104.443 E117.60389
G1 X108.875 Y104.409 E117.61423
G1 X109.168 Y104.419 E117.62398
G1 X109.466 Y104.265 E117.63514
G1 X109.796 Y104.153 E117.64673
G1 X110.151 Y104.14 E117.65855
G1 X110.406 Y104.207 E117.66732
G1 X110.904 Y104.578 E117.68797
G1 X111.229 Y104.67 E117.69921
G1 X111.575 Y104.866 E117.71243
G1 X111.815 Y104.918 E117.7206
G1 F845 X111.991 Y105.03 E117.7275
G1 F853.6 X112.185 Y105.385 E117.74076
G1 F864.6 X112.205 Y105.516 E117.74504
G1 F855.8 X112.07 Y105.77 E117.75444
G1 F840.8 X111.839 Y105.949 E117.76416
G1 X111.664 Y106.01 E117.77033
G1 X111.408 Y106.19 E117.78074
G1 X111.124 Y106.314 E117.79104
G1 X110.755 Y106.337 E117.80334
G1 X110.398 Y106.586 E117.81782
G1 X110.073 Y106.655 E117.82887
G1 X109.803 Y106.626 E117.8379
G1 X109.269 Y106.455 E117.85655
G1 X108.705 Y106.675 E117.87668
G1 X109.335 Y107.097 E117.9019
G1 X109.606 Y107.309 E117.91335
G1 X109.797 Y107.326 E117.91973
G1 X110.09 Y107.16 E117.93093
G1 X110.341 Y107.112 E117.93943
G1 X110.695 Y107.154 E117.95128
G1 X111.088 Y107.069 E117.96466
G1 X111.292 Y107.089 E117.97147
G1 X111.64 Y107.241 E117.9841
G1 X112.287 Y107.278 E118.00566
G1 X112.425 Y107.239 E118.01043
G1 X112.685 Y106.844 E118.02616
G1 X112.85 Y106.633 E118.03506
G1 X112.943 Y106.425 E118.04264
G1 X112.943 Y106.331 E118.04577
G1 X112.812 Y106.244 E118.051
G1 X112.674 Y106.071 E118.05836
G1 F845 X112.585 Y105.833 E118.06677
G1 F849.3 X112.593 Y105.38 E118.08169
G1 F845 X112.855 Y105.151 E118.0932
G1 F840.8 X113.301 Y105.005 E118.10881
G1 X113.564 Y105.045 E118.11766
G1 X113.895 Y105.363 E118.13293
G1 X114.108 Y105.739 E118.1473
G1 X114.198 Y106.083 E118.15913
G1 X114.214 Y106.2 E118.16305
G1 X114.39 Y106.506 E118.17479
G1 X114.545 Y106.907 E118.18909
G1 X114.814 Y107.447 E118.20916
G1 F832.5 X115.075 Y108.105 E118.23294
G1 F814.3 X115.107 Y108.453 E118.24494
G1 F824.3 X115.067 Y108.801 E118.25682
G1 F873.6 X114.911 Y109.446 E118.27807
G1 F918.9 X114.762 Y109.805 E118.2899
G1 F958.2 X114.576 Y110.171 E118.30188
G1 F1003.9 X114.36 Y110.456 E118.31184
G1 F1010 X114.024 Y110.79 E118.32496
G1 F960.9 X113.858 Y110.896 E118.33069
G1 F887.4 X113.502 Y111.155 E118.34456
G1 F847.2 X113.034 Y111.343 E118.36121
G1 F840.8 X112.74 Y111.369 E118.37103
G1 X112.232 Y111.295 E118.3881
G1 X111.947 Y111.198 E118.39812
G1 X111.678 Y110.961 E118.41004
G1 F842.9 X111.555 Y110.764 E118.41775
G1 F1019.1 X111.588 Y110.519 E118.42453
G1 F1273.9 X111.742 Y110.162 E118.43306
G1 F1254.9 X111.754 Y109.909 E118.43871
G1 F1250.3 X111.666 Y109.765 E118.44248
G1 X111.522 Y109.778 E118.44572
G1 X111.478 Y109.899 E118.4486
G1 F1264.4 X111.485 Y110.046 E118.45185
G1 F1016.1 X111.32 Y110.706 E118.47058
G1 F842.9 X111.012 Y110.912 E118.48287
G1 X110.497 Y110.916 E118.49996
G1 X110.019 Y110.75 E118.51674
G1 X110.043 Y111.17 E118.5307
G1 F840.8 X109.977 Y111.632 E118.54622
G1 X109.627 Y112.072 E118.56492
G1 X109.318 Y112.367 E118.57913
G1 X108.787 Y112.51 E118.59742
G1 X108.337 Y112.386 E118.61295
G1 X108.005 Y112.413 E118.62403
G1 X107.379 Y112.685 E118.64673
G1 X106.971 Y112.692 E118.6603
G1 F2700 E113.6603
G0 F9000 X106.684 Y113.329
G0 X107.821 Y113.471
G0 X107.928 Y114.182
G1 F2700 E118.6603
G1 F840.8 X108.163 Y114.059 E118.66912
G1 X108.38 Y113.876 E118.67856
G1 X108.635 Y113.707 E118.68874
G1 X109.074 Y113.475 E118.70525
G1 X109.527 Y113.341 E118.72096
G1 X109.634 Y113.293 E118.72487
G1 X110.04 Y113.146 E118.73923
G1 X110.505 Y113.066 E118.75492
G1 X110.936 Y112.871 E118.77065
G1 X111.364 Y112.709 E118.78588
G1 X111.872 Y112.483 E118.80437
G1 X112.158 Y112.369 E118.81461
G1 X113.304 Y111.796 E118.85722
G1 F851.4 X113.837 Y111.396 E118.87911
G1 F924 X114.235 Y111.053 E118.89501
G1 F1010 X114.594 Y110.688 E118.90919
G1 F995 X114.787 Y110.476 E118.91725
G1 F952.7 X115.02 Y110.095 E118.93035
G1 F926.5 X115.163 Y109.799 E118.94028
G1 F911.4 X115.268 Y109.549 E118.9486
G1 F882.7 X115.372 Y109.226 E118.95935
G1 F851.4 X115.609 Y108.187 E118.99435
G1 F840.8 X115.668 Y107.665 E119.01182
G1 X115.671 Y107.352 E119.02223
G1 X115.612 Y106.539 E119.04934
G1 X115.543 Y106.152 E119.06242
G1 X115.417 Y105.698 E119.07809
G1 X115.348 Y105.505 E119.08491
G1 X115.266 Y105.232 E119.09439
G1 X115.151 Y104.93 E119.10514
G1 X115.005 Y104.634 E119.11611
G1 X114.818 Y104.356 E119.12726
G1 X114.451 Y103.967 E119.14504
G1 X114.093 Y103.743 E119.15909
G1 X113.595 Y103.513 E119.17733
G1 X113.242 Y103.385 E119.18982
G1 X112.069 Y103.058 E119.23033
G1 X111.547 Y102.983 E119.24787
G1 X111.248 Y102.958 E119.25784
G1 X110.936 Y102.963 E119.26822
G1 X110.415 Y102.999 E119.28559
G1 X110.031 Y103.047 E119.29846
G1 X109.266 Y103.223 E119.32457
G1 X108.927 Y103.345 E119.33656
G1 X107.824 Y103.977 E119.37884
G1 F830.4 X107.606 Y104.13 E119.38781
G1 F784 X107.364 Y104.339 E119.39921
G1 F806.5 X106.401 Y104.997 E119.43965
G1 F918.9 X106.053 Y105.285 E119.4534
G1 F1028.5 X105.711 Y105.657 E119.46714
G1 F1057.6 X105.468 Y105.989 E119.47802
G1 F969.2 X105.331 Y106.219 E119.48574
G1 F875.8 X105.227 Y106.416 E119.49286
G1 F853.6 X104.838 Y107.074 E119.5179
G1 F866.8 X104.72 Y107.391 E119.52881
G1 F840.8 X104.6 Y107.887 E119.54578
G1 F808.5 X104.539 Y108.209 E119.55712
G1 F869 X104.413 Y108.712 E119.57381
G1 F960.9 X104.34 Y109.337 E119.59212
G1 F986.3 X104.327 Y109.733 E119.60335
G1 F1034.8 X104.333 Y110.025 E119.61125
G1 F1084.9 X104.382 Y110.517 E119.62399
G1 F1095.5 X104.509 Y110.95 E119.63551
G1 F1099.1 X104.888 Y111.546 E119.65348
G1 F1088.4 X104.973 Y111.703 E119.65807
G1 F942.1 X105.317 Y112.208 E119.67621
G1 F840.8 X105.522 Y112.527 E119.68882
G1 X105.788 Y113.055 E119.70848
G1 X105.818 Y113.572 E119.72571
G1 X105.964 Y113.833 E119.73565
G1 X106.109 Y113.943 E119.74171
G1 X106.398 Y114.022 E119.75167
G1 X106.688 Y113.979 E119.76142
G1 X107.048 Y113.99 E119.7734
G1 X107.447 Y114.081 E119.78701
G1 X107.666 Y114.204 E119.79537
G1 X107.928 Y114.182 E119.80411
G0 F9000 X107.821 Y113.471
G0 X111.301 Y111.534
G0 X111.308 Y111.3
;TYPE:FILL
G1 F840.8 X111.945 Y111.937 E119.83408
G1 F2700 E114.83408
G0 F9000 X111.827 Y111.844
G0 X111.396 Y110.913
G0 X110.682 Y110.061
G0 X109.687 Y109.631
G0 X109.051 Y109.547
G0 X107.574 Y107.104
G0 X107.889 Y106.135
G0 X108.522 Y105.791
G0 X109.167 Y105.564
G0 X110.943 Y105.476
G0 X112.381 Y105.308
G0 X112.916 Y104.592
G0 X113.034 Y104.272
;TYPE:SKIN
G1 F2700 E119.83408
G1 F795.1 X112.602 Y104.409 E119.85002
G1 F816.3 X112.533 Y104.451 E119.85278
G1 F862.4 X112.16 Y104.25 E119.86652
G1 F894.5 X111.846 Y104.16 E119.87674
G1 F904.1 X111.514 Y103.97 E119.88857
G1 F995 X111.497 Y104.003 E119.88961
G1 F1121.1 X111.225 Y103.931 E119.89663
G1 F1132.4 X110.895 Y103.685 E119.90679
G1 X111.117 Y103.662 E119.91231
G1 F1128.6 X111.559 Y103.696 E119.92329
G1 F1001 X111.565 Y103.743 E119.92462
G1 F904.1 X111.921 Y103.793 E119.93573
G1 X112.208 Y103.873 E119.94495
G1 F845 X112.591 Y104.005 E119.95836
G1 F795.1 X112.998 Y104.119 E119.97322
G1 X113.299 Y104.233 E119.98454
G1 X113.034 Y104.272 E119.99397
G1 F2700 E114.99397
G0 F9000 X112.916 Y104.592
G0 X112.381 Y105.308
G0 X110.943 Y105.476
G0 X109.239 Y105.539
G0 X108.522 Y105.791
G0 X107.889 Y106.135
G0 X107.574 Y107.104
G0 X109.106 Y108.003
G0 X109.592 Y108.802
;TYPE:WALL-OUTER
G1 F2700 E119.99397
G1 F1209.8 X109.652 Y108.594 E119.99897
G1 X109.875 Y108.358 E120.00648
G1 X110.004 Y108.409 E120.00968
G1 X110.109 Y108.578 E120.01428
G1 X109.592 Y108.802 E120.02731
G1 F2700 E115.02731
;MESH:NONMESH
G0 F300 X109.592 Y108.802 Z7.6
G0 F9000 X108.944 Y108.199
G0 X107.574 Y107.104
G0 X108.136 Y105.466
G0 X107.747 Y104.328
;TIME_ELAPSED:430.062632
;LAYER:37
;TYPE:WALL-INNER
;MESH:heart_0.ply
G1 F2700 E120.02731
G1 F2038.8 X108.041 Y104.182 E120.03173
G1 F2700 E115.03173
G0 F9000 X108.041 Y104.184
G0 X108.976 Y104.155
G0 X111.609 Y109.915
G0 X111.627 Y110.167
G1 F2700 E120.03173
G1 F2201.9 X111.613 Y110.209 E120.03228
G1 F2700 E115.03228
G0 F9000 X111.641 Y110.213
G0 X111.609 Y109.915
G0 X112.563 Y109.428
G0 X114.238 Y108.453
G0 X115.306 Y107.553
G1 F2700 E120.03228
G1 F838.3 X115.302 Y107.235 E120.0427
G1 F815.5 X115.207 Y106.314 E120.07388
G1 F769.9 X114.864 Y105.269 E120.11311
G1 F735.6 X114.684 Y104.883 E120.12901
G1 F713.4 X114.495 Y104.62 E120.14148
G1 F705.8 X114.24 Y104.338 E120.15628
G1 F707.3 X113.951 Y104.139 E120.1699
G1 F667.3 X113.497 Y103.941 E120.19029
G1 F599.4 X113.067 Y103.814 E120.21083
G1 F538.8 X112.453 Y103.675 E120.24292
G1 F519.3 X112.129 Y103.562 E120.26106
G1 F544.1 X111.575 Y103.442 E120.28967
G1 F564.6 X111.301 Y103.408 E120.3031
G1 F572.4 X111.037 Y103.409 E120.31577
G1 F625.6 X110.466 Y103.365 E120.34091
G1 F780.8 X110.142 Y103.388 E120.35234
G1 F960.2 X109.767 Y103.437 E120.36316
G1 F1025.8 X109.246 Y103.568 E120.37754
G1 F1032.2 X109.005 Y103.683 E120.38465
G1 F1035.4 X108.409 Y104.046 E120.40316
G1 F1154.9 X108.179 Y104.131 E120.40899
G1 X108.416 Y104.067 E120.41482
G1 F1038.7 X109.071 Y104.012 E120.4322
G1 F1035.4 X109.357 Y103.868 E120.4407
G1 F1032.2 X109.775 Y103.759 E120.45219
G1 F971.4 X110.271 Y103.744 E120.46622
G1 F834.1 X110.534 Y103.797 E120.47506
G1 F681 X110.778 Y103.87 E120.48533
G1 F596.2 X110.977 Y104.01 E120.49653
G1 F573.4 X111.089 Y103.969 E120.50225
G1 F565.6 X111.45 Y104.017 E120.51993
G1 F546.8 X111.746 Y104.12 E120.53567
G1 F531 X111.948 Y104.16 E120.54632
G1 F519.3 X112.267 Y104.299 E120.56472
G1 F513.7 X112.553 Y104.354 E120.5803
G1 F517.7 X112.603 Y104.372 E120.58311
G1 F542.4 X112.956 Y104.38 E120.60099
G1 F599.4 X113.377 Y104.444 E120.6205
G1 F667.3 X113.736 Y104.554 E120.63596
G1 F708.8 X113.945 Y104.705 E120.64595
G1 F718 X114.286 Y105.109 E120.66617
G1 F738.9 X114.479 Y105.487 E120.68195
G1 F755.8 X114.623 Y105.926 E120.69873
G1 F754.1 X114.651 Y106.068 E120.704
G1 F779 X114.793 Y106.359 E120.71542
G1 F825.7 X114.84 Y106.516 E120.72087
G1 F838.3 X114.968 Y106.8 E120.73108
G1 X115.198 Y107.27 E120.74822
G1 X115.306 Y107.553 E120.75814
G1 F2700 E115.75814
G0 F9000 X115.383 Y108.398
G0 X114.238 Y108.453
G0 X112.779 Y110.49
G0 X111.992 Y111.386
G0 X107.72 Y113.762
G0 X107.676 Y114.104
G1 F2700 E120.75814
G1 F825.7 X107.857 Y114.008 E120.76496
G1 X108.079 Y113.755 E120.77615
G1 F750.7 X108.267 Y113.425 E120.79005
G1 F761 X108.811 Y113.283 E120.81034
G1 F902.4 X109.145 Y113.17 E120.82107
G1 F935.7 X109.547 Y113.106 E120.83302
G1 F878.4 X109.993 Y112.926 E120.84805
G1 F836.2 X110.367 Y112.85 E120.86059
G1 F825.7 X110.976 Y112.536 E120.88338
G1 X111.182 Y112.449 E120.89081
G1 X111.7 Y112.194 E120.91002
G1 X112.112 Y112.011 E120.92501
G1 X112.619 Y111.744 E120.94407
G1 X112.04 Y111.588 E120.96401
G1 X111.815 Y111.474 E120.9724
G1 X111.591 Y111.275 E120.98237
G1 X111.44 Y111.07 E120.99084
G1 X111.248 Y111.242 E120.99941
G1 X111.113 Y111.302 E121.00433
G1 X110.882 Y111.329 E121.01206
G1 X110.383 Y111.194 E121.02925
G1 X110.358 Y111.571 E121.04182
G1 X110.236 Y111.913 E121.0539
G1 X110.028 Y112.185 E121.06529
G1 X109.963 Y112.291 E121.06942
G1 F834.1 X109.635 Y112.62 E121.08472
G1 F855.7 X109.471 Y112.729 E121.09104
G1 F788.3 X108.719 Y112.928 E121.11814
G1 F681 X108.124 Y112.861 E121.14229
G1 F609.4 X107.953 Y112.971 E121.15145
G1 F679.6 X107.566 Y113.048 E121.1674
G1 F764.6 X107.312 Y113.127 E121.17695
G1 F695.4 X106.968 Y113.131 E121.19054
G1 F627.9 X106.525 Y113.04 E121.21032
G1 F581.5 X106.177 Y112.808 E121.23007
G1 F580.5 X106.057 Y112.746 E121.23646
G1 X106.175 Y113.045 E121.25167
G1 X106.189 Y113.453 E121.27099
G1 X106.283 Y113.548 E121.27731
G1 F582.5 X106.491 Y113.605 E121.28748
G1 F609.4 X106.704 Y113.595 E121.29709
G1 F648.9 X107.125 Y113.639 E121.315
G1 F734 X107.412 Y113.828 E121.32786
G1 F825.7 X107.676 Y114.104 E121.34056
G0 F9000 X107.751 Y114.508
;TYPE:WALL-OUTER
G1 F825.7 X108.075 Y114.365 E121.35234
G1 X108.538 Y113.847 E121.37545
G1 X108.999 Y113.63 E121.3924
G1 X109.141 Y113.552 E121.39779
G1 X109.45 Y113.509 E121.40816
G1 X109.71 Y113.461 E121.41696
G1 X110.116 Y113.309 E121.43138
G1 X110.502 Y113.231 E121.44447
G1 X111.131 Y112.905 E121.46804
G1 X111.358 Y112.809 E121.47623
G1 X111.883 Y112.551 E121.49569
G1 X112.298 Y112.365 E121.51082
G1 X113.146 Y111.915 E121.54275
G1 X113.435 Y111.739 E121.554
G1 X113.726 Y111.535 E121.56582
G1 F897.5 X114.286 Y111.054 E121.58841
G1 F1003.9 X114.555 Y110.791 E121.5987
G1 F997.9 X114.881 Y110.434 E121.61201
G1 F935.7 X115.141 Y109.941 E121.62837
G1 F895.1 X115.271 Y109.644 E121.63831
G1 F857.9 X115.389 Y109.3 E121.64996
G1 F795.9 X115.534 Y108.672 E121.6722
G1 F754.1 X115.564 Y108.494 E121.67877
G1 F782.7 X115.676 Y107.973 E121.69747
G1 F825.7 X115.704 Y107.669 E121.70762
G1 X115.7 Y107.222 E121.72249
G1 X115.599 Y106.238 E121.75539
G1 X115.44 Y105.679 E121.77472
G1 X115.33 Y105.368 E121.78569
G1 X115.268 Y105.141 E121.79352
G1 X115.059 Y104.673 E121.81057
G1 X114.836 Y104.348 E121.82368
G1 X114.527 Y104.011 E121.83888
G1 X114.175 Y103.765 E121.85317
G1 X113.695 Y103.522 E121.87106
G1 X113.232 Y103.351 E121.88748
G1 X112.774 Y103.212 E121.9034
G1 X112.608 Y103.175 E121.90905
G1 X112.252 Y103.064 E121.92146
G1 X111.648 Y102.953 E121.94188
G1 X111.323 Y102.916 E121.95276
G1 X110.957 Y102.924 E121.96494
G1 X110.34 Y102.975 E121.98553
G1 X109.695 Y103.08 E122.00726
G1 X109.124 Y103.229 E122.02689
G1 X108.834 Y103.365 E122.03755
G1 X108.213 Y103.745 E122.06176
G1 X107.747 Y104.004 E122.07949
G1 F799.7 X107.279 Y104.361 E122.09971
G1 F823.7 X106.455 Y104.925 E122.133
G1 F907.4 X106.183 Y105.142 E122.14353
G1 F988.9 X105.872 Y105.433 E122.15536
G1 F1007 X105.49 Y105.903 E122.17188
G1 F917.5 X104.854 Y106.987 E122.2095
G1 F883.1 X104.715 Y107.282 E122.21964
G1 F860.1 X104.597 Y107.742 E122.23481
G1 F821.6 X104.516 Y108.16 E122.24904
G1 F892.7 X104.364 Y108.854 E122.27089
G1 F977.2 X104.303 Y109.536 E122.29014
G1 F988.9 X104.298 Y109.825 E122.29817
G1 F1051.9 X104.343 Y110.447 E122.31445
G1 F1097.3 X104.391 Y110.734 E122.32173
G1 F1079.4 X104.498 Y111.021 E122.32952
G1 F1045.2 X104.908 Y111.713 E122.35066
G1 F1003.9 X104.969 Y111.843 E122.35459
G1 F897.5 X105.363 Y112.442 E122.37653
G1 F825.7 X105.55 Y112.783 E122.38946
G1 X105.695 Y113.143 E122.40237
G1 X105.709 Y113.58 E122.41691
G1 X105.756 Y113.703 E122.42129
G1 X106.029 Y113.983 E122.4343
G1 X106.466 Y114.097 E122.44932
G1 X106.809 Y114.044 E122.46086
G1 F827.8 X107.122 Y114.099 E122.47141
G1 X107.338 Y114.336 E122.48205
G1 F825.7 X107.391 Y114.482 E122.48721
G1 X107.501 Y114.532 E122.49123
G1 X107.751 Y114.508 E122.49958
G1 F2700 E117.49958
G0 F9000 X107.72 Y113.762
G0 X107.49 Y113.55
G0 X106.67 Y113.32
G0 X106.967 Y112.688
G1 F2700 E122.49958
G1 F825.7 X106.576 Y112.501 E122.514
G1 X106.438 Y112.398 E122.51973
G1 X106.093 Y112.22 E122.53264
G1 F855.7 X105.646 Y112.041 E122.54809
G1 F917.5 X105.262 Y111.68 E122.56387
G1 F1019.4 X104.814 Y110.975 E122.58637
G1 F1097.3 X104.684 Y110.662 E122.59486
G1 X104.636 Y110.369 E122.60229
G1 F1082.9 X104.617 Y110.027 E122.61097
G1 F1032.2 X104.654 Y109.269 E122.63117
G1 F988.9 X104.7 Y108.89 E122.64177
G1 F933 X104.806 Y108.516 E122.65321
G1 F853.5 X104.913 Y108.253 E122.66235
G1 F821.6 X104.957 Y107.951 E122.67255
G1 F827.8 X104.996 Y107.795 E122.67788
G1 F849.1 X105.078 Y107.342 E122.69278
G1 F857.9 X105.293 Y106.996 E122.70582
G1 F838.3 X105.335 Y106.943 E122.70803
G1 F834.1 X105.508 Y106.655 E122.71909
G1 F892.7 X105.636 Y106.316 E122.73024
G1 F1019.4 X105.779 Y106.021 E122.73907
G1 F1068.9 X106.087 Y105.663 E122.75121
G1 F1016.3 X106.285 Y105.499 E122.75816
G1 F917.5 X106.918 Y105.068 E122.78108
G1 F840.4 X107.639 Y104.643 E122.80843
G1 F825.7 X108.145 Y104.461 E122.82631
G1 X108.569 Y104.412 E122.84051
G1 X108.722 Y104.406 E122.8456
G1 X108.976 Y104.375 E122.85411
G1 X109.162 Y104.371 E122.8603
G1 X109.474 Y104.208 E122.87201
G1 X109.831 Y104.121 E122.88423
G1 X110.216 Y104.136 E122.89705
G1 X110.481 Y104.233 E122.90643
G1 X110.859 Y104.542 E122.92267
G1 X111.088 Y104.466 E122.9307
G1 X111.313 Y104.493 E122.93823
G1 X111.618 Y104.619 E122.94921
G1 X111.773 Y104.641 E122.95442
G1 X112.105 Y104.804 E122.96672
G1 X112.415 Y104.855 E122.97717
G1 X112.541 Y104.899 E122.98161
G1 X112.909 Y104.868 E122.99389
G1 X113.144 Y104.942 E123.00208
G1 X113.273 Y104.902 E123.00657
G1 X113.589 Y104.956 E123.01724
G1 X113.936 Y105.357 E123.03487
G1 X114.108 Y105.682 E123.0471
G1 X114.225 Y106.055 E123.06011
G1 X114.244 Y106.202 E123.06504
G1 X114.418 Y106.507 E123.07672
G1 X114.471 Y106.662 E123.08216
G1 X114.611 Y106.975 E123.09357
G1 X114.84 Y107.441 E123.11084
G1 F821.6 X115.097 Y108.119 E123.13507
G1 F779 X115.125 Y108.455 E123.14696
G1 F769.9 X115.086 Y108.794 E123.15913
G1 F836.2 X114.947 Y109.443 E123.18093
G1 F892.7 X114.797 Y109.812 E123.19319
G1 F925.2 X114.557 Y110.267 E123.20846
G1 F985.9 X114.325 Y110.564 E123.21896
G1 F994.9 X114.012 Y110.845 E123.23057
G1 F930.4 X113.856 Y110.941 E123.23598
G1 F862.4 X113.531 Y111.164 E123.24853
G1 F825.7 X113.017 Y111.343 E123.26663
G1 X112.634 Y111.333 E123.27937
G1 X112.097 Y111.19 E123.29786
G1 X111.828 Y110.95 E123.30985
G1 F829.9 X111.724 Y110.734 E123.31778
G1 F827.8 X111.724 Y110.592 E123.32249
G1 F825.7 X111.881 Y110.285 E123.33396
G1 X111.965 Y110.203 E123.33786
G1 X111.857 Y109.946 E123.34714
G1 X111.738 Y109.711 E123.3559
G1 X111.474 Y109.674 E123.36476
G1 X111.382 Y109.936 E123.374
G1 F823.7 X111.341 Y110.202 E123.38297
G1 F825.7 X111.337 Y110.586 E123.39575
G1 F829.9 X111.068 Y110.886 E123.40908
G1 F827.8 X110.932 Y110.923 E123.41376
G1 F825.7 X110.603 Y110.84 E123.42504
G1 X110.173 Y110.444 E123.44449
G1 X110.006 Y110.522 E123.45062
G1 X109.936 Y110.827 E123.46102
G1 X109.982 Y111.107 E123.47046
G1 X109.965 Y111.493 E123.48331
G1 X109.891 Y111.701 E123.49066
G1 X109.693 Y111.966 E123.50166
G1 X109.646 Y112.047 E123.50477
G1 X109.321 Y112.372 E123.52006
G1 X108.804 Y112.528 E123.53802
G1 X108.325 Y112.384 E123.55466
G1 X107.926 Y112.409 E123.56795
G1 X107.736 Y112.537 E123.57557
G1 X107.37 Y112.696 E123.58885
G1 X106.967 Y112.688 E123.60225
G0 F9000 X106.67 Y113.32
G0 X107.337 Y113.335
G0 X108.575 Y113.127
G0 X109.162 Y113.115
;TYPE:FILL
G1 F825.7 X109.233 Y112.85 E123.61138
G0 F9000 X109.814 Y112.759
G0 X111.488 Y111.461
G0 X111.299 Y111.29
G1 F825.7 X111.984 Y111.976 E123.64362
G0 F9000 X111.413 Y111.916
G1 F2700 E118.64362
G0 F9000 X111.487 Y110.734
G0 X111.711 Y106.986
G0 X112.127 Y106.854
;TYPE:WALL-INNER
G1 F2700 E123.64362
G1 F943.7 X112.311 Y106.526 E123.65457
G1 X112.268 Y106.469 E123.65664
G1 X112.142 Y106.462 E123.66032
G1 F949.1 X111.518 Y106.649 E123.67917
G1 F971.4 X111.194 Y106.72 E123.68854
G1 F965.8 X111.638 Y106.806 E123.7014
G1 F943.7 X111.713 Y106.829 E123.70369
G1 X112.127 Y106.854 E123.71576
G0 F9000 X111.162 Y106.727
G1 F988.9 X110.889 Y106.775 E123.72346
G1 F994.9 X110.72 Y106.861 E123.72869
G1 F1558 X110.357 Y106.932 E123.73521
G1 F2201.9 X110.021 Y106.947 E123.73941
G1 F1251.1 X109.783 Y106.987 E123.7447
G0 F9000 X109.803 Y107.391
;TYPE:WALL-OUTER
G1 F825.7 X110.197 Y107.188 E123.75944
G1 X110.504 Y107.187 E123.76966
G1 X110.76 Y107.229 E123.77828
G1 X111.135 Y107.08 E123.79171
G1 X111.554 Y107.172 E123.80597
G1 X111.624 Y107.199 E123.80847
G1 X112.166 Y107.231 E123.82653
G1 X112.383 Y107.137 E123.83439
G1 X112.521 Y106.943 E123.84231
G1 X112.667 Y106.67 E123.85261
G1 X112.702 Y106.456 E123.85982
G1 X112.472 Y106.106 E123.87375
G1 X112.099 Y106.084 E123.88618
G1 X111.12 Y106.371 E123.92011
G1 X110.761 Y106.414 E123.93214
G1 X110.355 Y106.667 E123.94805
G1 X110.243 Y106.683 E123.95181
G1 X109.784 Y106.612 E123.96726
G1 X109.269 Y106.452 E123.98519
G1 X108.489 Y106.745 E124.01291
G1 X108.89 Y106.836 E124.02658
G1 X109.323 Y107.104 E124.04352
G1 X109.625 Y107.33 E124.05607
G1 X109.803 Y107.391 E124.06232
G1 F2700 E119.06232
G0 F9000 X109.783 Y107.076
G0 X110.502 Y106.966
G0 X110.855 Y108.827
G1 F2700 E124.06232
G1 F1163 X110.727 Y108.746 E124.0659
G1 X110.323 Y108.608 E124.07598
G1 F1079.4 X110.319 Y108.576 E124.0768
G1 F1007 X109.8 Y108.692 E124.09131
G1 X109.59 Y108.769 E124.09741
G1 X109.67 Y108.599 E124.10253
G1 X109.888 Y108.326 E124.11206
G1 X109.978 Y108.312 E124.11454
G1 X110.322 Y108.457 E124.12473
G1 F1079.4 X110.329 Y108.419 E124.12571
G1 F1163 X110.599 Y108.394 E124.13211
G1 X110.675 Y108.436 E124.13416
G1 X110.855 Y108.827 E124.14433
G1 F2700 E119.14433
;MESH:NONMESH
G0 F300 X110.855 Y108.827 Z7.8
G0 F9000 X110.502 Y106.966
G0 X109.435 Y106.812
;TIME_ELAPSED:444.206370
;LAYER:38
;TYPE:WALL-INNER
;MESH:heart_0.ply
G1 F2700 E124.14433
G1 F1315.3 X109.961 Y107.217 E124.15956
G1 X110.27 Y107.089 E124.16724
G1 F1434.8 X110.54 Y107.078 E124.17292
G1 F1571.5 X110.613 Y107.093 E124.17435
G1 F1599.2 X110.914 Y106.905 E124.18105
G1 F1696.3 X111.194 Y106.851 E124.18613
G1 F1578.3 X111.997 Y106.848 E124.20148
G1 F1423.6 X112.201 Y106.622 E124.20794
G1 X112.06 Y106.577 E124.21108
G1 F1457.9 X111.796 Y106.604 E124.21657
G1 F1512.6 X111.614 Y106.608 E124.2202
G1 F1642.6 X111.168 Y106.648 E124.22843
G1 F1728.6 X110.878 Y106.693 E124.23356
G1 F1627.9 X110.508 Y106.88 E124.24125
G1 F1434.8 X110.248 Y106.955 E124.24694
G1 F1315.3 X109.772 Y106.903 E124.25793
G1 X109.435 Y106.812 E124.26594
G0 F9000 X109.973 Y107.275
G0 X110.023 Y107.802
;TYPE:WALL-OUTER
G1 F907.5 X110.087 Y107.528 E124.2753
G1 X110.423 Y107.394 E124.28733
G1 X110.532 Y107.397 E124.29095
G1 F1083.6 X110.7 Y107.624 E124.29882
G1 F1407 X110.701 Y107.7 E124.30045
G1 F1278.2 X110.748 Y107.382 E124.30804
G1 F1005.6 X111.04 Y107.192 E124.3185
G1 F907.5 X111.233 Y107.15 E124.32507
G1 X112.108 Y107.18 E124.35419
G1 X112.363 Y106.973 E124.36511
G1 X112.534 Y106.711 E124.37552
G1 X112.542 Y106.466 E124.38367
G1 X112.425 Y106.349 E124.38918
G1 X112.091 Y106.244 E124.40082
G1 X111.757 Y106.284 E124.41201
G1 X111.594 Y106.29 E124.41743
G1 X110.789 Y106.394 E124.44443
G1 X110.323 Y106.62 E124.46166
G1 X109.809 Y106.567 E124.47884
G1 X109.27 Y106.412 E124.4975
G1 X108.943 Y106.52 E124.50895
G1 X108.629 Y106.598 E124.51971
G1 X108.233 Y106.68 E124.53316
G1 X108.184 Y106.745 E124.53587
G1 X108.455 Y106.875 E124.54587
G1 X108.904 Y106.921 E124.56088
G1 X109.336 Y107.163 E124.57735
G1 X109.839 Y107.561 E124.59868
G1 X110.023 Y107.802 E124.60877
G1 F2700 E119.60877
G0 F9000 X109.973 Y107.275
G0 X109.021 Y108.026
G0 X108.681 Y108.678
G0 X108.624 Y111.574
G0 X107.071 Y112.707
G1 F2700 E124.60877
G1 F907.5 X106.595 Y112.479 E124.62632
G1 X106.221 Y112.237 E124.64114
G1 F912.1 X105.691 Y112.14 E124.65897
G1 F916.7 X105.194 Y111.687 E124.68111
G1 F1019.7 X105.023 Y111.387 E124.69133
G1 F1156.1 X104.836 Y111.117 E124.69991
G1 F1178.6 X104.681 Y110.81 E124.70871
G1 F1210 X104.6 Y110.372 E124.71983
G1 F1202 X104.583 Y110.017 E124.72875
G1 F1141.6 X104.615 Y109.397 E124.74517
G1 F1113.5 X104.683 Y108.79 E124.76172
G1 F1034.2 X104.811 Y108.41 E124.77343
G1 F938 X104.879 Y108.244 E124.7792
G1 F914.4 X104.928 Y107.948 E124.7891
G1 F912.1 X104.97 Y107.79 E124.79451
G1 F942.9 X105.061 Y107.342 E124.80915
G1 F945.4 X105.453 Y106.713 E124.83281
G1 F975.8 X105.579 Y106.373 E124.84403
G1 F1117 X105.782 Y105.988 E124.85579
G1 F1186.3 X106.055 Y105.672 E124.86642
G1 F1127.4 X106.289 Y105.477 E124.87457
G1 F1022.6 X106.927 Y105.025 E124.89765
G1 F909.8 X107.689 Y104.563 E124.92722
G1 F883.2 X108.169 Y104.416 E124.94437
G1 F907.5 X108.71 Y104.392 E124.96238
G1 X109.005 Y104.318 E124.9725
G1 X109.163 Y104.294 E124.97781
G1 X109.446 Y104.172 E124.98806
G1 X109.86 Y104.109 E125.00199
G1 X110.231 Y104.146 E125.01439
G1 X110.418 Y104.219 E125.02107
G1 X110.772 Y104.495 E125.036
G1 X111.004 Y104.28 E125.04652
G1 X111.226 Y104.202 E125.05435
G1 X111.438 Y104.201 E125.0614
G1 X111.809 Y104.325 E125.07441
G1 X112.124 Y104.47 E125.08594
G1 X112.542 Y104.491 E125.09986
G1 X112.884 Y104.532 E125.11132
G1 X113.108 Y104.647 E125.11969
G1 X113.235 Y104.785 E125.12593
G1 X113.362 Y104.795 E125.13017
G1 X113.6 Y104.909 E125.13895
G1 X113.98 Y105.382 E125.15913
G1 X114.155 Y105.728 E125.17202
G1 X114.257 Y106.074 E125.18402
G1 X114.271 Y106.201 E125.18827
G1 X114.429 Y106.458 E125.1983
G1 X114.474 Y106.609 E125.20354
G1 X114.638 Y106.978 E125.21697
G1 X114.716 Y107.129 E125.22263
G1 X114.933 Y107.604 E125.24
G1 X115.101 Y108.046 E125.25572
G1 X115.102 Y108.464 E125.26963
G1 F870.5 X115.081 Y108.864 E125.28351
G1 F887.6 X114.976 Y109.436 E125.30329
G1 F955.3 X114.832 Y109.8 E125.31566
G1 F994.6 X114.56 Y110.326 E125.33363
G1 F1064.6 X114.343 Y110.599 E125.34352
G1 F1083.6 X114.03 Y110.866 E125.35498
G1 F981.1 X113.723 Y111.057 E125.3661
G1 F912.1 X113.469 Y111.188 E125.37556
G1 F907.5 X113.029 Y111.284 E125.39054
G1 X112.738 Y111.265 E125.40024
G1 X112.446 Y111.134 E125.41089
G1 X112.251 Y110.827 E125.42298
G1 X112.333 Y110.311 E125.44036
G1 X111.92 Y109.826 E125.46155
G1 X111.751 Y109.496 E125.47388
G1 F909.8 X111.517 Y109.443 E125.48184
G1 F947.8 X111.266 Y109.255 E125.49183
G1 F968 X111.335 Y109.414 E125.49723
G1 F928.4 X111.341 Y109.586 E125.50283
G1 F907.5 X111.248 Y109.839 E125.51179
G1 X110.89 Y110.196 E125.52861
G1 X110.611 Y110.293 E125.53843
G1 X110.2 Y110.281 E125.55211
G1 X109.994 Y110.378 E125.55968
G1 X109.901 Y110.575 E125.56693
G1 X109.857 Y110.823 E125.5753
G1 X109.935 Y111.233 E125.58918
G1 X109.866 Y111.683 E125.60433
G1 X109.698 Y111.928 E125.61421
G1 X109.615 Y112.067 E125.61959
G1 F909.8 X109.32 Y112.366 E125.63353
G1 X108.781 Y112.537 E125.65229
G1 X108.313 Y112.382 E125.66864
G1 F907.5 X107.921 Y112.397 E125.68169
G1 X107.761 Y112.516 E125.68832
G1 X107.379 Y112.671 E125.70203
G1 X107.071 Y112.707 E125.71235
G0 F9000 X107.12 Y113.206
G0 X108.115 Y112.982
G0 X108.729 Y113.167
G0 X108.296 Y113.412
G0 X107.762 Y114.197
G0 X107.452 Y114.414
;TYPE:WALL-INNER
G1 F907.5 X107.712 Y114.344 E125.7213
G1 X107.906 Y114.232 E125.72875
G1 X108.069 Y113.92 E125.74046
G1 F916.7 X108.406 Y113.573 E125.75639
G1 F935.6 X109.032 Y113.271 E125.77881
G1 X109.271 Y113.223 E125.78668
G1 F916.7 X109.57 Y113.224 E125.79652
G1 F907.5 X109.824 Y113.145 E125.80537
G1 X110.154 Y113.062 E125.81669
G1 X110.46 Y112.967 E125.82735
G1 X110.97 Y112.653 E125.84727
G1 X111.569 Y112.329 E125.86992
G1 X112.194 Y112.025 E125.89303
G1 X112.796 Y111.683 E125.91606
G1 X112.58 Y111.633 E125.92343
G1 X112.257 Y111.494 E125.93513
G1 X112.086 Y111.313 E125.94341
G1 X111.911 Y111.046 E125.95403
G1 X111.861 Y110.737 E125.96444
G1 X111.908 Y110.432 E125.9747
G1 X111.588 Y110.063 E125.99095
G1 X111.116 Y110.546 E126.01341
G1 X110.69 Y110.692 E126.02839
G1 X110.292 Y110.685 E126.04163
G1 X110.264 Y110.819 E126.04618
G1 X110.343 Y111.253 E126.06085
G1 X110.247 Y111.832 E126.08037
G1 X110.04 Y112.136 E126.09261
G1 X109.941 Y112.301 E126.09901
G1 X109.579 Y112.668 E126.11615
G1 X109.442 Y112.746 E126.1214
G1 F923.7 X108.875 Y112.915 E126.14073
G1 X108.598 Y112.898 E126.1498
G1 F907.5 X108.256 Y112.785 E126.16178
G1 X108.061 Y112.792 E126.16827
G1 X107.879 Y112.904 E126.17538
G1 X107.479 Y113.059 E126.18964
G1 X107.106 Y113.107 E126.20215
G1 X106.918 Y113.079 E126.20847
G1 X106.377 Y112.815 E126.2285
G1 X106.073 Y112.618 E126.24054
G1 X105.757 Y112.564 E126.25121
G1 X105.901 Y112.795 E126.26026
G1 X106.011 Y113.124 E126.2718
G1 X106.022 Y113.514 E126.28478
G1 X106.15 Y113.664 E126.29133
G1 X106.587 Y113.847 E126.30709
G1 X106.855 Y113.84 E126.31601
G1 X107.052 Y113.884 E126.32272
G1 X107.317 Y114.09 E126.33389
G1 X107.401 Y114.223 E126.33912
G1 X107.452 Y114.414 E126.34569
G1 F2700 E121.34569
G0 F9000 X107.762 Y114.197
G0 X109.83 Y112.186
G0 X111.584 Y109.741
G0 X111.266 Y109.255
;TYPE:WALL-OUTER
G1 F2700 E126.34569
G1 F978.5 X111.225 Y109.172 E126.34855
G0 F9000 X111.222 Y109.163
G1 F935.6 X111.183 Y109.019 E126.35336
G1 F883.2 X110.936 Y108.714 E126.36678
G1 F840.3 X110.824 Y108.403 E126.37865
G1 F819.4 X110.646 Y108.124 E126.39084
G1 X110.526 Y108.212 E126.39632
G1 F862.3 X110.359 Y108.228 E126.40219
G1 F887.6 X110.085 Y108.195 E126.41158
G1 F866.4 X110.044 Y108.143 E126.41389
G1 X109.95 Y108.221 E126.41814
G1 X109.707 Y108.559 E126.43265
G1 F872.6 X109.634 Y108.703 E126.43823
G1 F885.4 X110.194 Y108.601 E126.45764
G1 F854.2 X110.545 Y108.647 E126.47015
G1 F852.1 X110.984 Y108.882 E126.48778
G1 F926.1 X111.222 Y109.163 E126.49979
G1 F2700 E121.49979
G0 F9000 X111.584 Y109.741
G0 X112.101 Y110.376
G0 X113.168 Y110.164
G0 X114.138 Y109.236
G0 X115.356 Y108.499
;TYPE:WALL-INNER
G1 F2700 E126.49979
G1 F3241.2 X115.36 Y108.464 E126.50011
G0 F9000 X115.331 Y107.517
G1 F914.4 X115.327 Y107.233 E126.50949
G1 X115.308 Y106.95 E126.51885
G1 F905.3 X115.211 Y106.218 E126.54347
G1 F858.2 X115.102 Y105.92 E126.55463
G1 F823.2 X114.906 Y105.31 E126.57813
G1 F819.4 X114.737 Y104.958 E126.59251
G1 F803.1 X114.596 Y104.727 E126.60268
G1 F790.9 X114.303 Y104.35 E126.62091
G1 F804.9 X114 Y104.131 E126.63493
G1 F806.7 X113.655 Y103.965 E126.64925
G1 F810.3 X113.48 Y103.868 E126.65671
G1 F801.4 X113.2 Y103.745 E126.66823
G1 F753.1 X112.364 Y103.54 E126.70272
G1 F734.8 X112.225 Y103.493 E126.70875
G1 F777.3 X111.635 Y103.356 E126.73227
G1 F812.1 X111.237 Y103.315 E126.74714
G1 F765.9 X110.753 Y103.371 E126.76635
G1 F797.8 X110.401 Y103.36 E126.77967
G1 F970.6 X109.878 Y103.408 E126.796
G1 F1096.7 X109.606 Y103.448 E126.80357
G1 F1138 X109.244 Y103.536 E126.81345
G1 F1174.8 X109.01 Y103.64 E126.82003
G1 F1194.1 X108.342 Y104.057 E126.83994
G1 F1202 X108.657 Y104.043 E126.84785
G1 X108.974 Y103.967 E126.85604
G1 X109.065 Y103.954 E126.85835
G1 F1182.5 X109.355 Y103.827 E126.86643
G1 F1141.6 X109.822 Y103.739 E126.87899
G1 F986.5 X110.357 Y103.76 E126.89538
G1 F797.8 X110.648 Y103.833 E126.90673
G1 F728.9 X110.756 Y103.911 E126.91225
G1 X110.865 Y103.851 E126.9174
G1 F762.6 X111.158 Y103.78 E126.92933
G1 F806.7 X111.553 Y103.793 E126.94412
G1 F787.5 X111.992 Y103.926 E126.9617
G1 F743.9 X112.233 Y104.026 E126.97229
G1 F751.6 X112.551 Y104.057 E126.98512
G1 F792.6 X113.015 Y104.129 E127.003
G1 F813.9 X113.362 Y104.307 E127.01747
G1 F808.5 X113.489 Y104.387 E127.02307
G1 F804.9 X113.787 Y104.517 E127.03526
G1 F803.1 X113.928 Y104.634 E127.04215
G1 F801.4 X114.329 Y105.134 E127.06629
G1 F826.9 X114.546 Y105.592 E127.08479
G1 F834.5 X114.673 Y106.015 E127.10076
G1 F823.2 X114.678 Y106.059 E127.10239
G1 F850.2 X114.803 Y106.299 E127.112
G1 F896.3 X114.848 Y106.472 E127.11802
G1 F914.4 X115.331 Y107.517 E127.15602
G1 F2700 E122.15602
G0 F9000 X115.32 Y108.486
G0 X114.237 Y108.441
G0 X112.921 Y109.669
G0 X107.233 Y114.855
;TYPE:WALL-OUTER
G1 F2700 E127.15602
G1 F907.5 X107.592 Y114.796 E127.16812
G1 X107.87 Y114.714 E127.17776
G1 X108.13 Y114.565 E127.18773
G1 X108.264 Y114.412 E127.19449
G1 X108.385 Y114.175 E127.20334
G1 X108.638 Y113.907 E127.2156
G1 X109.216 Y113.619 E127.23708
G1 X109.626 Y113.626 E127.25072
G1 X109.954 Y113.524 E127.26214
G1 X110.253 Y113.45 E127.27239
G1 X110.627 Y113.334 E127.28541
G1 X111.161 Y113.005 E127.30627
G1 X111.744 Y112.689 E127.32833
G1 X112.386 Y112.377 E127.35207
G1 X112.568 Y112.266 E127.35916
G1 X113.221 Y111.909 E127.38391
G1 X113.461 Y111.756 E127.39338
G1 X113.682 Y111.6 E127.40238
G1 F975.8 X114.247 Y111.133 E127.42505
G1 F1083.6 X114.57 Y110.833 E127.43733
G1 F1055.3 X114.884 Y110.482 E127.4508
G1 F978.5 X115.052 Y110.213 E127.46058
G1 F935.6 X115.283 Y109.717 E127.47824
G1 F905.3 X115.411 Y109.332 E127.49176
G1 F898.6 X115.607 Y108.544 E127.51904
G1 F907.5 X115.707 Y108.039 E127.53616
G1 X115.731 Y107.506 E127.55391
G1 X115.724 Y107.207 E127.56386
G1 X115.702 Y106.898 E127.57416
G1 X115.594 Y106.087 E127.60137
G1 X115.455 Y105.642 E127.61688
G1 X115.262 Y105.082 E127.63658
G1 X115.128 Y104.791 E127.64723
G1 X114.966 Y104.503 E127.65823
G1 X114.744 Y104.211 E127.67043
G1 X114.527 Y103.983 E127.68089
G1 X114.22 Y103.77 E127.69332
G1 X113.946 Y103.624 E127.70365
G1 X113.619 Y103.469 E127.71568
G1 X113.387 Y103.375 E127.72401
G1 X112.321 Y103.058 E127.761
G1 X112.147 Y103.032 E127.76685
G1 X111.701 Y102.938 E127.78201
G1 X111.398 Y102.905 E127.79215
G1 X111.084 Y102.902 E127.80259
G1 X110.789 Y102.917 E127.81242
G1 X110.343 Y102.958 E127.82731
G1 X109.537 Y103.09 E127.85448
G1 X109.123 Y103.2 E127.86873
G1 X108.84 Y103.329 E127.87907
G1 X108.138 Y103.77 E127.90664
G1 X107.771 Y103.971 E127.92056
G1 F883.2 X107.457 Y104.21 E127.93405
G1 F912.1 X106.611 Y104.788 E127.96795
G1 F994.6 X106.247 Y105.064 E127.98182
G1 F1083.6 X105.867 Y105.421 E127.99634
G1 F1174.8 X105.534 Y105.819 E128.00968
G1 F1130.9 X105.218 Y106.298 E128.02499
G1 F989.1 X105.101 Y106.527 E128.03284
G1 F926.1 X104.91 Y106.84 E128.04479
G1 F955.3 X104.727 Y107.178 E128.05694
G1 F947.8 X104.607 Y107.58 E128.0703
G1 F916.7 X104.535 Y107.895 E128.08094
G1 F914.4 X104.492 Y108.151 E128.08951
G1 F1011.2 X104.359 Y108.786 E128.10887
G1 F1120.4 X104.298 Y109.267 E128.12193
G1 F1093.4 X104.267 Y109.64 E128.13227
G1 F1123.9 X104.274 Y110.017 E128.14239
G1 F1186.3 X104.335 Y110.632 E128.15812
G1 F1171 X104.428 Y111.014 E128.16825
G1 F1159.8 X104.568 Y111.27 E128.17585
G1 F1156.1 X104.75 Y111.547 E128.1845
G1 F1019.7 X104.944 Y111.871 E128.19568
G1 F914.4 X105.302 Y112.606 E128.22267
G1 F907.5 X105.531 Y112.949 E128.23638
G1 X105.614 Y113.207 E128.2454
G1 X105.624 Y113.665 E128.26064
G1 X105.883 Y113.97 E128.27394
G1 X106.138 Y114.093 E128.28336
G1 X106.515 Y114.251 E128.29696
G1 X106.856 Y114.241 E128.3083
G1 X107.01 Y114.346 E128.3145
G1 X107.053 Y114.439 E128.31791
G1 X107.064 Y114.761 E128.32863
G1 X107.233 Y114.855 E128.33506
G0 F9000 X107.284 Y114.548
G0 X109.352 Y113.005
G0 X109.146 Y113.172
;TYPE:FILL
G1 F907.5 X109.222 Y112.889 E128.3448
G0 F9000 X109.682 Y112.928
G0 X111.204 Y111.33
G0 X111.294 Y111.285
G1 F907.5 X110.759 Y110.75 E128.36997
G0 F9000 X111.346 Y111.338
G1 F907.5 X112.024 Y112.016 E128.40186
G0 F9000 X111.332 Y111.323
;TYPE:SKIN
G1 F1025.5 X111.118 Y110.902 E128.41576
G1 X111.304 Y110.836 E128.42157
G1 X111.553 Y110.582 E128.43204
G1 X111.534 Y110.94 E128.44259
G1 X111.645 Y111.257 E128.45248
G1 X111.332 Y111.323 E128.46189
G0 F9000 X111.226 Y111.374
G0 X107.868 Y114.074
G0 X107.645 Y113.944
G1 F916.7 X107.576 Y113.842 E128.46595
G1 F981.1 X107.377 Y113.691 E128.47364
G1 F1282.7 X106.971 Y113.58 E128.48354
G1 F1506.3 X106.641 Y113.555 E128.49017
G1 F1390.9 X106.312 Y113.408 E128.49799
G1 F1385.6 X106.301 Y113.111 E128.50447
G1 F1418 X106.781 Y113.334 E128.51573
G1 F1481.7 X107.123 Y113.387 E128.52278
G1 F1141.6 X107.579 Y113.407 E128.53485
G1 F1103.4 X108.144 Y113.088 E128.5526
G1 F1385.6 X108.31 Y113.118 E128.55628
G1 X108.364 Y113.195 E128.55833
G1 X108.309 Y113.3 E128.56091
G1 F1364.7 X108.181 Y113.373 E128.56417
G1 F1090.1 X107.775 Y113.712 E128.57881
G1 F916.7 X107.645 Y113.944 E128.58757
G1 F2700 E123.58757
;MESH:NONMESH
G0 F300 X107.645 Y113.944 Z8
G0 F9000 X107.868 Y114.074
G0 X109.442 Y112.556
G0 X108.852 Y111.611
G0 X108.643 Y108.75
G0 X108.986 Y107.986
G0 X108.826 Y106.724
;TIME_ELAPSED:458.121760
;LAYER:39
;TYPE:WALL-INNER
;MESH:heart_0.ply
G1 F2700 E128.58757
G1 F2550.7 X108.874 Y106.722 E128.58814
G0 F9000 X108.877 Y106.748
G0 X109.465 Y107.027
G0 X109.883 Y107.439
G0 X110.596 Y108.355
G1 F1556.3 X110.484 Y108.146 E128.5928
G1 F1669.5 X110.471 Y107.937 E128.59663
G1 F1543.3 X110.417 Y107.552 E128.60432
G1 F1011.8 X110.436 Y107.278 E128.61261
G1 F909.1 X110.827 Y106.949 E128.62978
G1 F1074 X111.338 Y106.698 E128.64597
G1 F1192.5 X111.214 Y106.671 E128.64922
G1 F1297.9 X110.868 Y106.65 E128.65738
G1 F1130.1 X110.267 Y106.965 E128.67571
G1 F941.8 X109.628 Y106.923 E128.69648
G1 F846.3 X109.905 Y107.154 E128.70949
G1 F922.9 X110.064 Y107.347 E128.71777
G1 F1196.4 X110.268 Y107.887 E128.73251
G1 F1446 X110.26 Y108.146 E128.73798
G1 F1556.3 X110.186 Y108.298 E128.7413
G1 X110.596 Y108.355 E128.74942
G0 F9000 X110.51 Y107.621
G0 X110.636 Y107.285
G0 X111.373 Y106.706
G1 F1232.5 X111.884 Y106.712 E128.76208
G1 F2700 E123.76208
G0 F9000 X114.621 Y106.19
G0 X115.353 Y107.41
G1 F2700 E128.76208
G1 F932.2 X115.317 Y106.8 E128.7821
G1 X115.227 Y106.19 E128.8023
G1 F913.7 X115.107 Y105.8 E128.81594
G1 F880.8 X114.897 Y105.234 E128.83687
G1 F856.2 X114.769 Y104.969 E128.84737
G1 F836.7 X114.616 Y104.722 E128.85798
G1 F834.8 X114.443 Y104.481 E128.86883
G1 F882.9 X114.202 Y104.227 E128.88094
G1 F944.2 X113.948 Y104.055 E128.89086
G1 F984.7 X113.737 Y103.942 E128.89829
G1 F1080.3 X113.346 Y103.711 E128.91113
G1 F1155 X112.83 Y103.556 E128.92537
G1 F1119.8 X112.667 Y103.53 E128.92988
G1 F1055.4 X112.374 Y103.454 E128.93863
G1 F1009.1 X112.175 Y103.418 E128.94476
G1 F1014.6 X111.656 Y103.299 E128.96078
G1 F1017.4 X111.109 Y103.269 E128.97723
G1 F902.4 X110.563 Y103.368 E128.99601
G1 F864.2 X110.327 Y103.365 E129.00435
G1 F1011.8 X109.793 Y103.405 E129.02051
G1 F1151.4 X109.52 Y103.44 E129.02781
G1 F1212.2 X109.111 Y103.544 E129.03844
G1 F1311.8 X108.88 Y103.657 E129.04443
G1 F1440.4 X108.185 Y104.096 E129.06186
G1 F1590 X108.604 Y104.08 E129.06991
G1 F1563 X108.915 Y103.924 E129.07671
G1 F1350.4 X109.205 Y103.823 E129.08366
G1 F1228.4 X109.508 Y103.751 E129.0914
G1 F1137.1 X109.939 Y103.728 E129.10299
G1 F995.4 X110.458 Y103.777 E129.11899
G1 F868.3 X110.613 Y103.872 E129.12538
G1 F816.2 X110.72 Y103.77 E129.13091
G1 F911.4 X111.153 Y103.624 E129.14623
G1 F1052.4 X111.7 Y103.659 E129.16213
G1 F1037.6 X112.098 Y103.778 E129.17436
G1 F1040.5 X112.577 Y103.854 E129.18859
G1 F1116.4 X112.952 Y103.89 E129.1989
G1 F1169.7 X113.286 Y104.033 E129.20839
G1 F1089.9 X113.533 Y104.243 E129.21747
G1 F966.6 X113.956 Y104.517 E129.2334
G1 F874.5 X114.242 Y104.965 E129.25196
G1 F836.7 X114.386 Y105.168 E129.26104
G1 F866.3 X114.56 Y105.51 E129.27457
G1 F906.9 X114.942 Y106.557 E129.3121
G1 F932.2 X115.047 Y106.81 E129.32108
G1 X115.245 Y107.223 E129.33608
G1 X115.353 Y107.41 E129.34316
G0 F9000 X115.437 Y108.105
G1 F2661.6 X115.399 Y108.442 E129.34705
G1 F2700 E124.34705
G0 F9000 X115.439 Y108.444
G0 X115.237 Y109.33
G0 X114.175 Y109.241
G0 X113.195 Y110.384
G0 X107.193 Y114.625
G1 F2700 E129.34705
G1 F918.2 X107.642 Y114.57 E129.36209
G1 X107.949 Y114.386 E129.374
G1 X108.208 Y113.887 E129.3927
G1 X108.594 Y113.586 E129.40898
G1 F902.4 X108.917 Y113.46 E129.42071
G1 F872.4 X109.166 Y113.329 E129.43056
G1 F887.2 X109.626 Y113.325 E129.4464
G1 F918.2 X110.535 Y113.067 E129.47782
G1 X111.006 Y112.723 E129.49722
G1 X111.588 Y112.385 E129.51961
G1 X111.987 Y112.188 E129.53441
G1 X112.249 Y112.043 E129.54437
G1 X112.877 Y111.662 E129.5688
G1 X112.517 Y111.557 E129.58127
G1 X112.241 Y111.404 E129.59177
G1 X112.019 Y110.995 E129.60725
G1 X111.929 Y110.396 E129.62739
G1 X111.641 Y110.064 E129.64201
G1 X111.583 Y109.945 E129.64641
G1 X111.265 Y110.318 E129.66272
G1 X111.093 Y110.454 E129.67001
G1 X110.774 Y110.615 E129.68189
G1 X110.281 Y110.658 E129.69835
G1 X110.233 Y110.837 E129.70452
G1 X110.294 Y111.278 E129.71932
G1 X110.256 Y111.671 E129.73246
G1 X110.181 Y111.908 E129.74072
G1 X109.96 Y112.266 E129.75472
G1 X109.654 Y112.604 E129.76988
G1 X109.466 Y112.739 E129.77758
G1 F898 X108.904 Y112.972 E129.79827
G1 F889.3 X108.435 Y112.919 E129.81448
G1 F911.4 X108.215 Y112.811 E129.82269
G1 F918.2 X108.048 Y112.808 E129.82825
G1 X107.836 Y112.93 E129.83638
G1 X107.431 Y113.044 E129.85038
G1 X107.001 Y113.062 E129.86469
G1 X106.481 Y112.82 E129.88377
G1 X106.129 Y112.592 E129.89772
G1 X106.015 Y112.559 E129.90166
G1 X105.746 Y112.577 E129.91063
G1 X105.611 Y112.537 E129.91531
G1 X105.768 Y112.746 E129.92401
G1 X105.935 Y113.204 E129.94022
G1 X105.965 Y113.551 E129.95181
G1 X106.152 Y113.784 E129.96174
G1 X106.404 Y113.888 E129.97081
G1 X106.715 Y114.161 E129.98457
G1 X106.863 Y114.383 E129.99345
G1 X106.897 Y114.565 E129.99961
G1 X107.193 Y114.625 E130.00965
G0 F9000 X107.231 Y114.52
G0 X106.212 Y113.586
G0 X105.274 Y112.176
G0 X105.295 Y112.159
G1 F2586.6 X105.247 Y112.093 E130.01061
G1 F2700 E125.01061
G0 F9000 X105.222 Y112.113
G0 X105.501 Y112.369
G0 X106.858 Y113.107
G0 X107.072 Y112.651
;TYPE:WALL-OUTER
G1 F2700 E130.01061
G1 F918.2 X106.624 Y112.442 E130.02706
G1 X106.299 Y112.224 E130.04007
G1 X106.054 Y112.154 E130.04855
G1 X105.753 Y112.177 E130.05859
G1 X105.631 Y112.141 E130.06282
G1 X105.443 Y111.909 E130.07275
G1 X105.129 Y111.615 E130.08706
G1 F1037.6 X104.804 Y111.169 E130.1033
G1 F1216.2 X104.627 Y110.838 E130.11273
G1 F1262.2 X104.548 Y110.376 E130.12407
G1 F1257.9 X104.537 Y110.015 E130.13284
G1 F1196.4 X104.56 Y109.743 E130.13981
G1 F1162.3 X104.566 Y109.385 E130.14921
G1 F1158.7 X104.671 Y108.724 E130.16686
G1 F1058.5 X104.802 Y108.321 E130.17908
G1 F966.6 X104.839 Y108.236 E130.18201
G1 F925.2 X104.959 Y107.785 E130.19742
G1 X105.061 Y107.344 E130.21236
G1 F939.4 X105.376 Y106.804 E130.23268
G1 F998.1 X105.547 Y106.377 E130.24676
G1 F1151.4 X105.786 Y105.962 E130.25946
G1 F1184.8 X106.133 Y105.602 E130.27235
G1 F1080.3 X106.482 Y105.334 E130.28479
G1 F998.1 X106.936 Y105.009 E130.30188
G1 F939.4 X107.385 Y104.743 E130.31884
G1 F900.2 X107.706 Y104.52 E130.3321
G1 F904.7 X108.204 Y104.398 E130.34941
G1 F913.7 X108.422 Y104.411 E130.35671
G1 F918.2 X108.689 Y104.382 E130.36564
G1 X109 Y104.238 E130.37704
G1 X109.475 Y104.109 E130.39341
G1 X109.876 Y104.094 E130.40676
G1 X110.279 Y104.163 E130.42036
G1 X110.683 Y104.432 E130.4365
G1 X110.979 Y104.107 E130.45112
G1 X111.222 Y104.005 E130.45989
G1 X111.627 Y104.025 E130.47338
G1 X112.011 Y104.153 E130.48684
G1 X112.537 Y104.223 E130.50449
G1 X112.892 Y104.245 E130.51632
G1 X113.094 Y104.332 E130.52363
G1 X113.277 Y104.533 E130.53267
G1 X113.625 Y104.766 E130.5466
G1 X113.893 Y105.206 E130.56374
G1 X114.029 Y105.384 E130.57119
G1 X114.211 Y105.728 E130.58413
G1 X114.433 Y106.308 E130.60479
G1 X114.57 Y106.695 E130.61844
G1 X114.688 Y106.981 E130.62873
G1 X114.894 Y107.411 E130.64459
G1 X114.999 Y107.584 E130.65132
G1 F911.4 X115.158 Y108.051 E130.66785
G1 F895.8 X115.142 Y108.529 E130.68416
G1 F864.2 X115.12 Y108.812 E130.69419
G1 F891.5 X115.017 Y109.432 E130.71572
G1 F964 X114.734 Y110.132 E130.73964
G1 F1055.4 X114.505 Y110.527 E130.75285
G1 F1061.5 X114.046 Y110.93 E130.77043
G1 F954 X113.481 Y111.208 E130.79058
G1 F918.2 X112.969 Y111.276 E130.80776
G1 X112.575 Y111.157 E130.82145
G1 X112.409 Y110.897 E130.83171
G1 X112.307 Y110.222 E130.85442
G1 X111.971 Y109.833 E130.87151
G1 X111.773 Y109.391 E130.88762
G1 F966.6 X111.482 Y109.315 E130.89713
G1 F1096.4 X111.272 Y108.953 E130.90878
G1 F1034.6 X111.073 Y108.719 E130.91785
G1 F918.2 X110.998 Y108.39 E130.92907
G1 X110.784 Y108.055 E130.94229
G1 X110.755 Y107.664 E130.95534
G1 X110.841 Y107.413 E130.96416
G1 X111.055 Y107.196 E130.9743
G1 X111.374 Y107.062 E130.9858
G1 X111.974 Y107.053 E131.00576
G1 X112.154 Y106.929 E131.01303
G1 X112.311 Y106.663 E131.02331
G1 X112.315 Y106.529 E131.02777
G1 X112.216 Y106.441 E131.03217
G1 X112.013 Y106.367 E131.03936
G1 X111.718 Y106.372 E131.04917
G1 X111.419 Y106.353 E131.05914
G1 F920.5 X111.239 Y106.328 E131.06516
G1 X110.826 Y106.33 E131.07887
G1 F918.2 X110.307 Y106.54 E131.09749
G1 X109.788 Y106.499 E131.1148
G1 F920.5 X109.261 Y106.354 E131.13294
G1 X108.951 Y106.432 E131.14354
G1 X108.766 Y106.461 E131.14976
G1 F918.2 X108.46 Y106.533 E131.16021
G1 X108.193 Y106.579 E131.16922
G1 X108.12 Y106.628 E131.17215
G1 X108.072 Y106.752 E131.17657
G1 X108.107 Y106.819 E131.17908
G1 X108.474 Y106.982 E131.19244
G1 F920.5 X108.908 Y106.997 E131.20685
G1 X109.345 Y107.238 E131.2234
G1 F918.2 X109.657 Y107.507 E131.23711
G1 X109.701 Y107.62 E131.24114
G1 X109.793 Y107.693 E131.24505
G1 X109.945 Y107.912 E131.25391
G1 X109.953 Y108.073 E131.25927
G1 X109.714 Y108.454 E131.27423
G1 X109.608 Y108.722 E131.28382
G1 X110.252 Y108.61 E131.30556
G1 X110.562 Y108.68 E131.31613
G1 X110.924 Y108.877 E131.32984
G1 F1074 X111.13 Y109.148 E131.33952
G1 F1137.1 X111.269 Y109.425 E131.34784
G1 F966.6 X111.237 Y109.738 E131.35778
G1 F918.2 X110.937 Y110.085 E131.37304
G1 X110.666 Y110.22 E131.38311
G1 X110.204 Y110.257 E131.39852
G1 X109.989 Y110.348 E131.40629
G1 X109.875 Y110.575 E131.41474
G1 X109.828 Y110.827 E131.42326
G1 X109.889 Y111.313 E131.43956
G1 X109.853 Y111.678 E131.45175
G1 X109.612 Y112.062 E131.46683
G1 X109.33 Y112.364 E131.48058
G1 F920.5 X108.822 Y112.556 E131.49859
G1 X108.526 Y112.522 E131.50848
G1 F918.2 X108.323 Y112.413 E131.51614
G1 X107.914 Y112.405 E131.52975
G1 X107.735 Y112.543 E131.53727
G1 X107.364 Y112.65 E131.55011
G1 X107.072 Y112.651 E131.55982
G1 F2700 E126.55982
G0 F9000 X106.858 Y113.107
G0 X105.957 Y112.736
G0 X106.12 Y113.493
G0 X106.737 Y113.969
G0 X106.748 Y114.677
G0 X106.444 Y115.037
G1 F2700 E131.55982
G1 F918.2 X106.739 Y114.945 E131.5701
G1 X107.177 Y115.03 E131.58494
G1 X107.605 Y114.978 E131.59928
G1 X107.879 Y114.893 E131.60882
G1 X108.244 Y114.689 E131.62273
G1 X108.521 Y114.149 E131.64291
G1 X108.811 Y113.93 E131.655
G1 F920.5 X109.079 Y113.834 E131.66444
G1 X109.332 Y113.705 E131.67387
G1 F918.2 X109.668 Y113.729 E131.68507
G1 X110.579 Y113.471 E131.71656
G1 X110.86 Y113.325 E131.72709
G1 X111.206 Y113.069 E131.74141
G1 X111.789 Y112.731 E131.76382
G1 X112.159 Y112.55 E131.77752
G1 X112.457 Y112.385 E131.78885
G1 X113.075 Y112.009 E131.81291
G1 X113.491 Y111.771 E131.82885
G1 X113.812 Y111.538 E131.84205
G1 F1006.3 X114.311 Y111.141 E131.8614
G1 F1126.7 X114.77 Y110.708 E131.8785
G1 F1074 X115 Y110.399 E131.88946
G1 F995.4 X115.139 Y110.133 E131.89867
G1 F959 X115.403 Y109.487 E131.92089
G1 F895.8 X115.521 Y109.038 E131.93672
G1 F848.3 X115.55 Y108.883 E131.94239
G1 F878.7 X115.651 Y108.496 E131.9563
G1 F918.2 X115.71 Y108.221 E131.96565
G1 X115.75 Y107.672 E131.98396
G1 X115.748 Y107.347 E131.99477
G1 X115.713 Y106.765 E132.01416
G1 X115.616 Y106.109 E132.03622
G1 X115.545 Y105.84 E132.04547
G1 X115.447 Y105.534 E132.05616
G1 X115.282 Y105.085 E132.07207
G1 X115.143 Y104.785 E132.08306
G1 X114.969 Y104.488 E132.09451
G1 X114.756 Y104.203 E132.10635
G1 X114.449 Y103.911 E132.12044
G1 X114.141 Y103.715 E132.13258
G1 X113.639 Y103.463 E132.15126
G1 X113.364 Y103.349 E132.16117
G1 X112.93 Y103.209 E132.17633
G1 X112.792 Y103.182 E132.18101
G1 X112.466 Y103.085 E132.19232
G1 X111.653 Y102.923 E132.21989
G1 X111.245 Y102.9 E132.23349
G1 X110.989 Y102.903 E132.242
G1 X110.199 Y102.975 E132.26839
G1 X109.453 Y103.09 E132.29349
G1 X108.979 Y103.221 E132.30985
G1 X108.7 Y103.377 E132.32048
G1 X108.537 Y103.496 E132.32719
G1 X108.129 Y103.763 E132.34341
G1 X107.755 Y103.967 E132.35758
G1 F911.4 X107.153 Y104.409 E132.3826
G1 F941.8 X106.696 Y104.72 E132.40053
G1 F1000.8 X106.259 Y105.051 E132.41726
G1 F1083.5 X105.874 Y105.409 E132.43208
G1 F1192.5 X105.542 Y105.793 E132.44508
G1 F1166 X105.196 Y106.298 E132.46111
G1 F1009.1 X105.025 Y106.617 E132.47207
G1 F922.9 X104.878 Y106.857 E132.48138
G1 F934.6 X104.727 Y107.145 E132.49201
G1 X104.626 Y107.433 E132.50198
G1 F909.1 X104.549 Y107.731 E132.51232
G1 F1009.1 X104.364 Y108.644 E132.54052
G1 F1166 X104.313 Y109.004 E132.55004
G1 F1177.2 X104.252 Y109.344 E132.559
G1 F1200.3 X104.242 Y110.065 E132.57735
G1 F1257.9 X104.265 Y110.411 E132.58577
G1 F1262.2 X104.332 Y110.885 E132.59735
G1 F1188.7 X104.465 Y111.218 E132.60656
G1 F1140.7 X104.6 Y111.433 E132.61336
G1 F1031.7 X104.787 Y111.696 E132.62291
G1 F932.2 X104.998 Y112.197 E132.64072
G1 F918.2 X105.055 Y112.294 E132.64446
G1 X105.151 Y112.595 E132.65497
G1 X105.4 Y112.92 E132.66859
G1 X105.543 Y113.302 E132.68216
G1 X105.57 Y113.68 E132.69476
G1 X105.756 Y113.958 E132.70589
G1 X105.941 Y114.136 E132.71442
G1 X106.183 Y114.222 E132.72297
G1 X106.44 Y114.451 E132.73442
G1 X106.502 Y114.595 E132.73963
G1 X106.444 Y115.037 E132.75446
G0 F9000 X106.748 Y114.677
G0 X107.818 Y114.283
G0 X109.071 Y113.159
G0 X109.127 Y113.245
;TYPE:FILL
G1 F918.2 X109.208 Y112.941 E132.76492
G0 F9000 X109.286 Y113.052
G0 X109.616 Y112.935
G0 X111.259 Y111.387
G0 X111.344 Y111.336
G1 F918.2 X110.708 Y110.7 E132.79484
G0 F9000 X110.721 Y110.925
G0 X111.336 Y111.482
G0 X111.593 Y111.645
G0 X111.559 Y111.551
G1 F918.2 X112.062 Y112.053 E132.81847
G0 F9000 X111.488 Y111.552
;TYPE:SKIN
G1 F904.7 X111.131 Y110.854 E132.84494
G1 F872.4 X111.289 Y110.771 E132.85119
G1 F856.2 X111.568 Y110.554 E132.8638
G1 F878.7 X111.654 Y111.064 E132.88177
G1 F944.2 X111.853 Y111.417 E132.89488
G1 F956.5 X111.488 Y111.552 E132.90731
G0 F9000 X111.395 Y111.608
G0 X107.818 Y114.283
G0 X107.293 Y114.513
G0 X107.25 Y114.159
G1 F697 X107.175 Y113.983 E132.91569
G1 F911.4 X106.562 Y113.599 E132.93993
G1 F1074 X106.342 Y113.501 E132.94678
G1 F1067.7 X106.286 Y113.43 E132.94936
G1 F1070.8 X106.258 Y113.082 E132.95932
G1 F1074 X106.703 Y113.289 E132.97328
G1 F1026 X106.864 Y113.374 E132.9787
G1 F864.2 X107.134 Y113.455 E132.98866
G1 F689.1 X107.451 Y113.511 E133.00292
G1 F622.5 X107.968 Y113.367 E133.02925
G1 X108.13 Y113.288 E133.0381
G1 X108.064 Y113.439 E133.04618
G1 X107.806 Y113.678 E133.06343
G1 X107.606 Y114.055 E133.08437
G1 X107.414 Y114.139 E133.09465
G1 X107.25 Y114.159 E133.10276
G1 F2700 E128.10276
;MESH:NONMESH
G0 F300 X107.25 Y114.159 Z8.2
G0 F9000 X107.293 Y114.513
G0 X107.818 Y114.283
G0 X108.177 Y113.644
G0 X108.388 Y113.15
G0 X108.265 Y112.63
G0 X108.75 Y111.665
G0 X108.654 Y108.757
G0 X108.922 Y108.014
G0 X108.827 Y106.695
;TIME_ELAPSED:471.897035
;LAYER:40
;TYPE:WALL-INNER
;MESH:heart_0.ply
G1 F2700 E133.10276
G1 F1030.3 X108.927 Y106.693 E133.10571
G0 F9000 X109.386 Y107.03
G0 X110.368 Y107.998
G0 X110.753 Y108.338
G1 F802.1 X110.565 Y107.921 E133.12305
G1 F796.9 X110.517 Y107.636 E133.13408
G1 F708.9 X110.514 Y107.288 E133.14902
G1 F641.7 X110.659 Y106.994 E133.16455
G1 X110.96 Y106.705 E133.18433
G1 X110.417 Y106.91 E133.21184
G1 X109.792 Y106.894 E133.24147
G1 X109.544 Y106.837 E133.25353
G1 F674.9 X109.226 Y106.714 E133.2689
G1 X109.539 Y106.851 E133.2843
G1 F641.7 X109.734 Y107.008 E133.29616
G1 X109.995 Y107.309 E133.31504
G1 F713 X110.126 Y108.005 E133.34525
G1 F802.1 X110.101 Y108.265 E133.35516
G1 X110.362 Y108.222 E133.36519
G1 X110.753 Y108.338 E133.38065
G0 F9000 X110.368 Y107.998
G0 X110.899 Y107.064
G0 X111.129 Y106.914
G0 X111.61 Y106.695
G1 F1480.9 X111.816 Y106.698 E133.38488
G1 F2700 E128.38488
G0 F9000 X112.993 Y106.888
G0 X113.805 Y107.05
G0 X115.399 Y107.489
G1 F2700 E133.38488
G1 F1027.5 X115.333 Y106.572 E133.4121
G1 F991.3 X115.234 Y106.105 E133.42674
G1 F912.2 X114.913 Y105.242 E133.45745
G1 F877.2 X114.79 Y104.977 E133.46758
G1 F892.1 X114.457 Y104.444 E133.489
G1 F935.5 X114.241 Y104.231 E133.49886
G1 F1018.9 X113.96 Y104.029 E133.50919
G1 F1223.3 X113.277 Y103.661 E133.52848
G1 F1375.1 X112.838 Y103.534 E133.53859
G1 F1278.9 X111.603 Y103.283 E133.56856
G1 F1223.3 X111.178 Y103.262 E133.57914
G1 F1111.8 X110.789 Y103.313 E133.58987
G1 F907.6 X110.448 Y103.392 E133.6016
G1 F885.6 X110.078 Y103.391 E133.61431
G1 F1085.4 X109.557 Y103.424 E133.62894
G1 F1278.9 X109.285 Y103.478 E133.63553
G1 F1334.9 X109.017 Y103.548 E133.64184
G1 F1469 X108.645 Y103.769 E133.6508
G1 F1647.6 X108.113 Y104.126 E133.66263
G1 F1662.6 X108.498 Y104.133 E133.66967
G1 F1625.7 X108.855 Y103.897 E133.67768
G1 F1369.9 X109.444 Y103.713 E133.69138
G1 F1143 X109.987 Y103.744 E133.70585
G1 F930.7 X110.371 Y103.818 E133.71863
G1 F812.8 X110.517 Y103.904 E133.72497
G1 X110.635 Y103.767 E133.73173
G1 F907.6 X110.874 Y103.654 E133.74059
G1 F1118.6 X111.184 Y103.566 E133.74936
G1 F1244.1 X111.675 Y103.588 E133.76137
G1 F1207.2 X112.166 Y103.723 E133.7742
G1 F1183.7 X112.565 Y103.788 E133.78459
G1 F1278.9 X112.841 Y103.809 E133.79117
G1 F1369.9 X113.236 Y103.908 E133.80021
G1 F1244.1 X113.522 Y104.159 E133.80951
G1 F1048.1 X113.886 Y104.389 E133.82201
G1 F940.3 X114.14 Y104.711 E133.83527
G1 F896.5 X114.431 Y105.183 E133.85408
G1 F887.8 X114.73 Y105.928 E133.88159
G1 F923.7 X114.87 Y106.218 E133.89219
G1 F993.9 X114.993 Y106.687 E133.90703
G1 F1030.3 X115.227 Y107.196 E133.92356
G1 X115.399 Y107.489 E133.93359
G0 F9000 X115.452 Y107.949
G1 F2020.8 X115.453 Y108.089 E133.9357
G1 F2575.9 X115.426 Y108.45 E133.93997
G1 F2700 E128.93997
G0 F9000 X115.388 Y108.442
G0 X115.249 Y109.376
G0 X114.192 Y109.244
G0 X113.263 Y110.361
G0 X106.683 Y114.798
G1 F2700 E133.93997
G1 F914.4 X106.805 Y114.771 E133.94413
G1 X107.158 Y114.788 E133.95588
G1 X107.514 Y114.751 E133.96779
G1 X107.931 Y114.566 E133.98296
G1 X108.04 Y114.438 E133.98855
G1 F905.4 X108.119 Y114.218 E133.9964
G1 F887.8 X108.343 Y113.932 E134.00885
G1 F763.6 X108.78 Y113.641 E134.02976
G1 F677.4 X108.994 Y113.645 E134.03937
G1 F681.1 X109.072 Y113.563 E134.04442
G1 F714.4 X109.292 Y113.453 E134.0549
G1 F711.6 X109.6 Y113.383 E134.0684
G1 F668.7 X109.896 Y113.251 E134.08314
G1 F766.8 X110.244 Y113.237 E134.09695
G1 F914.4 X110.64 Y113.108 E134.1108
G1 X110.971 Y112.845 E134.12486
G1 X111.343 Y112.592 E134.13983
G1 X111.68 Y112.392 E134.15286
G1 X111.939 Y112.263 E134.16248
G1 X112.208 Y112.111 E134.17276
G1 X112.656 Y111.823 E134.19048
G1 X112.966 Y111.638 E134.20248
G1 X112.629 Y111.572 E134.2139
G1 X112.44 Y111.465 E134.22113
G1 X112.166 Y111.214 E134.23349
G1 X111.878 Y110.698 E134.25314
G1 X111.823 Y110.232 E134.26875
G1 X111.572 Y109.865 E134.28354
G1 X111.212 Y110.321 E134.30286
G1 X110.807 Y110.591 E134.31905
G1 X110.289 Y110.639 E134.33635
G1 X110.221 Y110.882 E134.34474
G1 X110.277 Y111.273 E134.35788
G1 X110.253 Y111.784 E134.3749
G1 X109.983 Y112.254 E134.39292
G1 X109.785 Y112.498 E134.40338
G1 F774.9 X109.614 Y112.797 E134.41689
G1 F676.1 X108.867 Y113.097 E134.45311
G1 F711.6 X108.588 Y113.076 E134.46506
G1 F822 X108.411 Y113.007 E134.47209
G1 F914.4 X108.004 Y112.892 E134.48616
G1 X107.882 Y112.953 E134.4907
G1 X107.442 Y113.045 E134.50565
G1 X107.004 Y113.005 E134.52028
G1 X106.619 Y112.839 E134.53422
G1 X106.337 Y112.663 E134.54528
G1 X106.111 Y112.49 E134.55474
G1 X105.923 Y112.549 E134.5613
G1 X105.636 Y112.561 E134.57085
G1 X105.468 Y112.5 E134.5768
G1 X105.642 Y112.726 E134.58628
G1 X105.819 Y113.035 E134.59813
G1 X105.886 Y113.448 E134.61204
G1 X106.091 Y113.925 E134.62931
G1 X106.411 Y114.081 E134.64115
G1 X106.639 Y114.33 E134.65238
G1 X106.7 Y114.57 E134.66062
G1 X106.683 Y114.798 E134.66822
G0 F9000 X106.208 Y115.338
;TYPE:WALL-OUTER
G1 F914.4 X106.478 Y115.31 E134.67725
G1 X106.817 Y115.169 E134.68946
G1 X107.165 Y115.19 E134.70106
G1 X107.604 Y115.144 E134.71574
G1 X107.882 Y115.044 E134.72556
G1 X108.24 Y114.857 E134.739
G1 X108.402 Y114.62 E134.74855
G1 X108.466 Y114.433 E134.75512
G1 X108.604 Y114.242 E134.76296
G1 X108.863 Y114.105 E134.7727
G1 X109.16 Y114.164 E134.78277
G1 X109.422 Y113.87 E134.79587
G1 X109.699 Y113.852 E134.8051
G1 X110.082 Y113.69 E134.81894
G1 X110.407 Y113.607 E134.83009
G1 X110.751 Y113.492 E134.84216
G1 X111.003 Y113.331 E134.8521
G1 X111.197 Y113.175 E134.86038
G1 X111.548 Y112.936 E134.87451
G1 X111.869 Y112.745 E134.88693
G1 X112.136 Y112.612 E134.89685
G1 X112.414 Y112.454 E134.90749
G1 X112.862 Y112.166 E134.9252
G1 X113.554 Y111.748 E134.95209
G1 X113.965 Y111.453 E134.96891
G1 X114.21 Y111.225 E134.98005
G1 F1039.1 X114.577 Y110.951 E134.99345
G1 F1153.9 X114.827 Y110.699 E135.00281
G1 F1051.1 X115.082 Y110.368 E135.0149
G1 F965.1 X115.404 Y109.569 E135.04205
G1 F892.1 X115.532 Y109.111 E135.05826
G1 F844.7 X115.575 Y108.893 E135.06626
G1 F875.1 X115.697 Y108.428 E135.08297
G1 F914.4 X115.751 Y107.977 E135.09808
G1 X115.767 Y107.509 E135.11365
G1 X115.758 Y107.21 E135.1236
G1 X115.709 Y106.525 E135.14644
G1 X115.614 Y106.009 E135.16389
G1 X115.406 Y105.376 E135.18605
G1 X115.284 Y105.065 E135.19716
G1 X115.15 Y104.786 E135.20746
G1 X115.015 Y104.556 E135.21633
G1 X114.866 Y104.332 E135.22528
G1 X114.679 Y104.099 E135.23521
G1 X114.463 Y103.91 E135.24476
G1 X114.141 Y103.705 E135.25746
G1 X113.644 Y103.461 E135.27587
G1 X113.392 Y103.353 E135.28499
G1 X112.922 Y103.206 E135.30137
G1 X112.49 Y103.097 E135.31619
G1 X111.646 Y102.937 E135.34476
G1 X111.252 Y102.914 E135.35789
G1 X110.877 Y102.924 E135.37036
G1 X110.026 Y103.007 E135.3988
G1 X109.491 Y103.08 E135.41676
G1 X108.876 Y103.235 E135.43785
G1 X108.088 Y103.771 E135.46955
G1 X107.9 Y103.869 E135.4766
[truncated: 546,396 more chars]
