# Supplementary material for: Hybrid reasoning for perception, explanation, and autonomous action in manufacturing
Source: Nat Commun. 2026 May 18;17:6589. doi: 10.1038/s41467-026-72378-9 (PMC13381764; doi:10.1038/s41467-026-72378-9)
Supplement: Supplementary file 3 — Supplementary Files [file 41467_2026_72378_MOESM3_ESM.zip › supplementary-files/ShapE/glasses.gcode]

;FLAVOR:Marlin
;TIME:469
;Filament used: 0.102785m
;Layer height: 0.2
;MINX:96.91
;MINY:97.979
;MINZ:0.2
;MAXX:127.817
;MAXY:125.472
;MAXZ:11
M140 S50
M105
M190 S50
M104 S200
M105
M109 S200
M82 ;absolute extrusion mode
M201 X500.00 Y500.00 Z100.00 E5000.00 ;Setup machine max acceleration
M203 X500.00 Y500.00 Z10.00 E50.00 ;Setup machine max feedrate
M204 P500.00 R1000.00 T500.00 ;Setup Print/Retract/Travel acceleration
M205 X8.00 Y8.00 Z0.40 E5.00 ;Setup Jerk
M220 S100 ;Reset Feedrate
M221 S100 ;Reset Flowrate

G28 ;Home
M420 S1 Z2 ;Enable ABL using saved Mesh and Fade Height

G92 E0 ;Reset Extruder
G1 Z2.0 F3000 ;Move Z Axis up
G1 X10.1 Y20 Z0.28 F1000.0 ;Move to start position
G1 X10.1 Y40.0 Z0.28 F1000.0 E15 ;Draw the first line
G1 X10.4 Y40.0 Z0.28 F1000.0 ;Move to side a little
G1 X10.4 Y20 Z0.28 F1000.0 E30 ;Draw the second line
G92 E0 ;Reset Extruder
G1 Z2.0 F3000 ;Move Z Axis up

EXTRUDING_START
G92 E0
G92 E0
G1 F2700 E-5
;LAYER_COUNT:55
;LAYER:0
M106 S255
;MESH:glasses_0.ply
G0 F6000 X120.726 Y100.311 Z0.2
;TYPE:WALL-OUTER
G1 F2700 E0
G1 F898.9 X120.312 Y100.246 E0.0093
G1 F952.4 X119.845 Y100.041 E0.01999
G1 F1008.4 X119.705 Y99.911 E0.02377
G1 X119.458 Y99.809 E0.02906
G1 X119.484 Y99.77 E0.02999
G1 X119.627 Y99.759 E0.03283
G1 X119.893 Y99.809 E0.03818
G1 F952.4 X120.377 Y99.979 E0.04893
G1 F898.9 X120.518 Y100.1 E0.05306
G1 X120.749 Y100.238 E0.05903
G1 X120.782 Y100.295 E0.06049
G1 X120.726 Y100.311 E0.06179
G1 F2700 E-4.93821
G0 F6000 X120.6 Y101.101
G0 X100.701 Y125.096
G0 X100.043 Y125.472
G1 F2700 E0.06179
G1 F1000 X99.983 Y125.472 E0.06298
G1 X100.027 Y125.447 E0.06399
G1 F2700 E-4.93601
;MESH:NONMESH
G0 F300 X100.027 Y125.447 Z0.4
G0 F6000 X100.554 Y124.861
G0 X103.604 Y100.441
;TIME_ELAPSED:6.251424
;LAYER:1
;TYPE:WALL-OUTER
;MESH:glasses_0.ply
G1 F2700 E0.06399
G1 F1081.1 X103.702 Y100.399 E0.06596
G1 F1071.4 X103.827 Y100.244 E0.06967
G1 F909.1 X104.51 Y99.973 E0.0858
G1 F808.1 X104.842 Y99.818 E0.09485
G1 F830.4 X105.088 Y99.74 E0.10105
G1 F845.1 X105.388 Y99.585 E0.10902
G1 F885.6 X105.533 Y99.558 E0.11235
G1 F983.6 X105.8 Y99.471 E0.11804
G1 F1066.7 X105.998 Y99.38 E0.12212
G1 F1076.2 X106.088 Y99.463 E0.12439
G1 F1052.6 X106.057 Y99.592 E0.12691
G1 F1000 X105.758 Y99.742 E0.13358
G1 F948.6 X105.357 Y99.902 E0.14267
G1 F869.6 X105.171 Y100.02 E0.14772
G1 F842.1 X104.807 Y100.145 E0.15684
G1 F824.7 X104.625 Y100.257 E0.16201
G1 F912.5 X103.986 Y100.412 E0.17639
G1 F1076.2 X103.896 Y100.497 E0.17869
G1 F1081.1 X103.604 Y100.441 E0.18417
G1 F2700 E-4.81583
G0 F7500 X104.269 Y101.205
G0 X121.735 Y101.318
G0 X121.738 Y100.501
G1 F2700 E0.18417
G1 F792.1 X121.074 Y100.497 E0.2009
G1 F802.7 X120.953 Y100.418 E0.2045
G1 F759.5 X120.575 Y100.298 E0.21492
G1 F683.8 X120.252 Y100.215 E0.22465
G1 F687.7 X119.984 Y100.081 E0.23335
G1 F714.3 X119.751 Y99.997 E0.24027
G1 F738.5 X119.519 Y99.86 E0.24755
G1 F781.8 X119.249 Y99.779 E0.25474
G1 F819.1 X119.021 Y99.64 E0.26125
G1 F860.2 X118.767 Y99.563 E0.26741
G1 F875.9 X118.649 Y99.413 E0.27175
G1 X118.648 Y99.311 E0.27408
G1 X118.88 Y99.312 E0.27936
G1 F860.2 X119.138 Y99.379 E0.28555
G1 F842.1 X119.222 Y99.434 E0.28793
G1 F819.1 X119.48 Y99.538 E0.2947
G1 F761.9 X119.744 Y99.605 E0.30184
G1 F718.6 X119.924 Y99.704 E0.30754
G1 F712.2 X120.674 Y99.978 E0.32992
G1 F750 X121.378 Y100.285 E0.35035
G1 F792.1 X121.452 Y100.342 E0.35271
G1 X121.738 Y100.501 E0.36095
G1 F2700 E-4.63905
G0 F7500 X121.735 Y101.318
G0 X100.66 Y124.984
G0 X99.996 Y125.345
G1 F2700 E0.36095
G1 F1025.6 X99.938 Y125.345 E0.36208
G1 X99.981 Y125.32 E0.36305
G1 F2700 E-4.63695
;MESH:NONMESH
G0 F300 X99.981 Y125.32 Z0.6
G0 F7500 X100.646 Y124.958
G0 X103.072 Y101.083
G0 X103.249 Y100.546
;TIME_ELAPSED:9.859614
;LAYER:2
;TYPE:WALL-OUTER
;MESH:glasses_0.ply
G1 F2700 E0.36305
G1 F687.7 X103.117 Y100.513 E0.367
G1 X103.455 Y100.32 E0.37829
G1 X103.708 Y100.228 E0.3861
G1 X103.941 Y100.09 E0.39396
G1 F691.6 X104.251 Y99.988 E0.40338
G1 F674.2 X104.508 Y99.869 E0.41176
G1 F670.4 X104.935 Y99.716 E0.42526
G1 F689.7 X105.102 Y99.623 E0.4308
G1 F710.1 X105.388 Y99.536 E0.4392
G1 F727.3 X105.73 Y99.383 E0.44948
G1 F743 X106.107 Y99.292 E0.45989
G1 F769.2 X106.489 Y99.141 E0.47055
G1 F774.2 X107.09 Y99.077 E0.48613
G1 X106.821 Y99.325 E0.49556
G1 X106.695 Y99.374 E0.49904
G1 F754.7 X106.397 Y99.54 E0.50806
G1 F729.5 X105.985 Y99.634 E0.51963
G1 X105.545 Y99.824 E0.53274
G1 F710.1 X105.244 Y99.942 E0.54182
G1 F683.8 X105.148 Y100.006 E0.54519
G1 F691.6 X104.796 Y100.13 E0.55596
G1 F676.1 X104.623 Y100.228 E0.56183
G1 F679.9 X104.186 Y100.36 E0.57523
G1 F699.7 X103.978 Y100.477 E0.58203
G1 F687.7 X103.249 Y100.546 E0.60328
G1 F2700 E-4.39672
G0 F9000 X103.327 Y101.381
G0 X122.023 Y101.421
G0 X122.106 Y100.57
G1 F2700 E0.60328
G1 F629.9 X121.017 Y100.462 E0.63795
G1 F640 X120.645 Y100.305 E0.65054
G1 F629.9 X120.296 Y100.216 E0.66195
G1 F620.2 X119.799 Y99.991 E0.67951
G1 F668.5 X119.519 Y99.849 E0.68888
G1 F705.9 X119.287 Y99.766 E0.69585
G1 F725.1 X119.019 Y99.646 E0.70393
G1 F747.7 X118.633 Y99.542 E0.7146
G1 F776.7 X118.331 Y99.39 E0.72328
G1 F845.1 X118.154 Y99.336 E0.72765
G1 F983.6 X117.855 Y99.148 E0.73482
G1 F1121.5 X117.794 Y99.129 E0.73596
G1 X117.7 Y99.002 E0.73877
G1 X117.81 Y98.897 E0.74147
G1 F987.7 X118.152 Y99.058 E0.74911
G1 F830.4 X118.504 Y99.135 E0.75777
G1 F779.2 X118.875 Y99.29 E0.76807
G1 F736.2 X119.293 Y99.388 E0.77971
G1 F712.2 X119.597 Y99.524 E0.78904
G1 F672.3 X119.954 Y99.639 E0.80017
G1 F636.6 X120.117 Y99.718 E0.80585
G1 F626.6 X120.412 Y99.839 E0.816
G1 F610.7 X120.609 Y99.881 E0.82259
G1 F634.9 X120.849 Y100 E0.83101
G1 F645.2 X121.158 Y100.105 E0.8411
G1 F629.9 X121.314 Y100.197 E0.84684
G1 X121.668 Y100.337 E0.8589
G1 X122.106 Y100.57 E0.87462
G1 F2700 E-4.12538
;MESH:NONMESH
G0 F300 X122.106 Y100.57 Z0.8
G0 F9000 X122.023 Y101.421
G0 X103.026 Y101.355
G0 X102.721 Y100.685
;TIME_ELAPSED:13.227431
;LAYER:3
;TYPE:WALL-OUTER
;MESH:glasses_0.ply
G1 F2700 E0.87462
G1 F802.7 X102.634 Y100.63 E0.87717
G1 X102.736 Y100.543 E0.88051
G1 X103.045 Y100.419 E0.88879
G1 X103.238 Y100.307 E0.89433
G1 F757.1 X103.557 Y100.214 E0.90309
G1 F691.6 X103.989 Y100.036 E0.91657
G1 F638.3 X104.3 Y99.892 E0.92729
G1 F607.6 X104.468 Y99.853 E0.93295
G1 F610.7 X104.914 Y99.657 E0.94887
G1 F638.3 X105.151 Y99.589 E0.95658
G1 F668.5 X105.584 Y99.407 E0.9706
G1 F695.7 X106.146 Y99.262 E0.98725
G1 F705.9 X106.374 Y99.164 E0.99427
G1 F750 X106.796 Y99.074 E1.00575
G1 F839.2 X107.083 Y98.966 E1.01304
G1 F872.7 X107.209 Y98.898 E1.01632
G1 X107.653 Y98.83 E1.02659
G1 X107.6 Y98.909 E1.02876
G1 X107.371 Y99.122 E1.03591
G1 F839.2 X106.962 Y99.332 E1.04685
G1 F786.9 X106.679 Y99.409 E1.05428
G1 F727.3 X106.39 Y99.541 E1.063
G1 F714.3 X106.003 Y99.635 E1.07413
G1 F705.9 X105.706 Y99.741 E1.08304
G1 F661.2 X105.242 Y99.939 E1.09827
G1 F633.2 X105.136 Y99.999 E1.10211
G1 F626.6 X104.779 Y100.122 E1.11414
G1 F621.8 X104.602 Y100.227 E1.12074
G1 F607.6 X104.415 Y100.271 E1.12705
G1 F636.6 X104.17 Y100.345 E1.13507
G1 F648.6 X103.936 Y100.463 E1.14314
G1 F705.9 X102.982 Y100.662 E1.17069
G1 F802.7 X102.721 Y100.685 E1.1772
G1 F2700 E-3.8228
G0 F9000 X103.09 Y101.47
G0 X119.317 Y100.68
G0 X120.05 Y99.859
;TYPE:WALL-INNER
G1 F2700 E1.1772
G1 F40000 X120.112 Y99.886 E1.17723
G1 F2700 E-3.82277
G0 F9000 X120.123 Y99.841
G0 X122.551 Y100.668
;TYPE:WALL-OUTER
G1 F2700 E1.17723
G1 F948.6 X122.382 Y100.521 E1.18195
G1 F937.5 X122.19 Y100.453 E1.18628
G1 F860.2 X121.882 Y100.317 E1.19409
G1 F754.7 X121.527 Y100.214 E1.20387
G1 F670.4 X121.32 Y100.118 E1.21066
G1 F638.3 X121.062 Y100.039 E1.2191
G1 F618.6 X120.77 Y99.896 E1.22959
G1 F595.5 X120.466 Y99.833 E1.23999
G1 F598.5 X120.116 Y99.663 E1.25296
G1 F600 X119.656 Y99.574 E1.26855
G1 F650.4 X119.668 Y99.537 E1.26974
G1 F699.7 X119.4 Y99.403 E1.27829
G1 F722.9 X118.93 Y99.294 E1.2916
G1 F761.9 X118.587 Y99.154 E1.30131
G1 F805.4 X118.221 Y99.072 E1.3106
G1 F866.4 X117.84 Y98.894 E1.32029
G1 F902.3 X117.522 Y98.829 E1.32747
G1 F916 X117.174 Y98.744 E1.33527
G1 X117.298 Y98.902 E1.33965
G1 X117.61 Y99.109 E1.3478
G1 X117.854 Y99.194 E1.35343
G1 F879.1 X118.134 Y99.341 E1.36061
G1 F836.2 X118.311 Y99.387 E1.36498
G1 F789.5 X118.573 Y99.491 E1.3721
G1 F750 X118.692 Y99.555 E1.3757
G1 F745.3 X119.028 Y99.64 E1.38498
G1 F718.6 X119.274 Y99.73 E1.39225
G1 F699.7 X119.51 Y99.837 E1.39964
G1 F650.4 X119.53 Y99.811 E1.40065
G1 F600 X119.76 Y99.933 E1.40931
G1 X119.855 Y100 E1.41317
G1 F604.5 X120.211 Y100.147 E1.42589
G1 F603 X120.345 Y100.222 E1.43097
G1 F606.1 X120.776 Y100.308 E1.44544
G1 F617 X121.073 Y100.46 E1.45623
G1 F693.6 X121.717 Y100.58 E1.47508
G1 F863.3 X122.24 Y100.733 E1.48768
G1 F948.6 X122.551 Y100.668 E1.49436
G1 F2700 E-3.50564
G0 F9000 X122.899 Y101.378
G0 X124.94 Y124.349
G0 X125.224 Y125.165
G1 F2700 E1.49436
G1 F1008.4 X125.166 Y125.165 E1.49551
G1 X125.209 Y125.14 E1.49649
G1 F2700 E-3.50351
G0 F9000 X124.406 Y125.137
G0 X100.626 Y124.875
G0 X99.902 Y125.091
G1 F2700 E1.49649
G1 F1100.9 X99.862 Y125.114 E1.49733
G1 X99.916 Y125.114 E1.49831
G1 F2700 E-3.50169
;MESH:NONMESH
G0 F300 X99.916 Y125.114 Z1
G0 F9000 X99.755 Y124.263
G0 X101.972 Y101.172
G0 X102.223 Y100.778
;TIME_ELAPSED:18.978483
;LAYER:4
;TYPE:WALL-OUTER
;MESH:glasses_0.ply
G1 F2700 E1.49831
G1 F879.1 X102.198 Y100.728 E1.49958
G1 X102.526 Y100.548 E1.50807
G1 F875.9 X102.836 Y100.441 E1.51554
G1 F830.4 X103.057 Y100.331 E1.52147
G1 F769.2 X103.309 Y100.268 E1.52821
G1 F687.7 X103.629 Y100.13 E1.53832
G1 F631.6 X103.761 Y100.095 E1.54264
G1 F612.2 X104.176 Y99.907 E1.55749
G1 F601.5 X104.478 Y99.817 E1.56794
G1 X104.764 Y99.676 E1.57852
G1 F615.4 X105.042 Y99.617 E1.58774
G1 F646.9 X105.493 Y99.424 E1.60287
G1 F699.7 X105.765 Y99.353 E1.61089
G1 F745.3 X105.973 Y99.314 E1.61656
G1 F720.7 X106.331 Y99.179 E1.62715
G1 F745.3 X106.814 Y99.076 E1.64037
G1 F808.1 X107.167 Y98.919 E1.64991
G1 F839.2 X107.485 Y98.849 E1.65766
G1 F952.4 X107.822 Y98.724 E1.66519
G1 F1057.3 X107.948 Y98.655 E1.6679
G1 F1066.7 X108.117 Y98.656 E1.67106
G1 X108.11 Y98.738 E1.6726
G1 X108.013 Y98.877 E1.67577
G1 F952.4 X107.551 Y99.118 E1.68669
G1 F842.1 X107.163 Y99.234 E1.69629
G1 F808.1 X106.969 Y99.342 E1.70177
G1 F789.5 X106.706 Y99.405 E1.70861
G1 F736.2 X106.342 Y99.551 E1.71924
G1 F716.4 X106.067 Y99.619 E1.72713
G1 F745.3 X105.848 Y99.662 E1.73311
G1 F697.7 X105.582 Y99.786 E1.7415
G1 F654 X105.238 Y99.921 E1.75278
G1 F629.9 X105.081 Y100.008 E1.75846
G1 F612.2 X104.786 Y100.096 E1.7685
G1 F600 X104.538 Y100.232 E1.77791
G1 F607.6 X104.128 Y100.337 E1.79181
G1 F626.6 X103.865 Y100.47 E1.80119
G1 F629.9 X103.725 Y100.493 E1.80569
G1 F718.6 X103.066 Y100.642 E1.82445
G1 F851.1 X102.715 Y100.773 E1.83324
G1 F879.1 X102.223 Y100.778 E1.8444
G1 F2700 E-3.1556
G0 F9000 X102.231 Y101.579
G0 X122.764 Y101.598
G0 X122.88 Y100.797
G1 F2700 E1.8444
G1 F854.1 X122.292 Y100.757 E1.85818
G1 F824.7 X121.923 Y100.618 E1.86772
G1 F701.8 X121.347 Y100.5 E1.88444
G1 F621.8 X121.156 Y100.47 E1.89064
G1 F617 X120.883 Y100.336 E1.90048
G1 F601.5 X120.435 Y100.23 E1.91575
G1 F594.1 X120.261 Y100.137 E1.92238
G1 F606.1 X119.918 Y100.014 E1.93438
G1 F634.9 X119.774 Y99.93 E1.93962
G1 F679.9 X119.449 Y99.796 E1.94994
G1 F727.3 X119.192 Y99.669 E1.9578
G1 F757.1 X118.752 Y99.567 E1.96971
G1 F769.2 X118.548 Y99.465 E1.97562
G1 F816.3 X118.158 Y99.353 E1.98554
G1 F869.6 X117.851 Y99.204 E1.99338
G1 F882.4 X117.553 Y99.12 E2.00038
G1 F919.5 X117.383 Y99.041 E2.00445
G1 F967.7 X117.033 Y98.904 E2.0122
G1 F975.6 X116.806 Y98.713 E2.01827
G1 F979.6 X116.794 Y98.634 E2.01989
G1 X117.109 Y98.662 E2.02634
G1 F971.7 X117.467 Y98.809 E2.03428
G1 F909.1 X117.863 Y98.911 E2.04326
G1 F857.1 X118.236 Y99.085 E2.05284
G1 F816.3 X118.606 Y99.162 E2.06208
G1 F784.3 X119.002 Y99.317 E2.0729
G1 F745.3 X119.441 Y99.411 E2.08492
G1 F703.8 X119.596 Y99.485 E2.08979
G1 F691.6 X119.842 Y99.581 E2.09741
G1 F634.9 X120.201 Y99.679 E2.10911
G1 F588.2 X120.56 Y99.837 E2.12242
G1 F589.7 X120.863 Y99.911 E2.13297
G1 F603 X121.253 Y100.089 E2.14716
G1 F621.8 X121.442 Y100.132 E2.15338
G1 F676.1 X121.739 Y100.259 E2.16291
G1 F761.9 X122.019 Y100.33 E2.17048
G1 F819.1 X122.23 Y100.434 E2.17621
G1 F848.1 X122.539 Y100.55 E2.18398
G1 F854.1 X122.892 Y100.743 E2.19338
G1 X122.88 Y100.797 E2.19467
G1 F2700 E-2.80533
G0 F9000 X122.764 Y101.598
G0 X100.491 Y124.544
G0 X99.826 Y125.058
G1 F2700 E2.19467
G1 F1048 X99.803 Y124.939 E2.19698
G1 F1142.9 X99.765 Y124.917 E2.19775
G1 X99.803 Y124.895 E2.19851
G1 F2700 E-2.80149
;MESH:NONMESH
G0 F300 X99.803 Y124.895 Z1.2
G0 F9000 X99.991 Y124.173
G0 X101.452 Y101.024
G0 X101.854 Y100.829
;TIME_ELAPSED:23.813992
;LAYER:5
;TYPE:WALL-OUTER
;MESH:glasses_0.ply
G1 F2700 E2.19851
G1 F872.7 X102.127 Y100.711 E2.20531
G1 X102.385 Y100.564 E2.2121
G1 X102.555 Y100.518 E2.21613
G1 F833.3 X102.959 Y100.344 E2.22666
G1 F747.7 X103.316 Y100.237 E2.23661
G1 F666.7 X103.529 Y100.141 E2.2436
G1 F636.6 X103.792 Y100.05 E2.25233
G1 F620.2 X104.057 Y99.919 E2.26184
G1 F598.5 X104.244 Y99.876 E2.26824
G1 F601.5 X104.679 Y99.687 E2.28397
G1 F633.2 X105.034 Y99.606 E2.29545
G1 F666.7 X105.439 Y99.433 E2.30863
G1 F716.4 X105.863 Y99.335 E2.32075
G1 F740.7 X106.166 Y99.248 E2.32925
G1 F727.3 X106.349 Y99.183 E2.33458
G1 F774.2 X106.811 Y99.09 E2.34672
G1 F827.6 X107.186 Y98.928 E2.35657
G1 F842.1 X107.486 Y98.869 E2.36382
G1 F848.1 X107.931 Y98.69 E2.37511
G1 F866.4 X108.503 Y98.597 E2.38845
G1 F888.9 X108.449 Y98.702 E2.39111
G1 F898.9 X108.192 Y98.907 E2.3984
G1 F882.4 X107.883 Y99.006 E2.40574
G1 F848.1 X107.654 Y99.122 E2.41178
G1 F833.3 X107.267 Y99.203 E2.42125
G1 F821.9 X106.94 Y99.361 E2.43007
G1 F808.1 X106.708 Y99.409 E2.43592
G1 F771.7 X106.453 Y99.49 E2.44284
G1 F727.3 X106.267 Y99.569 E2.44838
G1 F740.7 X105.818 Y99.66 E2.46073
G1 F712.2 X105.506 Y99.799 E2.4703
G1 F674.2 X105.275 Y99.882 E2.47756
G1 F648.6 X104.998 Y100.018 E2.48706
G1 F612.2 X104.809 Y100.063 E2.49339
G1 F606.1 X104.536 Y100.179 E2.50316
G1 F598.5 X104.426 Y100.245 E2.50743
G1 F601.5 X104.131 Y100.313 E2.51748
G1 F623.4 X103.847 Y100.427 E2.52727
G1 F629.9 X103.739 Y100.485 E2.53116
G1 F699.7 X103.045 Y100.63 E2.55138
G1 F833.3 X102.65 Y100.771 E2.56142
G1 F872.7 X101.854 Y100.829 E2.57967
G1 F2700 E-2.42033
G0 F9000 X101.911 Y101.628
G0 X122.737 Y101.607
G0 X123.153 Y100.813
G1 F2700 E2.57967
G1 F866.4 X122.784 Y100.806 E2.58817
G1 X122.394 Y100.77 E2.59719
G1 F824.7 X121.973 Y100.621 E2.608
G1 F693.6 X121.285 Y100.484 E2.62818
G1 F617 X120.881 Y100.313 E2.64237
G1 F604.5 X120.582 Y100.245 E2.65249
G1 F607.6 X120.455 Y100.181 E2.65717
G1 F618.6 X120.202 Y100.083 E2.66592
G1 F620.2 X119.998 Y100.024 E2.67275
G1 F666.7 X119.751 Y99.89 E2.68116
G1 F750 X119.264 Y99.679 E2.69529
G1 F792.1 X118.856 Y99.586 E2.70583
G1 F813.6 X118.501 Y99.444 E2.71521
G1 F848.1 X118.185 Y99.368 E2.72286
G1 F879.1 X117.812 Y99.201 E2.73213
G1 X117.479 Y99.129 E2.73987
G1 F888.9 X117.135 Y98.985 E2.74824
G1 F916 X116.849 Y98.903 E2.75472
G1 F930.2 X116.54 Y98.726 E2.76236
G1 X116.459 Y98.6 E2.76557
G1 X116.712 Y98.628 E2.77103
G1 F905.7 X117.107 Y98.688 E2.77984
G1 F882.4 X117.513 Y98.852 E2.78974
G1 F872.7 X117.843 Y98.923 E2.79746
G1 F869.6 X118.238 Y99.098 E2.80737
G1 F848.1 X118.585 Y99.164 E2.81569
G1 F819.1 X119.048 Y99.332 E2.82769
G1 F784.3 X119.466 Y99.415 E2.83853
G1 F736.2 X119.874 Y99.587 E2.85053
G1 F666.7 X120.115 Y99.657 E2.85804
G1 F615.4 X120.261 Y99.686 E2.86287
G1 X120.539 Y99.803 E2.87265
G1 F610.7 X120.948 Y99.918 E2.88654
G1 F620.2 X121.206 Y100.045 E2.89579
G1 F636.6 X121.515 Y100.142 E2.90594
G1 F661.2 X121.7 Y100.219 E2.91199
G1 F727.3 X121.958 Y100.305 E2.91945
G1 F776.7 X122.123 Y100.345 E2.92381
G1 F819.1 X122.439 Y100.492 E2.93231
G1 F863.3 X122.663 Y100.561 E2.93772
G1 F866.4 X122.881 Y100.701 E2.94369
G1 X123.127 Y100.792 E2.94973
G1 X123.153 Y100.813 E2.9505
G1 F2700 E-2.0495
G0 F9000 X123.136 Y101.618
G0 X100.418 Y124.469
G0 X99.803 Y124.914
G1 F2700 E2.9505
G1 F1016.9 X99.745 Y124.914 E2.95164
G1 X99.788 Y124.889 E2.95262
G1 F2700 E-2.04738
;MESH:NONMESH
G0 F300 X99.788 Y124.889 Z1.4
G0 F9000 X100.401 Y124.446
G0 X101.634 Y101.596
G0 X101.758 Y100.852
;TIME_ELAPSED:28.820417
;LAYER:6
;TYPE:WALL-OUTER
;MESH:glasses_0.ply
G1 F2700 E2.95262
G1 F866.4 X101.824 Y100.805 E2.95448
G1 X102.112 Y100.689 E2.96163
G1 X102.313 Y100.575 E2.96696
G1 F860.2 X102.596 Y100.481 E2.97387
G1 F816.3 X102.852 Y100.358 E2.98082
G1 F766.8 X103.069 Y100.302 E2.98665
G1 F689.7 X103.437 Y100.155 E2.99812
G1 F629.9 X103.528 Y100.134 E3.00108
G1 F609.1 X103.985 Y99.931 E3.01746
G1 F597 X104.22 Y99.873 E3.02555
G1 F604.5 X104.618 Y99.697 E3.03991
G1 F634.9 X104.904 Y99.631 E3.04914
G1 F681.8 X105.427 Y99.436 E3.06548
G1 F740.7 X105.843 Y99.349 E3.07693
G1 F764.3 X106.109 Y99.279 E3.08411
G1 F766.8 X106.39 Y99.189 E3.09179
G1 F810.8 X106.805 Y99.11 E3.10219
G1 F845.1 X107.227 Y98.939 E3.11294
G1 X107.537 Y98.881 E3.12039
G1 F833.3 X107.981 Y98.707 E3.1318
G1 F854.1 X108.287 Y98.65 E3.13908
G1 F963.9 X108.706 Y98.531 E3.1481
G1 F1061.9 X108.867 Y98.564 E3.15118
G1 X108.655 Y98.772 E3.15677
G1 F963.9 X108.361 Y98.911 E3.1635
G1 F854.1 X108.069 Y98.984 E3.17053
G1 F816.3 X107.725 Y99.129 E3.17966
G1 F830.4 X107.261 Y99.223 E3.19103
G1 F839.2 X106.955 Y99.369 E3.1991
G1 F827.6 X106.623 Y99.432 E3.20725
G1 F786.9 X106.2 Y99.589 E3.21869
G1 F716.4 X105.709 Y99.687 E3.23263
G1 F654 X104.883 Y100.033 E3.25996
G1 F623.4 X104.564 Y100.133 E3.27067
G1 F609.1 X104.334 Y100.261 E3.27929
G1 F595.5 X104.106 Y100.317 E3.28716
G1 F617 X103.866 Y100.393 E3.2953
G1 F633.2 X103.657 Y100.498 E3.30267
G1 F693.6 X103.036 Y100.625 E3.32091
G1 F821.9 X102.573 Y100.781 E3.33277
G1 F866.4 X101.758 Y100.852 E3.35161
G1 F2700 E-1.64839
G0 F9000 X101.827 Y101.651
G0 X122.685 Y101.611
G0 X123.252 Y100.842
G1 F2700 E3.35161
G1 F879.1 X122.558 Y100.802 E3.36739
G1 F776.7 X122.031 Y100.624 E3.38168
G1 F661.2 X121.394 Y100.497 E3.40129
G1 F640 X121.143 Y100.393 E3.40976
G1 F628.3 X120.892 Y100.31 E3.41816
G1 F610.7 X120.712 Y100.264 E3.42423
G1 F633.2 X120.417 Y100.131 E3.43443
G1 F645.2 X120.126 Y100.04 E3.44386
G1 F718.6 X119.26 Y99.67 E3.47001
G1 F833.3 X118.937 Y99.607 E3.47789
G1 F851.1 X118.543 Y99.464 E3.48772
G1 F872.7 X118.173 Y99.379 E3.4964
G1 F892.2 X117.815 Y99.224 E3.50513
G1 F872.7 X117.392 Y99.136 E3.51501
G1 F860.2 X117.124 Y99.026 E3.52173
G1 F882.4 X116.703 Y98.911 E3.5316
G1 F898.9 X116.326 Y98.732 E3.54086
G1 X116.173 Y98.561 E3.54596
G1 F872.7 X117.05 Y98.704 E3.56628
G1 F848.1 X117.484 Y98.869 E3.5772
G1 F860.2 X117.806 Y98.936 E3.58483
G1 F879.1 X118.227 Y99.114 E3.59521
G1 F869.6 X118.547 Y99.172 E3.60267
G1 F845.1 X119.021 Y99.333 E3.61449
G1 F810.8 X119.473 Y99.422 E3.62583
G1 F769.2 X119.866 Y99.582 E3.63684
G1 F687.7 X120.302 Y99.692 E3.64989
G1 F633.2 X120.705 Y99.856 E3.6636
G1 F621.8 X121.011 Y99.931 E3.67371
G1 F625 X121.225 Y100.032 E3.68127
G1 F643.4 X121.582 Y100.15 E3.69293
G1 F685.7 X121.913 Y100.277 E3.70325
G1 F757.1 X122.194 Y100.352 E3.71091
G1 F810.8 X122.406 Y100.452 E3.71668
G1 F863.3 X122.697 Y100.566 E3.72391
G1 F879.1 X122.886 Y100.679 E3.72891
G1 X123.199 Y100.805 E3.73656
G1 X123.252 Y100.842 E3.73803
G1 F2700 E-1.26197
G0 F9000 X123.206 Y101.642
G0 X124.571 Y124.713
G0 X125.342 Y124.844
G1 F2700 E3.73803
G1 F960 X125.41 Y124.537 E3.74457
G1 F2700 E-1.25543
;MESH:NONMESH
G0 F300 X125.41 Y124.537 Z1.6
G0 F9000 X124.624 Y124.404
G0 X101.644 Y101.668
G0 X101.509 Y100.928
;TIME_ELAPSED:33.973583
;LAYER:7
;TYPE:WALL-OUTER
;MESH:glasses_0.ply
G1 F2700 E3.74457
G1 F933.9 X102.249 Y100.592 E3.76194
G1 F839.2 X102.6 Y100.46 E3.77085
G1 F800 X102.787 Y100.369 E3.77604
G1 F747.7 X103.078 Y100.286 E3.78412
G1 F678 X103.354 Y100.167 E3.79296
G1 F636.6 X103.518 Y100.125 E3.79827
G1 F621.8 X103.929 Y99.94 E3.81274
G1 F610.7 X104.227 Y99.85 E3.82291
G1 F612.2 X104.558 Y99.709 E3.83464
G1 F646.9 X104.908 Y99.625 E3.84574
G1 F699.7 X105.243 Y99.518 E3.85577
G1 F718.6 X105.43 Y99.444 E3.86136
G1 F727.3 X105.687 Y99.404 E3.86849
G1 F747.7 X106.095 Y99.302 E3.87972
G1 F794.7 X106.459 Y99.194 E3.88925
G1 F842.1 X106.816 Y99.131 E3.89784
G1 F863.3 X107.277 Y98.949 E3.9093
G1 F848.1 X107.573 Y98.898 E3.91637
G1 F830.4 X108.054 Y98.721 E3.92868
G1 F851.1 X108.42 Y98.66 E3.93739
G1 F905.7 X109.029 Y98.462 E3.9515
G1 F967.7 X109.096 Y98.563 E3.954
G1 F1000 X108.924 Y98.741 E3.95893
G1 F933.9 X108.51 Y98.92 E3.96857
G1 F848.1 X108.114 Y99.007 E3.97811
G1 F808.1 X107.796 Y99.138 E3.98661
G1 F836.2 X107.268 Y99.238 E3.99943
G1 F860.2 X106.967 Y99.381 E4.00716
G1 F845.1 X106.631 Y99.444 E4.01524
G1 F808.1 X106.177 Y99.604 E4.02712
G1 F779.2 X105.767 Y99.681 E4.03781
G1 F757.1 X105.757 Y99.67 E4.0382
G1 F718.6 X105.373 Y99.832 E4.04977
G1 F703.8 X105.046 Y99.939 E4.05953
G1 F659.3 X104.795 Y100.048 E4.06781
G1 F623.4 X104.473 Y100.163 E4.07876
G1 F610.7 X104.234 Y100.27 E4.08731
G1 F617 X103.893 Y100.364 E4.09876
G1 F631.6 X103.568 Y100.51 E4.11001
G1 F691.6 X102.975 Y100.638 E4.12752
G1 F808.1 X102.506 Y100.793 E4.13972
G1 F933.9 X101.509 Y100.928 E4.16122
G1 F1052.6 X101.328 Y101.012 E4.165
G1 F2700 E-0.835
G0 F9000 X101.704 Y101.692
G0 X123.282 Y101.678
G0 X123.63 Y100.973
G1 F2700 E4.165
G1 F1030 X123.463 Y100.913 E4.16844
G0 F9000 X123.426 Y100.907
G1 F948.6 X123.109 Y100.86 E4.17518
G1 F923.1 X122.595 Y100.802 E4.18636
G1 F909.1 X122.524 Y100.771 E4.18806
G1 F830.4 X122.04 Y100.625 E4.20021
G1 F740.7 X121.532 Y100.519 E4.21419
G1 F666.7 X120.911 Y100.297 E4.23393
G1 F626.6 X120.697 Y100.203 E4.24138
G1 F640 X120.23 Y100.058 E4.25662
G1 F655.7 X120.173 Y100.023 E4.25866
G1 F720.7 X119.774 Y99.868 E4.27051
G1 F816.3 X119.354 Y99.691 E4.28165
G1 F851.1 X118.951 Y99.622 E4.29124
G1 F872.7 X118.541 Y99.481 E4.30115
G1 F892.2 X118.151 Y99.392 E4.3101
G1 F898.9 X117.736 Y99.214 E4.32013
G1 F866.4 X117.309 Y99.143 E4.3301
G1 F839.2 X116.901 Y98.992 E4.34044
G1 F869.6 X116.542 Y98.922 E4.34884
G1 F948.6 X116.142 Y98.758 E4.35793
G1 F1008.4 X115.915 Y98.56 E4.36389
G1 X115.969 Y98.487 E4.36569
G1 X116.121 Y98.506 E4.36872
G1 F948.6 X116.601 Y98.661 E4.37933
G1 F869.6 X116.982 Y98.719 E4.38818
G1 F857.1 X117.512 Y98.901 E4.40122
G1 F882.4 X117.774 Y98.947 E4.40724
G1 F895.5 X118.227 Y99.136 E4.41818
G1 F885.6 X118.499 Y99.184 E4.4244
G1 F869.6 X119.046 Y99.358 E4.43757
G1 F851.1 X119.462 Y99.425 E4.44746
G1 F813.6 X119.87 Y99.584 E4.4582
G1 F720.7 X120.321 Y99.694 E4.47105
G1 F661.2 X120.801 Y99.871 E4.48649
G1 F643.4 X120.802 Y99.881 E4.4868
G1 F626.6 X121.049 Y99.937 E4.49487
G1 F638.3 X121.23 Y100.02 E4.50109
G1 F655.7 X121.505 Y100.126 E4.51006
G1 F654 X121.677 Y100.167 E4.51546
G1 F685.7 X121.945 Y100.276 E4.52388
G1 F754.7 X122.259 Y100.369 E4.53254
G1 F845.1 X122.687 Y100.557 E4.54358
G1 F941.2 X123.426 Y100.907 E4.56092
G1 F2700 E-0.43908
G0 F9000 X123.282 Y101.678
G0 X124.602 Y124.588
G0 X125.418 Y124.681
G1 F2700 E4.56092
G1 F792.1 X125.449 Y124.332 E4.56974
G1 F2700 E-0.43026
G0 F9000 X124.642 Y124.24
G0 X100.414 Y124.4
G0 X99.635 Y124.494
G1 F2700 E4.56974
G1 F1034.5 X99.659 Y124.628 E4.57237
G1 F2700 E-0.42763
;MESH:NONMESH
G0 F300 X99.659 Y124.628 Z1.8
G0 F9000 X99.059 Y123.959
G0 X101.704 Y101.692
G0 X101.59 Y100.924
;TIME_ELAPSED:39.980186
;LAYER:8
;TYPE:WALL-OUTER
;MESH:glasses_0.ply
G1 F2700 E4.57237
G1 F745.3 X101.682 Y100.848 E4.57556
G1 F948.6 X101.918 Y100.713 E4.58128
G1 F1039 X102.185 Y100.592 E4.58691
G1 F895.5 X102.36 Y100.548 E4.59094
G1 F824.7 X102.743 Y100.374 E4.60111
G1 F740.7 X103.086 Y100.271 E4.61076
G1 F678 X103.522 Y100.11 E4.62444
G1 F633.2 X103.867 Y99.952 E4.6364
G1 F613.8 X104.009 Y99.92 E4.64113
G1 F621.8 X104.519 Y99.714 E4.65879
G1 F663 X104.909 Y99.626 E4.67082
G1 F714.3 X105.448 Y99.46 E4.68658
G1 F766.8 X105.857 Y99.383 E4.69741
G1 F789.5 X106.129 Y99.317 E4.70449
G1 F800 X106.466 Y99.216 E4.71326
G1 F848.1 X106.807 Y99.155 E4.72141
G1 F863.3 X107.367 Y98.951 E4.73519
G1 F827.6 X107.768 Y98.866 E4.74508
G1 F808.1 X108.079 Y98.743 E4.75333
G1 F833.3 X108.505 Y98.678 E4.76365
G1 F898.9 X109.085 Y98.482 E4.77725
G1 F944.9 X109.299 Y98.473 E4.78177
G1 X109.332 Y98.558 E4.7837
G1 X109.172 Y98.719 E4.78849
G1 F916 X108.818 Y98.858 E4.79677
G1 F866.4 X108.67 Y98.926 E4.80053
G1 F830.4 X108.185 Y99.019 E4.81239
G1 F810.8 X107.862 Y99.151 E4.82098
G1 F827.6 X107.416 Y99.229 E4.8319
G1 F851.1 X106.988 Y99.394 E4.84266
G1 F854.1 X106.651 Y99.462 E4.85069
G1 F816.3 X106.21 Y99.617 E4.86212
G1 F786.9 X105.771 Y99.698 E4.87344
G1 F752.4 X105.377 Y99.839 E4.88454
G1 F710.1 X105.066 Y99.929 E4.89364
G1 F670.4 X104.712 Y100.062 E4.90489
G1 F631.6 X104.62 Y100.083 E4.90787
G1 X104.318 Y100.202 E4.91813
G1 F623.4 X104.146 Y100.287 E4.92427
G1 F621.8 X103.894 Y100.353 E4.93263
G1 F629.9 X103.488 Y100.524 E4.94659
G1 F697.7 X102.858 Y100.66 E4.96503
G1 F813.6 X102.476 Y100.804 E4.97504
G1 F888.9 X102.251 Y100.841 E4.98016
G1 F1039 X101.979 Y100.902 E4.98551
G1 F882.4 X101.59 Y100.924 E4.99433
G1 F722.9 X101.4 Y101.019 E5.00019
G1 F2700 E0.00019
G0 F9000 X101.959 Y101.674
G0 X123.076 Y101.672
G0 X123.213 Y100.849
G1 F2700 E5.00019
G1 F759.5 X122.668 Y100.826 E5.01452
G1 F851.1 X122.531 Y100.764 E5.01805
G1 F839.2 X122.222 Y100.67 E5.02573
G1 F712.2 X121.598 Y100.527 E5.04367
G1 F643.4 X120.927 Y100.296 E5.06568
G1 F663 X120.689 Y100.19 E5.07352
G1 F685.7 X120.316 Y100.07 E5.08492
G1 F752.4 X119.349 Y99.709 E5.1123
G1 F851.1 X118.898 Y99.634 E5.12302
G1 F872.7 X118.536 Y99.508 E5.13179
G1 F892.2 X118.104 Y99.403 E5.14173
G1 F909.1 X117.756 Y99.247 E5.1501
G1 F905.7 X117.753 Y99.238 E5.15031
G1 F860.2 X117.227 Y99.155 E5.16267
G1 F836.2 X116.817 Y99.003 E5.1731
G1 F857.1 X116.376 Y98.929 E5.18351
G1 F898.9 X116.21 Y98.852 E5.18757
G1 F948.6 X115.879 Y98.725 E5.19503
G1 F975.6 X115.678 Y98.552 E5.20046
G1 X115.708 Y98.469 E5.20226
G1 X115.915 Y98.479 E5.2065
G1 F926.6 X116.49 Y98.676 E5.21959
G1 F851.1 X116.954 Y98.739 E5.23057
G1 F842.1 X117.406 Y98.908 E5.24201
G1 F875.9 X117.718 Y98.958 E5.24921
G1 F892.2 X118.23 Y99.161 E5.26152
G1 F885.6 X118.429 Y99.197 E5.26608
G1 F872.7 X119.023 Y99.378 E5.28028
G1 F857.1 X119.434 Y99.437 E5.28995
G1 F819.1 X119.957 Y99.621 E5.30346
G1 F736.2 X120.349 Y99.702 E5.31431
G1 F687.7 X120.806 Y99.866 E5.3284
G1 F663 X121.087 Y99.948 E5.33721
G1 F657.5 X121.478 Y100.108 E5.35003
G1 F666.7 X121.729 Y100.177 E5.35782
G1 F681.8 X121.943 Y100.266 E5.3646
G1 F747.7 X122.314 Y100.38 E5.37496
G1 F845.1 X122.669 Y100.543 E5.38419
G1 F916 X122.812 Y100.595 E5.3875
G1 F805.4 X123.213 Y100.849 E5.39927
G0 F9000 X123.859 Y101.066
G1 F830.4 X123.66 Y101.029 E5.40413
G1 F821.9 X123.53 Y100.959 E5.40771
G1 F784.3 X123.213 Y100.849 E5.41625
G1 F2700 E0.41625
G0 F9000 X123.076 Y101.672
G0 X124.85 Y123.695
G0 X125.449 Y124.469
G1 F2700 E5.41625
G1 F740.7 X125.448 Y124.6 E5.41978
G1 F745.3 X125.468 Y124.286 E5.42821
G1 F722.9 X125.449 Y124.469 E5.43328
G1 F2700 E0.43328
G0 F9000 X124.619 Y124.534
G0 X100.384 Y124.103
G0 X99.586 Y124.208
G1 F2700 E5.43328
G1 F824.7 X99.612 Y124.462 E5.43946
G1 F2700 E0.43946
;MESH:NONMESH
G0 F300 X99.612 Y124.462 Z2
G0 F9000 X100.058 Y123.555
G0 X101.959 Y101.674
G0 X101.917 Y100.827
;TIME_ELAPSED:46.095422
;LAYER:9
;TYPE:WALL-OUTER
;MESH:glasses_0.ply
G1 F2700 E5.43946
G1 F664.8 X102.14 Y100.639 E5.44822
G1 F784.3 X102.34 Y100.562 E5.45367
G1 F792.1 X102.668 Y100.396 E5.46293
G1 F759.5 X102.83 Y100.352 E5.46734
G1 F689.7 X103.256 Y100.19 E5.48053
G1 F641.7 X103.561 Y100.087 E5.49054
G1 F625 X103.808 Y99.968 E5.4993
G1 F615.4 X104.001 Y99.921 E5.50574
G1 F626.6 X104.484 Y99.729 E5.52229
G1 F663 X104.917 Y99.629 E5.53567
G1 F716.4 X105.488 Y99.474 E5.55215
G1 F771.7 X105.853 Y99.406 E5.56175
G1 F794.7 X106.215 Y99.326 E5.57106
G1 F813.6 X106.62 Y99.213 E5.58137
G1 F872.7 X106.867 Y99.172 E5.5871
G1 F869.6 X107.388 Y98.973 E5.5999
G1 F839.2 X107.744 Y98.904 E5.60852
G1 F800 X108.138 Y98.764 E5.61895
G1 X108.525 Y98.702 E5.62873
G1 F797.3 X108.812 Y98.623 E5.63618
G1 F792.1 X109.143 Y98.513 E5.64497
G1 F813.6 X109.493 Y98.492 E5.65357
G1 X109.516 Y98.575 E5.65568
G1 F802.7 X109.412 Y98.718 E5.66008
G1 F781.8 X108.901 Y98.922 E5.67412
G1 F789.5 X108.354 Y99.025 E5.68819
G1 F802.7 X107.941 Y99.159 E5.69899
G1 F821.9 X107.449 Y99.247 E5.71112
G1 F860.2 X107.026 Y99.41 E5.72164
G1 F866.4 X106.715 Y99.475 E5.72896
G1 F816.3 X106.292 Y99.628 E5.73995
G1 F792.1 X105.841 Y99.703 E5.75147
G1 F757.1 X105.415 Y99.85 E5.76335
G1 F708 X105.074 Y99.935 E5.77326
G1 F674.2 X104.34 Y100.181 E5.79617
G1 F626.6 X104.086 Y100.304 E5.80516
G1 F609.1 X103.933 Y100.347 E5.81037
G1 F626.6 X103.625 Y100.454 E5.82075
G1 F640 X103.44 Y100.536 E5.82706
G1 F693.6 X102.837 Y100.671 E5.84484
G1 F729.5 X102.457 Y100.824 E5.85604
G1 F641.7 X101.917 Y100.827 E5.87284
G1 F594.1 X101.668 Y100.905 E5.8816
G1 F604.5 X101.492 Y101.003 E5.88825
G1 F2700 E0.88825
G0 F9000 X101.967 Y101.72
G0 X123.02 Y101.691
G0 X123.582 Y101.032
G1 F2700 E5.88825
G1 F655.7 X123.326 Y100.895 E5.89709
G1 F633.2 X123.139 Y100.844 E5.9032
G0 F9000 X123.126 Y100.844
G1 F761.9 X122.682 Y100.839 E5.91483
G1 F848.1 X122.538 Y100.775 E5.91854
G1 F842.1 X122.27 Y100.679 E5.92528
G1 F718.6 X121.673 Y100.544 E5.94228
G1 F648.6 X120.994 Y100.313 E5.96435
G1 F636.6 X120.701 Y100.169 E5.97458
G1 F664.8 X120.689 Y100.185 E5.97518
G1 F733.9 X119.961 Y99.946 E5.99601
G1 F779.2 X119.683 Y99.868 E6.00341
G1 F805.4 X119.249 Y99.72 E6.01477
G1 F833.3 X118.769 Y99.636 E6.02644
G1 F875.9 X118.396 Y99.496 E6.03552
G1 F909.1 X118.032 Y99.416 E6.0437
G1 F885.6 X117.584 Y99.239 E6.05455
G1 F839.2 X117.125 Y99.164 E6.06561
G1 F810.8 X116.787 Y99.033 E6.07454
G1 X116.172 Y98.928 E6.08989
G1 F839.2 X115.743 Y98.76 E6.10085
G1 F875.9 X115.492 Y98.566 E6.10807
G1 X115.511 Y98.487 E6.10993
G1 X115.833 Y98.503 E6.11727
G1 F869.6 X116.408 Y98.692 E6.13116
G1 F836.2 X116.896 Y98.756 E6.14291
G1 F816.3 X117.268 Y98.896 E6.15262
G1 F845.1 X117.653 Y98.972 E6.16189
G1 F885.6 X118.122 Y99.165 E6.17332
G1 F909.1 X118.444 Y99.238 E6.18057
G1 F882.4 X118.929 Y99.381 E6.192
G1 F830.4 X119.389 Y99.454 E6.2032
G1 F800 X119.97 Y99.634 E6.21837
G1 F733.9 X120.375 Y99.712 E6.22958
G1 F691.6 X120.802 Y99.863 E6.24265
G1 F664.8 X120.8 Y99.879 E6.24313
G1 F636.6 X121.128 Y99.958 E6.25371
G1 F659.3 X121.476 Y100.102 E6.26511
G1 F670.4 X121.767 Y100.188 E6.27414
G1 F708 X122.136 Y100.33 E6.28529
G1 F776.7 X122.371 Y100.392 E6.29153
G1 F842.1 X122.655 Y100.537 E6.29909
G1 F879.1 X122.849 Y100.613 E6.30382
G1 F786.9 X123.126 Y100.844 E6.31297
G1 F2700 E1.31297
G0 F9000 X123.02 Y101.691
G0 X124.775 Y123.799
G0 X125.485 Y124.269
G1 F2700 E6.31297
G1 F774.2 X125.598 Y123.827 E6.32472
G1 F2700 E1.32472
G0 F9000 X124.818 Y123.632
G0 X100.364 Y123.999
G0 X99.56 Y124.098
G1 F2700 E6.32472
G1 F813.6 X99.593 Y124.378 E6.33164
G1 F2700 E1.33164
;MESH:NONMESH
G0 F300 X99.593 Y124.378 Z2.2
G0 F9000 X100.34 Y123.812
G0 X100.846 Y101.873
G0 X100.943 Y101.18
;TIME_ELAPSED:52.245453
;LAYER:10
;TYPE:WALL-OUTER
;MESH:glasses_0.ply
G1 F2700 E6.33164
G1 F1066.7 X101.102 Y101.071 E6.33525
G1 X101.4 Y100.954 E6.34124
G1 X101.611 Y100.834 E6.34578
G1 F1076.2 X101.888 Y100.737 E6.35122
G1 F971.7 X102.123 Y100.618 E6.35663
G1 F833.3 X102.377 Y100.546 E6.36295
G1 F759.5 X102.616 Y100.415 E6.37011
G1 F731.7 X102.838 Y100.352 E6.37641
G1 F679.9 X103.202 Y100.205 E6.38793
G1 F631.6 X103.295 Y100.182 E6.39096
G1 X103.563 Y100.075 E6.40008
G1 X103.997 Y99.922 E6.41462
G1 F628.3 X104.46 Y99.742 E6.43039
G1 F640 X104.673 Y99.701 E6.43716
G1 F681.8 X105.519 Y99.488 E6.46269
G1 F754.7 X105.844 Y99.432 E6.47141
G1 F786.9 X106.297 Y99.339 E6.48314
G1 F813.6 X106.697 Y99.222 E6.49336
G1 F869.6 X107.032 Y99.145 E6.50125
G1 F866.4 X107.443 Y98.985 E6.51141
G1 F845.1 X107.742 Y98.933 E6.51858
G1 F797.3 X108.252 Y98.77 E6.53198
G1 F776.7 X108.519 Y98.727 E6.53893
G1 F733.9 X109.201 Y98.552 E6.55807
G1 F685.7 X109.666 Y98.508 E6.57166
G1 X109.677 Y98.582 E6.57384
G1 X109.617 Y98.692 E6.57749
G1 X109.179 Y98.926 E6.59194
G1 F733.9 X108.438 Y99.044 E6.61234
G1 F781.8 X108.045 Y99.168 E6.62286
G1 F813.6 X107.504 Y99.259 E6.63632
G1 F857.1 X107.074 Y99.423 E6.64703
G1 F863.3 X106.714 Y99.506 E6.65557
G1 F816.3 X106.374 Y99.641 E6.66452
G1 F781.8 X105.831 Y99.736 E6.67859
G1 F736.2 X105.479 Y99.86 E6.6887
G1 F693.6 X105.078 Y99.949 E6.70052
G1 F668.5 X104.342 Y100.181 E6.72356
G1 F626.6 X104.054 Y100.313 E6.73365
G1 X103.637 Y100.445 E6.74758
G1 F634.9 X103.41 Y100.547 E6.7554
G1 F681.8 X102.873 Y100.675 E6.77156
G1 F761.9 X102.519 Y100.816 E6.78154
G1 F824.7 X102.201 Y100.879 E6.78938
G1 F991.7 X101.858 Y100.965 E6.7965
G1 F1100.9 X101.612 Y101.093 E6.80152
G1 F1066.7 X100.943 Y101.18 E6.81414
G1 F2700 E1.81414
G0 F9000 X101.046 Y101.951
G0 X122.933 Y101.694
G0 X123.47 Y100.995
G1 F2700 E6.81414
G1 F712.2 X123.213 Y100.938 E6.82152
G1 F1030 X123.086 Y100.943 E6.82398
G1 F1034.5 X122.8 Y100.865 E6.8297
G1 F885.6 X122.636 Y100.833 E6.83347
G1 F819.1 X122.314 Y100.702 E6.84194
G1 F712.2 X121.724 Y100.557 E6.85896
G1 F648.6 X121.026 Y100.325 E6.88159
G1 F638.3 X120.875 Y100.243 E6.88696
G1 F693.6 X119.959 Y99.963 E6.91452
G1 F759.5 X119.627 Y99.877 E6.92353
G1 F789.5 X119.191 Y99.735 E6.93512
G1 F821.9 X118.699 Y99.652 E6.94724
G1 F851.1 X118.293 Y99.502 E6.95739
G1 F879.1 X117.979 Y99.426 E6.96472
G1 F888.9 X117.846 Y99.366 E6.96799
G1 F885.6 X117.537 Y99.256 E6.97539
G1 F819.1 X117.014 Y99.169 E6.9883
G1 F784.3 X116.669 Y99.053 E6.99756
G1 F800 X116.465 Y99.024 E7.0027
G1 F771.7 X115.939 Y98.927 E7.01654
G1 F761.9 X115.51 Y98.739 E7.0288
G1 F789.5 X115.32 Y98.58 E7.03507
G1 X115.327 Y98.497 E7.03717
G1 X115.795 Y98.534 E7.04904
G1 F761.9 X115.88 Y98.571 E7.05147
G1 F771.7 X116.509 Y98.732 E7.06826
G1 F794.7 X116.779 Y98.766 E7.07509
G1 F805.4 X117.273 Y98.926 E7.08796
G1 F848.1 X117.614 Y98.988 E7.09611
G1 F879.1 X117.989 Y99.143 E7.10532
G1 F882.4 X118.298 Y99.218 E7.11252
G1 F879.1 X118.448 Y99.272 E7.11613
G1 F875.9 X118.859 Y99.393 E7.1259
G1 F827.6 X119.364 Y99.47 E7.13821
G1 F779.2 X120.008 Y99.653 E7.15536
G1 F720.7 X120.413 Y99.729 E7.16677
G1 F681.8 X120.964 Y99.92 E7.18384
G1 F659.3 X121.177 Y99.974 E7.19049
G1 F655.7 X121.477 Y100.096 E7.20035
G1 F666.7 X121.801 Y100.196 E7.2105
G1 F701.8 X122.188 Y100.344 E7.22228
G1 F764.3 X122.424 Y100.41 E7.22868
G1 F824.7 X122.665 Y100.546 E7.23537
G1 F892.2 X122.88 Y100.615 E7.24042
G1 F845.1 X123.325 Y100.857 E7.25238
G1 F676.1 X123.47 Y100.995 E7.25829
G0 F9000 X123.955 Y101.117
G1 F703.8 X123.613 Y101.047 E7.26819
G1 F621.8 X123.47 Y100.995 E7.27308
G1 F2700 E2.27308
G0 F9000 X123.351 Y101.866
G0 X124.786 Y123.748
G0 X125.522 Y124.257
G1 F2700 E7.27308
G1 F869.6 X125.558 Y124.019 E7.2786
G1 F769.2 X125.624 Y123.753 E7.28571
G1 F771.7 X125.663 Y123.414 E7.29453
G1 F2700 E2.29453
G0 F9000 X124.858 Y123.288
G0 X100.191 Y123.427
G0 X99.423 Y123.588
G1 F2700 E7.29453
G1 F987.7 X99.546 Y124.217 E7.30748
G1 F2700 E2.30748
;MESH:NONMESH
G0 F300 X99.546 Y124.217 Z2.4
G0 F9000 X100.322 Y124.054
G0 X101.003 Y101.957
G0 X100.902 Y101.201
;TIME_ELAPSED:58.715188
;LAYER:11
;TYPE:WALL-OUTER
;MESH:glasses_0.ply
G1 F2700 E7.30748
G1 F963.9 X101.074 Y101.094 E7.31168
G1 X101.409 Y100.957 E7.31917
G1 X101.589 Y100.86 E7.3234
G1 F979.6 X101.89 Y100.747 E7.32995
G1 F926.6 X102.102 Y100.633 E7.33514
G1 F813.6 X102.38 Y100.547 E7.34228
G1 F733.9 X102.601 Y100.429 E7.34909
G1 F705.9 X102.846 Y100.351 E7.35636
G1 F666.7 X103.147 Y100.217 E7.36622
G1 F625 X103.275 Y100.186 E7.37042
G1 F612.2 X103.735 Y99.993 E7.38668
G1 F610.7 X103.993 Y99.924 E7.39541
G1 F618.6 X104.382 Y99.765 E7.40897
G1 F625 X104.686 Y99.716 E7.4188
G1 F646.9 X104.693 Y99.704 E7.41923
G1 F672.3 X105.533 Y99.507 E7.44484
G1 F733.9 X105.936 Y99.439 E7.45595
G1 F776.7 X106.371 Y99.348 E7.46737
G1 F800 X106.728 Y99.237 E7.4767
G1 F845.1 X107.046 Y99.167 E7.48439
G1 F833.3 X107.485 Y99.003 E7.49561
G1 F821.9 X107.746 Y98.954 E7.50206
G1 F774.2 X108.282 Y98.788 E7.51652
G1 F740.7 X108.444 Y98.761 E7.52095
G1 F691.6 X109.234 Y98.576 E7.54436
G1 F643.4 X109.811 Y98.523 E7.56233
G1 X109.819 Y98.589 E7.56439
G1 X109.73 Y98.747 E7.57002
G1 X109.377 Y98.936 E7.58243
G1 F691.6 X108.438 Y99.085 E7.60987
G1 F745.3 X108.152 Y99.174 E7.61789
G1 F776.7 X107.855 Y99.226 E7.62563
G1 F833.3 X107.436 Y99.316 E7.6359
G1 F851.1 X107.141 Y99.433 E7.64334
G1 F848.1 X106.713 Y99.536 E7.6537
G1 F802.7 X106.455 Y99.652 E7.66073
G1 F774.2 X105.977 Y99.739 E7.67325
G1 F725.1 X105.549 Y99.87 E7.68557
G1 F679.9 X105.078 Y99.971 E7.69971
G1 F655.7 X104.359 Y100.181 E7.72251
G1 F618.6 X104.035 Y100.323 E7.73392
G1 F615.4 X103.652 Y100.441 E7.74692
G1 F623.4 X103.38 Y100.558 E7.75639
G1 F663 X102.968 Y100.663 E7.76919
G1 F722.9 X102.555 Y100.82 E7.78139
G1 F821.9 X102.107 Y100.914 E7.7925
G1 F956.2 X101.767 Y101.046 E7.80012
G1 F975.6 X101.665 Y101.103 E7.80251
G1 F963.9 X100.902 Y101.201 E7.81843
G1 F2700 E2.81843
G0 F9000 X101.004 Y101.985
G0 X123.809 Y101.965
G0 X123.946 Y101.134
G1 F2700 E7.81843
G1 F866.4 X123.549 Y101.144 E7.82758
G1 F1116.3 X123.392 Y101.107 E7.83046
G1 X123.167 Y100.983 E7.83506
G1 F1012.7 X122.808 Y100.884 E7.8424
G1 F866.4 X122.618 Y100.842 E7.84688
G1 F800 X122.313 Y100.714 E7.85513
G1 F699.7 X121.752 Y100.566 E7.87168
G1 F655.7 X121.619 Y100.515 E7.87601
G1 F648.6 X121.043 Y100.335 E7.89458
G1 F650.4 X120.936 Y100.283 E7.89823
G1 F676.1 X120.666 Y100.18 E7.90676
G1 F714.3 X119.956 Y99.983 E7.92734
G1 F738.5 X119.564 Y99.886 E7.93826
G1 F761.9 X119.186 Y99.762 E7.94868
G1 F797.3 X118.617 Y99.657 E7.96316
G1 F836.2 X118.311 Y99.537 E7.971
G1 F866.4 X117.911 Y99.435 E7.98051
G1 F854.1 X117.523 Y99.28 E7.99027
G1 F794.7 X116.91 Y99.177 E8.00588
G1 F754.7 X116.617 Y99.08 E8.01404
G1 F722.9 X115.734 Y98.928 E8.03878
G1 F685.7 X115.59 Y98.849 E8.04356
G1 X115.32 Y98.736 E8.05207
G1 X115.185 Y98.566 E8.05839
G1 X115.186 Y98.515 E8.05988
G1 X115.74 Y98.567 E8.07607
G1 F725.1 X116.579 Y98.759 E8.09976
G1 F761.9 X116.754 Y98.785 E8.10439
G1 F750 X116.998 Y98.868 E8.11125
G1 F781.8 X117.278 Y98.948 E8.11868
G1 F833.3 X117.581 Y99.001 E8.12605
G1 F854.1 X117.991 Y99.168 E8.13639
G1 X118.276 Y99.232 E8.14322
G1 X118.465 Y99.3 E8.14791
G1 F839.2 X118.933 Y99.423 E8.15942
G1 F794.7 X119.362 Y99.489 E8.17032
G1 F754.7 X120.01 Y99.664 E8.18807
G1 F705.9 X120.429 Y99.743 E8.20012
G1 F668.5 X121.044 Y99.944 E8.21944
G1 F650.4 X121.208 Y99.987 E8.22464
G1 F646.9 X121.491 Y100.099 E8.23403
G1 F655.7 X121.865 Y100.212 E8.24592
G1 F691.6 X122.183 Y100.344 E8.25585
G1 F747.7 X122.43 Y100.419 E8.26274
G1 F797.3 X122.643 Y100.543 E8.26891
G1 F863.3 X122.895 Y100.629 E8.27506
G1 F983.6 X123.132 Y100.76 E8.28056
G1 F1090.9 X123.386 Y100.844 E8.28545
G1 F839.2 X123.946 Y101.134 E8.30045
G1 F2700 E3.30045
G0 F9000 X123.809 Y101.965
G0 X124.841 Y123.257
G0 X125.603 Y123.914
G1 F2700 E8.30045
G1 F685.7 X125.648 Y123.579 E8.31029
G1 F657.5 X125.722 Y123.158 E8.32326
G1 F2700 E3.32326
G0 F9000 X124.881 Y123.016
G0 X100.195 Y123.256
G0 X99.376 Y123.329
G1 F2700 E8.32326
G1 F771.7 X99.406 Y123.608 E8.33052
G1 F821.9 X99.474 Y123.96 E8.33922
G1 F2700 E3.33922
;MESH:NONMESH
G0 F300 X99.474 Y123.96 Z2.6
G0 F9000 X100.264 Y123.87
G0 X101.318 Y101.944
G0 X101.211 Y101.128
;TIME_ELAPSED:65.300750
;LAYER:12
;TYPE:WALL-OUTER
;MESH:glasses_0.ply
G1 F2700 E8.33922
G1 F740.7 X101.58 Y100.88 E8.3512
G1 F926.6 X101.889 Y100.757 E8.35836
G1 F895.5 X102.095 Y100.648 E8.36355
G1 F797.3 X102.38 Y100.553 E8.37107
G1 F716.4 X102.587 Y100.443 E8.3776
G1 F689.7 X102.849 Y100.35 E8.38565
G1 F654 X103.107 Y100.23 E8.39433
G1 F620.2 X103.29 Y100.179 E8.40044
G1 F607.6 X103.697 Y100.006 E8.41497
G1 F606.1 X103.991 Y99.922 E8.42504
G1 F613.8 X104.361 Y99.777 E8.43796
G1 F626.6 X104.674 Y99.718 E8.4481
G1 F655.7 X104.963 Y99.644 E8.45718
G1 F672.3 X105.533 Y99.522 E8.47448
G1 F720.7 X105.932 Y99.453 E8.4857
G1 F764.3 X106.385 Y99.36 E8.49777
G1 F792.1 X106.734 Y99.252 E8.50697
G1 F839.2 X107.044 Y99.185 E8.51452
G1 F836.2 X107.501 Y99.014 E8.52616
G1 F816.3 X107.746 Y98.971 E8.53224
G1 F757.1 X108.29 Y98.804 E8.54724
G1 F714.3 X108.449 Y98.779 E8.55174
G1 F679.9 X108.914 Y98.666 E8.56578
G1 F634.9 X109.256 Y98.597 E8.57675
G1 F631.6 X109.91 Y98.529 E8.59753
G1 F640 X109.882 Y98.773 E8.60518
G1 X109.602 Y98.931 E8.61521
G1 F679.9 X108.466 Y99.112 E8.64897
G1 F722.9 X108.207 Y99.181 E8.65637
G1 F776.7 X107.516 Y99.308 E8.67442
G1 F839.2 X107.185 Y99.438 E8.68288
G1 F836.2 X106.713 Y99.558 E8.6945
G1 F794.7 X106.47 Y99.666 E8.70118
G1 F764.3 X106.009 Y99.753 E8.71343
G1 F716.4 X105.586 Y99.878 E8.72572
G1 F668.5 X105.077 Y99.986 E8.74125
G1 F645.2 X104.339 Y100.194 E8.76497
G1 F612.2 X104.014 Y100.333 E8.77649
G1 F607.6 X103.652 Y100.444 E8.78892
G1 F615.4 X103.357 Y100.568 E8.7993
G1 F650.4 X102.972 Y100.672 E8.81154
G1 F699.7 X102.58 Y100.827 E8.82356
G1 F800 X102.095 Y100.936 E8.83596
G1 F816.3 X101.721 Y101.113 E8.84607
G1 F678 X101.211 Y101.128 E8.86109
G1 F641.7 X101.082 Y101.16 E8.86523
G1 F2700 E3.86523
G0 F9000 X101.262 Y101.988
G0 X123.717 Y101.977
G0 X124.179 Y101.257
G1 F2700 E8.86523
G1 F678 X124.092 Y101.215 E8.86807
G0 F9000 X124.052 Y101.185
G1 F995.9 X123.692 Y101.195 E8.87529
G1 F1086 X123.335 Y101.109 E8.88203
G1 F1000 X122.982 Y100.956 E8.88971
G1 F898.9 X122.585 Y100.85 E8.89883
G1 F781.8 X122.225 Y100.697 E8.90882
G1 F695.7 X121.767 Y100.577 E8.9224
G1 F641.7 X121.05 Y100.344 E8.94585
G1 F657.5 X120.668 Y100.189 E8.95836
G1 F699.7 X119.955 Y99.997 E8.97942
G1 F720.7 X119.491 Y99.888 E8.99262
G1 F750 X119.17 Y99.779 E9.00164
G1 F786.9 X118.587 Y99.669 E9.01668
G1 F824.7 X118.313 Y99.557 E9.02384
G1 F857.1 X117.889 Y99.446 E9.03405
G1 F842.1 X117.508 Y99.297 E9.04374
G1 F779.2 X116.868 Y99.183 E9.06039
G1 F736.2 X116.62 Y99.107 E9.06742
G1 F695.7 X115.566 Y98.937 E9.09805
G1 F657.5 X115.14 Y98.743 E9.11226
G1 X115.097 Y98.523 E9.11906
G1 X115.697 Y98.586 E9.13737
G1 F664.8 X115.973 Y98.635 E9.14578
G1 F703.8 X116.493 Y98.763 E9.16097
G1 F736.2 X116.752 Y98.802 E9.16807
G1 F766.8 X117.275 Y98.962 E9.1823
G1 F821.9 X117.57 Y99.015 E9.18958
G1 F842.1 X117.976 Y99.178 E9.19995
G1 F845.1 X118.278 Y99.248 E9.20727
G1 F816.3 X118.669 Y99.376 E9.21733
G1 F802.7 X118.935 Y99.437 E9.22411
G1 F776.7 X119.371 Y99.504 E9.23544
G1 F733.9 X119.584 Y99.568 E9.24149
G1 F716.4 X120.106 Y99.691 E9.25643
G1 F685.7 X120.453 Y99.756 E9.26671
G1 F672.3 X120.778 Y99.856 E9.2768
G1 F668.5 X121.037 Y99.95 E9.28502
G1 F641.7 X121.244 Y100.001 E9.29165
G1 F646.9 X121.646 Y100.157 E9.30496
G1 F655.7 X121.908 Y100.228 E9.31322
G1 F681.8 X122.178 Y100.346 E9.32184
G1 F731.7 X122.434 Y100.43 E9.32919
G1 F774.2 X122.641 Y100.554 E9.33541
G1 F836.2 X122.895 Y100.643 E9.34183
G1 F948.6 X123.145 Y100.781 E9.34784
G1 F1111.1 X123.739 Y101 E9.35921
G1 F948.6 X123.962 Y101.118 E9.36452
G1 F819.1 X124.052 Y101.185 E9.36725
G1 F2700 E4.36725
G0 F9000 X123.962 Y102.072
G0 X124.792 Y123.564
G0 X125.635 Y123.688
G1 F2700 E9.36725
G1 F842.1 X125.609 Y123.28 E9.37694
G1 F1165 X125.648 Y123.049 E9.38095
G1 F1132.1 X125.801 Y122.765 E9.38664
G1 X125.903 Y122.908 E9.38974
G1 F1165 X125.806 Y123.319 E9.39697
G1 F842.1 X125.635 Y123.688 E9.40661
G1 F2700 E4.40661
G0 F9000 X124.792 Y123.564
G0 X100.162 Y122.936
G0 X99.334 Y123.025
G1 F2700 E9.40661
G1 F716.4 X99.412 Y123.729 E9.42634
G1 F2700 E4.42634
;MESH:NONMESH
G0 F300 X99.412 Y123.729 Z2.8
G0 F9000 X100.238 Y123.64
G0 X101.262 Y101.988
G0 X101.181 Y101.151
;TIME_ELAPSED:72.095701
;LAYER:13
;TYPE:WALL-OUTER
;MESH:glasses_0.ply
G1 F2700 E9.42634
G1 F740.7 X101.552 Y100.896 E9.43846
G1 F909.1 X101.638 Y100.873 E9.44042
G1 F898.9 X101.886 Y100.765 E9.44642
G1 F863.3 X102.075 Y100.667 E9.45135
G1 F774.2 X102.383 Y100.555 E9.45979
G1 F697.7 X102.57 Y100.459 E9.46581
G1 F670.4 X102.846 Y100.351 E9.47463
G1 F640 X103.079 Y100.242 E9.48265
G1 F610.7 X103.317 Y100.169 E9.49078
G1 F598.5 X103.616 Y100.03 E9.50178
G1 F592.6 X103.768 Y99.998 E9.50701
G1 F604.5 X104.386 Y99.782 E9.52862
G1 F623.4 X104.68 Y99.724 E9.53821
G1 F640 X104.914 Y99.661 E9.54577
G1 F655.7 X105.519 Y99.539 E9.56455
G1 F710.1 X105.953 Y99.464 E9.57693
G1 F759.5 X106.405 Y99.368 E9.58907
G1 F789.5 X106.745 Y99.263 E9.59807
G1 F836.2 X107.023 Y99.206 E9.60484
G1 F824.7 X107.506 Y99.031 E9.61727
G1 F805.4 X107.749 Y98.983 E9.62341
G1 F745.3 X108.291 Y98.82 E9.63856
G1 F695.7 X108.436 Y98.798 E9.64277
G1 F659.3 X108.911 Y98.684 E9.65755
G1 F615.4 X109.303 Y98.614 E9.67047
G1 F613.8 X109.975 Y98.536 E9.69246
G1 F621.8 X109.991 Y98.64 E9.69584
G1 X109.911 Y98.858 E9.70329
G1 X109.75 Y98.951 E9.70926
G1 F615.4 X109.189 Y99.036 E9.72766
G1 F646.9 X108.621 Y99.109 E9.74533
G1 F736.2 X107.912 Y99.249 E9.76492
G1 F813.6 X107.435 Y99.356 E9.77691
G1 F839.2 X107.19 Y99.452 E9.78316
G1 F833.3 X106.714 Y99.574 E9.79493
G1 F792.1 X106.49 Y99.675 E9.80112
G1 F766.8 X106.11 Y99.745 E9.81118
G1 F738.5 X105.768 Y99.837 E9.82075
G1 F683.8 X105.616 Y99.888 E9.82543
G1 F661.2 X105.08 Y100 E9.84196
G1 F641.7 X104.686 Y100.114 E9.85471
G1 F623.4 X104.349 Y100.199 E9.86584
G1 F607.6 X104.001 Y100.345 E9.87823
G1 F597 X103.648 Y100.453 E9.89057
G1 F600 X103.358 Y100.577 E9.90106
G1 F631.6 X102.98 Y100.681 E9.91345
G1 F676.1 X102.606 Y100.833 E9.92537
G1 F766.8 X102.113 Y100.949 E9.93855
G1 F789.5 X101.741 Y101.14 E9.94912
G1 F666.7 X101.181 Y101.151 E9.96589
G1 F641.7 X100.858 Y101.293 E9.97686
G1 F2700 E4.97686
G0 F9000 X101.368 Y101.99
G0 X123.641 Y101.982
G0 X123.863 Y101.153
G1 F2700 E9.97686
G1 F754.7 X123.306 Y101.118 E9.99161
G1 F944.9 X123.268 Y101.093 E9.99258
G1 F905.7 X122.908 Y100.948 E10.00113
G1 F824.7 X122.545 Y100.852 E10.01021
G1 F752.4 X122.194 Y100.701 E10.02035
G1 F676.1 X121.76 Y100.587 E10.03359
G1 F638.3 X121.38 Y100.453 E10.04619
G1 F634.9 X121.06 Y100.354 E10.05672
G1 F645.2 X120.935 Y100.295 E10.06099
G1 F670.4 X120.674 Y100.201 E10.06925
G1 F691.6 X119.956 Y100.012 E10.09068
G1 F705.9 X119.469 Y99.899 E10.10481
G1 F745.3 X119.011 Y99.768 E10.11756
G1 F786.9 X118.571 Y99.681 E10.12894
G1 F784.3 X118.376 Y99.589 E10.13442
G1 F813.6 X117.886 Y99.46 E10.14685
G1 F836.2 X117.523 Y99.317 E10.15616
G1 F771.7 X116.848 Y99.193 E10.17391
G1 F727.3 X116.602 Y99.123 E10.18093
G1 F687.7 X115.366 Y98.942 E10.21718
G1 F648.6 X115.074 Y98.81 E10.22704
G1 X115 Y98.624 E10.2332
G1 X115.012 Y98.539 E10.23584
G1 F643.4 X115.669 Y98.605 E10.25632
G1 F650.4 X116.103 Y98.681 E10.26984
G1 F693.6 X116.578 Y98.789 E10.28385
G1 F725.1 X116.758 Y98.817 E10.28886
G1 F759.5 X117.274 Y98.975 E10.30304
G1 F813.6 X117.567 Y99.028 E10.31035
G1 F833.3 X117.994 Y99.197 E10.32135
G1 F839.2 X118.27 Y99.259 E10.32807
G1 F808.1 X118.463 Y99.34 E10.33324
G1 F792.1 X118.936 Y99.45 E10.34548
G1 F752.4 X119.39 Y99.523 E10.35767
G1 F710.1 X119.628 Y99.59 E10.36462
G1 F703.8 X120.106 Y99.699 E10.37852
G1 F676.1 X120.483 Y99.77 E10.38985
G1 F661.2 X121.027 Y99.947 E10.40711
G1 F645.2 X121.273 Y100.013 E10.41499
G1 F670.4 X122.45 Y100.446 E10.45233
G1 F752.4 X122.639 Y100.559 E10.45817
G1 F810.8 X122.909 Y100.658 E10.46524
G1 F916 X123.149 Y100.79 E10.47121
G1 F967.7 X123.429 Y100.887 E10.47732
G1 F754.7 X123.863 Y101.153 E10.49078
G0 F9000 X124.157 Y101.274
G1 F610.7 X123.863 Y101.153 E10.50117
G1 F2700 E5.50117
G0 F9000 X123.641 Y101.982
G0 X124.839 Y123.215
G0 X125.612 Y123.759
G1 F2700 E10.50117
G1 F1224.5 X125.572 Y123.576 E10.50422
G1 F1176.5 X125.604 Y123.323 E10.50855
G1 F1100.9 X125.654 Y123.065 E10.51331
G1 F1090.9 X125.757 Y122.842 E10.51781
G1 F1106 X125.85 Y122.573 E10.52294
G1 X125.942 Y122.569 E10.5246
G1 X125.897 Y123.041 E10.53316
G1 F1137.4 X125.721 Y123.745 E10.54589
G1 F1194 X125.612 Y123.759 E10.54773
G1 F2700 E5.54773
G0 F9000 X124.865 Y123.92
G0 X100.15 Y122.846
G0 X99.302 Y122.941
G1 F2700 E10.54773
G1 F643.4 X99.357 Y123.361 E10.56087
G1 F685.7 X99.378 Y123.655 E10.56944
G1 F2700 E5.56944
;MESH:NONMESH
G0 F300 X99.378 Y123.655 Z3
G0 F9000 X100.202 Y123.307
G0 X100.669 Y102.139
G0 X100.672 Y101.39
;TIME_ELAPSED:79.056739
;LAYER:14
;TYPE:WALL-OUTER
;MESH:glasses_0.ply
G1 F2700 E10.56944
G1 F1095.9 X100.682 Y101.317 E10.57079
G1 X101.025 Y101.117 E10.57802
G1 F1111.1 X101.166 Y101.074 E10.58066
G1 F1000 X101.552 Y100.905 E10.58907
G1 F882.4 X101.679 Y100.877 E10.59201
G1 F860.2 X102.034 Y100.703 E10.60118
G1 F754.7 X102.491 Y100.514 E10.61426
G1 F657.5 X102.988 Y100.275 E10.631
G1 F615.4 X103.222 Y100.201 E10.63896
G1 F586.8 X103.608 Y100.037 E10.65322
G1 F589.7 X103.746 Y100.008 E10.65799
G1 F603 X104.361 Y99.794 E10.67954
G1 F620.2 X104.682 Y99.728 E10.69009
G1 F636.6 X104.914 Y99.667 E10.69761
G1 F652.2 X105.382 Y99.582 E10.71216
G1 F661.2 X105.518 Y99.549 E10.71639
G1 F705.9 X105.949 Y99.477 E10.72874
G1 F757.1 X106.401 Y99.381 E10.74092
G1 F789.5 X106.746 Y99.275 E10.75004
G1 F839.2 X107.033 Y99.217 E10.75701
G1 F833.3 X107.51 Y99.041 E10.76918
G1 F813.6 X107.75 Y98.995 E10.77518
G1 F747.7 X108.289 Y98.832 E10.79021
G1 F697.7 X108.428 Y98.811 E10.79423
G1 F655.7 X108.909 Y98.701 E10.80924
G1 F601.5 X109.367 Y98.63 E10.82462
G1 F591.1 X110.082 Y98.547 E10.84892
G1 F600 X110.039 Y98.807 E10.85769
G1 F603 X109.918 Y98.962 E10.86419
G1 F597 X109.275 Y99.058 E10.88592
G1 F634.9 X108.63 Y99.12 E10.90629
G1 F754.7 X107.497 Y99.346 E10.93684
G1 F842.1 X107.173 Y99.468 E10.94504
G1 F836.2 X106.69 Y99.595 E10.95696
G1 F789.5 X106.486 Y99.689 E10.96264
G1 F764.3 X106.102 Y99.759 E10.97283
G1 F712.2 X105.628 Y99.899 E10.98668
G1 F654 X105.062 Y100.013 E11.0043
G1 F636.6 X104.682 Y100.122 E11.01669
G1 F620.2 X104.348 Y100.204 E11.02776
G1 F606.1 X103.978 Y100.356 E11.04093
G1 F594.1 X103.646 Y100.46 E11.05262
G1 F591.1 X103.352 Y100.586 E11.06342
G1 F618.6 X102.962 Y100.693 E11.07646
G1 F663 X102.621 Y100.843 E11.08768
G1 F754.7 X102.121 Y100.968 E11.1013
G1 F848.1 X101.842 Y101.114 E11.10871
G1 F948.6 X101.341 Y101.232 E11.11954
G1 F1090.9 X100.954 Y101.376 E11.1271
G1 F1095.9 X100.672 Y101.39 E11.13224
G1 F2700 E6.13224
G0 F9000 X101.113 Y102.143
G0 X123.847 Y102.137
G0 X124.453 Y101.406
G1 F2700 E11.13224
G1 F1111.1 X124.082 Y101.38 E11.13892
G1 F1170.7 X123.875 Y101.271 E11.1429
G1 F1052.6 X123.257 Y101.123 E11.15495
G1 F926.6 X122.99 Y101 E11.16128
G1 F839.2 X122.537 Y100.865 E11.17252
G1 F738.5 X122.339 Y100.772 E11.17844
G1 F695.7 X122.059 Y100.675 E11.18694
G1 F650.4 X121.763 Y100.598 E11.19632
G1 F628.3 X121.382 Y100.462 E11.20917
G1 X121.075 Y100.365 E11.2194
G1 F641.7 X120.934 Y100.299 E11.22424
G1 F663 X120.661 Y100.2 E11.23298
G1 F683.8 X119.718 Y99.965 E11.26134
G1 F699.7 X119.458 Y99.909 E11.26893
G1 F738.5 X119.017 Y99.786 E11.2813
G1 F786.9 X118.581 Y99.693 E11.29261
G1 F784.3 X118.378 Y99.6 E11.29829
G1 F816.3 X117.901 Y99.474 E11.31035
G1 F842.1 X117.528 Y99.33 E11.31982
G1 F776.7 X116.854 Y99.207 E11.33743
G1 F731.7 X116.582 Y99.128 E11.34515
G1 F683.8 X115.342 Y98.973 E11.38162
G1 F645.2 X115.071 Y98.92 E11.39017
G1 F652.2 X114.949 Y98.796 E11.39549
G1 X114.892 Y98.571 E11.40259
G1 X114.993 Y98.544 E11.40579
G1 F645.2 X115.986 Y98.669 E11.43675
G1 F685.7 X116.579 Y98.8 E11.45442
G1 F729.5 X116.764 Y98.828 E11.45954
G1 F759.5 X117.278 Y98.987 E11.47368
G1 F813.6 X117.569 Y99.04 E11.48093
G1 F836.2 X117.984 Y99.205 E11.49159
G1 F842.1 X118.282 Y99.273 E11.49883
G1 F808.1 X118.464 Y99.351 E11.50372
G1 F789.5 X119.018 Y99.48 E11.5181
G1 F743 X119.419 Y99.538 E11.52898
G1 F699.7 X119.624 Y99.596 E11.53506
G1 F695.7 X120.113 Y99.708 E11.54945
G1 F668.5 X120.527 Y99.785 E11.56202
G1 F657.5 X120.783 Y99.861 E11.57013
G1 F666.7 X121.025 Y99.95 E11.57784
G1 F641.7 X121.303 Y100.027 E11.58682
G1 F626.6 X121.717 Y100.183 E11.60091
G1 F631.6 X121.968 Y100.254 E11.60915
G1 F668.5 X122.462 Y100.459 E11.62511
G1 F733.9 X122.637 Y100.565 E11.63068
G1 F789.5 X122.907 Y100.669 E11.63799
G1 F888.9 X123.132 Y100.792 E11.64375
G1 F948.6 X123.419 Y100.896 E11.65017
G1 F975.6 X123.609 Y100.982 E11.65443
G1 F1106 X123.861 Y101.068 E11.65924
G1 F1159.4 X124.062 Y101.12 E11.66281
G1 F1111.1 X124.452 Y101.342 E11.67087
G1 X124.453 Y101.406 E11.67202
G1 F2700 E6.67202
G0 F9000 X124.546 Y102.156
G0 X124.903 Y122.903
G0 X125.733 Y123.573
G1 F2700 E11.67202
G1 F1030 X125.647 Y123.549 E11.67375
G1 X125.62 Y123.426 E11.67619
G1 X125.66 Y123.127 E11.68204
G1 F1034.5 X125.748 Y122.941 E11.68601
G1 X125.89 Y122.497 E11.695
G1 X125.966 Y122.474 E11.69653
G1 X125.899 Y123.162 E11.70986
G1 X125.733 Y123.573 E11.71842
G1 F2700 E6.71842
G0 F9000 X124.891 Y123.756
G0 X99.962 Y122.442
G0 X99.176 Y122.698
G1 F2700 E11.71842
G1 F646.9 X99.295 Y123.041 E11.72962
G1 F638.3 X99.348 Y123.49 E11.74375
G1 F2700 E6.74375
;MESH:NONMESH
G0 F300 X99.348 Y123.49 Z3.2
G0 F9000 X100.179 Y123.467
G0 X109.272 Y99.927
G0 X109.2 Y98.881
;TIME_ELAPSED:86.135824
;LAYER:15
;TYPE:WALL-INNER
;MESH:glasses_0.ply
G1 F2700 E11.74375
G1 F18461.5 X109.923 Y98.797 E11.74454
G1 F2700 E6.74454
G0 F9000 X110.054 Y99.863
G0 X101.225 Y102.15
G0 X100.616 Y101.414
;TYPE:WALL-OUTER
G1 F2700 E11.74454
G1 F1081.1 X101.011 Y101.387 E11.75185
G1 F1071.4 X101.099 Y101.343 E11.75368
G1 F1061.9 X101.34 Y101.252 E11.75852
G1 F919.5 X101.88 Y101.12 E11.77058
G1 F792.1 X102.27 Y100.947 E11.78133
G1 F712.2 X102.629 Y100.852 E11.79174
G1 F648.6 X102.96 Y100.701 E11.80293
G1 F607.6 X103.331 Y100.594 E11.81561
G1 F581.1 X103.644 Y100.464 E11.82725
G1 F588.2 X103.954 Y100.368 E11.83826
G1 F601.5 X104.107 Y100.3 E11.84382
G1 F612.2 X104.349 Y100.211 E11.85222
G1 F615.4 X104.669 Y100.133 E11.8629
G1 F631.6 X105.081 Y100.018 E11.87642
G1 F652.2 X105.633 Y99.91 E11.89363
G1 F695.7 X106.003 Y99.801 E11.90469
G1 F745.3 X106.471 Y99.703 E11.9175
G1 F789.5 X106.695 Y99.601 E11.92372
G1 F839.2 X107.16 Y99.48 E11.93514
G1 F848.1 X107.519 Y99.348 E11.94415
G1 F786.9 X108.172 Y99.219 E11.96103
G1 F733.9 X108.45 Y99.143 E11.96886
G1 F674.2 X108.948 Y99.098 E11.98366
G1 F612.2 X109.362 Y99.078 E11.99717
G1 F600 X110.001 Y98.999 E12.01859
G1 X110.11 Y98.921 E12.02305
G1 X110.172 Y98.662 E12.0319
G1 X110.158 Y98.556 E12.03546
G1 X109.593 Y98.627 E12.0544
G1 X109.414 Y98.64 E12.06037
G1 F612.2 X108.893 Y98.72 E12.07755
G1 F674.2 X108.444 Y98.814 E12.09113
G1 F725.1 X108.288 Y98.838 E12.09547
G1 F764.3 X107.732 Y99.011 E12.11068
G1 F821.9 X107.513 Y99.052 E12.11609
G1 F839.2 X107.033 Y99.227 E12.12824
G1 F842.1 X106.74 Y99.288 E12.13533
G1 F789.5 X106.383 Y99.395 E12.14475
G1 F736.2 X105.84 Y99.506 E12.15977
G1 F676.1 X104.914 Y99.672 E12.18754
G1 F626.6 X104.441 Y99.789 E12.20306
G1 F612.2 X104.325 Y99.808 E12.20689
G1 F601.5 X103.749 Y100.011 E12.22715
G1 F588.2 X103.572 Y100.051 E12.23331
G1 F591.1 X103.007 Y100.273 E12.2538
G1 F629.9 X102.493 Y100.517 E12.27183
G1 F718.6 X102.107 Y100.684 E12.28351
G1 F805.4 X101.688 Y100.887 E12.29505
G1 F857.1 X101.547 Y100.919 E12.29841
G1 F983.6 X101.168 Y101.088 E12.30683
G1 F1081.1 X101.017 Y101.132 E12.30974
G1 F1071.4 X100.649 Y101.341 E12.31762
G1 F1081.1 X100.616 Y101.414 E12.3191
G1 F2700 E7.3191
G0 F9000 X101.225 Y102.15
G0 X123.832 Y102.151
G0 X124.369 Y101.411
G1 F2700 E12.3191
G1 F1034.5 X124.026 Y101.383 E12.32574
G1 F1071.4 X123.692 Y101.245 E12.33247
G1 F991.7 X123.224 Y101.133 E12.34215
G1 F898.9 X122.938 Y100.994 E12.34921
G1 F810.8 X122.51 Y100.873 E12.36016
G1 F695.7 X122.063 Y100.688 E12.37403
G1 F638.3 X121.76 Y100.606 E12.38385
G1 F617 X121.087 Y100.378 E12.40683
G1 F636.6 X120.673 Y100.215 E12.42078
G1 F674.2 X119.719 Y99.977 E12.44988
G1 F685.7 X119.432 Y99.916 E12.45842
G1 F725.1 X119.017 Y99.8 E12.47028
G1 F779.2 X118.588 Y99.705 E12.48154
G1 F781.8 X118.377 Y99.609 E12.48745
G1 F816.3 X117.915 Y99.487 E12.49914
G1 F842.1 X117.534 Y99.342 E12.5088
G1 F774.2 X116.882 Y99.222 E12.52588
G1 F738.5 X116.581 Y99.128 E12.53441
G1 F691.6 X115.967 Y99.062 E12.55222
G1 F625 X114.997 Y98.989 E12.58328
G1 F612.2 X114.867 Y98.911 E12.58823
G1 X114.823 Y98.589 E12.59882
G1 F610.7 X115.196 Y98.606 E12.61102
G1 F612.2 X115.552 Y98.635 E12.62266
G1 F626.6 X116.015 Y98.689 E12.63751
G1 F687.7 X116.469 Y98.796 E12.65104
G1 F736.2 X116.771 Y98.838 E12.65931
G1 F764.3 X117.273 Y98.997 E12.67306
G1 F813.6 X117.574 Y99.052 E12.68056
G1 F839.2 X117.991 Y99.216 E12.69122
G1 F842.1 X118.279 Y99.282 E12.69822
G1 F805.4 X118.464 Y99.357 E12.70317
G1 F784.3 X119.014 Y99.488 E12.71755
G1 F731.7 X119.461 Y99.556 E12.72988
G1 F685.7 X119.624 Y99.601 E12.7348
G1 F674.2 X120.34 Y99.76 E12.75652
G1 F650.4 X120.573 Y99.8 E12.76377
G1 F640 X121.022 Y99.953 E12.77856
G1 F623.4 X121.339 Y100.041 E12.78909
G1 F617 X121.717 Y100.182 E12.80214
G1 F625 X121.993 Y100.267 E12.81136
G1 F654 X122.466 Y100.473 E12.82711
G1 F712.2 X122.635 Y100.574 E12.83262
G1 F774.2 X122.911 Y100.682 E12.84026
G1 F869.6 X123.136 Y100.808 E12.84618
G1 F1012.7 X123.875 Y101.092 E12.86178
G1 F1066.7 X124.06 Y101.14 E12.86536
G1 F1030 X124.314 Y101.278 E12.87096
G1 F1034.5 X124.493 Y101.346 E12.87465
G1 X124.5 Y101.394 E12.87559
G1 X124.369 Y101.411 E12.87814
G1 F2700 E7.87814
G0 F9000 X124.459 Y102.185
G0 X125.021 Y122.794
G0 X125.795 Y123.198
G1 F2700 E12.87814
G1 F621.8 X125.833 Y123.072 E12.88236
G1 F646.9 X125.948 Y122.462 E12.90151
G1 F2700 E7.90151
G0 F9000 X125.109 Y122.323
G0 X99.917 Y122.271
G0 X99.127 Y122.444
G1 F2700 E12.90151
G1 F747.7 X99.193 Y122.909 E12.91405
G1 F650.4 X99.278 Y123.175 E12.92261
G1 F2700 E7.92261
;MESH:NONMESH
G0 F300 X99.278 Y123.175 Z3.4
G0 F9000 X100.016 Y122.724
G0 X109.24 Y99.947
G0 X109.191 Y98.9
;TIME_ELAPSED:93.962409
;LAYER:16
;TYPE:WALL-INNER
;MESH:glasses_0.ply
G1 F2700 E12.92261
G1 F10909.1 X109.492 Y98.869 E12.92317
G1 F6315.8 X110.017 Y98.833 E12.92483
G1 F2700 E7.92483
G0 F9000 X110.092 Y99.914
G0 X101.263 Y102.163
G0 X100.64 Y102.209
G0 X100.586 Y101.428
;TYPE:WALL-OUTER
G1 F2700 E12.92483
G1 F1004.2 X101.067 Y101.392 E12.93442
G1 F1012.7 X101.39 Y101.251 E12.94136
G1 F898.9 X101.894 Y101.132 E12.95286
G1 F805.4 X101.994 Y101.073 E12.95573
G1 F784.3 X102.268 Y100.964 E12.96324
G1 F699.7 X102.632 Y100.861 E12.97403
G1 F640 X102.958 Y100.711 E12.98522
G1 F609.1 X103.3 Y100.608 E12.99692
G1 F582.5 X103.643 Y100.467 E13.00962
G1 F586.8 X103.896 Y100.392 E13.0186
G1 F600 X104.353 Y100.215 E13.0349
G1 F610.7 X104.67 Y100.143 E13.04552
G1 F623.4 X105.064 Y100.033 E13.05862
G1 F643.4 X105.639 Y99.921 E13.07678
G1 F695.7 X106.02 Y99.811 E13.08816
G1 F745.3 X106.469 Y99.712 E13.10047
G1 F784.3 X106.69 Y99.611 E13.10665
G1 F842.1 X107.105 Y99.504 E13.11681
G1 F854.1 X107.5 Y99.362 E13.12662
G1 F792.1 X108.14 Y99.235 E13.14306
G1 F743 X108.47 Y99.145 E13.15224
G1 F678 X108.955 Y99.113 E13.16655
G1 F612.2 X109.34 Y99.1 E13.17911
G1 F600 X110.189 Y99.038 E13.20742
G1 X110.302 Y98.594 E13.22266
G1 X109.478 Y98.65 E13.25013
G1 F612.2 X108.906 Y98.732 E13.26896
G1 F678 X108.437 Y98.825 E13.28304
G1 F736.2 X108.278 Y98.848 E13.28739
G1 F771.7 X107.729 Y99.021 E13.30228
G1 F821.9 X107.504 Y99.064 E13.30784
G1 F842.1 X107.023 Y99.237 E13.31995
G1 X106.716 Y99.301 E13.32738
G1 F786.9 X106.38 Y99.403 E13.33629
G1 F745.3 X105.953 Y99.495 E13.34798
G1 F679.9 X104.914 Y99.677 E13.37894
G1 F621.8 X104.446 Y99.795 E13.39444
G1 F609.1 X104.28 Y99.825 E13.39996
G1 F598.5 X104.005 Y99.915 E13.40961
G1 F592.6 X103.752 Y100.012 E13.41873
G1 F583.9 X103.538 Y100.063 E13.42625
G1 F585.4 X103.084 Y100.252 E13.44302
G1 F597 X102.979 Y100.284 E13.44669
G1 F626.6 X102.613 Y100.469 E13.45975
G1 F650.4 X102.515 Y100.504 E13.46294
G1 F705.9 X102.129 Y100.688 E13.47503
G1 F779.2 X102.059 Y100.712 E13.47692
G1 F813.6 X101.663 Y100.902 E13.4877
G1 F866.4 X101.541 Y100.932 E13.49059
G1 F956.2 X101.177 Y101.1 E13.49896
G1 F1025.6 X101.008 Y101.153 E13.50241
G1 F1004.2 X100.614 Y101.382 E13.51146
G1 X100.586 Y101.428 E13.51253
G1 F2700 E8.51253
G0 F9000 X100.64 Y102.209
G0 X101.263 Y102.163
G0 X110.511 Y99.885
G0 X113.848 Y98.852
G0 X114.933 Y98.821
;TYPE:WALL-INNER
G1 F2700 E13.51253
G1 F12000 X115.281 Y98.838 E13.51311
G1 F2700 E8.51311
G0 F9000 X115.447 Y99.905
G0 X123.577 Y102.059
G0 X124.369 Y101.425
;TYPE:WALL-OUTER
G1 F2700 E13.51311
G1 F1004.2 X124.516 Y101.407 E13.51605
G1 X124.504 Y101.36 E13.51702
G1 X124.315 Y101.29 E13.52102
G1 F1008.4 X124.057 Y101.154 E13.5268
G1 F1043.5 X123.774 Y101.058 E13.53251
G1 F983.6 X123.435 Y100.925 E13.5399
G1 F909.1 X123.135 Y100.821 E13.54687
G1 F860.2 X122.913 Y100.696 E13.55278
G1 F766.8 X122.634 Y100.583 E13.56061
G1 F701.8 X122.473 Y100.486 E13.56596
G1 F648.6 X122.001 Y100.275 E13.58186
G1 F617 X121.896 Y100.245 E13.5854
G1 F609.1 X121.387 Y100.057 E13.60317
G1 X121.235 Y100.022 E13.60828
G1 F631.6 X120.929 Y99.908 E13.6186
G1 F638.3 X120.617 Y99.813 E13.6288
G1 F634.9 X120.398 Y99.777 E13.63577
G1 F652.2 X119.51 Y99.573 E13.66365
G1 F712.2 X119.024 Y99.496 E13.67744
G1 F769.2 X118.681 Y99.415 E13.68659
G1 F797.3 X118.316 Y99.297 E13.69619
G1 F836.2 X117.993 Y99.221 E13.7041
G1 F833.3 X117.594 Y99.065 E13.71436
G1 F808.1 X117.273 Y99.004 E13.72243
G1 F761.9 X116.792 Y98.85 E13.73566
G1 F745.3 X116.514 Y98.813 E13.74317
G1 F691.6 X115.873 Y98.689 E13.76201
G1 F620.2 X115.462 Y98.646 E13.77531
G1 F603 X115.187 Y98.629 E13.78442
G1 F600 X114.969 Y98.6 E13.79174
G1 X114.7 Y98.612 E13.8007
G1 X114.714 Y98.858 E13.80889
G1 F603 X114.779 Y99.04 E13.81529
G1 F606.1 X115.455 Y99.044 E13.83755
G1 F621.8 X115.842 Y99.066 E13.84999
G1 F697.7 X116.587 Y99.133 E13.87138
G1 F747.7 X116.896 Y99.235 E13.88007
G1 F771.7 X117.532 Y99.352 E13.89679
G1 F833.3 X117.917 Y99.495 E13.90663
G1 F842.1 X118.317 Y99.602 E13.91644
G1 F802.7 X118.595 Y99.716 E13.92391
G1 F769.2 X119.013 Y99.811 E13.93503
G1 F712.2 X119.438 Y99.929 E13.94739
G1 F655.7 X120.813 Y100.258 E13.99042
G1 F631.6 X121.099 Y100.389 E14.00035
G1 F617 X121.614 Y100.554 E14.01785
G1 F618.6 X121.778 Y100.618 E14.02353
G1 F633.2 X122.067 Y100.7 E14.03299
G1 F685.7 X122.492 Y100.88 E14.04643
G1 F794.7 X122.933 Y101.01 E14.05797
G1 F879.1 X123.201 Y101.143 E14.06476
G1 F967.7 X123.697 Y101.263 E14.07529
G1 F1039 X123.993 Y101.394 E14.0815
G1 F1004.2 X124.369 Y101.425 E14.089
G1 F2700 E9.089
G0 F9000 X124.461 Y102.203
G0 X125.08 Y122.616
G0 X125.865 Y123.057
G1 F2700 E14.089
G1 F631.6 X125.974 Y122.427 E14.1092
G1 F2700 E9.1092
G0 F9000 X125.12 Y122.314
G0 X99.92 Y122.233
G0 X99.104 Y122.344
G1 F2700 E14.1092
G1 F720.7 X99.194 Y123.092 E14.13006
G1 F2700 E9.13006
;MESH:NONMESH
G0 F300 X99.194 Y123.092 Z3.6
G0 F9000 X100.022 Y122.979
G0 X109.314 Y99.965
G0 X109.286 Y98.9
;TIME_ELAPSED:102.507176
;LAYER:17
;TYPE:WALL-INNER
;MESH:glasses_0.ply
G1 F2700 E14.13006
G1 F9600 X109.922 Y98.852 E14.13139
G1 F4067.8 X110.137 Y98.851 E14.13244
G1 F2700 E9.13244
G0 F9000 X110.147 Y98.841
G0 X109.269 Y98.901
G0 X109.278 Y99.966
G0 X102.201 Y101.919
G0 X101.48 Y102.126
G0 X100.724 Y102.22
G0 X100.663 Y101.435
;TYPE:WALL-OUTER
G1 F2700 E14.13244
G1 F963.9 X101.098 Y101.4 E14.14148
G1 F983.6 X101.384 Y101.268 E14.14787
G1 F882.4 X101.909 Y101.142 E14.16008
G1 F789.5 X101.993 Y101.092 E14.16255
G1 F776.7 X102.267 Y100.978 E14.17018
G1 F699.7 X102.62 Y100.875 E14.18067
G1 F638.3 X102.954 Y100.716 E14.19223
G1 F609.1 X103.259 Y100.62 E14.20271
G1 F586.8 X103.648 Y100.462 E14.21698
G1 X103.902 Y100.387 E14.22599
G1 F600 X104.242 Y100.245 E14.23825
G1 F610.7 X104.623 Y100.161 E14.251
G1 F617 X104.818 Y100.101 E14.2576
G1 F625 X105.081 Y100.035 E14.26625
G1 F640 X105.628 Y99.934 E14.2836
G1 F652.2 X105.991 Y99.804 E14.2954
G1 F685.7 X106 Y99.82 E14.29593
G1 F733.9 X106.44 Y99.723 E14.30818
G1 F786.9 X106.716 Y99.605 E14.31579
G1 F851.1 X107.103 Y99.504 E14.32517
G1 F863.3 X107.441 Y99.387 E14.33344
G1 F800 X108.095 Y99.248 E14.35012
G1 F754.7 X108.43 Y99.152 E14.35933
G1 F681.8 X109.069 Y99.109 E14.37808
G1 F609.1 X109.959 Y99.074 E14.40726
G1 F600 X110.352 Y99.108 E14.42038
G1 X110.399 Y98.59 E14.43768
G1 X109.532 Y98.664 E14.46662
G1 F609.1 X109.021 Y98.725 E14.48348
G1 F678 X108.444 Y98.834 E14.50076
G1 F747.7 X108.271 Y98.857 E14.50542
G1 F776.7 X107.755 Y99.025 E14.51936
G1 F816.3 X107.492 Y99.076 E14.52591
G1 F845.1 X107.019 Y99.243 E14.53776
G1 F848.1 X106.688 Y99.313 E14.54572
G1 F786.9 X106.352 Y99.414 E14.55462
G1 F733.9 X105.922 Y99.499 E14.56654
G1 F685.7 X105.92 Y99.519 E14.56712
G1 F645.2 X105.384 Y99.594 E14.58386
G1 F629.9 X104.915 Y99.678 E14.59896
G1 F618.6 X104.446 Y99.799 E14.61458
G1 F606.1 X104.13 Y99.857 E14.62516
G1 F595.5 X103.757 Y100.009 E14.63866
G1 F583.9 X103.428 Y100.095 E14.65028
G1 F582.5 X103.092 Y100.25 E14.66296
G1 F595.5 X102.954 Y100.294 E14.66781
G1 F625 X102.615 Y100.473 E14.68005
G1 F648.6 X102.513 Y100.513 E14.68342
G1 F699.7 X102.146 Y100.692 E14.69507
G1 F764.3 X102.056 Y100.724 E14.69756
G1 F786.9 X101.692 Y100.909 E14.70792
G1 F842.1 X101.533 Y100.946 E14.71179
G1 F944.9 X101.163 Y101.116 E14.72039
G1 F995.9 X100.995 Y101.168 E14.72391
G1 F963.9 X100.567 Y101.422 E14.73421
G1 X100.663 Y101.435 E14.73622
G1 F2700 E9.73622
G0 F9000 X100.724 Y102.22
G0 X101.311 Y102.175
G0 X110.912 Y100.021
G0 X113.739 Y99.011
G0 X114.826 Y98.86
;TYPE:WALL-INNER
G1 F2700 E14.73622
G1 F4137.9 X114.963 Y98.849 E14.73688
G1 F9600 X115.294 Y98.856 E14.73757
G1 F2700 E9.73757
G0 F9000 X115.445 Y99.918
G0 X123.728 Y102.173
G0 X124.305 Y102.222
G0 X124.37 Y101.438
;TYPE:WALL-OUTER
G1 F2700 E14.73757
G1 F975.6 X124.536 Y101.418 E14.74099
G1 X124.521 Y101.38 E14.74183
G1 X124.314 Y101.303 E14.74634
G1 X124.057 Y101.169 E14.75227
G1 F1016.9 X123.867 Y101.116 E14.75614
G1 F979.6 X123.451 Y100.943 E14.76532
G1 F905.7 X123.133 Y100.834 E14.77273
G1 F854.1 X122.921 Y100.712 E14.77844
G1 F761.9 X122.633 Y100.591 E14.78663
G1 F699.7 X122.482 Y100.499 E14.79167
G1 F648.6 X122.038 Y100.292 E14.80674
G1 F610.7 X121.42 Y100.067 E14.82823
G1 F609.1 X121.256 Y100.028 E14.83376
G1 F629.9 X120.941 Y99.911 E14.8444
G1 F634.9 X120.675 Y99.829 E14.85315
G1 F631.6 X120.348 Y99.767 E14.86367
G1 F645.2 X119.587 Y99.589 E14.88784
G1 F699.7 X119.036 Y99.502 E14.90375
G1 F786.9 X118.464 Y99.351 E14.91875
G1 F816.3 X118.369 Y99.315 E14.92124
G1 F830.4 X117.981 Y99.22 E14.93084
G1 F827.6 X117.654 Y99.088 E14.93934
G1 F802.7 X117.272 Y99.012 E14.94902
G1 F764.3 X116.736 Y98.839 E14.96373
G1 F738.5 X116.347 Y98.795 E14.97431
G1 F687.7 X115.883 Y98.707 E14.98801
G1 F621.8 X114.959 Y98.624 E15.01779
G1 F600 X114.564 Y98.631 E15.03093
G1 X114.625 Y99.149 E15.04828
G1 X114.918 Y99.078 E15.0583
G1 F607.6 X115.455 Y99.058 E15.07595
G1 F683.8 X116.579 Y99.132 E15.10883
G1 F752.4 X116.941 Y99.248 E15.11891
G1 F771.7 X117.587 Y99.375 E15.13594
G1 F827.6 X117.946 Y99.506 E15.14515
G1 F830.4 X118.306 Y99.603 E15.15411
G1 F786.9 X118.617 Y99.726 E15.16259
G1 F754.7 X119.023 Y99.822 E15.17363
G1 F699.7 X119.443 Y99.939 E15.18606
G1 F652.2 X119.958 Y100.053 E15.2022
G1 F648.6 X120.821 Y100.262 E15.22952
G1 F628.3 X121.131 Y100.4 E15.2403
G1 F613.8 X121.614 Y100.551 E15.25675
G1 X121.812 Y100.629 E15.26367
G1 F631.6 X122.07 Y100.707 E15.27218
G1 F685.7 X122.497 Y100.892 E15.28573
G1 F789.5 X122.93 Y101.025 E15.29718
G1 F872.7 X123.187 Y101.156 E15.30377
G1 F956.2 X123.697 Y101.28 E15.31473
G1 F1016.9 X123.957 Y101.402 E15.32036
G1 F975.6 X124.37 Y101.438 E15.32884
G1 F2700 E10.32884
G0 F9000 X124.458 Y102.219
G0 X125.136 Y122.19
G0 X125.913 Y122.825
G1 F2700 E15.32884
G1 F603 X125.988 Y122.426 E15.34228
G1 F592.6 X126.059 Y122.207 E15.35003
G1 F2700 E10.35003
G0 F9000 X125.234 Y121.967
G0 X99.919 Y122.192
G0 X99.078 Y122.277
G1 F2700 E15.35003
G1 F687.7 X99.13 Y122.665 E15.36139
G1 F718.6 X99.146 Y122.946 E15.36921
G1 F2700 E10.36921
;MESH:NONMESH
G0 F300 X99.146 Y122.946 Z3.8
G0 F9000 X99.965 Y122.647
G0 X109.647 Y99.952
G0 X109.592 Y98.882
;TIME_ELAPSED:111.239214
;LAYER:18
;TYPE:WALL-INNER
;MESH:glasses_0.ply
G1 F2700 E15.36921
G1 F11428.6 X110.012 Y98.86 E15.36994
G1 F4067.8 X110.251 Y98.871 E15.37112
G1 F2700 E10.37112
G0 F9000 X110.258 Y98.878
G0 X109.915 Y99.939
G0 X101.335 Y102.181
G0 X100.766 Y102.249
G0 X100.517 Y101.44
;TYPE:WALL-OUTER
G1 F2700 E15.37112
G1 F956.2 X100.745 Y101.457 E15.37589
G1 F952.4 X101.105 Y101.411 E15.38349
G1 F963.9 X101.389 Y101.281 E15.38996
G1 F872.7 X101.916 Y101.152 E15.40237
G1 F781.8 X101.993 Y101.107 E15.40464
G1 F771.7 X102.264 Y100.991 E15.41227
G1 F701.8 X102.595 Y100.889 E15.42212
G1 F641.7 X102.953 Y100.717 E15.43447
G1 F615.4 X103.23 Y100.626 E15.44392
G1 F594.1 X103.645 Y100.457 E15.45897
G1 F591.1 X103.83 Y100.403 E15.46548
G1 F598.5 X104.129 Y100.283 E15.47622
G1 F609.1 X104.581 Y100.168 E15.4915
G1 F621.8 X104.917 Y100.066 E15.50277
G1 F640 X105.592 Y99.944 E15.52416
G1 F685.7 X106.008 Y99.82 E15.5368
G1 F738.5 X106.389 Y99.734 E15.54735
G1 F789.5 X106.733 Y99.598 E15.5567
G1 F857.1 X107.034 Y99.521 E15.56393
G1 F872.7 X107.442 Y99.383 E15.57378
G1 F821.9 X108.028 Y99.264 E15.5883
G1 F781.8 X108.398 Y99.153 E15.59816
G1 F695.7 X109.173 Y99.104 E15.62044
G1 F613.8 X109.98 Y99.074 E15.64669
G1 F600 X110.467 Y99.15 E15.66309
G1 X110.516 Y98.632 E15.68039
G1 X110.161 Y98.629 E15.6922
G1 F613.8 X109.131 Y98.725 E15.72583
G1 F691.6 X108.263 Y98.865 E15.7512
G1 F800 X107.73 Y99.035 E15.76516
G1 F836.2 X107.47 Y99.085 E15.77148
G1 F863.3 X107.022 Y99.243 E15.78246
G1 F860.2 X106.66 Y99.321 E15.79105
G1 F789.5 X106.304 Y99.424 E15.80042
G1 F695.7 X105.523 Y99.582 E15.82327
G1 F641.7 X105.319 Y99.606 E15.82966
G1 F631.6 X104.826 Y99.697 E15.8455
G1 F621.8 X104.45 Y99.798 E15.858
G1 F604.5 X104.128 Y99.864 E15.86885
G1 F597 X103.761 Y100 E15.88193
G1 F586.8 X103.392 Y100.106 E15.89499
G1 F588.2 X103.081 Y100.253 E15.90666
G1 F601.5 X102.933 Y100.303 E15.91184
G1 F629.9 X102.614 Y100.477 E15.92335
G1 F654 X102.499 Y100.524 E15.92714
G1 F699.7 X102.148 Y100.701 E15.93836
G1 F761.9 X102.052 Y100.737 E15.94104
G1 F784.3 X101.691 Y100.92 E15.95134
G1 F836.2 X101.528 Y100.959 E15.95534
G1 F926.6 X101.159 Y101.126 E15.96406
G1 F975.6 X100.978 Y101.18 E15.96792
G1 F956.2 X100.517 Y101.44 E15.97897
G1 F2700 E10.97897
G0 F9000 X100.766 Y102.249
G0 X101.335 Y102.181
G0 X110.761 Y100.202
G0 X113.607 Y98.982
G0 X114.716 Y98.888
;TYPE:WALL-INNER
G1 F2700 E15.97897
G1 F4800 X115.166 Y98.866 E15.98084
G1 F2700 E10.98084
G0 F9000 X115.413 Y99.917
G0 X123.701 Y102.184
G0 X124.308 Y102.238
G0 X124.376 Y101.452
;TYPE:WALL-OUTER
G1 F2700 E15.98084
G1 F975.6 X124.562 Y101.431 E15.98467
G1 X124.06 Y101.181 E15.99614
G1 F1012.7 X123.865 Y101.128 E16.00013
G1 F971.7 X123.45 Y100.956 E16.00935
G1 F902.3 X123.132 Y100.846 E16.01679
G1 F848.1 X122.913 Y100.72 E16.02274
G1 F759.5 X122.631 Y100.597 E16.03082
G1 F699.7 X122.482 Y100.505 E16.03582
G1 F648.6 X122.05 Y100.296 E16.05058
G1 F610.7 X121.47 Y100.08 E16.07081
G1 X121.267 Y100.031 E16.07763
G1 F625 X121.005 Y99.926 E16.08664
G1 F626.6 X120.742 Y99.845 E16.09541
G1 X120.573 Y99.814 E16.10088
G1 F636.6 X119.669 Y99.602 E16.12999
G1 F691.6 X119.072 Y99.508 E16.14742
G1 F750 X118.748 Y99.426 E16.15632
G1 F776.7 X118.428 Y99.33 E16.1649
G1 F836.2 X118.159 Y99.282 E16.17142
G1 F848.1 X117.636 Y99.088 E16.18455
G1 F816.3 X117.274 Y99.016 E16.19357
G1 F779.2 X116.831 Y98.862 E16.20558
G1 F764.3 X116.352 Y98.805 E16.21818
G1 F718.6 X115.88 Y98.717 E16.23151
G1 F634.9 X114.955 Y98.646 E16.26067
G1 F600 X114.443 Y98.633 E16.27771
G1 X114.472 Y98.943 E16.28806
G1 X114.475 Y99.134 E16.29441
G1 X114.522 Y99.192 E16.2969
G1 X114.951 Y99.084 E16.31161
G1 F610.7 X115.382 Y99.06 E16.32572
G1 F648.6 X115.871 Y99.073 E16.34077
G1 F731.7 X116.617 Y99.138 E16.36119
G1 F774.2 X117.003 Y99.264 E16.37166
G1 F794.7 X117.586 Y99.372 E16.38655
G1 F851.1 X118.083 Y99.547 E16.3989
G1 F839.2 X118.326 Y99.608 E16.40486
G1 F779.2 X118.657 Y99.734 E16.41393
G1 F733.9 X119.191 Y99.858 E16.42884
G1 F685.7 X119.464 Y99.945 E16.43717
G1 F650.4 X119.956 Y100.052 E16.45262
G1 F640 X120.921 Y100.294 E16.48364
G1 F623.4 X121.183 Y100.412 E16.49284
G1 F615.4 X121.626 Y100.549 E16.50788
G1 F631.6 X122.071 Y100.709 E16.52282
G1 F683.8 X122.512 Y100.906 E16.53692
G1 F789.5 X122.932 Y101.04 E16.54806
G1 F869.6 X123.18 Y101.168 E16.55447
G1 F952.4 X123.699 Y101.296 E16.56567
G1 F1008.4 X123.938 Y101.413 E16.57094
G1 F971.7 X124.376 Y101.452 E16.57997
G1 F2700 E11.57997
G0 F9000 X124.46 Y102.234
G0 X125.126 Y122.262
G0 X125.989 Y122.812
G1 F2700 E16.57997
G1 F1121.5 X125.875 Y122.718 E16.5826
G1 F1061.9 X125.894 Y122.361 E16.58931
G1 F960 X126.118 Y121.907 E16.59984
G1 F1034.5 X126.155 Y122.273 E16.60693
G1 F1153.8 X126.054 Y122.661 E16.61387
G1 F1121.5 X125.989 Y122.812 E16.61679
G0 F9000 X126.114 Y121.869
G1 F771.7 X126.129 Y121.723 E16.62059
G1 F2700 E11.62059
G0 F9000 X125.325 Y121.584
G0 X99.73 Y121.726
G0 X98.952 Y121.999
G1 F2700 E16.62059
G1 F752.4 X98.967 Y122.059 E16.62223
G1 F701.8 X99.074 Y122.316 E16.63015
G1 F697.7 X99.122 Y122.79 E16.64377
G1 F2700 E11.64377
;MESH:NONMESH
G0 F300 X99.122 Y122.79 Z4
G0 F9000 X99.944 Y122.429
G0 X109.915 Y99.939
G0 X109.948 Y98.868
;TIME_ELAPSED:120.096306
;LAYER:19
;TYPE:WALL-INNER
;MESH:glasses_0.ply
G1 F2700 E16.64377
G1 F6000 X110.349 Y98.877 E16.64511
G1 F2700 E11.64511
G0 F9000 X110.287 Y98.872
G0 X109.872 Y98.873
G0 X109.592 Y99.95
G0 X101.346 Y102.192
G0 X100.773 Y102.259
G0 X100.47 Y101.457
;TYPE:WALL-OUTER
G1 F2700 E16.64511
G1 F952.4 X100.742 Y101.468 E16.65081
G1 F944.9 X101.116 Y101.421 E16.65877
G1 F952.4 X101.394 Y101.293 E16.66519
G1 F863.3 X101.919 Y101.163 E16.67769
G1 F779.2 X102.001 Y101.117 E16.6801
G1 F766.8 X102.268 Y101 E16.68768
G1 F701.8 X102.574 Y100.903 E16.69681
G1 F641.7 X102.953 Y100.721 E16.70989
G1 F612.2 X103.154 Y100.654 E16.71679
G1 F588.2 X103.517 Y100.502 E16.73014
G1 F585.4 X103.789 Y100.413 E16.7399
G1 F600 X104.116 Y100.285 E16.75158
G1 F609.1 X104.552 Y100.174 E16.76632
G1 F618.6 X104.901 Y100.071 E16.77806
G1 F634.9 X105.567 Y99.955 E16.79931
G1 F674.2 X105.849 Y99.856 E16.80815
G1 F725.1 X106.347 Y99.745 E16.8222
G1 F740.7 X106.695 Y99.59 E16.83246
G1 F786.9 X106.707 Y99.606 E16.83297
G1 F857.1 X106.968 Y99.536 E16.83926
G1 F905.7 X107.265 Y99.419 E16.84629
G1 F860.2 X107.974 Y99.279 E16.86306
G1 F797.3 X108.389 Y99.157 E16.87388
G1 F771.7 X108.766 Y99.121 E16.88368
G1 F664.8 X109.966 Y99.07 E16.91973
G1 F600 X110.313 Y99.112 E16.93136
G1 X110.513 Y99.177 E16.93835
G1 X110.567 Y99.126 E16.94082
G1 X110.606 Y98.635 E16.9572
G1 X110.301 Y98.638 E16.96735
G1 F623.4 X109.153 Y98.731 E17.00422
G1 F712.2 X108.525 Y98.843 E17.02209
G1 F786.9 X108.251 Y98.874 E17.02909
G1 F810.8 X107.75 Y99.034 E17.04203
G1 F848.1 X107.453 Y99.092 E17.04915
G1 F895.5 X107.166 Y99.184 E17.05587
G1 F933.9 X107.03 Y99.237 E17.05899
G1 F879.1 X106.624 Y99.334 E17.06846
G1 F786.9 X106.62 Y99.356 E17.06903
G1 F705.9 X105.606 Y99.57 E17.09833
G1 F650.4 X105.242 Y99.62 E17.1096
G1 F621.8 X104.686 Y99.727 E17.12778
G1 F613.8 X104.442 Y99.797 E17.13603
G1 F606.1 X104.16 Y99.86 E17.14554
G1 F597 X103.542 Y100.07 E17.16736
G1 F585.4 X103.382 Y100.108 E17.17297
G1 F589.7 X103.083 Y100.251 E17.18418
G1 F603 X102.912 Y100.314 E17.19021
G1 F629.9 X102.608 Y100.482 E17.20122
G1 F655.7 X102.485 Y100.534 E17.20528
G1 F701.8 X102.147 Y100.71 E17.21612
G1 F757.1 X102.036 Y100.754 E17.21927
G1 F794.7 X101.666 Y100.936 E17.22962
G1 F848.1 X101.52 Y100.972 E17.23316
G1 F919.5 X101.16 Y101.136 E17.24174
G1 F967.7 X100.961 Y101.193 E17.24601
G1 F952.4 X100.703 Y101.339 E17.25222
G1 X100.47 Y101.457 E17.2577
G1 F2700 E12.2577
G0 F9000 X100.773 Y102.259
G0 X101.346 Y102.192
G0 X110.534 Y100.098
G0 X113.547 Y99.08
G0 X114.63 Y98.894
;TYPE:WALL-INNER
G1 F2700 E17.2577
G1 F6486.5 X114.93 Y98.875 E17.25862
G1 F2700 E12.25862
G0 F9000 X115.125 Y99.924
G0 X123.774 Y102.237
G0 X124.664 Y102.248
G0 X125.925 Y101.998
G0 X125.065 Y100.766
G0 X124.642 Y100.599
G0 X124.584 Y101.454
;TYPE:WALL-OUTER
G1 F2700 E17.25862
G1 F933.9 X124.557 Y101.418 E17.25958
G1 X124.315 Y101.322 E17.26515
G1 X124.067 Y101.198 E17.27107
G1 F991.7 X123.811 Y101.111 E17.27651
G1 F967.7 X123.438 Y100.965 E17.28477
G1 F892.2 X123.134 Y100.859 E17.29197
G1 F842.1 X122.918 Y100.732 E17.29791
G1 F757.1 X122.636 Y100.604 E17.30608
G1 F703.8 X122.493 Y100.515 E17.31085
G1 F652.2 X122.094 Y100.317 E17.32448
G1 F617 X121.949 Y100.266 E17.32945
G1 F607.6 X121.589 Y100.111 E17.34233
G1 X121.274 Y100.026 E17.35304
G1 F615.4 X120.864 Y99.865 E17.36733
G1 F623.4 X120.57 Y99.813 E17.37688
G1 F629.9 X119.746 Y99.617 E17.40372
G1 F652.2 X119.425 Y99.57 E17.41364
G1 F705.9 X118.932 Y99.468 E17.42788
G1 F757.1 X118.497 Y99.346 E17.43979
G1 F813.6 X118.222 Y99.293 E17.44666
G1 F842.1 X117.66 Y99.094 E17.46078
G1 F816.3 X117.283 Y99.02 E17.47018
G1 F786.9 X116.824 Y98.878 E17.48236
G1 F784.3 X116.353 Y98.815 E17.49445
G1 F743 X115.88 Y98.729 E17.50736
G1 F661.2 X115.275 Y98.679 E17.52569
G1 F613.8 X114.939 Y98.674 E17.53661
G1 F600 X114.357 Y98.647 E17.55599
G1 X114.436 Y99.188 E17.57417
G1 X114.494 Y99.204 E17.57618
G1 X114.692 Y99.119 E17.58334
G1 F604.5 X115.041 Y99.065 E17.595
G1 F650.4 X115.853 Y99.072 E17.61992
G1 F743 X116.609 Y99.133 E17.64029
G1 F784.3 X117.052 Y99.28 E17.65216
G1 F802.7 X117.597 Y99.375 E17.66592
G1 F842.1 X118.149 Y99.566 E17.67976
G1 F830.4 X118.326 Y99.611 E17.68415
G1 F769.2 X118.684 Y99.743 E17.69405
G1 F720.7 X119.198 Y99.862 E17.70865
G1 F676.1 X119.479 Y99.956 E17.7174
G1 F640 X119.936 Y100.05 E17.73195
G1 F631.6 X120.875 Y100.276 E17.76247
G1 F620.2 X121.22 Y100.421 E17.77451
G1 F604.5 X121.463 Y100.492 E17.78287
G1 F638.3 X122.319 Y100.815 E17.81147
G1 F703.8 X122.524 Y100.919 E17.81799
G1 F786.9 X122.926 Y101.051 E17.82872
G1 F860.2 X123.178 Y101.178 E17.83526
G1 F944.9 X123.699 Y101.309 E17.84661
G1 F987.7 X123.984 Y101.448 E17.85302
G1 F933.9 X124.584 Y101.454 E17.86584
G1 F2700 E12.86584
G0 F9000 X124.576 Y102.249
G0 X125.255 Y122.021
G0 X126.063 Y122.413
G1 F2700 E17.86584
G1 F640 X126.072 Y122.275 E17.87015
G1 F685.7 X126.166 Y121.508 E17.89264
G1 F2700 E12.89264
G0 F9000 X125.347 Y121.39
G0 X99.722 Y121.628
G0 X98.911 Y121.77
G1 F2700 E17.89264
G1 F712.2 X98.951 Y122.1 E17.90196
G1 F628.3 X99.027 Y122.307 E17.90896
G1 F641.7 X99.081 Y122.555 E17.91685
G1 F2700 E12.91685
;MESH:NONMESH
G0 F300 X99.081 Y122.555 Z4.2
G0 F9000 X99.877 Y122.053
G0 X109.916 Y99.935
G0 X110.208 Y98.866
;TIME_ELAPSED:128.944382
;LAYER:20
;TYPE:WALL-INNER
;MESH:glasses_0.ply
G1 F2700 E17.91685
G1 F9230.8 X110.399 Y98.873 E17.91727
G1 F2700 E12.91727
G0 F9000 X110.415 Y98.851
G0 X110.039 Y99.919
G0 X101.324 Y102.208
G0 X100.604 Y102.274
G0 X100.532 Y101.485
;TYPE:WALL-OUTER
G1 F2700 E17.91727
G1 F933.9 X101.109 Y101.432 E17.92965
G1 F948.6 X101.396 Y101.301 E17.93629
G1 F866.4 X101.914 Y101.177 E17.94855
G1 F786.9 X101.996 Y101.13 E17.95095
G1 F766.8 X102.277 Y101.008 E17.95892
G1 F699.7 X102.56 Y100.916 E17.96741
G1 F657.5 X102.682 Y100.849 E17.97163
G1 F641.7 X102.951 Y100.725 E17.98085
G1 F613.8 X103.135 Y100.66 E17.98719
G1 F597 X103.409 Y100.539 E17.9972
G1 F600 X104.119 Y100.279 E18.02235
G1 F607.6 X104.486 Y100.19 E18.03475
G1 F613.8 X104.85 Y100.085 E18.04707
G1 F628.3 X105.535 Y99.965 E18.06916
G1 F670.4 X105.843 Y99.857 E18.07888
G1 F720.7 X106.306 Y99.756 E18.092
G1 F786.9 X106.721 Y99.602 E18.10322
G1 F882.4 X106.947 Y99.543 E18.10851
G1 F930.2 X107.266 Y99.415 E18.11588
G1 F869.6 X107.924 Y99.294 E18.13123
G1 F808.1 X108.365 Y99.164 E18.14259
G1 F771.7 X108.882 Y99.112 E18.15603
G1 F674.2 X109.475 Y99.104 E18.17358
G1 F618.6 X110.093 Y99.057 E18.19358
G1 F607.6 X110.58 Y99.119 E18.2097
G1 F600 X110.672 Y98.644 E18.22579
G1 X110.333 Y98.651 E18.23707
G1 F607.6 X109.67 Y98.695 E18.25889
G1 F638.3 X109.143 Y98.743 E18.27544
G1 F725.1 X108.524 Y98.851 E18.29273
G1 F797.3 X108.219 Y98.888 E18.30042
G1 F813.6 X107.749 Y99.037 E18.31252
G1 F854.1 X107.412 Y99.105 E18.32055
G1 F909.1 X107.171 Y99.181 E18.3261
G1 F933.9 X106.869 Y99.293 E18.33298
G1 F863.3 X106.548 Y99.351 E18.34052
G1 F771.7 X106.22 Y99.44 E18.34931
G1 F681.8 X105.461 Y99.595 E18.37198
G1 F628.3 X105.162 Y99.635 E18.38156
G1 F618.6 X104.688 Y99.724 E18.39712
G1 F613.8 X104.212 Y99.853 E18.41316
G1 F607.6 X104.114 Y99.87 E18.41642
G1 F592.6 X103.369 Y100.111 E18.44279
G1 F591.1 X103.083 Y100.248 E18.4535
G1 F603 X102.893 Y100.324 E18.46027
G1 F617 X102.61 Y100.484 E18.47079
G1 F679.9 X101.699 Y100.939 E18.50068
G1 F794.7 X101.516 Y100.984 E18.50541
G1 F916 X101.162 Y101.141 E18.51384
G1 F956.2 X100.946 Y101.209 E18.51857
G1 F933.9 X100.722 Y101.333 E18.52404
G1 X100.486 Y101.426 E18.52946
G1 X100.446 Y101.47 E18.53073
G1 X100.532 Y101.485 E18.5326
G1 F2700 E13.5326
G0 F9000 X100.604 Y102.274
G0 X101.324 Y102.208
G0 X111.326 Y99.806
G0 X113.518 Y99.159
G0 X114.573 Y98.89
;TYPE:WALL-INNER
G1 F2700 E18.5326
G1 F8888.9 X114.716 Y98.871 E18.53292
G1 F2700 E13.53292
G0 F9000 X114.904 Y99.927
G0 X122.822 Y101.975
G0 X124.132 Y102.255
G0 X124.613 Y101.471
;TYPE:WALL-OUTER
G1 F2700 E18.53292
G1 F967.7 X124.577 Y101.429 E18.53406
G1 X124.333 Y101.333 E18.53947
G1 X124.078 Y101.206 E18.54534
G1 F1004.2 X123.876 Y101.154 E18.54949
G1 F967.7 X123.435 Y100.979 E18.55927
G1 F905.7 X123.136 Y100.873 E18.56626
G1 F851.1 X122.917 Y100.743 E18.57224
G1 F761.9 X122.631 Y100.608 E18.58052
G1 F703.8 X122.465 Y100.504 E18.58607
G1 F652.2 X122.106 Y100.323 E18.59838
G1 F621.8 X121.941 Y100.262 E18.60402
G1 F612.2 X121.621 Y100.12 E18.61543
G1 X121.249 Y100.01 E18.62808
G1 F618.6 X120.897 Y99.875 E18.64024
G1 F623.4 X120.563 Y99.808 E18.65115
G1 F625 X119.849 Y99.634 E18.67461
G1 F631.6 X119.566 Y99.598 E18.68362
G1 F679.9 X118.808 Y99.431 E18.70641
G1 F738.5 X118.563 Y99.362 E18.71329
G1 F800 X118.227 Y99.296 E18.72183
G1 F848.1 X117.724 Y99.11 E18.73445
G1 X117.523 Y99.08 E18.73923
G1 F808.1 X117.173 Y98.989 E18.74816
G1 F776.7 X116.837 Y98.887 E18.75718
G1 F805.4 X116.579 Y98.846 E18.76366
G1 F821.9 X116.355 Y98.824 E18.76912
G1 F745.3 X115.791 Y98.726 E18.78445
G1 F641.7 X114.769 Y98.668 E18.81628
G1 F600 X114.278 Y98.657 E18.83262
G1 X114.426 Y99.172 E18.85044
G1 X114.757 Y99.068 E18.86198
G1 F655.7 X115.917 Y99.079 E18.89728
G1 F761.9 X116.597 Y99.135 E18.91515
G1 F789.5 X117.094 Y99.29 E18.92831
G1 F810.8 X117.759 Y99.402 E18.94491
G1 F866.4 X117.766 Y99.412 E18.94519
G1 F860.2 X118.077 Y99.545 E18.95304
G1 F824.7 X118.325 Y99.613 E18.95926
G1 F761.9 X118.718 Y99.753 E18.97019
G1 F712.2 X119.191 Y99.859 E18.98377
G1 F674.2 X119.494 Y99.962 E18.99324
G1 F631.6 X119.775 Y100.015 E19.00228
G1 F621.8 X120.901 Y100.284 E19.03944
G1 F617 X121.275 Y100.432 E19.05245
G1 F612.2 X121.615 Y100.541 E19.06408
G1 F618.6 X121.802 Y100.622 E19.07066
G1 F652.2 X122.319 Y100.818 E19.08758
G1 F708 X122.544 Y100.932 E19.09469
G1 F797.3 X122.942 Y101.068 E19.10521
G1 F875.9 X123.19 Y101.192 E19.11153
G1 F960 X123.711 Y101.326 E19.12271
G1 F1012.7 X124.01 Y101.467 E19.12923
G1 F967.7 X124.613 Y101.471 E19.14166
G1 F2700 E14.14166
G0 F9000 X124.734 Y102.251
G0 X125.279 Y121.994
G0 X126.11 Y122.296
G1 F2700 E19.14166
G1 F683.8 X126.141 Y121.775 E19.1569
G1 F633.2 X126.193 Y121.305 E19.1718
G1 F607.6 X126.193 Y121.24 E19.17393
G1 F2700 E14.17393
G0 F9000 X125.335 Y121.181
G0 X99.706 Y121.304
G0 X98.855 Y121.363
G1 F2700 E19.17393
G1 F655.7 X98.928 Y122.072 E19.19562
G1 F664.8 X98.959 Y122.238 E19.20069
G1 F2700 E14.20069
;MESH:NONMESH
G0 F300 X98.959 Y122.238 Z4.4
G0 F9000 X99.758 Y121.933
G0 X110.039 Y99.919
G0 X110.412 Y98.87
;TIME_ELAPSED:137.669615
;LAYER:21
;TYPE:WALL-INNER
;MESH:glasses_0.ply
G1 F2700 E19.20069
G1 F24000 X110.464 Y98.872 E19.20074
G1 F2700 E14.20074
G0 F9000 X110.179 Y99.911
G0 X101.275 Y102.224
G0 X100.59 Y102.282
G0 X100.523 Y101.493
;TYPE:WALL-OUTER
G1 F2700 E19.20074
G1 F937.5 X101.073 Y101.446 E19.21249
G1 F952.4 X101.395 Y101.309 E19.21982
G1 F869.6 X101.894 Y101.19 E19.23159
G1 F794.7 X102.01 Y101.127 E19.23491
G1 F774.2 X102.263 Y101.019 E19.242
G1 F705.9 X102.53 Y100.931 E19.24995
G1 F663 X102.699 Y100.838 E19.25575
G1 F641.7 X102.953 Y100.721 E19.26445
G1 F613.8 X103.087 Y100.674 E19.26907
G1 F598.5 X103.411 Y100.531 E19.28087
G1 F597 X103.674 Y100.445 E19.29012
G1 F601.5 X103.87 Y100.358 E19.29724
G1 F609.1 X104.137 Y100.267 E19.30648
G1 F613.8 X104.418 Y100.204 E19.31584
G1 F618.6 X104.852 Y100.08 E19.3304
G1 F629.9 X105.48 Y99.977 E19.35057
G1 F638.3 X105.841 Y99.836 E19.36268
G1 F668.5 X105.851 Y99.851 E19.36322
G1 F714.3 X106.256 Y99.766 E19.37478
G1 F786.9 X106.721 Y99.602 E19.38729
G1 F879.1 X106.875 Y99.561 E19.3909
G1 F919.5 X107.265 Y99.41 E19.39998
G1 F879.1 X107.834 Y99.311 E19.41309
G1 F827.6 X108.318 Y99.169 E19.42525
G1 F792.1 X108.884 Y99.116 E19.43958
G1 F685.7 X109.468 Y99.11 E19.45657
G1 F626.6 X110.25 Y99.053 E19.48154
G1 F617 X110.617 Y99.11 E19.49356
G1 F612.2 X110.74 Y98.641 E19.50936
G1 F618.6 X109.692 Y98.705 E19.54323
G1 F646.9 X109.156 Y98.753 E19.55983
G1 F738.5 X108.516 Y98.861 E19.57737
G1 F821.9 X108.203 Y98.895 E19.58502
G1 X107.761 Y99.029 E19.59623
G1 F854.1 X107.509 Y99.095 E19.60232
G1 F892.2 X107.313 Y99.124 E19.60675
G1 X106.781 Y99.311 E19.61936
G1 F839.2 X106.467 Y99.369 E19.62696
G1 F759.5 X106.177 Y99.445 E19.63484
G1 F714.3 X105.762 Y99.524 E19.64664
G1 F668.5 X105.761 Y99.544 E19.64724
G1 F638.3 X105.373 Y99.614 E19.65956
G1 F628.3 X105.068 Y99.648 E19.66931
G1 F617 X104.688 Y99.72 E19.68182
G1 X104.217 Y99.852 E19.69764
G1 F613.8 X104.039 Y99.888 E19.70355
G1 F609.1 X103.771 Y99.972 E19.71275
G1 F601.5 X103.539 Y100.067 E19.72106
G1 F592.6 X103.348 Y100.119 E19.72773
G1 F598.5 X102.866 Y100.334 E19.74533
G1 F629.9 X102.64 Y100.465 E19.7536
G1 F695.7 X101.696 Y100.95 E19.78405
G1 F802.7 X101.506 Y100.996 E19.78891
G1 F923.1 X101.162 Y101.148 E19.79704
G1 F960 X100.441 Y101.444 E19.81324
G1 F937.5 X100.412 Y101.475 E19.81415
G1 X100.523 Y101.493 E19.81654
G1 F2700 E14.81654
G0 F9000 X100.59 Y102.282
G0 X124.434 Y102.285
G0 X124.508 Y101.501
G1 F2700 E19.81654
G1 F971.7 X123.979 Y101.449 E19.82746
G1 F1008.4 X123.697 Y101.326 E19.83355
G1 F967.7 X123.225 Y101.207 E19.84358
G1 F902.3 X123.006 Y101.1 E19.84897
G1 F821.9 X122.592 Y100.946 E19.8597
G1 F720.7 X122.321 Y100.81 E19.86809
G1 F657.5 X121.629 Y100.534 E19.89071
G1 F620.2 X121.348 Y100.444 E19.9002
G1 F625 X120.908 Y100.277 E19.91523
G1 F636.6 X120.431 Y100.152 E19.93069
G1 F628.3 X119.855 Y100.028 E19.9494
G1 X119.59 Y99.981 E19.95795
G1 F666.7 X119.268 Y99.881 E19.96804
G1 F701.8 X118.768 Y99.765 E19.98264
G1 F757.1 X118.316 Y99.611 E19.99522
G1 F827.6 X118.146 Y99.567 E19.99946
G1 F845.1 X117.719 Y99.395 E20.01033
G1 F819.1 X117.167 Y99.303 E20.02396
G1 F781.8 X116.843 Y99.208 E20.03258
G1 F810.8 X116.56 Y99.142 E20.03973
G1 F789.5 X115.926 Y99.086 E20.05582
G1 F661.2 X114.721 Y99.057 E20.09221
G1 F600 X114.355 Y99.104 E20.10448
G1 X114.241 Y98.842 E20.11398
G1 X114.227 Y98.667 E20.11982
G1 X114.708 Y98.687 E20.13583
G1 F609.1 X114.714 Y98.679 E20.13616
G1 F633.2 X115.179 Y98.698 E20.15083
G1 F676.1 X115.782 Y98.738 E20.16867
G1 F771.7 X116.471 Y98.853 E20.18673
G1 F810.8 X116.915 Y98.906 E20.19773
G1 X117.524 Y99.084 E20.21335
G1 F854.1 X117.773 Y99.12 E20.21923
G1 F845.1 X118.228 Y99.295 E20.23074
G1 F784.3 X118.64 Y99.379 E20.24144
G1 F722.9 X118.857 Y99.436 E20.24763
G1 F670.4 X119.661 Y99.613 E20.27214
G1 F628.3 X119.925 Y99.645 E20.28059
G1 F621.8 X120.324 Y99.734 E20.29371
G1 F633.2 X120.56 Y99.799 E20.30142
G1 X120.903 Y99.876 E20.3125
G1 F621.8 X121.493 Y100.083 E20.33257
G1 F613.8 X121.616 Y100.111 E20.33667
G1 F618.6 X122.137 Y100.33 E20.3549
G1 F661.2 X122.469 Y100.502 E20.36619
G1 F714.3 X122.634 Y100.605 E20.37162
G1 F766.8 X122.93 Y100.753 E20.38024
G1 F882.4 X123.163 Y100.894 E20.3864
G1 F975.6 X124.319 Y101.323 E20.41162
G1 X124.606 Y101.438 E20.41794
G1 X124.64 Y101.481 E20.41906
G1 X124.508 Y101.501 E20.42179
G1 F2700 E15.42179
G0 F9000 X124.628 Y102.279
G0 X125.315 Y121.587
G0 X126.162 Y121.621
G1 F2700 E20.42179
G1 F722.9 X126.115 Y120.942 E20.44058
G1 F892.2 X126.284 Y120.733 E20.4466
G1 F1008.4 X126.366 Y120.881 E20.44994
G1 X126.361 Y121.076 E20.4538
G1 F797.3 X126.162 Y121.621 E20.46833
G0 F9000 X126.131 Y122.126
G1 F678 X126.162 Y121.621 E20.48322
G1 F2700 E15.48322
G0 F9000 X125.315 Y121.587
G0 X99.742 Y121.922
G0 X98.902 Y121.963
G1 F2700 E20.48322
G1 F857.1 X98.759 Y121.588 E20.49256
G1 F1090.9 X98.692 Y121.308 E20.49783
G1 F1016.9 X98.684 Y121.111 E20.5017
G1 F1021.3 X98.789 Y120.883 E20.5066
G1 X98.915 Y121.008 E20.51007
G1 F1016.9 X98.928 Y121.28 E20.51541
G1 F1090.9 X98.959 Y121.562 E20.5206
G1 F857.1 X98.902 Y121.963 E20.53003
G1 F699.7 X98.928 Y122.247 E20.53817
G1 F2700 E15.53817
;MESH:NONMESH
G0 F300 X98.928 Y122.247 Z4.6
G0 F9000 X99.756 Y122.207
G0 X100.265 Y102.257
G0 X100.382 Y101.476
;TIME_ELAPSED:146.020752
;LAYER:22
;TYPE:WALL-OUTER
;MESH:glasses_0.ply
G1 F2700 E20.53817
G1 F956.2 X100.402 Y101.451 E20.53884
G1 X100.708 Y101.329 E20.54571
G1 X100.909 Y101.23 E20.55039
G1 F979.6 X101.176 Y101.146 E20.55609
G1 F930.2 X101.495 Y101.007 E20.56355
G1 F857.1 X101.651 Y100.972 E20.56728
G1 F794.7 X102.159 Y100.724 E20.58147
G1 F672.3 X102.826 Y100.349 E20.60419
G1 F603 X103.301 Y100.126 E20.62155
G1 F598.5 X103.532 Y100.059 E20.62957
G1 F606.1 X103.783 Y99.957 E20.63849
G1 F613.8 X104.221 Y99.849 E20.65316
G1 F623.4 X104.69 Y99.713 E20.66879
G1 X104.978 Y99.659 E20.67817
G1 F634.9 X105.393 Y99.608 E20.69132
G1 F766.8 X106.808 Y99.3 E20.729
G1 F919.5 X107.326 Y99.124 E20.74088
G1 F902.3 X107.51 Y99.097 E20.74499
G1 F857.1 X108.134 Y98.91 E20.76016
G1 F827.6 X108.436 Y98.876 E20.76749
G1 F754.7 X109.133 Y98.766 E20.78614
G1 F659.3 X109.699 Y98.713 E20.80335
G1 F638.3 X110.233 Y98.679 E20.82008
G1 F631.6 X110.796 Y98.657 E20.83788
G1 F610.7 X110.787 Y98.773 E20.84168
G1 F612.2 X110.647 Y99.087 E20.85289
G1 F636.6 X110.186 Y99.054 E20.86738
G1 F645.2 X109.474 Y99.113 E20.88948
G1 F695.7 X108.883 Y99.121 E20.90643
G1 F800 X108.284 Y99.173 E20.92143
G1 F851.1 X107.739 Y99.325 E20.9347
G1 F888.9 X107.31 Y99.396 E20.94446
G1 F933.9 X106.941 Y99.522 E20.95279
G1 F909.1 X106.816 Y99.574 E20.95576
G1 F794.7 X106.192 Y99.776 E20.97223
G1 F708 X105.765 Y99.873 E20.98458
G1 F664.8 X105.402 Y99.988 E20.99601
G1 F636.6 X104.675 Y100.105 E21.01909
G1 F628.3 X104.32 Y100.221 E21.03095
G1 F613.8 X103.873 Y100.343 E21.04602
G1 F603 X103.624 Y100.45 E21.05499
G1 F595.5 X103.433 Y100.509 E21.06168
G1 F625 X102.707 Y100.825 E21.08697
G1 F668.5 X102.493 Y100.946 E21.0943
G1 F736.2 X102.119 Y101.067 E21.10496
G1 F808.1 X101.861 Y101.206 E21.1122
G1 F888.9 X101.339 Y101.337 E21.12428
G1 F971.7 X101.023 Y101.458 E21.13123
G1 F956.2 X100.661 Y101.489 E21.13881
G1 X100.382 Y101.476 E21.14464
G1 F2700 E16.14464
G0 F9000 X100.675 Y102.28
G0 X124.41 Y102.29
G0 X124.483 Y101.506
G1 F2700 E21.14464
G1 F983.6 X124.036 Y101.463 E21.15375
G1 F1030 X123.692 Y101.328 E21.16091
G1 F1008.4 X123.291 Y101.227 E21.1691
G1 F948.6 X123.264 Y101.207 E21.1698
G1 X123 Y101.091 E21.17587
G1 F857.1 X122.663 Y100.97 E21.18421
G1 F779.2 X122.553 Y100.906 E21.18746
G1 F699.7 X121.867 Y100.609 E21.20878
G1 F638.3 X120.918 Y100.266 E21.24033
G1 F640 X120.431 Y100.135 E21.25606
G1 F631.6 X119.957 Y100.04 E21.27133
G1 F629.9 X119.668 Y99.992 E21.28061
G1 F664.8 X119.264 Y99.87 E21.29328
G1 F699.7 X118.832 Y99.775 E21.3059
G1 F716.4 X118.644 Y99.711 E21.31143
G1 F781.8 X118.169 Y99.572 E21.32406
G1 F860.2 X117.76 Y99.405 E21.33431
G1 F842.1 X117.273 Y99.322 E21.34602
G1 F800 X116.878 Y99.215 E21.35623
G1 F821.9 X116.568 Y99.15 E21.36392
G1 F802.7 X115.925 Y99.093 E21.37997
G1 F731.7 X115.923 Y99.085 E21.38019
G1 F676.1 X114.73 Y99.057 E21.41542
G1 F623.4 X114.353 Y99.083 E21.42751
G1 F606.1 X114.228 Y98.952 E21.43348
G1 X114.193 Y98.675 E21.44267
G1 F623.4 X114.724 Y98.684 E21.45967
G1 F666.7 X115.765 Y98.746 E21.49089
G1 F766.8 X116.497 Y98.865 E21.51019
G1 F821.9 X116.945 Y98.916 E21.52114
G1 F819.1 X117.524 Y99.085 E21.53583
G1 F860.2 X117.815 Y99.131 E21.54267
G1 F854.1 X118.36 Y99.336 E21.55627
G1 F779.2 X118.728 Y99.394 E21.56581
G1 F716.4 X118.91 Y99.444 E21.57107
G1 F674.2 X119.7 Y99.615 E21.595
G1 F633.2 X120.024 Y99.659 E21.6053
G1 F625 X120.329 Y99.724 E21.61526
G1 F638.3 X120.817 Y99.856 E21.63106
G1 F640 X120.968 Y99.886 E21.63586
G1 F631.6 X121.254 Y99.981 E21.64539
G1 F629.9 X121.488 Y100.072 E21.65334
G1 F621.8 X121.683 Y100.123 E21.65981
G1 F626.6 X122.172 Y100.333 E21.67676
G1 F681.8 X122.55 Y100.541 E21.68939
G1 F754.7 X122.805 Y100.7 E21.69733
G1 F863.3 X123.134 Y100.879 E21.70599
G1 F952.4 X123.391 Y100.989 E21.71185
G1 F1004.2 X123.876 Y101.166 E21.72211
G1 F1025.6 X123.877 Y101.177 E21.72232
G1 F983.6 X124.126 Y101.229 E21.72748
G1 X124.661 Y101.467 E21.73936
G1 X124.483 Y101.506 E21.74306
G1 F2700 E16.74306
G0 F9000 X124.551 Y102.289
G0 X125.309 Y121.793
G0 X126.156 Y121.831
G1 F2700 E21.74306
G1 F854.1 X126.093 Y121.429 E21.75257
G1 F1086 X126.128 Y121.106 E21.75854
G1 F995.9 X126.141 Y120.809 E21.7645
G1 X126.235 Y120.517 E21.77064
G1 X126.288 Y120.434 E21.77262
G1 X126.392 Y120.514 E21.77525
G1 X126.369 Y121.134 E21.78768
G1 F1086 X126.291 Y121.459 E21.79382
G1 F1066.7 X126.241 Y121.565 E21.79601
G1 F786.9 X126.156 Y121.831 E21.8031
G0 F9000 X126.148 Y121.94
G1 F666.7 X126.156 Y121.831 E21.80637
G1 F2700 E16.80637
G0 F9000 X125.309 Y121.793
G0 X99.681 Y122.402
G0 X98.84 Y122.252
G1 F2700 E21.80637
G1 F1269.8 X98.792 Y121.994 E21.81049
G1 F1250 X98.776 Y121.779 E21.81393
G1 F1081.1 X98.673 Y121.396 E21.82125
G1 F963.9 X98.644 Y120.641 E21.8369
G1 F967.7 X98.762 Y120.568 E21.83976
G1 X98.895 Y120.797 E21.84522
G1 F963.9 X98.921 Y121.367 E21.85703
G1 F1081.1 X98.966 Y121.744 E21.86404
G1 F1250 X98.98 Y122.003 E21.86818
G1 F1269.8 X98.937 Y122.237 E21.87192
G1 X98.84 Y122.252 E21.87346
G1 F2700 E16.87346
;MESH:NONMESH
G0 F300 X98.84 Y122.252 Z4.8
G0 F9000 X99.742 Y122.055
G0 X110.394 Y99.934
G0 X110.555 Y98.889
;TIME_ELAPSED:153.644026
;LAYER:23
;TYPE:WALL-INNER
;MESH:glasses_0.ply
G1 F2700 E21.87346
G1 F26666.7 X110.579 Y98.888 E21.87348
G1 F2700 E16.87348
G0 F9000 X110.034 Y99.919
G0 X101.124 Y102.25
G0 X100.54 Y102.294
G0 X100.333 Y101.495
;TYPE:WALL-OUTER
G1 F2700 E21.87348
G1 F983.6 X100.534 Y101.507 E21.87757
G1 X100.958 Y101.473 E21.8862
G1 F991.7 X101.341 Y101.337 E21.89438
G1 F909.1 X101.819 Y101.223 E21.90516
G1 F836.2 X102.028 Y101.108 E21.91086
G1 F759.5 X102.45 Y100.957 E21.92263
G1 F681.8 X102.71 Y100.811 E21.93136
G1 F646.9 X102.951 Y100.708 E21.93945
G1 F623.4 X103.177 Y100.595 E21.94753
G1 F609.1 X103.533 Y100.465 E21.95995
G1 F606.1 X103.894 Y100.319 E21.97277
G1 F626.6 X104.356 Y100.192 E21.98803
G1 F638.3 X104.61 Y100.111 E21.99637
G1 F631.6 X104.942 Y100.048 E22.00704
G1 F628.3 X105.328 Y99.998 E22.01941
G1 F668.5 X105.788 Y99.861 E22.03373
G1 F716.4 X106.113 Y99.792 E22.04299
G1 F808.1 X106.868 Y99.556 E22.06252
G1 F919.5 X107.209 Y99.427 E22.07044
G1 F905.7 X107.636 Y99.345 E22.08002
G1 F872.7 X108.281 Y99.179 E22.09525
G1 F813.6 X108.866 Y99.126 E22.10966
G1 F722.9 X109.35 Y99.114 E22.12302
G1 F664.8 X110.066 Y99.071 E22.14455
G1 F626.6 X110.672 Y99.1 E22.16387
G1 F600 X110.797 Y98.935 E22.17076
G1 F612.2 X110.818 Y98.667 E22.17952
G1 F638.3 X109.708 Y98.72 E22.21426
G1 F676.1 X109.133 Y98.777 E22.23132
G1 F769.2 X108.435 Y98.884 E22.24964
G1 F839.2 X108.105 Y98.92 E22.25753
G1 F863.3 X107.51 Y99.099 E22.2719
G1 F895.5 X107.273 Y99.137 E22.27725
G1 F902.3 X106.794 Y99.302 E22.28845
G1 F833.3 X106.319 Y99.397 E22.30005
G1 F750 X106.111 Y99.452 E22.30578
G1 F679.9 X105.26 Y99.624 E22.33126
G1 F628.3 X104.875 Y99.671 E22.34358
G1 F631.6 X104.461 Y99.762 E22.35697
G1 F636.6 X104.221 Y99.84 E22.36488
G1 F623.4 X103.83 Y99.927 E22.37771
G1 F610.7 X103.541 Y100.041 E22.38786
G1 F603 X103.244 Y100.136 E22.39818
G1 F609.1 X102.795 Y100.356 E22.41456
G1 F650.4 X102.455 Y100.548 E22.42654
G1 F712.2 X102.16 Y100.73 E22.43625
G1 F805.4 X101.651 Y100.981 E22.45031
G1 F872.7 X101.49 Y101.017 E22.45409
G1 F948.6 X101.174 Y101.153 E22.46132
G1 F1004.2 X100.884 Y101.239 E22.46734
G1 F983.6 X100.333 Y101.495 E22.47966
G1 F2700 E17.47966
G0 F9000 X100.54 Y102.294
G0 X124.634 Y102.291
G0 X124.727 Y101.509
G1 F2700 E22.47966
G1 F1008.4 X124.132 Y101.493 E22.49144
G1 F1090.9 X123.85 Y101.369 E22.49708
G1 F1057.3 X123.347 Y101.241 E22.50687
G1 F971.7 X123.269 Y101.194 E22.50874
G1 F983.6 X122.995 Y101.081 E22.51476
G1 F888.9 X122.724 Y100.988 E22.52119
G1 F800 X122.547 Y100.886 E22.52629
G1 F722.9 X122.17 Y100.727 E22.53758
G1 F659.3 X121.864 Y100.586 E22.54778
G1 F636.6 X121.133 Y100.326 E22.5721
G1 F646.9 X120.559 Y100.146 E22.59066
G1 F641.7 X120.11 Y100.057 E22.60489
G1 F628.3 X119.709 Y99.995 E22.61778
G1 F664.8 X119.264 Y99.861 E22.63173
G1 F701.8 X118.902 Y99.786 E22.64224
G1 F712.2 X118.73 Y99.729 E22.64732
G1 F776.7 X118.209 Y99.584 E22.66122
G1 F848.1 X117.827 Y99.432 E22.67089
G1 F845.1 X117.361 Y99.338 E22.68212
G1 F842.1 X116.802 Y99.186 E22.69584
G1 F830.4 X116.17 Y99.118 E22.71112
G1 F766.8 X115.637 Y99.085 E22.72502
G1 F699.7 X114.988 Y99.06 E22.74354
G1 F643.4 X114.331 Y99.084 E22.76393
G1 F613.8 X114.219 Y99.011 E22.76828
G1 X114.151 Y98.681 E22.77923
G1 F643.4 X114.972 Y98.704 E22.80471
G1 F699.7 X115.657 Y98.752 E22.82429
G1 F784.3 X116.6 Y98.885 E22.84852
G1 F830.4 X116.973 Y98.923 E22.85753
G1 F827.6 X117.523 Y99.086 E22.87136
G1 F848.1 X117.864 Y99.148 E22.87952
G1 F839.2 X118.378 Y99.339 E22.89256
G1 F774.2 X118.816 Y99.408 E22.90399
G1 F714.3 X118.94 Y99.444 E22.9076
G1 F670.4 X119.679 Y99.61 E22.93014
G1 F628.3 X120.18 Y99.676 E22.94619
G1 F625 X121.254 Y99.963 E22.98169
G1 F636.6 X121.508 Y100.066 E22.99028
G1 F633.2 X121.789 Y100.143 E22.99946
G1 F638.3 X122.205 Y100.338 E23.01383
G1 F714.3 X122.685 Y100.616 E23.02933
G1 F800 X122.861 Y100.729 E23.03454
G1 F905.7 X123.16 Y100.896 E23.04209
G1 F1034.5 X123.619 Y101.08 E23.05163
G1 F1106 X123.868 Y101.164 E23.05637
G1 F1086 X124.151 Y101.239 E23.06175
G1 F1012.7 X124.714 Y101.482 E23.07383
G1 X124.727 Y101.509 E23.07443
G1 F2700 E18.07443
G0 F9000 X124.807 Y102.273
G0 X125.324 Y121.504
G0 X126.189 Y121.539
G1 F2700 E23.07443
G1 F750 X126.128 Y121.126 E23.08553
G1 F995.9 X126.141 Y120.768 E23.09271
G1 F1061.9 X126.259 Y120.101 E23.10544
G1 F1137.4 X126.306 Y120.011 E23.10722
G1 X126.403 Y120.052 E23.10907
G1 X126.411 Y120.41 E23.11535
G1 F1061.9 X126.383 Y120.786 E23.12244
G1 F995.9 X126.37 Y121.148 E23.1297
G1 F750 X126.189 Y121.539 E23.14116
G0 F9000 X126.17 Y121.82
G1 F628.3 X126.189 Y121.539 E23.15011
G1 F2700 E18.15011
G0 F9000 X125.324 Y121.541
G0 X99.685 Y122.183
G0 X98.846 Y122.077
G1 F2700 E23.15011
G1 F963.9 X98.695 Y121.537 E23.16172
G1 X98.674 Y121.488 E23.16282
G1 F948.6 X98.636 Y120.877 E23.1757
G1 F933.9 X98.642 Y120.221 E23.18972
G1 X98.728 Y120.194 E23.19164
G1 X98.892 Y120.817 E23.20541
G1 F948.6 X98.934 Y121.812 E23.22636
G1 F963.9 X98.906 Y122.048 E23.23128
G1 X98.846 Y122.077 E23.23266
G1 F2700 E18.23266
;MESH:NONMESH
G0 F300 X98.846 Y122.077 Z5
G0 F9000 X99.726 Y121.852
G0 X100.24 Y102.278
G0 X100.282 Y101.521
;TIME_ELAPSED:162.025522
;LAYER:24
;TYPE:WALL-OUTER
;MESH:glasses_0.ply
G1 F2700 E23.23266
G1 F1048 X100.3 Y101.467 E23.23375
G1 X100.458 Y101.422 E23.23687
G1 F1043.5 X100.854 Y101.248 E23.24515
G1 F1057.3 X101.163 Y101.161 E23.25121
G1 F979.6 X101.492 Y101.027 E23.25844
G1 F888.9 X101.65 Y100.992 E23.26208
G1 F875.9 X101.872 Y100.872 E23.26782
G1 F819.1 X102.164 Y100.733 E23.2757
G1 F691.6 X102.772 Y100.358 E23.29632
G1 F613.8 X103.186 Y100.147 E23.31142
G1 F610.7 X103.87 Y99.913 E23.33505
G1 F631.6 X104.001 Y99.888 E23.33926
G1 F640 X104.46 Y99.754 E23.35417
G1 F633.2 X104.799 Y99.681 E23.3651
G1 F631.6 X105.142 Y99.641 E23.37601
G1 F670.4 X106.005 Y99.468 E23.40221
G1 F729.5 X106.231 Y99.411 E23.40859
G1 F805.4 X106.65 Y99.344 E23.4191
G1 F879.1 X107.222 Y99.149 E23.43282
G1 F892.2 X107.506 Y99.098 E23.43927
G1 F863.3 X108.063 Y98.931 E23.45271
G1 F845.1 X108.421 Y98.893 E23.46122
G1 F779.2 X109.134 Y98.788 E23.47967
G1 F687.7 X109.73 Y98.73 E23.49705
G1 F629.9 X110.588 Y98.696 E23.52425
G1 F600 X110.856 Y98.675 E23.53319
G1 X110.862 Y98.768 E23.53629
G1 X110.811 Y99.021 E23.54488
G1 X110.658 Y99.127 E23.55107
G1 F629.9 X110.072 Y99.078 E23.5697
G1 F716.4 X108.878 Y99.135 E23.60299
G1 F824.7 X108.228 Y99.186 E23.61877
G1 F885.6 X107.583 Y99.355 E23.6338
G1 F898.9 X107.191 Y99.434 E23.64267
G1 F892.2 X106.772 Y99.593 E23.6527
G1 F808.1 X106.311 Y99.721 E23.66451
G1 F729.5 X106.083 Y99.797 E23.67109
G1 F705.9 X105.792 Y99.856 E23.67948
G1 F664.8 X105.242 Y100.009 E23.69662
G1 F636.6 X104.682 Y100.083 E23.71433
G1 F633.2 X103.891 Y100.31 E23.74026
G1 F620.2 X103.627 Y100.407 E23.74931
G1 F607.6 X103.455 Y100.481 E23.75546
G1 F609.1 X103.182 Y100.578 E23.76495
G1 F631.6 X102.894 Y100.724 E23.77515
G1 F661.2 X102.712 Y100.804 E23.78115
G1 F703.8 X102.403 Y100.972 E23.79113
G1 F789.5 X102.034 Y101.099 E23.80099
G1 F866.4 X101.767 Y101.242 E23.80797
G1 F941.2 X101.345 Y101.338 E23.81714
G1 F1043.5 X101.035 Y101.429 E23.82332
G1 F1057.3 X100.865 Y101.492 E23.82675
G1 F1048 X100.282 Y101.521 E23.83786
G1 F2700 E18.83786
G0 F9000 X100.419 Y102.293
G0 X124.5 Y102.295
G0 X124.762 Y101.511
G1 F2700 E23.83786
G1 F1081.1 X124.515 Y101.519 E23.84242
G1 X124.196 Y101.497 E23.84832
G1 F1090.9 X124.091 Y101.446 E23.85046
G1 F1148.3 X123.842 Y101.372 E23.85497
G1 F1100.9 X123.403 Y101.26 E23.86319
G1 F1066.7 X123.223 Y101.15 E23.86713
G1 F991.7 X122.78 Y101.001 E23.87654
G1 F851.1 X122.543 Y100.868 E23.88291
G1 F761.9 X122.248 Y100.745 E23.89128
G1 F699.7 X122.093 Y100.66 E23.89632
G1 F659.3 X121.724 Y100.509 E23.90839
G1 F634.9 X121.074 Y100.287 E23.92998
G1 F650.4 X120.533 Y100.124 E23.94732
G1 F648.6 X120.143 Y100.054 E23.95951
G1 F634.9 X119.843 Y100.012 E23.96903
G1 F663 X119.26 Y99.853 E23.98722
G1 F691.6 X118.958 Y99.792 E23.99611
G1 F752.4 X118.295 Y99.61 E24.01434
G1 F830.4 X117.836 Y99.436 E24.02614
G1 F839.2 X117.446 Y99.355 E24.03561
G1 F833.3 X117.113 Y99.265 E24.04387
G1 F839.2 X116.653 Y99.18 E24.055
G1 F819.1 X115.936 Y99.108 E24.07255
G1 F747.7 X115.01 Y99.044 E24.09733
G1 F685.7 X114.795 Y99.077 E24.10366
G1 F633.2 X114.341 Y99.102 E24.11799
G1 F606.1 X114.213 Y99.046 E24.12259
G1 X114.139 Y98.767 E24.13209
G1 X114.148 Y98.694 E24.13451
G1 F629.9 X114.731 Y98.714 E24.153
G1 F681.8 X115 Y98.711 E24.16087
G1 F722.9 X115.66 Y98.766 E24.17915
G1 F792.1 X116.602 Y98.894 E24.2031
G1 F830.4 X116.989 Y98.933 E24.21245
G1 F813.6 X117.285 Y99.008 E24.21994
G1 F833.3 X117.52 Y99.081 E24.22583
G1 F839.2 X117.909 Y99.157 E24.23526
G1 F830.4 X118.383 Y99.333 E24.24741
G1 F759.5 X118.916 Y99.426 E24.26163
G1 F672.3 X119.894 Y99.639 E24.29134
G1 F636.6 X120.206 Y99.677 E24.30119
G1 F646.9 X120.563 Y99.762 E24.31251
G1 F666.7 X120.824 Y99.841 E24.32067
G1 F652.2 X121.188 Y99.925 E24.33211
G1 F645.2 X121.521 Y100.055 E24.34316
G1 X121.859 Y100.155 E24.35407
G1 F659.3 X122.251 Y100.347 E24.36728
G1 F771.7 X122.908 Y100.762 E24.38737
G1 F967.7 X123.135 Y100.893 E24.39278
G1 F1095.9 X123.312 Y100.955 E24.39619
G1 F1111.1 X123.62 Y101.093 E24.40225
G1 F1142.9 X123.862 Y101.17 E24.40669
G1 F1148.3 X124.173 Y101.243 E24.41224
G1 F1090.9 X124.581 Y101.414 E24.42033
G1 F1081.1 X124.751 Y101.461 E24.42359
G1 X124.762 Y101.511 E24.42453
G1 F2700 E19.42453
G0 F9000 X124.786 Y102.287
G0 X127.093 Y118.928
G0 X127.183 Y120.438
G0 X127.073 Y121.729
G0 X126.255 Y121.86
G1 F2700 E24.42453
G1 F1095.9 X126.1 Y121.736 E24.42815
G1 F1030 X126.142 Y120.86 E24.44514
G1 X126.177 Y120.55 E24.45118
G1 F1116.3 X126.214 Y120.019 E24.4607
G1 F1165 X126.308 Y119.688 E24.46659
G1 X126.396 Y119.688 E24.4681
G1 X126.418 Y119.956 E24.47271
G1 F1116.3 X126.402 Y120.558 E24.48347
G1 F1034.5 X126.372 Y121.179 E24.49547
G1 F1061.9 X126.316 Y121.579 E24.50306
G1 F1132.1 X126.255 Y121.86 E24.50812
G1 F2700 E19.50812
G0 F9000 X125.394 Y122.035
G0 X99.672 Y122.07
G0 X98.784 Y121.932
G1 F2700 E24.50812
G1 F963.9 X98.7 Y121.644 E24.51434
G1 X98.675 Y121.595 E24.51548
G1 F1030 X98.604 Y120.425 E24.53818
G1 F1137.4 X98.608 Y119.877 E24.5478
G1 F1218.3 X98.724 Y119.852 E24.54974
G1 F1256.5 X98.795 Y120.049 E24.55307
G1 F1170.7 X98.825 Y120.462 E24.56013
G1 F1008.4 X98.893 Y120.922 E24.56933
G1 F941.2 X98.931 Y121.835 E24.5887
G1 F956.2 X98.784 Y121.932 E24.59238
G1 F2700 E19.59238
;MESH:NONMESH
G0 F300 X98.784 Y121.932 Z5.2
G0 F9000 X97.967 Y121.943
G0 X97.856 Y120.059
G0 X100.211 Y102.279
G0 X100.261 Y101.539
;TIME_ELAPSED:169.648627
;LAYER:25
;TYPE:WALL-OUTER
;MESH:glasses_0.ply
G1 F2700 E24.59238
G1 F1212.1 X100.266 Y101.462 E24.59365
G1 X100.456 Y101.411 E24.59689
G1 F1170.7 X100.832 Y101.252 E24.60385
G1 F1121.5 X101.171 Y101.165 E24.61008
G1 F1012.7 X101.499 Y101.036 E24.61702
G1 F930.2 X101.633 Y101.003 E24.61998
G1 F854.1 X102.163 Y100.741 E24.6338
G1 F710.1 X102.728 Y100.365 E24.65287
G1 F625 X103.108 Y100.162 E24.66663
G1 F610.7 X103.298 Y100.106 E24.6731
G1 F618.6 X103.541 Y100.003 E24.68161
G1 F623.4 X103.792 Y99.927 E24.69001
G1 F640 X103.989 Y99.885 E24.69629
G1 F652.2 X104.46 Y99.745 E24.71133
G1 F641.7 X104.725 Y99.689 E24.71975
G1 F640 X105.147 Y99.632 E24.73303
G1 F687.7 X106.122 Y99.429 E24.76193
G1 F797.3 X106.649 Y99.338 E24.77531
G1 F872.7 X107.082 Y99.177 E24.78588
G1 F888.9 X107.498 Y99.093 E24.7954
G1 F885.6 X107.742 Y99.017 E24.80116
G1 F854.1 X108.048 Y98.939 E24.80854
G1 F851.1 X108.422 Y98.9 E24.81736
G1 F776.7 X109.257 Y98.783 E24.83902
G1 F695.7 X110.024 Y98.725 E24.86109
G1 F652.2 X110.305 Y98.728 E24.86969
G1 F610.7 X110.885 Y98.687 E24.88869
G1 F600 X110.898 Y98.795 E24.89231
G1 X110.835 Y99.085 E24.90218
G1 X110.682 Y99.151 E24.90772
G1 F640 X110.042 Y99.077 E24.92781
G1 F718.6 X109.029 Y99.132 E24.95598
G1 F808.1 X108.264 Y99.188 E24.97492
G1 F885.6 X107.677 Y99.316 E24.98846
G1 F895.5 X107.479 Y99.372 E24.99305
G1 F905.7 X107.054 Y99.465 E25.00263
G1 F888.9 X106.725 Y99.606 E25.01067
G1 F731.7 X105.16 Y100.012 E25.05477
G1 F643.4 X104.612 Y100.087 E25.07192
G1 F654 X104.134 Y100.221 E25.08707
G1 F638.3 X103.674 Y100.366 E25.10215
G1 F615.4 X103.374 Y100.495 E25.11274
G1 F613.8 X103.183 Y100.558 E25.11928
G1 F629.9 X102.932 Y100.677 E25.12808
G1 F650.4 X102.817 Y100.747 E25.13221
G1 F699.7 X102.473 Y100.911 E25.14308
G1 F766.8 X102.314 Y101.004 E25.14787
G1 F845.1 X102.04 Y101.09 E25.15465
G1 F933.9 X101.765 Y101.218 E25.16114
G1 X101.697 Y101.259 E25.16283
G1 F1021.3 X101.111 Y101.395 E25.17459
G1 F1176.5 X100.689 Y101.521 E25.18206
G1 F1212.1 X100.261 Y101.539 E25.18911
G1 F2700 E20.18911
G0 F9000 X100.427 Y102.296
G0 X123.825 Y102.139
G0 X124.381 Y101.425
G1 F2700 E25.18911
G1 F604.5 X124.17 Y101.344 E25.19657
G1 F610.7 X123.839 Y101.27 E25.20765
G1 F574.2 X123.506 Y101.17 E25.21974
G1 F564.7 X123.265 Y101.048 E25.22929
G1 F600 X123.135 Y101.01 E25.23379
G0 F9000 X123.12 Y101.007
G1 F645.2 X122.937 Y100.974 E25.23954
G1 F672.3 X122.61 Y100.845 E25.24998
G1 F699.7 X122.327 Y100.753 E25.25846
G1 F697.7 X122.083 Y100.629 E25.26629
G1 F681.8 X121.387 Y100.368 E25.28805
G1 F676.1 X120.899 Y100.209 E25.3032
G1 F670.4 X120.427 Y100.09 E25.31769
G1 F648.6 X119.98 Y100.023 E25.3316
G1 F664.8 X119.246 Y99.839 E25.35431
G1 F693.6 X119.072 Y99.805 E25.35941
G1 F718.6 X118.769 Y99.722 E25.36814
G1 F757.1 X118.382 Y99.634 E25.3786
G1 F808.1 X117.844 Y99.437 E25.39275
G1 F848.1 X117.52 Y99.366 E25.40055
G1 F845.1 X117.374 Y99.321 E25.40416
G1 F848.1 X116.87 Y99.206 E25.41632
G1 F819.1 X115.701 Y99.087 E25.44495
G1 F769.2 X115.011 Y99.035 E25.4629
G1 F666.7 X114.343 Y99.123 E25.48307
G1 F600 X114.184 Y99.074 E25.4886
G1 X114.102 Y98.797 E25.49821
G1 X114.119 Y98.708 E25.50123
G1 F623.4 X114.755 Y98.727 E25.5216
G1 F695.7 X115.006 Y98.718 E25.5288
G1 F769.2 X115.793 Y98.791 E25.54931
G1 F824.7 X116.604 Y98.903 E25.56912
G1 F842.1 X117.035 Y98.943 E25.57937
G1 F821.9 X117.29 Y99.003 E25.58573
G1 F842.1 X117.771 Y99.14 E25.59759
G1 F839.2 X117.981 Y99.175 E25.60265
G1 F816.3 X118.551 Y99.369 E25.61737
G1 F752.4 X119.003 Y99.435 E25.62948
G1 F683.8 X119.832 Y99.615 E25.65424
G1 F652.2 X120.28 Y99.686 E25.66812
G1 X120.567 Y99.75 E25.67712
G1 F668.5 X121.048 Y99.89 E25.69207
G1 F663 X121.19 Y99.919 E25.69644
G1 F655.7 X121.731 Y100.111 E25.71391
G1 F654 X121.882 Y100.151 E25.71867
G1 F670.4 X122.299 Y100.355 E25.73249
G1 F699.7 X122.73 Y100.678 E25.74785
G1 F672.3 X123.12 Y101.007 E25.763
G1 F2700 E20.763
G0 F9000 X122.921 Y101.848
G0 X125.356 Y121.648
G0 X126.275 Y121.651
G1 F2700 E25.763
G1 F1021.3 X126.141 Y121.51 E25.7668
G1 F1016.9 X126.143 Y121.028 E25.77626
G1 F1066.7 X126.196 Y120.52 E25.78582
G1 F1142.9 X126.217 Y119.86 E25.79735
G1 F848.1 X126.362 Y119.437 E25.80787
G1 F857.1 X126.431 Y119.838 E25.81734
G1 F1100.9 X126.377 Y121.28 E25.8435
G1 F1021.3 X126.275 Y121.651 E25.85102
G1 F2700 E20.85102
G0 F9000 X125.709 Y122.191
G0 X99.433 Y122.215
G0 X98.792 Y121.729
G1 F2700 E25.85102
G1 F960 X98.665 Y121.58 E25.85509
G1 F956.2 X98.645 Y121.184 E25.86336
G1 F995.9 X98.62 Y120.903 E25.86902
G1 F1106 X98.591 Y120.233 E25.88112
G1 F830.4 X98.667 Y119.832 E25.89092
G1 X98.795 Y120.225 E25.90086
G1 F1170.7 X98.807 Y120.445 E25.90461
G1 F1095.9 X98.854 Y120.923 E25.91336
G1 F991.7 X98.896 Y121.162 E25.91824
G1 F956.2 X98.913 Y121.594 E25.92726
G1 F960 X98.792 Y121.729 E25.93103
G1 F2700 E20.93103
;MESH:NONMESH
G0 F300 X98.792 Y121.729 Z5.4
G0 F9000 X99.707 Y121.696
G0 X101.097 Y102.199
G0 X100.853 Y101.341
;TIME_ELAPSED:177.267370
;LAYER:26
;TYPE:WALL-OUTER
;MESH:glasses_0.ply
G1 F2700 E25.93103
G1 F824.7 X101.189 Y101.168 E25.94018
G1 F1076.2 X101.527 Y101.057 E25.94677
G1 F995.9 X101.9 Y100.888 E25.95498
G1 F916 X102.151 Y100.748 E25.96124
G1 F776.7 X102.418 Y100.565 E25.96956
G1 F681.8 X102.578 Y100.442 E25.97547
G1 F621.8 X102.981 Y100.187 E25.99077
G1 F601.5 X103.155 Y100.14 E25.99675
G1 F612.2 X103.607 Y99.962 E26.01259
G1 F643.4 X103.989 Y99.874 E26.02474
G1 F663 X104.23 Y99.798 E26.03235
G1 F652.2 X104.643 Y99.697 E26.04536
G1 F648.6 X104.792 Y99.679 E26.04998
G1 F685.7 X106.018 Y99.443 E26.08631
G1 F776.7 X106.466 Y99.373 E26.09796
G1 F851.1 X107.084 Y99.18 E26.11314
G1 F885.6 X107.274 Y99.146 E26.11749
G1 F888.9 X107.741 Y99.011 E26.12841
G1 F866.4 X108.001 Y98.95 E26.13456
G1 F863.3 X108.422 Y98.908 E26.14434
G1 F794.7 X109.262 Y98.794 E26.16563
G1 F738.5 X109.758 Y98.748 E26.17909
G1 F736.2 X110.041 Y98.732 E26.18677
G1 F679.9 X110.304 Y98.74 E26.19449
G1 F618.6 X110.914 Y98.702 E26.21421
G1 F600 X110.924 Y98.986 E26.22366
G1 X110.862 Y99.111 E26.2283
G1 X110.684 Y99.163 E26.23447
G1 F623.4 X110.229 Y99.101 E26.24917
G1 F664.8 X110.12 Y99.064 E26.25263
G1 F710.1 X109.804 Y99.067 E26.26151
G1 F733.9 X109.494 Y99.108 E26.27001
G1 F794.7 X108.248 Y99.192 E26.30137
G1 F892.2 X107.679 Y99.303 E26.31434
G1 F898.9 X107.412 Y99.384 E26.32053
G1 F892.2 X106.966 Y99.497 E26.33082
G1 F860.2 X106.67 Y99.614 E26.33821
G1 F800 X106.252 Y99.717 E26.34895
G1 F729.5 X105.931 Y99.814 E26.35812
G1 F689.7 X105.553 Y99.894 E26.3693
G1 F670.4 X105.318 Y99.954 E26.37652
G1 F650.4 X104.921 Y100.036 E26.38896
G1 X104.609 Y100.079 E26.39862
G1 F664.8 X104.139 Y100.2 E26.41319
G1 F645.2 X103.642 Y100.36 E26.42934
G1 F613.8 X103.295 Y100.51 E26.44163
G1 F603 X103.141 Y100.559 E26.44698
G1 F621.8 X102.772 Y100.756 E26.4604
G1 F701.8 X102.49 Y100.888 E26.46926
G1 F808.1 X102.233 Y101.025 E26.47645
G1 F909.1 X102.046 Y101.08 E26.48073
G1 F1012.7 X101.78 Y101.188 E26.48639
G1 F1016.9 X101.616 Y101.287 E26.49015
G1 F1076.2 X101.24 Y101.363 E26.49726
G1 F824.7 X100.853 Y101.341 E26.50664
G1 F718.6 X100.421 Y101.472 E26.51918
G1 F2700 E21.51918
G0 F9000 X100.575 Y102.265
G0 X124.046 Y102.166
G0 X124.603 Y101.472
G1 F2700 E26.51918
G1 F708 X124.195 Y101.335 E26.53131
G1 F657.5 X123.633 Y101.239 E26.54861
G1 F663 X123.262 Y101.045 E26.56121
G1 F674.2 X123.142 Y101.011 E26.56491
G0 F9000 X123.135 Y101.021
G1 F689.7 X122.807 Y100.89 E26.57513
G1 F693.6 X122.415 Y100.765 E26.58696
G1 F689.7 X122.083 Y100.606 E26.59761
G1 F681.8 X121.632 Y100.433 E26.61175
G1 X120.947 Y100.21 E26.63284
G1 F674.2 X120.406 Y100.075 E26.64934
G1 F654 X120.122 Y100.038 E26.65808
G1 F668.5 X119.176 Y99.817 E26.68708
G1 F740.7 X118.32 Y99.604 E26.71085
G1 F813.6 X118.083 Y99.505 E26.71715
G1 F845.1 X117.604 Y99.381 E26.72883
G1 F860.2 X117.374 Y99.309 E26.73442
G1 F842.1 X117.096 Y99.245 E26.74118
G1 F851.1 X116.644 Y99.189 E26.75186
G1 F854.1 X116.076 Y99.137 E26.76519
G1 F845.1 X115.872 Y99.093 E26.77012
G1 F836.2 X115.032 Y99.02 E26.79024
G1 F727.3 X114.647 Y99.096 E26.80101
G1 F629.9 X114.29 Y99.125 E26.81235
G1 F607.6 X114.165 Y99.098 E26.81655
G1 X114.076 Y98.966 E26.82178
G1 X114.045 Y98.817 E26.82678
G1 X114.072 Y98.722 E26.83003
G1 F629.9 X114.622 Y98.734 E26.84745
G1 F727.3 X115.034 Y98.727 E26.85876
G1 F824.7 X115.527 Y98.77 E26.87073
G1 F854.1 X116.608 Y98.911 E26.89621
G1 F851.1 X117.152 Y98.958 E26.90901
G1 F842.1 X117.781 Y99.14 E26.92453
G1 F836.2 X118.031 Y99.184 E26.93059
G1 F813.6 X118.554 Y99.362 E26.94414
G1 F754.7 X119.109 Y99.448 E26.95899
G1 F681.8 X120.037 Y99.647 E26.98677
G1 F654 X120.372 Y99.696 E26.9971
G1 F661.2 X120.732 Y99.785 E27.00829
G1 F664.8 X121.481 Y99.997 E27.03166
G1 X121.748 Y100.099 E27.04024
G1 F661.2 X121.961 Y100.163 E27.04695
G1 F670.4 X122.313 Y100.332 E27.05857
G1 F689.7 X123.135 Y101.021 E27.08961
G1 F2700 E22.08961
G0 F9000 X122.954 Y101.834
G0 X125.431 Y120.91
G0 X126.273 Y121.421
G1 F2700 E27.08961
G1 F1095.9 X126.174 Y121.151 E27.09485
G1 F1121.5 X126.196 Y121.001 E27.09754
G1 F1170.7 X126.214 Y120.615 E27.10413
G1 F789.5 X126.323 Y120.222 E27.11444
G1 X126.417 Y120.623 E27.12485
G1 F1142.9 X126.393 Y121.29 E27.13651
G1 F1095.9 X126.273 Y121.421 E27.13974
G0 F9000 X126.323 Y120.222
G1 F581.1 X126.323 Y119.98 E27.14805
G1 F568.7 X126.347 Y119.521 E27.16418
G1 F575.5 X126.386 Y119.045 E27.18074
G1 F594.1 X126.383 Y118.996 E27.18239
G1 F623.4 X126.431 Y118.651 E27.19354
G1 F2700 E22.19354
G0 F9000 X125.599 Y118.476
G0 X99.467 Y121.871
G0 X98.759 Y121.532
G1 F2700 E27.19354
G1 F1111.1 X98.63 Y121.504 E27.19591
G1 F1176.5 X98.579 Y120.15 E27.21889
G1 F1170.7 X98.504 Y119.107 E27.23672
G1 F1126.8 X98.575 Y118.878 E27.24096
G1 X98.71 Y118.995 E27.24413
G1 X98.749 Y119.513 E27.25333
G1 F1170.7 X98.786 Y120.453 E27.26936
G1 F1142.9 X98.852 Y121.357 E27.28519
G1 F1076.2 X98.759 Y121.532 E27.28887
G1 F2700 E22.28887
;MESH:NONMESH
G0 F300 X98.759 Y121.532 Z5.6
G0 F9000 X99.639 Y121.445
G0 X101.233 Y102.138
G0 X101.21 Y101.351
;TIME_ELAPSED:184.981318
;LAYER:27
;TYPE:WALL-OUTER
;MESH:glasses_0.ply
G1 F2700 E27.28887
G1 F1061.9 X101.174 Y101.208 E27.29164
G1 X101.41 Y101.12 E27.29637
G1 F1111.1 X101.717 Y100.976 E27.30246
G1 F1008.4 X101.933 Y100.893 E27.30704
G1 F813.6 X102.382 Y100.589 E27.32034
G1 F679.9 X102.665 Y100.358 E27.33106
G1 F603 X102.92 Y100.196 E27.34106
G1 F589.7 X103.061 Y100.158 E27.346
G1 F606.1 X103.599 Y99.956 E27.36493
G1 F626.6 X103.744 Y99.929 E27.36962
G1 F648.6 X104.036 Y99.838 E27.37903
G1 F659.3 X104.563 Y99.707 E27.39547
G1 F674.2 X105.776 Y99.494 E27.43192
G1 F705.9 X105.912 Y99.46 E27.43589
G1 F769.2 X106.466 Y99.367 E27.45046
G1 F851.1 X107.015 Y99.191 E27.46398
G1 F888.9 X107.258 Y99.146 E27.46953
G1 F882.4 X107.898 Y98.963 E27.48458
G1 F869.6 X108.422 Y98.915 E27.49666
G1 F827.6 X109.362 Y98.795 E27.51951
G1 F802.7 X109.957 Y98.739 E27.53437
G1 F695.7 X110.374 Y98.761 E27.54635
G1 F600 X110.942 Y98.717 E27.5653
G1 X110.992 Y98.845 E27.56987
G1 X110.972 Y98.979 E27.57437
G1 X110.877 Y99.114 E27.57986
G1 X110.746 Y99.147 E27.58436
G1 X110.346 Y99.095 E27.59777
G1 F661.2 X110.051 Y99.022 E27.60694
G1 F766.8 X109.049 Y99.14 E27.6332
G1 F842.1 X108.154 Y99.207 E27.65447
G1 F902.3 X107.683 Y99.293 E27.66506
G1 F909.1 X107.352 Y99.395 E27.67266
G1 F892.2 X106.969 Y99.489 E27.68149
G1 F854.1 X106.621 Y99.623 E27.6902
G1 F805.4 X106.259 Y99.709 E27.69942
G1 F736.2 X105.85 Y99.83 E27.71098
G1 F670.4 X104.786 Y100.048 E27.74331
G1 F650.4 X104.634 Y100.067 E27.74801
G1 F659.3 X104.135 Y100.185 E27.76353
G1 F650.4 X103.865 Y100.286 E27.77238
G1 F628.3 X103.649 Y100.347 E27.7795
G1 F615.4 X102.94 Y100.64 E27.80438
G1 F633.2 X102.74 Y100.77 E27.8119
G1 F764.3 X102.265 Y100.982 E27.82548
G1 F948.6 X102.13 Y101.052 E27.82868
G1 F1066.7 X101.796 Y101.165 E27.83528
G1 F1111.1 X101.574 Y101.299 E27.83993
G1 F1061.9 X101.21 Y101.351 E27.84684
G0 F9000 X101.192 Y101.281
G1 F661.2 X100.849 Y101.34 E27.85735
G1 F802.7 X100.469 Y101.446 E27.86716
G1 F2700 E22.86716
G0 F9000 X100.579 Y102.225
G0 X124.28 Y102.185
G0 X124.624 Y101.448
G1 F2700 E27.86716
G1 F821.9 X124.21 Y101.334 E27.87758
G1 F718.6 X123.657 Y101.246 E27.89313
G1 F747.7 X123.499 Y101.158 E27.89796
G1 F789.5 X123.107 Y100.984 E27.9088
G0 F9000 X123.066 Y100.953
G1 F714.3 X122.477 Y100.774 E27.926
G1 F683.8 X122.085 Y100.591 E27.93863
G1 F672.3 X121.628 Y100.414 E27.95318
G1 F668.5 X121.154 Y100.268 E27.96798
G1 F681.8 X120.792 Y100.142 E27.9792
G1 F678 X120.197 Y100.042 E27.99696
G1 F670.4 X119.262 Y99.828 E28.02551
G1 F738.5 X118.399 Y99.618 E28.04951
G1 F813.6 X118.082 Y99.495 E28.05785
G1 F848.1 X117.688 Y99.398 E28.0674
G1 F875.9 X117.287 Y99.274 E28.07697
G1 F888.9 X116.796 Y99.2 E28.08811
G1 F879.1 X116.224 Y99.155 E28.10114
G1 F882.4 X115.953 Y99.102 E28.10738
G1 F909.1 X115.334 Y99.027 E28.12107
G1 F863.3 X114.941 Y99.023 E28.13016
G1 F722.9 X114.551 Y99.109 E28.14118
G1 F640 X114.209 Y99.136 E28.15188
G1 F623.4 X114.027 Y98.958 E28.16003
G1 F615.4 X113.999 Y98.836 E28.16409
G1 F623.4 X114.037 Y98.735 E28.16754
G1 F640 X114.526 Y98.744 E28.18279
G1 F731.7 X114.98 Y98.738 E28.19517
G1 F872.7 X115.326 Y98.763 E28.20311
G1 F905.7 X115.733 Y98.806 E28.21213
G1 F898.9 X116.611 Y98.919 E28.23178
G1 F863.3 X117.193 Y98.968 E28.24528
G1 F851.1 X117.75 Y99.128 E28.25887
G1 F848.1 X118.085 Y99.196 E28.26691
G1 F813.6 X118.475 Y99.326 E28.277
G1 F792.1 X118.815 Y99.4 E28.28576
G1 F738.5 X119.224 Y99.462 E28.29694
G1 F676.1 X120.249 Y99.68 E28.32787
G1 F655.7 X120.451 Y99.708 E28.33408
G1 F668.5 X120.792 Y99.786 E28.34452
G1 F691.6 X121.034 Y99.865 E28.35187
G1 F676.1 X121.423 Y99.961 E28.3637
G1 F657.5 X121.909 Y100.138 E28.37939
G1 F650.4 X122.082 Y100.184 E28.38489
G1 F666.7 X122.388 Y100.358 E28.39542
G1 F693.6 X122.62 Y100.589 E28.40484
G1 F703.8 X122.856 Y100.796 E28.41374
G1 F725.1 X123.066 Y100.953 E28.42096
G1 F2700 E23.42096
G0 F9000 X122.74 Y101.715
G0 X125.478 Y120.456
G0 X126.334 Y120.467
G1 F2700 E28.42096
G1 F824.7 X126.237 Y120.08 E28.43061
G1 F1142.9 X126.239 Y119.523 E28.44034
G1 F1076.2 X126.263 Y119.059 E28.44895
G1 F1039 X126.36 Y118.029 E28.46883
G1 F1016.9 X126.492 Y117.907 E28.47235
G1 X126.587 Y118.139 E28.47727
G1 F1039 X126.492 Y119.035 E28.49458
G1 F1076.2 X126.459 Y119.53 E28.50378
G1 F1142.9 X126.44 Y120.083 E28.51344
G1 F824.7 X126.334 Y120.467 E28.52308
G0 F9000 X126.317 Y121.025
G1 F612.2 X126.334 Y120.467 E28.54128
G1 F2700 E23.54128
G0 F9000 X125.478 Y120.456
G0 X99.531 Y120.457
G0 X98.676 Y120.469
G1 F2700 E28.54128
G1 F821.9 X98.563 Y120.091 E28.55085
G1 F1159.4 X98.547 Y119.865 E28.55475
G1 F1012.7 X98.449 Y119.092 E28.57011
G1 F930.2 X98.432 Y118.323 E28.58661
G1 F963.9 X98.485 Y118.191 E28.58956
G1 F979.6 X98.55 Y118.145 E28.59118
G1 X98.683 Y118.242 E28.59453
G1 F944.9 X98.711 Y119.067 E28.61197
G1 F960 X98.743 Y119.522 E28.62145
G1 F1090.9 X98.765 Y120.082 E28.6317
G1 F821.9 X98.676 Y120.469 E28.64134
G1 F625 X98.693 Y120.933 E28.65617
G1 F629.9 X98.692 Y121.149 E28.66301
G1 F2700 E23.66301
;MESH:NONMESH
G0 F300 X98.692 Y121.149 Z5.8
G0 F9000 X99.552 Y120.928
G0 X102.114 Y101.872
G0 X101.91 Y101.025
;TIME_ELAPSED:192.735764
;LAYER:28
;TYPE:WALL-OUTER
;MESH:glasses_0.ply
G1 F2700 E28.66301
G1 F615.4 X102.183 Y100.821 E28.67406
G1 F610.7 X102.398 Y100.621 E28.68366
G1 F607.6 X102.449 Y100.545 E28.68666
G1 X102.621 Y100.361 E28.69494
G1 F592.6 X102.873 Y100.201 E28.70499
G1 F581.1 X103.019 Y100.159 E28.71021
G1 F591.1 X103.259 Y100.057 E28.71901
G1 F604.5 X103.55 Y99.968 E28.72905
G1 F628.3 X103.755 Y99.925 E28.73571
G1 F655.7 X104.094 Y99.813 E28.74657
G1 F661.2 X104.489 Y99.72 E28.75882
G1 F674.2 X105.807 Y99.475 E28.7985
G1 F729.5 X106.078 Y99.434 E28.806
G1 F794.7 X106.562 Y99.328 E28.81844
G1 F848.1 X106.946 Y99.204 E28.82794
G1 F888.9 X107.262 Y99.14 E28.83518
G1 F912.5 X107.507 Y99.062 E28.8408
G1 F898.9 X107.894 Y98.969 E28.84964
G1 X108.434 Y98.919 E28.86168
G1 F879.1 X109.366 Y98.804 E28.88299
G1 F875.9 X109.968 Y98.758 E28.89675
G1 F759.5 X110.48 Y98.757 E28.9102
G1 F636.6 X110.909 Y98.732 E28.92367
G1 F618.6 X111.022 Y98.849 E28.92892
G1 X110.997 Y98.973 E28.933
G1 X110.886 Y99.09 E28.93821
G1 X110.739 Y99.14 E28.94321
G1 F636.6 X110.455 Y99.122 E28.95214
G1 F745.3 X110.013 Y99.019 E28.96429
G1 F863.3 X108.767 Y99.164 E28.99328
G1 F892.2 X108.247 Y99.193 E29.00493
G1 F905.7 X107.949 Y99.235 E29.01156
G1 F902.3 X107.674 Y99.288 E29.01776
G1 F909.1 X107.274 Y99.41 E29.02694
G1 F885.6 X106.969 Y99.484 E29.03401
G1 F839.2 X106.572 Y99.631 E29.04408
G1 F797.3 X106.249 Y99.706 E29.05238
G1 F731.7 X105.782 Y99.841 E29.06564
G1 F676.1 X104.197 Y100.156 E29.11334
G1 F655.7 X103.861 Y100.281 E29.12425
G1 F620.2 X103.406 Y100.43 E29.13965
G1 F591.1 X103.207 Y100.526 E29.14711
G1 F589.7 X102.941 Y100.628 E29.15675
G1 F601.5 X102.706 Y100.766 E29.1658
G1 F609.1 X102.26 Y100.891 E29.18097
G1 F612.2 X102.006 Y100.999 E29.18997
G1 F615.4 X101.91 Y101.025 E29.19319
G1 F628.3 X101.767 Y101.072 E29.19797
G1 F648.6 X101.411 Y101.255 E29.21029
G1 F689.7 X100.857 Y101.342 E29.22651
G1 F2700 E24.22651
G0 F9000 X100.962 Y102.163
G0 X122.587 Y101.664
G0 X123.054 Y100.944
G1 F2700 E29.22651
G1 F729.5 X122.33 Y100.68 E29.2476
G1 F659.3 X122.004 Y100.541 E29.25832
G1 F654 X121.608 Y100.394 E29.27121
G1 F668.5 X121.206 Y100.277 E29.28371
G1 F681.8 X120.835 Y100.15 E29.29519
G1 F679.9 X120.19 Y100.03 E29.31445
G1 F672.3 X119.34 Y99.843 E29.34028
G1 F714.3 X119.02 Y99.754 E29.34956
G1 F769.2 X118.473 Y99.63 E29.36411
G1 F805.4 X118.089 Y99.494 E29.37421
G1 F845.1 X117.738 Y99.406 E29.38275
G1 F869.6 X117.365 Y99.291 E29.39171
G1 F898.9 X116.778 Y99.197 E29.40491
G1 F912.5 X116.377 Y99.172 E29.41369
G1 F930.2 X116.013 Y99.108 E29.42162
G1 F975.6 X115.471 Y99.039 E29.4328
G1 F941.2 X114.978 Y99.016 E29.44326
G1 F805.4 X114.629 Y99.061 E29.45198
G1 F685.7 X114.301 Y99.126 E29.46171
G1 F645.2 X114.142 Y99.071 E29.46692
G1 X114.016 Y98.963 E29.47205
G1 X113.978 Y98.824 E29.47651
G1 F650.4 X114.011 Y98.747 E29.47908
G1 F657.5 X114.435 Y98.754 E29.49195
G1 F695.7 X114.577 Y98.747 E29.49603
G1 F805.4 X114.984 Y98.752 E29.50611
G1 F937.5 X115.473 Y98.795 E29.51656
G1 F941.2 X116.399 Y98.907 E29.53634
G1 F875.9 X117.197 Y98.973 E29.55458
G1 F860.2 X117.526 Y99.051 E29.56243
G1 F866.4 X117.779 Y99.131 E29.56854
G1 F848.1 X118.147 Y99.208 E29.57738
G1 F813.6 X118.465 Y99.311 E29.58558
G1 F781.8 X118.963 Y99.424 E29.59862
G1 F725.1 X119.324 Y99.477 E29.60866
G1 F678 X120.197 Y99.664 E29.63494
G1 F664.8 X120.512 Y99.717 E29.64453
G1 F670.4 X120.803 Y99.782 E29.65341
G1 F668.5 X121.3 Y99.938 E29.66896
G1 F654 X121.456 Y99.962 E29.67377
G1 X121.988 Y100.151 E29.691
G1 F650.4 X122.144 Y100.192 E29.69595
G1 F659.3 X122.386 Y100.331 E29.7044
G1 F679.9 X122.811 Y100.776 E29.72246
G1 F733.9 X123.054 Y100.944 E29.73049
G1 F2700 E24.73049
G0 F9000 X124.62 Y101.437
G1 F2700 E29.73049
G1 F888.9 X124.229 Y101.34 E29.73954
G1 F747.7 X123.7 Y101.264 E29.7538
G1 F845.1 X123.463 Y101.154 E29.75997
G1 F2700 E24.75997
G0 F9000 X123.111 Y101.858
G0 X125.485 Y120.217
G0 X126.341 Y120.316
G1 F2700 E29.75997
G1 F819.1 X126.247 Y119.917 E29.76996
G1 F1142.9 X126.252 Y119.301 E29.78071
G1 F1057.3 X126.291 Y118.689 E29.79229
G1 F960 X126.329 Y118.295 E29.80052
G1 F926.6 X126.37 Y117.569 E29.81618
G1 F952.4 X126.536 Y117.39 E29.82129
G1 F941.2 X126.625 Y117.41 E29.82323
G1 F916 X126.595 Y118.319 E29.84304
G1 F960 X126.525 Y118.691 E29.85091
G1 F1057.3 X126.473 Y119.287 E29.8622
G1 F1142.9 X126.45 Y119.922 E29.8733
G1 F819.1 X126.341 Y120.316 E29.88326
G0 F9000 X126.334 Y120.693
G1 F610.7 X126.341 Y120.316 E29.89558
G1 F2700 E24.89558
G0 F9000 X125.481 Y120.289
G0 X99.527 Y120.586
G0 X98.671 Y120.589
G1 F2700 E29.89558
G1 F819.1 X98.559 Y120.196 E29.90553
G1 F1153.8 X98.542 Y119.851 E29.91151
G1 F1000 X98.452 Y119.315 E29.92235
G1 F895.5 X98.415 Y118.346 E29.94396
G1 X98.421 Y117.784 E29.95649
G1 F912.5 X98.522 Y117.773 E29.95871
G1 F919.5 X98.678 Y117.864 E29.96263
G1 F912.5 X98.717 Y119.294 E29.99391
G1 F1000 X98.753 Y119.829 E30.00461
G1 F1153.8 X98.761 Y120.19 E30.01086
G1 F819.1 X98.671 Y120.589 E30.02082
G0 F9000 X98.668 Y120.975
G1 F657.5 X98.671 Y120.589 E30.03254
G1 F2700 E25.03254
;MESH:NONMESH
G0 F300 X98.671 Y120.589 Z6
G0 F9000 X99.527 Y120.586
G0 X102.095 Y101.863
G0 X101.953 Y101.015
;TIME_ELAPSED:200.891995
;LAYER:29
;TYPE:WALL-OUTER
;MESH:glasses_0.ply
G1 F2700 E30.03254
G1 F621.8 X102.325 Y100.712 E30.04794
G1 F609.1 X102.527 Y100.401 E30.06009
G1 F592.6 X102.827 Y100.206 E30.07214
G1 F579.7 X103.107 Y100.109 E30.08234
G1 F588.2 X103.361 Y100.008 E30.09161
G1 F618.6 X103.754 Y99.922 E30.10459
G1 F645.2 X104.304 Y99.753 E30.12239
G1 F652.2 X105.159 Y99.589 E30.14903
G1 F670.4 X105.621 Y99.515 E30.16296
G1 F683.8 X105.722 Y99.489 E30.166
G1 F740.7 X106.162 Y99.419 E30.178
G1 F797.3 X106.407 Y99.362 E30.1843
G1 F839.2 X106.798 Y99.249 E30.19398
G1 F888.9 X107.146 Y99.161 E30.20204
G1 F895.5 X107.505 Y99.054 E30.21038
G1 F902.3 X107.848 Y98.977 E30.21816
G1 F923.1 X108.42 Y98.927 E30.23057
G1 F937.5 X109.334 Y98.821 E30.25016
G1 F933.9 X109.789 Y98.788 E30.25991
G1 F842.1 X110.406 Y98.759 E30.27454
G1 F705.9 X110.596 Y98.763 E30.27992
G1 F655.7 X110.9 Y98.745 E30.28918
G1 F652.2 X111.017 Y98.877 E30.29458
G1 X110.975 Y98.993 E30.29836
G1 X110.725 Y99.13 E30.30708
G1 F701.8 X110.363 Y99.062 E30.31755
G1 F842.1 X109.808 Y99.041 E30.33072
G1 F944.9 X108.166 Y99.204 E30.36557
G1 F926.6 X107.7 Y99.277 E30.37572
G1 F916 X107.439 Y99.345 E30.3816
G1 F898.9 X107.223 Y99.421 E30.38668
G1 F885.6 X106.84 Y99.517 E30.39558
G1 F836.2 X106.489 Y99.654 E30.40457
G1 F792.1 X106.161 Y99.722 E30.41301
G1 F731.7 X105.748 Y99.847 E30.42478
G1 F672.3 X104.908 Y100.007 E30.45016
G1 F663 X104.131 Y100.178 E30.47411
G1 F643.4 X103.764 Y100.31 E30.48621
G1 F609.1 X103.406 Y100.42 E30.49848
G1 F585.4 X103.162 Y100.533 E30.50765
G1 F581.1 X102.946 Y100.609 E30.51551
G1 F597 X102.651 Y100.776 E30.52684
G1 F612.2 X102.259 Y100.874 E30.54001
G1 F625 X101.953 Y101.015 E30.55077
G0 F9000 X101.929 Y101.026
G1 F681.8 X101.794 Y101.072 E30.55494
G1 F695.7 X101.506 Y101.205 E30.56404
G1 F676.1 X101.399 Y101.267 E30.56769
G1 F705.9 X100.855 Y101.351 E30.58326
G1 F2700 E25.58326
G0 F9000 X100.947 Y102.168
G0 X122.419 Y101.628
G0 X122.844 Y100.836
G1 F2700 E30.58326
G1 F668.5 X122.658 Y100.811 E30.58886
G1 F655.7 X122.043 Y100.542 E30.60929
G1 F657.5 X121.719 Y100.421 E30.61978
G1 F663 X121.355 Y100.318 E30.63117
G1 F672.3 X120.911 Y100.175 E30.64502
G1 F679.9 X119.381 Y99.849 E30.69093
G1 F710.1 X119.029 Y99.75 E30.70121
G1 F764.3 X118.52 Y99.637 E30.71482
G1 F802.7 X118.089 Y99.49 E30.72614
G1 F857.1 X117.801 Y99.419 E30.73305
G1 F888.9 X117.52 Y99.319 E30.73975
G1 F879.1 X117.214 Y99.257 E30.74683
G1 F956.2 X115.469 Y99.043 E30.78353
G1 F1008.4 X114.981 Y99.019 E30.7932
G1 F805.4 X114.325 Y99.111 E30.80961
G1 F695.7 X114.036 Y98.963 E30.81892
G1 X113.977 Y98.84 E30.82284
G1 X114.047 Y98.765 E30.82578
G1 F745.3 X114.672 Y98.759 E30.84251
G1 F869.6 X114.99 Y98.771 E30.84982
G1 F960 X116.617 Y98.934 E30.88381
G1 F912.5 X117.259 Y98.983 E30.89789
G1 F872.7 X117.527 Y99.043 E30.90417
G1 F882.4 X117.923 Y99.171 E30.91358
G1 F851.1 X118.219 Y99.224 E30.92063
G1 F805.4 X118.868 Y99.41 E30.93736
G1 F727.3 X119.419 Y99.491 E30.95264
G1 F672.3 X120.809 Y99.78 E30.99479
G1 F674.2 X121.299 Y99.933 E31.00998
G1 F666.7 X121.455 Y99.965 E31.01475
G1 F659.3 X121.731 Y100.045 E31.02345
G1 F664.8 X121.986 Y100.139 E31.0316
G1 F668.5 X122.393 Y100.307 E31.04475
G1 X122.586 Y100.491 E31.05271
G1 X122.651 Y100.613 E31.05683
G1 X122.844 Y100.836 E31.06564
G1 F2700 E26.06564
G0 F9000 X124.797 Y101.467
G1 F2700 E31.06564
G1 F1116.3 X124.573 Y101.427 E31.06971
G1 F888.9 X124.257 Y101.35 E31.07701
G1 F761.9 X123.74 Y101.288 E31.09065
G1 F2700 E26.09065
G0 F9000 X123.649 Y102.108
G0 X125.474 Y120.157
G0 X126.342 Y120.403
G1 F2700 E31.09065
G1 F802.7 X126.244 Y120.002 E31.10091
G1 F1148.3 X126.272 Y119.079 E31.11696
G1 F995.9 X126.333 Y118.329 E31.13204
G1 F905.7 X126.357 Y117.446 E31.1515
G1 F912.5 X126.387 Y116.984 E31.16163
G1 F926.6 X126.439 Y116.88 E31.16413
G1 X126.626 Y116.739 E31.16917
G1 X126.648 Y116.886 E31.17237
G1 F919.5 X126.597 Y118.349 E31.20414
G1 F983.6 X126.513 Y118.814 E31.21373
G1 F1106 X126.474 Y119.3 E31.22253
G1 F1170.7 X126.446 Y120.009 E31.23462
G1 F802.7 X126.342 Y120.403 E31.24475
G1 F2700 E26.24475
G0 F9000 X125.478 Y120.416
G0 X99.491 Y120.734
G0 X98.656 Y120.663
G1 F2700 E31.24475
G1 F879.1 X98.551 Y120.268 E31.25403
G1 F1153.8 X98.536 Y119.855 E31.26118
G1 F1004.2 X98.451 Y119.378 E31.27081
G1 F885.6 X98.395 Y117.532 E31.31242
G1 F869.6 X98.442 Y117.257 E31.31883
G1 X98.508 Y117.239 E31.3204
G1 X98.668 Y117.416 E31.32587
G1 F885.6 X98.716 Y119.361 E31.36971
G1 F1004.2 X98.746 Y119.831 E31.37907
G1 F1153.8 X98.753 Y120.264 E31.38656
G1 F879.1 X98.656 Y120.663 E31.39588
G0 F9000 X98.653 Y120.764
G1 F712.2 X98.656 Y120.663 E31.39872
G1 F2700 E26.39872
;MESH:NONMESH
G0 F300 X98.656 Y120.663 Z6.2
G0 F9000 X99.519 Y120.547
G0 X103.28 Y101.415
G0 X102.754 Y100.457
;TIME_ELAPSED:209.018452
;LAYER:30
;TYPE:WALL-INNER
;MESH:glasses_0.ply
G1 F2700 E31.39872
G1 F17142.9 X103.294 Y100.242 E31.39939
G0 F9000 X103.304 Y100.288
G0 X102.738 Y100.464
G0 X102.033 Y100.938
;TYPE:WALL-OUTER
G1 F634.9 X102.354 Y100.834 E31.41
G1 F600 X102.568 Y100.783 E31.41732
G1 X102.934 Y100.604 E31.43087
G1 X103.095 Y100.552 E31.43649
G1 X103.422 Y100.407 E31.44839
G1 F610.7 X103.727 Y100.321 E31.45875
G1 F638.3 X104.12 Y100.182 E31.47178
G1 F655.7 X104.856 Y100.015 E31.49475
G1 F663 X105.687 Y99.861 E31.52019
G1 F710.1 X106.021 Y99.761 E31.52999
G1 F766.8 X106.484 Y99.653 E31.54236
G1 F805.4 X106.677 Y99.574 E31.54753
G1 F863.3 X107.119 Y99.446 E31.55816
G1 F909.1 X107.434 Y99.338 E31.56547
G1 F923.1 X107.901 Y99.238 E31.5758
G1 F941.2 X108.187 Y99.202 E31.58191
G1 F991.7 X108.384 Y99.166 E31.58594
G1 F1008.4 X109.548 Y99.06 E31.60907
G1 F991.7 X109.828 Y99.043 E31.61472
G1 F956.2 X110.079 Y99.049 E31.61996
G1 F821.9 X110.09 Y99.015 E31.62082
G1 F736.2 X110.68 Y99.111 E31.63703
G1 F731.7 X110.928 Y98.988 E31.64458
G1 F727.3 X110.99 Y98.867 E31.64831
G1 X110.932 Y98.775 E31.65129
G1 X110.755 Y98.751 E31.65619
G1 F733.9 X110.334 Y98.784 E31.66767
G1 F738.5 X110.081 Y98.824 E31.6746
G1 F821.9 X110.07 Y98.793 E31.6754
G1 F956.2 X109.798 Y98.801 E31.68107
G1 F979.6 X109.126 Y98.849 E31.6948
G1 F926.6 X107.741 Y98.993 E31.72479
G1 F909.1 X107.347 Y99.094 E31.73372
G1 X107.024 Y99.194 E31.74114
G1 F869.6 X106.82 Y99.231 E31.7459
G1 F839.2 X106.575 Y99.305 E31.75198
G1 F805.4 X106.576 Y99.318 E31.75231
G1 F779.2 X106.101 Y99.429 E31.7648
G1 F710.1 X104.92 Y99.627 E31.79845
G1 F650.4 X104.443 Y99.733 E31.81345
G1 F645.2 X104.351 Y99.746 E31.81632
G1 F648.6 X104.001 Y99.836 E31.82744
G1 X103.751 Y99.92 E31.83555
G1 F620.2 X103.348 Y100.008 E31.84883
G1 F600 X102.677 Y100.249 E31.87254
G1 X102.469 Y100.412 E31.88133
G1 X102.324 Y100.712 E31.89241
G1 F634.9 X102.033 Y100.938 E31.90399
G0 F9000 X101.946 Y101.006
G1 F747.7 X101.369 Y101.285 E31.9211
G1 F752.4 X100.849 Y101.359 E31.93503
G1 F2700 E26.93503
G0 F9000 X100.95 Y102.172
G0 X122.133 Y101.469
G0 X122.82 Y100.819
G1 F2700 E31.93503
G1 F664.8 X122.128 Y100.571 E31.9571
G1 F670.4 X121.864 Y100.463 E31.96559
G1 F679.9 X120.888 Y100.168 E31.99552
G1 F676.1 X119.43 Y99.859 E32.03951
G1 F718.6 X119.02 Y99.745 E32.05133
G1 F779.2 X118.578 Y99.647 E32.06292
G1 F813.6 X118.074 Y99.482 E32.07593
G1 F866.4 X117.876 Y99.433 E32.08063
G1 F885.6 X117.609 Y99.339 E32.08701
G1 F875.9 X117.322 Y99.274 E32.09371
G1 F909.1 X116.813 Y99.205 E32.10499
G1 F995.9 X116.657 Y99.174 E32.10817
G1 F1071.4 X115.468 Y99.046 E32.13045
G1 F1081.1 X115.069 Y99.022 E32.13783
G1 F960 X114.738 Y99.036 E32.14471
G1 F819.1 X114.343 Y99.087 E32.15442
G1 F754.7 X114.097 Y98.989 E32.16142
G1 X114.01 Y98.861 E32.16551
G1 F776.7 X114.087 Y98.754 E32.1689
G1 F824.7 X114.643 Y98.766 E32.18235
G1 F933.9 X115.078 Y98.793 E32.19167
G1 F1081.1 X115.441 Y98.831 E32.19841
G1 F1100.9 X115.876 Y98.863 E32.20631
G1 F1021.3 X116.837 Y98.958 E32.22518
G1 F909.1 X117.374 Y98.998 E32.237
G1 F866.4 X118.019 Y99.188 E32.25249
G1 F842.1 X118.285 Y99.237 E32.2589
G1 F805.4 X118.456 Y99.293 E32.26336
G1 F792.1 X119.026 Y99.435 E32.27816
G1 F720.7 X119.513 Y99.507 E32.29179
G1 F670.4 X120.344 Y99.686 E32.31709
G1 F666.7 X120.731 Y99.757 E32.32887
G1 F672.3 X121.297 Y99.933 E32.34647
G1 F674.2 X121.491 Y99.974 E32.35234
G1 F659.3 X121.734 Y100.04 E32.35996
G1 F661.2 X122.408 Y100.289 E32.38164
G1 F664.8 X122.586 Y100.432 E32.3885
G1 X122.82 Y100.819 E32.40207
G1 F2700 E27.40207
G0 F9000 X124.294 Y101.365
G1 F2700 E32.40207
G1 F764.3 X123.774 Y101.303 E32.41575
G1 F2700 E27.41575
G0 F9000 X123.677 Y102.119
G0 X125.494 Y120.041
G0 X126.356 Y120.059
G1 F2700 E32.41575
G1 F813.6 X126.266 Y119.658 E32.42583
G1 F1170.7 X126.279 Y119.089 E32.43553
G1 F1016.9 X126.335 Y118.333 E32.45041
G1 F902.3 X126.353 Y117.677 E32.46492
G1 F851.1 X126.363 Y116.74 E32.48689
G1 F805.4 X126.392 Y116.251 E32.49903
G1 F879.1 X126.501 Y115.949 E32.50632
G1 F1030 X126.539 Y115.793 E32.50943
G1 F1086 X126.703 Y115.485 E32.51584
G1 X126.758 Y115.808 E32.52186
G1 F919.5 X126.692 Y116.3 E32.53264
G1 F819.1 X126.646 Y116.957 E32.54868
G1 F875.9 X126.597 Y118.356 E32.58057
G1 F963.9 X126.543 Y118.601 E32.58577
G1 F1076.2 X126.49 Y119.072 E32.59456
G1 F1165 X126.468 Y119.664 E32.60471
G1 F813.6 X126.356 Y120.059 E32.61478
G0 F9000 X126.359 Y120.335
G1 F638.3 X126.356 Y120.059 E32.62341
G1 F2700 E27.62341
G0 F9000 X125.498 Y120.113
G0 X99.415 Y120.852
G0 X98.566 Y120.623
G1 F2700 E32.62341
G1 F1165 X98.536 Y120.043 E32.63335
G1 F1095.9 X98.511 Y119.775 E32.63826
G1 F983.6 X98.45 Y119.404 E32.64588
G1 F872.7 X98.382 Y117.197 E32.69637
G1 F797.3 X98.33 Y116.492 E32.71407
G1 F769.2 X98.317 Y116.014 E32.72647
G1 F771.7 X98.36 Y115.814 E32.73176
G1 X98.428 Y115.845 E32.73369
G1 X98.508 Y116.079 E32.74009
G1 X98.635 Y116.328 E32.74732
G1 F774.2 X98.66 Y116.736 E32.75785
G1 F827.6 X98.681 Y118.146 E32.79186
G1 F902.3 X98.711 Y119.386 E32.81929
G1 F1012.7 X98.748 Y120.024 E32.83189
G1 F1200 X98.743 Y120.429 E32.83862
G1 F1269.8 X98.708 Y120.55 E32.8406
G1 F1237.1 X98.566 Y120.623 E32.84318
G1 F2700 E27.84318
;MESH:NONMESH
G0 F300 X98.566 Y120.623 Z6.4
G0 F9000 X97.77 Y120.128
G0 X97.658 Y119.501
G0 X97.497 Y115.961
G0 X97.54 Y115.682
G0 X101.915 Y101.919
G0 X101.659 Y101.169
;TIME_ELAPSED:217.528039
;LAYER:31
;TYPE:WALL-OUTER
;MESH:glasses_0.ply
G1 F2700 E32.84318
G1 F1086 X101.554 Y101.202 E32.8452
G1 F902.3 X101.315 Y101.307 E32.85097
G1 F771.7 X100.834 Y101.373 E32.86353
G1 F2700 E27.86353
G0 F9000 X102.737 Y100.398
G0 X102.751 Y100.435
;TYPE:WALL-INNER
G1 F2700 E32.86353
G1 F18461.5 X103.198 Y100.264 E32.86405
G0 F9000 X103.174 Y100.223
G0 X102.782 Y100.42
G0 X102.195 Y100.847
;TYPE:WALL-OUTER
G1 F600 X102.5 Y100.776 E32.87446
G1 X102.709 Y100.673 E32.88221
G1 X103.021 Y100.561 E32.89324
G1 X103.176 Y100.488 E32.89894
G1 F604.5 X103.43 Y100.396 E32.90785
G1 F613.8 X103.651 Y100.339 E32.91527
G1 F645.2 X104.001 Y100.205 E32.92687
G1 F663 X104.515 Y100.097 E32.94268
G1 F659.3 X104.842 Y100.013 E32.95289
G1 F664.8 X105.651 Y99.869 E32.97756
G1 F718.6 X106.028 Y99.756 E32.98849
G1 F779.2 X106.424 Y99.664 E32.9989
G1 F810.8 X106.712 Y99.552 E33.00651
G1 F872.7 X107.081 Y99.448 E33.01527
G1 F916 X107.436 Y99.331 E33.02342
G1 F912.5 X107.736 Y99.268 E33.03012
G1 F930.2 X108.057 Y99.217 E33.03709
G1 F1030 X108.386 Y99.152 E33.04359
G1 F1081.1 X109.743 Y99.043 E33.06872
G1 F1004.2 X110.081 Y99.048 E33.07544
G1 F909.1 X110.089 Y99.034 E33.07579
G1 F827.6 X110.733 Y99.066 E33.09134
G1 F786.9 X110.904 Y98.983 E33.09616
G1 X110.991 Y98.86 E33.09998
G1 X110.944 Y98.775 E33.10245
G1 X110.744 Y98.752 E33.10755
G1 F827.6 X110.319 Y98.775 E33.11781
G1 F912.5 X110.069 Y98.799 E33.12331
G1 F987.7 X109.124 Y98.858 E33.14244
G1 F952.4 X107.689 Y99.002 E33.17266
G1 F909.1 X107.273 Y99.109 E33.18209
G1 F923.1 X107.035 Y99.187 E33.1875
G1 F882.4 X106.744 Y99.246 E33.19422
G1 F810.8 X106.339 Y99.368 E33.20463
G1 F779.2 X106.008 Y99.449 E33.21335
G1 F712.2 X104.916 Y99.625 E33.24435
G1 F654 X104.445 Y99.737 E33.25912
G1 F648.6 X104.305 Y99.757 E33.26347
G1 F657.5 X103.89 Y99.866 E33.2765
G1 F668.5 X103.76 Y99.914 E33.28063
G1 F636.6 X103.367 Y100.002 E33.29326
G1 F604.5 X103.068 Y100.092 E33.30357
G1 F600 X102.646 Y100.251 E33.31856
G1 X102.448 Y100.411 E33.32703
G1 X102.351 Y100.607 E33.3343
G1 X102.195 Y100.847 E33.34383
G0 F9000 X101.962 Y101.021
G1 F944.9 X101.946 Y101.047 E33.34447
G1 X101.9 Y101.021 E33.34559
G1 X101.946 Y100.995 E33.3467
G1 F952.4 X101.857 Y101.043 E33.34882
G1 F960 X101.873 Y101.069 E33.34946
G1 X101.919 Y101.043 E33.35055
G1 F2700 E28.35055
G0 F9000 X102.179 Y101.804
G0 X110.885 Y99.896
G0 X111.467 Y99.589
G0 X111.806 Y98.863
G1 F2700 E33.35055
G1 F816.3 X111.716 Y98.696 E33.35519
G1 F819.1 X111.96 Y98.626 E33.36138
G1 F909.1 X112.29 Y98.583 E33.36868
G1 F1057.3 X112.64 Y98.584 E33.37529
G1 F930.2 X113.086 Y98.623 E33.38489
G1 F808.1 X113.368 Y98.7 E33.39211
G1 X113.255 Y98.869 E33.39713
G1 F857.1 X113.076 Y98.945 E33.40166
G1 F975.6 X112.689 Y98.808 E33.41006
G1 F1043.5 X112.36 Y98.804 E33.41635
G1 F912.5 X111.97 Y98.938 E33.42537
G1 F816.3 X111.806 Y98.863 E33.42978
G1 F2700 E28.42978
G0 F9000 X112.513 Y99.584
G0 X113.028 Y99.756
G0 X121.894 Y101.377
G0 X122.682 Y100.735
G1 F2700 E33.42978
G1 F654 X122.184 Y100.578 E33.44571
G1 F661.2 X121.866 Y100.452 E33.45603
G1 F683.8 X120.89 Y100.165 E33.48573
G1 F689.7 X120.42 Y100.056 E33.49969
G1 F674.2 X119.49 Y99.874 E33.52774
G1 F722.9 X119.029 Y99.741 E33.54098
G1 F789.5 X118.682 Y99.666 E33.54996
G1 F800 X118.268 Y99.532 E33.56081
G1 F848.1 X117.956 Y99.448 E33.56842
G1 F895.5 X117.605 Y99.327 E33.57669
G1 F892.2 X117.341 Y99.275 E33.58271
G1 F923.1 X116.941 Y99.218 E33.59144
G1 F1030 X116.657 Y99.161 E33.59705
G1 F1137.4 X115.467 Y99.047 E33.61803
G1 X115.165 Y99.032 E33.62333
G1 F963.9 X115.159 Y99.003 E33.62395
G1 F863.3 X114.583 Y99.047 E33.6373
G1 F839.2 X114.306 Y99.059 E33.64389
G1 F816.3 X114.116 Y98.982 E33.64891
G1 X114.01 Y98.853 E33.65299
G1 F827.6 X114.073 Y98.752 E33.65586
G1 F851.1 X114.582 Y98.769 E33.6678
G1 F863.3 X115.163 Y98.844 E33.68134
G1 F963.9 X115.175 Y98.815 E33.68199
G1 F971.7 X117.386 Y99.005 E33.72757
G1 F892.2 X117.673 Y99.074 E33.73417
G1 F895.5 X118.017 Y99.185 E33.74223
G1 F848.1 X118.345 Y99.249 E33.75009
G1 F800 X118.752 Y99.367 E33.76066
G1 F792.1 X119.055 Y99.44 E33.76851
G1 F725.1 X119.585 Y99.522 E33.78327
G1 F664.8 X120.697 Y99.753 E33.81736
G1 F681.8 X121.299 Y99.933 E33.83576
G1 F676.1 X121.66 Y100.011 E33.84666
G1 F655.7 X122.412 Y100.265 E33.87081
G1 F654 X122.589 Y100.395 E33.87751
G1 X122.72 Y100.702 E33.8877
G1 X122.682 Y100.735 E33.88924
G1 F2700 E28.88924
G0 F9000 X124.343 Y101.38
G1 F2700 E33.88924
G1 F759.5 X123.826 Y101.314 E33.90293
G0 F9000 X123.817 Y101.314
G1 F779.2 X123.826 Y101.314 E33.90316
G1 X123.817 Y101.314 E33.90339
G1 F2700 E28.90339
G0 F9000 X123.668 Y102.119
G0 X125.507 Y119.579
G0 X126.373 Y119.892
G1 F2700 E33.90339
G1 F845.1 X126.275 Y119.491 E33.91314
G1 F1170.7 X126.289 Y118.948 E33.9224
G1 F1004.2 X126.33 Y118.365 E33.93401
G1 F885.6 X126.347 Y117.688 E33.94927
G1 F845.1 X126.344 Y116.972 E33.96618
G1 F789.5 X126.354 Y116.52 E33.97761
G1 F761.9 X126.376 Y116.165 E33.98693
G1 F708 X126.425 Y115.64 E34.00179
G1 F693.6 X126.436 Y114.826 E34.02521
G1 F757.1 X126.539 Y114.444 E34.03564
G1 F888.9 X126.613 Y113.666 E34.05318
G1 F761.9 X126.77 Y113.247 E34.0649
G1 X126.851 Y113.684 E34.07655
G1 F902.3 X126.834 Y114.428 E34.09301
G1 F729.5 X126.8 Y114.979 E34.10811
G1 F661.2 X126.785 Y115.672 E34.12903
G1 F705.9 X126.695 Y116.164 E34.14317
G1 F774.2 X126.645 Y116.866 E34.16131
G1 F845.1 X126.596 Y118.391 E34.19734
G1 F937.5 X126.553 Y118.573 E34.20132
G1 F1057.3 X126.5 Y118.94 E34.20832
G1 F1165 X126.477 Y119.498 E34.21789
G1 F845.1 X126.373 Y119.892 E34.22751
G1 F2700 E29.22751
G0 F9000 X125.507 Y119.579
G0 X125.586 Y114.883
G0 X125.838 Y113.543
G0 X126.77 Y113.247
G1 F2700 E34.22751
G1 F655.7 X126.8 Y112.782 E34.24169
G1 F2700 E29.24169
G0 F9000 X125.961 Y112.819
G0 X99.438 Y120.466
G0 X98.593 Y120.329
G1 F2700 E34.24169
G1 F1071.4 X98.537 Y120.217 E34.24402
G1 F963.9 X98.453 Y119.414 E34.26074
G1 F857.1 X98.379 Y116.838 E34.32074
G1 F747.7 X98.304 Y116.243 E34.33675
G1 F679.9 X98.266 Y116.057 E34.34232
G1 F701.8 X98.229 Y115.101 E34.36953
G1 F759.5 X98.241 Y114.347 E34.38934
G1 F769.2 X98.307 Y114.182 E34.39395
G1 X98.408 Y114.495 E34.40248
G1 X98.478 Y114.748 E34.40929
G1 X98.537 Y114.901 E34.41355
G1 F745.3 X98.57 Y115.365 E34.426
G1 F697.7 X98.613 Y115.656 E34.43442
G1 F727.3 X98.674 Y116.744 E34.46432
G1 F839.2 X98.684 Y118.276 E34.50075
G1 F1000 X98.729 Y120.027 E34.5357
G1 F1132.1 X98.692 Y120.254 E34.53976
G1 X98.593 Y120.329 E34.54195
G1 F2700 E29.54195
;MESH:NONMESH
G0 F300 X98.593 Y120.329 Z6.6
G0 F9000 X99.497 Y120.102
G0 X101.317 Y102.134
G0 X101.206 Y101.331
;TIME_ELAPSED:228.547926
;LAYER:32
;TYPE:WALL-OUTER
;MESH:glasses_0.ply
G1 F2700 E34.54195
G1 F781.8 X100.805 Y101.389 E34.55229
G1 F2700 E29.55229
G0 F9000 X102.753 Y100.373
G0 X102.731 Y100.426
;TYPE:WALL-INNER
G1 F2700 E34.55229
G1 F34285.7 X102.927 Y100.364 E34.55241
G0 F9000 X102.287 Y100.763
;TYPE:WALL-OUTER
G1 F600 X102.93 Y100.581 E34.57464
G1 F604.5 X103.304 Y100.43 E34.58795
G1 F613.8 X103.638 Y100.346 E34.59915
G1 F646.9 X104.004 Y100.204 E34.61126
G1 F664.8 X104.441 Y100.113 E34.62466
G1 X104.687 Y100.041 E34.63235
G1 F670.4 X105.596 Y99.883 E34.65982
G1 F683.8 X105.738 Y99.834 E34.6642
G1 F738.5 X106.36 Y99.674 E34.68156
G1 F810.8 X106.728 Y99.538 E34.69121
G1 F866.4 X107.022 Y99.458 E34.69823
G1 F916 X107.284 Y99.357 E34.70435
G1 F919.5 X107.663 Y99.277 E34.71275
G1 F930.2 X107.956 Y99.231 E34.71912
G1 F1012.7 X108.153 Y99.184 E34.72311
G1 F1126.8 X108.453 Y99.131 E34.7285
G1 F1137.4 X109.739 Y99.044 E34.75112
G1 F930.2 X110.731 Y99.059 E34.7724
G1 F813.6 X110.908 Y98.972 E34.77724
G1 X111.03 Y98.846 E34.78154
G1 X111.006 Y98.783 E34.7832
G1 X110.749 Y98.758 E34.78953
G1 F848.1 X110.304 Y98.78 E34.80001
G1 F923.1 X110.073 Y98.803 E34.80503
G1 F1012.7 X109.126 Y98.863 E34.82373
G1 F971.7 X107.618 Y99.013 E34.85486
G1 F912.5 X107.282 Y99.093 E34.86241
G1 F930.2 X107.036 Y99.179 E34.868
G1 F885.6 X106.682 Y99.256 E34.87616
G1 F810.8 X106.273 Y99.378 E34.88667
G1 F781.8 X105.968 Y99.456 E34.8947
G1 F716.4 X104.922 Y99.624 E34.92421
G1 F661.2 X104.448 Y99.739 E34.93894
G1 F657.5 X104.268 Y99.77 E34.94448
G1 F663 X103.893 Y99.868 E34.95615
G1 F668.5 X103.754 Y99.918 E34.96056
G1 F633.2 X103.327 Y100.016 E34.97436
G1 F604.5 X103.068 Y100.09 E34.98325
G1 F600 X102.636 Y100.241 E34.99848
G1 X102.428 Y100.403 E35.00724
G1 X102.287 Y100.763 E35.0201
G1 F2700 E30.0201
G0 F9000 X103.593 Y101.243
G0 X121.973 Y101.403
G0 X122.652 Y100.647
G1 F2700 E35.0201
G1 F652.2 X122.521 Y100.653 E35.02412
G1 F650.4 X122.216 Y100.586 E35.0337
G1 F659.3 X121.863 Y100.458 E35.04506
G1 F683.8 X121.21 Y100.269 E35.0649
G1 F701.8 X120.898 Y100.168 E35.07423
G1 F699.7 X120.422 Y100.054 E35.08819
G1 F679.9 X119.548 Y99.882 E35.11433
G1 F725.1 X119.15 Y99.755 E35.12583
G1 F792.1 X118.767 Y99.679 E35.13567
G1 F802.7 X118.334 Y99.543 E35.14695
G1 F854.1 X117.949 Y99.439 E35.15627
G1 F916 X117.55 Y99.302 E35.16546
G1 F960 X117.043 Y99.231 E35.1761
G1 F975.6 X116.612 Y99.117 E35.18522
G1 X116.631 Y98.966 E35.18834
G1 F930.2 X117.53 Y99.021 E35.20766
G1 F892.2 X118.016 Y99.179 E35.21909
G1 F854.1 X118.407 Y99.26 E35.22842
G1 F813.6 X119.082 Y99.444 E35.24558
G1 F729.5 X119.637 Y99.531 E35.26095
G1 F670.4 X120.111 Y99.628 E35.27535
G1 F685.7 X120.582 Y99.737 E35.28942
G1 F691.6 X120.737 Y99.764 E35.29396
G1 F693.6 X121.295 Y99.938 E35.31078
G1 F679.9 X121.665 Y100.02 E35.3219
G1 F659.3 X122.208 Y100.197 E35.33919
G1 F655.7 X122.418 Y100.255 E35.34582
G1 F652.2 X122.607 Y100.403 E35.35316
G1 X122.652 Y100.647 E35.36075
G1 F2700 E30.36075
G0 F9000 X121.973 Y101.403
G0 X116.876 Y100.002
G0 X116.671 Y99.042
G1 F2700 E35.36075
G1 F600 X116.596 Y99.085 E35.36363
G1 X116.571 Y99.042 E35.36528
G1 X116.645 Y98.999 E35.36813
G1 X116.601 Y99.04 E35.37013
G1 X115.743 Y98.969 E35.39877
G1 F2700 E30.39877
G0 F9000 X114.127 Y98.988
G1 F2700 E35.39877
G1 F839.2 X113.961 Y98.829 E35.40423
G1 X113.981 Y98.783 E35.40542
G1 X114.274 Y98.765 E35.41241
G1 F872.7 X114.661 Y98.779 E35.42126
G1 F1030 X115.359 Y98.837 E35.43483
G1 F797.3 X115.743 Y98.969 E35.44499
G1 X115.339 Y99.038 E35.45525
G1 F983.6 X114.305 Y99.056 E35.47623
G1 F839.2 X114.127 Y98.988 E35.48076
G1 F2700 E30.48076
G0 F9000 X111.79 Y98.957
G1 F2700 E35.48076
G1 F672.3 X111.603 Y98.735 E35.48938
G1 X111.752 Y98.681 E35.49409
G1 X112.056 Y98.634 E35.50322
G1 F691.6 X112.393 Y98.615 E35.51296
G1 F693.6 X112.992 Y98.631 E35.53019
G1 F676.1 X113.497 Y98.725 E35.54536
G1 F679.9 X113.255 Y98.959 E35.55524
G1 F681.8 X113.093 Y99.004 E35.56016
G1 F689.7 X112.732 Y98.965 E35.57067
G1 F705.9 X112.378 Y98.952 E35.58068
G1 F691.6 X111.973 Y99.009 E35.59248
G1 F672.3 X111.79 Y98.957 E35.59813
G1 F2700 E30.59813
G0 F9000 X112.44 Y99.786
G0 X123.836 Y102.193
G0 X124.38 Y101.413
G1 F2700 E35.59813
G1 F650.4 X124.034 Y101.368 E35.60883
G1 F2700 E30.60883
G0 F9000 X123.91 Y102.205
G0 X125.523 Y119.569
G0 X126.439 Y119.845
G1 F2700 E35.60883
G1 F1165 X126.356 Y119.763 E35.61083
G1 X126.287 Y119.469 E35.61601
G1 F1066.7 X126.281 Y118.988 E35.62501
G1 F937.5 X126.328 Y118.386 E35.63786
G1 F882.4 X126.342 Y117.699 E35.6534
G1 F824.7 X126.334 Y116.833 E35.67436
G1 F774.2 X126.341 Y116.531 E35.68214
G1 F757.1 X126.368 Y116.132 E35.69268
G1 F701.8 X126.423 Y115.584 E35.70835
G1 F645.2 X126.419 Y114.842 E35.7313
G1 F641.7 X126.444 Y114.42 E35.74444
G1 F646.9 X126.444 Y113.506 E35.77264
G1 F643.4 X126.458 Y113.01 E35.78803
G1 F652.2 X126.545 Y111.76 E35.82637
G1 F720.7 X126.634 Y110.856 E35.85152
G1 F792.1 X126.881 Y110.656 E35.85953
G1 X126.918 Y111.002 E35.8683
G1 F722.9 X126.915 Y111.688 E35.88723
G1 F655.7 X126.823 Y113.217 E35.93385
G1 F650.4 X126.812 Y114.407 E35.97036
G1 F654 X126.782 Y115.751 E36.01139
G1 F695.7 X126.691 Y116.12 E36.02229
G1 F759.5 X126.643 Y116.744 E36.03874
G1 F833.3 X126.596 Y118.407 E36.07858
G1 F967.7 X126.52 Y118.849 E36.08782
G1 F1106 X126.479 Y119.699 E36.10318
G1 F1165 X126.439 Y119.845 E36.10577
G1 F2700 E31.10577
G0 F9000 X125.631 Y120.034
G0 X99.45 Y119.999
G0 X98.601 Y119.905
G1 F2700 E36.10577
G1 F933.9 X98.543 Y119.775 E36.10881
G1 X98.449 Y119.379 E36.11751
G1 F872.7 X98.39 Y116.836 E36.17568
G1 F759.5 X98.327 Y116.233 E36.19161
G1 F679.9 X98.269 Y116.015 E36.19823
G1 F645.2 X98.242 Y115.108 E36.2263
G1 F634.9 X98.226 Y112.732 E36.30098
G1 F636.6 X98.24 Y111.827 E36.32935
G1 F638.3 X98.256 Y111.565 E36.33756
G1 X98.384 Y111.695 E36.34326
G1 X98.5 Y112.094 E36.35625
G1 X98.602 Y112.62 E36.373
G1 F631.6 X98.615 Y113.01 E36.38533
G1 F638.3 X98.621 Y115.495 E36.46303
G1 F652.2 X98.636 Y115.977 E36.47778
G1 F679.9 X98.657 Y116.174 E36.4836
G1 F733.9 X98.677 Y116.522 E36.49307
G1 F821.9 X98.687 Y118.252 E36.53508
G1 F902.3 X98.71 Y119.106 E36.55397
G1 F923.1 X98.7 Y119.565 E36.5639
G1 F933.9 X98.668 Y119.843 E36.56988
G1 X98.601 Y119.905 E36.57183
G1 F2700 E31.57183
;MESH:NONMESH
G0 F300 X98.601 Y119.905 Z6.8
G0 F9000 X99.491 Y119.627
G0 X100.615 Y102.218
G0 X100.664 Y101.566
;TIME_ELAPSED:241.046649
;LAYER:33
;TYPE:WALL-OUTER
;MESH:glasses_0.ply
G1 F2700 E36.57183
G1 F1429.8 X100.379 Y101.493 E36.57689
G1 X100.7 Y101.346 E36.58297
G1 F1457.9 X101.138 Y101.294 E36.59042
G1 F1479.8 X101.332 Y101.295 E36.59364
G1 X101.217 Y101.392 E36.59614
G1 X100.881 Y101.521 E36.60213
G1 F1457.9 X100.664 Y101.566 E36.60587
G1 F2700 E31.60587
G0 F9000 X100.547 Y102.326
G0 X98.765 Y107.99
G0 X98.318 Y109.342
;TYPE:WALL-INNER
G1 F2700 E36.60587
G1 F2642.5 X98.355 Y110.46 E36.61629
G1 F7218.5 X98.393 Y111.578 E36.6201
G1 F2700 E31.6201
G0 F9000 X98.35 Y110.413
G0 X98.377 Y111.134
G0 X97.328 Y111.617
G0 X97.425 Y115.996
G0 X97.668 Y119.488
G0 X97.905 Y119.848
G0 X98.603 Y119.469
;TYPE:WALL-OUTER
G1 F2700 E36.6201
G1 F1165.2 X98.689 Y119.379 E36.62273
G1 F1133.9 X98.702 Y118.874 E36.63369
G1 F1088.1 X98.686 Y117.722 E36.65975
G1 F1027.6 X98.693 Y116.751 E36.68301
G1 F957.8 X98.671 Y116.262 E36.69558
G1 F867.9 X98.634 Y115.836 E36.70771
G1 F806.4 X98.623 Y115.468 E36.71894
G1 F791.3 X98.628 Y114.885 E36.73707
G1 F758.9 X98.595 Y111.473 E36.84772
G1 F739.9 X98.603 Y109.695 E36.90686
G1 X98.59 Y109.294 E36.92021
G1 X98.419 Y108.78 E36.93822
G1 X98.207 Y108.679 E36.94603
G1 X98.037 Y108.455 E36.95539
G1 X98.051 Y109.793 E36.99989
G1 X98.192 Y111.587 E37.05974
G1 F755 X98.23 Y112.965 E37.10468
G1 F778.8 X98.249 Y115.121 E37.1728
G1 F797.7 X98.269 Y115.868 E37.19585
G1 F860.3 X98.351 Y116.253 E37.20711
G1 F951.6 X98.392 Y116.777 E37.22071
G1 F1068.4 X98.445 Y119.228 E37.27717
G1 F1165.2 X98.603 Y119.469 E37.28326
G1 F2700 E32.28326
G0 F9000 X99.478 Y119.502
G0 X116.029 Y99.86
G0 X116.085 Y98.999
G1 F2700 E37.28326
G1 F1003.2 X115.68 Y99.069 E37.29334
G1 F1443.7 X115.328 Y99.043 E37.29936
G1 F1198.2 X114.302 Y99.064 E37.32043
G1 F1038.5 X114.121 Y99 E37.32498
G1 F1024.1 X113.864 Y98.792 E37.33293
G1 F1027.6 X114.277 Y98.773 E37.34283
G1 F1084.1 X114.706 Y98.789 E37.35257
G1 F1281.2 X115.696 Y98.867 E37.37165
G1 F1003.2 X116.085 Y98.999 E37.38172
G1 F2700 E32.38172
G0 F9000 X116.468 Y99.889
G0 X122.08 Y101.424
G0 X122.62 Y100.598
G1 F2700 E37.38172
G1 F808.6 X122.281 Y100.595 E37.39204
G1 F822.1 X121.839 Y100.45 E37.40597
G1 F829 X121.557 Y100.373 E37.41464
G1 F852.9 X120.908 Y100.172 E37.43425
G1 F883.5 X120.429 Y100.047 E37.44804
G1 F848 X119.588 Y99.894 E37.47284
G1 F867.9 X119.271 Y99.793 E37.48228
G1 F948.6 X118.813 Y99.687 E37.49447
G1 F996.5 X118.318 Y99.536 E37.50725
G1 F1060.8 X117.952 Y99.44 E37.51603
G1 F1088.1 X117.555 Y99.307 E37.5255
G1 F1138.3 X117.104 Y99.241 E37.53535
G1 F945.6 X116.622 Y99.044 E37.54891
G1 X117.136 Y98.998 E37.56234
G1 F1138.3 X117.607 Y99.035 E37.57255
G1 F1088.1 X118.019 Y99.18 E37.58243
G1 F1049.5 X118.473 Y99.273 E37.5933
G1 F989.8 X119.093 Y99.448 E37.60931
G1 F891.4 X119.685 Y99.543 E37.62586
G1 F831.3 X120.112 Y99.632 E37.63878
G1 F860.3 X120.599 Y99.747 E37.65309
G1 F867.9 X120.725 Y99.768 E37.65671
G1 F873 X121.299 Y99.945 E37.67364
G1 F850.5 X121.672 Y100.028 E37.6847
G1 F824.4 X122.232 Y100.206 E37.70224
G1 F817.6 X122.41 Y100.246 E37.70773
G1 F808.6 X122.628 Y100.414 E37.71611
G1 X122.662 Y100.529 E37.71976
G1 X122.62 Y100.598 E37.72222
G1 F2700 E32.72222
G0 F9000 X122.08 Y101.424
G0 X116.468 Y99.889
G0 X116.617 Y99.043
G1 F2700 E37.72222
G1 F764.8 X116.085 Y98.999 E37.73939
G1 F2700 E32.73939
G0 F9000 X116.029 Y99.86
G0 X111.859 Y99.88
G0 X111.306 Y99.7
G0 X111.245 Y98.789
G1 F2700 E37.73939
G1 F927.8 X111.726 Y98.693 E37.7524
G1 F810.8 X112.175 Y98.645 E37.76611
G1 X112.618 Y98.632 E37.77956
G1 F817.6 X112.917 Y98.646 E37.78857
G1 X113.3 Y98.692 E37.80018
G1 F829 X113.447 Y98.728 E37.80467
G1 F910.6 X113.805 Y98.793 E37.81451
G1 X113.466 Y98.819 E37.82369
G1 F829 X113.262 Y98.982 E37.83144
G1 F822.1 X113.092 Y99.025 E37.83669
G1 X112.653 Y98.994 E37.84987
G1 F819.8 X111.958 Y99.028 E37.87075
G1 F817.6 X111.745 Y98.966 E37.87743
G1 F822.1 X111.589 Y98.82 E37.88383
G1 F933.6 X111.245 Y98.789 E37.89293
G1 F2700 E32.89293
G0 F9000 X111.143 Y97.979
G0 X110.122 Y97.996
G0 X107.426 Y98.233
G0 X102.811 Y99.261
G0 X102.224 Y99.465
G0 X99.507 Y101
G0 X99.441 Y101.846
G0 X100.203 Y102.271
G0 X100.688 Y102.346
G0 X101.21 Y102.185
G0 X103.089 Y101.416
G0 X102.377 Y100.688
G1 F2700 E37.89293
G1 F760.8 X102.328 Y100.65 E37.89494
G1 X102.397 Y100.405 E37.90317
G1 X102.614 Y100.244 E37.91191
G1 F758.9 X102.838 Y100.178 E37.91948
G1 F753.1 X103.076 Y100.085 E37.92783
G1 F764.8 X103.506 Y99.992 E37.94199
G1 F802.1 X103.808 Y99.898 E37.95169
G1 F817.6 X104.263 Y99.777 E37.96587
G1 F824.4 X104.45 Y99.742 E37.97155
G1 F829 X104.923 Y99.627 E37.986
G1 F886.1 X105.948 Y99.46 E38.01484
G1 F964 X106.23 Y99.387 E38.02227
G1 F993.1 X106.606 Y99.275 E38.03199
G1 F1057 X106.812 Y99.237 E38.03687
G1 F1112.6 X107.204 Y99.107 E38.04601
G1 F1121.1 X107.532 Y99.029 E38.05341
G1 F1212.9 X109.199 Y98.859 E38.0874
G1 F1228 X110.19 Y98.789 E38.10731
G1 F1072.3 X110.848 Y98.765 E38.12242
G1 F1034.8 X111.185 Y98.788 E38.13046
G1 X110.901 Y99.002 E38.13891
G1 F1020.5 X110.739 Y99.064 E38.14309
G1 F1147.1 X109.754 Y99.048 E38.16423
G1 F1422.9 X108.45 Y99.128 E38.18682
G1 F1443.7 X108.154 Y99.18 E38.19195
G1 F1270.2 X107.895 Y99.244 E38.19712
G1 F1142.7 X107.587 Y99.292 E38.20383
G1 F1121.1 X107.281 Y99.355 E38.21069
G1 F1108.5 X106.955 Y99.479 E38.21843
G1 F1064.6 X106.727 Y99.537 E38.22387
G1 F999.9 X106.316 Y99.685 E38.23462
G1 F942.5 X105.864 Y99.788 E38.24672
G1 F867.9 X105.57 Y99.893 E38.25558
G1 F831.3 X104.674 Y100.041 E38.28246
G1 F836 X103.903 Y100.243 E38.30592
G1 F802.1 X103.595 Y100.36 E38.31603
G1 F764.8 X103.194 Y100.463 E38.32935
G1 F751.2 X102.854 Y100.585 E38.34118
G1 F756.9 X102.377 Y100.688 E38.35705
G1 F2700 E33.35705
G0 F9000 X103.089 Y101.416
G0 X124.235 Y102.467
G0 X124.657 Y101.598
G1 F2700 E38.35705
G1 F1064.6 X124.347 Y101.642 E38.36429
G1 X123.83 Y101.416 E38.37733
G1 X123.785 Y101.318 E38.37982
G1 X123.903 Y101.308 E38.38256
G1 X124.545 Y101.382 E38.3975
G1 X124.839 Y101.509 E38.4049
G1 X124.657 Y101.598 E38.40959
G1 F2700 E33.40959
G0 F9000 X125.003 Y102.325
G0 X126.472 Y107.056
G0 X126.747 Y108.275
;TYPE:WALL-INNER
G1 F2700 E38.40959
G1 F1986.3 X126.755 Y109.72 E38.42749
G1 F5480.7 X126.713 Y111.309 E38.43463
G1 F2700 E33.43463
G0 F9000 X126.747 Y110.106
G0 X126.725 Y110.869
G0 X125.646 Y111.348
G0 X125.507 Y116.638
G0 X125.512 Y118.775
G0 X125.585 Y119.576
G0 X126.221 Y120.391
G0 X127.017 Y120.238
G0 X127.275 Y119.352
G0 X126.438 Y119.39
;TYPE:WALL-OUTER
G1 F2700 E38.43463
G1 F1169.8 X126.5 Y119.182 E38.43919
G1 F1138.3 X126.578 Y118.552 E38.45292
G1 F1092.1 X126.594 Y118.481 E38.45456
G1 F999.9 X126.649 Y116.665 E38.49927
G1 F924.9 X126.684 Y116.148 E38.51306
G1 F857.9 X126.781 Y115.728 E38.52543
G1 F791.3 X126.822 Y113.231 E38.60309
G1 F758.9 X126.914 Y111.322 E38.66507
G1 F739.9 X126.999 Y110.071 E38.70677
G1 X127.044 Y108.379 E38.76307
G1 X127.033 Y107.757 E38.78376
G1 X126.87 Y107.922 E38.79147
G1 X126.736 Y107.98 E38.79633
G1 X126.552 Y107.949 E38.80254
G1 X126.459 Y108.044 E38.80696
G1 X126.448 Y108.444 E38.82027
G1 X126.459 Y108.869 E38.83441
G1 X126.477 Y108.998 E38.83874
G1 X126.502 Y109.716 E38.86263
G1 X126.497 Y110.067 E38.87431
G1 X126.512 Y111.356 E38.91718
G1 F749.3 X126.498 Y111.841 E38.93312
G1 F756.9 X126.459 Y112.547 E38.95611
G1 F770.7 X126.432 Y113.804 E38.99625
G1 F787.1 X126.432 Y114.431 E39.01586
G1 F776.8 X126.405 Y114.901 E39.03077
G1 F785 X126.42 Y115.599 E39.05266
G1 F862.9 X126.361 Y116.163 E39.06883
G1 F930.7 X126.331 Y116.658 E39.08194
G1 F989.8 X126.338 Y117.713 E39.10817
G1 F1068.4 X126.32 Y118.459 E39.12536
G1 F1121.1 X126.304 Y118.753 E39.13182
G1 F1169.8 X126.351 Y119.276 E39.14287
G1 X126.438 Y119.39 E39.14589
G1 F2700 E34.14589
;MESH:NONMESH
G0 F300 X126.438 Y119.39 Z7
G0 F9000 X125.575 Y119.468
G0 X100.688 Y102.346
G0 X100.483 Y101.809
;TIME_ELAPSED:256.587797
;LAYER:34
;TYPE:WALL-INNER
;MESH:glasses_0.ply
G1 F2700 E39.14589
G1 F1162.8 X100.422 Y101.844 E39.14783
G1 X100.483 Y101.879 E39.14977
G1 X100.504 Y101.844 E39.1509
G0 F9000 X100.049 Y102.236
;TYPE:WALL-OUTER
G1 F965.1 X100.416 Y102.256 E39.16312
G1 X100.578 Y102.225 E39.16861
G1 X100.8 Y102.052 E39.17797
G1 X100.914 Y101.85 E39.18568
G1 X101.079 Y101.609 E39.1954
G1 X101.238 Y101.504 E39.20173
G1 X101.355 Y101.35 E39.20817
G1 F1051.9 X101.604 Y101.147 E39.21797
G1 F1304.2 X101.766 Y101 E39.22336
G1 F1274.1 X101.565 Y101.161 E39.22984
G1 F1032.2 X101.298 Y101.245 E39.23855
G1 F965.1 X100.884 Y101.338 E39.25266
G1 X100.743 Y101.398 E39.25776
G1 X100.326 Y101.501 E39.27204
G1 X100.092 Y101.598 E39.28047
G1 X100.099 Y101.922 E39.29125
G1 X99.956 Y102.159 E39.30045
G1 X100.049 Y102.236 E39.30447
G1 F2700 E34.30447
G0 F9000 X100.376 Y102.008
G0 X100.247 Y103.113
G0 X98.663 Y104.848
G0 X98.276 Y107.082
;TYPE:WALL-INNER
G1 F2700 E39.30447
G1 F1322.1 X98.308 Y108.031 E39.32752
G1 F1979.8 X98.327 Y109.325 E39.34851
G1 F2817.9 X98.346 Y109.678 E39.35254
G1 F4289.5 X98.375 Y110.802 E39.36095
G1 F11354.6 X98.405 Y111.926 E39.36413
G0 F9000 X98.355 Y109.949
G0 X98.276 Y107.082
G1 F1398.8 X98.368 Y106.687 E39.37344
G1 F1874.1 X98.378 Y106.407 E39.37824
G1 F1847.2 X98.336 Y105.99 E39.38552
G1 X98.221 Y105.979 E39.38753
G1 F1865 X98.144 Y106.62 E39.39864
G1 F1388.7 X98.276 Y107.082 E39.40975
G1 F2700 E34.40975
G0 F9000 X98.386 Y111.172
G0 X97.332 Y111.712
G0 X97.408 Y114.992
G0 X97.643 Y119.074
G0 X98.553 Y119.034
;TYPE:WALL-OUTER
G1 F2700 E39.40975
G1 F1532 X98.673 Y118.93 E39.41307
G1 F1473.5 X98.699 Y118.613 E39.42
G1 F1388.7 X98.69 Y117.696 E39.4412
G1 F1317.6 X98.697 Y116.769 E39.46379
G1 F1253.4 X98.674 Y116.245 E39.47722
G1 F1145.6 X98.63 Y115.647 E39.49402
G1 F1046.2 X98.633 Y114.896 E39.51706
G1 F1026.7 X98.623 Y114.443 E39.53123
G1 F997.6 X98.607 Y111.666 E39.62059
G1 F965.1 X98.604 Y109.013 E39.70883
G1 X98.64 Y107.363 E39.76372
G1 X98.682 Y106.401 E39.79575
G1 X98.652 Y106.056 E39.80727
G1 X98.606 Y105.712 E39.81881
G1 X98.066 Y105.658 E39.83686
G1 X97.963 Y105.584 E39.84108
G1 X97.848 Y106.518 E39.87238
G1 X97.992 Y108.069 E39.92419
G1 X98.051 Y109.352 E39.96691
G1 X98.089 Y109.712 E39.97895
G1 X98.119 Y110.181 E39.99458
G1 X98.135 Y110.658 E40.01045
G1 X98.196 Y111.683 E40.0446
G1 F987.4 X98.237 Y113.189 E40.09358
G1 F1037.8 X98.268 Y115.665 E40.17018
G1 F1145.6 X98.364 Y116.28 E40.18762
G1 F1257.5 X98.394 Y116.786 E40.20056
G1 F1398.8 X98.429 Y118.933 E40.24984
G1 F1532 X98.553 Y119.034 E40.25319
G1 F2700 E35.25319
G0 F9000 X99.444 Y119.138
G0 X116.292 Y99.878
G0 X116.337 Y99.023
G1 F2700 E40.25319
G1 F1322.1 X115.934 Y99.093 E40.26312
G1 F1856 X115.356 Y99.055 E40.27314
G1 F1532 X114.302 Y99.076 E40.29523
G1 F1313.1 X114.087 Y99.004 E40.30077
G1 F1149 X113.811 Y98.82 E40.31004
G1 F1043.4 X113.565 Y98.841 E40.31763
G1 F1051.9 X113.342 Y98.97 E40.3255
G1 F1054.8 X113.086 Y99.037 E40.33355
G1 F1032.2 X112.556 Y99.028 E40.35003
G1 F1021.3 X111.986 Y99.044 E40.36796
G1 F1032.2 X111.711 Y98.981 E40.37673
G1 F1029.5 X111.483 Y98.844 E40.38502
G1 F1024 X111.25 Y98.824 E40.39236
G1 F1021.3 X111.8 Y98.681 E40.41022
G1 F1015.9 X112.554 Y98.644 E40.43407
G1 F1032.2 X113.253 Y98.682 E40.45584
G1 F1046.2 X113.811 Y98.82 E40.47348
G1 F1184.2 X114.207 Y98.784 E40.48425
G1 F1424.6 X114.78 Y98.801 E40.49717
G1 F1615.3 X115.349 Y98.837 E40.5085
G1 F1847.2 X115.949 Y98.892 E40.51897
G1 F1322.1 X116.337 Y99.023 E40.52892
G1 F2700 E35.52892
G0 F9000 X116.446 Y99.886
G0 X119.35 Y100.727
G0 X121.563 Y101.299
G0 X122.757 Y101.525
G0 X122.869 Y100.682
G1 F2700 E40.52892
G1 F1051.9 X122.297 Y100.607 E40.54652
G1 F1078.4 X122.005 Y100.501 E40.55577
G1 F1087.5 X121.534 Y100.379 E40.57013
G1 F1112.6 X120.889 Y100.174 E40.58966
G1 F1166.3 X120.433 Y100.053 E40.60264
G1 F1115.8 X119.576 Y99.905 E40.62766
G1 F1128.8 X119.275 Y99.805 E40.63668
G1 F1225.6 X118.809 Y99.695 E40.64922
G1 F1269.9 X118.441 Y99.581 E40.65896
G1 F1354.6 X118.045 Y99.484 E40.66862
G1 F1414.1 X117.594 Y99.326 E40.67947
G1 F1467.9 X117.135 Y99.255 E40.68963
G1 F1233.4 X116.601 Y99.045 E40.70456
G1 X117.163 Y99.007 E40.71922
G1 F1462.3 X117.63 Y99.048 E40.72951
G1 F1409 X118.128 Y99.228 E40.74158
G1 F1354.6 X118.516 Y99.29 E40.75089
G1 F1278.3 X119.093 Y99.455 E40.76596
G1 F1155.9 X119.714 Y99.556 E40.78343
G1 F1096.8 X120.73 Y99.779 E40.81388
G1 F1145.6 X121.299 Y99.957 E40.83058
G1 F1109.4 X121.683 Y100.04 E40.84195
G1 F1075.4 X122.23 Y100.211 E40.85906
G1 F1069.4 X122.43 Y100.257 E40.86522
G1 F1049.1 X122.752 Y100.477 E40.87715
G1 X122.919 Y100.66 E40.88473
G1 X122.869 Y100.682 E40.88641
G1 F2700 E35.88641
G0 F9000 X122.757 Y101.525
G0 X122.082 Y101.434
G0 X120.098 Y100.895
G0 X116.446 Y99.886
G0 X116.601 Y99.045
G1 F2700 E40.88641
G1 F1015.9 X116.337 Y99.023 E40.89478
G1 F2700 E35.89478
G0 F9000 X116.292 Y99.878
G0 X108.68 Y99.878
G0 X108.382 Y99.045
G1 F2700 E40.89478
G1 F1313.1 X108.768 Y98.907 E40.9048
G1 F1829.7 X109.167 Y98.868 E40.91183
G1 F1608.6 X110.089 Y98.801 E40.93028
G1 F1393.7 X110.797 Y98.777 E40.9466
G1 F1135.5 X111.199 Y98.821 E40.95803
G1 F1084.4 X110.991 Y98.975 E40.96569
G1 F1245.3 X110.743 Y99.076 E40.97259
G1 F1451.3 X109.83 Y99.058 E40.99279
G1 F1746.9 X108.783 Y99.109 E41.01205
G1 F1313.1 X108.382 Y99.045 E41.02198
G1 F997.6 X108.273 Y99.058 E41.02551
G1 F2700 E36.02551
G0 F9000 X108.081 Y100.018
G0 X106.244 Y100.589
G0 X102.393 Y101.557
G0 X102.128 Y100.715
G1 F2700 E41.02551
G1 F1000.1 X102.293 Y100.477 E41.03481
G1 X102.586 Y100.256 E41.04659
G1 F995 X102.838 Y100.178 E41.0551
G1 F984.8 X103.069 Y100.09 E41.06315
G1 F997.6 X103.529 Y100 E41.07824
G1 F1051.9 X103.82 Y99.903 E41.0876
G1 F1078.4 X104.239 Y99.789 E41.10052
G1 F1093.6 X104.448 Y99.751 E41.10676
G1 F1090.6 X104.923 Y99.635 E41.12115
G1 F1152.4 X105.963 Y99.462 E41.15052
G1 F1282.6 X106.564 Y99.288 E41.16618
G1 F1359.4 X106.806 Y99.245 E41.17198
G1 F1435.2 X107.194 Y99.115 E41.18114
G1 F1424.6 X107.44 Y99.045 E41.1869
G1 F1467.9 X107.85 Y99.009 E41.1959
G1 F1214 X108.273 Y99.058 E41.20716
G1 X107.893 Y99.252 E41.21844
G1 F1525.9 X107.332 Y99.344 E41.2304
G1 F1451.3 X106.983 Y99.478 E41.23867
G1 F1383.7 X106.734 Y99.544 E41.24465
G1 F1295.5 X106.308 Y99.694 E41.25584
G1 F1217.8 X105.862 Y99.797 E41.2679
G1 F1122.3 X105.567 Y99.904 E41.27688
G1 F1087.5 X104.697 Y100.038 E41.30286
G1 F1106.2 X103.881 Y100.255 E41.32736
G1 F1049.1 X103.588 Y100.371 E41.33701
G1 F997.6 X103.186 Y100.466 E41.3503
G1 F982.3 X102.823 Y100.596 E41.3629
G1 F992.4 X102.331 Y100.694 E41.37913
G1 F1000.1 X102.128 Y100.715 E41.38568
G1 F2700 E36.38568
G0 F9000 X102.393 Y101.557
G0 X123.039 Y102.033
G0 X124.885 Y101.948
;TYPE:WALL-INNER
G1 F2700 E41.38568
G1 F1920.7 X125.178 Y101.891 E41.39067
G1 X124.791 Y101.746 E41.39757
G1 F1865 X124.338 Y101.689 E41.40543
G1 F1812.5 X124.135 Y101.609 E41.4093
G1 X124.267 Y101.821 E41.41372
G1 X124.545 Y101.935 E41.41904
G1 F1865 X124.885 Y101.948 E41.4249
G0 F9000 X125.809 Y102.079
;TYPE:WALL-OUTER
G1 F965.1 X125.928 Y101.888 E41.43238
G1 X125.692 Y101.786 E41.44093
G1 X125.568 Y101.677 E41.44642
G1 X125.283 Y101.612 E41.45615
G1 X124.866 Y101.453 E41.47099
G1 X124.405 Y101.39 E41.48646
G1 X124.042 Y101.233 E41.49962
G1 X123.5 Y101.134 E41.51794
G1 X123.803 Y101.622 E41.53705
G1 X123.856 Y101.74 E41.54135
G1 X124.047 Y102.048 E41.55341
G1 X124.227 Y102.152 E41.56032
G1 X124.493 Y102.241 E41.56965
G1 X124.91 Y102.248 E41.58352
G1 X125.809 Y102.079 E41.61395
G1 F2700 E36.61395
G0 F9000 X125.447 Y101.902
G0 X125.767 Y102.967
G0 X126.532 Y103.898
G0 X126.738 Y105.192
;TYPE:WALL-INNER
G1 F2700 E41.61395
G1 F1049.1 X126.752 Y105.679 E41.62885
G1 F1278.3 X126.749 Y107.259 E41.66853
G1 F1635.8 X126.736 Y108.068 E41.68441
G1 F2397.9 X126.744 Y109.802 E41.70762
G1 F3980 X126.727 Y110.175 E41.71063
G1 F9191.9 X126.691 Y111.734 E41.71608
G1 F2700 E36.71608
G0 F9000 X126.737 Y109.959
G0 X126.688 Y111.821
G0 X127.729 Y112.349
G0 X127.628 Y115.762
G0 X127.396 Y118.758
G0 X127.185 Y119.168
G0 X126.451 Y118.847
;TYPE:WALL-OUTER
G1 F2700 E41.71608
G1 F1451.3 X126.605 Y118.552 E41.72344
G1 F1349.9 X126.635 Y117.023 E41.75981
G1 F1217.8 X126.687 Y116.171 E41.78231
G1 F1109.4 X126.782 Y115.655 E41.79749
G1 F1035 X126.821 Y113.242 E41.87234
G1 F992.4 X126.968 Y110.178 E41.97156
G1 F965.1 X127 Y109.816 E41.98364
G1 X127.041 Y108.07 E42.04173
G1 X127.111 Y106.656 E42.08882
G1 X127.125 Y105.51 E42.12694
G1 X127.14 Y105.078 E42.14132
G1 X127.091 Y104.645 E42.15581
G1 X127.011 Y104.715 E42.15935
G1 X126.749 Y104.798 E42.16849
G1 X126.383 Y104.743 E42.1808
G1 X126.324 Y105.126 E42.19369
G1 X126.343 Y105.238 E42.19746
G1 X126.382 Y105.709 E42.21318
G1 X126.395 Y106.665 E42.24498
G1 X126.418 Y107.264 E42.26492
G1 X126.431 Y108.078 E42.292
G1 X126.488 Y109.727 E42.34688
G1 X126.481 Y111.025 E42.39005
G1 F967.6 X126.488 Y111.846 E42.41729
G1 F977.4 X126.475 Y112.326 E42.43306
G1 F984.8 X126.458 Y112.584 E42.44149
G1 F1002.7 X126.424 Y114.444 E42.50104
G1 F1005.4 X126.397 Y114.915 E42.5161
G1 F1018.6 X126.415 Y115.611 E42.53805
G1 F1115.8 X126.36 Y116.175 E42.55435
G1 F1206.4 X126.329 Y116.785 E42.5706
G1 F1295.5 X126.333 Y118.19 E42.60541
G1 F1403.8 X126.342 Y118.283 E42.60755
G1 F1440.5 X126.339 Y118.544 E42.61337
G1 F1451.3 X126.386 Y118.768 E42.61843
G1 X126.451 Y118.847 E42.62069
G1 F2700 E37.62069
;MESH:NONMESH
G0 F300 X126.451 Y118.847 Z7.2
G0 F9000 X125.624 Y119.021
G0 X99.719 Y103.083
G0 X98.916 Y102.423
G0 X99.108 Y102.19
;TIME_ELAPSED:272.660957
;LAYER:35
;TYPE:WALL-INNER
;MESH:glasses_0.ply
G1 F2700 E42.62069
G1 F1234.8 X99.52 Y102.075 E42.63321
G1 F1140.8 X100.096 Y102.161 E42.65166
G1 F1282.2 X100.386 Y102.129 E42.65989
G1 F1362.6 X100.62 Y101.991 E42.66709
G1 X100.9 Y101.672 E42.67835
G1 F1366.8 X100.688 Y101.76 E42.68442
G1 X100.262 Y101.824 E42.69581
G1 F1337.4 X99.838 Y101.976 E42.70798
G1 F1184.3 X99.52 Y102.075 E42.71815
G0 F9000 X99.059 Y102.313
G0 X98.7 Y102.629
G0 X98.472 Y102.99
G0 X98.296 Y107.341
G1 F1704.5 X98.361 Y106.517 E42.73567
G1 F1796.1 X98.39 Y105.608 E42.75397
G1 F1646.4 X98.411 Y105.313 E42.76047
G1 F1488.5 X98.468 Y104.881 E42.77105
G1 F1388.7 X98.466 Y104.485 E42.78135
G1 F1563.5 X98.368 Y103.471 E42.8049
G1 F1788.7 X98.369 Y103.078 E42.81284
G1 F1563.5 X98.408 Y102.865 E42.81785
G1 F1691.3 X98.704 Y102.542 E42.82721
G1 F1731.7 X99.108 Y102.19 E42.83839
G1 F1609.8 X98.925 Y102.308 E42.84328
G1 F1984.7 X98.581 Y102.376 E42.84967
G1 F1691.3 X98.251 Y102.629 E42.85855
G1 F1483.5 X98.093 Y102.654 E42.86245
G1 F1724.8 X98.138 Y103.192 E42.87376
G1 F1834 X98.126 Y103.48 E42.87944
G1 F1665.3 X98.129 Y103.872 E42.88795
G1 F1463.5 X98.153 Y104.502 E42.90352
G1 F1388.7 X98.156 Y104.869 E42.91307
G1 F1498.8 X98.139 Y105.344 E42.92453
G1 F1745.6 X98.131 Y106.522 E42.94892
G1 F1704.5 X98.296 Y107.341 E42.96664
G1 F1697.9 X98.311 Y107.835 E42.97716
G1 F2275.7 X98.325 Y109.146 E42.99798
G1 F3369.4 X98.348 Y109.644 E43.00333
G1 F5113.6 X98.37 Y110.644 E43.0104
G1 F12784 X98.401 Y111.649 E43.01324
G1 F2700 E38.01324
G0 F9000 X98.351 Y109.758
G0 X98.4 Y109.424
G0 X99.465 Y109.423
G0 X125.595 Y108.723
G0 X126.697 Y111.311
G1 F2700 E43.01324
G1 F18898.1 X126.724 Y110.41 E43.01496
G1 F7010.6 X126.758 Y109.741 E43.01842
G1 F4303.5 X126.758 Y108.974 E43.02486
G1 F3039.6 X126.743 Y108.679 E43.02837
G1 F2362.3 X126.74 Y108.077 E43.03758
G1 F1671.8 X126.749 Y106.473 E43.07226
G1 F1297.5 X126.742 Y105.915 E43.0878
G1 F1569.2 X126.831 Y105.521 E43.09711
G1 F1993.8 X126.836 Y104.709 E43.11183
G1 F1697.9 X126.895 Y104.327 E43.12005
G1 F1652.7 X126.931 Y103.508 E43.13798
G1 F1429.8 X126.907 Y102.581 E43.16142
G1 F1217.5 X126.423 Y102.373 E43.17706
G1 F1615.8 X126.099 Y102.161 E43.18572
G1 F2217.6 X125.647 Y101.981 E43.19365
G1 F1665.3 X124.968 Y101.812 E43.20883
G1 F1379.9 X124.629 Y101.776 E43.21776
G1 X124.083 Y101.572 E43.23303
G1 F1384.3 X123.972 Y101.55 E43.23598
G1 X124.12 Y101.872 E43.24524
G1 X124.223 Y101.961 E43.24879
G1 F1371.2 X124.611 Y102.11 E43.25975
G1 F1384.3 X124.967 Y102.124 E43.26905
G1 F1530.5 X125.317 Y102.117 E43.27732
G1 F1857.5 X125.586 Y102.181 E43.2827
G1 F1993.8 X126.07 Y102.332 E43.29189
G1 F1493.7 X126.35 Y102.488 E43.29964
G1 F1207.4 X126.566 Y102.794 E43.31085
G1 F1393.1 X126.667 Y103.115 E43.31958
G1 F1718 X126.68 Y103.54 E43.32853
G1 F1652.7 X126.619 Y104.295 E43.34509
G1 F1586.3 X126.564 Y104.764 E43.35585
G1 F1759.7 X126.613 Y105.218 E43.36523
G1 F2040.6 X126.63 Y105.525 E43.37068
G1 F1569.2 X126.742 Y105.915 E43.38002
G1 F2700 E38.38002
G0 F9000 X126.756 Y109.748
G0 X126.706 Y110.387
G0 X126.694 Y111.401
G0 X125.632 Y111.726
G0 X125.5 Y116.166
G0 X125.546 Y118.073
G0 X126.519 Y118.311
;TYPE:WALL-OUTER
G1 F2700 E43.38002
G1 F1541.3 X126.609 Y118.263 E43.38241
G1 F1439.3 X126.643 Y116.994 E43.41429
G1 F1305.3 X126.688 Y116.292 E43.43377
G1 F1207.4 X126.778 Y115.682 E43.45223
G1 F1120.2 X126.781 Y114.982 E43.47481
G1 F1123.1 X126.815 Y113.256 E43.53036
G1 X126.944 Y110.427 E43.62149
G1 F1086.6 X126.999 Y109.753 E43.64398
G1 X127.059 Y107.375 E43.7231
G1 X127.108 Y106.48 E43.75291
G1 X127.132 Y105.536 E43.78432
G1 X127.175 Y104.713 E43.81173
G1 X127.234 Y104.373 E43.82321
G1 X127.255 Y103.501 E43.85222
G1 X127.247 Y103.131 E43.86453
G1 X127.289 Y102.728 E43.87801
G1 X127.288 Y102.466 E43.88672
G1 X127.255 Y102.311 E43.89199
G1 F1089.4 X126.317 Y101.922 E43.92568
G1 X126.194 Y101.886 E43.92993
G1 F1086.6 X125.746 Y101.692 E43.94617
G1 X125.459 Y101.617 E43.95604
G1 X125.057 Y101.465 E43.97033
G1 X124.661 Y101.41 E43.98363
G1 X124.186 Y101.228 E44.00055
G1 X124.03 Y101.198 E44.00583
G1 X123.765 Y101.091 E44.01534
G1 F1252.6 X123.36 Y100.813 E44.02951
G1 F1488.5 X123.196 Y100.678 E44.03467
G1 F1463.5 X122.942 Y100.531 E44.04192
G1 F1375.5 X122.86 Y100.465 E44.04468
G1 F1252.6 X122.511 Y100.32 E44.05559
G1 F1184.3 X121.751 Y100.074 E44.07996
G1 F1234.8 X121.295 Y99.969 E44.09366
G1 F1278.4 X120.733 Y99.792 E44.11032
G1 F1217.5 X119.73 Y99.572 E44.1408
G1 F1267.2 X119.266 Y99.499 E44.15419
G1 F1388.7 X118.875 Y99.404 E44.16467
G1 F1406.7 X118.537 Y99.305 E44.17372
G1 F1493.7 X118.172 Y99.248 E44.18265
G1 F1557.9 X117.562 Y99.048 E44.19755
G1 F1627.9 X117.133 Y99.015 E44.2071
G1 F1354.1 X116.625 Y99.061 E44.22071
G1 X117.094 Y99.263 E44.23434
G1 F1691.3 X117.565 Y99.336 E44.24453
G1 F1615.8 X118.077 Y99.507 E44.2566
G1 F1493.7 X118.46 Y99.602 E44.26615
G1 F1406.7 X118.793 Y99.705 E44.27511
G1 F1366.8 X119.281 Y99.825 E44.28839
G1 F1259.9 X119.546 Y99.917 E44.29644
G1 F1245.4 X120.43 Y100.067 E44.32246
G1 F1289.8 X120.772 Y100.163 E44.33242
G1 F1293.6 X120.993 Y100.214 E44.33875
G1 F1252.6 X121.484 Y100.39 E44.3538
G1 F1210.7 X122.001 Y100.518 E44.3697
G1 F1187.6 X122.253 Y100.619 E44.37796
G1 F1220.9 X122.802 Y100.782 E44.39492
G1 F1393.1 X123.047 Y100.925 E44.40227
G1 F1397.6 X123.292 Y101.126 E44.41047
G1 F1187.6 X123.528 Y101.394 E44.42134
G1 F1086.6 X123.622 Y101.644 E44.43022
G1 X123.744 Y101.898 E44.43959
G1 X123.822 Y102.088 E44.44642
G1 X124.038 Y102.273 E44.45588
G1 X124.57 Y102.475 E44.47481
G1 X124.991 Y102.479 E44.48881
G1 X125.339 Y102.43 E44.5005
G1 F1089.4 X125.879 Y102.576 E44.51906
G1 X126.118 Y102.787 E44.52964
G1 X126.349 Y103.175 E44.54462
G1 X126.357 Y103.507 E44.55564
G1 F1086.6 X126.249 Y104.575 E44.59134
G1 X126.241 Y104.87 E44.60116
G1 X126.301 Y105.248 E44.61389
G1 X126.37 Y105.972 E44.63807
G1 X126.428 Y107.381 E44.68498
G1 X126.439 Y108.087 E44.70846
G1 X126.46 Y108.701 E44.7289
G1 X126.5 Y109.006 E44.73913
G1 X126.517 Y109.753 E44.76398
G1 X126.493 Y110.916 E44.80267
G1 F1100.4 X126.491 Y111.758 E44.83032
G1 F1117.4 X126.478 Y112.096 E44.84126
G1 F1140.8 X126.483 Y112.335 E44.84884
G1 F1149.9 X126.453 Y112.758 E44.86217
G1 F1143.8 X126.417 Y114.46 E44.91596
G1 F1117.4 X126.38 Y114.978 E44.93275
G1 F1123.1 X126.404 Y115.623 E44.95352
G1 F1220.9 X126.319 Y116.682 E44.98497
G1 F1341.5 X126.326 Y117.862 E45.01676
G1 F1468.4 X126.392 Y118.193 E45.02507
G1 F1541.3 X126.519 Y118.311 E45.02914
G1 F2700 E40.02914
G0 F9000 X125.63 Y118.489
G0 X99.45 Y118.629
G0 X98.517 Y118.544
G1 F2700 E45.02914
G1 F1535.9 X98.658 Y118.447 E45.03316
G1 F1504 X98.696 Y117.957 E45.04497
G1 F1425.1 X98.702 Y116.792 E45.07452
G1 F1278.4 X98.635 Y115.44 E45.11279
G1 F1181.1 X98.637 Y114.921 E45.12867
G1 F1129 X98.603 Y111.649 E45.23342
G1 F1086.6 X98.6 Y109.027 E45.32063
G1 X98.637 Y107.357 E45.37619
G1 X98.716 Y105.639 E45.43339
G1 X98.742 Y105.372 E45.44231
G1 X98.824 Y104.913 E45.45782
G1 X98.824 Y104.475 E45.47239
G1 X98.779 Y104.051 E45.48657
G1 X98.687 Y103.431 E45.50742
G1 X98.687 Y103.095 E45.51859
G1 X98.881 Y102.788 E45.53067
G1 X99.165 Y102.535 E45.54332
G1 X99.5 Y102.476 E45.55463
G1 X100.194 Y102.511 E45.57775
G1 X100.501 Y102.479 E45.58801
G1 X100.834 Y102.282 E45.60088
G1 X101.12 Y102.021 E45.61376
G1 X101.33 Y101.629 E45.62855
G1 F1092.1 X101.501 Y101.385 E45.63841
G1 F1234.8 X101.792 Y101.163 E45.64912
G1 F1458.6 X101.994 Y100.984 E45.65581
G1 F1349.9 X102.442 Y100.721 E45.66972
G1 F1146.9 X102.849 Y100.606 E45.68305
G1 F1086.6 X103.203 Y100.471 E45.69565
G1 F1111.7 X103.618 Y100.381 E45.70946
G1 F1174.7 X103.907 Y100.261 E45.71908
G1 F1241.9 X104.635 Y100.067 E45.74101
G1 F1224.4 X105.587 Y99.915 E45.76947
G1 F1263.5 X106.01 Y99.775 E45.78221
G1 F1358.3 X106.32 Y99.705 E45.79067
G1 F1429.8 X106.73 Y99.561 E45.80165
G1 F1530.5 X107 Y99.49 E45.80825
G1 F1621.9 X107.348 Y99.359 E45.81653
G1 F1718 X107.917 Y99.262 E45.82867
G1 F1586.3 X108.356 Y99.051 E45.83977
G1 F1731.7 X108.722 Y99.122 E45.84755
G1 F1931.8 X109.83 Y99.07 E45.8683
G1 F1592.1 X110.745 Y99.089 E45.88908
G1 F1535.9 X111.029 Y99.026 E45.89592
G1 F1745.6 X111.211 Y98.969 E45.89987
G1 F1640.2 X111.538 Y98.977 E45.90708
G1 F1375.5 X111.642 Y99.013 E45.90997
G1 F1207.4 X112.078 Y99.069 E45.92313
G1 F1100.4 X112.543 Y99.061 E45.93841
G1 F1103.2 X113.007 Y99.068 E45.95361
G1 F1227.8 X113.414 Y99.001 E45.96575
G1 F1411.2 X113.504 Y98.965 E45.96823
G1 F1574.8 X113.85 Y98.953 E45.97618
G1 F1665.3 X114.054 Y99.033 E45.98093
G1 F1546.8 X114.352 Y99.1 E45.98807
G1 F1580.6 X114.978 Y99.068 E46.0024
G1 F1834 X115.463 Y99.074 E46.01196
G1 F2050.3 X116.17 Y99.118 E46.02445
G1 F1493.7 X116.587 Y99.054 E46.03466
G1 X116.187 Y98.917 E46.04489
G1 F2050.3 X115.464 Y98.85 E46.05769
G1 F1796.1 X114.891 Y98.812 E46.06924
G1 F1557.9 X114.375 Y98.801 E46.08122
G1 F1678.2 X113.788 Y98.74 E46.09393
G1 F1818.6 X113.577 Y98.708 E46.09817
G1 F1453.7 X113.303 Y98.682 E46.10501
G1 F1200.7 X112.998 Y98.683 E46.11419
G1 F1103.2 X112.544 Y98.657 E46.12909
G1 F1100.4 X112.083 Y98.68 E46.14425
G1 F1187.6 X111.731 Y98.682 E46.15496
G1 F1415.8 X111.468 Y98.709 E46.16171
G1 F1731.7 X111.262 Y98.741 E46.16606
G1 F1640.2 X110.722 Y98.79 E46.17801
G1 F1563.5 X109.953 Y98.813 E46.19579
G1 F1803.6 X109.132 Y98.877 E46.21229
G1 F2040.6 X108.708 Y98.92 E46.21984
G1 F1731.7 X108.301 Y99.066 E46.22887
G1 F1586.3 X107.878 Y99.017 E46.23857
G1 F1652.7 X107.466 Y99.055 E46.24762
G1 F1563.5 X106.789 Y99.262 E46.26398
G1 F1498.8 X106.543 Y99.304 E46.27
G1 F1406.7 X106.099 Y99.434 E46.28189
G1 F1301.4 X105.614 Y99.54 E46.29567
G1 F1194.1 X105.336 Y99.575 E46.30415
G1 F1171.6 X104.96 Y99.643 E46.31594
G1 F1220.9 X104.447 Y99.762 E46.33153
G1 F1231.3 X104.217 Y99.806 E46.3384
G1 F1210.7 X103.815 Y99.916 E46.35084
G1 F1174.7 X103.519 Y100.012 E46.36042
G1 F1108.8 X103.14 Y100.071 E46.37292
G1 F1089.4 X102.84 Y100.185 E46.38357
G1 F1097.6 X102.551 Y100.275 E46.39354
G1 F1171.6 X102.175 Y100.47 E46.4066
G1 F1305.3 X101.98 Y100.631 E46.4136
G1 F1214.1 X101.321 Y101.131 E46.43823
G1 F1092.1 X101.038 Y101.226 E46.44811
G1 F1086.6 X100.599 Y101.407 E46.4639
G1 X100.174 Y101.474 E46.47821
G1 X99.767 Y101.617 E46.49256
G1 X99.369 Y101.696 E46.50605
G1 X99.158 Y101.806 E46.51397
G1 X98.867 Y101.9 E46.52414
G1 X98.746 Y102.047 E46.53047
G1 X98.382 Y102.103 E46.54272
G1 X98.293 Y102.244 E46.54827
G1 X97.786 Y102.35 E46.56549
G1 X97.757 Y102.47 E46.5696
G1 X97.761 Y102.896 E46.58377
G1 X97.822 Y103.194 E46.59389
G1 X97.789 Y103.875 E46.61656
G1 X97.817 Y106.55 E46.70554
G1 X97.956 Y107.369 E46.73317
G1 X97.996 Y107.848 E46.74916
G1 X98.051 Y109.17 E46.79316
G1 X98.096 Y109.655 E46.80936
G1 X98.14 Y110.656 E46.84269
G1 X98.2 Y111.659 E46.87611
G1 F1120.2 X98.243 Y113.167 E46.92478
G1 F1171.6 X98.271 Y115.462 E46.99558
G1 F1270.9 X98.363 Y116.316 E47.02001
G1 F1384.3 X98.392 Y117.028 E47.03862
G1 F1468.4 X98.397 Y118.196 E47.06736
G1 F1535.9 X98.446 Y118.539 E47.07552
G1 X98.517 Y118.544 E47.07719
G1 F2700 E42.07719
;MESH:NONMESH
G0 F300 X98.517 Y118.544 Z7.4
G0 F9000 X97.593 Y118.255
G0 X97.497 Y116.7
G0 X97.3 Y111.078
G0 X98.292 Y107.307
;TIME_ELAPSED:284.456451
;LAYER:36
;TYPE:WALL-INNER
;MESH:glasses_0.ply
G1 F2700 E47.07719
G1 F1776 X98.308 Y108.16 E47.09408
G1 F2374.6 X98.324 Y109.013 E47.1067
G1 F3774 X98.361 Y109.869 E47.11468
G1 F10567.1 X98.4 Y111.373 E47.11969
G0 F9000 X98.348 Y109.506
G0 X98.292 Y107.307
G1 F1670.7 X98.321 Y107.035 E47.12544
G1 F1821.9 X98.356 Y106.469 E47.13638
G1 F1753.9 X98.39 Y105.555 E47.15471
G1 F1520.4 X98.44 Y105.073 E47.16591
G1 F1367.9 X98.466 Y104.905 E47.17028
G1 F1304.6 X98.46 Y103.994 E47.19482
G1 F1284.7 X98.446 Y103.575 E47.20629
G1 F1232.3 X98.478 Y103.105 E47.21973
G1 F1072.8 X98.531 Y102.839 E47.22861
G1 F1062 X98.818 Y102.547 E47.24216
G1 F1367.9 X99.214 Y102.294 E47.25423
G1 F1537 X99.391 Y102.228 E47.25855
G1 F1354.8 X100.397 Y102.187 E47.28467
G1 F1250.5 X100.652 Y102.009 E47.29341
G1 F1200.8 X100.86 Y101.814 E47.30176
G1 X100.965 Y101.631 E47.30793
G1 X100.587 Y101.773 E47.31975
G1 F1258 X99.979 Y101.89 E47.33705
G1 F1404.3 X99.25 Y102.013 E47.35556
G1 F1548.3 X98.987 Y102.123 E47.36203
G1 F1488.3 X98.688 Y102.274 E47.36994
G1 F1151.7 X98.28 Y102.523 E47.38452
G1 F983 X98.132 Y102.56 E47.38998
G1 F1016.1 X98.118 Y102.838 E47.39961
G1 F1161.2 X98.12 Y103.673 E47.42488
G1 F1312.7 X98.147 Y104.892 E47.45752
G1 F1477.9 X98.133 Y105.601 E47.47439
G1 F1761.2 X98.13 Y106.474 E47.49181
G1 F1711.3 X98.292 Y107.307 E47.50924
G1 F2700 E42.50924
G0 F9000 X98.496 Y105.591
G0 X99.576 Y105.694
G0 X111.826 Y99.909
G0 X112.298 Y98.88
G1 F2700 E47.50924
G1 F16257 X112.684 Y98.872 E47.51007
G1 F30191.6 X112.874 Y98.879 E47.5103
G1 F2700 E42.5103
G0 F9000 X113.109 Y99.936
G0 X125.369 Y104.629
G0 X126.746 Y105.677
G1 F2700 E47.5103
G1 F1304.6 X126.85 Y104.7 E47.53676
G1 F1472.8 X126.89 Y104.46 E47.54257
G1 F1452.5 X126.925 Y103.731 E47.56023
G1 F1204.2 X126.907 Y102.564 E47.59429
G1 F1018.5 X126.762 Y102.526 E47.59947
G1 F1154.9 X126.538 Y102.383 E47.60756
G1 F1531.5 X126.229 Y102.216 E47.61562
G1 F1776 X125.777 Y102.02 E47.62537
G1 F1670.7 X125.332 Y101.908 E47.63502
G1 F1447.5 X125.077 Y101.833 E47.64147
G1 F1243.2 X124.621 Y101.764 E47.65451
G1 F1190.7 X124.342 Y101.654 E47.66336
G1 F1211.1 X123.97 Y101.544 E47.67462
G1 X124.088 Y101.774 E47.68212
G1 X124.133 Y101.889 E47.68571
G1 X124.237 Y101.985 E47.68981
G1 F1190.7 X124.528 Y102.116 E47.69923
G1 F1200.8 X124.855 Y102.149 E47.70885
G1 F1390.4 X125.289 Y102.162 E47.71983
G1 F1677.3 X125.687 Y102.217 E47.72825
G1 F1776 X126.123 Y102.426 E47.73782
G1 F1531.5 X126.338 Y102.605 E47.74424
G1 F1235.9 X126.523 Y102.837 E47.75267
G1 F1232.3 X126.609 Y103.243 E47.76451
G1 F1395 X126.637 Y103.719 E47.77652
G1 F1452.5 X126.595 Y104.446 E47.79414
G1 F1472.8 X126.571 Y104.69 E47.8
G1 F1308.6 X126.746 Y105.677 E47.82692
G1 F1258 X126.756 Y106.448 E47.84846
G1 F1619.5 X126.748 Y107.369 E47.86845
G1 F2190.1 X126.745 Y108.428 E47.88544
G1 F3354.6 X126.772 Y108.998 E47.89142
G1 F5870.6 X126.771 Y109.485 E47.89434
G1 F11423.9 X126.747 Y109.956 E47.89579
G1 F2700 E42.89579
G0 F9000 X126.767 Y108.881
G0 X126.764 Y109.662
G0 X127.817 Y110.028
G0 X127.649 Y114.991
G0 X126.568 Y114.994
G1 F2700 E47.89579
G1 F26417.7 X126.575 Y115.367 E47.89628
G1 F2700 E42.89628
G0 F9000 X125.51 Y115.415
G0 X99.442 Y118.043
G0 X98.422 Y117.891
;TYPE:WALL-OUTER
G1 F2700 E47.89628
G1 F1408.9 X98.658 Y117.784 E47.90275
G1 F1325 X98.713 Y116.903 E47.92616
G1 F1207.7 X98.649 Y115.648 E47.96273
G1 F1115.3 X98.602 Y111.367 E48.09765
G1 F1056.7 X98.597 Y108.806 E48.18283
G1 X98.624 Y107.36 E48.23094
G1 X98.715 Y105.603 E48.28945
G1 X98.783 Y105.145 E48.30485
G1 X98.825 Y104.945 E48.31165
G1 X98.825 Y103.976 E48.34388
G1 X98.808 Y103.612 E48.356
G1 X98.861 Y103.095 E48.37328
G1 X99.095 Y102.78 E48.38633
G1 X99.407 Y102.554 E48.39915
G1 X100.302 Y102.57 E48.42892
G1 X100.598 Y102.506 E48.43899
G1 X100.889 Y102.301 E48.45083
G1 X101.158 Y102.05 E48.46307
G1 X101.394 Y101.64 E48.4788
G1 X101.548 Y101.406 E48.48812
G1 F1115.3 X101.973 Y101.035 E48.5059
G1 X102.517 Y100.74 E48.5254
G1 F1038.5 X102.903 Y100.617 E48.53911
G1 F1030.9 X103.179 Y100.497 E48.54937
G1 F1064.7 X103.654 Y100.392 E48.56543
G1 F1121.2 X103.873 Y100.29 E48.573
G1 F1187.3 X104.615 Y100.086 E48.59578
G1 F1184 X105.59 Y99.927 E48.62511
G1 F1221.6 X106.007 Y99.786 E48.63777
G1 F1308.6 X106.316 Y99.717 E48.64628
G1 F1376.8 X106.73 Y99.576 E48.65744
G1 F1467.6 X107.023 Y99.499 E48.66469
G1 F1548.3 X107.356 Y99.375 E48.67276
G1 F1638.3 X107.95 Y99.275 E48.68568
G1 F1895.4 X108.484 Y99.147 E48.69587
G1 F1904 X109.827 Y99.074 E48.72069
G1 F1542.6 X110.748 Y99.09 E48.74168
G1 F1488.3 X111.016 Y99.036 E48.74814
G1 F1619.5 X111.264 Y98.97 E48.75371
G1 F1296.6 X111.727 Y99 E48.76628
G1 F1056.7 X111.972 Y99.055 E48.77463
G1 X112.288 Y99.093 E48.78522
G1 F1062 X112.972 Y99.082 E48.80786
G1 F1167.6 X113.408 Y99.012 E48.82115
G1 F1354.8 X113.506 Y98.974 E48.82388
G1 F1520.4 X113.845 Y98.962 E48.83172
G1 F1607.2 X114.052 Y99.039 E48.83655
G1 F1509.6 X114.359 Y99.105 E48.84386
G1 F1542.6 X114.991 Y99.073 E48.85828
G1 F1761.2 X115.463 Y99.082 E48.8677
G1 F1930.1 X115.936 Y99.109 E48.87632
G1 F2061.9 X116.56 Y99.163 E48.887
G1 F1870.3 X117.058 Y99.277 E48.8966
G1 F1571.3 X117.545 Y99.353 E48.90763
G1 F1498.9 X118.082 Y99.524 E48.92084
G1 F1432.8 X118.481 Y99.622 E48.93092
G1 F1341.8 X118.794 Y99.716 E48.93948
G1 F1308.6 X119.285 Y99.839 E48.95307
G1 F1221.6 X119.531 Y99.929 E48.96061
G1 F1207.7 X120.439 Y100.085 E48.98742
G1 F1243.2 X120.748 Y100.173 E48.99651
G1 X120.997 Y100.232 E49.00374
G1 F1200.8 X121.427 Y100.398 E49.01723
G1 F1148.6 X121.85 Y100.502 E49.03056
G1 F1124.2 X122.178 Y100.63 E49.04157
G1 F1121.2 X122.548 Y100.734 E49.05362
G1 F1161.2 X122.817 Y100.85 E49.06248
G1 F1194 X123.092 Y100.992 E49.07159
G1 F1130.2 X123.479 Y101.357 E49.08814
G1 F1056.7 X123.817 Y102.106 E49.11547
G1 X124.026 Y102.3 E49.12495
G1 X124.429 Y102.49 E49.13977
G1 X124.853 Y102.521 E49.15391
G1 X125.339 Y102.494 E49.1701
G1 X125.62 Y102.519 E49.17948
G1 X125.993 Y102.72 E49.19358
G1 X126.18 Y103.067 E49.20669
G1 X126.263 Y103.341 E49.21621
G1 X126.291 Y103.704 E49.22832
G1 X126.231 Y104.702 E49.26157
G1 X126.366 Y105.738 E49.29632
G1 X126.396 Y106.211 E49.31208
G1 X126.442 Y107.467 E49.35389
G1 X126.461 Y108.453 E49.38669
G1 X126.492 Y108.643 E49.39309
G1 X126.531 Y109.022 E49.40576
G1 X126.546 Y109.727 E49.42922
G1 F1083.8 X126.479 Y112.103 E49.5063
G1 F1133.2 X126.486 Y112.346 E49.51384
G1 F1139.3 X126.451 Y112.836 E49.52899
G1 F1109.4 X126.407 Y114.477 E49.581
G1 F1075.5 X126.353 Y114.987 E49.59776
G1 F1067.4 X126.383 Y115.643 E49.61938
G1 F1100.7 X126.311 Y116.584 E49.64951
G1 F1167.6 X126.317 Y117.023 E49.66273
G1 F1214.6 X126.423 Y117.625 E49.68042
G1 X126.604 Y117.734 E49.68653
G1 X126.664 Y117.019 E49.70729
G1 F1164.4 X126.71 Y116.304 E49.72892
G1 F1092.2 X126.767 Y115.888 E49.74243
G1 F1097.9 X126.81 Y113.268 E49.82631
G1 F1139.3 X126.855 Y112.325 E49.85544
G1 F1100.7 X126.924 Y110.442 E49.9156
G1 F1059.4 X126.954 Y109.962 E49.93156
G1 F1056.7 X127.001 Y109.491 E49.9473
G1 X127.057 Y107.385 E50.01737
G1 X127.108 Y106.454 E50.04838
G1 X127.116 Y105.975 E50.06432
G1 X127.179 Y104.799 E50.10349
G1 X127.235 Y104.515 E50.11311
G1 X127.271 Y103.704 E50.14012
G1 X127.283 Y103.202 E50.15682
G1 X127.319 Y102.548 E50.1786
G1 X127.273 Y102.292 E50.18725
G1 X127.121 Y102.192 E50.1933
G1 X126.889 Y102.139 E50.20122
G1 X125.941 Y101.756 E50.23523
G1 X125.494 Y101.615 E50.25082
G1 X125.199 Y101.491 E50.26146
G1 X124.72 Y101.397 E50.27769
G1 X124.468 Y101.301 E50.28666
G1 X124.005 Y101.157 E50.30279
G1 X123.724 Y100.995 E50.31358
G1 X123.606 Y100.951 E50.31777
G1 F1127.2 X123.331 Y100.729 E50.32879
G1 F1187.3 X122.921 Y100.498 E50.34272
G1 F1124.2 X122.442 Y100.294 E50.35899
G1 F1095 X122.229 Y100.243 E50.36602
G1 F1115.3 X121.753 Y100.089 E50.38179
G1 F1174.1 X121.29 Y99.982 E50.39602
G1 F1221.6 X120.738 Y99.806 E50.41268
G1 F1235.9 X120.602 Y99.783 E50.41661
G1 F1190.7 X119.743 Y99.585 E50.44263
G1 F1145.5 X119.604 Y99.569 E50.44692
G1 F1235.9 X119.26 Y99.508 E50.45686
G1 F1341.8 X118.556 Y99.319 E50.47595
G1 F1432.8 X118.156 Y99.257 E50.48588
G1 F1498.9 X117.601 Y99.072 E50.49959
G1 F1697.5 X116.747 Y98.993 E50.51735
G1 F2061.9 X116.559 Y98.963 E50.5206
G1 X115.917 Y98.894 E50.5316
G1 F1821.9 X114.976 Y98.819 E50.54981
G1 F1542.6 X114.377 Y98.807 E50.56346
G1 F1325 X113.301 Y98.687 E50.59218
G1 F1139.3 X112.893 Y98.679 E50.60477
G1 F1056.7 X112.684 Y98.659 E50.61175
G1 X112.414 Y98.658 E50.62073
G1 F1296.6 X111.262 Y98.754 E50.65207
G1 F1746.6 X111.236 Y98.746 E50.65262
G1 F1595 X110.725 Y98.791 E50.66392
G1 F1537 X109.846 Y98.822 E50.68403
G1 F1725.2 X109.6 Y98.85 E50.68908
G1 F1829.8 X109.13 Y98.885 E50.69813
G1 F2022.4 X108.459 Y98.955 E50.70985
G1 F2113.4 X108.302 Y98.982 E50.7125
G1 F1725.2 X107.453 Y99.07 E50.72989
G1 F1493.6 X106.789 Y99.273 E50.74623
G1 F1432.8 X106.528 Y99.316 E50.75272
G1 F1346.1 X106.111 Y99.437 E50.76405
G1 F1250.5 X105.613 Y99.551 E50.77841
G1 F1151.7 X105.313 Y99.589 E50.78764
G1 F1130.2 X104.942 Y99.658 E50.79938
G1 F1180.7 X104.449 Y99.775 E50.81446
G1 F1184 X104.217 Y99.817 E50.82146
G1 F1154.9 X103.744 Y99.95 E50.83641
G1 F1121.2 X103.531 Y100.024 E50.84348
G1 F1062 X103.143 Y100.084 E50.85647
G1 F1036 X102.606 Y100.281 E50.87588
G1 F1028.4 X102.488 Y100.309 E50.88002
G1 F1048.8 X102.178 Y100.48 E50.89189
G1 F1124.2 X101.77 Y100.742 E50.90705
G1 F1161.2 X101.585 Y100.879 E50.91401
G1 F1097.9 X101.242 Y101.103 E50.92713
G1 F1056.7 X100.975 Y101.224 E50.93688
G1 X100.471 Y101.413 E50.95478
G1 X100.113 Y101.476 E50.96687
G1 X99.869 Y101.547 E50.97532
G1 X99.157 Y101.709 E50.99961
G1 X98.85 Y101.821 E51.01048
G1 X98.148 Y102.129 E51.03597
G1 X97.76 Y102.251 E51.0495
G1 X97.716 Y102.331 E51.05254
G1 X97.717 Y102.868 E51.0704
G1 X97.745 Y103.142 E51.07956
G1 X97.814 Y105.881 E51.17069
G1 X97.817 Y106.503 E51.19138
G1 X97.926 Y107.104 E51.21169
G1 X97.963 Y107.367 E51.22053
G1 X98.002 Y107.876 E51.23751
G1 X98.053 Y109.047 E51.27649
G1 X98.081 Y109.264 E51.28377
G1 X98.124 Y109.879 E51.30427
G1 X98.158 Y110.68 E51.33094
G1 X98.2 Y111.382 E51.35433
G1 F1092.2 X98.247 Y113.04 E51.4077
G1 F1136.2 X98.274 Y115.44 E51.48194
G1 F1187.3 X98.346 Y116.329 E51.50835
G1 F1239.5 X98.371 Y116.917 E51.52503
G1 F1300.6 X98.377 Y117.456 E51.5396
G1 F1381.3 X98.422 Y117.891 E51.55073
G1 F2700 E46.55073
;MESH:NONMESH
G0 F300 X98.422 Y117.891 Z7.6
G0 F9000 X97.559 Y117.514
G0 X97.482 Y116.359
G0 X97.299 Y110.784
G0 X98.291 Y107.367
;TIME_ELAPSED:296.777363
;LAYER:37
;TYPE:WALL-INNER
;MESH:glasses_0.ply
G1 F2700 E51.55073
G1 F2142 X98.323 Y108.836 E51.57455
G1 F3510.1 X98.349 Y109.262 E51.57877
G1 F8354 X98.398 Y111.031 E51.58613
G0 F9000 X98.345 Y109.193
G0 X98.291 Y107.367
G1 F1832 X98.349 Y106.418 E51.60416
G1 F1747.7 X98.402 Y105.255 E51.62729
G1 F1430.5 X98.465 Y104.663 E51.64175
G1 F1289.2 X98.452 Y103.593 E51.67058
G1 F1203.7 X98.485 Y103.011 E51.6874
G1 F1046.9 X98.538 Y102.841 E51.6933
G1 F1084.9 X98.826 Y102.565 E51.70607
G1 F1397 X99.248 Y102.292 E51.71857
G1 F1606.5 X99.512 Y102.228 E51.72444
G1 F1502.5 X100.342 Y102.178 E51.74366
G1 F1343.1 X100.716 Y101.942 E51.7551
G1 F1254.4 X100.942 Y101.618 E51.76604
G1 F1214.2 X100.554 Y101.765 E51.77791
G1 F1289.2 X99.173 Y102.036 E51.81582
G1 F1309.4 X98.633 Y102.303 E51.8318
G1 F1084.9 X98.284 Y102.516 E51.84489
G1 F955.8 X98.135 Y102.554 E51.85048
G1 F1006.5 X98.115 Y102.92 E51.86312
G1 F1176.6 X98.148 Y104.654 E51.91432
G1 F1430.5 X98.135 Y105.248 E51.92874
G1 F1747.7 X98.14 Y106.439 E51.95241
G1 F1832 X98.291 Y107.367 E51.97024
G1 F2700 E46.97024
G0 F9000 X98.519 Y105.248
G0 X99.596 Y105.367
G0 X112.06 Y99.93
G0 X112.196 Y98.867
G1 F2700 E51.97024
G1 F17404.1 X112.311 Y98.874 E51.97047
G1 F13923.3 X112.767 Y98.862 E51.9716
G1 F2700 E46.9716
G0 F9000 X113.085 Y99.932
G0 X125.445 Y105.363
G0 X126.747 Y105.904
G1 F2700 E51.9716
G1 F1297.2 X126.758 Y106.423 E51.9855
G1 F1619 X126.748 Y107.381 E52.00606
G1 F2186.9 X126.746 Y108.31 E52.02081
G1 F3539.8 X126.773 Y109.049 E52.02807
G1 F10710.2 X126.751 Y109.774 E52.03042
G0 F9000 X126.766 Y108.784
G0 X126.747 Y105.904
G1 F1530 X126.837 Y105.523 E52.03931
G1 F1762.4 X126.84 Y104.775 E52.05405
G1 F1450.3 X126.885 Y104.444 E52.06205
G1 F1374 X126.932 Y103.373 E52.08914
G1 F1261.9 X126.894 Y102.563 E52.11146
G1 F1084.9 X126.765 Y102.534 E52.11569
G1 F1157.1 X126.541 Y102.392 E52.12366
G1 F1547 X126.227 Y102.224 E52.13165
G1 F1907.3 X125.839 Y102.051 E52.13939
G1 F1711.9 X125.138 Y101.846 E52.15421
G1 F1435.4 X124.75 Y101.795 E52.16367
G1 F1326 X124.42 Y101.661 E52.173
G1 F1277.4 X124.011 Y101.531 E52.18467
G1 X124.169 Y101.831 E52.19389
G1 X124.372 Y101.995 E52.20099
G1 F1285.2 X124.756 Y102.136 E52.21204
G1 F1476 X125.322 Y102.112 E52.22537
G1 F1856.4 X125.766 Y102.246 E52.23405
G1 F1907.3 X126.125 Y102.428 E52.24138
G1 F1547 X126.346 Y102.61 E52.24781
G1 F1246.9 X126.532 Y102.846 E52.25618
G1 F1224.9 X126.642 Y103.394 E52.27202
G1 F1330.3 X126.58 Y104.4 E52.29834
G1 F1450.3 X126.569 Y104.766 E52.30711
G1 F1677.5 X126.615 Y105.213 E52.31641
G1 F1951.9 X126.636 Y105.528 E52.32203
G1 F1530 X126.747 Y105.904 E52.33093
G1 F2700 E47.33093
G0 F9000 X126.76 Y109.536
G0 X126.74 Y109.958
G0 X127.771 Y110.508
G0 X127.652 Y114.56
G0 X126.562 Y114.934
G1 F2700 E52.33093
G1 F7594.5 X126.559 Y115.183 E52.33207
G1 F10992.1 X126.571 Y115.487 E52.33303
G1 F14917.8 X126.549 Y116.084 E52.33442
G1 F18160.8 X126.528 Y116.269 E52.33478
G1 F2700 E47.33478
G0 F9000 X125.458 Y116.204
G0 X99.447 Y117.406
G0 X98.431 Y117.197
;TYPE:WALL-OUTER
G1 F2700 E52.33478
G1 F1258.1 X98.653 Y117.138 E52.34112
G1 X98.69 Y116.953 E52.34633
G1 F1193.4 X98.705 Y116.493 E52.35972
G1 F1113.9 X98.657 Y115.642 E52.3863
G1 F1087.8 X98.656 Y114.937 E52.40881
G1 X98.645 Y114.704 E52.41626
G1 F1068.3 X98.601 Y111.031 E52.53568
G1 F1044.2 X98.594 Y108.817 E52.60932
G1 X98.614 Y107.381 E52.65709
G1 X98.654 Y106.44 E52.68841
G1 X98.738 Y105.262 E52.72769
G1 X98.823 Y104.688 E52.74699
G1 X98.816 Y103.626 E52.78231
G1 X98.872 Y103.088 E52.8003
G1 X99.112 Y102.797 E52.81285
G1 X99.445 Y102.557 E52.8265
G1 X100.186 Y102.557 E52.85115
G1 X100.51 Y102.512 E52.86203
G1 X100.832 Y102.309 E52.87469
G1 X101.121 Y102.042 E52.88778
G1 X101.353 Y101.659 E52.90267
G1 F1054.8 X101.599 Y101.346 E52.91578
G1 F1068.3 X101.975 Y101.043 E52.93148
G1 F1018.8 X102.621 Y100.735 E52.95587
G1 F975.9 X102.951 Y100.625 E52.96825
G1 F994.5 X103.178 Y100.522 E52.97696
G1 F1033.9 X103.671 Y100.405 E52.99398
G1 F1090.6 X103.869 Y100.307 E53.00102
G1 F1163.5 X104.638 Y100.09 E53.02487
G1 F1170 X105.569 Y99.939 E53.05287
G1 F1200.3 X105.868 Y99.824 E53.06214
G1 F1285.2 X106.324 Y99.725 E53.07475
G1 F1343.1 X106.714 Y99.595 E53.08538
G1 F1430.5 X107.038 Y99.509 E53.09352
G1 F1455.4 X107.502 Y99.367 E53.1051
G1 F1541.3 X107.968 Y99.286 E53.11575
G1 F1832 X108.489 Y99.161 E53.12591
G1 F1970.3 X109.149 Y99.111 E53.13758
G1 F1792.7 X109.831 Y99.072 E53.15081
G1 F1535.7 X110.743 Y99.091 E53.17145
G1 F1631.6 X111.281 Y98.952 E53.18327
G1 F1460.5 X111.555 Y98.911 E53.18986
G1 F1102.1 X111.807 Y99.018 E53.19849
G1 F1044.2 X112.299 Y99.091 E53.21503
G1 X112.964 Y99.07 E53.23716
G1 X113.287 Y98.989 E53.24824
G1 X113.479 Y98.88 E53.25558
G1 X113.765 Y98.843 E53.26517
G1 F1196.8 X113.812 Y98.895 E53.26721
G1 F1397 X114.108 Y99.038 E53.27538
G1 X114.363 Y99.109 E53.28196
G1 F1518.9 X114.955 Y99.072 E53.29552
G1 F1762.4 X115.466 Y99.082 E53.3056
G1 F1933.8 X116.156 Y99.136 E53.31803
G1 F2017.9 X116.566 Y99.181 E53.32513
G1 F1824 X117.027 Y99.288 E53.33414
G1 F1535.7 X117.582 Y99.375 E53.34684
G1 F1460.5 X118.069 Y99.535 E53.35903
G1 F1401.7 X118.508 Y99.642 E53.37023
G1 F1309.4 X118.79 Y99.725 E53.37803
G1 F1285.2 X119.282 Y99.848 E53.39173
G1 F1200.3 X119.543 Y99.94 E53.39974
G1 F1141.3 X119.953 Y100.017 E53.41244
G1 F1193.4 X120.429 Y100.093 E53.42646
G1 F1232.2 X120.911 Y100.226 E53.44056
G1 F1163.5 X121.393 Y100.411 E53.45597
G1 F1102.1 X121.88 Y100.539 E53.47184
G1 F1071 X122.105 Y100.633 E53.47975
G1 F1068.3 X122.556 Y100.772 E53.49509
G1 F1105 X123.081 Y100.999 E53.51307
G1 F1084.9 X123.482 Y101.355 E53.53023
G1 F1049.5 X123.675 Y101.671 E53.54249
G1 F1044.2 X123.882 Y102.065 E53.55729
G1 X124.189 Y102.315 E53.57046
G1 X124.582 Y102.461 E53.5844
G1 X124.853 Y102.497 E53.59349
G1 X125.341 Y102.439 E53.60984
G1 X125.641 Y102.523 E53.6202
G1 X126.005 Y102.723 E53.63402
G1 X126.208 Y103.121 E53.64888
G1 X126.292 Y103.434 E53.65965
G1 X126.228 Y104.386 E53.69139
G1 X126.234 Y104.803 E53.70526
G1 X126.306 Y105.269 E53.72094
G1 X126.375 Y105.928 E53.74298
G1 X126.408 Y106.435 E53.75988
G1 X126.451 Y107.69 E53.80165
G1 X126.463 Y108.332 E53.823
G1 X126.496 Y108.566 E53.83086
G1 X126.538 Y109.052 E53.84709
G1 X126.547 Y109.767 E53.87087
G1 F1057.5 X126.492 Y111.178 E53.91725
G1 F1084.9 X126.472 Y112.116 E53.94728
G1 F1119.8 X126.48 Y112.356 E53.95473
G1 F1125.9 X126.451 Y112.796 E53.96833
G1 F1079.3 X126.394 Y114.483 E54.02265
G1 F1046.9 X126.331 Y114.951 E54.03832
G1 F1044.2 X126.332 Y115.203 E54.0467
G1 X126.359 Y115.484 E54.05609
G1 X126.322 Y116.276 E54.08246
G1 X126.366 Y116.655 E54.09515
G1 X126.424 Y116.858 E54.10217
G1 X126.598 Y116.907 E54.10818
G1 X126.651 Y116.765 E54.11323
G1 F1054.8 X126.777 Y116.041 E54.13742
G1 F1076.5 X126.793 Y113.991 E54.20356
G1 F1096.3 X126.809 Y113.281 E54.22606
G1 F1122.8 X126.849 Y112.37 E54.25427
G1 F1099.2 X126.912 Y110.455 E54.31481
G1 F1054.8 X126.938 Y109.977 E54.33057
G1 F1046.9 X127.001 Y109.291 E54.35343
G1 F1044.2 X127.056 Y107.397 E54.41645
G1 X127.108 Y106.454 E54.44786
G1 X127.116 Y105.987 E54.4634
G1 X127.178 Y104.782 E54.50353
G1 X127.235 Y104.497 E54.51319
G1 X127.285 Y103.163 E54.55759
G1 X127.32 Y102.562 E54.57762
G1 X127.278 Y102.289 E54.5868
G1 X127.129 Y102.19 E54.59275
G1 X126.892 Y102.149 E54.60075
G1 X125.95 Y101.767 E54.63456
G1 X125.474 Y101.621 E54.65112
G1 X125.258 Y101.525 E54.65898
G1 X124.777 Y101.414 E54.6754
G1 X124.549 Y101.321 E54.68359
G1 X124.076 Y101.171 E54.7001
G1 F1052.1 X123.786 Y101.001 E54.71119
G1 F1068.3 X123.571 Y100.909 E54.7188
G1 F1096.3 X123.306 Y100.71 E54.7293
G1 F1110.9 X122.886 Y100.503 E54.74393
G1 F1071 X122.437 Y100.311 E54.75977
G1 X121.944 Y100.163 E54.77646
G1 F1147.5 X121.288 Y99.996 E54.79695
G1 F1200.3 X120.737 Y99.818 E54.81371
G1 F1163.5 X119.753 Y99.597 E54.84381
G1 F1128.9 X119.616 Y99.581 E54.84806
G1 F1214.2 X119.289 Y99.521 E54.85756
G1 F1313.5 X118.584 Y99.335 E54.87684
G1 F1401.7 X118.143 Y99.266 E54.8879
G1 F1460.5 X117.638 Y99.087 E54.90065
G1 F1638 X116.744 Y99.004 E54.91968
G1 F1979.6 X116.571 Y98.975 E54.92276
G1 F1989 X115.87 Y98.894 E54.93508
G1 F1816.1 X115.08 Y98.828 E54.95024
G1 F1535.7 X114.278 Y98.801 E54.96839
G1 F1397 X113.811 Y98.795 E54.98
G1 F1196.8 X113.765 Y98.843 E54.98193
G1 F1044.2 X113.307 Y98.718 E54.99772
G1 X112.778 Y98.648 E55.01547
G1 X112.177 Y98.662 E55.03547
G1 X111.794 Y98.702 E55.04827
G1 F1102.1 X111.576 Y98.735 E55.05522
G1 F1465.6 X111.196 Y98.743 E55.06423
G1 F1638 X110.713 Y98.791 E55.07452
G1 F1535.7 X109.802 Y98.828 E55.09514
G1 F1762.4 X109.608 Y98.854 E55.099
G1 F1848.2 X109.13 Y98.891 E55.10801
G1 F1979.6 X108.478 Y98.96 E55.11951
G1 F1840.1 X107.92 Y99.039 E55.13015
G1 F1541.3 X107.448 Y99.084 E55.14083
G1 F1455.4 X106.79 Y99.284 E55.15725
G1 F1397 X106.509 Y99.331 E55.16433
G1 F1317.7 X106.101 Y99.446 E55.1755
G1 F1246.9 X105.613 Y99.557 E55.18944
G1 F1150.7 X105.295 Y99.6 E55.19913
G1 F1119.8 X104.934 Y99.67 E55.21053
G1 F1163.5 X104.45 Y99.785 E55.22538
G1 X104.154 Y99.838 E55.23436
G1 F1122.8 X103.734 Y99.963 E55.24791
G1 F1087.8 X103.536 Y100.034 E55.25463
G1 F1031.4 X103.132 Y100.1 E55.26842
G1 F994.5 X102.582 Y100.302 E55.28888
G1 F978.2 X102.46 Y100.332 E55.29334
G1 F1018.8 X101.719 Y100.747 E55.32229
G1 F1071 X101.471 Y100.948 E55.33265
G1 F1065.6 X101.347 Y101.003 E55.33707
G1 F1054.8 X100.999 Y101.211 E55.35042
G1 F1044.2 X100.862 Y101.25 E55.35515
G1 X100.476 Y101.4 E55.36893
G1 X100.052 Y101.491 E55.38335
G1 X99.309 Y101.682 E55.40887
G1 X98.996 Y101.739 E55.41945
G1 X98.638 Y101.915 E55.43272
G1 X98.516 Y101.953 E55.43697
G1 X98.15 Y102.12 E55.45035
G1 X97.762 Y102.233 E55.46379
G1 X97.713 Y102.334 E55.46752
G1 X97.719 Y102.948 E55.48795
G1 X97.749 Y103.346 E55.50122
G1 X97.789 Y104.582 E55.54235
G1 X97.818 Y106.111 E55.59322
G1 X97.833 Y106.449 E55.60447
G1 X97.968 Y107.392 E55.63615
G1 X98.003 Y107.849 E55.6514
G1 X98.053 Y108.867 E55.6853
G1 X98.103 Y109.277 E55.69903
G1 X98.154 Y110.103 E55.72656
G1 F1057.5 X98.217 Y111.609 E55.77607
G1 F1096.3 X98.252 Y113.117 E55.82385
G1 F1105 X98.281 Y115.863 E55.91017
G1 F1110.9 X98.336 Y116.509 E55.93044
G1 F1193.4 X98.361 Y116.957 E55.94349
G1 F1258.1 X98.431 Y117.197 E55.9504
G1 F2700 E50.9504
;MESH:NONMESH
G0 F300 X98.431 Y117.197 Z7.8
G0 F9000 X97.541 Y117.115
G0 X97.475 Y116.428
G0 X97.295 Y110.241
G0 X98.269 Y106.72
;TIME_ELAPSED:309.313478
;LAYER:38
;TYPE:WALL-INNER
;MESH:glasses_0.ply
G1 F2700 E55.9504
G1 F1422.6 X98.296 Y107.361 E55.96608
G1 F2144.8 X98.325 Y108.652 E55.98702
G1 F3908.7 X98.359 Y109.26 E55.99244
G1 F11006.2 X98.402 Y111.006 E55.99795
G0 F9000 X98.346 Y108.99
G0 X98.269 Y106.72
G1 F1537.6 X98.36 Y106.327 E56.00708
G1 F1810.5 X98.398 Y105.232 E56.02812
G1 F1499 X98.444 Y104.766 E56.03899
G1 F1362.3 X98.467 Y104.408 E56.04814
G1 F1248.5 X98.465 Y103.057 E56.08578
G1 F1061.5 X98.533 Y102.857 E56.0927
G1 F1092 X98.817 Y102.578 E56.10538
G1 F1417.7 X99.187 Y102.324 E56.11638
G1 F1700.1 X99.409 Y102.234 E56.12128
G1 F1653.1 X100.2 Y102.159 E56.138
G1 F1437.2 X100.501 Y102.01 E56.14613
G1 F1344.8 X100.666 Y101.866 E56.15179
G1 X100.833 Y101.642 E56.15901
G1 X100.454 Y101.8 E56.16963
G1 X100.122 Y101.852 E56.17832
G1 F1493.7 X99.6 Y101.966 E56.19076
G1 F1707.1 X99.255 Y102.029 E56.19791
G1 F1646.6 X98.997 Y102.129 E56.20375
G1 F1472.7 X98.758 Y102.261 E56.2102
G1 F1327.7 X98.638 Y102.312 E56.21361
G1 F1092 X98.286 Y102.525 E56.22672
G1 F959.3 X98.135 Y102.56 E56.23234
G1 F1015.1 X98.114 Y102.92 E56.24469
G1 F1184.8 X98.149 Y104.412 E56.2885
G1 F1504.4 X98.136 Y105.807 E56.32074
G1 F1802.7 X98.149 Y105.933 E56.32319
G1 F1963.5 X98.159 Y106.325 E56.33013
G1 F1537.6 X98.269 Y106.72 E56.33941
G1 F2700 E51.33941
G0 F9000 X98.508 Y105.265
G0 X99.587 Y105.363
G0 X112.101 Y99.929
G0 X112.195 Y98.862
G1 F2700 E56.33941
G1 F16085.9 X112.423 Y98.871 E56.3399
G1 F12673.8 X112.831 Y98.864 E56.34102
G1 F2700 E51.34102
G0 F9000 X113.003 Y99.928
G0 X122.75 Y101.821
G0 X125.407 Y102.013
G1 F2700 E56.34102
G1 F1259.7 X125.784 Y102.127 E56.35189
G1 F1241.1 X125.872 Y102.17 E56.35464
G0 F9000 X125.407 Y102.013
G1 F1371.3 X125.098 Y101.851 E56.36348
G1 F1515.3 X124.639 Y101.734 E56.37435
G1 F1566.4 X124.425 Y101.635 E56.37959
G1 F1608.6 X124.052 Y101.513 E56.38807
G1 X124.095 Y101.589 E56.38996
G1 X124.337 Y101.873 E56.39803
G1 F1566.4 X124.53 Y101.987 E56.403
G1 F1532 X124.789 Y102.055 E56.40908
G1 F1384.9 X125.407 Y102.013 E56.42464
G0 F9000 X126.238 Y102.628
G0 X126.425 Y103.032
G0 X126.743 Y106.05
G1 F1532 X126.83 Y105.655 E56.43382
G1 F1892.5 X126.83 Y104.802 E56.44949
G1 F1526.4 X126.883 Y104.394 E56.45887
G1 F1319.4 X126.917 Y103.167 E56.49122
G1 F1201.8 X126.894 Y102.605 E56.5075
G1 F1124.3 X125.955 Y102.226 E56.53882
G1 F1072.4 X126.257 Y102.433 E56.55069
G1 F1027.6 X126.43 Y102.651 E56.56011
G1 F1077.9 X126.559 Y102.975 E56.57136
G1 F1201.8 X126.59 Y103.161 E56.57682
G1 F1315.2 X126.575 Y104.388 E56.60927
G1 F1398.8 X126.564 Y104.595 E56.61442
G1 F1499 X126.562 Y104.931 E56.62221
G1 F1666.3 X126.598 Y105.244 E56.62879
G1 F1918.5 X126.629 Y105.662 E56.63639
G1 F1532 X126.743 Y106.05 E56.64557
G1 F1336.2 X126.754 Y106.633 E56.66074
G1 F1659.7 X126.749 Y107.483 E56.67855
G1 F2167 X126.744 Y108.333 E56.6922
G1 F3456.5 X126.766 Y109.066 E56.69957
G1 F9092.1 X126.676 Y111.185 E56.70769
G1 F2700 E51.70769
G0 F9000 X126.761 Y108.879
G0 X126.748 Y109.566
G0 X127.794 Y110.064
G0 X127.651 Y114.02
G0 X126.581 Y114.496
G1 F2700 E56.70769
G1 F11303.6 X126.54 Y115.07 E56.70946
G1 F6856.3 X126.557 Y115.644 E56.71237
G0 F9000 X126.666 Y116.117
;TYPE:WALL-OUTER
G1 F1045.6 X126.77 Y115.94 E56.7192
G1 X126.785 Y115.644 E56.72905
G1 F1053.5 X126.789 Y114.005 E56.78316
G1 F1072.4 X126.806 Y113.295 E56.80619
G1 F1064.2 X126.932 Y109.993 E56.91417
G1 F1045.6 X127.002 Y109.17 E56.94164
G1 X127.053 Y107.411 E57.00017
G1 X127.106 Y106.468 E57.03159
G1 X127.117 Y106.002 E57.04709
G1 X127.172 Y104.799 E57.08714
G1 X127.236 Y104.442 E57.09921
G1 X127.28 Y103.175 E57.14137
G1 X127.316 Y102.572 E57.16146
G1 X127.277 Y102.301 E57.17057
G1 X127.131 Y102.207 E57.17635
G1 X126.895 Y102.171 E57.18429
G1 F1048.2 X126.279 Y101.929 E57.20624
G1 X126.205 Y101.908 E57.2088
G1 X125.843 Y101.754 E57.22185
G1 F1045.6 X125.456 Y101.642 E57.23525
G1 X125.197 Y101.523 E57.24473
G1 X124.803 Y101.435 E57.25816
G1 X124.547 Y101.327 E57.2674
G1 X124.045 Y101.159 E57.285
G1 F1053.5 X123.825 Y101.024 E57.29352
G1 F1080.7 X123.604 Y100.924 E57.30133
G1 F1115.3 X123.301 Y100.714 E57.31283
G1 F1121.3 X122.936 Y100.535 E57.32543
G1 F1069.7 X122.444 Y100.338 E57.34266
G1 F1045.6 X122.21 Y100.281 E57.35067
G1 F1075.2 X121.82 Y100.139 E57.3641
G1 F1127.3 X121.389 Y100.048 E57.37769
G1 F1191.6 X120.719 Y99.829 E57.39826
G1 F1168.3 X119.768 Y99.612 E57.4273
G1 F1133.4 X119.62 Y99.594 E57.43187
G1 F1219.3 X119.307 Y99.534 E57.44096
G1 F1311.1 X118.583 Y99.348 E57.46079
G1 F1384.9 X118.208 Y99.289 E57.47032
G1 F1442.2 X117.598 Y99.1 E57.48572
G1 F1614.8 X116.734 Y99.015 E57.50442
G1 F1867.1 X115.915 Y98.905 E57.51981
G1 F1795 X115.15 Y98.84 E57.53468
G1 F1537.6 X114.276 Y98.808 E57.55446
G1 F1290.8 X113.869 Y98.845 E57.56547
G1 F1267.4 X114.127 Y99.044 E57.57442
G1 F1362.3 X114.367 Y99.118 E57.58083
G1 F1526.4 X114.99 Y99.082 E57.59504
G1 F1764.7 X115.469 Y99.093 E57.60449
G1 F1892.5 X116.18 Y99.154 E57.6176
G1 F1918.5 X116.666 Y99.225 E57.6265
G1 F1757.3 X116.989 Y99.3 E57.63306
G1 F1537.6 X117.619 Y99.408 E57.64752
G1 F1447.2 X117.971 Y99.521 E57.6564
G1 F1375.8 X118.507 Y99.659 E57.6704
G1 F1298.9 X118.773 Y99.737 E57.67782
G1 F1302.9 X119.168 Y99.821 E57.6886
G1 F1226.5 X119.547 Y99.953 E57.69998
G1 F1145.8 X119.968 Y100.032 E57.71298
G1 F1201.8 X120.432 Y100.106 E57.72657
G1 F1244.7 X120.914 Y100.243 E57.74057
G1 F1178.1 X121.369 Y100.423 E57.75502
G1 F1127.3 X121.801 Y100.528 E57.76873
G1 F1094.9 X122.074 Y100.651 E57.77824
G1 F1069.7 X122.551 Y100.795 E57.79444
G1 F1130.4 X123.059 Y100.99 E57.81118
G1 F1145.8 X123.338 Y101.199 E57.82176
G1 F1080.7 X123.554 Y101.414 E57.83157
G1 F1050.8 X123.751 Y101.652 E57.84179
G1 F1045.6 X123.817 Y101.772 E57.84635
G1 X124.118 Y102.125 E57.86178
G1 X124.392 Y102.299 E57.87257
G1 X124.752 Y102.393 E57.88495
G1 X125.35 Y102.372 E57.90485
G1 X125.638 Y102.465 E57.91492
G1 X126.044 Y102.778 E57.93197
G1 X126.229 Y103.176 E57.94656
G1 X126.219 Y104.603 E57.99403
G1 X126.228 Y104.964 E58.00604
G1 X126.283 Y105.28 E58.01671
G1 X126.381 Y106.154 E58.04596
G1 X126.413 Y106.661 E58.06285
G1 X126.463 Y108.356 E58.11926
G1 X126.527 Y109.067 E58.143
G1 X126.53 Y109.782 E58.16678
G1 X126.469 Y111.184 E58.21345
G1 F1069.7 X126.462 Y112.368 E58.25195
G1 X126.375 Y114.509 E58.32161
G1 F1045.6 X126.294 Y115.052 E58.33987
G1 X126.333 Y115.771 E58.36382
G1 X126.41 Y116.041 E58.37316
G1 X126.576 Y116.05 E58.37869
G1 X126.666 Y116.117 E58.38242
G1 F2700 E53.38242
G0 F9000 X125.463 Y115.688
G0 X111.345 Y99.736
G0 X111.289 Y98.843
G1 F2700 E58.38242
G1 F1040.4 X111.571 Y98.874 E58.39191
G1 F1045.6 X111.857 Y99.035 E58.40282
G1 X112.416 Y99.091 E58.42151
G1 X112.854 Y99.076 E58.43608
G1 X113.254 Y98.999 E58.44963
G1 F1050.8 X113.479 Y98.867 E58.45827
G1 F1069.7 X113.762 Y98.842 E58.4675
G1 F1064.2 X113.215 Y98.689 E58.48606
G1 F1045.6 X112.768 Y98.644 E58.50101
G1 X112.177 Y98.658 E58.52067
G1 X111.821 Y98.691 E58.53256
G1 F1040.4 X111.289 Y98.843 E58.55105
G1 F2700 E53.55105
G0 F9000 X111.345 Y99.736
G0 X99.554 Y115.886
G0 X98.414 Y116.547
G1 F2700 E58.55105
G1 F1043 X98.639 Y116.503 E58.5587
G1 X98.693 Y116.014 E58.5751
G1 F1045.6 X98.672 Y115.422 E58.5948
G1 F1048.2 X98.668 Y114.951 E58.61043
G1 F1061.5 X98.655 Y114.719 E58.61804
G1 F1097.7 X98.619 Y112.844 E58.67746
G1 F1080.7 X98.593 Y109.262 E58.79272
G1 F1045.6 X98.608 Y107.648 E58.84641
G1 F1048.2 X98.648 Y106.572 E58.88213
G1 X98.726 Y105.277 E58.92517
G1 F1045.6 X98.79 Y104.809 E58.94088
G1 X98.826 Y104.434 E58.95341
G1 X98.839 Y103.144 E58.99632
G1 X99.091 Y102.82 E59.00997
G1 X99.442 Y102.546 E59.02478
G1 X100.299 Y102.512 E59.05331
G1 X100.695 Y102.311 E59.06808
G1 X100.929 Y102.107 E59.07841
G1 X101.093 Y101.884 E59.08761
G1 X101.292 Y101.641 E59.09806
G1 F1061.5 X101.595 Y101.324 E59.11243
G1 F1086.3 X101.974 Y101.036 E59.12766
G1 F1058.8 X102.246 Y100.914 E59.13746
G1 F1007.8 X102.39 Y100.87 E59.14265
G1 F984.1 X102.699 Y100.735 E59.15457
G1 F972.6 X102.981 Y100.638 E59.16523
G1 F988.7 X103.182 Y100.543 E59.17305
G1 F1037.8 X103.684 Y100.416 E59.1904
G1 F1094.9 X103.859 Y100.328 E59.19662
G1 F1133.4 X104.266 Y100.202 E59.2097
G1 F1181.5 X104.639 Y100.1 E59.22108
G1 F1178.1 X105.546 Y99.953 E59.2482
G1 F1205.3 X105.859 Y99.837 E59.25783
G1 F1279 X106.339 Y99.735 E59.27117
G1 F1336.2 X106.73 Y99.604 E59.28191
G1 F1432.3 X106.901 Y99.561 E59.28619
G1 F1452.2 X107.445 Y99.397 E59.29979
G1 F1526.4 X107.992 Y99.299 E59.31246
G1 F1818.4 X108.484 Y99.178 E59.32214
G1 F1875.5 X109.774 Y99.078 E59.34614
G1 F1549 X110.746 Y99.097 E59.36796
G1 F1366.8 X110.919 Y99.039 E59.37261
G1 F1252.2 X111.184 Y98.844 E59.38174
G1 F1282.9 X110.764 Y98.789 E59.39322
G1 F1560.6 X109.76 Y98.839 E59.41563
G1 F1787.3 X109.601 Y98.861 E59.41875
G1 F1850.6 X109.132 Y98.898 E59.42759
G1 F1945.3 X108.459 Y98.974 E59.4397
G1 F1936.3 X108.189 Y99.019 E59.44461
G1 F1608.6 X107.419 Y99.101 E59.46136
G1 F1442.2 X106.792 Y99.295 E59.47718
G1 F1384.9 X106.501 Y99.345 E59.4846
G1 F1307 X106.103 Y99.456 E59.49559
G1 F1290.8 X105.766 Y99.526 E59.50486
G1 F1244.7 X105.616 Y99.567 E59.50921
G1 F1158.5 X105.296 Y99.612 E59.51891
G1 F1124.3 X104.933 Y99.682 E59.53034
G1 F1174.8 X104.449 Y99.798 E59.54508
G1 F1178.1 X104.159 Y99.851 E59.55378
G1 F1133.4 X103.722 Y99.984 E59.56779
G1 F1094.9 X103.543 Y100.05 E59.57385
G1 F1035.2 X103.154 Y100.116 E59.58711
G1 F984.1 X102.403 Y100.386 E59.61531
G1 F993.4 X102.058 Y100.549 E59.62867
G1 F1056.1 X101.706 Y100.757 E59.64213
G1 F1092 X101.465 Y100.941 E59.65179
G1 F1080.7 X101.31 Y101.015 E59.65731
G1 F1058.8 X100.977 Y101.222 E59.67019
G1 F1045.6 X100.823 Y101.262 E59.67548
G1 X100.338 Y101.46 E59.69291
G1 X100.057 Y101.502 E59.70236
G1 X99.55 Y101.644 E59.71987
G1 X99.112 Y101.734 E59.73474
G1 X98.869 Y101.82 E59.74331
G1 X98.63 Y101.935 E59.75214
G1 X98.516 Y101.966 E59.75607
G1 X98.151 Y102.128 E59.76935
G1 X97.765 Y102.241 E59.78272
G1 X97.715 Y102.345 E59.78656
G1 X97.721 Y102.945 E59.80652
G1 X97.758 Y103.417 E59.82227
G1 X97.796 Y104.578 E59.8609
G1 X97.818 Y105.842 E59.90295
G1 X97.839 Y105.98 E59.90759
G1 F1048.2 X97.864 Y106.478 E59.92414
G1 X97.977 Y107.409 E59.95525
G1 F1045.6 X98.023 Y108.078 E59.97755
G1 X98.053 Y108.683 E59.9977
G1 X98.077 Y108.817 E60.00223
G1 X98.127 Y109.318 E60.01897
G1 X98.152 Y109.767 E60.03393
G1 F1058.8 X98.219 Y111.588 E60.09378
G1 F1094.9 X98.25 Y113.067 E60.14077
G1 F1080.7 X98.275 Y115.598 E60.22222
G1 F1043 X98.29 Y116.03 E60.23663
G1 X98.366 Y116.459 E60.25116
G1 X98.414 Y116.547 E60.2545
G1 F2700 E55.2545
;MESH:NONMESH
G0 F300 X98.414 Y116.547 Z8
G0 F9000 X97.41 Y115.61
G0 X97.427 Y116.119
G0 X97.54 Y116.748
G0 X98.036 Y117.654
G0 X99.295 Y117.392
G0 X99.466 Y116.757
G0 X101.168 Y103.047
G0 X101.328 Y101.261
;TIME_ELAPSED:322.980199
;LAYER:39
;TYPE:WALL-INNER
;MESH:glasses_0.ply
G1 F2700 E60.2545
G1 F66645.8 X101.361 Y101.234 E60.25452
G0 F9000 X101.037 Y101.476
G0 X99.272 Y102.352
G0 X98.907 Y102.665
G0 X98.641 Y103.039
G0 X98.272 Y106.508
G1 F1355.5 X98.3 Y107.378 E60.27587
G1 F2082.7 X98.327 Y108.573 E60.29496
G1 F3808.3 X98.366 Y109.269 E60.30104
G1 F11761 X98.407 Y111.197 E60.3065
G0 F9000 X98.349 Y108.911
G0 X98.272 Y106.508
G1 F1438.4 X98.373 Y106.115 E60.31587
G1 F1809.4 X98.381 Y105.664 E60.32416
G1 F1574.3 X98.408 Y105.116 E60.33575
G1 F1378.9 X98.47 Y104.563 E60.34917
G1 F1208.1 X98.472 Y103.217 E60.38622
G1 F1022.7 X98.538 Y102.874 E60.39757
G1 F1063.5 X98.824 Y102.582 E60.41035
G1 F1360.1 X99.231 Y102.286 E60.42265
G1 F1687.2 X99.649 Y102.173 E60.43119
G1 F1785.2 X100.232 Y102.059 E60.44225
G1 F1638.8 X100.471 Y101.963 E60.44748
G1 X100.746 Y101.654 E60.45587
G1 X100.492 Y101.76 E60.46145
G1 F1645.6 X100.129 Y101.83 E60.46892
G1 F1793.2 X99.611 Y101.974 E60.47889
G1 F1868.6 X99.244 Y102.05 E60.48556
G1 F1680.1 X98.99 Y102.154 E60.49099
G1 F1454.1 X98.73 Y102.294 E60.49774
G1 F1302.5 X98.647 Y102.328 E60.50003
G1 F1063.5 X98.289 Y102.544 E60.51311
G1 F919.3 X98.137 Y102.579 E60.51875
G1 F970.6 X98.121 Y102.926 E60.53065
G1 F1136 X98.156 Y104.552 E60.57825
G1 F1388.5 X98.141 Y105.159 E60.59279
G1 F1586.8 X98.14 Y105.666 E60.60341
G1 F1809.4 X98.172 Y106.114 E60.61167
G1 F1438.4 X98.272 Y106.508 E60.62106
G1 F2700 E55.62106
G0 F9000 X98.518 Y105.155
G0 X99.596 Y105.275
G0 X112.115 Y99.94
G0 X112.199 Y98.868
G1 F2700 E60.62106
G1 F11761 X112.421 Y98.877 E60.62169
G1 F9520.8 X112.834 Y98.866 E60.62314
G1 F2700 E55.62314
G0 F9000 X113.024 Y99.932
G0 X122.778 Y101.819
G0 X124.495 Y101.751
G1 F2700 E60.62314
G1 F1017.5 X124.62 Y101.816 E60.62774
G1 F992.2 X124.916 Y101.894 E60.638
G1 F1241.8 X125.449 Y102.01 E60.6526
G1 F1612.4 X125.838 Y102.148 E60.66111
G0 F9000 X126.276 Y102.716
G0 X126.428 Y103.06
G0 X126.734 Y105.729
G1 F1139.2 X126.753 Y106.439 E60.68184
G1 F1543.9 X126.746 Y107.407 E60.70269
G1 F2149.9 X126.742 Y108.497 E60.71955
G1 F2962 X126.752 Y108.965 E60.7248
G1 F4394.2 X126.727 Y109.677 E60.73019
G1 F6248 X126.692 Y110.241 E60.7332
G1 F2700 E55.7332
G0 F9000 X126.673 Y110.238
G0 X126.679 Y110.831
G0 X125.593 Y110.825
G0 X125.526 Y113.9
G0 X126.59 Y113.907
G1 F2700 E60.7332
G1 F12117.4 X126.56 Y115.018 E60.73625
G1 F2700 E55.73625
G0 F9000 X126.577 Y115.023
G0 X126.59 Y113.943
G0 X127.655 Y113.918
G0 X127.763 Y110.872
G0 X126.734 Y105.729
G1 F2700 E60.73625
G1 F1204.4 X126.825 Y105.086 E60.75418
G1 F1464.7 X126.835 Y104.76 E60.76158
G1 F1355.5 X126.883 Y104.357 E60.77154
G1 F1257.5 X126.911 Y103.246 E60.80092
G1 F1162.4 X126.893 Y102.609 E60.81915
G1 F1046.8 X126.744 Y102.58 E60.82397
G1 F997.2 X126.149 Y102.35 E60.84524
G1 X126.419 Y102.629 E60.85819
G1 F1083.7 X126.588 Y103.074 E60.87279
G1 F1234.2 X126.571 Y104.352 E60.90723
G1 F1364.8 X126.556 Y104.822 E60.91868
G1 F1481 X126.561 Y105.103 E60.92499
G1 F1204.4 X126.734 Y105.729 E60.94292
G1 F2700 E55.94292
G0 F9000 X126.834 Y107.417
G0 X125.575 Y107.466
G0 X99.471 Y115.801
G0 X98.414 Y115.683
;TYPE:WALL-OUTER
G1 F2700 E60.94292
G1 F1025.3 X98.621 Y115.656 E60.94969
G1 F1014.9 X98.671 Y115.175 E60.96553
G1 F1030.6 X98.622 Y112.821 E61.0415
G1 F1028 X98.596 Y109.271 E61.15633
G1 F999.7 X98.611 Y107.555 E61.2134
G1 X98.652 Y106.47 E61.24952
G1 X98.737 Y105.168 E61.29291
G1 X98.827 Y104.593 E61.31227
G1 X98.847 Y103.168 E61.35967
G1 X99.101 Y102.813 E61.37419
G1 X99.39 Y102.57 E61.38675
G1 X99.671 Y102.478 E61.39658
G1 X100.318 Y102.371 E61.41839
G1 X100.57 Y102.271 E61.42741
G1 X100.771 Y102.111 E61.43595
G1 X100.957 Y101.899 E61.44534
G1 X101.492 Y101.387 E61.46996
G1 F1012.3 X102.002 Y101.009 E61.49081
G1 F994.7 X102.389 Y100.882 E61.50443
G1 F943.1 X102.646 Y100.776 E61.51423
G1 F938.7 X103.001 Y100.652 E61.52755
G1 F970.6 X103.217 Y100.55 E61.53573
G1 F1007.2 X103.694 Y100.43 E61.55197
G1 F1060.7 X103.875 Y100.338 E61.55834
G1 F1110.8 X104.142 Y100.246 E61.56679
G1 F1155.7 X104.639 Y100.111 E61.58161
G1 F1132.8 X105.54 Y99.965 E61.6084
G1 F1165.8 X105.872 Y99.848 E61.61844
G1 F1234.2 X106.348 Y99.746 E61.63155
G1 F1273.5 X106.734 Y99.618 E61.64217
G1 F1350.9 X107.082 Y99.528 E61.65102
G1 F1360.1 X107.446 Y99.413 E61.66035
G1 F1448.8 X108.02 Y99.31 E61.67373
G1 F1708.9 X108.476 Y99.197 E61.68287
G1 F1769.4 X109.723 Y99.094 E61.70639
G1 F1470.1 X110.749 Y99.107 E61.72959
G1 F1520.4 X111.177 Y98.977 E61.73937
G1 F1842.7 X111.301 Y98.966 E61.74162
G1 F1403.1 X111.562 Y98.909 E61.74795
G1 F1055.1 X111.837 Y99.044 E61.75761
G1 F999.7 X112.415 Y99.1 E61.77692
G1 X112.841 Y99.085 E61.7911
G1 X113.268 Y99.011 E61.80551
G1 F1055.1 X113.488 Y98.902 E61.81325
G1 F1423 X113.752 Y98.962 E61.81957
G1 F1868.6 X113.877 Y98.971 E61.8218
G1 F1593.1 X114.096 Y99.072 E61.82684
G1 F1388.5 X114.359 Y99.125 E61.83326
G1 F1454.1 X114.992 Y99.098 E61.84775
G1 F1645.6 X115.47 Y99.108 E61.85741
G1 F1753.8 X116.182 Y99.171 E61.87096
G1 F1777.2 X116.667 Y99.246 E61.88014
G1 F1645.6 X116.947 Y99.312 E61.88596
G1 F1443.6 X117.621 Y99.427 E61.9017
G1 F1341.9 X117.941 Y99.529 E61.91003
G1 F1328.5 X118.327 Y99.624 E61.91998
G1 F1269.4 X118.758 Y99.749 E61.93173
G1 F1241.8 X119.17 Y99.836 E61.943
G1 F1169.2 X119.545 Y99.965 E61.95428
G1 F1098.6 X119.93 Y100.042 E61.96617
G1 F1152.4 X120.426 Y100.121 E61.98066
G1 F1197.2 X120.915 Y100.261 E61.99478
G1 F1136 X121.354 Y100.439 E62.00865
G1 F1086.6 X121.797 Y100.552 E62.02264
G1 F1052.3 X122.052 Y100.666 E62.03146
G1 F1049.5 X122.776 Y100.894 E62.05551
G1 F1126.4 X123.048 Y100.989 E62.06402
G1 F1149.1 X123.329 Y101.18 E62.07385
G1 F1060.7 X123.604 Y101.418 E62.08525
G1 F1002.2 X123.826 Y101.653 E62.09597
G1 F999.7 X124.256 Y102.064 E62.11576
G1 X124.462 Y102.188 E62.12375
G1 X124.854 Y102.294 E62.13726
G1 X125.37 Y102.322 E62.15445
G1 X125.665 Y102.43 E62.1649
G1 X126.072 Y102.847 E62.18428
G1 X126.224 Y103.186 E62.19663
G1 X126.214 Y104.617 E62.24423
G1 X126.227 Y105.126 E62.26117
G1 X126.336 Y105.766 E62.28276
G1 X126.403 Y106.472 E62.30635
G1 X126.448 Y107.641 E62.34526
G1 X126.463 Y108.515 E62.37433
G1 X126.497 Y108.982 E62.3899
G1 X126.492 Y109.687 E62.41335
G1 X126.464 Y110.134 E62.42825
G1 F1017.5 X126.44 Y112.86 E62.51733
G1 F1028 X126.418 Y113.169 E62.52735
G1 F1009.8 X126.366 Y114.507 E62.57144
G1 F999.7 X126.327 Y115.031 E62.58892
G1 X126.404 Y115.424 E62.60224
G1 X126.54 Y115.426 E62.60676
G1 X126.717 Y115.509 E62.61326
G1 X126.774 Y115.47 E62.61556
G1 X126.792 Y115.184 E62.62509
G1 X126.79 Y113.907 E62.66757
G1 X126.921 Y110.242 E62.78954
G1 X127.003 Y109.14 E62.8263
G1 X127.053 Y107.423 E62.88343
G1 X127.109 Y106.384 E62.91804
G1 X127.171 Y104.813 E62.97033
G1 X127.237 Y104.4 E62.98424
G1 X127.265 Y103.423 E63.01675
G1 X127.31 Y102.577 E63.04492
G1 X127.275 Y102.333 E63.05312
G1 X127.128 Y102.247 E63.05879
G1 X126.836 Y102.19 E63.06868
G1 X125.735 Y101.753 E63.10808
G1 X125.477 Y101.685 E63.11696
G1 X125.117 Y101.527 E63.13003
G1 X124.801 Y101.455 E63.14081
G1 X124.596 Y101.367 E63.14823
G1 X124.05 Y101.177 E63.16746
G1 F1014.9 X123.792 Y101.024 E63.17729
G1 F1057.9 X123.61 Y100.938 E63.18361
G1 F1110.8 X123.356 Y100.766 E63.1928
G1 F1104.6 X122.894 Y100.541 E63.20826
G1 F1072 X121.745 Y100.149 E63.24592
G1 F1077.8 X121.457 Y100.085 E63.25502
G1 F1126.4 X120.701 Y99.843 E63.27845
G1 F1176.1 X120.347 Y99.769 E63.28867
G1 F1129.6 X119.733 Y99.62 E63.30727
G1 F1155.7 X119.307 Y99.548 E63.3197
G1 F1245.7 X118.575 Y99.36 E63.33987
G1 F1306.8 X118.236 Y99.304 E63.34862
G1 F1350.9 X117.61 Y99.115 E63.36471
G1 F1433.2 X116.979 Y99.058 E63.37941
G1 F1638.8 X115.916 Y98.913 E63.40118
G1 F1680.1 X115.217 Y98.855 E63.41506
G1 F1470.1 X114.383 Y98.825 E63.43393
G1 F1593.1 X113.787 Y98.763 E63.44644
G1 F1423 X113.468 Y98.745 E63.4539
G1 F1055.1 X113.232 Y98.693 E63.46152
G1 F999.7 X112.844 Y98.648 E63.47451
G1 X112.177 Y98.659 E63.4967
G1 X111.747 Y98.707 E63.51109
G1 F1055.1 X111.581 Y98.737 E63.5164
G1 F1374.1 X111.125 Y98.768 E63.52746
G1 F1580.5 X110.899 Y98.794 E63.53225
G1 F1520.4 X109.717 Y98.852 E63.55813
G1 F1701.6 X108.999 Y98.922 E63.57222
G1 F1825.9 X108.432 Y98.99 E63.58262
G1 F1809.4 X108.192 Y99.033 E63.5871
G1 F1514.7 X107.418 Y99.115 E63.60419
G1 F1369.4 X106.81 Y99.304 E63.61965
G1 F1319.7 X106.491 Y99.36 E63.62781
G1 F1241.8 X105.724 Y99.561 E63.64904
G1 F1145.8 X105.312 Y99.623 E63.66113
G1 F1083.7 X104.933 Y99.697 E63.67298
G1 F1132.8 X104.448 Y99.813 E63.68761
G1 F1149.1 X104.257 Y99.849 E63.69324
G1 F1107.7 X103.745 Y99.998 E63.70924
G1 F1035.9 X103.077 Y100.168 E63.73137
G1 F970.6 X102.837 Y100.267 E63.74026
G1 F936.5 X102.488 Y100.369 E63.75317
G1 F949.8 X102.164 Y100.531 E63.76585
G1 F989.8 X102.072 Y100.561 E63.7691
G1 F1041.3 X101.788 Y100.714 E63.7794
G1 F1077.8 X101.451 Y100.954 E63.79217
G1 F1038.6 X101.322 Y101.021 E63.79682
G1 F1007.2 X101.01 Y101.216 E63.80897
G1 F999.7 X100.816 Y101.273 E63.81569
G1 X100.36 Y101.466 E63.83216
G1 X100.069 Y101.513 E63.84196
G1 X99.783 Y101.596 E63.85187
G1 X99.543 Y101.679 E63.86031
G1 X99.165 Y101.747 E63.87309
G1 X98.874 Y101.848 E63.88333
G1 X98.62 Y101.963 E63.89261
G1 X98.552 Y101.979 E63.89493
G1 X98.153 Y102.149 E63.90936
G1 X97.766 Y102.264 E63.92278
G1 X97.717 Y102.366 E63.92655
G1 X97.727 Y102.952 E63.94604
G1 X97.767 Y103.427 E63.9619
G1 X97.799 Y104.557 E63.99949
G1 X97.819 Y105.692 E64.03725
G1 X97.864 Y106.01 E64.04793
G1 X97.889 Y106.494 E64.06405
G1 X97.986 Y107.42 E64.09502
G1 X98.052 Y108.589 E64.13396
G1 X98.09 Y108.823 E64.14185
G1 X98.138 Y109.327 E64.15869
G1 X98.161 Y109.807 E64.17467
G1 F1028 X98.251 Y113.068 E64.28019
G1 F1049.5 X98.273 Y115.48 E64.3566
G1 F1033.3 X98.414 Y115.683 E64.36456
G1 F2700 E59.36456
;MESH:NONMESH
G0 F300 X98.414 Y115.683 Z8.2
G0 F9000 X97.412 Y115.336
G0 X97.297 Y109.835
G0 X99.236 Y102.162
;TIME_ELAPSED:336.341815
;LAYER:40
;TYPE:WALL-INNER
;MESH:glasses_0.ply
G1 F2700 E64.36456
G1 F1107.9 X99.552 Y102.06 E64.37406
G1 F1183.6 X99.984 Y101.953 E64.38597
G1 F1117.6 X100.221 Y101.876 E64.39304
G0 F9000 X99.216 Y102.345
G0 X98.886 Y102.693
G0 X98.638 Y103.067
G0 X98.276 Y106.383
G1 F1291.9 X98.305 Y107.394 E64.41785
G1 F1995.3 X98.329 Y108.551 E64.43623
G1 F3433.4 X98.369 Y109.247 E64.44266
G1 F9771.9 X98.408 Y111.273 E64.44923
G0 F9000 X98.354 Y108.931
G0 X98.276 Y106.383
G1 F1341.9 X98.374 Y106.003 E64.4585
G1 F1628.7 X98.399 Y105.112 E64.47584
G1 F1323.3 X98.469 Y104.451 E64.49176
G1 F1158.4 X98.475 Y103.235 E64.52503
G1 F984.8 X98.538 Y102.895 E64.53615
G1 F884.2 X98.751 Y102.578 E64.54984
G1 F905.2 X99.135 Y102.206 E64.56856
G1 F955.2 X99.236 Y102.162 E64.57221
G1 F943.3 X98.942 Y102.302 E64.58315
G1 F892.5 X98.289 Y102.571 E64.60822
G1 F931.8 X98.149 Y102.603 E64.61311
G1 F1044.1 X98.132 Y103.245 E64.6326
G1 F1124.2 X98.141 Y103.403 E64.63706
G1 F1172.6 X98.153 Y104.442 E64.66514
G1 F1332.5 X98.138 Y105.156 E64.68212
G1 F1530.5 X98.14 Y105.598 E64.69128
G1 F1716.7 X98.174 Y105.992 E64.69858
G1 F1356.2 X98.276 Y106.383 E64.70802
G1 F2700 E59.70802
G0 F9000 X97.993 Y103.427
G0 X96.91 Y103.46
G0 X96.956 Y105.685
G0 X97.439 Y115.097
G0 X98.063 Y115.83
G0 X99.42 Y115.759
G0 X111.391 Y99.799
G0 X112.075 Y98.874
G1 F2700 E64.70802
G1 F23819.1 X112.839 Y98.876 E64.70903
G1 F2700 E59.70903
G0 F9000 X112.99 Y99.944
G0 X123.018 Y101.997
G0 X123.885 Y101.347
G1 F2700 E64.70903
G1 F15879.4 X124.02 Y101.435 E64.70936
G1 F4054.3 X124.276 Y101.571 E64.71162
G1 F1886.7 X124.603 Y101.762 E64.71798
G1 F1477.2 X124.907 Y101.837 E64.7247
G1 F1868.2 X125.575 Y102.025 E64.73647
G1 F2295.8 X125.822 Y102.141 E64.74024
G0 F9000 X125.818 Y102.149
G0 X126.288 Y102.745
G0 X126.43 Y103.085
G0 X126.74 Y105.789
G1 F1161.9 X126.756 Y106.596 E64.76225
G1 F1530.5 X126.744 Y107.416 E64.77923
G1 F2129.1 X126.731 Y109.15 E64.80504
G1 F3496.4 X126.685 Y110.352 E64.81594
G1 F10029.1 X126.643 Y112.352 E64.82226
G0 F9000 X126.702 Y109.814
G0 X126.74 Y105.789
G1 F1198.4 X126.812 Y105.308 E64.83512
G1 F1385.8 X126.841 Y104.63 E64.85064
G1 F1278.9 X126.883 Y104.335 E64.85802
G1 F1198.4 X126.909 Y103.194 E64.8882
G1 F1114.3 X126.888 Y102.644 E64.90385
G1 F1008.2 X126.497 Y102.529 E64.91666
G1 F962.4 X126.214 Y102.409 E64.92679
G1 X126.405 Y102.641 E64.93668
G1 X126.514 Y102.872 E64.94509
G1 F1055.7 X126.584 Y103.187 E64.95478
G1 F1198.4 X126.571 Y104.33 E64.985
G1 F1283.2 X126.556 Y104.674 E64.99351
G1 F1270.4 X126.561 Y105.193 E65.00645
G1 F1104.7 X126.74 Y105.789 E65.0243
G1 F2700 E60.0243
G0 F9000 X126.632 Y106.6
G0 X125.549 Y106.638
G0 X99.491 Y114.999
G0 X98.401 Y114.914
;TYPE:WALL-OUTER
G1 F2700 E65.0243
G1 F1000.3 X98.641 Y114.893 E65.03194
G1 F989.9 X98.662 Y114.562 E65.04255
G1 X98.626 Y112.797 E65.09907
G1 F977.2 X98.603 Y109.041 E65.22087
G1 F952.8 X98.61 Y107.783 E65.26271
G1 X98.639 Y106.727 E65.29785
G1 X98.726 Y105.16 E65.35005
G1 X98.827 Y104.48 E65.37291
G1 X98.847 Y103.18 E65.41616
G1 X99.058 Y102.864 E65.4288
G1 X99.408 Y102.515 E65.44524
G1 X99.666 Y102.391 E65.45476
G1 X100.076 Y102.312 E65.46864
G1 X100.36 Y102.219 E65.47858
G1 X100.597 Y102.103 E65.48736
G1 X101.013 Y101.722 E65.50612
G1 F995.1 X101.525 Y101.328 E65.5267
G1 F1027.2 X102.009 Y101.008 E65.54459
G1 F982.2 X102.351 Y100.903 E65.55614
G1 F931.8 X102.708 Y100.759 E65.56923
G1 F920.5 X103.001 Y100.669 E65.57978
G1 F938.7 X103.177 Y100.586 E65.58635
G1 F964.8 X103.698 Y100.444 E65.60408
G1 F1024.5 X103.882 Y100.356 E65.61039
G1 F1082.7 X104.151 Y100.258 E65.61877
G1 F1114.3 X104.617 Y100.129 E65.63252
G1 F1085.8 X105.546 Y99.974 E65.66001
G1 F1114.3 X105.873 Y99.862 E65.66984
G1 F1176.3 X106.357 Y99.758 E65.68318
G1 F1202.2 X106.728 Y99.634 E65.69349
G1 F1270.4 X107.108 Y99.538 E65.70327
G1 F1278.9 X107.48 Y99.423 E65.71291
G1 F1370.9 X108.056 Y99.322 E65.72643
G1 F1581.4 X108.386 Y99.24 E65.73325
G1 F1724.5 X108.724 Y99.188 E65.73953
G1 F1628.7 X109.718 Y99.115 E65.75892
G1 F1385.8 X110.752 Y99.123 E65.78257
G1 F1314.2 X111.044 Y99.078 E65.78969
G1 F1443.6 X111.178 Y99.028 E65.79283
G1 F1432.7 X111.532 Y98.975 E65.80075
G1 F1134.2 X111.798 Y99.046 E65.80844
G1 F979.7 X111.831 Y99.062 E65.80963
G1 F967.3 X112.416 Y99.106 E65.82885
G1 F952.8 X112.859 Y99.09 E65.84359
G1 X113.287 Y99.021 E65.85801
G1 F1010.9 X113.501 Y98.94 E65.86518
G1 F1287.5 X113.874 Y99.022 E65.87458
G1 F1494.5 X114.03 Y99.083 E65.87813
G1 F1337.2 X114.361 Y99.136 E65.88608
G1 F1375.8 X114.993 Y99.119 E65.90064
G1 F1530.5 X115.47 Y99.128 E65.91052
G1 F1614.9 X116.184 Y99.19 E65.92458
G1 F1621.7 X116.702 Y99.278 E65.93485
G1 F1530.5 X116.901 Y99.323 E65.93907
G1 F1370.9 X117.546 Y99.42 E65.95415
G1 F1266.1 X117.91 Y99.538 E65.96373
G1 F1253.6 X118.327 Y99.639 E65.97457
G1 F1202.2 X118.739 Y99.759 E65.98588
G1 F1179.9 X119.175 Y99.85 E65.99784
G1 F1117.6 X119.543 Y99.977 E66.00888
G1 F1049.9 X119.957 Y100.059 E66.02162
G1 F1104.7 X120.425 Y100.138 E66.03524
G1 F1151.4 X120.908 Y100.276 E66.04906
G1 F1092 X121.338 Y100.452 E66.06255
G1 F1047 X121.791 Y100.572 E66.07673
G1 F1019 X122.035 Y100.68 E66.08503
G1 F974.7 X122.268 Y100.748 E66.09292
G1 F995.1 X122.561 Y100.851 E66.10281
G1 F1095.1 X123.043 Y101.003 E66.11743
G1 F1158.4 X123.317 Y101.164 E66.12613
G1 F1082.7 X123.558 Y101.339 E66.13485
G1 F989.9 X124.024 Y101.725 E66.15422
G1 F952.8 X124.089 Y101.768 E66.15681
G1 X124.453 Y102.066 E66.17245
G1 X124.89 Y102.169 E66.18739
G1 X125.398 Y102.245 E66.20447
G1 X125.665 Y102.388 E66.21455
G1 X126.075 Y102.863 E66.23542
G1 X126.224 Y103.21 E66.24798
G1 X126.214 Y104.622 E66.29494
G1 X126.228 Y105.13 E66.31184
G1 X126.36 Y105.857 E66.33642
G1 X126.413 Y106.614 E66.36166
G1 X126.449 Y107.868 E66.40338
G1 X126.46 Y109.148 E66.44596
G1 X126.445 Y110.628 E66.49519
G1 F962.4 X126.438 Y112.864 E66.56881
G1 X126.407 Y113.34 E66.58452
G1 F950.4 X126.389 Y113.952 E66.60493
G1 F960 X126.404 Y114.104 E66.60998
G1 F977.2 X126.4 Y114.371 E66.61864
G1 F979.7 X126.436 Y114.554 E66.62467
G1 X126.701 Y114.646 E66.63374
G1 X126.784 Y114.593 E66.63693
G1 F967.3 X126.808 Y113.318 E66.6787
G1 F952.8 X126.922 Y110.365 E66.77699
G1 X126.949 Y109.859 E66.79385
G1 X127.003 Y109.163 E66.81707
G1 X127.018 Y108.378 E66.84318
G1 X127.051 Y107.433 E66.87463
G1 X127.098 Y106.594 E66.90258
G1 X127.144 Y105.316 E66.94511
G1 X127.182 Y104.672 E66.96657
G1 X127.237 Y104.387 E66.97622
G1 X127.271 Y103.199 E67.01575
G1 X127.306 Y102.59 E67.03604
G1 X127.259 Y102.368 E67.04359
G1 X127.126 Y102.296 E67.04862
G1 X126.653 Y102.163 E67.06496
G1 F955.2 X126.237 Y101.985 E67.07997
G1 X126.151 Y101.962 E67.08293
G1 X125.657 Y101.759 E67.10065
G1 F952.8 X125.481 Y101.719 E67.10665
G1 X125.001 Y101.523 E67.12389
G1 X124.808 Y101.485 E67.13044
G1 X124.253 Y101.274 E67.15019
G1 F972.2 X124.044 Y101.21 E67.15731
G1 F1010.9 X123.754 Y101.027 E67.16806
G1 F1061.6 X123.617 Y100.963 E67.17257
G1 F1117.6 X123.321 Y100.774 E67.18253
G1 F1085.8 X122.865 Y100.561 E67.19722
G1 F1024.5 X122.655 Y100.49 E67.20408
G1 F989.9 X122.395 Y100.373 E67.2132
G1 F974.7 X122.154 Y100.311 E67.2213
G1 F1008.2 X121.743 Y100.177 E67.23488
G1 F1067.5 X121.301 Y100.064 E67.24843
G1 F1124.2 X121.01 Y99.962 E67.25712
G1 F1137.6 X120.641 Y99.848 E67.26788
G1 F1127.5 X120.343 Y99.786 E67.27643
G1 F1079.6 X119.714 Y99.632 E67.29544
G1 F1104.7 X119.323 Y99.566 E67.30681
G1 F1183.6 X118.577 Y99.373 E67.32744
G1 F1229.4 X118.244 Y99.32 E67.33614
G1 F1278.9 X117.619 Y99.13 E67.35232
G1 F1370.9 X116.751 Y99.055 E67.37246
G1 F1530.5 X116.747 Y99.046 E67.37267
G1 F1594.6 X115.914 Y98.925 E67.38939
G1 F1555.5 X115.264 Y98.869 E67.40268
G1 F1390.9 X114.381 Y98.838 E67.42281
G1 F1337.2 X114.077 Y98.816 E67.43004
G1 F1217.6 X113.489 Y98.749 E67.44544
G1 F1010.9 X113.286 Y98.705 E67.45195
G1 F952.8 X112.919 Y98.663 E67.46424
G1 X112.411 Y98.655 E67.48114
G1 X112.066 Y98.672 E67.49262
G1 F979.7 X111.807 Y98.673 E67.501
G1 F1151.4 X111.548 Y98.712 E67.50821
G1 F1477.2 X111.252 Y98.784 E67.51475
G1 F1427.4 X110.731 Y98.822 E67.52634
G1 F1385.8 X109.688 Y98.866 E67.55021
G1 F1628.7 X108.682 Y98.973 E67.5699
G1 F1678.9 X108.193 Y99.047 E67.57923
G1 F1422 X107.422 Y99.129 E67.59651
G1 F1287.5 X106.794 Y99.32 E67.61267
G1 F1241.4 X106.489 Y99.373 E67.62057
G1 F1183.6 X105.728 Y99.574 E67.64164
G1 F1098.3 X105.333 Y99.634 E67.65317
G1 F1044.1 X104.936 Y99.713 E67.66546
G1 F1070.5 X104.289 Y99.859 E67.68509
G1 F1088.9 X104.004 Y99.938 E67.6937
G1 F1079.6 X103.756 Y100.026 E67.70142
G1 F1005.6 X103.078 Y100.196 E67.72345
G1 F941 X102.848 Y100.289 E67.7318
G1 F916.1 X102.542 Y100.37 E67.74275
G1 F931.8 X102.16 Y100.55 E67.75711
G1 F967.3 X102.095 Y100.569 E67.75933
G1 F1021.7 X101.805 Y100.72 E67.76947
G1 F1076.6 X101.446 Y100.966 E67.78228
G1 F1061.6 X101.329 Y101.022 E67.78616
G1 F1019 X100.985 Y101.243 E67.79887
G1 F974.7 X100.834 Y101.285 E67.80397
G1 F952.8 X100.483 Y101.432 E67.81662
G1 X100.099 Y101.527 E67.82978
G1 X99.559 Y101.704 E67.84868
G1 X99.149 Y101.773 E67.86251
G1 X98.153 Y102.179 E67.89828
G1 X97.918 Y102.222 E67.90623
G1 X97.759 Y102.305 E67.91219
G1 X97.712 Y102.59 E67.9218
G1 X97.774 Y103.44 E67.95015
G1 X97.819 Y105.616 E68.02254
G1 F955.2 X97.874 Y106.021 E68.0361
G1 X97.902 Y106.494 E68.05182
G1 F952.8 X97.993 Y107.433 E68.08319
G1 X98.054 Y108.579 E68.12136
G1 X98.094 Y108.836 E68.13002
G1 X98.136 Y109.279 E68.14482
G1 F957.6 X98.216 Y111.537 E68.21959
G1 F979.7 X98.278 Y114.768 E68.32412
G1 F1000.3 X98.401 Y114.914 E68.33016
G1 F2700 E63.33016
;MESH:NONMESH
G0 F300 X98.401 Y114.914 Z8.4
G0 F9000 X97.41 Y114.52
G0 X97.302 Y110.09
G0 X99.225 Y102.152
;TIME_ELAPSED:349.006553
;LAYER:41
;TYPE:WALL-INNER
;MESH:glasses_0.ply
G1 F2700 E68.33016
G1 F1262.3 X99.312 Y102.116 E68.33242
G1 F1420.1 X99.569 Y102.047 E68.33808
G1 F1773.4 X100.066 Y101.871 E68.34707
G1 F1873.9 X100.268 Y101.817 E68.35044
G0 F9000 X99.227 Y102.261
G0 X98.608 Y103.139
G0 X98.274 Y105.931
G1 F1024 X98.284 Y106.708 E68.37338
G1 F1351.4 X98.31 Y107.487 E68.39081
G1 F1893.4 X98.333 Y108.596 E68.40852
G1 F3029.5 X98.374 Y109.323 E68.41579
G1 F8655.7 X98.423 Y111.653 E68.42393
G0 F9000 X98.362 Y109.093
G0 X98.274 Y105.931
G1 F1150.4 X98.374 Y105.503 E68.43548
G1 F1489.9 X98.387 Y105.11 E68.44345
G1 F1275.6 X98.469 Y104.256 E68.46379
G1 F1101.6 X98.478 Y103.184 E68.4932
G1 F951.7 X98.542 Y102.912 E68.50208
G1 F859.4 X98.793 Y102.517 E68.51854
G1 F895.4 X99.058 Y102.249 E68.53126
G1 X98.798 Y102.38 E68.54109
G1 F859.4 X98.292 Y102.601 E68.56051
G1 F906.6 X98.156 Y102.635 E68.56519
G1 F1015.5 X98.138 Y103.257 E68.58371
G1 F1111.7 X98.151 Y104.249 E68.61068
G1 F1284.6 X98.135 Y105.157 E68.63205
G1 F1502.2 X98.139 Y105.513 E68.63922
G1 F1150.4 X98.274 Y105.931 E68.65076
G1 F2700 E63.65076
G0 F9000 X98.574 Y104.576
G0 X99.651 Y104.696
G0 X111.488 Y99.839
G0 X112.089 Y98.878
G1 F2700 E68.65076
G1 F15147.4 X112.321 Y98.885 E68.65122
G1 F10098.3 X112.849 Y98.878 E68.6528
G1 F2700 E63.6528
G0 F9000 X112.964 Y99.949
G0 X123.409 Y102.298
G0 X124.495 Y101.676
G1 F2700 E68.6528
G1 F2979.8 X124.697 Y101.756 E68.65501
G1 F3529.5 X125.152 Y101.882 E68.65905
G1 F6732.2 X125.434 Y101.947 E68.66035
G1 F10692.3 X125.536 Y101.989 E68.66066
G0 F9000 X125.76 Y102.115
G0 X126.295 Y102.765
G0 X126.432 Y103.114
G0 X126.743 Y105.804
G1 F1172.7 X126.754 Y106.725 E68.6844
G1 F1645 X126.731 Y108.381 E68.71484
G1 F2176.9 X126.724 Y109.248 E68.72688
G1 F2754.1 X126.691 Y110.067 E68.73587
G1 F4544.2 X126.662 Y111.368 E68.74453
G1 F12983.5 X126.633 Y112.669 E68.74756
G0 F9000 X126.687 Y110.249
G0 X126.743 Y105.804
G1 F1176.5 X126.806 Y105.324 E68.76
G1 F1326.8 X126.839 Y104.647 E68.77544
G1 F1224 X126.883 Y104.32 E68.78359
G1 F1154.1 X126.905 Y103.289 E68.8106
G1 F1078.7 X126.888 Y102.685 E68.82753
G1 F979.9 X126.513 Y102.573 E68.83961
G1 F934.5 X126.276 Y102.48 E68.84784
G1 X126.516 Y102.899 E68.86346
G1 F1026.9 X126.585 Y103.281 E68.87489
G1 F1154.1 X126.573 Y104.316 E68.902
G1 F1224 X126.557 Y104.633 E68.90983
G1 F1326.8 X126.561 Y105.043 E68.91918
G1 F1377 X126.618 Y105.336 E68.92573
G1 F1176.5 X126.743 Y105.804 E68.93817
G1 F2700 E63.93817
G0 F9000 X126.639 Y106.737
G0 X125.556 Y106.766
G0 X99.479 Y114.366
G0 X98.397 Y114.309
;TYPE:WALL-OUTER
G1 F2700 E68.93817
G1 F979.9 X98.632 Y114.282 E68.94547
G1 F956.7 X98.65 Y113.797 E68.96081
G1 F941.8 X98.63 Y112.867 E68.99066
G1 F929.8 X98.612 Y109.018 E69.1158
G1 F908.8 X98.616 Y107.759 E69.15768
G1 X98.646 Y106.506 E69.19936
G1 X98.71 Y105.157 E69.24428
G1 X98.791 Y104.601 E69.26297
G1 X98.828 Y104.279 E69.27375
G1 X98.846 Y103.203 E69.30954
G1 X99.044 Y102.882 E69.32209
G1 X99.372 Y102.461 E69.33984
G1 X99.698 Y102.334 E69.35147
G1 X99.902 Y102.23 E69.35909
G1 X100.156 Y102.147 E69.36798
G1 X100.421 Y102.096 E69.37695
G1 X100.779 Y101.858 E69.39125
G1 X101.18 Y101.551 E69.40805
G1 F941.8 X101.203 Y101.552 E69.40879
G1 F1007 X101.506 Y101.34 E69.41989
G1 F1047.7 X101.989 Y101.033 E69.4364
G1 F987.9 X102.333 Y100.916 E69.44752
G1 F915.7 X102.722 Y100.761 E69.46134
G1 F906.6 X102.983 Y100.685 E69.47041
G1 F925 X103.182 Y100.595 E69.47754
G1 F944.3 X103.695 Y100.458 E69.49454
G1 F990.6 X103.87 Y100.373 E69.50048
G1 F1050.7 X104.14 Y100.276 E69.50873
G1 F1085.2 X104.642 Y100.133 E69.52327
G1 F1047.7 X105.537 Y99.986 E69.54944
G1 F1072.4 X105.884 Y99.871 E69.55975
G1 F1122 X106.361 Y99.77 E69.57288
G1 F1143.2 X106.737 Y99.647 E69.58334
G1 F1199.8 X107.132 Y99.549 E69.5936
G1 F1211.8 X107.489 Y99.432 E69.60297
G1 F1307.7 X108.109 Y99.331 E69.61749
G1 F1496 X108.403 Y99.258 E69.62361
G1 F1594.5 X108.873 Y99.195 E69.6326
G1 F1496 X109.731 Y99.136 E69.64998
G1 F1289.1 X110.693 Y99.15 E69.67254
G1 F1253.6 X111.183 Y99.091 E69.68444
G1 F1284.6 X111.536 Y99.012 E69.69295
G1 F1072.4 X111.92 Y99.069 E69.70389
G1 F922.7 X112.313 Y99.107 E69.71683
G1 F908.8 X112.874 Y99.09 E69.7355
G1 F1007 X113.526 Y99.008 E69.75522
G1 F1224 X113.76 Y99.076 E69.76124
G1 F1284.6 X114.299 Y99.143 E69.77402
G1 F1341.5 X115.472 Y99.149 E69.80045
G1 F1514.7 X116.185 Y99.211 E69.81473
G1 F1527.5 X116.669 Y99.29 E69.82444
G1 F1448.4 X116.859 Y99.335 E69.82851
G1 F1303 X117.548 Y99.435 E69.84467
G1 F1199.8 X117.887 Y99.55 E69.85369
G1 F1207.8 X118.201 Y99.62 E69.86174
G1 F1168.9 X118.752 Y99.773 E69.87653
G1 F1132.5 X119.177 Y99.863 E69.88812
G1 F1072.4 X119.555 Y99.991 E69.89937
G1 F1056.8 X120.424 Y100.148 E69.92463
G1 F1105 X120.722 Y100.241 E69.93317
G1 X120.907 Y100.288 E69.93839
G1 F1056.8 X121.343 Y100.467 E69.95187
G1 F1021.2 X121.787 Y100.584 E69.96546
G1 F1001.5 X122.045 Y100.698 E69.97398
G1 F964.3 X122.317 Y100.779 E69.98287
G1 F985.2 X122.751 Y100.935 E69.99702
G1 F1072.4 X123.04 Y101.023 E70.00554
G1 F1136.1 X123.294 Y101.162 E70.01324
G1 F1007 X123.991 Y101.654 E70.03885
G1 F908.8 X124.375 Y101.906 E70.05413
G1 X124.806 Y102.08 E70.06959
G1 X125.388 Y102.154 E70.0891
G1 X125.76 Y102.42 E70.10431
G1 X126.097 Y102.913 E70.12418
G1 X126.225 Y103.239 E70.13582
G1 X126.215 Y104.643 E70.18252
G1 X126.229 Y105.083 E70.19716
G1 X126.274 Y105.29 E70.20421
G1 X126.372 Y105.867 E70.22368
G1 X126.421 Y106.749 E70.25306
G1 X126.436 Y107.457 E70.27661
G1 X126.448 Y108.873 E70.32371
G1 X126.422 Y112.356 E70.43956
G1 F913.4 X126.432 Y112.864 E70.45637
G1 F918 X126.408 Y113.446 E70.47555
G1 X126.449 Y113.739 E70.48529
G1 X126.572 Y113.823 E70.4902
G1 X126.706 Y113.839 E70.49464
G1 X126.789 Y113.803 E70.49762
G1 F913.4 X126.943 Y110.085 E70.62077
G1 F908.8 X127.003 Y109.253 E70.64851
G1 X127.019 Y108.391 E70.67719
G1 X127.051 Y107.447 E70.7086
G1 X127.084 Y106.835 E70.72899
G1 X127.138 Y105.331 E70.77904
G1 X127.18 Y104.682 E70.80067
G1 X127.237 Y104.368 E70.81129
G1 X127.259 Y103.449 E70.84186
G1 X127.297 Y102.597 E70.87023
G1 X127.26 Y102.423 E70.87615
G1 X127.121 Y102.346 E70.88143
G1 X126.801 Y102.242 E70.89262
G1 X126.658 Y102.206 E70.89753
G1 X126.413 Y102.108 E70.9063
G1 X126.184 Y102.003 E70.91468
G1 X125.965 Y101.931 E70.92235
G1 X125.565 Y101.764 E70.93677
G1 X125.246 Y101.662 E70.94791
G1 X124.951 Y101.535 E70.95859
G1 X124.719 Y101.489 E70.96646
G1 X124.247 Y101.295 E70.98343
G1 X124.053 Y101.235 E70.99018
G1 F961.7 X123.745 Y101.044 E71.00157
G1 F1050.7 X123.601 Y100.976 E71.00615
G1 F1101.6 X123.301 Y100.79 E71.01584
G1 F1056.8 X122.822 Y100.57 E71.03092
G1 F979.9 X122.439 Y100.42 E71.04361
G1 F964.3 X121.987 Y100.293 E71.05832
G1 F993.3 X121.986 Y100.284 E71.0586
G1 F1015.5 X121.744 Y100.202 E71.06621
G1 F1047.7 X121.279 Y100.072 E71.08014
G1 F1085.2 X120.616 Y99.857 E71.09955
G1 F1095 X120.345 Y99.802 E71.10719
G1 F1044.6 X119.689 Y99.642 E71.12672
G1 F1066.1 X119.299 Y99.573 E71.13795
G1 F1136.1 X118.582 Y99.386 E71.15767
G1 F1176.5 X118.239 Y99.328 E71.16661
G1 F1228.2 X117.617 Y99.142 E71.18259
G1 F1307.7 X116.855 Y99.075 E71.20027
G1 F1460 X115.961 Y98.946 E71.21897
G1 F1454.2 X115.268 Y98.884 E71.23343
G1 F1317.2 X114.312 Y98.85 E71.25539
G1 F1336.5 X113.739 Y98.811 E71.26838
G1 F1118.6 X113.299 Y98.716 E71.28054
G1 F908.8 X112.883 Y98.666 E71.29448
G1 X112.422 Y98.658 E71.30981
G1 F964.3 X111.764 Y98.688 E71.33046
G1 F1172.7 X111.386 Y98.769 E71.34043
G1 F1377 X111.268 Y98.808 E71.34315
G1 F1280.1 X110.676 Y98.844 E71.35716
G1 F1293.7 X109.686 Y98.88 E71.38031
G1 F1502.2 X108.843 Y98.968 E71.39736
G1 F1496 X108.064 Y99.079 E71.41326
G1 F1307.7 X107.415 Y99.142 E71.42833
G1 F1219.9 X106.794 Y99.332 E71.44443
G1 F1172.7 X106.478 Y99.387 E71.45269
G1 F1125.5 X105.73 Y99.587 E71.47349
G1 F1056.8 X105.357 Y99.644 E71.48428
G1 F1007 X104.935 Y99.728 E71.4972
G1 F1053.7 X104.45 Y99.843 E71.5115
G1 F1072.4 X104.329 Y99.864 E71.51496
G1 F1041.7 X103.746 Y100.049 E71.53271
G1 F979.9 X103.071 Y100.222 E71.5542
G1 F913.4 X102.632 Y100.362 E71.56945
G1 F915.7 X102.134 Y100.575 E71.58733
G1 F964.3 X101.798 Y100.74 E71.59907
G1 F1035.7 X101.468 Y100.971 E71.61082
G1 F1066.1 X101.338 Y101.036 E71.61494
G1 F1009.8 X101 Y101.242 E71.62679
G1 F941.8 X100.483 Y101.455 E71.64474
G1 F908.8 X100.155 Y101.534 E71.65596
G1 X99.617 Y101.721 E71.67491
G1 X99.226 Y101.784 E71.68808
G1 X98.631 Y102.003 E71.70917
G1 X98.17 Y102.208 E71.72595
G1 X97.928 Y102.264 E71.73421
G1 X97.789 Y102.345 E71.73956
G1 X97.718 Y102.586 E71.74792
G1 X97.77 Y103.218 E71.76901
G1 X97.82 Y105.531 E71.84596
G1 X97.88 Y105.995 E71.86152
G1 X97.929 Y106.74 E71.88635
G1 X97.999 Y107.502 E71.9118
G1 X98.056 Y108.637 E71.9496
G1 X98.089 Y108.848 E71.9567
G1 X98.134 Y109.319 E71.97244
G1 X98.221 Y111.66 E72.05035
G1 F944.3 X98.273 Y114.199 E72.13165
G1 F979.9 X98.397 Y114.309 E72.13676
G1 F2700 E67.13676
;MESH:NONMESH
G0 F300 X98.397 Y114.309 Z8.6
G0 F9000 X98.426 Y111.763
G0 X99.215 Y102.153
;TIME_ELAPSED:361.094014
;LAYER:42
;TYPE:WALL-INNER
;MESH:glasses_0.ply
G1 F2700 E72.13676
G1 F2264.7 X99.797 Y101.946 E72.14493
G1 F4236.3 X100.52 Y101.714 E72.1503
G1 F10288.1 X100.798 Y101.571 E72.15121
G0 F9000 X100.351 Y101.77
G0 X99.159 Y102.249
G0 X98.608 Y103.164
G0 X98.28 Y106.171
G1 F1286 X98.374 Y105.776 E72.16066
G1 F1586.3 X98.388 Y105.055 E72.17427
G1 F1267.9 X98.47 Y104.068 E72.19766
G1 F1097.8 X98.481 Y103.196 E72.22144
G1 F950.1 X98.546 Y102.931 E72.23004
G1 F857.3 X98.877 Y102.38 E72.25249
G1 X98.524 Y102.548 E72.26614
G1 F904.7 X98.163 Y102.67 E72.27875
G1 F1011.5 X98.144 Y103.219 E72.29502
G1 F1104.6 X98.152 Y104.068 E72.31803
G1 F1272.4 X98.136 Y105.088 E72.34204
G1 F1481.8 X98.139 Y105.442 E72.34919
G1 F1636.7 X98.173 Y105.782 E72.35544
G1 F1281.4 X98.28 Y106.171 E72.36487
G1 F1216.5 X98.315 Y107.448 E72.39631
G1 F1765.1 X98.341 Y108.682 E72.41724
G1 F2647.7 X98.377 Y109.334 E72.42463
G1 F4866 X98.404 Y110.618 E72.43253
G1 F13336.4 X98.431 Y111.902 E72.43541
G1 F2700 E67.43541
G0 F9000 X98.377 Y109.33
G0 X98.414 Y107.232
G0 X99.497 Y107.254
G0 X112.153 Y99.943
G0 X112.203 Y98.877
G1 F2700 E72.43541
G1 F36008.4 X112.859 Y98.879 E72.43596
G1 F2700 E67.43596
G0 F9000 X113.39 Y99.908
G0 X123.531 Y102.383
G0 X124.158 Y101.506
G1 F2700 E72.43596
G1 F10002.3 X124.555 Y101.693 E72.43727
G1 F5374.4 X124.848 Y101.778 E72.43897
G1 F8573.4 X125.203 Y101.899 E72.44028
G1 F2700 E67.44028
G0 F9000 X125.175 Y101.936
G0 X125.888 Y102.175
G0 X126.739 Y105.718
G1 F2700 E72.44028
G1 F1111.4 X126.754 Y106.494 E72.46119
G1 F1379.6 X126.739 Y107.528 E72.48364
G1 F1706.6 X126.723 Y108.562 E72.50178
G1 F2000.5 X126.717 Y109.334 E72.51333
G1 F2628.3 X126.663 Y110.829 E72.53038
G1 F5539.7 X126.627 Y112.393 E72.53883
G1 F18951.8 X126.632 Y112.625 E72.5392
G0 F9000 X126.662 Y110.861
G0 X126.739 Y105.718
G1 F1143.1 X126.797 Y105.339 E72.54924
G1 F1286 X126.853 Y104.55 E72.56766
G1 F1196.3 X126.884 Y104.318 E72.57351
G1 F1139.5 X126.903 Y103.223 E72.60229
G1 F1046.8 X126.882 Y102.756 E72.61566
G1 F968 X126.294 Y102.517 E72.63529
G1 F947.6 X126.426 Y102.716 E72.64284
G1 X126.521 Y102.955 E72.65097
G1 F1023 X126.58 Y103.224 E72.65903
G1 F1135.9 X126.574 Y104.314 E72.68776
G1 F1212.4 X126.56 Y104.642 E72.69587
G1 F1314.2 X126.561 Y105.034 E72.7048
G1 F1353.7 X126.629 Y105.351 E72.71197
G1 F1143.1 X126.739 Y105.718 E72.722
G1 F2700 E67.722
G0 F9000 X126.63 Y106.513
G0 X125.547 Y106.558
G0 X99.456 Y113.462
G0 X98.486 Y113.413
;TYPE:WALL-OUTER
G1 F2700 E72.722
G1 F992 X98.617 Y113.285 E72.72753
G1 F957.7 X98.637 Y112.635 E72.74786
G1 F911.6 X98.626 Y109.301 E72.85737
G1 F900.2 X98.633 Y107.233 E72.92615
G1 X98.663 Y106.049 E72.96554
G1 X98.711 Y105.094 E72.99734
G1 X98.829 Y104.1 E73.03064
G1 X98.847 Y103.227 E73.05968
G1 X99.318 Y102.441 E73.09016
G1 X99.574 Y102.336 E73.09936
G1 X99.89 Y102.18 E73.11108
G1 X100.269 Y102.081 E73.12411
G1 X100.631 Y101.919 E73.1373
G1 F942.6 X101.189 Y101.568 E73.15824
G1 F1025.9 X101.532 Y101.337 E73.17031
G1 F1062.2 X101.758 Y101.207 E73.17766
G1 X102.002 Y101.046 E73.1859
G1 F1003 X102.303 Y100.94 E73.19542
G1 F947.6 X102.488 Y100.856 E73.20184
G1 F950.1 X103.19 Y100.601 E73.22538
G1 F952.6 X103.654 Y100.481 E73.24044
G1 F1005.8 X103.897 Y100.373 E73.24836
G1 F1074.9 X104.155 Y100.282 E73.25598
G1 F1097.8 X104.632 Y100.141 E73.26955
G1 F1046.8 X105.515 Y100.001 E73.29512
G1 F1052.9 X105.861 Y99.886 E73.30549
G1 F1101.2 X106.364 Y99.781 E73.31946
G1 F1125.3 X106.73 Y99.662 E73.3297
G1 F1180.6 X107.15 Y99.559 E73.34067
G1 F1204.3 X107.526 Y99.439 E73.35048
G1 F1309.4 X108.147 Y99.343 E73.36485
G1 F1469.7 X108.385 Y99.283 E73.36985
G1 F1545.4 X108.882 Y99.215 E73.37957
G1 F1457.8 X109.723 Y99.16 E73.39688
G1 F1272.4 X110.707 Y99.175 E73.42003
G1 F1220.6 X111.351 Y99.102 E73.43593
G1 F1169.1 X111.483 Y99.066 E73.43944
G1 F986.5 X111.746 Y99.049 E73.44743
G1 F900.2 X112.423 Y99.094 E73.47
G1 X112.876 Y99.085 E73.48507
G1 X113.332 Y99.045 E73.5003
G1 F1028.8 X113.655 Y99.086 E73.50977
G1 F1246 X113.769 Y99.11 E73.51257
G1 F1259 X114.299 Y99.165 E73.52524
G1 X114.749 Y99.161 E73.53594
G1 F1364 X115.471 Y99.172 E73.5518
G1 F1475.8 X116.102 Y99.217 E73.56463
G1 F1481.8 X116.67 Y99.311 E73.57626
G1 F1423.3 X116.82 Y99.347 E73.57951
G1 F1295.3 X117.542 Y99.445 E73.59635
G1 F1188.4 X117.874 Y99.561 E73.60521
G1 F1192.3 X118.202 Y99.632 E73.61364
G1 F1161.6 X118.758 Y99.786 E73.62851
G1 F1132.3 X119.186 Y99.873 E73.64006
G1 F1071.7 X119.574 Y100.004 E73.6515
G1 F1020.1 X119.953 Y100.079 E73.66284
G1 F1081.3 X120.424 Y100.153 E73.67604
G1 F1118.3 X120.739 Y100.258 E73.68493
G1 F1121.8 X120.909 Y100.302 E73.68962
G1 F1101.2 X121.175 Y100.401 E73.69734
G1 F1046.8 X121.355 Y100.483 E73.70299
G1 F1034.7 X121.81 Y100.607 E73.71664
G1 F1008.6 X122.056 Y100.711 E73.72457
G1 F997.5 X122.576 Y100.885 E73.74103
G1 F1023 X122.733 Y100.951 E73.74601
G1 F1052.9 X123.062 Y101.054 E73.75582
G1 F1068.5 X123.535 Y101.343 E73.77135
G1 F973.2 X124.004 Y101.656 E73.7887
G1 F904.7 X124.465 Y101.906 E73.80605
G1 F900.2 X124.916 Y102.045 E73.82175
G1 F918.6 X125.407 Y102.147 E73.83809
G1 X125.727 Y102.332 E73.85014
G1 F900.2 X125.958 Y102.716 E73.86505
G1 X126.083 Y102.903 E73.87253
G1 X126.225 Y103.275 E73.88577
G1 X126.217 Y104.652 E73.93157
G1 X126.229 Y105.076 E73.94568
G1 X126.284 Y105.318 E73.95393
G1 X126.364 Y105.782 E73.96959
G1 X126.411 Y106.524 E73.99432
G1 X126.426 Y107.467 E74.02569
G1 X126.433 Y109.118 E74.0806
G1 X126.413 Y110.829 E74.13752
G1 X126.412 Y112.408 E74.19003
G1 F930.4 X126.449 Y113.083 E74.21179
G1 F962.8 X126.592 Y113.237 E74.21832
G1 X126.798 Y113.262 E74.22478
G1 F930.4 X126.836 Y112.63 E74.24515
G1 F900.2 X126.848 Y112.165 E74.26062
G1 X126.951 Y110.064 E74.33058
G1 X127.004 Y109.338 E74.3548
G1 X127.016 Y108.57 E74.38034
G1 X127.048 Y107.566 E74.41375
G1 X127.097 Y106.529 E74.44828
G1 X127.131 Y105.337 E74.48794
G1 X127.191 Y104.63 E74.51154
G1 X127.238 Y104.366 E74.52046
G1 X127.264 Y103.226 E74.55839
G1 X127.285 Y102.797 E74.57267
G1 X127.262 Y102.509 E74.58228
G1 X127.113 Y102.402 E74.58838
G1 X126.424 Y102.162 E74.61265
G1 F902.5 X126.108 Y102.007 E74.62433
G1 X125.958 Y101.965 E74.6295
G1 F904.7 X125.72 Y101.874 E74.63793
G1 F920.9 X125.515 Y101.773 E74.64536
G1 F916.2 X125.251 Y101.699 E74.65432
G1 F900.2 X124.927 Y101.555 E74.66611
G1 X124.556 Y101.454 E74.6789
G1 X124.225 Y101.312 E74.69088
G1 F918.6 X124.098 Y101.271 E74.69523
G1 F989.2 X123.703 Y101.045 E74.709
G1 F1065.3 X123.613 Y101.006 E74.71176
G1 F1097.8 X123.261 Y100.797 E74.72292
G1 F1059.1 X122.778 Y100.581 E74.73788
G1 F1014.3 X122.667 Y100.544 E74.74134
G1 F1000.2 X122.429 Y100.444 E74.74906
G1 F975.8 X122.172 Y100.358 E74.75738
G1 F1049.8 X121.028 Y100.011 E74.79147
G1 F1125.3 X120.595 Y99.866 E74.80362
G1 F1111.4 X120.351 Y99.819 E74.81032
G1 F1052.9 X119.651 Y99.651 E74.83079
G1 F1068.5 X119.19 Y99.558 E74.84397
G1 F1135.9 X118.576 Y99.397 E74.8607
G1 F1172.9 X118.254 Y99.343 E74.86903
G1 F1196.3 X117.96 Y99.263 E74.87666
G1 F1188.4 X117.612 Y99.154 E74.88585
G1 F1295.3 X116.853 Y99.09 E74.90346
G1 F1434.6 X115.929 Y98.959 E74.92293
G1 F1417.7 X115.183 Y98.899 E74.93874
G1 F1286 X114.315 Y98.87 E74.95896
G1 F1259 X113.803 Y98.835 E74.97116
G1 F1062.2 X113.373 Y98.745 E74.98355
G1 F900.2 X113.327 Y98.728 E74.98518
G1 X112.749 Y98.661 E75.00453
G1 X112.182 Y98.676 E75.0234
G1 X111.72 Y98.728 E75.03886
G1 F1056 X111.255 Y98.832 E75.05237
G1 F1229 X110.693 Y98.871 E75.0661
G1 F1272.4 X109.728 Y98.897 E75.08881
G1 F1395.7 X109.605 Y98.915 E75.09148
G1 F1452 X109.134 Y98.953 E75.10122
G1 F1475.8 X108.192 Y99.08 E75.12051
G1 F1319 X107.408 Y99.157 E75.13839
G1 F1204.3 X106.812 Y99.341 E75.1539
G1 F1157.8 X106.487 Y99.396 E75.16242
G1 F1121.8 X105.88 Y99.561 E75.17921
G1 F1078.1 X104.963 Y99.738 E75.20515
G1 F1056 X104.71 Y99.8 E75.21253
G1 F1081.3 X104.346 Y99.874 E75.22282
G1 F1059.1 X103.753 Y100.065 E75.24043
G1 F997.5 X103.066 Y100.245 E75.26175
G1 F928.1 X102.672 Y100.369 E75.27508
G1 F925.7 X102.158 Y100.588 E75.29315
G1 F997.5 X101.748 Y100.802 E75.30703
G1 F1068.5 X101.461 Y100.997 E75.31675
G1 F1071.7 X101.361 Y101.044 E75.31984
G1 F1005.8 X100.951 Y101.283 E75.33397
G1 F928.1 X100.483 Y101.484 E75.3504
G1 F900.2 X100.115 Y101.569 E75.36296
G1 X99.805 Y101.687 E75.37399
G1 X99.382 Y101.777 E75.38838
G1 X98.693 Y102.009 E75.41256
G1 X98.39 Y102.159 E75.4238
G1 X97.939 Y102.314 E75.43967
G1 X97.79 Y102.406 E75.44549
G1 X97.727 Y102.62 E75.45291
G1 X97.777 Y103.226 E75.47313
G1 X97.819 Y105.462 E75.54752
G1 F902.5 X97.87 Y105.806 E75.55905
G1 X98 Y107.479 E75.61473
G1 F900.2 X98.056 Y108.713 E75.65581
G1 X98.128 Y109.343 E75.6769
G1 X98.18 Y110.755 E75.7239
G1 X98.219 Y111.488 E75.74831
G1 F945.1 X98.259 Y113.293 E75.80551
G1 F992 X98.396 Y113.413 E75.81101
G1 X98.486 Y113.413 E75.81372
G1 F2700 E70.81372
;MESH:NONMESH
G0 F300 X98.486 Y113.413 Z8.8
G0 F9000 X98.434 Y112.068
G0 X99.27 Y102.142
;TIME_ELAPSED:373.362531
;LAYER:43
;TYPE:WALL-INNER
;MESH:glasses_0.ply
G1 F2700 E75.81372
G1 F2434.3 X99.492 Y102.045 E75.8165
G1 F3999.2 X99.864 Y101.935 E75.81921
G1 F5507.1 X100.23 Y101.807 E75.82118
G1 F6460.2 X100.512 Y101.726 E75.82245
G1 F18662.9 X100.634 Y101.669 E75.82265
G0 F9000 X99.542 Y102.027
G0 X99.2 Y102.227
G0 X98.671 Y103.093
G0 X98.288 Y106.162
G1 F1097.8 X98.319 Y107.418 E75.85462
G1 F1562.5 X98.347 Y108.773 E75.87884
G1 F2210.1 X98.379 Y109.343 E75.88606
G1 F3651.4 X98.407 Y110.581 E75.89553
G1 F10179.8 X98.435 Y111.819 E75.89893
G0 F9000 X98.393 Y109.922
G0 X98.288 Y106.162
G1 F1187 X98.378 Y105.766 E75.90849
G1 F1527 X98.377 Y105.399 E75.9152
G1 F1371.2 X98.389 Y105.07 E75.92191
G1 F1182.9 X98.471 Y104.091 E75.94511
G1 F1036.8 X98.48 Y103.469 E75.96187
G1 F951.7 X98.532 Y102.995 E75.97586
G1 F850.5 X98.744 Y102.635 E75.98958
G1 F805.6 X98.851 Y102.424 E75.99779
G1 X98.599 Y102.553 E76.0076
G1 F850.5 X98.168 Y102.706 E76.02262
G1 F951.7 X98.148 Y103.468 E76.045
G1 F1036.8 X98.153 Y104.09 E76.06176
G1 F1212.8 X98.14 Y105.41 E76.09216
G1 F1527 X98.176 Y105.778 E76.09892
G1 F1467 X98.22 Y105.899 E76.10138
G1 F1083.7 X98.288 Y106.162 E76.10838
G1 F2700 E71.10838
G0 F9000 X98.494 Y105.095
G0 X99.574 Y105.192
G0 X125.452 Y105.657
G0 X126.739 Y105.813
G1 F2700 E76.10838
G1 F1036.8 X126.749 Y106.511 E76.12718
G1 F1253.5 X126.73 Y107.525 E76.14979
G1 F1548.1 X126.709 Y109.452 E76.18456
G1 F2167.3 X126.654 Y110.988 E76.20437
G1 F4731.4 X126.63 Y112.169 E76.21134
G0 F9000 X126.648 Y111.249
G0 X126.739 Y105.813
G1 F1094.2 X126.798 Y105.415 E76.22161
G1 F1212.8 X126.854 Y104.562 E76.2413
G1 F1108.7 X126.884 Y104.341 E76.24692
G1 F1066.5 X126.899 Y103.489 E76.26924
G1 F968.1 X126.892 Y102.817 E76.28863
G1 F895.8 X126.325 Y102.582 E76.30777
G1 X126.447 Y102.802 E76.31561
G1 F905.5 X126.534 Y103.04 E76.32343
G1 F973.7 X126.577 Y103.405 E76.33397
G1 F1059.7 X126.572 Y104.337 E76.35854
G1 F1116.1 X126.561 Y104.601 E76.36515
G1 F1221.6 X126.56 Y105.119 E76.377
G1 F1292 X126.626 Y105.431 E76.38389
G1 F1094.2 X126.739 Y105.813 E76.39406
G1 F2700 E71.39406
G0 F9000 X126.622 Y106.53
G0 X125.539 Y106.557
G0 X99.456 Y112.895
G0 X98.51 Y112.752
;TYPE:WALL-OUTER
G1 F2700 E76.39406
G1 F865.8 X98.636 Y112.681 E76.39873
G1 F848.3 X98.648 Y111.009 E76.45378
G1 F839.8 X98.638 Y108.774 E76.52812
G1 X98.643 Y107.425 E76.57299
G1 X98.681 Y105.703 E76.63028
G1 X98.713 Y105.108 E76.65009
G1 X98.829 Y104.123 E76.68308
G1 X98.849 Y103.448 E76.70554
G1 X98.916 Y103.146 E76.71583
G1 X99.107 Y102.824 E76.72828
G1 X99.182 Y102.66 E76.73428
G1 X99.363 Y102.408 E76.7446
G1 X99.66 Y102.25 E76.75579
G1 X99.896 Y102.16 E76.76419
G1 X100.088 Y102.109 E76.7708
G1 X100.605 Y101.922 E76.78908
G1 F863.6 X101.038 Y101.673 E76.80524
G1 F946.3 X101.528 Y101.361 E76.82239
G1 F1008.8 X101.761 Y101.225 E76.82986
G1 X102.007 Y101.064 E76.838
G1 F962.6 X102.294 Y100.959 E76.84687
G1 F915.3 X102.479 Y100.87 E76.85313
G1 F905.5 X102.974 Y100.7 E76.86928
G1 F907.9 X103.179 Y100.614 E76.87612
G1 F912.9 X103.655 Y100.488 E76.89118
G1 F959.8 X103.906 Y100.377 E76.89917
G1 F1043.3 X104.614 Y100.153 E76.91905
G1 F996.8 X105.497 Y100.016 E76.94409
G1 X105.85 Y99.902 E76.95449
G1 F1036.8 X106.363 Y99.796 E76.9686
G1 F1063.1 X106.74 Y99.673 E76.97902
G1 F1105 X107.164 Y99.572 E76.99004
G1 F1123.5 X107.53 Y99.455 E76.99959
G1 F1226 X108.19 Y99.357 E77.01479
G1 F1354.6 X108.381 Y99.31 E77.01885
G1 F1417.4 X108.875 Y99.24 E77.02868
G1 F1333.1 X109.834 Y99.184 E77.04881
G1 F1166.4 X110.694 Y99.197 E77.06941
G1 F1116.1 X111.313 Y99.146 E77.08495
G1 F1021.1 X111.804 Y99.081 E77.0985
G1 F886.4 X112.762 Y99.08 E77.12869
G1 F879.4 X113.232 Y99.089 E77.14362
G1 F1024.2 X113.848 Y99.157 E77.16052
G1 F1154.4 X114.307 Y99.189 E77.17166
G1 F1166.4 X114.758 Y99.184 E77.18246
G1 F1277.3 X115.582 Y99.196 E77.20048
G1 F1376.8 X116.191 Y99.255 E77.21289
G1 F1343.7 X116.76 Y99.357 E77.22491
G1 F1221.6 X117.384 Y99.438 E77.2393
G1 F1131.1 X117.849 Y99.57 E77.25124
G1 F1087.2 X118.472 Y99.713 E77.26766
G1 F1059.7 X118.765 Y99.8 E77.27572
G1 F1076.7 X119.182 Y99.883 E77.28675
G1 F1021.1 X119.63 Y100.03 E77.29964
G1 F1014.9 X120.422 Y100.161 E77.32174
G1 F1056.4 X121.173 Y100.408 E77.34264
G1 F1002.8 X121.374 Y100.498 E77.34878
G1 F991 X121.787 Y100.608 E77.36082
G1 F973.7 X122.084 Y100.732 E77.37006
G1 F954.4 X122.571 Y100.894 E77.38508
G1 F973.7 X122.73 Y100.969 E77.39012
G1 F979.4 X123.023 Y101.048 E77.39878
G1 F1021.1 X123.024 Y101.063 E77.39919
G1 F1027.3 X123.551 Y101.376 E77.41585
G1 F925.4 X124.007 Y101.667 E77.43218
G1 F865.8 X124.203 Y101.752 E77.43907
G1 F844.1 X124.45 Y101.884 E77.44834
G1 F859.2 X125.192 Y102.092 E77.4734
G1 F898.2 X125.369 Y102.131 E77.47903
G1 F886.4 X125.768 Y102.325 E77.49301
G1 F854.8 X125.971 Y102.745 E77.50826
G1 F839.8 X126.085 Y102.94 E77.51577
G1 X126.187 Y103.222 E77.52575
G1 X126.219 Y103.454 E77.53353
G1 X126.215 Y104.549 E77.56995
G1 X126.23 Y105.158 E77.59022
G1 X126.305 Y105.508 E77.60212
G1 X126.368 Y105.876 E77.61454
G1 X126.403 Y106.538 E77.63659
G1 X126.417 Y109.13 E77.7228
G1 X126.395 Y111.011 E77.78537
G1 X126.417 Y112.181 E77.82429
G1 X126.436 Y112.498 E77.83485
G1 X126.562 Y112.578 E77.83981
G1 X126.818 Y112.587 E77.84833
G1 X126.913 Y111.001 E77.90118
G1 X126.959 Y110.056 E77.93265
G1 X127.005 Y109.465 E77.95236
G1 X127.017 Y108.655 E77.97931
G1 X127.051 Y107.541 E78.01638
G1 X127.088 Y106.789 E78.04142
G1 X127.13 Y105.348 E78.08937
G1 X127.196 Y104.623 E78.11358
G1 X127.239 Y104.389 E78.12149
G1 X127.288 Y102.589 E78.18138
G1 X127.114 Y102.453 E78.18873
G1 X126.897 Y102.4 E78.19616
G1 X126.412 Y102.199 E78.21362
G1 X126.059 Y102.03 E78.22664
G1 X125.845 Y101.958 E78.23415
G1 F870.3 X125.479 Y101.775 E78.24728
G1 F893.4 X125.25 Y101.718 E78.25466
G1 F852.6 X124.894 Y101.582 E78.26714
G1 F825.4 X124.551 Y101.487 E78.27919
G1 F848.3 X124.167 Y101.313 E78.29307
G1 F884 X124.071 Y101.279 E78.29629
G1 F954.4 X123.617 Y101.035 E78.31137
G1 F1024.2 X123.149 Y100.767 E78.32608
G1 F1008.8 X123.123 Y100.783 E78.32693
G1 F973.7 X122.693 Y100.571 E78.34068
G1 F957.1 X122.118 Y100.361 E78.35855
G1 F959.8 X121.486 Y100.172 E78.37774
G1 F993.9 X121.33 Y100.116 E78.3824
G1 F1053.1 X121.047 Y100.038 E78.39019
G1 F1080.2 X120.559 Y99.873 E78.40351
G1 F1069.8 X120.353 Y99.835 E78.40898
G1 F1018 X119.61 Y99.656 E78.42995
G1 F1030.5 X119.18 Y99.573 E78.44182
G1 F1083.7 X118.543 Y99.406 E78.4588
G1 F1112.4 X118.186 Y99.351 E78.46787
G1 F1150.5 X117.584 Y99.168 E78.48314
G1 F1212.8 X116.857 Y99.108 E78.49995
G1 F1333.1 X115.92 Y98.979 E78.51976
G1 F1302.1 X115.047 Y98.913 E78.53855
G1 F1182.9 X114.309 Y98.894 E78.55598
G1 F1154.4 X113.839 Y98.868 E78.56737
G1 F1108.7 X113.518 Y98.808 E78.5756
G1 F976.5 X113.281 Y98.724 E78.58279
G1 F879.4 X112.76 Y98.684 E78.59939
G1 F850.5 X112.363 Y98.688 E78.61243
G1 F886.4 X111.762 Y98.722 E78.6314
G1 F985.1 X111.538 Y98.802 E78.63814
G1 F1090.7 X111.25 Y98.856 E78.64564
G1 F1116.1 X110.683 Y98.889 E78.65986
G1 F1166.4 X109.82 Y98.915 E78.68054
G1 F1297 X109.135 Y98.975 E78.69534
G1 F1382.4 X108.332 Y99.075 E78.71169
G1 F1371.2 X108.192 Y99.1 E78.71459
G1 F1239.6 X107.524 Y99.159 E78.7297
G1 F1131.1 X107.278 Y99.216 E78.73594
G1 F1119.8 X106.81 Y99.356 E78.74812
G1 F1087.2 X106.51 Y99.407 E78.75594
G1 F1030.5 X106.275 Y99.477 E78.76259
G1 F1040 X105.859 Y99.582 E78.77411
G1 F1027.3 X104.935 Y99.762 E78.79971
G1 F1021.1 X104.709 Y99.819 E78.80609
G1 F1040 X104.376 Y99.883 E78.81519
G1 F1014.9 X103.752 Y100.083 E78.83323
G1 F946.3 X103.447 Y100.151 E78.84245
G1 F881.7 X102.711 Y100.376 E78.86683
G1 F886.4 X102.198 Y100.592 E78.88437
G1 F954.4 X101.783 Y100.808 E78.89807
G1 F1011.8 X101.459 Y101.021 E78.90877
G1 F957.1 X100.942 Y101.306 E78.926
G1 F870.3 X100.511 Y101.504 E78.94123
G1 F839.8 X100.163 Y101.58 E78.95307
G1 X99.795 Y101.721 E78.96618
G1 X99.412 Y101.799 E78.97918
G1 X98.748 Y102.021 E79.00247
G1 X98.415 Y102.189 E79.01487
G1 X98.206 Y102.258 E79.02219
G1 X97.947 Y102.367 E79.03154
G1 X97.791 Y102.468 E79.03772
G1 X97.739 Y102.635 E79.04354
G1 X97.776 Y103.202 E79.06244
G1 X97.82 Y105.43 E79.13655
G1 F841.9 X97.89 Y105.899 E79.15229
G1 X97.939 Y106.766 E79.1811
G1 F839.8 X97.998 Y107.453 E79.20403
G1 X98.057 Y108.805 E79.24904
G1 X98.118 Y109.354 E79.26741
G1 X98.179 Y110.765 E79.31439
G1 X98.22 Y111.46 E79.33754
G1 F857 X98.258 Y112.702 E79.37804
G1 F874.8 X98.51 Y112.752 E79.38625
G1 F2700 E74.38625
;MESH:NONMESH
G0 F300 X98.51 Y112.752 Z9
G0 F9000 X98.437 Y111.91
G0 X99.532 Y102.04
;TIME_ELAPSED:384.583015
;LAYER:44
;TYPE:WALL-INNER
;MESH:glasses_0.ply
G1 F2700 E79.38625
G1 F7548.6 X99.85 Y101.956 E79.38742
G1 F12983.7 X100.365 Y101.779 E79.38856
G1 F20287 X100.51 Y101.742 E79.38875
G0 F9000 X99.342 Y102.128
G0 X98.686 Y103.099
G0 X98.293 Y106.279
G1 F1138.9 X98.386 Y105.884 E79.39837
G1 F1455.6 X98.387 Y105.414 E79.40709
G1 F1298.4 X98.398 Y105.121 E79.41318
G1 F1138.9 X98.473 Y104.294 E79.43286
G1 F986.6 X98.493 Y103.382 E79.45782
G1 F861 X98.557 Y102.993 E79.47017
G1 F787.8 X98.715 Y102.728 E79.48074
G1 X98.824 Y102.476 E79.49015
G1 X98.554 Y102.607 E79.50043
G1 F828 X98.172 Y102.762 E79.51387
G1 F916.9 X98.15 Y103.481 E79.53504
G1 F998.7 X98.157 Y104.284 E79.55674
G1 F1163.4 X98.143 Y105.42 E79.5831
G1 F1387.1 X98.165 Y105.596 E79.58655
G1 F1523.9 X98.184 Y105.89 E79.59177
G1 F1138.9 X98.293 Y106.279 E79.60134
G1 F1023.9 X98.326 Y107.452 E79.63227
G1 F1393.1 X98.354 Y108.888 E79.6601
G1 F1865.5 X98.38 Y109.352 E79.66682
G1 F2750.8 X98.415 Y110.761 E79.68065
G1 F6242.2 X98.44 Y111.717 E79.68479
G1 F2700 E74.68479
G0 F9000 X98.408 Y110.483
G0 X98.438 Y111.146
G0 X99.523 Y111.163
G0 X125.513 Y110.927
G0 X126.637 Y111.648
G1 F2700 E79.68479
G1 F3182.3 X126.653 Y110.95 E79.69071
G1 F1813.4 X126.698 Y109.721 E79.70901
G1 F1436.2 X126.712 Y108.274 E79.7362
G1 F1176.1 X126.746 Y106.525 E79.77635
G1 F951.9 X126.733 Y105.827 E79.79615
G1 F1033.7 X126.804 Y105.364 E79.80838
G1 F1180.3 X126.855 Y104.619 E79.82545
G1 F1067.7 X126.882 Y104.415 E79.83065
G1 F1020.7 X126.901 Y103.501 E79.85483
G1 F943.6 X126.892 Y102.859 E79.87319
G1 F896.7 X126.366 Y102.633 E79.89042
G1 F919.5 X126.542 Y103.078 E79.90447
G1 F968.9 X126.577 Y103.498 E79.91621
G1 F1020.7 X126.556 Y105.293 E79.96368
G1 F946.3 X126.733 Y105.827 E79.97972
G1 F2700 E74.97972
G0 F9000 X126.61 Y106.54
G0 X125.527 Y106.562
G0 X99.524 Y111.011
G0 X98.633 Y112.297
;TYPE:WALL-OUTER
G1 F2700 E79.97972
G1 F819.7 X98.66 Y111.019 E80.02181
G1 F811.5 X98.653 Y109.194 E80.08251
G1 X98.661 Y107.02 E80.15482
G1 X98.687 Y105.898 E80.19215
G1 X98.723 Y105.162 E80.21666
G1 X98.83 Y104.321 E80.24485
G1 X98.857 Y103.457 E80.2736
G1 X98.922 Y103.172 E80.28333
G1 X99.082 Y102.906 E80.29365
G1 X99.175 Y102.675 E80.30193
G1 X99.367 Y102.398 E80.31314
G1 X99.657 Y102.235 E80.32421
G1 X100.011 Y102.13 E80.33649
G1 X100.141 Y102.076 E80.34117
G1 X100.592 Y101.928 E80.35696
G1 F845.3 X101.045 Y101.689 E80.37331
G1 F938.1 X102.016 Y101.08 E80.40629
G1 F957.5 X102.281 Y100.98 E80.41427
G1 F919.5 X102.495 Y100.878 E80.42123
G1 F922.1 X103.21 Y100.615 E80.44353
G1 F914.3 X103.621 Y100.502 E80.45611
G1 F957.5 X103.912 Y100.381 E80.46499
G1 F1040.4 X104.615 Y100.16 E80.48411
G1 F992.6 X105.458 Y100.031 E80.5073
G1 F977.7 X105.798 Y99.929 E80.5171
G1 F1020.7 X106.35 Y99.809 E80.53204
G1 F1043.7 X106.733 Y99.684 E80.54245
G1 F1078.4 X107.166 Y99.584 E80.55358
G1 F1104.1 X107.548 Y99.467 E80.56334
G1 F1202.2 X108.205 Y99.374 E80.57824
G1 F1314.1 X108.388 Y99.33 E80.58211
G1 F1363.8 X108.884 Y99.262 E80.59201
G1 F1314.1 X109.712 Y99.207 E80.60906
G1 F1155.1 X110.733 Y99.211 E80.63291
G1 F1064.2 X111.191 Y99.188 E80.64454
G1 F966 X111.874 Y99.105 E80.66376
G1 F863.3 X112.533 Y99.091 E80.68437
G1 F851.9 X113.142 Y99.106 E80.70367
G1 F940.8 X113.521 Y99.154 E80.71463
G1 F1074.8 X113.865 Y99.184 E80.7233
G1 F1107.8 X114.297 Y99.208 E80.73384
G1 F1134.9 X114.759 Y99.201 E80.74483
G1 F1229.5 X115.472 Y99.214 E80.76049
G1 F1330.3 X116.095 Y99.261 E80.77316
G1 F1308.8 X116.729 Y99.369 E80.78642
G1 F1197.8 X117.515 Y99.471 E80.80428
G1 F1107.8 X117.864 Y99.588 E80.81325
G1 F1067.7 X118.562 Y99.745 E80.83134
G1 F1057.3 X118.802 Y99.817 E80.83773
G1 F1047.1 X119.274 Y99.92 E80.85019
G1 F998.7 X119.643 Y100.036 E80.86064
G1 F1014.3 X120.421 Y100.166 E80.88163
G1 F1071.3 X120.91 Y100.32 E80.89454
G1 F1040.4 X121.171 Y100.414 E80.90174
G1 F1001.8 X121.394 Y100.515 E80.90834
G1 F974.8 X121.878 Y100.654 E80.92228
G1 F954.7 X122.094 Y100.75 E80.92896
G1 X122.561 Y100.908 E80.9429
G1 F971.8 X122.725 Y100.987 E80.94795
G1 F1017.5 X123.057 Y101.099 E80.95725
G1 F1020.7 X123.549 Y101.396 E80.97244
G1 F966 X123.665 Y101.477 E80.9764
G1 F909.2 X124.005 Y101.678 E80.98812
G1 F865.6 X124.243 Y101.779 E80.99618
G1 F847.5 X124.461 Y101.892 E81.004
G1 F840.9 X124.904 Y102.017 E81.01878
G1 F886.9 X125.358 Y102.127 E81.03299
G1 F916.9 X125.68 Y102.285 E81.04355
G1 F856.4 X125.855 Y102.476 E81.05171
G1 F811.5 X125.975 Y102.764 E81.06209
G1 X126.073 Y102.943 E81.06888
G1 X126.18 Y103.23 E81.07907
G1 X126.216 Y103.497 E81.08803
G1 X126.213 Y104.442 E81.11946
G1 X126.23 Y105.274 E81.14714
G1 X126.355 Y105.902 E81.16843
G1 X126.392 Y106.552 E81.19009
G1 X126.398 Y107.026 E81.20585
G1 X126.391 Y108.276 E81.24743
G1 X126.4 Y109.145 E81.27633
G1 X126.379 Y110.961 E81.33674
G1 X126.409 Y111.667 E81.36024
G1 X126.446 Y111.947 E81.36964
G1 X126.835 Y111.997 E81.38268
G1 X126.924 Y111.012 E81.41557
G1 X127.003 Y109.726 E81.45843
G1 X127.021 Y108.665 E81.49372
G1 X127.057 Y107.516 E81.53196
G1 X127.101 Y106.534 E81.56465
G1 X127.132 Y105.359 E81.60375
G1 X127.2 Y104.652 E81.62737
G1 X127.239 Y104.455 E81.63405
G1 X127.279 Y102.801 E81.68908
G1 X127.252 Y102.602 E81.69576
G1 X127.114 Y102.486 E81.70175
G1 X126.904 Y102.444 E81.70887
G1 X126.209 Y102.138 E81.73413
G1 F834.4 X126.002 Y102.028 E81.74171
G1 F894.2 X125.742 Y101.932 E81.75008
G1 F924.8 X125.439 Y101.782 E81.75995
G1 F911.8 X125.259 Y101.739 E81.76543
G1 F863.3 X124.772 Y101.567 E81.78157
G1 F828 X124.575 Y101.517 E81.7882
G1 F849.7 X124.166 Y101.34 E81.80235
G1 F906.7 X123.85 Y101.191 E81.81275
G1 F968.9 X123.621 Y101.059 E81.82012
G1 F1020.7 X123.37 Y100.929 E81.82759
G1 F1050.5 X123.166 Y100.81 E81.83366
G1 F1011.2 X122.672 Y100.593 E81.84806
G1 F963.2 X122.071 Y100.366 E81.86606
G1 F971.8 X121.759 Y100.283 E81.87503
G1 F1011.2 X121.258 Y100.111 E81.88917
G1 F1053.9 X120.514 Y99.878 E81.90913
G1 F1071.3 X120.361 Y99.851 E81.91305
G1 F1020.7 X119.572 Y99.662 E81.9345
G1 X119.188 Y99.597 E81.9448
G1 F1067.7 X118.508 Y99.415 E81.96259
G1 F1085.6 X118.263 Y99.377 E81.96876
G1 F1104.1 X117.771 Y99.242 E81.98123
G1 F1111.6 X117.471 Y99.17 E81.98872
G1 F1193.4 X116.859 Y99.125 E82.0026
G1 F1293.2 X115.866 Y98.995 E82.0235
G1 F1253.3 X114.916 Y98.928 E82.04401
G1 F1151 X113.858 Y98.891 E82.06883
G1 F1060.8 X113.525 Y98.84 E82.07741
G1 F930.1 X113.189 Y98.731 E82.08766
G1 F851.9 X112.521 Y98.705 E82.10883
G1 F863.3 X111.833 Y98.74 E82.13037
G1 F951.9 X111.515 Y98.838 E82.13981
G1 F1050.5 X111.253 Y98.879 E82.14662
G1 F1119.3 X109.933 Y98.929 E82.17847
G1 F1171.8 X109.852 Y98.944 E82.18037
G1 F1238.9 X109.137 Y98.997 E82.19599
G1 F1298.4 X108.192 Y99.118 E82.21579
G1 F1202.2 X107.583 Y99.169 E82.22952
G1 F1107.8 X107.276 Y99.235 E82.23717
G1 F1096.6 X106.796 Y99.374 E82.24946
G1 F1074.8 X106.549 Y99.414 E82.25575
G1 F1043.7 X105.87 Y99.602 E82.27397
G1 F995.7 X105.476 Y99.667 E82.28479
G1 F954.7 X105.136 Y99.736 E82.2946
G1 F1004.9 X104.703 Y99.838 E82.30655
G1 F1043.7 X104.415 Y99.89 E82.31412
G1 F1011.2 X103.747 Y100.102 E82.33282
G1 F951.9 X103.572 Y100.14 E82.3379
G1 F906.7 X103.3 Y100.215 E82.3463
G1 F911.8 X103.061 Y100.297 E82.35378
G1 F889.3 X102.7 Y100.397 E82.36515
G1 F884.4 X102.397 Y100.538 E82.37535
G1 F909.2 X102.232 Y100.6 E82.38058
G1 F946.3 X101.935 Y100.765 E82.39027
G1 F995.7 X101.81 Y100.822 E82.39399
G1 F986.6 X101.212 Y101.196 E82.41329
G1 F924.8 X100.867 Y101.368 E82.42454
G1 F845.3 X100.474 Y101.543 E82.43827
G1 F811.5 X100.296 Y101.577 E82.4443
G1 X99.79 Y101.753 E82.46212
G1 X99.505 Y101.808 E82.47177
G1 X99.086 Y101.952 E82.48651
G1 X98.797 Y102.036 E82.49652
G1 X98.401 Y102.231 E82.5112
G1 X97.954 Y102.412 E82.52724
G1 X97.79 Y102.527 E82.5339
G1 X97.746 Y102.655 E82.53841
G1 X97.78 Y103.255 E82.55839
G1 X97.821 Y105.451 E82.63145
G1 X97.858 Y105.663 E82.6386
G1 X97.899 Y106.06 E82.65188
G1 X97.921 Y106.544 E82.66799
G1 X97.994 Y107.484 E82.69935
G1 X98.056 Y108.92 E82.74716
G1 X98.106 Y109.364 E82.76202
G1 X98.171 Y110.775 E82.809
G1 F821.8 X98.263 Y112.319 E82.8598
G1 F830.2 X98.633 Y112.297 E82.87185
;MESH:NONMESH
G0 F300 X98.633 Y112.297 Z9.2
G0 F9000 X98.44 Y111.773
G0 X98.447 Y105.923
G0 X98.615 Y103.446
G0 X98.686 Y103.099
G0 X99.192 Y102.226
G0 X99.524 Y102.065
G0 X99.537 Y102.057
;TIME_ELAPSED:395.305330
;LAYER:45
;TYPE:WALL-INNER
;MESH:glasses_0.ply
G1 F22506.6 X99.765 Y101.991 E82.87213
G0 F9000 X99.174 Y102.219
G0 X98.692 Y103.111
G0 X98.301 Y106.615
G1 F943.4 X98.325 Y107.366 E82.89299
G1 F1250.4 X98.36 Y109.082 E82.92896
G1 F1994.3 X98.395 Y110.106 E82.94242
G1 F5082.1 X98.431 Y111.131 E82.94771
G0 F9000 X98.405 Y110.43
G0 X98.301 Y106.615
G1 F1101.7 X98.396 Y106.22 E82.95737
G1 F1388.1 X98.4 Y105.516 E82.97066
G1 F1202.6 X98.419 Y105.094 E82.97986
G1 F1075.4 X98.473 Y104.516 E82.994
G1 F960.6 X98.488 Y103.437 E83.02343
G1 F840.2 X98.557 Y103.021 E83.03658
G1 F770.4 X98.712 Y102.753 E83.04711
G1 X98.806 Y102.516 E83.05578
G1 X98.562 Y102.633 E83.06498
G1 F807.9 X98.169 Y102.8 E83.07883
G1 F895.1 X98.147 Y103.545 E83.10065
G1 F972.5 X98.159 Y104.508 E83.12659
G1 F1113.4 X98.15 Y105.53 E83.15064
G1 F1340.8 X98.184 Y105.881 E83.15753
G1 F1500.4 X98.194 Y106.221 E83.16347
G1 F1101.7 X98.301 Y106.615 E83.17318
G1 F2700 E78.17318
G0 F9000 X98.513 Y105.387
G0 X99.595 Y105.44
G0 X125.366 Y105.415
G0 X126.724 Y105.851
G1 F2700 E83.17318
G1 F865.6 X126.739 Y106.565 E83.1948
G1 F1075.4 X126.707 Y108.444 E83.24058
G1 F1352.3 X126.703 Y109.746 E83.26581
G1 F1909.7 X126.673 Y110.846 E83.2809
G0 F9000 X126.634 Y110.844
G0 X126.724 Y105.851
G1 F969.5 X126.81 Y105.377 E83.29392
G1 F1189 X126.836 Y104.923 E83.30394
G1 F1064.5 X126.882 Y104.526 E83.31378
G1 F987.8 X126.903 Y103.514 E83.34063
G1 F905.4 X126.895 Y102.891 E83.35866
G1 F849.3 X126.355 Y102.664 E83.37673
G1 F877.7 X126.543 Y103.101 E83.39093
G1 F937.8 X126.577 Y103.51 E83.40239
G1 F1090.3 X126.556 Y105.369 E83.44707
G1 F969.5 X126.724 Y105.851 E83.46086
G1 F2700 E78.46086
G0 F9000 X126.591 Y106.552
G0 X125.508 Y106.588
G0 X99.54 Y107.177
G0 X98.272 Y111.65
;TYPE:WALL-OUTER
G1 F2700 E83.46086
G1 F787.7 X98.606 Y111.61 E83.47205
G1 X98.634 Y111.256 E83.48386
G1 X98.654 Y110.664 E83.50356
G1 X98.676 Y107.163 E83.62001
G1 X98.697 Y106.232 E83.65098
G1 X98.731 Y105.397 E83.67878
G1 X98.753 Y105.137 E83.68746
G1 X98.83 Y104.542 E83.70741
G1 X98.852 Y103.513 E83.74164
G1 X98.925 Y103.187 E83.75276
G1 X99.081 Y102.924 E83.76293
G1 X99.166 Y102.693 E83.77111
G1 X99.367 Y102.388 E83.78326
G1 X99.637 Y102.242 E83.79347
G1 X99.988 Y102.137 E83.80566
G1 F789.7 X100.139 Y102.08 E83.81101
G1 F787.7 X100.595 Y101.939 E83.82689
G1 F822.7 X100.888 Y101.795 E83.83728
G1 F924 X101.786 Y101.254 E83.86701
G1 F997.1 X102.032 Y101.095 E83.87471
G1 F957.7 X102.291 Y100.995 E83.8823
G1 F921.3 X102.498 Y100.892 E83.88888
G1 F926.7 X103.213 Y100.628 E83.91042
G1 F916 X103.599 Y100.519 E83.9219
G1 F960.6 X103.907 Y100.394 E83.93096
G1 F1023 X104.216 Y100.302 E83.93922
G1 F1039.9 X104.619 Y100.165 E83.94994
G1 F990.9 X105.408 Y100.048 E83.97103
G1 F975.5 X105.796 Y99.934 E83.9819
G1 F1043.4 X106.002 Y99.898 E83.98715
G1 F1039.9 X106.321 Y99.826 E83.99539
G1 F1046.8 X106.735 Y99.692 E84.00628
G1 F1068.1 X107.158 Y99.598 E84.01691
G1 F1097.9 X107.558 Y99.477 E84.02688
G1 F1198.1 X108.236 Y99.383 E84.04185
G1 F1291.4 X108.403 Y99.345 E84.04532
G1 F1329.5 X108.874 Y99.281 E84.05469
G1 F1296.7 X109.595 Y99.233 E84.06929
G1 F1175.7 X110.306 Y99.218 E84.08514
G1 F1079.1 X110.702 Y99.225 E84.09475
G1 F1033.1 X111.288 Y99.21 E84.10962
G1 F929.5 X112.001 Y99.122 E84.12987
G1 F847 X112.651 Y99.106 E84.14998
G1 F840.2 X113.059 Y99.128 E84.16272
G1 F918.6 X113.527 Y99.185 E84.17617
G1 F1043.4 X114.294 Y99.223 E84.19545
G1 F1113.4 X114.76 Y99.215 E84.20642
G1 F1226 X115.595 Y99.236 E84.22427
G1 F1312.9 X116.192 Y99.296 E84.23624
G1 F1286.1 X116.721 Y99.385 E84.24717
G1 F1240.5 X116.892 Y99.399 E84.2508
G1 F1180.1 X117.516 Y99.483 E84.26477
G1 F1109.5 X117.881 Y99.606 E84.27387
G1 F1071.7 X118.392 Y99.709 E84.28661
G1 F1060.9 X118.842 Y99.836 E84.29816
G1 F1057.4 X119.259 Y99.923 E84.30872
G1 F1019.7 X119.512 Y99.99 E84.31544
G1 F969.5 X119.69 Y100.052 E84.32053
G1 F1006.7 X120.418 Y100.171 E84.33973
G1 F1053.8 X121.166 Y100.422 E84.35935
G1 F1013.2 X121.396 Y100.526 E84.36588
G1 F987.8 X121.864 Y100.662 E84.3788
G1 F963.6 X122.08 Y100.761 E84.38526
G1 F960.6 X122.494 Y100.893 E84.39711
G1 F984.7 X122.717 Y101.003 E84.40373
G1 F1026.4 X123.052 Y101.117 E84.41276
G1 X123.545 Y101.412 E84.42743
G1 F969.5 X123.673 Y101.5 E84.43163
G1 F910.7 X124.011 Y101.694 E84.44284
G1 F870.4 X124.233 Y101.784 E84.45005
G1 F849.3 X124.516 Y101.916 E84.45968
G1 F877.7 X125.146 Y102.078 E84.4791
G1 F946.2 X125.359 Y102.124 E84.48513
G1 F924 X125.691 Y102.294 E84.49571
G1 F838 X125.869 Y102.469 E84.50351
G1 F787.7 X125.986 Y102.784 E84.51469
G1 X126.169 Y103.203 E84.5299
G1 X126.215 Y103.509 E84.54019
G1 X126.211 Y104.499 E84.57312
G1 X126.231 Y105.416 E84.60362
G1 X126.333 Y105.928 E84.62099
G1 X126.373 Y106.566 E84.64225
G1 X126.379 Y108.448 E84.70485
G1 X126.398 Y109.755 E84.74832
G1 X126.394 Y110.097 E84.7597
G1 X126.408 Y110.796 E84.78295
G1 X126.448 Y111.36 E84.80176
G1 X126.742 Y111.364 E84.81154
G1 X126.843 Y111.393 E84.81503
G1 X126.931 Y110.878 E84.83241
G1 X127.005 Y109.944 E84.86357
G1 X127.027 Y108.745 E84.90346
G1 X127.065 Y107.497 E84.94498
G1 X127.099 Y106.79 E84.96853
G1 X127.136 Y105.373 E85.01567
G1 X127.172 Y104.969 E85.02916
G1 X127.209 Y104.701 E85.03816
G1 X127.239 Y104.57 E85.04263
G1 X127.282 Y102.815 E85.10102
G1 X127.253 Y102.633 E85.10715
G1 X127.118 Y102.515 E85.11311
G1 X126.892 Y102.473 E85.12076
G1 X126.642 Y102.366 E85.1298
G1 X126.457 Y102.273 E85.13669
G1 X126.172 Y102.157 E85.14692
G1 F858.6 X125.395 Y101.786 E85.1732
G1 F932.2 X125.188 Y101.739 E85.17917
G1 F872.8 X124.734 Y101.575 E85.19365
G1 F833.6 X124.569 Y101.536 E85.19898
G1 F856.2 X124.163 Y101.364 E85.21248
G1 F910.7 X123.829 Y101.209 E85.22307
G1 F975.5 X123.569 Y101.06 E85.23112
G1 F1026.4 X123.386 Y100.972 E85.2363
G1 F1050.3 X123.11 Y100.816 E85.24421
G1 F1016.4 X122.848 Y100.711 E85.25149
G1 F981.6 X122.626 Y100.598 E85.25813
G1 F957.7 X122.203 Y100.449 E85.2704
G1 F949.1 X122.022 Y100.373 E85.27582
G1 F981.6 X121.755 Y100.309 E85.28315
G1 F1019.7 X121.241 Y100.127 E85.29716
G1 F1060.9 X121.052 Y100.082 E85.30196
G1 F1079.1 X120.496 Y99.888 E85.31626
G1 F1050.3 X120.117 Y99.818 E85.32587
G1 F1009.9 X119.551 Y99.67 E85.34105
G1 F1033.1 X119.114 Y99.601 E85.35227
G1 F1068.1 X118.458 Y99.419 E85.36897
G1 F1079.1 X118.003 Y99.339 E85.38018
G1 F1097.9 X117.767 Y99.261 E85.38612
G1 F1109.5 X117.409 Y99.179 E85.39479
G1 F1184.6 X116.748 Y99.135 E85.40944
G1 F1275.7 X115.831 Y99.013 E85.42844
G1 F1221.3 X114.754 Y98.94 E85.4516
G1 F1109.5 X113.882 Y98.912 E85.4722
G1 F1033.1 X113.537 Y98.871 E85.48101
G1 F913.3 X113.105 Y98.755 E85.49384
G1 F840.2 X112.65 Y98.73 E85.50805
G1 F847 X111.961 Y98.753 E85.52938
G1 F935 X111.405 Y98.894 E85.54545
G1 F1082.8 X110.058 Y98.943 E85.57806
G1 F1226 X108.844 Y99.048 E85.6041
G1 F1296.7 X108.192 Y99.135 E85.61739
G1 F1189 X107.642 Y99.179 E85.62955
G1 F1101.7 X107.275 Y99.254 E85.63846
G1 F1090.3 X106.808 Y99.387 E85.65013
G1 F1075.4 X106.582 Y99.424 E85.65571
G1 F1057.4 X105.943 Y99.608 E85.67218
G1 F1009.9 X105.52 Y99.672 E85.68328
G1 X104.685 Y99.858 E85.70548
G1 F1050.3 X104.465 Y99.893 E85.71103
G1 F1033.1 X103.821 Y100.103 E85.72821
G1 F975.5 X103.605 Y100.148 E85.73414
G1 F916 X103.305 Y100.238 E85.7431
G1 F913.3 X103.058 Y100.324 E85.7506
G1 F885.1 X102.739 Y100.407 E85.76036
G1 X102.381 Y100.572 E85.77203
G1 F916 X102.272 Y100.61 E85.77533
G1 F954.8 X101.842 Y100.844 E85.78876
G1 F987.8 X101.205 Y101.232 E85.80855
G1 F932.2 X101.013 Y101.319 E85.81447
G1 F885.1 X100.737 Y101.462 E85.82367
G1 F824.9 X99.792 Y101.781 E85.85535
G1 F787.7 X99.575 Y101.821 E85.86269
G1 X99.081 Y101.987 E85.88002
G1 X98.843 Y102.05 E85.88821
G1 X98.405 Y102.261 E85.90438
G1 X97.955 Y102.451 E85.92063
G1 X97.787 Y102.567 E85.92742
G1 X97.748 Y102.673 E85.93118
G1 X97.776 Y103.266 E85.95092
G1 X97.822 Y105.55 E86.0269
G1 X97.875 Y105.898 E86.03861
G1 X97.925 Y106.789 E86.06829
G1 X97.977 Y107.4 E86.08869
G1 X98.036 Y108.407 E86.12224
G1 X98.057 Y109.103 E86.1454
G1 X98.086 Y109.372 E86.1544
G1 X98.18 Y110.784 E86.20146
G1 X98.225 Y111.15 E86.21373
G1 X98.272 Y111.65 E86.23043
;MESH:NONMESH
G0 F300 X98.272 Y111.65 Z9.4
G0 F9000 X98.434 Y111.148
G0 X98.32 Y107.107
;TIME_ELAPSED:406.001914
;LAYER:46
;TYPE:WALL-INNER
;MESH:glasses_0.ply
G1 F1008.9 X98.41 Y106.71 E86.23994
G1 F1211.6 X98.422 Y105.668 E86.26022
G1 F1038.5 X98.434 Y105.334 E86.26781
G1 F954.6 X98.475 Y104.894 E86.27872
G1 F859.1 X98.49 Y103.456 E86.31818
G1 F752 X98.552 Y103.051 E86.33102
G1 F696.6 X98.707 Y102.759 E86.34221
G1 X98.78 Y102.556 E86.34951
G1 X98.162 Y102.843 E86.37257
G1 F760.1 X98.145 Y103.557 E86.39472
G1 F869.7 X98.161 Y104.886 E86.43075
G1 F981 X98.157 Y105.679 E86.44981
G1 F1138.6 X98.188 Y106.037 E86.45725
G1 F1306.5 X98.209 Y106.716 E86.4695
G1 F1008.9 X98.32 Y107.107 E86.479
G1 F902.9 X98.346 Y108.108 E86.50514
G1 F1216.8 X98.361 Y109.423 E86.53062
G1 F2700 E81.53062
G0 F9000 X98.363 Y109.423
G0 X98.457 Y108.318
G0 X99.543 Y108.333
G0 X125.506 Y107.887
G0 X126.719 Y108.768
G1 F2700 E86.53062
G1 F1152.5 X126.718 Y108.144 E86.54339
G1 F869.7 X126.732 Y106.517 E86.58749
G1 F998.3 X126.82 Y106.119 E86.59712
G1 F1186.2 X126.807 Y105.45 E86.61042
G1 F984.4 X126.86 Y104.803 E86.62596
G1 F923.5 X126.885 Y104.661 E86.62964
G1 F877.7 X126.91 Y103.484 E86.66126
G1 F805.4 X126.901 Y102.914 E86.67795
G1 F762.1 X126.376 Y102.701 E86.69547
G1 X126.536 Y103.097 E86.70868
G1 F805.4 X126.58 Y103.502 E86.7206
G1 F970.9 X126.558 Y105.557 E86.7705
G1 F1181.3 X126.589 Y105.764 E86.77468
G1 F1318.6 X126.619 Y106.129 E86.78123
G1 F998.3 X126.732 Y106.517 E86.79077
G1 F2700 E81.79077
G0 F9000 X126.595 Y108.209
G0 X125.515 Y108.284
G0 X99.526 Y109.48
G0 X98.216 Y110.119
;TYPE:WALL-OUTER
G1 F2700 E86.79077
G1 F708.8 X98.523 Y110.038 E86.80133
G1 X98.616 Y110.05 E86.80445
G1 X98.66 Y109.476 E86.8236
G1 X98.691 Y107.48 E86.88999
G1 X98.72 Y106.38 E86.92659
G1 X98.772 Y105.377 E86.96
G1 X98.831 Y104.92 E86.97532
G1 X98.857 Y103.527 E87.02166
G1 X98.925 Y103.204 E87.03264
G1 X99.08 Y102.918 E87.04346
G1 X99.147 Y102.718 E87.05047
G1 X99.299 Y102.443 E87.06093
G1 X99.387 Y102.359 E87.06497
G1 F715.9 X99.666 Y102.23 E87.07509
G1 F721.4 X99.966 Y102.154 E87.08521
G1 F715.9 X100.597 Y101.961 E87.10693
G1 F752 X100.887 Y101.818 E87.11707
G1 F848.8 X101.797 Y101.268 E87.1466
G1 F911.6 X102.034 Y101.113 E87.15392
G1 F875 X102.304 Y101.011 E87.1617
G1 F841.3 X102.476 Y100.919 E87.16716
G1 F848.8 X103.213 Y100.646 E87.18899
G1 X103.592 Y100.538 E87.19994
G1 F880.5 X103.906 Y100.403 E87.20909
G1 F938.8 X104.088 Y100.356 E87.21381
G1 F964.3 X104.622 Y100.174 E87.2276
G1 F923.5 X105.354 Y100.069 E87.24648
G1 F914.5 X105.797 Y99.939 E87.25838
G1 F970.9 X106.034 Y99.9 E87.26421
G1 X106.282 Y99.845 E87.27038
G1 X106.731 Y99.7 E87.28183
G1 F994.8 X107.144 Y99.614 E87.29183
G1 F1027.2 X107.561 Y99.488 E87.30183
G1 F1094.6 X108.244 Y99.391 E87.31668
G1 F1171.5 X108.405 Y99.358 E87.31999
G1 F1211.6 X108.886 Y99.296 E87.32943
G1 F1181.3 X109.594 Y99.249 E87.34359
G1 F1073.9 X110.305 Y99.229 E87.3592
G1 F981 X110.775 Y99.238 E87.3705
G1 F929.5 X111.467 Y99.211 E87.38806
G1 F836.3 X112.116 Y99.13 E87.4065
G1 F772.5 X112.781 Y99.118 E87.42679
G1 F841.3 X113.597 Y99.211 E87.44981
G1 F951.4 X114.294 Y99.236 E87.46709
G1 F1019.8 X114.761 Y99.228 E87.47788
G1 F1111.8 X115.475 Y99.247 E87.49303
G1 F1196.2 X116.096 Y99.295 E87.5053
G1 F1181.3 X116.737 Y99.398 E87.51826
G1 F1120.6 X117.477 Y99.48 E87.53392
G1 F1053.9 X117.905 Y99.624 E87.54402
G1 F1008.9 X118.441 Y99.725 E87.55677
G1 F1001.8 X118.876 Y99.854 E87.56744
G1 F984.4 X119.27 Y99.931 E87.57706
G1 F935.7 X119.724 Y100.072 E87.58903
G1 F948.2 X120.415 Y100.181 E87.60643
G1 F981 X121.16 Y100.435 E87.62534
G1 F938.8 X121.423 Y100.552 E87.63257
G1 F911.6 X121.857 Y100.678 E87.64426
G1 F886 X122.082 Y100.779 E87.65082
G1 X122.489 Y100.909 E87.66219
G1 F911.6 X122.718 Y101.023 E87.6688
G1 F961 X123.05 Y101.133 E87.67738
G1 F957.8 X123.542 Y101.427 E87.69149
G1 F900 X123.661 Y101.511 E87.6953
G1 F838.8 X124.012 Y101.712 E87.70667
G1 F776.7 X124.535 Y101.93 E87.72387
G1 F794.1 X124.966 Y102.04 E87.73707
G1 F877.7 X125.354 Y102.125 E87.74774
G1 F880.5 X125.685 Y102.288 E87.75762
G1 F770.4 X125.893 Y102.479 E87.76626
G1 F708.8 X125.989 Y102.773 E87.77655
G1 X126.169 Y103.221 E87.7926
G1 X126.217 Y103.551 E87.8037
G1 X126.209 Y104.476 E87.83446
G1 X126.232 Y105.594 E87.87166
G1 X126.284 Y105.847 E87.88025
G1 F710.5 X126.345 Y106.392 E87.89844
G1 X126.377 Y108.223 E87.9592
G1 F708.8 X126.445 Y109.185 E87.99127
G1 X126.729 Y109.071 E88.00145
G1 X126.871 Y109.121 E88.00646
G1 X126.928 Y109.186 E88.00933
G1 X127.008 Y109.094 E88.01339
G1 X127.061 Y108.156 E88.04464
G1 X127.111 Y106.803 E88.08967
G1 X127.129 Y105.712 E88.12596
G1 X127.144 Y105.378 E88.13708
G1 X127.201 Y104.882 E88.15369
G1 X127.241 Y104.708 E88.15962
G1 X127.272 Y103.748 E88.19157
G1 X127.288 Y102.829 E88.22214
G1 X127.256 Y102.647 E88.22829
G1 X127.12 Y102.534 E88.23417
G1 X126.907 Y102.5 E88.24134
G1 X126.645 Y102.395 E88.25073
G1 X126.429 Y102.288 E88.25875
G1 X126.174 Y102.189 E88.26785
G1 F752 X125.941 Y102.041 E88.2765
G1 F846.3 X125.765 Y101.98 E88.28169
G1 F888.7 X125.341 Y101.79 E88.29401
G1 F853.9 X125.028 Y101.706 E88.30296
G1 F819.4 X124.324 Y101.464 E88.32437
G1 F812.3 X124.044 Y101.33 E88.33338
G1 F843.8 X123.856 Y101.253 E88.33906
G1 F902.9 X123.54 Y101.071 E88.34858
G1 F954.6 X123.394 Y101.005 E88.35254
G1 F974.3 X123.076 Y100.83 E88.36132
G1 F954.6 X122.91 Y100.77 E88.36568
G1 F920.5 X122.584 Y100.609 E88.37499
G1 F902.9 X122.448 Y100.569 E88.37869
G1 F905.8 X121.949 Y100.378 E88.3926
G1 F917.5 X121.753 Y100.335 E88.39775
G1 F948.2 X121.201 Y100.138 E88.41232
G1 F981 X121.072 Y100.108 E88.41551
G1 F994.8 X120.448 Y99.896 E88.43112
G1 F977.6 X120.121 Y99.841 E88.43912
G1 F932.6 X119.802 Y99.765 E88.44741
G1 F914.5 X119.482 Y99.673 E88.45599
G1 F967.6 X119.083 Y99.615 E88.46582
G1 F1001.8 X118.41 Y99.426 E88.48227
G1 X118.021 Y99.364 E88.49153
G1 F1012.5 X117.446 Y99.195 E88.50549
G1 F1073.9 X116.751 Y99.15 E88.52078
G1 F1166.7 X115.799 Y99.029 E88.54017
G1 F1107.5 X114.63 Y98.954 E88.5651
G1 F1001.8 X114.044 Y98.937 E88.5789
G1 F941.9 X113.543 Y98.897 E88.59148
G1 F831.4 X112.931 Y98.76 E88.60926
G1 F770.4 X112.077 Y98.765 E88.63539
G1 F831.4 X111.608 Y98.878 E88.64907
G1 F914.5 X111.259 Y98.92 E88.65813
G1 F977.6 X110.186 Y98.954 E88.68402
G1 F1090.4 X109.231 Y99.028 E88.70473
G1 F1157.2 X108.194 Y99.15 E88.726
G1 F1090.4 X107.714 Y99.187 E88.7364
G1 F1019.8 X107.281 Y99.274 E88.74661
G1 F1005.3 X107.053 Y99.348 E88.75223
G1 F991.3 X106.627 Y99.429 E88.76255
G1 F984.4 X105.981 Y99.619 E88.77867
G1 F948.2 X105.578 Y99.675 E88.78879
G1 F891.5 X105.282 Y99.752 E88.79687
G1 F926.5 X104.683 Y99.875 E88.81243
G1 F974.3 X104.497 Y99.904 E88.81699
G1 F957.8 X104.005 Y100.071 E88.82978
G1 F911.6 X103.665 Y100.151 E88.83881
G1 F856.5 X103.481 Y100.218 E88.8442
G1 F843.8 X103.053 Y100.352 E88.85673
G1 F824.1 X102.867 Y100.397 E88.8622
G1 F817 X102.319 Y100.618 E88.87925
G1 F872.3 X101.901 Y100.835 E88.89198
G1 F917.5 X101.682 Y100.977 E88.89868
G1 F908.7 X101.509 Y101.069 E88.90377
G1 F894.3 X101.209 Y101.258 E88.91311
G1 F859.1 X101.048 Y101.327 E88.91792
G1 F812.3 X100.737 Y101.493 E88.92815
G1 F764.2 X100.013 Y101.736 E88.95171
G1 F726.9 X99.64 Y101.827 E88.96416
G1 F714.1 X99.318 Y101.946 E88.97549
G1 F708.8 X98.884 Y102.06 E88.99042
G1 X97.803 Y102.574 E89.03023
G1 X97.75 Y102.832 E89.03899
G1 X97.769 Y103.279 E89.05387
G1 X97.823 Y105.699 E89.13438
G1 X97.875 Y106.08 E89.14717
G1 X97.899 Y106.635 E89.16565
G1 X97.973 Y107.506 E89.19472
G1 X98.013 Y108.134 E89.21565
G1 X98.064 Y109.462 E89.25985
G1 X98.216 Y110.119 E89.28228
;MESH:NONMESH
G0 F300 X98.216 Y110.119 Z9.6
G0 F9000 X98.416 Y109.783
G0 X98.346 Y107.588
;TIME_ELAPSED:415.954560
;LAYER:47
;TYPE:WALL-INNER
;MESH:glasses_0.ply
G1 F1222.5 X98.418 Y106.774 E89.29655
G1 F991.2 X98.476 Y105.299 E89.32834
G1 F775.6 X98.495 Y103.488 E89.37819
G1 F673.8 X98.551 Y103.066 E89.39167
G1 F626.1 X98.701 Y102.753 E89.4035
G1 X98.756 Y102.593 E89.40927
G1 F638.6 X98.158 Y102.867 E89.43126
G1 F693.8 X98.143 Y103.572 E89.45295
G1 F809.8 X98.168 Y105.743 E89.51018
G1 F950.8 X98.192 Y106.08 E89.51777
G1 F1106.5 X98.211 Y106.79 E89.53147
G1 F1222.5 X98.312 Y107.586 E89.54548
G1 X98.346 Y107.588 E89.54608
G1 F2700 E84.54608
G0 F9000 X98.352 Y107.572
G0 X98.504 Y106.795
G0 X99.585 Y106.872
G0 X125.461 Y106.287
G0 X126.693 Y107.002
G1 F2700 E89.54608
G1 F1426.2 X126.793 Y106.989 E89.54758
G1 X126.829 Y106.559 E89.55404
G1 F1177.6 X126.817 Y105.677 E89.57003
G1 F979.8 X126.823 Y105.384 E89.57642
G1 F879.2 X126.884 Y104.762 E89.59159
G1 F782.7 X126.911 Y103.535 E89.62506
G1 F713.1 X126.901 Y102.93 E89.64318
G1 F672 X126.44 Y102.752 E89.65887
G1 X126.52 Y103.094 E89.67003
G1 F705.3 X126.565 Y103.424 E89.68011
G1 F777.9 X126.567 Y104.763 E89.71685
G1 F885.2 X126.556 Y105.371 E89.73151
G1 F979.8 X126.56 Y105.69 E89.73847
G1 F1111.3 X126.623 Y106.149 E89.74736
G1 F1330.1 X126.65 Y106.565 E89.75405
G1 F1426.2 X126.693 Y107.002 E89.76063
G1 F2700 E84.76063
G0 F9000 X126.695 Y106.975
G0 X126.536 Y106.142
G0 X125.461 Y106.287
G0 X99.585 Y106.872
G0 X98.042 Y108.08
;TYPE:WALL-OUTER
G1 F2700 E89.76063
G1 F641.8 X98.191 Y107.943 E89.76736
G1 X98.315 Y107.891 E89.77183
G1 X98.618 Y107.974 E89.78228
G1 X98.723 Y106.797 E89.82158
G1 X98.83 Y105.306 E89.8713
G1 X98.866 Y103.55 E89.92972
G1 X98.926 Y103.22 E89.94087
G1 X99.077 Y102.908 E89.9524
G1 X99.133 Y102.737 E89.95839
G1 F645 X99.282 Y102.442 E89.96932
G1 F654.9 X99.381 Y102.352 E89.97369
G1 F666.8 X99.696 Y102.23 E89.9845
G1 F665.1 X100.006 Y102.164 E89.99467
G1 F654.9 X100.633 Y101.976 E90.01601
G1 F682.8 X100.897 Y101.84 E90.02529
G1 F764 X101.366 Y101.557 E90.0406
G1 F820.2 X101.533 Y101.446 E90.04582
G1 F836.2 X101.806 Y101.286 E90.05389
G1 X102.057 Y101.125 E90.06151
G1 F802.2 X102.319 Y101.028 E90.06894
G1 F780.3 X102.548 Y100.904 E90.07606
G1 F761.8 X102.926 Y100.778 E90.08723
G1 F766.3 X103.211 Y100.663 E90.09579
G1 F782.7 X103.588 Y100.554 E90.10649
G1 F812.4 X103.893 Y100.42 E90.11525
G1 F870.2 X104.194 Y100.335 E90.12292
G1 F894.5 X104.617 Y100.184 E90.13364
G1 F861.5 X105.288 Y100.087 E90.15044
G1 F852.9 X105.696 Y99.961 E90.16112
G1 F897.6 X106.234 Y99.864 E90.17412
G1 F913.6 X106.738 Y99.705 E90.18647
G1 F933.5 X107.096 Y99.635 E90.19481
G1 F957.9 X107.54 Y99.499 E90.20516
G1 F995 X108.175 Y99.41 E90.21892
G1 F1074.1 X108.406 Y99.366 E90.22359
G1 F1130.9 X108.885 Y99.306 E90.2327
G1 F1092.4 X109.595 Y99.258 E90.24661
G1 F987.4 X110.306 Y99.24 E90.26198
G1 F900.8 X110.774 Y99.25 E90.27308
G1 F852.9 X111.468 Y99.227 E90.29045
G1 F797.3 X112.173 Y99.143 E90.30946
G1 F777.9 X112.7 Y99.124 E90.32393
G1 F822.8 X113.599 Y99.225 E90.3474
G1 F873.2 X114.293 Y99.247 E90.36438
G1 F933.5 X114.761 Y99.239 E90.37508
G1 F1035.2 X115.592 Y99.26 E90.39222
G1 F1116.2 X116.188 Y99.318 E90.40367
G1 F1074.1 X116.79 Y99.41 E90.41578
G1 F998.9 X117.495 Y99.496 E90.43095
G1 F961.5 X117.943 Y99.641 E90.44141
G1 F947.3 X118.46 Y99.737 E90.45326
G1 F940.4 X118.923 Y99.873 E90.46421
G1 F916.9 X119.365 Y99.953 E90.47467
G1 F879.2 X119.787 Y100.092 E90.48546
G1 F900.8 X120.413 Y100.191 E90.50048
G1 F940.4 X120.842 Y100.345 E90.51082
G1 F920.1 X121.163 Y100.448 E90.51864
G1 F888.3 X121.427 Y100.569 E90.52562
G1 F861.5 X121.858 Y100.692 E90.53673
G1 F836.2 X122.085 Y100.797 E90.54311
G1 F833.5 X122.474 Y100.917 E90.55354
G1 F852.9 X122.72 Y101.038 E90.5604
G1 F897.6 X123.046 Y101.147 E90.56857
G1 F867.3 X123.701 Y101.554 E90.58755
G1 F764 X124.001 Y101.73 E90.59727
G1 F709.2 X124.514 Y101.945 E90.61402
G1 F727.2 X124.973 Y102.06 E90.6279
G1 F809.8 X125.352 Y102.142 E90.63813
G1 F815 X125.686 Y102.295 E90.64775
G1 F739.8 X125.904 Y102.48 E90.656
G1 F672 X125.985 Y102.746 E90.66483
G1 F641.8 X126.097 Y102.985 E90.67361
G1 X126.202 Y103.532 E90.69213
G1 X126.202 Y104.448 E90.7226
G1 X126.232 Y105.733 E90.76535
G1 X126.275 Y105.912 E90.77147
G1 X126.32 Y106.178 E90.78045
G1 X126.418 Y107.191 E90.8143
G1 X126.433 Y107.441 E90.82263
G1 X126.706 Y107.275 E90.83325
G1 X127.055 Y107.304 E90.8449
G1 X127.119 Y106.568 E90.86947
G1 X127.154 Y105.424 E90.90754
G1 X127.216 Y104.918 E90.9245
G1 X127.241 Y104.815 E90.92802
G1 X127.271 Y103.992 E90.95541
G1 X127.294 Y102.843 E90.99364
G1 X127.258 Y102.652 E91.0001
G1 X127.124 Y102.545 E91.0058
G1 X126.898 Y102.509 E91.01342
G1 X126.646 Y102.41 E91.02242
G1 X126.43 Y102.304 E91.03042
G1 X126.177 Y102.21 E91.0394
G1 F690.1 X125.915 Y102.049 E91.04891
G1 F787.5 X125.762 Y101.997 E91.05329
G1 F815 X125.31 Y101.802 E91.06619
G1 F780.3 X125.03 Y101.73 E91.0741
G1 F752.8 X124.323 Y101.49 E91.09527
G1 F744.1 X124.022 Y101.341 E91.1049
G1 F770.9 X123.869 Y101.283 E91.10943
G1 F822.8 X123.514 Y101.083 E91.12
G1 F873.2 X123.391 Y101.03 E91.12328
G1 F894.5 X123.032 Y100.834 E91.13304
G1 F888.3 X122.912 Y100.796 E91.13606
G1 F861.5 X122.56 Y100.625 E91.14576
G1 F830.8 X122.196 Y100.503 E91.15562
G1 X121.875 Y100.38 E91.16445
G1 F855.7 X121.525 Y100.289 E91.17348
G1 F885.2 X121.139 Y100.139 E91.18346
G1 F923.4 X120.82 Y100.052 E91.1911
G1 F933.5 X120.385 Y99.9 E91.20164
G1 F913.6 X120.125 Y99.862 E91.20778
G1 F885.2 X119.862 Y99.8 E91.2143
G1 F879.2 X119.427 Y99.674 E91.22529
G1 F916.9 X118.966 Y99.603 E91.23615
G1 F930.1 X118.384 Y99.435 E91.25005
G1 F936.9 X118.01 Y99.379 E91.25867
G1 F987.4 X117.446 Y99.206 E91.27142
G1 F1052.1 X116.625 Y99.146 E91.28812
G1 F1092.4 X115.765 Y99.041 E91.30505
G1 F1006.7 X114.514 Y98.964 E91.33163
G1 F907.1 X114.044 Y98.951 E91.34269
G1 F870.2 X113.555 Y98.918 E91.35472
G1 F789.9 X112.86 Y98.791 E91.37381
G1 F739.8 X112.458 Y98.781 E91.38541
G1 F746.3 X112.193 Y98.8 E91.39301
G1 F792.3 X111.544 Y98.912 E91.41075
G1 F850.1 X111.245 Y98.935 E91.41828
G1 F894.5 X110.274 Y98.966 E91.44147
G1 F998.9 X109.198 Y99.046 E91.46453
G1 F1106.5 X108.429 Y99.134 E91.47946
G1 F1043.6 X107.758 Y99.196 E91.49324
G1 F954.3 X107.376 Y99.262 E91.50191
G1 F943.8 X107.036 Y99.372 E91.50999
G1 F933.5 X106.658 Y99.437 E91.51876
G1 F916.9 X106.101 Y99.608 E91.53233
G1 F900.8 X105.63 Y99.678 E91.54361
G1 F882.2 X104.938 Y99.847 E91.56085
G1 F885.2 X104.503 Y99.918 E91.57148
G1 F891.4 X104.004 Y100.094 E91.58415
G1 F855.7 X103.717 Y100.157 E91.59148
G1 F799.7 X103.48 Y100.241 E91.59819
G1 F777.9 X103.05 Y100.375 E91.61055
G1 F761.8 X102.925 Y100.403 E91.61414
G1 X102.365 Y100.624 E91.63101
G1 F777.9 X102.172 Y100.732 E91.63708
G1 F802.2 X101.932 Y100.844 E91.64412
G1 F838.9 X101.677 Y101.01 E91.65187
G1 F836.2 X101.524 Y101.087 E91.65624
G1 F820.2 X101.211 Y101.283 E91.66585
G1 F787.5 X101.062 Y101.343 E91.6702
G1 F737.7 X100.74 Y101.517 E91.68079
G1 F682.8 X100.499 Y101.605 E91.68882
G1 F653.2 X100.218 Y101.689 E91.6984
G1 F659.9 X100.011 Y101.763 E91.70551
G1 F663.4 X99.675 Y101.837 E91.71658
G1 F665.1 X99.312 Y101.97 E91.72899
G1 F656.6 X98.916 Y102.074 E91.7423
G1 F643.4 X98.18 Y102.411 E91.76916
G1 F641.8 X97.938 Y102.496 E91.77769
G1 X97.783 Y102.584 E91.78362
G1 X97.736 Y102.698 E91.78772
G1 X97.766 Y103.352 E91.80949
G1 X97.824 Y105.761 E91.88964
G1 X97.865 Y106.099 E91.90096
G1 X97.905 Y106.804 E91.92445
G1 X98.008 Y107.621 E91.95184
G1 X98.042 Y108.08 E91.96715
;MESH:NONMESH
G0 F300 X98.042 Y108.08 Z9.8
G0 F9000 X98.245 Y107.561
G0 X98.379 Y106.373
;TIME_ELAPSED:425.630606
;LAYER:48
;TYPE:WALL-INNER
;MESH:glasses_0.ply
G1 F810.8 X98.446 Y105.834 E91.98052
G1 F797.3 X98.479 Y105.444 E91.99031
G1 F716.4 X98.506 Y103.315 E92.04962
G1 F623.4 X98.537 Y103.121 E92.05591
G1 F591.1 X98.762 Y102.613 E92.07467
G1 F595.5 X98.156 Y102.879 E92.09684
G1 F629.9 X98.142 Y103.318 E92.11076
G1 F727.3 X98.171 Y105.622 E92.17398
G1 F810.8 X98.25 Y106.375 E92.19262
G1 X98.379 Y106.373 E92.19579
G1 F2700 E87.19579
G0 F9000 X98.613 Y105.462
G0 X99.697 Y105.49
G0 X125.345 Y105.198
G0 X126.56 Y105.611
G1 F2700 E92.19579
G1 F821.9 X126.819 Y105.586 E92.20211
G1 F813.6 X126.883 Y104.836 E92.22058
G1 F722.9 X126.914 Y103.389 E92.26053
G1 F661.2 X126.908 Y102.938 E92.27414
G1 F633.2 X126.436 Y102.759 E92.29005
G1 X126.531 Y103.113 E92.3016
G1 F661.2 X126.566 Y103.387 E92.30994
G1 F731.7 X126.56 Y105.611 E92.3706
G1 F2700 E87.3706
G0 F9000 X126.416 Y105.311
G0 X125.352 Y105.355
G0 X99.654 Y105.948
G0 X98.681 Y106.76
;TYPE:WALL-OUTER
G1 F2700 E92.3706
G1 F600 X98.792 Y105.868 E92.40049
G1 X98.832 Y105.47 E92.4138
G1 X98.887 Y103.324 E92.4852
G1 X99.076 Y102.91 E92.50033
G1 X99.128 Y102.752 E92.50587
G1 F603 X99.285 Y102.46 E92.51684
G1 F613.8 X99.384 Y102.373 E92.52112
G1 F623.4 X99.706 Y102.254 E92.53211
G1 F606.1 X100.234 Y102.155 E92.5498
G1 F585.4 X100.677 Y102.003 E92.56577
G1 F618.6 X100.929 Y101.86 E92.57512
G1 F712.2 X102.031 Y101.172 E92.61152
G1 F752.4 X102.364 Y101.04 E92.62102
G1 F725.1 X102.485 Y100.97 E92.62487
G1 F727.3 X102.741 Y100.863 E92.63248
G1 F714.3 X102.957 Y100.795 E92.63881
G1 X103.194 Y100.689 E92.64606
G1 F736.2 X103.613 Y100.568 E92.65789
G1 F771.7 X103.89 Y100.438 E92.6658
G1 F824.7 X104.197 Y100.35 E92.67353
G1 F854.1 X104.648 Y100.189 E92.68471
G1 F836.2 X105.245 Y100.104 E92.69911
G1 F833.3 X105.7 Y99.966 E92.71049
G1 F872.7 X106.195 Y99.88 E92.72198
G1 F888.9 X106.751 Y99.709 E92.73504
G1 F902.3 X107.044 Y99.652 E92.74164
G1 F923.1 X107.552 Y99.503 E92.75309
G1 F952.4 X108.117 Y99.423 E92.76504
G1 F1025.6 X108.397 Y99.37 E92.77059
G1 F1090.9 X108.887 Y99.311 E92.77962
G1 F1048 X109.598 Y99.265 E92.79318
G1 F933.9 X110.329 Y99.249 E92.80881
G1 F842.1 X110.778 Y99.261 E92.81945
G1 F805.4 X111.47 Y99.236 E92.83661
G1 F816.3 X112.557 Y99.106 E92.86337
G1 F824.7 X113.431 Y99.223 E92.88471
G1 F833.3 X114.296 Y99.259 E92.90544
G1 F885.6 X114.762 Y99.248 E92.91595
G1 F991.7 X115.592 Y99.266 E92.93265
G1 F1076.2 X116.187 Y99.323 E92.94373
G1 F1030 X116.866 Y99.424 E92.95703
G1 F960 X117.51 Y99.505 E92.97053
G1 F933.9 X117.994 Y99.658 E92.98137
G1 F905.7 X118.298 Y99.71 E92.98817
G1 F895.5 X118.959 Y99.891 E93.00344
G1 F885.6 X119.365 Y99.963 E93.01273
G1 F848.1 X119.818 Y100.108 E93.02393
G1 F882.4 X120.494 Y100.22 E93.03942
G1 F902.3 X121.168 Y100.472 E93.05534
G1 F842.1 X121.393 Y100.583 E93.06128
G1 F816.3 X121.862 Y100.72 E93.07323
G1 F797.3 X122.057 Y100.812 E93.07863
G1 F781.8 X122.381 Y100.916 E93.08731
G1 F784.3 X122.671 Y101.052 E93.09546
G1 F805.4 X123.052 Y101.174 E93.10537
G1 F839.2 X123.058 Y101.187 E93.10572
G1 F821.9 X123.347 Y101.362 E93.11392
G1 F761.9 X123.592 Y101.529 E93.12168
G1 F701.8 X123.951 Y101.738 E93.1335
G1 F652.2 X124.432 Y101.954 E93.14963
G1 F664.8 X124.933 Y102.086 E93.16518
G1 F729.5 X125.315 Y102.17 E93.17588
G1 F747.7 X125.683 Y102.313 E93.18642
G1 F659.3 X125.91 Y102.511 E93.19554
G1 F600 X125.985 Y102.749 E93.20384
G1 X126.1 Y103.001 E93.21305
G1 X126.193 Y103.391 E93.22639
G1 X126.209 Y105.172 E93.28562
G1 X126.232 Y105.691 E93.3029
G1 X126.363 Y106.002 E93.31413
G1 X126.725 Y105.923 E93.32645
G1 X126.974 Y105.924 E93.33473
G1 X127.107 Y105.977 E93.33949
G1 X127.241 Y104.869 E93.37662
G1 X127.273 Y104.005 E93.40537
G1 X127.299 Y102.856 E93.4436
G1 X127.26 Y102.659 E93.45028
G1 X127.126 Y102.556 E93.4559
G1 X126.944 Y102.53 E93.46201
G1 X126.648 Y102.423 E93.47248
G1 X126.425 Y102.315 E93.48072
G1 X126.181 Y102.229 E93.48933
G1 F648.6 X125.895 Y102.06 E93.49955
G1 F743 X125.49 Y101.91 E93.51115
G1 F750 X125.289 Y101.819 E93.51702
G1 F710.1 X125.026 Y101.756 E93.52462
G1 F666.7 X124.609 Y101.607 E93.53787
G1 F636.6 X124.341 Y101.538 E93.54655
G1 F657.5 X124.339 Y101.524 E93.54698
G1 F679.9 X124.008 Y101.361 E93.55781
G1 F699.7 X123.854 Y101.303 E93.5625
G1 F752.4 X123.497 Y101.098 E93.57342
G1 F808.1 X123.392 Y101.055 E93.57622
G1 F824.7 X123.016 Y100.857 E93.58651
G1 F819.1 X122.916 Y100.825 E93.58906
G1 F797.3 X122.496 Y100.63 E93.60065
G1 F784.3 X122.219 Y100.545 E93.60803
G1 F792.1 X121.841 Y100.396 E93.61826
G1 F810.8 X121.529 Y100.321 E93.62616
G1 F845.1 X121.106 Y100.15 E93.63693
G1 F902.3 X120.839 Y100.08 E93.64304
G1 F923.1 X120.417 Y99.925 E93.65276
G1 F888.9 X120.05 Y99.871 E93.66109
G1 F869.6 X119.376 Y99.683 E93.67715
G1 F885.6 X118.967 Y99.623 E93.68646
G1 F895.5 X118.35 Y99.444 E93.70078
G1 F898.9 X118.029 Y99.4 E93.70797
G1 F930.2 X117.563 Y99.257 E93.71843
G1 F933.9 X117.276 Y99.205 E93.72466
G1 F975.6 X116.627 Y99.157 E93.73797
G1 F1052.6 X115.734 Y99.05 E93.75502
G1 F960 X114.516 Y98.977 E93.78039
G1 F863.3 X114.285 Y98.974 E93.78573
G1 F830.4 X113.445 Y98.929 E93.80594
G1 F802.7 X112.708 Y98.807 E93.82451
G1 F797.3 X112.204 Y98.844 E93.83716
G1 F802.7 X111.48 Y98.935 E93.8553
G1 F842.1 X110.291 Y98.978 E93.8835
G1 F960 X109.165 Y99.061 E93.90697
G1 F1012.7 X108.083 Y99.18 E93.92842
G1 F952.4 X107.793 Y99.204 E93.93452
G1 F926.6 X107.445 Y99.261 E93.94211
G1 F933.9 X107.035 Y99.39 E93.9513
G1 F916 X106.706 Y99.44 E93.95855
G1 F888.9 X106.113 Y99.624 E93.97249
G1 F872.7 X105.676 Y99.685 E93.98258
G1 F833.3 X105.178 Y99.815 E93.9949
G1 X104.92 Y99.87 E94.00122
G1 F860.2 X104.592 Y99.916 E94.0089
G1 F854.1 X103.984 Y100.121 E94.02389
G1 F819.1 X103.774 Y100.162 E94.02911
G1 F771.7 X103.294 Y100.331 E94.04227
G1 F725.1 X102.969 Y100.413 E94.05149
G1 F718.6 X102.619 Y100.56 E94.06203
G1 F725.1 X102.398 Y100.64 E94.0685
G1 X102.166 Y100.77 E94.07582
G1 F747.7 X101.961 Y100.859 E94.08179
G1 F776.7 X101.675 Y101.039 E94.09047
G1 F779.2 X101.551 Y101.097 E94.09398
G1 F747.7 X101.192 Y101.318 E94.10523
G1 F714.3 X101.083 Y101.36 E94.10849
G1 F666.7 X100.722 Y101.554 E94.12076
G1 F617 X100.039 Y101.786 E94.14409
G1 F603 X99.716 Y101.85 E94.15499
G1 F615.4 X99.276 Y102.004 E94.17011
G1 F613.8 X98.946 Y102.086 E94.18116
G1 F603 X98.636 Y102.227 E94.19243
G1 F600 X98.407 Y102.316 E94.2006
G1 X98.179 Y102.425 E94.20901
G1 X97.789 Y102.562 E94.22276
G1 X97.731 Y102.713 E94.22814
G1 X97.762 Y103.366 E94.24988
G1 X97.824 Y105.65 E94.32587
G1 X97.942 Y106.793 E94.36409
G1 X98.07 Y106.743 E94.36866
G1 X98.323 Y106.717 E94.37712
G1 X98.681 Y106.76 E94.38912
;MESH:NONMESH
G0 F300 X98.681 Y106.76 Z10
G0 F9000 X98.447 Y106.459
G0 X98.174 Y104.942
;TIME_ELAPSED:434.931709
;LAYER:49
;TYPE:WALL-INNER
;MESH:glasses_0.ply
G1 F769.2 X98.435 Y104.917 E94.39592
G1 X98.478 Y104.779 E94.39967
G1 F705.9 X98.512 Y103.294 E94.44166
G1 F617 X98.547 Y103.107 E94.44781
G1 F585.4 X98.738 Y102.642 E94.46495
G1 F594.1 X98.157 Y102.896 E94.48625
G1 F626.6 X98.145 Y103.292 E94.49887
G1 F708 X98.174 Y104.942 E94.54539
G1 F2700 E89.54539
G0 F9000 X98.668 Y103.486
G0 X99.751 Y103.521
G0 X125.33 Y103.478
G0 X126.575 Y104.59
G1 F2700 E94.54539
G1 F759.5 X126.855 Y104.571 E94.55276
G1 X126.885 Y104.457 E94.55586
G1 F729.5 X126.909 Y103.388 E94.58511
G1 F670.4 X126.907 Y102.931 E94.59871
G1 F641.7 X126.753 Y102.904 E94.60358
G1 X126.415 Y102.756 E94.61505
G1 X126.493 Y102.95 E94.62155
G1 F678 X126.564 Y103.301 E94.6321
G1 F738.5 X126.575 Y104.59 E94.66693
G1 F2700 E89.66693
G0 F9000 X125.35 Y104.521
G0 X99.751 Y103.521
G0 X97.944 Y105.418
;TYPE:WALL-OUTER
G1 F2700 E94.66693
G1 F600 X98.028 Y105.362 E94.67029
G1 X98.266 Y105.283 E94.67863
G1 X98.577 Y105.273 E94.68898
G1 X98.696 Y105.305 E94.69308
G1 X98.832 Y104.841 E94.70916
G1 X98.892 Y103.348 E94.75886
G1 X99.133 Y102.752 E94.78024
G1 F603 X99.297 Y102.477 E94.79083
G1 F610.7 X99.391 Y102.396 E94.79489
G1 F618.6 X99.792 Y102.243 E94.80874
G1 F601.5 X100.235 Y102.176 E94.8236
G1 F585.4 X100.751 Y102.013 E94.84205
G1 F618.6 X101.094 Y101.797 E94.85513
G1 F652.2 X101.194 Y101.748 E94.85853
G1 F678 X101.554 Y101.526 E94.87098
G1 F720.7 X101.748 Y101.385 E94.87762
G1 F738.5 X102.136 Y101.163 E94.8897
G1 F716.4 X102.448 Y101.043 E94.89902
G1 F710.1 X102.71 Y100.908 E94.9073
G1 F701.8 X103.019 Y100.803 E94.91658
G1 F708 X103.287 Y100.692 E94.92476
G1 F733.9 X103.666 Y100.582 E94.93549
G1 F761.9 X103.886 Y100.463 E94.94204
G1 F819.1 X104.22 Y100.363 E94.95053
G1 F863.3 X104.622 Y100.212 E94.96046
G1 F854.1 X105.242 Y100.119 E94.97511
G1 F851.1 X105.713 Y99.975 E94.98666
G1 F895.5 X106.166 Y99.898 E94.9969
G1 F909.1 X106.772 Y99.713 E95.0108
G1 F933.9 X107.557 Y99.507 E95.02815
G1 F975.6 X108.049 Y99.437 E95.03831
G1 F1052.6 X108.409 Y99.37 E95.04525
G1 F1121.5 X108.991 Y99.304 E95.05568
G1 F1052.6 X109.836 Y99.263 E95.07172
G1 F930.2 X110.336 Y99.26 E95.08244
G1 F845.1 X110.778 Y99.274 E95.09289
G1 F819.1 X111.468 Y99.243 E95.10971
G1 F842.1 X111.929 Y99.185 E95.12072
G1 F909.1 X112.155 Y99.132 E95.12582
G1 F971.7 X112.675 Y99.107 E95.13651
G1 F916 X113.082 Y99.184 E95.14554
G1 F842.1 X113.491 Y99.237 E95.15531
G1 F833.3 X114.296 Y99.27 E95.1746
G1 F882.4 X114.759 Y99.258 E95.18508
G1 F1000 X115.586 Y99.272 E95.20158
G1 F1100.9 X116.186 Y99.327 E95.21251
G1 F1048 X116.942 Y99.437 E95.22705
G1 F960 X117.232 Y99.47 E95.23312
G1 X117.538 Y99.518 E95.23956
G1 F963.9 X118.021 Y99.669 E95.25004
G1 F926.6 X118.263 Y99.712 E95.25533
G1 F923.1 X118.988 Y99.908 E95.27157
G1 F919.5 X119.37 Y99.978 E95.27999
G1 F875.9 X119.804 Y100.125 E95.29043
G1 F872.7 X120.334 Y100.198 E95.30267
G1 F892.2 X121.113 Y100.474 E95.32115
G1 F854.1 X121.348 Y100.595 E95.32733
G1 F813.6 X121.619 Y100.67 E95.33423
G1 F786.9 X122.355 Y100.944 E95.35414
G1 F784.3 X123.054 Y101.238 E95.37344
G1 F786.9 X123.322 Y101.382 E95.38115
G1 F738.5 X123.526 Y101.532 E95.388
G1 F689.7 X123.811 Y101.683 E95.39733
G1 F664.8 X123.907 Y101.749 E95.40083
G1 F661.2 X124.244 Y101.892 E95.41188
G1 F646.9 X124.395 Y101.967 E95.41708
G1 F655.7 X125.165 Y102.175 E95.44135
G1 F689.7 X125.684 Y102.332 E95.45704
G1 F643.4 X125.909 Y102.528 E95.4663
G1 F600 X125.985 Y102.755 E95.47426
G1 X126.101 Y102.997 E95.48318
G1 X126.194 Y103.393 E95.49671
G1 X126.223 Y104.942 E95.54824
G1 X126.314 Y105.06 E95.5532
G1 X126.459 Y104.981 E95.55869
G1 X126.748 Y104.925 E95.56848
G1 X126.982 Y104.936 E95.57627
G1 X127.114 Y105.001 E95.58117
G1 X127.242 Y104.509 E95.59807
G1 X127.297 Y102.868 E95.65269
G1 X127.26 Y102.674 E95.65925
G1 X127.126 Y102.573 E95.66484
G1 X126.832 Y102.525 E95.67474
G1 X126.428 Y102.33 E95.68966
G1 X126.207 Y102.261 E95.69736
G1 F641.7 X125.868 Y102.078 E95.70934
G1 F659.3 X124.579 Y101.62 E95.75075
G1 F650.4 X124.34 Y101.548 E95.75841
G1 F672.3 X123.983 Y101.373 E95.77021
G1 F685.7 X123.863 Y101.33 E95.77392
G1 F731.7 X123.481 Y101.115 E95.78587
G1 F779.2 X123.399 Y101.084 E95.78812
G1 F792.1 X122.991 Y100.875 E95.79967
G1 F797.3 X122.922 Y100.853 E95.80148
G1 F781.8 X122.467 Y100.648 E95.81422
G1 F776.7 X122.221 Y100.573 E95.82083
G1 F792.1 X121.794 Y100.409 E95.83235
G1 F808.1 X121.534 Y100.349 E95.83894
G1 F842.1 X121.077 Y100.166 E95.85061
G1 F892.2 X120.842 Y100.107 E95.85603
G1 F909.1 X120.304 Y99.922 E95.86852
G1 F872.7 X119.891 Y99.856 E95.87808
G1 F869.6 X119.333 Y99.692 E95.89143
G1 F902.3 X118.897 Y99.635 E95.90115
G1 F916 X118.316 Y99.452 E95.91442
G1 F926.6 X118.03 Y99.413 E95.92064
G1 F960 X117.543 Y99.267 E95.93121
G1 F956.2 X117.265 Y99.215 E95.93711
G1 F1008.4 X116.627 Y99.166 E95.94977
G1 F1095.9 X115.933 Y99.082 E95.9625
G1 F1043.5 X115.224 Y99.022 E95.97611
G1 F916 X114.047 Y98.976 E96.00177
G1 F836.2 X113.513 Y98.945 E96.01454
G1 F882.4 X112.717 Y98.861 E96.03264
G1 F952.4 X112.103 Y98.888 E96.04552
G1 F882.4 X111.444 Y98.951 E96.06049
G1 F819.1 X110.767 Y98.98 E96.077
G1 F851.1 X110.297 Y98.989 E96.08802
G1 F933.9 X109.828 Y99.019 E96.09807
G1 F1052.6 X108.959 Y99.092 E96.1146
G1 F1126.8 X108.429 Y99.154 E96.12405
G1 F1030 X107.803 Y99.214 E96.13623
G1 F956.2 X107.502 Y99.264 E96.1426
G1 F975.6 X107.037 Y99.403 E96.15253
G1 F941.2 X106.716 Y99.452 E96.15941
G1 F916 X106.15 Y99.636 E96.17238
G1 F898.9 X105.712 Y99.695 E96.18219
G1 F872.7 X105.016 Y99.878 E96.19865
G1 F869.6 X104.632 Y99.927 E96.20753
G1 F854.1 X103.983 Y100.142 E96.22351
G1 F821.9 X103.806 Y100.174 E96.22787
G1 F766.8 X103.548 Y100.276 E96.23509
G1 F743 X103.304 Y100.357 E96.242
G1 F714.3 X102.967 Y100.439 E96.25169
G1 F703.8 X102.623 Y100.59 E96.26234
G1 F710.1 X102.425 Y100.66 E96.26824
G1 F708 X102.167 Y100.8 E96.27652
G1 F729.5 X101.975 Y100.879 E96.2822
G1 F750 X101.695 Y101.058 E96.29104
G1 X101.552 Y101.123 E96.29522
G1 F718.6 X101.218 Y101.333 E96.30618
G1 F683.8 X101.113 Y101.374 E96.30947
G1 F636.6 X100.722 Y101.58 E96.32332
G1 F601.5 X100.03 Y101.806 E96.34747
G1 F606.1 X99.743 Y101.857 E96.35707
G1 F618.6 X99.312 Y102.015 E96.37188
G1 F612.2 X98.979 Y102.098 E96.38307
G1 F603 X98.621 Y102.253 E96.39598
G1 F600 X98.414 Y102.328 E96.4033
G1 X98.159 Y102.453 E96.41274
G1 X97.78 Y102.6 E96.42626
G1 X97.731 Y102.723 E96.43067
G1 X97.762 Y103.302 E96.44995
G1 X97.788 Y104.257 E96.48173
G1 X97.823 Y105.078 E96.50906
G1 X97.944 Y105.418 E96.52106
;MESH:NONMESH
G0 F300 X97.944 Y105.418 Z10.2
G0 F9000 X98.101 Y105.053
G0 X98.165 Y103.984
;TIME_ELAPSED:443.430179
;LAYER:50
;TYPE:WALL-INNER
;MESH:glasses_0.ply
G1 F738.5 X98.481 Y103.966 E96.52962
G1 F714.3 X98.503 Y103.294 E96.5484
G1 F654 X98.602 Y102.91 E96.5605
G1 F620.2 X98.716 Y102.665 E96.5692
G1 X98.601 Y102.704 E96.57311
G1 X98.291 Y102.861 E96.58429
G1 F646.9 X98.16 Y102.9 E96.5885
G1 F705.9 X98.165 Y103.984 E96.61915
G1 F2700 E91.61915
G0 F9000 X98.778 Y102.939
G0 X99.783 Y103.351
G0 X125.329 Y103.336
G0 X126.565 Y103.256
G1 F2700 E96.61915
G1 F693.6 X126.885 Y103.235 E96.62838
G1 X126.907 Y102.938 E96.63695
G1 X126.447 Y102.802 E96.65075
G1 X126.504 Y102.928 E96.65472
G1 X126.565 Y103.256 E96.66432
G1 F2700 E91.66432
G0 F9000 X126.386 Y103.044
G0 X125.329 Y103.336
G0 X99.728 Y103.514
G0 X97.921 Y104.451
;TYPE:WALL-OUTER
G1 F2700 E96.66432
G1 F600 X98.031 Y104.384 E96.66861
G1 X98.338 Y104.323 E96.67902
G1 X98.706 Y104.338 E96.69127
G1 X98.835 Y104.182 E96.698
G1 X98.871 Y103.356 E96.7255
G1 X98.986 Y103.009 E96.73766
G1 F603 X99.229 Y102.51 E96.75603
G1 F621.8 X99.379 Y102.394 E96.76211
G1 F643.4 X99.704 Y102.27 E96.7729
G1 F634.9 X100.025 Y102.205 E96.78319
G1 F626.6 X100.174 Y102.16 E96.78815
G1 F606.1 X100.533 Y102.081 E96.80025
G1 F589.7 X100.817 Y101.989 E96.81036
G1 F615.4 X101.062 Y101.838 E96.81969
G1 F633.2 X101.26 Y101.753 E96.82648
G1 F652.2 X101.59 Y101.541 E96.83848
G1 F693.6 X101.763 Y101.417 E96.84461
G1 F697.7 X102.021 Y101.295 E96.85277
G1 F691.6 X102.231 Y101.167 E96.85987
G1 F678 X102.519 Y101.055 E96.86896
G1 F674.2 X102.696 Y100.956 E96.87496
G1 F681.8 X102.983 Y100.844 E96.88398
G1 F664.8 X103.125 Y100.806 E96.88839
G1 F708 X103.885 Y100.497 E96.91152
G1 F808.1 X104.123 Y100.42 E96.9177
G1 F863.3 X104.703 Y100.209 E96.93196
G1 F854.1 X105.286 Y100.134 E96.9457
G1 F860.2 X105.693 Y99.993 E96.95569
G1 F909.1 X106.16 Y99.912 E96.9661
G1 F926.6 X106.751 Y99.727 E96.97943
G1 F944.9 X106.979 Y99.676 E96.98437
G1 F1000 X107.319 Y99.563 E96.99152
G1 F1111.1 X108.482 Y99.36 E97.01272
G1 F1153.8 X109.11 Y99.304 E97.02363
G1 F1048 X109.936 Y99.265 E97.03937
G1 F892.2 X110.77 Y99.286 E97.05803
G1 F813.6 X111.378 Y99.259 E97.07296
G1 F848.1 X111.841 Y99.202 E97.08394
G1 F967.7 X112.147 Y99.126 E97.09044
G1 F1100.9 X112.648 Y99.104 E97.09953
G1 F1076.2 X112.921 Y99.137 E97.10463
G1 F944.9 X113.184 Y99.204 E97.11036
G1 F860.2 X113.45 Y99.24 E97.11659
G1 F845.1 X114.297 Y99.28 E97.13661
G1 F885.6 X114.758 Y99.267 E97.147
G1 F971.7 X115.234 Y99.269 E97.15678
G1 F1066.7 X115.71 Y99.291 E97.16569
G1 F1137.4 X116.185 Y99.332 E97.17406
G1 F1132.1 X116.662 Y99.393 E97.18254
G1 F1048 X117.011 Y99.45 E97.18927
G1 F995.9 X117.486 Y99.509 E97.19886
G1 F979.6 X118.062 Y99.682 E97.21111
G1 F944.9 X118.238 Y99.714 E97.21489
G1 F933.9 X118.982 Y99.921 E97.23139
G1 F919.5 X119.368 Y99.993 E97.23992
G1 F879.1 X119.731 Y100.13 E97.24872
G1 F885.6 X120.361 Y100.233 E97.26311
G1 F902.3 X120.735 Y100.385 E97.27204
G1 F869.6 X120.935 Y100.437 E97.27678
G1 F819.1 X121.271 Y100.604 E97.28592
G1 F784.3 X121.627 Y100.71 E97.29537
G1 F759.5 X121.884 Y100.826 E97.30278
G1 F750 X122.098 Y100.89 E97.30872
G1 F738.5 X122.36 Y100.998 E97.31638
G1 F714.3 X122.471 Y101.06 E97.31994
G1 F727.3 X122.824 Y101.182 E97.33018
G1 F743 X123.036 Y101.298 E97.33667
G1 F747.7 X123.285 Y101.403 E97.34389
G1 F729.5 X123.483 Y101.542 E97.3505
G1 F685.7 X123.796 Y101.698 E97.36068
G1 F663 X123.887 Y101.759 E97.36398
G1 F674.2 X124.235 Y101.891 E97.375
G1 F668.5 X124.432 Y101.979 E97.38144
G1 F687.7 X125.155 Y102.154 E97.40303
G1 F761.9 X125.428 Y102.255 E97.41065
G1 F759.5 X125.67 Y102.33 E97.41731
G1 F661.2 X125.883 Y102.479 E97.42515
G1 F603 X126.172 Y103.101 E97.44785
G1 F600 X126.238 Y103.684 E97.46736
G1 X126.29 Y103.731 E97.4697
G1 X126.49 Y103.635 E97.47707
G1 X127.011 Y103.601 E97.49444
G1 X127.166 Y103.734 E97.50123
G1 X127.243 Y103.465 E97.51054
G1 X127.288 Y102.873 E97.53029
G1 X127.26 Y102.698 E97.53618
G1 X127.122 Y102.609 E97.54164
G1 X126.678 Y102.482 E97.557
G1 X126.41 Y102.343 E97.56704
G1 F603 X126.044 Y102.219 E97.57983
G1 F661.2 X125.837 Y102.082 E97.58732
G1 F757.1 X125.487 Y101.955 E97.59714
G1 F759.5 X125.264 Y101.843 E97.6037
G1 F731.7 X125.033 Y101.79 E97.61016
G1 F687.7 X124.581 Y101.63 E97.62407
G1 F668.5 X124.313 Y101.551 E97.63241
G1 F679.9 X123.967 Y101.385 E97.64368
G1 F681.8 X123.845 Y101.339 E97.64749
G1 F725.1 X123.422 Y101.119 E97.66062
G1 F750 X123.136 Y100.985 E97.66902
G1 F743 X122.957 Y100.888 E97.67449
G1 F752.4 X121.765 Y100.427 E97.70839
G1 F779.2 X121.519 Y100.37 E97.71486
G1 F824.7 X121.041 Y100.177 E97.72733
G1 F866.4 X120.833 Y100.132 E97.73223
G1 F882.4 X120.336 Y99.947 E97.74422
G1 F866.4 X119.807 Y99.858 E97.75658
G1 F875.9 X119.295 Y99.703 E97.76877
G1 F944.9 X118.867 Y99.641 E97.7779
G1 F963.9 X118.292 Y99.462 E97.79037
G1 F995.9 X117.891 Y99.394 E97.79852
G1 F1030 X117.533 Y99.274 E97.80584
G1 F979.6 X117.273 Y99.224 E97.81123
G1 F1034.5 X116.628 Y99.174 E97.82371
G1 F1121.5 X115.719 Y99.076 E97.83998
G1 F1057.3 X115.189 Y99.029 E97.85002
G1 F948.6 X114.592 Y99.001 E97.86259
G1 F872.7 X114.295 Y98.997 E97.86939
G1 F845.1 X113.472 Y98.954 E97.88885
G1 F930.2 X112.92 Y98.903 E97.90074
G1 F1090.9 X112.619 Y98.894 E97.90625
G1 F1111.1 X112.143 Y98.902 E97.9148
G1 F926.6 X111.351 Y98.965 E97.93191
G1 F813.6 X110.758 Y98.991 E97.94647
G1 F845.1 X110.308 Y99 E97.9571
G1 F930.2 X109.911 Y99.022 E97.96563
G1 F1052.6 X109.084 Y99.091 E97.98136
G1 F1034.5 X107.79 Y99.224 E98.00645
G1 F963.9 X107.508 Y99.275 E98.01239
G1 F991.7 X107.029 Y99.415 E98.02243
G1 F967.7 X106.731 Y99.462 E98.02865
G1 F941.2 X106.168 Y99.65 E98.04124
G1 F916 X105.744 Y99.704 E98.05055
G1 F879.1 X105.095 Y99.888 E98.06586
G1 F875.9 X104.658 Y99.939 E98.07589
G1 F863.3 X104.054 Y100.147 E98.09065
G1 F813.6 X103.83 Y100.19 E98.09625
G1 F752.4 X103.59 Y100.285 E98.10309
G1 F720.7 X103.289 Y100.389 E98.11191
G1 F683.8 X102.989 Y100.459 E98.1209
G1 F676.1 X102.611 Y100.622 E98.13305
G1 F679.9 X102.437 Y100.68 E98.13844
G1 X102.172 Y100.825 E98.1473
G1 F691.6 X101.982 Y100.904 E98.15324
G1 F701.8 X101.683 Y101.088 E98.16322
G1 F710.1 X101.568 Y101.137 E98.16674
G1 F676.1 X101.201 Y101.364 E98.17948
G1 F641.7 X101.108 Y101.4 E98.18258
G1 F620.2 X100.731 Y101.589 E98.19615
G1 X100.012 Y101.812 E98.22037
G1 F628.3 X99.739 Y101.87 E98.22924
G1 F640 X99.311 Y102.022 E98.2434
G1 F631.6 X99.005 Y102.107 E98.25343
G1 F606.1 X98.646 Y102.273 E98.26646
G1 F600 X98.449 Y102.34 E98.27338
G1 X98.162 Y102.49 E98.28415
G1 X97.779 Y102.642 E98.29785
G1 X97.749 Y102.862 E98.30524
G1 X97.785 Y103.266 E98.31873
G1 X97.81 Y104.273 E98.35223
G1 X97.921 Y104.451 E98.35921
;MESH:NONMESH
G0 F300 X97.921 Y104.451 Z10.4
G0 F9000 X98.069 Y104.105
G0 X98.325 Y103.837
G0 X98.681 Y102.64
;TIME_ELAPSED:450.996308
;LAYER:51
;TYPE:WALL-INNER
;MESH:glasses_0.ply
G1 F888.9 X98.632 Y102.668 E98.36048
G1 X98.681 Y102.696 E98.36174
G1 X98.698 Y102.668 E98.36248
G0 F9000 X97.895 Y102.988
;TYPE:WALL-OUTER
G1 F792.1 X98.02 Y102.919 E98.36608
G1 F681.8 X98.023 Y102.865 E98.36766
G1 F600 X98.151 Y102.861 E98.37192
G1 X98.652 Y103.013 E98.38933
G1 X98.866 Y103.154 E98.39786
G1 X98.929 Y102.877 E98.4073
G1 X98.996 Y102.771 E98.41147
G1 X99.115 Y102.536 E98.42024
G1 F636.6 X99.285 Y102.384 E98.42738
G1 F685.7 X99.846 Y102.194 E98.44462
G1 F708 X100.173 Y102.103 E98.45419
G1 F697.7 X100.786 Y101.986 E98.47204
G1 F663 X100.985 Y101.873 E98.47893
G1 F643.4 X101.272 Y101.764 E98.48845
G1 F654 X101.756 Y101.454 E98.50599
G1 F670.4 X102.007 Y101.333 E98.51428
G1 F664.8 X102.233 Y101.209 E98.52202
G1 F652.2 X102.503 Y101.09 E98.53105
G1 F631.6 X102.631 Y101.048 E98.53531
G1 F641.7 X102.951 Y100.892 E98.54638
G1 F648.6 X103.233 Y100.814 E98.55538
G1 F666.7 X103.46 Y100.714 E98.56281
G1 F699.7 X103.787 Y100.6 E98.57268
G1 F752.4 X104.145 Y100.432 E98.58317
G1 F824.7 X104.388 Y100.359 E98.58931
G1 F854.1 X104.677 Y100.242 E98.5966
G1 F842.1 X105.358 Y100.144 E98.6129
G1 F839.2 X105.551 Y100.068 E98.61783
G1 F866.4 X105.818 Y99.986 E98.62427
G1 F905.7 X106.183 Y99.924 E98.63242
G1 F933.9 X106.722 Y99.744 E98.64457
G1 F948.6 X106.949 Y99.693 E98.64946
G1 F1016.9 X107.316 Y99.569 E98.65706
G1 F1008.4 X107.793 Y99.487 E98.66664
G1 F967.7 X108.008 Y99.46 E98.67111
G1 F1076.2 X108.474 Y99.371 E98.67991
G1 F1165 X109.129 Y99.315 E98.69117
G1 F1034.5 X110.077 Y99.275 E98.70947
G1 F882.4 X110.736 Y99.293 E98.72438
G1 F819.1 X111.353 Y99.274 E98.73942
G1 F851.1 X111.9 Y99.213 E98.75233
G1 F967.7 X112.163 Y99.145 E98.75793
G1 F1086 X112.679 Y99.125 E98.76742
G1 F991.7 X113.132 Y99.214 E98.77671
G1 F863.3 X113.492 Y99.258 E98.78509
G1 F851.1 X114.297 Y99.284 E98.80398
G1 F919.5 X115 Y99.273 E98.81924
G1 F1052.6 X115.712 Y99.3 E98.83274
G1 F1153.8 X116.185 Y99.338 E98.84095
G1 X116.664 Y99.4 E98.8493
G1 F1061.9 X117.031 Y99.463 E98.8563
G1 F1008.4 X117.449 Y99.504 E98.86461
G1 F1039 X117.842 Y99.616 E98.87246
G1 F1000 X117.852 Y99.602 E98.87281
G1 F944.9 X118.085 Y99.694 E98.8781
G1 F956.2 X118.318 Y99.745 E98.88308
G1 X118.959 Y99.93 E98.897
G1 F926.6 X119.262 Y99.987 E98.90364
G1 F869.6 X119.696 Y100.148 E98.91426
G1 F848.1 X120.34 Y100.257 E98.92963
G1 F863.3 X120.64 Y100.391 E98.93723
G1 F839.2 X120.931 Y100.47 E98.9444
G1 F786.9 X121.171 Y100.611 E98.95146
G1 F733.9 X121.649 Y100.765 E98.96511
G1 F701.8 X121.777 Y100.831 E98.96921
G1 F703.8 X122.132 Y100.942 E98.97975
G1 F729.5 X123.311 Y101.442 E99.01479
G1 F716.4 X123.922 Y101.771 E99.03412
G1 F705.9 X124.453 Y101.932 E99.0498
G1 F727.3 X124.631 Y102.01 E99.05514
G1 F769.2 X125.048 Y102.093 E99.06617
G1 F851.1 X125.376 Y102.202 E99.07427
G1 F866.4 X125.661 Y102.32 E99.08138
G1 F813.6 X125.899 Y102.463 E99.08819
G1 F695.7 X126.11 Y102.64 E99.09609
G1 F620.2 X126.175 Y102.922 E99.1054
G1 X126.411 Y102.714 E99.11552
G1 F634.9 X126.651 Y102.663 E99.12324
G1 F774.2 X126.977 Y102.648 E99.13165
G1 F848.1 X126.84 Y102.535 E99.13583
G1 F699.7 X126.664 Y102.517 E99.14087
G1 F634.9 X126.393 Y102.405 E99.15009
G1 F636.6 X126.322 Y102.334 E99.15324
G1 F731.7 X125.979 Y102.181 E99.16348
G1 F833.3 X125.796 Y102.065 E99.16867
G1 F869.6 X125.528 Y101.981 E99.17511
G1 F851.1 X125.24 Y101.838 E99.18265
G1 F776.7 X124.786 Y101.722 E99.19469
G1 F747.7 X124.349 Y101.567 E99.20707
G1 F716.4 X124.062 Y101.452 E99.21568
G1 F697.7 X123.609 Y101.238 E99.23001
G1 F725.1 X123.477 Y101.164 E99.23418
G1 F729.5 X123.131 Y101.003 E99.24462
G1 F703.8 X122.966 Y100.914 E99.24993
G1 F701.8 X121.771 Y100.45 E99.28639
G1 F752.4 X121.396 Y100.365 E99.29659
G1 F808.1 X121.033 Y100.194 E99.3065
G1 F836.2 X120.764 Y100.138 E99.31305
G1 F854.1 X120.306 Y99.963 E99.32451
G1 F866.4 X119.857 Y99.896 E99.33497
G1 F888.9 X119.271 Y99.715 E99.34873
G1 F960 X118.831 Y99.65 E99.35798
G1 F983.6 X118.259 Y99.467 E99.37016
G1 F944.9 X117.897 Y99.411 E99.3779
G1 F952.4 X117.385 Y99.245 E99.38918
G1 F1043.5 X116.629 Y99.185 E99.40368
G1 F1132.1 X115.719 Y99.086 E99.41982
G1 F1066.7 X115.219 Y99.043 E99.42921
G1 F963.9 X114.68 Y99.012 E99.44039
G1 F885.6 X114.297 Y99.005 E99.44902
G1 F851.1 X113.503 Y98.972 E99.46765
G1 F963.9 X112.638 Y98.911 E99.48561
G1 F1095.9 X112.144 Y98.92 E99.4946
G1 F919.5 X111.329 Y98.98 E99.51234
G1 F851.1 X110.248 Y99.009 E99.5377
G1 F1004.2 X109.103 Y99.105 E99.56053
G1 F1039 X107.769 Y99.235 E99.58627
G1 F967.7 X107.513 Y99.286 E99.59166
G1 F1030 X107.249 Y99.357 E99.59695
G1 F1057.3 X107.029 Y99.429 E99.60132
G1 F979.6 X106.701 Y99.479 E99.60808
G1 F952.4 X106.228 Y99.656 E99.61866
G1 F923.1 X105.757 Y99.717 E99.62893
G1 F857.1 X105.176 Y99.884 E99.64301
G1 F848.1 X104.691 Y99.954 E99.65454
G1 F854.1 X104.441 Y100.031 E99.66065
G1 F848.1 X104.243 Y100.109 E99.66566
G1 F784.3 X103.842 Y100.209 E99.67617
G1 F708 X103.29 Y100.411 E99.69274
G1 F657.5 X103.034 Y100.47 E99.70071
G1 F638.3 X102.603 Y100.653 E99.71535
G1 F631.6 X102.437 Y100.701 E99.72081
G1 F643.4 X102.18 Y100.843 E99.72992
G1 F659.3 X101.983 Y100.921 E99.73633
G1 F670.4 X101.692 Y101.101 E99.74652
G1 F683.8 X101.57 Y101.152 E99.75038
G1 F668.5 X101.224 Y101.362 E99.76246
G1 F643.4 X100.711 Y101.599 E99.77999
G1 F625 X100.496 Y101.646 E99.78701
G1 F661.2 X100.169 Y101.766 E99.79753
G1 F701.8 X99.74 Y101.863 E99.81004
G1 F718.6 X99.468 Y101.984 E99.8183
G1 F705.9 X99.036 Y102.114 E99.83106
G1 F633.2 X98.868 Y102.232 E99.83753
G1 F600 X98.544 Y102.349 E99.84898
G1 X98.299 Y102.505 E99.85864
G1 X98.107 Y102.566 E99.86535
G1 X97.972 Y102.675 E99.87112
G1 F681.8 X97.903 Y102.629 E99.87354
G1 F792.1 X97.775 Y102.722 E99.87753
G1 X97.775 Y102.893 E99.88184
G1 X97.895 Y102.988 E99.88569
G1 F2700 E94.88569
G0 F9000 X98.439 Y102.717
G0 X98.939 Y102.426
G0 X99.807 Y103.076
G0 X125.558 Y104.048
G0 X126.508 Y103.716
G0 X126.82 Y103.496
G0 X126.977 Y102.648
G1 F2700 E99.88569
G1 F967.7 X127.13 Y102.676 E99.8889
G1 F2700 E94.8889
;MESH:NONMESH
G0 F300 X127.13 Y102.676 Z10.6
G0 F9000 X126.998 Y103.451
G0 X126.613 Y103.679
G0 X125.558 Y104.048
G0 X99.807 Y103.076
G0 X99.169 Y102.129
;TIME_ELAPSED:457.554679
;LAYER:52
;TYPE:WALL-OUTER
;MESH:glasses_0.ply
G1 F2700 E99.8889
G1 F1283.4 X99.248 Y102.029 E99.89088
G1 F1263.2 X99.541 Y101.95 E99.89568
G1 F1111.1 X99.777 Y101.824 E99.90048
G1 F948.6 X100.275 Y101.715 E99.91121
G1 F833.3 X100.481 Y101.622 E99.91662
G1 F752.4 X100.764 Y101.561 E99.9243
G1 F699.7 X101.1 Y101.406 E99.93485
G1 F674.2 X101.221 Y101.362 E99.93866
G1 F676.1 X101.718 Y101.094 E99.95533
G1 F650.4 X101.965 Y100.941 E99.96425
G1 F641.7 X102.159 Y100.865 E99.97072
G1 F629.9 X102.411 Y100.722 E99.9799
G1 F609.1 X102.609 Y100.667 E99.98664
G1 F607.6 X103.013 Y100.49 E100.00112
G1 F626.6 X103.317 Y100.423 E100.01104
G1 F664.8 X103.606 Y100.319 E100.02026
G1 F679.9 X103.797 Y100.234 E100.02639
G1 F733.9 X104.241 Y100.129 E100.0388
G1 F797.3 X104.591 Y99.981 E100.04831
G1 F816.3 X105.186 Y99.907 E100.06297
G1 F830.4 X105.673 Y99.737 E100.07536
G1 F895.5 X106.233 Y99.67 E100.08793
G1 F944.9 X106.694 Y99.487 E100.09841
G1 F1000 X107.158 Y99.418 E100.10777
G1 F1004.2 X107.642 Y99.254 E100.11792
G1 F941.2 X108.105 Y99.223 E100.12776
G1 F923.1 X110.005 Y99.024 E100.16906
G1 F819.1 X111.261 Y99.001 E100.19967
G1 F805.4 X111.947 Y98.957 E100.2167
G1 F895.5 X112.417 Y98.942 E100.22718
G1 F879.1 X113.235 Y98.966 E100.24576
G1 F810.8 X113.837 Y99.003 E100.2606
G1 F848.1 X114.985 Y99.023 E100.28762
G1 F1004.2 X116.393 Y99.174 E100.31576
G1 F1048 X117.4 Y99.252 E100.33499
G1 F1012.7 X117.869 Y99.42 E100.34481
G1 F1030 X118.346 Y99.489 E100.35415
G1 F1021.3 X118.821 Y99.662 E100.36403
G1 F979.6 X118.833 Y99.675 E100.36439
G1 F895.5 X119.355 Y99.732 E100.37609
G1 F851.1 X119.822 Y99.905 E100.38777
G1 F810.8 X120.326 Y99.983 E100.40032
G1 F789.5 X120.583 Y100.092 E100.40738
G1 F781.8 X121.053 Y100.211 E100.41975
G1 F761.9 X121.421 Y100.381 E100.43037
G1 F718.6 X121.805 Y100.47 E100.44132
G1 F705.9 X122.969 Y100.916 E100.47656
G1 F736.2 X123.146 Y101.026 E100.48221
G1 F761.9 X123.448 Y101.142 E100.49068
G1 F781.8 X123.611 Y101.251 E100.49568
G1 F797.3 X123.924 Y101.372 E100.50408
G1 F842.1 X124.077 Y101.465 E100.50833
G1 F892.2 X124.33 Y101.559 E100.51436
G1 F1000 X124.609 Y101.636 E100.52014
G1 F1071.4 X124.742 Y101.723 E100.5231
G1 F805.4 X125.039 Y101.866 E100.53127
G1 F845.1 X124.633 Y101.875 E100.54086
G1 F1142.9 X124.578 Y101.859 E100.54186
G1 F1000 X124.258 Y101.81 E100.54832
G1 F863.3 X123.833 Y101.662 E100.55872
G1 F819.1 X123.743 Y101.612 E100.56123
G1 F800 X123.472 Y101.527 E100.56831
G1 F781.8 X123.277 Y101.4 E100.57425
G1 F761.9 X123.015 Y101.325 E100.58139
G1 F743 X122.877 Y101.235 E100.58582
G1 F736.2 X122.606 Y101.132 E100.59368
G1 F689.7 X122.355 Y101.065 E100.60119
G1 F683.8 X122.086 Y100.936 E100.6099
G1 F695.7 X121.752 Y100.838 E100.61989
G1 F676.1 X121.711 Y100.813 E100.6213
G1 F712.2 X121.431 Y100.708 E100.62968
G1 F743 X121.133 Y100.619 E100.63804
G1 F752.4 X120.958 Y100.51 E100.6435
G1 F786.9 X120.699 Y100.426 E100.65041
G1 F800 X120.537 Y100.392 E100.65454
G1 F789.5 X120.231 Y100.276 E100.66281
G1 F794.7 X119.643 Y100.155 E100.67789
G1 F833.3 X119.274 Y100.001 E100.68746
G1 F898.9 X118.95 Y99.94 E100.69478
G1 F960 X118.442 Y99.779 E100.70586
G1 F956.2 X118.44 Y99.771 E100.70603
G1 X117.972 Y99.691 E100.71594
G1 F987.7 X117.453 Y99.519 E100.72699
G1 F979.6 X116.908 Y99.47 E100.73813
G1 F995.9 X116.728 Y99.434 E100.74181
G1 F1086 X116.189 Y99.359 E100.75181
G1 F1116.3 X115.71 Y99.322 E100.7604
G1 F991.7 X114.993 Y99.289 E100.77485
G1 F851.1 X113.831 Y99.302 E100.80209
G1 F802.7 X113.374 Y99.276 E100.81347
G1 F845.1 X112.882 Y99.223 E100.82516
G1 F916 X112.417 Y99.194 E100.83531
G1 F845.1 X111.275 Y99.317 E100.86243
G1 F786.9 X110.704 Y99.312 E100.87692
G1 F848.1 X110.18 Y99.29 E100.88926
G1 F967.7 X109.126 Y99.34 E100.91102
G1 F1095.9 X108.522 Y99.39 E100.92205
G1 F1043.5 X108.123 Y99.473 E100.92985
G1 F971.7 X107.614 Y99.518 E100.94034
G1 F963.9 X106.954 Y99.706 E100.95455
G1 F933.9 X106.753 Y99.744 E100.95892
G1 F919.5 X106.245 Y99.929 E100.97065
G1 F879.1 X105.791 Y100.004 E100.9811
G1 F830.4 X105.513 Y100.104 E100.9882
G1 F808.1 X105.372 Y100.168 E100.99202
G1 F800 X104.671 Y100.272 E101.0097
G1 F794.7 X104.414 Y100.39 E101.0168
G1 F766.8 X104.085 Y100.481 E101.02569
G1 F705.9 X103.851 Y100.608 E101.03321
G1 F670.4 X103.633 Y100.682 E101.04007
G1 F645.2 X103.33 Y100.821 E101.05038
G1 F623.4 X102.947 Y100.927 E101.0631
G1 F615.4 X102.712 Y101.054 E101.07176
G1 F609.1 X102.509 Y101.107 E101.07864
G1 F628.3 X102.215 Y101.238 E101.08886
G1 F634.9 X102.111 Y101.305 E101.09275
G1 F650.4 X101.85 Y101.423 E101.10154
G1 F678 X101.4 Y101.667 E101.1166
G1 F676.1 X101.116 Y101.794 E101.12579
G1 F708 X100.771 Y101.893 E101.1359
G1 F759.5 X100.552 Y101.922 E101.14171
G1 F872.7 X99.846 Y102.054 E101.15813
G1 F1061.9 X99.437 Y102.183 E101.16619
G1 F1200 X99.169 Y102.129 E101.17074
G1 F2700 E96.17074
;MESH:NONMESH
G0 F300 X99.169 Y102.129 Z10.8
G0 F9000 X100.953 Y101.641
;TIME_ELAPSED:462.017886
;LAYER:53
;TYPE:WALL-OUTER
;MESH:glasses_0.ply
G1 F2700 E101.17074
G1 F1472.4 X100.745 Y101.579 E101.17368
G1 F1632.7 X100.74 Y101.541 E101.17415
G1 F1589.4 X100.974 Y101.469 E101.17722
G1 F1333.3 X101.165 Y101.342 E101.18066
G1 F1153.8 X101.394 Y101.261 E101.18486
G1 F1039 X101.597 Y101.123 E101.18957
G1 F937.5 X101.869 Y101.001 E101.19592
G1 F879.1 X102.012 Y100.905 E101.19983
G1 F824.7 X102.593 Y100.652 E101.21516
G1 F789.5 X102.848 Y100.564 E101.22198
G1 F754.7 X103.051 Y100.465 E101.22795
G1 F761.9 X103.437 Y100.387 E101.23827
G1 F766.8 X103.793 Y100.23 E101.24839
G1 F771.7 X104.242 Y100.129 E101.26029
G1 F794.7 X104.585 Y99.988 E101.26961
G1 X105.103 Y99.918 E101.28273
G1 F761.9 X105.381 Y99.836 E101.29032
G1 X105.635 Y99.742 E101.29742
G1 F819.1 X106.265 Y99.669 E101.31287
G1 F830.4 X106.59 Y99.517 E101.32149
G1 F869.6 X107.181 Y99.426 E101.33521
G1 F879.1 X107.591 Y99.278 E101.34511
G1 F848.1 X108.698 Y99.189 E101.37124
G1 F824.7 X109.479 Y99.105 E101.39025
G1 F769.2 X109.768 Y99.06 E101.39784
G1 F703.8 X111.278 Y99.031 E101.44066
G1 F687.7 X111.797 Y98.992 E101.45576
G1 F743 X112.134 Y98.979 E101.46482
G1 F784.3 X112.803 Y98.974 E101.48184
G1 F761.9 X113.201 Y98.989 E101.49227
G1 F710.1 X113.836 Y99.033 E101.51016
G1 F727.3 X115.195 Y99.057 E101.54746
G1 F813.6 X116.287 Y99.189 E101.57444
G1 F836.2 X117.444 Y99.283 E101.60214
G1 X117.895 Y99.444 E101.61357
G1 F833.3 X118.434 Y99.516 E101.62659
G1 F819.1 X118.709 Y99.628 E101.63383
G1 F830.4 X119.126 Y99.715 E101.64406
G1 F776.7 X119.479 Y99.767 E101.65323
G1 F722.9 X119.631 Y99.831 E101.65778
G1 F743 X119.917 Y99.927 E101.66589
G1 F759.5 X120.386 Y99.997 E101.67835
G1 F754.7 X120.504 Y100.051 E101.68178
G1 F802.7 X120.822 Y100.163 E101.69016
G1 F827.6 X121.09 Y100.217 E101.69675
G1 X121.272 Y100.306 E101.70164
G1 F851.1 X121.55 Y100.408 E101.70858
G1 F854.1 X121.795 Y100.449 E101.71439
G1 F892.2 X121.984 Y100.531 E101.71899
G1 F967.7 X122.248 Y100.623 E101.72476
G1 F991.7 X122.453 Y100.662 E101.72896
G1 F1111.1 X122.693 Y100.788 E101.73383
G1 F1318.7 X122.939 Y100.854 E101.73768
G1 F1387.3 X123.188 Y101.059 E101.74232
G1 X123.124 Y101.062 E101.74324
G1 F1318.7 X122.624 Y100.962 E101.75096
G1 F1111.1 X122.148 Y100.849 E101.75975
G1 F1016.9 X122.084 Y100.804 E101.76128
G1 F963.9 X121.836 Y100.756 E101.76651
G1 F866.4 X121.358 Y100.645 E101.77781
G1 F842.1 X120.904 Y100.468 E101.78936
G1 F819.1 X120.599 Y100.403 E101.79696
G1 F779.2 X120.206 Y100.287 E101.80745
G1 F771.7 X119.891 Y100.235 E101.81571
G1 F745.3 X119.512 Y100.149 E101.82611
G1 F722.9 X119.361 Y100.07 E101.83082
G1 F779.2 X119.018 Y99.983 E101.83988
G1 F824.7 X118.725 Y99.935 E101.84706
G1 F830.4 X118.24 Y99.771 E101.85937
G1 F842.1 X117.755 Y99.699 E101.87099
G1 F824.7 X117.367 Y99.57 E101.88088
G1 F845.1 X116.746 Y99.5 E101.89564
G1 F872.7 X116.256 Y99.466 E101.90687
G1 F875.9 X115.942 Y99.417 E101.91411
G1 F827.6 X115.007 Y99.361 E101.9367
G1 F764.3 X114.527 Y99.36 E101.94923
G1 F720.7 X113.834 Y99.38 E101.96843
G1 F693.6 X113.515 Y99.359 E101.97762
G1 F745.3 X112.781 Y99.274 E101.99741
G1 F784.3 X112.157 Y99.289 E102.01329
G1 F714.3 X111.299 Y99.393 E102.03744
G1 F670.4 X111.02 Y99.394 E102.04574
G1 F712.2 X110.314 Y99.364 E102.06554
G1 F757.1 X109.958 Y99.365 E102.07493
G1 F764.3 X109.675 Y99.394 E102.08235
G1 F802.7 X109.124 Y99.428 E102.09608
G1 F854.1 X108.724 Y99.467 E102.10547
G1 F875.9 X108.418 Y99.483 E102.11245
G1 F866.4 X107.667 Y99.555 E102.12983
G1 F882.4 X107.244 Y99.676 E102.13978
G1 F869.6 X106.667 Y99.803 E102.15334
G1 F827.6 X106.364 Y99.938 E102.16134
G1 F833.3 X105.865 Y100.006 E102.1734
G1 F774.2 X105.48 Y100.151 E102.184
G1 F764.3 X105.176 Y100.207 E102.19207
G1 F797.3 X104.69 Y100.275 E102.20435
G1 X104.368 Y100.401 E102.21301
G1 F794.7 X103.752 Y100.576 E102.22909
G1 F774.2 X103.664 Y100.64 E102.23189
G1 X103.26 Y100.729 E102.24256
G1 F779.2 X102.919 Y100.868 E102.25199
G1 F781.8 X102.575 Y100.972 E102.26116
G1 F808.1 X102.274 Y101.113 E102.26937
G1 F833.3 X102.129 Y101.165 E102.27306
G1 F967.7 X101.473 Y101.456 E102.28786
G1 F1230.8 X100.953 Y101.641 E102.29681
G1 F2700 E97.29681
;MESH:NONMESH
G0 F300 X100.953 Y101.641 Z11
G0 F9000 X101.302 Y102.314
G0 X124.036 Y101.792
G0 X123.972 Y100.531
G0 X122.747 Y99.918
G0 X120.626 Y99.195
G0 X119.019 Y98.811
G0 X118.1 Y98.663
G0 X118.115 Y99.519
;TIME_ELAPSED:466.707077
;LAYER:54
;TYPE:WALL-OUTER
;MESH:glasses_0.ply
G1 F2700 E102.29681
G1 F863.3 X117.708 Y99.482 E102.30625
G1 F2700 E97.30625
G0 F9000 X117.676 Y100.284
G0 X107.773 Y100.302
G0 X107.248 Y99.502
G1 F2700 E102.30625
G1 F720.7 X107.438 Y99.386 E102.31242
G1 F875.9 X107.736 Y99.269 E102.31971
G1 F960 X108.225 Y99.238 E102.3299
G1 F944.9 X109.599 Y99.101 E102.35906
G1 F898.9 X109.878 Y99.051 E102.36535
G1 F854.1 X112.159 Y98.997 E102.41866
G1 F848.1 X113.115 Y98.998 E102.44116
G1 F851.1 X113.601 Y99.017 E102.45256
G1 F882.4 X114.994 Y99.044 E102.48408
G1 F1012.7 X115.6 Y99.136 E102.49615
G1 F1165 X115.886 Y99.155 E102.50106
G1 X116.301 Y99.199 E102.50821
G1 F1100.9 X117.249 Y99.263 E102.52544
G1 F1012.7 X117.692 Y99.482 E102.53517
G1 X117.218 Y99.487 E102.54452
G1 F1061.9 X116.858 Y99.47 E102.55129
G1 F1100.9 X116.07 Y99.388 E102.56565
G1 F1176.5 X115.878 Y99.355 E102.56895
G1 F1095.9 X115.305 Y99.332 E102.5794
G1 F960 X114.98 Y99.308 E102.58617
G1 F882.4 X113.596 Y99.298 E102.61747
G1 F854.1 X113.294 Y99.285 E102.62454
G1 F851.1 X112.183 Y99.28 E102.65059
G1 F830.4 X111.87 Y99.3 E102.65812
G1 F819.1 X111.285 Y99.308 E102.67238
G1 X111.226 Y99.318 E102.67384
G1 F813.6 X110.868 Y99.327 E102.68262
G1 F830.4 X110.456 Y99.321 E102.69252
G1 F854.1 X109.897 Y99.33 E102.70558
G1 F892.2 X109.583 Y99.36 E102.71264
G1 F971.7 X109.019 Y99.394 E102.72424
G1 F1025.6 X108.582 Y99.434 E102.73278
G1 F987.7 X108.248 Y99.491 E102.73963
G1 F960 X107.763 Y99.515 E102.74972
G1 F781.8 X107.248 Y99.502 E102.76287
G1 F646.9 X106.856 Y99.556 E102.77508
G1 F743 X106.753 Y99.623 E102.77838
G1 F941.2 X106.441 Y99.64 E102.78501
;TIME_ELAPSED:469.164714
G1 F2700 E97.78501
M140 S0
M107
G91 ;Relative positioning
G1 E-2 F2700 ;Retract a bit
G1 E-2 Z0.2 F2400 ;Retract and raise Z
G1 X5 Y5 F3000 ;Wipe out
G1 Z10 ;Raise Z more
G90 ;Absolute positioning

G1 X0 Y220 ;Present print
M106 S0 ;Turn-off fan
M104 S0 ;Turn-off hotend
M140 S0 ;Turn-off bed

M84 X Y E ;Disable all steppers but Z

M82 ;absolute extrusion mode
M104 S0
;End of Gcode
;SETTING_3 {"global_quality": "[general]\\nversion = 4\\nname = Standard Quality
;SETTING_3  #2\\ndefinition = creality_cr20pro\\n\\n[metadata]\\ntype = quality_
;SETTING_3 changes\\nquality_type = standard\\nsetting_version = 22\\n\\n[values
;SETTING_3 ]\\nadhesion_type = none\\n\\n", "extruder_quality": ["[general]\\nve
;SETTING_3 rsion = 4\\nname = Standard Quality #2\\ndefinition = creality_cr20pr
;SETTING_3 o\\n\\n[metadata]\\ntype = quality_changes\\nquality_type = standard\
;SETTING_3 \nsetting_version = 22\\nposition = 0\\n\\n[values]\\ninfill_pattern 
;SETTING_3 = triangles\\ninfill_sparse_density = 20.0\\nmin_wall_line_width = 0.
;SETTING_3 0\\n\\n"]}
