# Supplementary material for: Hybrid reasoning for perception, explanation, and autonomous action in manufacturing
Source: Nat Commun. 2026 May 18;17:6589. doi: 10.1038/s41467-026-72378-9 (PMC13381764; doi:10.1038/s41467-026-72378-9)
Supplement: Supplementary file 3 — Supplementary Files [file 41467_2026_72378_MOESM3_ESM.zip › supplementary-files/ShapE/temple.gcode]

;FLAVOR:Marlin
;TIME:1274
;Filament used: 0.414122m
;Layer height: 0.2
;MINX:103.204
;MINY:99.361
;MINZ:0.2
;MAXX:116.488
;MAXY:120.66
;MAXZ:11.4
M140 S50
M105
M190 S50
M104 S200
M105
M109 S200
M82 ;absolute extrusion mode
M201 X500.00 Y500.00 Z100.00 E5000.00 ;Setup machine max acceleration
M203 X500.00 Y500.00 Z10.00 E50.00 ;Setup machine max feedrate
M204 P500.00 R1000.00 T500.00 ;Setup Print/Retract/Travel acceleration
M205 X8.00 Y8.00 Z0.40 E5.00 ;Setup Jerk
M220 S100 ;Reset Feedrate
M221 S100 ;Reset Flowrate

G28 ;Home
M420 S1 Z2 ;Enable ABL using saved Mesh and Fade Height

G92 E0 ;Reset Extruder
G1 Z2.0 F3000 ;Move Z Axis up
G1 X10.1 Y20 Z0.28 F1000.0 ;Move to start position
G1 X10.1 Y40.0 Z0.28 F1000.0 E15 ;Draw the first line
G1 X10.4 Y40.0 Z0.28 F1000.0 ;Move to side a little
G1 X10.4 Y20 Z0.28 F1000.0 E30 ;Draw the second line
G92 E0 ;Reset Extruder
G1 Z2.0 F3000 ;Move Z Axis up

EXTRUDING_START
G92 E0
G92 E0
G1 F2700 E-5
;LAYER_COUNT:57
;LAYER:0
M107
;MESH:temple3.ply
G0 F6000 X104.719 Y119.394 Z0.2
;TYPE:WALL-INNER
G1 F2700 E0
G1 F1200 X115.268 Y119.293 E0.35088
G1 X115.257 Y118.887 E0.36439
G1 X115.085 Y101.342 E0.94796
G1 X115.089 Y100.633 E0.97154
G1 X104.546 Y100.729 E1.32222
G1 X104.626 Y106.452 E1.51259
G1 X104.628 Y107.836 E1.55862
G1 X104.687 Y114.064 E1.76577
G1 X104.682 Y115.445 E1.81171
G1 X104.695 Y117.293 E1.87317
G1 X104.708 Y117.744 E1.88818
G1 X104.719 Y119.394 E1.94306
G0 F6000 X104.321 Y119.797
;TYPE:WALL-OUTER
G1 F1200 X115.68 Y119.689 E2.32088
G1 X115.657 Y118.883 E2.3477
G1 X115.485 Y101.344 E2.93107
G1 X115.491 Y100.229 E2.96816
G1 X104.135 Y100.333 E3.34588
G1 X104.156 Y101.185 E3.37422
G1 X104.226 Y106.452 E3.54942
G1 X104.228 Y107.84 E3.59559
G1 X104.287 Y114.062 E3.80254
G1 X104.282 Y115.448 E3.84864
G1 X104.295 Y117.304 E3.91037
G1 X104.308 Y117.746 E3.92508
G1 X104.321 Y119.797 E3.9933
G0 F6000 X104.59 Y119.526
G0 X104.816 Y119.03
G0 X105.077 Y119.029
;TYPE:SKIN
G1 F1200 X105.068 Y117.737 E4.03627
G1 X105.055 Y117.298 E4.05088
G1 X105.042 Y115.464 E4.11188
G1 X105.047 Y114.065 E4.15841
G1 X104.988 Y107.854 E4.365
G1 X104.987 Y106.446 E4.41183
G1 X104.914 Y101.087 E4.59008
G1 X114.726 Y100.997 E4.91645
G1 X114.899 Y118.937 E5.51316
G1 X105.077 Y119.029 E5.83986
G0 F6000 X105.81 Y118.82
G1 F1200 X105.271 Y118.281 E5.86521
G0 F6000 X105.266 Y117.712
G1 F1200 X106.37 Y118.815 E5.91711
G0 F6000 X106.931 Y118.81
G1 F1200 X105.253 Y117.132 E5.99604
G0 F6000 X105.249 Y116.563
G1 F1200 X107.491 Y118.805 E6.1015
G0 F6000 X108.052 Y118.8
G1 F1200 X105.245 Y115.993 E6.23353
G0 F6000 X105.242 Y115.424
G1 F1200 X108.613 Y118.795 E6.39209
G0 F6000 X109.173 Y118.789
G1 F1200 X105.244 Y114.861 E6.57688
G0 F6000 X105.245 Y114.296
G1 F1200 X109.733 Y118.784 E6.78798
G0 F6000 X110.293 Y118.779
G1 F1200 X105.243 Y113.728 E7.02554
G0 F6000 X105.237 Y113.157
G1 F1200 X110.854 Y118.774 E7.28975
G0 F6000 X111.415 Y118.769
G1 F1200 X105.233 Y112.586 E7.58055
G0 F6000 X105.227 Y112.015
G1 F1200 X111.975 Y118.763 E7.89796
G0 F6000 X112.536 Y118.758
G1 F1200 X105.222 Y111.444 E8.24199
G0 F6000 X105.216 Y110.873
G1 F1200 X113.096 Y118.753 E8.61264
G0 F6000 X113.656 Y118.747
G1 F1200 X105.211 Y110.302 E9.00986
G0 F6000 X105.206 Y109.731
G1 F1200 X114.217 Y118.743 E9.43374
G0 F6000 X114.696 Y118.656
G1 F1200 X105.2 Y109.16 E9.8804
G0 F6000 X105.194 Y108.588
G1 F1200 X114.69 Y118.084 E10.32706
G0 F6000 X114.684 Y117.513
G1 F1200 X105.189 Y108.018 E10.77368
G0 F6000 X105.187 Y107.45
G1 F1200 X114.679 Y116.942 E11.22015
G0 F6000 X114.673 Y116.37
G1 F1200 X105.187 Y106.884 E11.66634
G0 F6000 X105.184 Y106.316
G1 F1200 X114.667 Y115.799 E12.1124
G0 F6000 X114.662 Y115.227
G1 F1200 X105.177 Y105.742 E12.55854
G0 F6000 X105.169 Y105.169
G1 F1200 X114.656 Y114.656 E13.00478
G0 F6000 X114.651 Y114.085
G1 F1200 X105.161 Y104.595 E13.45116
G0 F6000 X105.153 Y104.022
G1 F1200 X114.646 Y113.514 E13.89766
G0 F6000 X114.64 Y112.943
G1 F1200 X105.145 Y103.448 E14.34427
G0 F6000 X105.137 Y102.874
G1 F1200 X114.634 Y112.371 E14.79098
G0 F6000 X114.629 Y111.8
G1 F1200 X105.129 Y102.301 E15.23781
G0 F6000 X105.122 Y101.727
G1 F1200 X114.623 Y111.229 E15.68473
G0 F6000 X114.617 Y110.657
G1 F1200 X105.244 Y101.284 E16.12561
G0 F6000 X105.805 Y101.279
G1 F1200 X114.612 Y110.086 E16.53986
G0 F6000 X114.606 Y109.515
G1 F1200 X106.365 Y101.273 E16.92752
G0 F6000 X106.925 Y101.269
G1 F1200 X114.6 Y108.943 E17.2885
G0 F6000 X114.595 Y108.372
G1 F1200 X107.486 Y101.264 E17.62287
G0 F6000 X108.046 Y101.258
G1 F1200 X114.589 Y107.801 E17.93063
G0 F6000 X114.583 Y107.229
G1 F1200 X108.607 Y101.253 E18.21172
G0 F6000 X109.168 Y101.248
G1 F1200 X114.578 Y106.658 E18.46619
G0 F6000 X114.572 Y106.087
G1 F1200 X109.728 Y101.243 E18.69404
G0 F6000 X110.288 Y101.237
G1 F1200 X114.566 Y105.515 E18.89526
G0 F6000 X114.561 Y104.944
G1 F1200 X110.849 Y101.232 E19.06986
G0 F6000 X111.41 Y101.227
G1 F1200 X114.555 Y104.373 E19.21782
G0 F6000 X114.549 Y103.801
G1 F1200 X111.971 Y101.223 E19.33908
G0 F6000 X112.531 Y101.217
G1 F1200 X114.544 Y103.23 E19.43377
G0 F6000 X114.538 Y102.659
G1 F1200 X113.091 Y101.212 E19.50183
G0 F6000 X113.652 Y101.207
G1 F1200 X114.532 Y102.087 E19.54322
G0 F6000 X114.527 Y101.516
G1 F1200 X114.213 Y101.202 E19.55799
;MESH:NONMESH
G0 F300 X114.213 Y101.202 Z0.4
G0 F6000 X114.21 Y100.741
G0 X104.723 Y100.9
G0 X104.817 Y119.121
G0 X104.735 Y119.392
;TIME_ELAPSED:38.219330
;LAYER:1
M106 S85
;TYPE:WALL-INNER
;MESH:temple3.ply
G1 F1350 X115.268 Y119.292 E19.90833
G1 X115.25 Y118.732 E19.92697
G1 X115.085 Y101.385 E20.50396
G1 X115.091 Y100.633 E20.52897
G1 X104.558 Y100.73 E20.87932
G1 X104.579 Y101.536 E20.90613
G1 X104.708 Y114.112 E21.32443
G1 X104.72 Y117.297 E21.43037
G1 X104.735 Y117.793 E21.44687
G1 X104.744 Y118.846 E21.4819
G1 X104.735 Y119.392 E21.50006
G0 F7500 X104.326 Y119.796
;TYPE:WALL-OUTER
G1 F1350 X115.683 Y119.687 E21.87781
G1 X115.65 Y118.728 E21.90973
G1 X115.485 Y101.388 E22.48648
G1 X115.495 Y100.229 E22.52503
G1 X104.146 Y100.334 E22.90252
G1 X104.179 Y101.54 E22.94265
G1 X104.308 Y114.114 E23.36088
G1 X104.32 Y117.309 E23.46715
G1 X104.335 Y117.797 E23.48339
G1 X104.344 Y118.838 E23.51801
G1 X104.326 Y119.796 E23.54988
G0 F7500 X104.601 Y119.526
G0 X104.841 Y119.024
G0 X105.101 Y119.027
;TYPE:SKIN
G1 F1350 X105.095 Y117.787 E23.59112
G1 X105.08 Y117.306 E23.60713
G1 X105.068 Y114.111 E23.7134
G1 X104.929 Y101.086 E24.14663
G1 X114.727 Y100.998 E24.47253
G1 X114.895 Y118.936 E25.06918
G1 X105.101 Y119.027 E25.39494
G0 F7500 X104.841 Y119.024
G0 X115.089 Y119.12
G0 X115.154 Y118.843
G0 X114.682 Y118.38
G1 F1350 X114.325 Y118.736 E25.41171
G0 F7500 X113.754 Y118.742
G1 F1350 X114.677 Y117.819 E25.45512
G0 F7500 X114.671 Y117.259
G1 F1350 X113.183 Y118.747 E25.52512
G0 F7500 X112.611 Y118.753
G1 F1350 X114.666 Y116.698 E25.62178
G0 F7500 X114.661 Y116.138
G1 F1350 X112.04 Y118.759 E25.74506
G0 F7500 X111.469 Y118.764
G1 F1350 X114.656 Y115.577 E25.89497
G0 F7500 X114.651 Y115.017
G1 F1350 X110.897 Y118.77 E26.07152
G0 F7500 X110.327 Y118.775
G1 F1350 X114.646 Y114.456 E26.27467
G0 F7500 X114.641 Y113.895
G1 F1350 X109.755 Y118.781 E26.5045
G0 F7500 X109.184 Y118.786
G1 F1350 X114.636 Y113.335 E26.76092
G0 F7500 X114.63 Y112.775
G1 F1350 X108.613 Y118.792 E27.04394
G0 F7500 X108.041 Y118.798
G1 F1350 X114.625 Y112.214 E27.35363
G0 F7500 X114.62 Y111.653
G1 F1350 X107.47 Y118.803 E27.68994
G0 F7500 X106.898 Y118.809
G1 F1350 X114.615 Y111.092 E28.05293
G0 F7500 X114.609 Y110.532
G1 F1350 X106.328 Y118.814 E28.44246
G0 F7500 X105.757 Y118.82
G1 F1350 X114.605 Y109.972 E28.85865
G0 F7500 X114.6 Y109.411
G1 F1350 X105.303 Y118.707 E29.29593
G0 F7500 X105.298 Y118.146
G1 F1350 X114.595 Y108.85 E29.7332
G0 F7500 X114.589 Y108.29
G1 F1350 X105.289 Y117.59 E30.17065
G0 F7500 X105.279 Y117.034
G1 F1350 X114.584 Y107.729 E30.60833
G0 F7500 X114.579 Y107.169
G1 F1350 X105.277 Y116.471 E31.04586
G0 F7500 X105.275 Y115.907
G1 F1350 X114.574 Y106.608 E31.48326
G0 F7500 X114.568 Y106.048
G1 F1350 X105.272 Y115.344 E31.92052
G0 F7500 X105.27 Y114.781
G1 F1350 X114.564 Y105.487 E32.35768
G0 F7500 X114.559 Y104.926
G1 F1350 X105.268 Y114.217 E32.7947
G0 F7500 X105.263 Y113.656
G1 F1350 X114.553 Y104.366 E33.23167
G0 F7500 X114.548 Y103.806
G1 F1350 X105.257 Y113.096 E33.66867
G0 F7500 X105.251 Y112.537
G1 F1350 X114.543 Y103.245 E34.10573
G0 F7500 X114.538 Y102.684
G1 F1350 X105.245 Y111.977 E34.54285
G0 F7500 X105.24 Y111.417
G1 F1350 X114.532 Y102.124 E34.97994
G0 F7500 X114.527 Y101.563
G1 F1350 X105.233 Y110.858 E35.41712
G0 F7500 X105.228 Y110.298
G1 F1350 X114.324 Y101.201 E35.845
G0 F7500 X113.753 Y101.206
G1 F1350 X105.222 Y109.738 E36.24629
G0 F7500 X105.216 Y109.178
G1 F1350 X113.183 Y101.211 E36.62103
G0 F7500 X112.611 Y101.217
G1 F1350 X105.21 Y108.618 E36.96915
G0 F7500 X105.204 Y108.058
G1 F1350 X112.041 Y101.222 E37.29072
G0 F7500 X111.47 Y101.227
G1 F1350 X105.199 Y107.498 E37.58569
G0 F7500 X105.192 Y106.939
G1 F1350 X110.899 Y101.232 E37.85413
G0 F7500 X110.329 Y101.237
G1 F1350 X105.187 Y106.379 E38.09599
G0 F7500 X105.181 Y105.819
G1 F1350 X109.758 Y101.242 E38.31128
G0 F7500 X109.187 Y101.247
G1 F1350 X105.175 Y105.259 E38.5
G0 F7500 X105.169 Y104.699
G1 F1350 X108.616 Y101.252 E38.66213
G0 F7500 X108.045 Y101.257
G1 F1350 X105.163 Y104.139 E38.79769
G0 F7500 X105.158 Y103.579
G1 F1350 X107.475 Y101.262 E38.90668
G0 F7500 X106.904 Y101.267
G1 F1350 X105.151 Y103.02 E38.98913
G0 F7500 X105.146 Y102.46
G1 F1350 X106.334 Y101.272 E39.04501
G0 F7500 X105.762 Y101.278
G1 F1350 X105.14 Y101.9 E39.07427
G0 F7500 X105.134 Y101.341
G1 F1350 X105.192 Y101.283 E39.077
;MESH:NONMESH
G0 F300 X105.192 Y101.283 Z0.6
G0 F7500 X105.189 Y100.824
G0 X104.736 Y100.901
G0 X104.91 Y119.218
G0 X104.738 Y119.393
;TIME_ELAPSED:69.144780
;LAYER:2
M106 S170
;TYPE:WALL-INNER
;MESH:temple3.ply
G1 F1500 X115.273 Y119.289 E39.42741
G1 X115.247 Y118.727 E39.44612
G1 X115.086 Y101.584 E40.01633
G1 X115.094 Y100.633 E40.04796
G1 X104.565 Y100.73 E40.39817
G1 X104.583 Y101.268 E40.41607
G1 X104.728 Y116.14 E40.91074
G1 X104.731 Y117.313 E40.94975
G1 X104.743 Y117.681 E40.962
G1 X104.755 Y118.785 E40.99872
G1 X104.738 Y119.393 E41.01895
G0 F9000 X104.326 Y119.798
;TYPE:WALL-OUTER
G1 F1500 X115.693 Y119.684 E41.39704
G1 X115.647 Y118.723 E41.42904
G1 X115.486 Y101.588 E41.99898
G1 X115.498 Y100.229 E42.04418
G1 X104.15 Y100.333 E42.42163
G1 X104.183 Y101.272 E42.45288
G1 X104.328 Y116.141 E42.94745
G1 X104.331 Y117.326 E42.98686
G1 X104.343 Y117.685 E42.99881
G1 X104.355 Y118.774 E43.03503
G1 X104.326 Y119.798 E43.0691
G0 F9000 X104.603 Y119.526
G0 X105.12 Y119.29
G0 X105.119 Y119.028
;TYPE:SKIN
G1 F1500 X105.091 Y117.319 E43.12595
G1 X105.088 Y116.139 E43.1652
G1 X104.938 Y101.086 E43.66589
G1 X114.731 Y100.998 E43.99162
G1 X114.726 Y101.584 E44.01111
G1 X114.895 Y118.934 E44.5882
G1 X105.119 Y119.028 E44.91337
G0 F9000 X105.809 Y118.82
G1 F1500 X105.306 Y118.317 E44.93703
G0 F9000 X105.297 Y117.742
G1 F1500 X106.369 Y118.814 E44.98745
G0 F9000 X106.93 Y118.809
G1 F1500 X105.29 Y117.169 E45.06459
G0 F9000 X105.288 Y116.601
G1 F1500 X107.49 Y118.803 E45.16817
G0 F9000 X108.05 Y118.798
G1 F1500 X105.286 Y116.034 E45.29818
G0 F9000 X105.28 Y115.462
G1 F1500 X108.61 Y118.793 E45.45483
G0 F9000 X109.17 Y118.787
G1 F1500 X105.274 Y114.891 E45.63809
G0 F9000 X105.269 Y114.32
G1 F1500 X109.731 Y118.782 E45.84797
G0 F9000 X110.291 Y118.776
G1 F1500 X105.264 Y113.749 E46.08442
G0 F9000 X105.258 Y113.178
G1 F1500 X110.851 Y118.771 E46.3475
G0 F9000 X111.412 Y118.766
G1 F1500 X105.252 Y112.606 E46.63725
G0 F9000 X105.247 Y112.035
G1 F1500 X111.972 Y118.76 E46.95357
G0 F9000 X112.533 Y118.755
G1 F1500 X105.241 Y111.464 E47.29654
G0 F9000 X105.235 Y110.892
G1 F1500 X113.093 Y118.75 E47.66616
G0 F9000 X113.653 Y118.744
G1 F1500 X105.23 Y110.322 E48.06233
G0 F9000 X105.225 Y109.75
G1 F1500 X114.214 Y118.739 E48.48514
G0 F9000 X114.685 Y118.645
G1 F1500 X105.219 Y109.179 E48.93039
G0 F9000 X105.213 Y108.608
G1 F1500 X114.68 Y118.074 E49.37567
G0 F9000 X114.675 Y117.503
G1 F1500 X105.208 Y108.036 E49.82097
G0 F9000 X105.202 Y107.465
G1 F1500 X114.67 Y116.932 E50.26629
G0 F9000 X114.664 Y116.361
G1 F1500 X105.197 Y106.894 E50.71159
G0 F9000 X105.192 Y106.323
G1 F1500 X114.658 Y115.79 E51.15686
G0 F9000 X114.653 Y115.219
G1 F1500 X105.186 Y105.752 E51.60216
G0 F9000 X105.18 Y105.18
G1 F1500 X114.648 Y114.648 E52.04751
G0 F9000 X114.643 Y114.077
G1 F1500 X105.175 Y104.609 E52.49285
G0 F9000 X105.169 Y104.038
G1 F1500 X114.637 Y113.506 E52.9382
G0 F9000 X114.631 Y112.934
G1 F1500 X105.164 Y103.467 E53.3835
G0 F9000 X105.158 Y102.896
G1 F1500 X114.626 Y112.364 E53.82884
G0 F9000 X114.621 Y111.792
G1 F1500 X105.153 Y102.324 E54.27419
G0 F9000 X105.147 Y101.753
G1 F1500 X114.616 Y111.222 E54.71958
G0 F9000 X114.61 Y110.65
G1 F1500 X105.241 Y101.281 E55.16027
G0 F9000 X105.802 Y101.276
G1 F1500 X114.605 Y110.079 E55.57434
G0 F9000 X114.6 Y109.508
G1 F1500 X106.363 Y101.272 E55.96176
G0 F9000 X106.924 Y101.267
G1 F1500 X114.594 Y108.937 E56.32253
G0 F9000 X114.589 Y108.366
G1 F1500 X107.485 Y101.262 E56.65668
G0 F9000 X108.045 Y101.257
G1 F1500 X114.583 Y107.795 E56.96421
G0 F9000 X114.578 Y107.224
G1 F1500 X108.606 Y101.252 E57.24511
G0 F9000 X109.167 Y101.247
G1 F1500 X114.573 Y106.653 E57.49939
G0 F9000 X114.567 Y106.082
G1 F1500 X109.728 Y101.242 E57.72703
G0 F9000 X110.288 Y101.237
G1 F1500 X114.562 Y105.511 E57.92806
G0 F9000 X114.556 Y104.94
G1 F1500 X110.85 Y101.233 E58.10241
G0 F9000 X111.411 Y101.228
G1 F1500 X114.552 Y104.369 E58.25015
G0 F9000 X114.546 Y103.798
G1 F1500 X111.971 Y101.223 E58.37127
G0 F9000 X112.532 Y101.218
G1 F1500 X114.54 Y103.226 E58.46572
G0 F9000 X114.535 Y102.656
G1 F1500 X113.093 Y101.213 E58.53357
G0 F9000 X113.653 Y101.208
G1 F1500 X114.53 Y102.085 E58.57482
G0 F9000 X114.524 Y101.513
G1 F1500 X114.214 Y101.203 E58.5894
;MESH:NONMESH
G0 F300 X114.214 Y101.203 Z0.8
G0 F9000 X114.211 Y100.741
G0 X104.744 Y100.901
G0 X104.916 Y119.219
G0 X104.743 Y119.391
;TIME_ELAPSED:97.598901
;LAYER:3
M106 S255
;TYPE:WALL-INNER
;MESH:temple3.ply
G1 F1500 X115.272 Y119.293 E58.93961
G1 X115.247 Y118.726 E58.95849
G1 X115.085 Y101.338 E59.53684
G1 X115.093 Y100.632 E59.56033
G1 X104.567 Y100.728 E59.91044
G1 X104.587 Y101.146 E59.92436
G1 X104.762 Y118.834 E60.51269
G1 X104.743 Y119.391 E60.53123
G0 F9000 X104.324 Y119.795
;TYPE:WALL-OUTER
G1 F1500 X115.693 Y119.689 E60.90938
G1 X115.647 Y118.722 E60.94158
G1 X115.485 Y101.342 E61.51966
G1 X115.498 Y100.229 E61.55668
G1 X104.148 Y100.332 E61.9342
G1 X104.187 Y101.173 E61.9622
G1 X104.362 Y118.82 E62.54917
G1 X104.324 Y119.795 E62.58163
G0 F9000 X104.607 Y119.526
G0 X105.125 Y119.288
G0 X105.124 Y119.025
;TYPE:SKIN
G1 F1500 X104.948 Y101.086 E63.17831
G1 X114.728 Y100.996 E63.50361
G1 X114.725 Y101.336 E63.51492
G1 X114.889 Y118.937 E64.10035
G1 X105.124 Y119.025 E64.42515
G0 F9000 X105.125 Y119.288
G0 X115.092 Y119.122
G0 X115.152 Y118.844
G0 X114.682 Y118.379
G1 F1500 X114.32 Y118.742 E64.4422
G0 F9000 X113.749 Y118.747
G1 F1500 X114.677 Y117.818 E64.48588
G0 F9000 X114.672 Y117.258
G1 F1500 X113.178 Y118.752 E64.55615
G0 F9000 X112.608 Y118.757
G1 F1500 X114.667 Y116.698 E64.653
G0 F9000 X114.662 Y116.137
G1 F1500 X112.037 Y118.762 E64.77647
G0 F9000 X111.466 Y118.767
G1 F1500 X114.656 Y115.577 E64.92652
G0 F9000 X114.651 Y115.016
G1 F1500 X110.896 Y118.772 E65.10317
G0 F9000 X110.325 Y118.776
G1 F1500 X114.646 Y114.455 E65.30641
G0 F9000 X114.641 Y113.895
G1 F1500 X109.754 Y118.781 E65.53626
G0 F9000 X109.184 Y118.786
G1 F1500 X114.636 Y113.335 E65.79268
G0 F9000 X114.631 Y112.774
G1 F1500 X108.613 Y118.791 E66.07573
G0 F9000 X108.043 Y118.796
G1 F1500 X114.626 Y112.213 E66.38537
G0 F9000 X114.62 Y111.653
G1 F1500 X107.472 Y118.801 E66.72159
G0 F9000 X106.901 Y118.806
G1 F1500 X114.615 Y111.092 E67.08443
G0 F9000 X114.61 Y110.532
G1 F1500 X106.331 Y118.811 E67.47385
G0 F9000 X105.76 Y118.816
G1 F1500 X114.605 Y109.971 E67.88989
G0 F9000 X114.6 Y109.411
G1 F1500 X105.321 Y118.689 E68.32633
G0 F9000 X105.315 Y118.129
G1 F1500 X114.595 Y108.85 E68.7628
G0 F9000 X114.59 Y108.289
G1 F1500 X105.31 Y117.569 E69.19931
G0 F9000 X105.304 Y117.009
G1 F1500 X114.584 Y107.729 E69.63581
G0 F9000 X114.579 Y107.169
G1 F1500 X105.298 Y116.449 E70.07234
G0 F9000 X105.293 Y115.889
G1 F1500 X114.574 Y106.608 E70.50889
G0 F9000 X114.569 Y106.047
G1 F1500 X105.288 Y115.329 E70.94546
G0 F9000 X105.282 Y114.769
G1 F1500 X114.564 Y105.487 E71.38206
G0 F9000 X114.559 Y104.926
G1 F1500 X105.276 Y114.209 E71.8187
G0 F9000 X105.271 Y113.649
G1 F1500 X114.554 Y104.366 E72.25534
G0 F9000 X114.548 Y103.806
G1 F1500 X105.265 Y113.089 E72.69199
G0 F9000 X105.26 Y112.528
G1 F1500 X114.543 Y103.245 E73.12863
G0 F9000 X114.538 Y102.684
G1 F1500 X105.254 Y111.968 E73.56532
G0 F9000 X105.249 Y111.408
G1 F1500 X114.533 Y102.123 E74.00204
G0 F9000 X114.527 Y101.563
G1 F1500 X105.243 Y110.848 E74.43875
G0 F9000 X105.237 Y110.288
G1 F1500 X114.327 Y101.199 E74.86629
G0 F9000 X113.755 Y101.204
G1 F1500 X105.232 Y109.728 E75.26721
G0 F9000 X105.227 Y109.167
G1 F1500 X113.185 Y101.209 E75.64153
G0 F9000 X112.614 Y101.214
G1 F1500 X105.221 Y108.607 E75.98928
G0 F9000 X105.216 Y108.047
G1 F1500 X112.043 Y101.22 E76.3104
G0 F9000 X111.472 Y101.225
G1 F1500 X105.21 Y107.487 E76.60494
G0 F9000 X105.204 Y106.927
G1 F1500 X110.901 Y101.23 E76.87291
G0 F9000 X110.33 Y101.235
G1 F1500 X105.199 Y106.366 E77.11426
G0 F9000 X105.194 Y105.806
G1 F1500 X109.759 Y101.241 E77.32898
G0 F9000 X109.188 Y101.246
G1 F1500 X105.188 Y105.246 E77.51713
G0 F9000 X105.182 Y104.686
G1 F1500 X108.617 Y101.251 E77.6787
G0 F9000 X108.046 Y101.256
G1 F1500 X105.177 Y104.126 E77.81367
G0 F9000 X105.171 Y103.566
G1 F1500 X107.475 Y101.261 E77.92207
G0 F9000 X106.904 Y101.267
G1 F1500 X105.166 Y103.005 E78.00382
G0 F9000 X105.16 Y102.445
G1 F1500 X106.334 Y101.272 E78.05902
G0 F9000 X105.762 Y101.278
G1 F1500 X105.155 Y101.885 E78.08757
;MESH:NONMESH
G0 F300 X105.155 Y101.885 Z1
G0 F9000 X104.694 Y101.888
G0 X104.854 Y119.116
G0 X104.751 Y119.391
;TIME_ELAPSED:126.066103
;LAYER:4
;TYPE:WALL-INNER
;MESH:temple3.ply
G1 F1500 X115.273 Y119.293 E78.43755
G1 X115.249 Y118.725 E78.45646
G1 X115.087 Y101.207 E79.03913
G1 X115.094 Y100.631 E79.05829
G1 X104.571 Y100.727 E79.4083
G1 X104.587 Y101.032 E79.41846
G1 X104.625 Y103.372 E79.4963
G1 X104.766 Y118.848 E80.01106
G1 X104.751 Y119.391 E80.02912
G0 F9000 X104.338 Y119.795
;TYPE:WALL-OUTER
G1 F1500 X115.693 Y119.689 E80.40681
G1 X115.649 Y118.721 E80.43904
G1 X115.487 Y101.212 E81.02141
G1 X115.5 Y100.227 E81.05418
G1 X104.15 Y100.331 E81.4317
G1 X104.187 Y101.059 E81.45594
G1 X104.225 Y103.376 E81.53302
G1 X104.366 Y118.836 E82.04724
G1 X104.338 Y119.795 E82.07915
G0 F9000 X104.615 Y119.524
G0 X104.862 Y119.019
G0 X105.122 Y119.026
;TYPE:SKIN
G1 F1500 X104.985 Y103.367 E82.59999
G1 X104.946 Y101.084 E82.67593
G1 X114.729 Y100.995 E83.00133
G1 X114.896 Y118.937 E83.59811
G1 X105.122 Y119.026 E83.92321
G0 F9000 X105.807 Y118.817
G1 F1500 X105.32 Y118.331 E83.94609
G0 F9000 X105.315 Y117.76
G1 F1500 X106.367 Y118.813 E83.9956
G0 F9000 X106.928 Y118.808
G1 F1500 X105.31 Y117.189 E84.07173
G0 F9000 X105.305 Y116.618
G1 F1500 X107.489 Y118.803 E84.17448
G0 F9000 X108.05 Y118.798
G1 F1500 X105.3 Y116.048 E84.30383
G0 F9000 X105.294 Y115.476
G1 F1500 X108.61 Y118.793 E84.45983
G0 F9000 X109.171 Y118.788
G1 F1500 X105.289 Y114.906 E84.64243
G0 F9000 X105.283 Y114.334
G1 F1500 X109.732 Y118.783 E84.85169
G0 F9000 X110.293 Y118.778
G1 F1500 X105.279 Y113.764 E85.08754
G0 F9000 X105.274 Y113.193
G1 F1500 X110.853 Y118.773 E85.34998
G0 F9000 X111.414 Y118.768
G1 F1500 X105.268 Y112.622 E85.63907
G0 F9000 X105.263 Y112.051
G1 F1500 X111.975 Y118.763 E85.95478
G0 F9000 X112.536 Y118.758
G1 F1500 X105.258 Y111.481 E86.29709
G0 F9000 X105.252 Y110.909
G1 F1500 X113.096 Y118.753 E86.66605
G0 F9000 X113.656 Y118.747
G1 F1500 X105.247 Y110.339 E87.06156
G0 F9000 X105.242 Y109.767
G1 F1500 X114.217 Y118.743 E87.48374
G0 F9000 X114.687 Y118.646
G1 F1500 X105.237 Y109.197 E87.92821
G0 F9000 X105.232 Y108.626
G1 F1500 X114.682 Y118.076 E88.37271
G0 F9000 X114.676 Y117.504
G1 F1500 X105.226 Y108.055 E88.81719
G0 F9000 X105.221 Y107.484
G1 F1500 X114.671 Y116.934 E89.26169
G0 F9000 X114.665 Y116.362
G1 F1500 X105.216 Y106.913 E89.70614
G0 F9000 X105.211 Y106.342
G1 F1500 X114.66 Y115.792 E90.15062
G0 F9000 X114.655 Y115.221
G1 F1500 X105.206 Y105.771 E90.59509
G0 F9000 X105.2 Y105.2
G1 F1500 X114.65 Y114.65 E91.03959
G0 F9000 X114.645 Y114.079
G1 F1500 X105.195 Y104.629 E91.48409
G0 F9000 X105.189 Y104.058
G1 F1500 X114.639 Y113.508 E91.92859
G0 F9000 X114.634 Y112.937
G1 F1500 X105.184 Y103.487 E92.37309
G0 F9000 X105.175 Y102.913
G1 F1500 X114.629 Y112.366 E92.81775
G0 F9000 X114.624 Y111.795
G1 F1500 X105.165 Y102.337 E93.26265
G0 F9000 X105.155 Y101.761
G1 F1500 X114.618 Y111.224 E93.70776
G0 F9000 X114.613 Y110.653
G1 F1500 X105.24 Y101.281 E94.14861
G0 F9000 X105.801 Y101.276
G1 F1500 X114.607 Y110.082 E94.56282
G0 F9000 X114.602 Y109.511
G1 F1500 X106.362 Y101.271 E94.95041
G0 F9000 X106.923 Y101.266
G1 F1500 X114.597 Y108.941 E95.31139
G0 F9000 X114.592 Y108.369
G1 F1500 X107.483 Y101.261 E95.64575
G0 F9000 X108.043 Y101.255
G1 F1500 X114.587 Y107.799 E95.95356
G0 F9000 X114.581 Y107.227
G1 F1500 X108.604 Y101.25 E96.2347
G0 F9000 X109.165 Y101.245
G1 F1500 X114.576 Y106.657 E96.48924
G0 F9000 X114.571 Y106.085
G1 F1500 X109.726 Y101.24 E96.71714
G0 F9000 X110.286 Y101.235
G1 F1500 X114.566 Y105.515 E96.91845
G0 F9000 X114.56 Y104.943
G1 F1500 X110.847 Y101.23 E97.0931
G0 F9000 X111.407 Y101.225
G1 F1500 X114.555 Y104.373 E97.24117
G0 F9000 X114.55 Y103.802
G1 F1500 X111.968 Y101.22 E97.36262
G0 F9000 X112.528 Y101.215
G1 F1500 X114.544 Y103.231 E97.45745
G0 F9000 X114.539 Y102.66
G1 F1500 X113.089 Y101.21 E97.52565
G0 F9000 X113.65 Y101.205
G1 F1500 X114.534 Y102.089 E97.56723
G0 F9000 X114.529 Y101.518
G1 F1500 X114.211 Y101.2 E97.58219
G1 F2700 E92.58219
;MESH:NONMESH
G0 F300 X114.211 Y101.2 Z1.2
G0 F9000 X114.208 Y100.739
G0 X109.829 Y100.879
G0 X109.815 Y99.414
G0 X103.822 Y99.471
G0 X103.204 Y99.896
G0 X103.421 Y110.004
G0 X109.911 Y109.945
;TIME_ELAPSED:154.987477
;LAYER:5
;TYPE:WALL-OUTER
;MESH:temple3.ply
G1 F2700 E97.58219
G1 F1304.3 X109.917 Y110.116 E97.58874
G0 F9000 X109.324 Y110.526
G1 F1500 X109.088 Y110.166 E97.60305
G1 X109.09 Y109.857 E97.61333
G1 X109.331 Y109.523 E97.62703
G1 X109.439 Y109.473 E97.63099
G1 F1481.5 X109.575 Y109.494 E97.63562
G1 F1442.3 X109.848 Y109.798 E97.64976
G1 F1382.5 X109.911 Y109.945 E97.65553
G1 X109.97 Y109.797 E97.66128
G1 F1442.3 X110.254 Y109.576 E97.67373
G1 F1481.5 X110.574 Y109.591 E97.68451
G1 F1500 X110.781 Y109.86 E97.6958
G1 X110.802 Y110.132 E97.70488
G1 X110.627 Y110.41 E97.7158
G1 X110.546 Y110.456 E97.7189
G1 F1459.9 X110.22 Y110.429 E97.73008
G1 F1379.3 X109.972 Y110.219 E97.74183
G1 F1357.5 X109.931 Y110.142 E97.74504
G1 F1435.4 X109.589 Y110.547 E97.76346
G1 F1500 X109.483 Y110.585 E97.76721
G1 X109.324 Y110.526 E97.77285
G0 F9000 X109.184 Y110.913
;TYPE:WALL-INNER
G1 F1500 X109.024 Y110.799 E97.77938
G1 X108.777 Y110.421 E97.7944
G1 X108.688 Y110.202 E97.80227
G1 X108.675 Y109.822 E97.81491
G1 X108.779 Y109.604 E97.82295
G1 X109.025 Y109.252 E97.83723
G1 X109.167 Y109.15 E97.84304
G1 X109.388 Y109.076 E97.8508
G1 X109.72 Y109.128 E97.86197
G1 X109.952 Y109.305 E97.87168
G1 X110.228 Y109.173 E97.88185
G1 X110.532 Y109.172 E97.89196
G1 X110.753 Y109.233 E97.89959
G1 X110.871 Y109.311 E97.90429
G1 X111.153 Y109.67 E97.91948
G1 X111.198 Y110.075 E97.93303
G1 X111.179 Y110.231 E97.93826
G1 X110.954 Y110.671 E97.9547
G1 X110.66 Y110.84 E97.96597
G1 X110.469 Y110.864 E97.97238
G1 X110.138 Y110.815 E97.98351
G1 X109.962 Y110.733 E97.98996
G1 X109.825 Y110.871 E97.99643
G1 X109.581 Y110.976 E98.00527
G1 X109.403 Y110.982 E98.01119
G1 X109.184 Y110.913 E98.01883
G1 F2700 E93.01883
G0 F9000 X109.261 Y111.039
G0 X104.888 Y111.113
G0 X104.753 Y119.392
G1 F2700 E98.01883
G1 F1500 X115.276 Y119.292 E98.36884
G1 X115.255 Y118.753 E98.38678
G1 X115.092 Y101.407 E98.96374
G1 X115.098 Y100.631 E98.98955
G1 X104.568 Y100.729 E99.33979
G1 X104.586 Y101.124 E99.35294
G1 X104.606 Y102.178 E99.388
G1 X104.655 Y106.567 E99.53399
G1 X104.669 Y109.168 E99.6205
G1 X104.764 Y118.844 E99.94234
G1 X104.753 Y119.392 E99.96057
G0 F9000 X104.345 Y119.796
;TYPE:WALL-OUTER
G1 F1500 X115.694 Y119.687 E100.33806
G1 X115.655 Y118.749 E100.36929
G1 X115.492 Y101.41 E100.94601
G1 X115.505 Y100.231 E100.98522
G1 X104.149 Y100.333 E101.36294
G1 X104.186 Y101.132 E101.38955
G1 X104.206 Y102.182 E101.42448
G1 X104.255 Y106.569 E101.5704
G1 X104.269 Y109.172 E101.65697
G1 X104.364 Y118.836 E101.97842
G1 X104.345 Y119.796 E102.01035
G1 F2700 E97.01035
G0 F9000 X104.619 Y119.522
G0 X104.887 Y111.083
G0 X108.511 Y110.234
G0 X109.268 Y111.041
G0 X109.016 Y111.235
;TYPE:SKIN
G1 F2700 E102.01035
G1 F1500 X109.36 Y111.342 E102.02233
G1 X109.795 Y111.288 E102.03691
G1 X109.996 Y111.17 E102.04466
G1 X110.449 Y111.222 E102.05983
G1 X110.767 Y111.184 E102.07048
G1 X111.147 Y110.968 E102.08502
G1 X111.323 Y110.741 E102.09457
G1 X111.531 Y110.326 E102.11001
G1 X111.557 Y110.071 E102.11854
G1 X111.508 Y109.654 E102.1325
G1 X111.392 Y109.397 E102.14188
G1 X111.108 Y109.035 E102.15719
G1 X110.883 Y108.899 E102.16593
G1 X110.558 Y108.813 E102.17711
G1 X110.164 Y108.816 E102.19022
G1 X109.993 Y108.889 E102.1964
G1 X109.877 Y108.801 E102.20124
G1 X109.504 Y108.708 E102.21403
G1 X109.165 Y108.755 E102.22541
G1 X108.768 Y108.993 E102.24081
G1 X108.373 Y109.554 E102.26363
G1 X108.318 Y109.946 E102.27679
G1 X108.336 Y110.269 E102.28755
G1 X108.46 Y110.59 E102.299
G1 X108.756 Y111.052 E102.31725
G1 X109.016 Y111.235 E102.32782
G1 F2700 E97.32782
G0 F9000 X109.268 Y111.041
G0 X104.888 Y111.113
G0 X105.121 Y119.027
G1 F2700 E102.32782
G1 F1500 X104.966 Y102.172 E102.88845
G1 X104.944 Y101.085 E102.92461
G1 X114.734 Y100.995 E103.25024
G1 X114.901 Y118.937 E103.84702
G1 X105.121 Y119.027 E104.17231
G0 F9000 X104.861 Y119.021
G0 X115.095 Y119.121
G0 X114.69 Y118.371
G1 F1500 X114.32 Y118.742 E104.18974
G0 F9000 X113.749 Y118.747
G1 F1500 X114.684 Y117.811 E104.23374
G0 F9000 X114.679 Y117.251
G1 F1500 X113.178 Y118.752 E104.30435
G0 F9000 X112.607 Y118.757
G1 F1500 X114.675 Y116.69 E104.4016
G0 F9000 X114.669 Y116.13
G1 F1500 X112.036 Y118.762 E104.52542
G0 F9000 X111.466 Y118.767
G1 F1500 X114.664 Y115.569 E104.67584
G0 F9000 X114.659 Y115.008
G1 F1500 X110.894 Y118.773 E104.85294
G0 F9000 X110.324 Y118.778
G1 F1500 X114.653 Y114.448 E105.05659
G0 F9000 X114.648 Y113.888
G1 F1500 X109.753 Y118.783 E105.28683
G0 F9000 X109.182 Y118.788
G1 F1500 X114.643 Y113.327 E105.5437
G0 F9000 X114.638 Y112.766
G1 F1500 X108.611 Y118.793 E105.82719
G0 F9000 X108.04 Y118.798
G1 F1500 X114.633 Y112.206 E106.13728
G0 F9000 X114.628 Y111.645
G1 F1500 X107.47 Y118.803 E106.47397
G0 F9000 X106.899 Y118.808
G1 F1500 X114.623 Y111.085 E106.83726
G0 F9000 X114.617 Y110.525
G1 F1500 X106.328 Y118.814 E107.22715
G0 F9000 X105.757 Y118.819
G1 F1500 X114.612 Y109.964 E107.64366
G0 F9000 X114.607 Y109.403
G1 F1500 X105.323 Y118.687 E108.08035
G0 F9000 X105.317 Y118.127
G1 F1500 X114.602 Y108.843 E108.51707
G0 F9000 X114.597 Y108.282
G1 F1500 X105.312 Y117.567 E108.95381
G0 F9000 X105.307 Y117.007
G1 F1500 X111.069 Y111.244 E109.22486
G0 F9000 X111.519 Y110.795
G1 F1500 X114.592 Y107.722 E109.3694
G0 F9000 X114.586 Y107.162
G1 F1500 X111.748 Y110 E109.50289
G0 F9000 X111.672 Y109.51
G1 F1500 X114.581 Y106.601 E109.63972
G0 F9000 X114.576 Y106.04
G1 F1500 X111.461 Y109.156 E109.78627
G0 F9000 X111.197 Y108.854
G1 F1500 X114.571 Y105.48 E109.94497
G0 F9000 X114.566 Y104.919
G1 F1500 X110.81 Y108.675 E110.12164
G0 F9000 X110.303 Y108.616
G1 F1500 X114.561 Y104.359 E110.3219
G0 F9000 X114.555 Y103.799
G1 F1500 X109.781 Y108.572 E110.54643
G0 F9000 X109.242 Y108.546
G1 F1500 X114.55 Y103.238 E110.7961
G0 F9000 X114.545 Y102.677
G1 F1500 X105.259 Y111.963 E111.23289
G0 F9000 X105.253 Y111.403
G1 F1500 X114.54 Y102.116 E111.66972
G0 F9000 X114.535 Y101.556
G1 F1500 X105.248 Y110.843 E112.10655
G0 F9000 X105.242 Y110.283
G1 F1500 X114.327 Y101.199 E112.53386
G0 F9000 X113.755 Y101.204
G1 F1500 X105.237 Y109.722 E112.93452
G0 F9000 X105.232 Y109.162
G1 F1500 X113.185 Y101.209 E113.3086
G0 F9000 X112.614 Y101.214
G1 F1500 X105.226 Y108.602 E113.65611
G0 F9000 X105.221 Y108.041
G1 F1500 X112.043 Y101.22 E113.97698
G0 F9000 X111.472 Y101.225
G1 F1500 X105.216 Y107.481 E114.27124
G0 F9000 X105.211 Y106.92
G1 F1500 X110.901 Y101.23 E114.53888
G0 F9000 X110.33 Y101.235
G1 F1500 X105.205 Y106.36 E114.77994
G0 F9000 X105.2 Y105.8
G1 F1500 X109.759 Y101.24 E114.99441
G0 F9000 X109.189 Y101.245
G1 F1500 X105.194 Y105.24 E115.18232
G0 F9000 X105.189 Y104.68
G1 F1500 X108.617 Y101.251 E115.34359
G0 F9000 X108.047 Y101.256
G1 F1500 X105.184 Y104.119 E115.47825
G0 F9000 X105.178 Y103.559
G1 F1500 X107.476 Y101.261 E115.58634
G0 F9000 X106.905 Y101.266
G1 F1500 X105.173 Y102.998 E115.66781
G0 F9000 X105.167 Y102.438
G1 F1500 X106.334 Y101.271 E115.7227
G0 F9000 X105.763 Y101.277
G1 F1500 X105.159 Y101.881 E115.75111
G1 F2700 E110.75111
G0 F9000 X104.699 Y101.891
G0 X104.855 Y106.566
G0 X108.763 Y109.314
G0 X108.158 Y109.63
G1 F2700 E115.75111
G1 F1500 X105.264 Y112.524 E115.88724
G0 F9000 X105.269 Y113.084
G1 F1500 X108.132 Y110.221 E116.02191
G0 F9000 X108.268 Y110.651
G1 F1500 X105.275 Y113.644 E116.16269
G0 F9000 X105.28 Y114.205
G1 F1500 X108.484 Y111.001 E116.31339
G0 F9000 X108.76 Y111.291
G1 F1500 X105.286 Y114.765 E116.4768
G0 F9000 X105.291 Y115.326
G1 F1500 X109.136 Y111.48 E116.65768
G0 F9000 X109.681 Y111.501
G1 F1500 X105.296 Y115.886 E116.86394
G0 F9000 X105.301 Y116.447
G1 F1500 X110.339 Y111.408 E117.10093
;MESH:NONMESH
G0 F300 X110.339 Y111.408 Z1.4
G0 F9000 X110.397 Y110.956
G0 X109.303 Y111.052
G0 X109.248 Y111.083
;TIME_ELAPSED:187.542006
;LAYER:6
;TYPE:WALL-INNER
;MESH:temple3.ply
G1 F1500 X109.052 Y110.989 E117.10816
G1 X108.612 Y110.667 E117.1263
G1 X108.362 Y110.261 E117.14216
G1 X108.345 Y109.946 E117.15265
G1 X108.387 Y109.718 E117.16036
G1 X108.506 Y109.53 E117.16776
G1 X108.734 Y109.302 E117.17848
G1 X109.113 Y109.025 E117.1941
G1 X109.268 Y108.974 E117.19952
G1 X109.63 Y108.967 E117.21157
G1 X109.935 Y109.083 E117.22242
G1 X110.237 Y108.975 E117.23309
G1 X110.559 Y108.978 E117.2438
G1 X110.782 Y109.038 E117.25148
G1 X111.117 Y109.279 E117.2652
G1 X111.353 Y109.515 E117.27631
G1 X111.472 Y109.704 E117.28373
G1 X111.514 Y109.918 E117.29099
G1 X111.499 Y110.233 E117.30148
G1 X111.264 Y110.636 E117.31699
G1 X110.82 Y110.991 E117.3359
G1 X110.456 Y111.069 E117.34828
G1 X110.193 Y111.039 E117.35709
G1 X109.96 Y110.945 E117.36544
G1 X109.745 Y111.055 E117.37347
G1 X109.413 Y111.104 E117.38464
G1 X109.248 Y111.083 E117.39017
G1 F2700 E112.39017
G0 F9000 X108.998 Y111.074
G0 X104.885 Y111.231
G0 X104.751 Y119.389
G1 F2700 E117.39017
G1 F1500 X115.274 Y119.289 E117.74018
G1 X115.261 Y118.798 E117.75652
G1 X115.097 Y101.295 E118.3387
G1 X115.103 Y100.631 E118.36078
G1 X104.562 Y100.729 E118.71139
G1 X104.585 Y101.28 E118.72973
G1 X104.642 Y105.322 E118.86418
G1 X104.654 Y108.031 E118.95429
G1 X104.76 Y118.84 E119.31381
G1 X104.751 Y119.389 E119.33208
G0 F9000 X104.343 Y119.793
;TYPE:WALL-OUTER
G1 F1500 X115.688 Y119.685 E119.70943
G1 X115.661 Y118.794 E119.73908
G1 X115.497 Y101.299 E120.32099
G1 X115.509 Y100.227 E120.35665
G1 X104.143 Y100.334 E120.7347
G1 X104.185 Y101.286 E120.76639
G1 X104.242 Y105.324 E120.90071
G1 X104.254 Y108.035 E120.99088
G1 X104.36 Y118.833 E121.35004
G1 X104.343 Y119.793 E121.38197
G1 F2700 E116.38197
G0 F9000 X104.617 Y119.523
G0 X104.88 Y110.759
G0 X108.185 Y110.309
G0 X110.929 Y110.392
G1 F2700 E121.38197
G1 F1500 X110.6 Y110.65 E121.39588
G1 X110.289 Y110.651 E121.40622
G1 X109.934 Y110.493 E121.41915
G1 X109.622 Y110.675 E121.43116
G1 X109.409 Y110.704 E121.43831
G1 X109.288 Y110.666 E121.44253
G1 X108.94 Y110.411 E121.45688
G1 X108.751 Y110.168 E121.46712
G1 X108.759 Y109.866 E121.47717
G1 X108.942 Y109.649 E121.48661
G1 X109.327 Y109.364 E121.50254
G1 X109.609 Y109.366 E121.51192
G1 X109.912 Y109.52 E121.52322
G1 X110.292 Y109.374 E121.53676
G1 X110.583 Y109.393 E121.54646
G1 X110.914 Y109.63 E121.56
G1 X111.1 Y109.85 E121.56958
G1 X111.107 Y110.111 E121.57827
G1 X110.929 Y110.392 E121.58933
G1 F2700 E116.58933
G0 F9000 X111.349 Y110.696
G0 X109.416 Y111.285
G0 X104.886 Y111.329
G0 X105.117 Y119.024
;TYPE:SKIN
G1 F2700 E121.58933
G1 F1500 X105.014 Y108.03 E121.95501
G1 X105.003 Y105.317 E122.04524
G1 X104.938 Y101.084 E122.18605
G1 X114.739 Y100.996 E122.51205
G1 X114.905 Y118.933 E123.10866
G1 X105.117 Y119.024 E123.43422
G1 F2700 E118.43422
G0 F9000 X104.857 Y119.02
G0 X104.884 Y111.157
G0 X108.185 Y110.309
G0 X108.95 Y111.356
G1 F2700 E123.43422
G1 F1500 X109.388 Y111.462 E123.44921
G1 X109.812 Y111.418 E123.46339
G1 X109.981 Y111.344 E123.46953
G1 X110.117 Y111.391 E123.47431
G1 X110.579 Y111.44 E123.48977
G1 X110.997 Y111.31 E123.50432
G1 X111.543 Y110.875 E123.52754
G1 X111.854 Y110.33 E123.54841
G1 X111.875 Y109.915 E123.56223
G1 X111.81 Y109.572 E123.57385
G1 X111.635 Y109.295 E123.58474
G1 X111.328 Y108.987 E123.59921
G1 X110.944 Y108.709 E123.61498
G1 X110.592 Y108.618 E123.62707
G1 X110.225 Y108.615 E123.63927
G1 X109.952 Y108.694 E123.64873
G1 X109.724 Y108.61 E123.65681
G1 X109.246 Y108.602 E123.67271
G1 X108.939 Y108.704 E123.68347
G1 X108.524 Y109.008 E123.70058
G1 X108.251 Y109.275 E123.71328
G1 X108.048 Y109.586 E123.72563
G1 X107.984 Y109.961 E123.73829
G1 X108.01 Y110.366 E123.75178
G1 X108.341 Y110.911 E123.77299
G1 X108.95 Y111.356 E123.79808
G1 F2700 E118.79808
G0 F9000 X109.056 Y111.117
G0 X103.417 Y111.239
G0 X103.428 Y120.228
G0 X103.997 Y120.66
G0 X109.111 Y120.614
G0 X105.804 Y118.815
G1 F2700 E123.79808
G1 F1500 X105.315 Y118.326 E123.82108
G0 F9000 X105.31 Y117.755
G1 F1500 X106.365 Y118.81 E123.8707
G0 F9000 X106.925 Y118.805
G1 F1500 X105.304 Y117.183 E123.94697
G0 F9000 X105.298 Y116.612
G1 F1500 X107.486 Y118.8 E124.04989
G0 F9000 X108.046 Y118.794
G1 F1500 X105.293 Y116.041 E124.17938
G0 F9000 X105.287 Y115.469
G1 F1500 X108.607 Y118.789 E124.33555
G0 F9000 X109.168 Y118.784
G1 F1500 X105.281 Y114.898 E124.51835
G0 F9000 X105.276 Y114.327
G1 F1500 X109.728 Y118.779 E124.72776
G0 F9000 X110.288 Y118.774
G1 F1500 X105.27 Y113.755 E124.96382
G0 F9000 X105.264 Y113.184
G1 F1500 X110.849 Y118.769 E125.22652
G0 F9000 X111.41 Y118.764
G1 F1500 X105.259 Y112.613 E125.51584
G0 F9000 X105.253 Y112.041
G1 F1500 X111.971 Y118.759 E125.83184
G0 F9000 X112.531 Y118.753
G1 F1500 X105.247 Y111.47 E126.17443
G0 F9000 X105.242 Y110.899
G1 F1500 X113.091 Y118.748 E126.54362
G0 F9000 X113.652 Y118.743
G1 F1500 X105.236 Y110.327 E126.93949
G0 F9000 X105.231 Y109.757
G1 F1500 X114.213 Y118.738 E127.36195
G0 F9000 X114.702 Y118.662
G1 F1500 X105.225 Y109.185 E127.80772
G0 F9000 X105.22 Y108.614
G1 F1500 X114.696 Y118.091 E128.25346
G0 F9000 X114.691 Y117.519
G1 F1500 X108.304 Y111.133 E128.55386
G0 F9000 X108.144 Y110.972
G1 F1500 X105.214 Y108.043 E128.69166
G0 F9000 X105.211 Y107.474
G1 F1500 X107.787 Y110.05 E128.81283
G0 F9000 X107.851 Y109.548
G1 F1500 X105.209 Y106.906 E128.9371
G0 F9000 X105.207 Y106.338
G1 F1500 X108.062 Y109.194 E129.07141
G0 F9000 X108.342 Y108.907
G1 F1500 X105.205 Y105.771 E129.21894
G0 F9000 X105.2 Y105.2
G1 F1500 X108.66 Y108.66 E129.38169
G0 F9000 X109.028 Y108.463
G1 F1500 X105.192 Y104.627 E129.56212
G0 F9000 X105.184 Y104.052
G1 F1500 X109.535 Y108.403 E129.76678
G0 F9000 X110.132 Y108.435
G1 F1500 X105.176 Y103.479 E129.9999
G0 F9000 X105.167 Y102.905
G1 F1500 X110.705 Y108.442 E130.26036
G0 F9000 X110.893 Y108.995
G0 X111.614 Y109.933
G0 X112.052 Y109.789
G1 F1500 X114.642 Y112.379 E130.38219
G0 F9000 X114.637 Y111.809
G1 F1500 X105.16 Y102.331 E130.82798
G0 F9000 X105.151 Y101.757
G1 F1500 X114.631 Y111.237 E131.27389
G0 F9000 X114.626 Y110.666
G1 F1500 X105.242 Y101.282 E131.71529
G0 F9000 X105.802 Y101.277
G1 F1500 X114.621 Y110.095 E132.13008
G0 F9000 X114.615 Y109.524
G1 F1500 X106.363 Y101.272 E132.51823
G0 F9000 X106.924 Y101.267
G1 F1500 X114.609 Y108.953 E132.87973
G0 F9000 X114.605 Y108.382
G1 F1500 X107.484 Y101.261 E133.21468
G0 F9000 X108.045 Y101.256
G1 F1500 X114.599 Y107.811 E133.52299
G0 F9000 X114.593 Y107.239
G1 F1500 X108.605 Y101.252 E133.80462
G0 F9000 X109.166 Y101.247
G1 F1500 X114.588 Y106.669 E134.05966
G0 F9000 X114.583 Y106.097
G1 F1500 X109.726 Y101.241 E134.28809
G0 F9000 X110.287 Y101.236
G1 F1500 X114.578 Y105.527 E134.48993
G0 F9000 X114.572 Y104.955
G1 F1500 X110.848 Y101.231 E134.66509
G0 F9000 X111.408 Y101.226
G1 F1500 X114.566 Y104.384 E134.81363
G0 F9000 X114.561 Y103.813
G1 F1500 X111.969 Y101.221 E134.93555
G0 F9000 X112.529 Y101.215
G1 F1500 X114.556 Y103.242 E135.0309
G0 F9000 X114.55 Y102.671
G1 F1500 X113.09 Y101.211 E135.09957
G0 F9000 X113.651 Y101.206
G1 F1500 X114.545 Y102.1 E135.14162
G0 F9000 X114.539 Y101.529
G1 F1500 X114.211 Y101.201 E135.15705
G1 F2700 E130.15705
G0 F9000 X114.208 Y100.739
G0 X111.529 Y100.864
G0 X111.515 Y99.399
G0 X115.916 Y99.361
G0 X116.488 Y99.874
G0 X116.428 Y108.827
G0 X110.865 Y108.876
G0 X111.613 Y109.953
G0 X112.05 Y110.353
G1 F2700 E135.15705
G1 F1500 X114.648 Y112.951 E135.27925
G0 F9000 X114.653 Y113.522
G1 F1500 X111.857 Y110.725 E135.41079
G0 F9000 X111.628 Y111.062
G1 F1500 X114.658 Y114.093 E135.55334
G0 F9000 X114.664 Y114.664
G1 F1500 X111.313 Y111.313 E135.71096
G0 F9000 X110.964 Y111.529
G1 F1500 X114.67 Y115.235 E135.88528
G0 F9000 X114.675 Y115.806
G1 F1500 X110.508 Y111.639 E136.08128
G0 F9000 X109.9 Y111.597
G1 F1500 X114.68 Y116.377 E136.30612
G0 F9000 X114.686 Y116.949
G1 F1500 X109.401 Y111.664 E136.55471
;MESH:NONMESH
G0 F300 X109.401 Y111.664 Z1.6
G0 F9000 X109.264 Y111.31
;TIME_ELAPSED:221.882822
;LAYER:7
;TYPE:WALL-INNER
;MESH:temple3.ply
G1 F1500 X108.797 Y111.087 E136.57192
G1 X108.557 Y110.906 E136.58192
G1 X108.291 Y110.87 E136.59084
G1 X108.117 Y110.792 E136.59719
G1 X107.853 Y110.527 E136.60963
G1 X107.689 Y110.279 E136.61952
G1 X107.684 Y109.928 E136.63119
G1 X107.739 Y109.694 E136.63919
G1 X107.868 Y109.514 E136.64655
G1 X108.135 Y109.308 E136.65777
G1 X108.439 Y109.177 E136.66878
G1 X108.554 Y109.156 E136.67267
G1 X108.775 Y109.004 E136.68159
G1 X109.223 Y108.761 E136.69854
G1 X109.576 Y108.741 E136.7103
G1 X109.898 Y108.824 E136.72136
G1 X110.174 Y108.768 E136.73073
G1 X110.583 Y108.757 E136.74433
G1 X111.037 Y108.916 E136.76033
G1 X111.251 Y109.036 E136.76849
G1 X111.586 Y109.035 E136.77964
G1 X112.023 Y109.281 E136.79632
G1 X112.287 Y109.542 E136.80866
G1 X112.399 Y109.806 E136.8182
G1 X112.412 Y110.104 E136.82812
G1 X112.368 Y110.324 E136.83558
G1 X112.058 Y110.745 E136.85297
G1 X111.694 Y110.948 E136.86684
G1 X111.456 Y111.001 E136.87495
G1 X111.269 Y110.987 E136.88118
G1 X110.981 Y111.169 E136.89251
G1 X110.587 Y111.289 E136.90621
G1 X110.323 Y111.304 E136.91501
G1 X109.962 Y111.19 E136.9276
G1 X109.652 Y111.301 E136.93855
G1 X109.264 Y111.31 E136.95146
G1 F2700 E131.95146
G0 F9000 X109.222 Y111.402
G0 X108.698 Y111.238
G0 X104.903 Y116.197
G0 X104.751 Y119.382
G1 F2700 E136.95146
G1 F1500 X107.967 Y119.336 E137.05843
G1 X110.361 Y119.288 E137.13808
G1 X113.218 Y119.262 E137.2331
G1 X113.115 Y119.121 E137.23891
G1 X113.102 Y118.916 E137.24574
G1 X113.174 Y118.587 E137.25694
G1 X113.305 Y118.412 E137.26422
G1 X113.693 Y118.188 E137.27912
G1 X114.023 Y118.141 E137.2902
G1 X114.314 Y118.265 E137.30072
G1 X114.397 Y118.334 E137.30431
G1 X114.64 Y118.161 E137.31424
G1 X114.499 Y118.059 E137.32002
G1 X114.345 Y117.782 E137.33056
G1 X114.329 Y117.593 E137.33687
G1 X114.358 Y117.282 E137.34726
G1 X114.412 Y117.182 E137.35104
G1 X114.342 Y117.09 E137.35489
G1 X114.295 Y116.885 E137.36188
G1 X114.155 Y116.562 E137.37359
G1 X114.115 Y116.193 E137.38594
G1 X114.225 Y115.864 E137.39747
G1 X114.304 Y115.311 E137.41605
G1 X114.336 Y115.249 E137.41837
G1 X114.275 Y115.059 E137.42501
G1 X114.28 Y114.594 E137.44048
G1 X114.342 Y114.381 E137.44786
G1 X114.327 Y114.077 E137.45798
G1 X114.331 Y113.875 E137.4647
G1 X114.281 Y113.708 E137.4705
G1 X114.225 Y113.345 E137.48271
G1 X114.174 Y112.785 E137.50142
G1 X114.251 Y112.548 E137.5097
G1 X114.094 Y112.15 E137.52393
G1 X114.087 Y111.966 E137.53006
G1 X114.267 Y111.094 E137.55967
G1 X114.453 Y110.819 E137.57072
G1 X114.444 Y110.702 E137.57462
G1 X114.24 Y110.41 E137.58647
G1 X114.176 Y109.832 E137.60581
G1 X114.297 Y109.415 E137.62025
G1 X114.39 Y109.334 E137.62435
G1 X114.305 Y109.259 E137.62812
G1 X114.174 Y108.915 E137.64036
G1 X114.031 Y108.659 E137.65012
G1 X114 Y108.225 E137.66459
G1 X113.999 Y107.821 E137.67803
G1 X114.016 Y107.705 E137.68193
G1 X113.978 Y107.346 E137.69393
G1 X113.977 Y106.817 E137.71153
G1 X114.143 Y106.443 E137.72514
G1 X114.296 Y106.297 E137.73217
G1 X114.231 Y106.132 E137.73807
G1 X114.244 Y105.88 E137.74646
G1 X114.122 Y105.732 E137.75284
G1 X114.019 Y105.515 E137.76083
G1 X113.997 Y105.027 E137.77708
G1 X114.065 Y104.795 E137.78512
G1 X113.991 Y104.643 E137.79074
G1 X113.948 Y104.143 E137.80743
G1 X113.799 Y103.889 E137.81723
G1 X113.712 Y103.559 E137.82858
G1 X113.776 Y103.2 E137.84071
G1 X113.658 Y103.171 E137.84475
G1 X113.281 Y103.17 E137.85729
G1 X112.963 Y103.02 E137.86898
G1 X112.739 Y102.817 E137.87904
G1 X112.654 Y102.682 E137.88434
G1 X112.621 Y102.278 E137.89782
G1 X112.677 Y102.065 E137.90515
G1 X112.605 Y102.032 E137.90778
G1 X112.411 Y102.082 E137.91445
G1 X112.365 Y102.152 E137.91723
G1 X112.024 Y102.368 E137.93066
G1 X111.56 Y102.373 E137.94609
G1 X111.271 Y102.227 E137.95686
G1 X111.056 Y101.917 E137.96941
G1 X110.821 Y101.939 E137.97726
G1 X110.55 Y101.864 E137.98661
G1 X110.205 Y101.931 E137.9983
G1 X109.871 Y102.018 E138.00978
G1 X109.636 Y102.004 E138.01761
G1 X109.128 Y101.82 E138.03558
G1 X108.836 Y101.867 E138.04542
G1 X108.782 Y101.913 E138.04778
G1 X108.429 Y102.091 E138.06093
G1 X108.274 Y102.113 E138.06613
G1 X107.971 Y102.076 E138.07629
G1 X107.857 Y102.085 E138.08009
G1 X107.331 Y101.943 E138.09821
G1 X106.985 Y101.635 E138.11362
G1 X106.884 Y101.403 E138.12203
G1 X106.872 Y101.18 E138.12946
G1 X106.953 Y100.73 E138.14467
G1 X105.986 Y100.733 E138.17683
G1 X104.594 Y100.765 E138.22314
G1 X104.596 Y100.868 E138.22657
G1 X104.642 Y100.876 E138.22812
G1 X105.143 Y101.422 E138.25277
G1 X105.176 Y101.866 E138.26758
G1 X105.026 Y102.181 E138.27918
G1 X104.619 Y102.381 E138.29426
G1 X104.66 Y105.848 E138.40958
G1 X104.657 Y106.737 E138.43915
G1 X104.722 Y116.2 E138.7539
G1 X104.746 Y117.756 E138.80566
G1 X104.751 Y119.382 E138.85974
G0 F9000 X104.352 Y119.788
;TYPE:WALL-OUTER
G1 F1500 X107.975 Y119.736 E138.98025
G1 X110.365 Y119.688 E139.05976
G1 X113.562 Y119.661 E139.1661
G1 F1290.3 X113.982 Y119.534 E139.18306
G1 X113.638 Y119.266 E139.19993
G1 F1500 X113.515 Y119.094 E139.20696
G1 X113.501 Y118.889 E139.21379
G1 X113.564 Y118.728 E139.21954
G1 X113.857 Y118.553 E139.23089
G1 F1511.3 X114.008 Y118.531 E139.23593
G1 F1534.5 X114.353 Y118.818 E139.25052
G1 F1780.4 X114.367 Y119.029 E139.25645
G1 F2197.8 X114.331 Y119.096 E139.25817
G1 F1818.2 X114.495 Y118.769 E139.26821
G1 F1500 X114.841 Y118.496 E139.28287
G1 X115.144 Y118.557 E139.29315
G1 X115.167 Y118.495 E139.29535
G1 X115.089 Y117.936 E139.31412
G1 X114.785 Y117.779 E139.3255
G1 X114.724 Y117.67 E139.32966
G1 X114.749 Y117.367 E139.33977
G1 X114.801 Y117.27 E139.34343
G1 X115.003 Y117.182 E139.35076
G1 X114.723 Y116.992 E139.36201
G1 X114.681 Y116.771 E139.36949
G1 X114.543 Y116.44 E139.38142
G1 X114.528 Y116.209 E139.38912
G1 X114.616 Y115.96 E139.3979
G1 X114.692 Y115.407 E139.41647
G1 X114.815 Y115.232 E139.42358
G1 X114.673 Y115.054 E139.43116
G1 X114.679 Y114.664 E139.44413
G1 X114.745 Y114.43 E139.45222
G1 X114.727 Y114.065 E139.46437
G1 X114.733 Y113.803 E139.47309
G1 X114.677 Y113.651 E139.47848
G1 X114.653 Y113.387 E139.48729
G1 X114.619 Y113.273 E139.49125
G1 X114.581 Y112.807 E139.5068
G1 X114.745 Y112.486 E139.51879
G1 X114.583 Y112.304 E139.52689
G1 X114.477 Y112.03 E139.53667
G1 X114.586 Y111.546 E139.55317
G1 X114.653 Y111.187 E139.56531
G1 X114.871 Y110.969 E139.57557
G1 X114.845 Y110.571 E139.58883
G1 X114.624 Y110.271 E139.60123
G1 X114.577 Y109.873 E139.61456
G1 X114.678 Y109.564 E139.62537
G1 X114.996 Y109.413 E139.63708
G1 X114.988 Y109.253 E139.6424
G1 X114.679 Y109.102 E139.65384
G1 X114.534 Y108.737 E139.66691
G1 X114.421 Y108.547 E139.67426
G1 X114.4 Y108.191 E139.68612
G1 X114.398 Y107.853 E139.69736
G1 X114.42 Y107.713 E139.70208
G1 X114.379 Y107.368 E139.71363
G1 X114.377 Y106.895 E139.72936
G1 X114.501 Y106.631 E139.73906
G1 X114.939 Y106.442 E139.75493
G1 X114.734 Y106.259 E139.76407
G1 X114.622 Y106.048 E139.77202
G1 X114.7 Y105.801 E139.78063
G1 X114.416 Y105.462 E139.79534
G1 X114.396 Y105.059 E139.80876
G1 X114.518 Y104.774 E139.81907
G1 X114.361 Y104.512 E139.82923
G1 X114.361 Y104.248 E139.83801
G1 X114.283 Y103.908 E139.84961
G1 X114.192 Y103.786 E139.85468
G1 F1492.5 X114.113 Y103.526 E139.86376
G1 F1477.8 X114.228 Y103.031 E139.88091
G1 F1388.9 X114.354 Y102.744 E139.89217
G1 F1401.9 X113.991 Y102.849 E139.90562
G1 F1500 X113.867 Y102.829 E139.9098
G1 X113.789 Y102.765 E139.91316
G1 X113.298 Y102.778 E139.92949
G1 X113.02 Y102.537 E139.94173
G1 X113.007 Y102.381 E139.94694
G1 X113.117 Y101.971 E139.96105
G1 X113.089 Y101.79 E139.96715
G1 X112.964 Y101.756 E139.97145
G1 X112.592 Y101.584 E139.98509
G1 X112.452 Y101.66 E139.99038
G1 X112.157 Y101.716 E140.00037
G1 X112.049 Y101.906 E140.00764
G1 X111.936 Y101.978 E140.0121
G1 X111.637 Y101.968 E140.02205
G1 X111.53 Y101.9 E140.02626
G1 X111.432 Y101.696 E140.03379
G1 X111.362 Y101.653 E140.03652
G1 X111.164 Y101.479 E140.04529
G1 X110.869 Y101.55 E140.05538
G1 X110.56 Y101.443 E140.06626
G1 X110.273 Y101.524 E140.07618
G1 X110.134 Y101.535 E140.08081
G1 X109.783 Y101.631 E140.09292
G1 X109.144 Y101.4 E140.11552
G1 X108.873 Y101.473 E140.12485
G1 X108.716 Y101.45 E140.13013
G1 X108.549 Y101.587 E140.13731
G1 X108.25 Y101.714 E140.14812
G1 X107.995 Y101.673 E140.15671
G1 X107.916 Y101.682 E140.15935
G1 X107.521 Y101.581 E140.17291
G1 X107.27 Y101.342 E140.18444
G1 X107.302 Y101.033 E140.19477
G1 X107.475 Y100.835 E140.20352
G1 X107.279 Y100.61 E140.21344
G1 F1507.5 X107.411 Y100.324 E140.22387
G1 X105.984 Y100.333 E140.27109
G1 F1500 X104.577 Y100.365 E140.3179
G1 X104.186 Y100.364 E140.33091
G1 X104.203 Y101.24 E140.36005
G1 X104.577 Y101.27 E140.37253
G1 X104.744 Y101.452 E140.38074
G1 X104.771 Y101.823 E140.39312
G1 X104.721 Y101.923 E140.39683
G1 X104.577 Y101.993 E140.40216
G1 X104.214 Y102.008 E140.41424
G1 X104.26 Y105.847 E140.54194
G1 X104.257 Y106.74 E140.57164
G1 X104.322 Y116.206 E140.88649
G1 X104.346 Y117.757 E140.93808
G1 X104.352 Y119.788 E141.00563
G1 F2700 E136.00563
G0 F9000 X104.62 Y119.513
G0 X113.493 Y119.443
G0 X114.003 Y119.528
G1 F2700 E141.00563
G1 F891.5 X114.309 Y119.505 E141.0228
G1 F1034.5 X114.296 Y119.173 E141.03883
G1 F1634.9 X114.331 Y119.096 E141.04141
G1 F2700 E136.04141
G0 F9000 X114.596 Y118.366
G0 X114.336 Y117.55
G0 X113.979 Y116.612
G0 X109.653 Y111.483
G0 X108.082 Y110.139
G1 F2700 E141.04141
G1 F1500 X108.102 Y109.863 E141.05061
G1 X108.297 Y109.674 E141.05964
G1 X108.562 Y109.557 E141.06928
G1 X108.696 Y109.545 E141.07375
G1 X108.986 Y109.344 E141.08549
G1 X109.33 Y109.158 E141.0985
G1 X109.594 Y109.145 E141.10729
G1 X109.876 Y109.238 E141.11716
G1 X110.21 Y109.166 E141.12853
G1 X110.503 Y109.156 E141.13828
G1 X110.875 Y109.282 E141.15134
G1 X111.156 Y109.443 E141.16211
G1 X111.471 Y109.428 E141.1726
G1 X111.781 Y109.599 E141.18438
G1 X112.004 Y109.833 E141.19513
G1 X112.009 Y110.133 E141.20511
G1 X111.784 Y110.442 E141.21782
G1 X111.485 Y110.608 E141.2292
G1 X111.167 Y110.574 E141.23983
G1 X110.822 Y110.802 E141.25359
G1 X110.436 Y110.915 E141.26697
G1 X109.939 Y110.763 E141.28425
G1 X109.626 Y110.898 E141.29559
G1 X109.354 Y110.907 E141.30464
G1 X108.983 Y110.732 E141.31828
G1 X108.71 Y110.516 E141.32986
G1 X108.393 Y110.492 E141.34044
G1 X108.137 Y110.245 E141.35227
G1 X108.082 Y110.139 E141.35624
G1 F2700 E136.35624
G0 F9000 X107.779 Y110.129
G0 X107.854 Y109.75
G0 X108.137 Y109.486
G0 X109.059 Y109.023
G0 X110.496 Y108.575
G0 X114.368 Y102.712
G1 F2700 E141.35624
G1 F1060.1 X114.516 Y102.36 E141.37421
G1 F950.9 X114.918 Y102.33 E141.39536
G1 F2700 E136.39536
G0 F9000 X115.098 Y103.296
G0 X115.905 Y105.358
G0 X116.217 Y119.451
G0 X116.1 Y120.227
G0 X115.54 Y120.476
G0 X107.991 Y120.6
G0 X105.11 Y119.017
;TYPE:SKIN
G1 F2700 E141.39536
G1 F1500 X105.106 Y117.752 E141.43744
G1 X105.081 Y116.18 E141.48973
G1 X105.018 Y106.75 E141.80338
G1 X105.021 Y106.019 E141.82769
G1 X104.982 Y102.586 E141.94188
G1 X105.287 Y102.435 E141.9532
G1 X105.432 Y102.21 E141.9621
G1 X105.541 Y101.906 E141.97284
G1 X105.503 Y101.409 E141.98942
G1 X105.451 Y101.289 E141.99377
G1 X105.286 Y101.11 E142.00187
G1 X105.999 Y101.092 E142.02559
G1 X106.507 Y101.092 E142.04249
G1 X106.535 Y101.487 E142.05566
G1 X106.698 Y101.868 E142.06944
G1 X107.062 Y102.184 E142.08547
G1 X107.332 Y102.314 E142.09544
G1 X107.782 Y102.438 E142.11097
G1 X108.216 Y102.474 E142.12545
G1 X108.542 Y102.426 E142.13641
G1 X109.068 Y102.184 E142.15567
G1 X109.564 Y102.361 E142.17318
G1 X109.92 Y102.375 E142.18503
G1 X110.285 Y102.283 E142.19755
G1 X110.536 Y102.237 E142.20604
G1 X110.9 Y102.296 E142.2183
G1 X111.108 Y102.546 E142.22912
G1 X111.467 Y102.708 E142.24222
G1 X111.837 Y102.742 E142.25458
G1 X112.075 Y102.724 E142.26252
G1 X112.297 Y102.608 E142.27085
G1 X112.34 Y102.858 E142.27929
G1 X112.478 Y103.077 E142.28789
G1 X112.839 Y103.384 E142.30366
G1 X113.21 Y103.521 E142.31681
G1 X113.37 Y103.53 E142.32214
G1 X113.373 Y103.687 E142.32736
G1 X113.466 Y104.044 E142.33963
G1 X113.599 Y104.265 E142.34821
G1 X113.613 Y104.614 E142.35983
G1 X113.68 Y104.82 E142.36703
G1 X113.635 Y105.098 E142.3764
G1 X113.669 Y105.657 E142.39503
G1 X113.871 Y105.987 E142.4079
G1 X113.897 Y106.198 E142.41497
G1 X113.821 Y106.292 E142.41899
G1 X113.659 Y106.65 E142.43206
G1 X113.617 Y106.891 E142.44019
G1 X113.624 Y107.454 E142.45892
G1 X113.64 Y107.793 E142.47021
G1 X113.641 Y108.24 E142.48508
G1 X113.678 Y108.76 E142.50242
G1 X113.849 Y109.076 E142.51437
G1 X113.941 Y109.313 E142.52282
G1 X113.694 Y109.529 E142.53373
G1 X113.65 Y109.632 E142.53746
G1 X113.716 Y109.975 E142.54908
G1 X113.843 Y110.135 E142.55587
G1 X113.883 Y110.44 E142.5661
G1 X114.052 Y110.753 E142.57793
G1 X113.928 Y110.972 E142.5863
G1 X113.729 Y111.912 E142.61826
G1 X113.758 Y112.28 E142.63054
G1 X113.868 Y112.564 E142.64067
G1 X113.818 Y112.85 E142.65033
G1 X113.872 Y113.404 E142.66884
G1 X113.966 Y114.08 E142.69154
G1 X113.978 Y114.343 E142.7003
G1 X113.921 Y114.607 E142.70928
G1 X113.916 Y115.089 E142.72531
G1 X113.947 Y115.247 E142.73067
G1 X113.874 Y115.774 E142.74836
G1 X113.749 Y116.163 E142.76195
G1 X113.802 Y116.639 E142.77788
G1 X114.009 Y117.143 E142.796
G1 X113.968 Y117.553 E142.80971
G1 X113.986 Y117.782 E142.81735
G1 X113.559 Y117.847 E142.83171
G1 X113.121 Y118.108 E142.84867
G1 X112.849 Y118.419 E142.86241
G1 X112.745 Y118.907 E142.87901
G1 X110.361 Y118.928 E142.9583
G1 X107.967 Y118.976 E143.03795
G1 X105.11 Y119.017 E143.13298
G1 F2700 E138.13298
G0 F9000 X105.113 Y119.277
G0 X104.903 Y116.197
G0 X108.698 Y111.238
G0 X109.171 Y111.668
G1 F2700 E143.13298
G1 F1500 X109.67 Y111.663 E143.14958
G1 X109.975 Y111.571 E143.16017
G1 X110.253 Y111.652 E143.1698
G1 X110.548 Y111.676 E143.17965
G1 X111.143 Y111.498 E143.2003
G1 X111.371 Y111.352 E143.20931
G1 X111.729 Y111.338 E143.22123
G1 X112.298 Y111.017 E143.24295
G1 X112.707 Y110.469 E143.2657
G1 X112.769 Y110.154 E143.27638
G1 X112.754 Y109.736 E143.29029
G1 X112.588 Y109.332 E143.30481
G1 X112.226 Y108.977 E143.32168
G1 X111.804 Y108.746 E143.33768
G1 X111.554 Y108.676 E143.34631
G1 X111.342 Y108.671 E143.35337
G1 X111.18 Y108.585 E143.35947
G1 X110.754 Y108.433 E143.37451
G1 X110.5 Y108.394 E143.38306
G1 X110.117 Y108.413 E143.39581
G1 X109.915 Y108.453 E143.40266
G1 X109.598 Y108.38 E143.41348
G1 X109.103 Y108.416 E143.42999
G1 X108.32 Y108.836 E143.45954
G1 X107.958 Y108.997 E143.47272
G1 X107.654 Y109.2 E143.48488
G1 X107.408 Y109.542 E143.49889
G1 X107.325 Y109.93 E143.51208
G1 X107.335 Y110.28 E143.52373
G1 X107.389 Y110.473 E143.5304
G1 X107.573 Y110.753 E143.54154
G1 X107.905 Y111.092 E143.55732
G1 X108.192 Y111.218 E143.56775
G1 X108.415 Y111.255 E143.57527
G1 X108.609 Y111.394 E143.5832
G1 X109.171 Y111.668 E143.604
G1 F2700 E138.604
G0 F9000 X109.236 Y111.409
G0 X109.834 Y111.372
G0 X110.53 Y111.494
G0 X114.049 Y115.82
G0 X113.752 Y117.046
G1 F2700 E143.604
G1 F1500 X112.088 Y118.711 E143.68229
G0 F9000 X111.517 Y118.716
G1 F1500 X113.599 Y116.634 E143.78022
G0 F9000 X113.552 Y116.115
G1 F1500 X110.946 Y118.721 E143.9028
G0 F9000 X110.375 Y118.726
G1 F1500 X113.726 Y115.375 E144.06042
G0 F9000 X113.721 Y114.815
G1 F1500 X109.798 Y118.738 E144.24495
G0 F9000 X109.221 Y118.75
G1 F1500 X113.779 Y114.192 E144.45934
G0 F9000 X113.709 Y113.695
G1 F1500 X108.644 Y118.761 E144.69761
G0 F9000 X108.066 Y118.773
G1 F1500 X113.649 Y113.19 E144.96021
G0 F9000 X113.653 Y112.62
G1 F1500 X107.492 Y118.781 E145.25001
G0 F9000 X106.918 Y118.79
G1 F1500 X113.542 Y112.166 E145.56158
G0 F9000 X113.598 Y111.543
G1 F1500 X106.344 Y118.798 E145.90281
G0 F9000 X105.77 Y118.806
G1 F1500 X113.816 Y110.76 E146.28127
G0 F9000 X113.668 Y110.343
G1 F1500 X105.308 Y118.702 E146.67448
G0 F9000 X105.307 Y118.137
G1 F1500 X112.072 Y111.373 E146.99266
G0 F9000 X111.185 Y111.694
G1 F1500 X105.303 Y117.576 E147.26933
G0 F9000 X105.294 Y117.019
G1 F1500 X110.447 Y111.866 E147.51171
G0 F9000 X109.966 Y111.782
G1 F1500 X105.285 Y116.463 E147.73189
G0 F9000 X105.279 Y115.903
G1 F1500 X109.319 Y111.863 E147.92192
G0 F9000 X108.873 Y111.744
G1 F1500 X105.275 Y115.341 E148.09113
G0 F9000 X105.271 Y114.78
G1 F1500 X108.495 Y111.555 E148.2428
G0 F9000 X108.095 Y111.39
G1 F1500 X105.267 Y114.218 E148.37582
G0 F9000 X105.264 Y113.656
G1 F1500 X107.726 Y111.193 E148.49165
G0 F9000 X107.443 Y110.911
G1 F1500 X105.26 Y113.093 E148.59431
G0 F9000 X105.256 Y112.532
G1 F1500 X107.223 Y110.565 E148.68683
G0 F9000 X107.13 Y110.092
G1 F1500 X105.252 Y111.97 E148.77517
G0 F9000 X105.249 Y111.408
G1 F1500 X107.277 Y109.38 E148.87056
G0 F9000 X107.787 Y108.87
G1 F1500 X113.002 Y103.655 E149.11586
G0 F9000 X113.24 Y103.982
G1 F1500 X108.944 Y108.278 E149.31793
G0 F9000 X109.609 Y108.179
G1 F1500 X113.402 Y104.385 E149.49636
G0 F9000 X113.463 Y104.89
G1 F1500 X110.143 Y108.211 E149.65255
G0 F9000 X110.696 Y108.223
G1 F1500 X113.455 Y105.464 E149.78232
G0 F9000 X113.581 Y105.904
G1 F1500 X111.129 Y108.356 E149.89766
G0 F9000 X111.572 Y108.478
G1 F1500 X113.478 Y106.573 E149.98729
G0 F9000 X113.42 Y107.196
G1 F1500 X111.995 Y108.621 E150.05431
G0 F9000 X112.356 Y108.826
G1 F1500 X113.435 Y107.747 E150.10507
G0 F9000 X113.443 Y108.305
G1 F1500 X112.642 Y109.105 E150.14272
G0 F9000 X112.856 Y109.458
G1 F1500 X113.486 Y108.827 E150.17238
G0 F9000 X113.685 Y109.194
G1 F1500 X112.962 Y109.917 E150.20638
G0 F9000 X113.505 Y109.94
G1 F1500 X112.883 Y110.562 E150.23564
G1 F2700 E145.23564
G0 F9000 X112.381 Y110.476
G0 X112.259 Y109.81
G0 X111.749 Y108.919
G0 X113.228 Y103.344
G0 X112.627 Y103.464
G1 F2700 E150.23564
G1 F1500 X105.245 Y110.846 E150.58287
G0 F9000 X105.241 Y110.284
G1 F1500 X112.323 Y103.202 E150.91598
G0 F9000 X112.042 Y102.917
G1 F1500 X105.237 Y109.722 E151.23607
G0 F9000 X105.234 Y109.16
G1 F1500 X111.485 Y102.909 E151.5301
G0 F9000 X111.077 Y102.751
G1 F1500 X105.23 Y108.598 E151.80512
G0 F9000 X105.226 Y108.036
G1 F1500 X110.771 Y102.491 E152.06594
G0 F9000 X110.184 Y102.513
G1 F1500 X105.223 Y107.474 E152.29929
G0 F9000 X105.219 Y106.912
G1 F1500 X109.572 Y102.559 E152.50404
G0 F9000 X109.143 Y102.423
G1 F1500 X105.22 Y106.346 E152.68857
G0 F9000 X105.218 Y105.781
G1 F1500 X108.345 Y102.655 E152.83563
G0 F9000 X107.798 Y102.636
G1 F1500 X105.212 Y105.222 E152.95727
G0 F9000 X105.206 Y104.663
G1 F1500 X107.342 Y102.526 E153.05776
G0 F9000 X106.952 Y102.351
G1 F1500 X105.199 Y104.103 E153.1402
G0 F9000 X105.193 Y103.544
G1 F1500 X106.648 Y102.089 E153.20863
G0 F9000 X106.428 Y101.744
G1 F1500 X105.187 Y102.985 E153.26701
G0 F9000 X104.794 Y102.809
G0 X104.786 Y102.467
G0 X105.281 Y101.903
G0 X105.738 Y101.867
G1 F1500 X106.163 Y101.442 E153.287
G1 X106.198 Y101.408
G1 X106.313 Y101.293 E153.29241
G0 F9000 X105.74 Y101.3
G1 F1500 X105.674 Y101.365 E153.29549
;MESH:NONMESH
G0 F300 X105.674 Y101.365 Z1.8
G0 F9000 X105.192 Y101.342
G0 X105.113 Y102.236
G0 X105.462 Y102.593
;TIME_ELAPSED:254.371655
;LAYER:8
;TYPE:WALL-OUTER
;MESH:temple3.ply
G1 F676.1 X104.854 Y102.59 E153.31344
G1 F668.5 X104.716 Y102.552 E153.31771
G1 F666.7 X104.67 Y102.484 E153.32017
G1 X104.694 Y102.265 E153.32676
G1 X104.77 Y102.181 E153.33015
G1 F672.3 X104.952 Y102.245 E153.33588
G1 F685.7 X105.406 Y102.239 E153.34909
G1 F693.6 X105.505 Y102.384 E153.35414
G1 F687.7 X105.462 Y102.593 E153.36034
G1 F2700 E148.36034
G0 F9000 X104.909 Y103.419
G0 X104.406 Y104.624
G0 X104.685 Y105.226
G0 X105.639 Y105.452
G1 F2700 E153.36034
G1 F551.7 X105.572 Y105.143 E153.37177
G1 F620.2 X105.464 Y104.902 E153.38027
G1 F634.9 X105.5 Y104.854 E153.38216
G1 F636.6 X105.617 Y104.295 E153.40006
G1 F638.3 X105.764 Y104.661 E153.41239
G1 X105.889 Y104.853 E153.41955
G1 F636.6 X105.833 Y105.082 E153.42694
G1 F594.1 X105.684 Y105.281 E153.43529
G1 F531 X105.639 Y105.452 E153.44194
G1 F2700 E148.44194
G0 F9000 X105.386 Y106.238
G0 X105.52 Y106.594
G0 X105.013 Y109.358
G1 F2700 E153.44194
G1 F400 X104.939 Y109.358 E153.44563
G1 X104.901 Y109.422 E153.44935
G1 X104.939 Y109.486 E153.45306
G1 X105.013 Y109.486 E153.45675
G1 X105.051 Y109.422 E153.46046
G1 F373.3 X105.3 Y109.391 E153.47388
G1 F360.4 X105.403 Y109.324 E153.48068
G1 F387.7 X105.543 Y109.103 E153.49415
G1 F428.6 X105.623 Y108.865 E153.50584
G1 F465.1 X105.684 Y108.731 E153.51216
G1 F521.7 X105.713 Y108.435 E153.52353
G1 F553 X105.672 Y108.123 E153.53489
G1 F503.1 X105.638 Y107.861 E153.54537
G1 F466.9 X105.588 Y107.707 E153.55229
G1 F456.3 X105.586 Y107.291 E153.57048
G1 F497.9 X105.488 Y106.879 E153.58746
G1 F519.5 X105.265 Y106.583 E153.60169
G1 F494.8 X104.971 Y106.514 E153.61387
G1 X105.109 Y106.364 E153.62209
G1 F507.4 X105.17 Y106.188 E153.62942
G1 F532.2 X105.138 Y105.967 E153.63779
G1 F535.7 X105.443 Y105.829 E153.65026
G1 F526.3 X105.561 Y105.726 E153.6562
G1 F541.8 X105.603 Y106.075 E153.66915
G1 F525.2 X105.611 Y106.325 E153.67866
G1 F560.7 X105.814 Y106.746 E153.69529
G1 F534.5 X105.983 Y107.053 E153.70837
G1 F467.8 X106.235 Y107.048 E153.71912
G1 F480 X106.388 Y106.902 E153.72792
G1 X106.655 Y107.125 E153.74238
G1 X106.685 Y107.253 E153.74784
G1 X106.381 Y107.649 E153.7686
G1 X106.244 Y107.494 E153.7772
G1 F467.8 X105.992 Y107.499 E153.78795
G1 F473.4 X105.698 Y107.784 E153.80521
G1 F510.6 X105.672 Y108.123 E153.8185
G1 F2700 E148.8185
G0 F9000 X105.78 Y107.454
G0 X105.713 Y106.974
G0 X105.52 Y106.594
G0 X105.567 Y105.717
G1 F2700 E153.8185
G1 F500 X105.639 Y105.452 E153.82946
G1 F2700 E148.82946
G0 F9000 X105.386 Y106.238
G0 X105.52 Y106.594
G0 X104.67 Y107.371
G0 X104.014 Y109.239
G0 X104.388 Y113.863
G0 X104.436 Y114.144
G0 X104.675 Y114.81
G0 X105.766 Y115.884
G1 F2700 E153.82946
G1 F518.4 X105.47 Y115.667 E153.84359
G1 X105.371 Y115.362 E153.85594
G1 F521.7 X105.492 Y115.231 E153.86276
G1 F567.4 X105.587 Y114.891 E153.87517
G1 F625 X105.461 Y114.364 E153.89248
G1 F629.9 X105.373 Y114.281 E153.89631
G1 F621.8 X105.305 Y114.117 E153.90201
G1 F610.7 X105.26 Y113.804 E153.91234
G1 F598.5 X105.402 Y113.542 E153.92228
G1 F595.5 X105.672 Y113.339 E153.9336
G1 F607.6 X105.686 Y114.033 E153.95639
G1 F631.6 X105.767 Y114.21 E153.96254
G1 F646.9 X105.886 Y114.623 E153.9758
G1 F629.9 X105.94 Y114.702 E153.97884
G1 F607.6 X105.971 Y114.945 E153.98688
G1 F559.4 X105.899 Y115.462 E154.0055
G1 F521.7 X105.838 Y115.532 E154.00905
G1 F518.4 X105.766 Y115.884 E154.02288
G1 F2700 E149.02288
G0 F9000 X105.615 Y115.499
G0 X105.76 Y115.043
G0 X105.818 Y112.593
G0 X105.718 Y113.204
G1 F2700 E154.02288
G1 F507.4 X105.653 Y112.709 E154.04252
G1 X105.518 Y112.56 E154.05043
G1 F510.6 X105.617 Y112.41 E154.05745
G1 F515 X105.686 Y111.948 E154.07555
G1 F513.9 X105.797 Y112.202 E154.08632
G1 F539.3 X105.903 Y112.31 E154.09192
G1 F609.1 X106.277 Y112.348 E154.10423
G1 F668.5 X106.368 Y112.282 E154.10759
G1 F703.8 X106.642 Y112.627 E154.12008
G1 F720.7 X106.728 Y112.671 E154.12275
G1 X106.731 Y112.755 E154.12508
G1 X106.492 Y112.947 E154.13357
G1 F685.7 X106.25 Y112.692 E154.1438
G1 F571.4 X105.999 Y112.697 E154.15257
G1 F507.4 X105.785 Y112.944 E154.16542
G1 X105.73 Y113.197 E154.1756
G1 X105.718 Y113.204 E154.17615
G0 F9000 X105.87 Y112.532
G0 X105.675 Y111.923
G1 F522.9 X105.672 Y111.391 E154.19646
G1 F507.4 X105.685 Y111.262 E154.20155
G1 F430.1 X105.597 Y111.038 E154.21272
G1 F2700 E149.21272
G0 F9000 X106.574 Y111.439
G0 X106.857 Y111.46
G0 X108.152 Y112.36
G0 X107.567 Y113.276
G0 X107.13 Y113.746
G0 X107.158 Y114.747
G1 F2700 E154.21272
G1 F350.4 X107.005 Y114.764 E154.22149
G1 F323 X106.604 Y114.9 E154.24765
G1 F2700 E149.24765
G0 F9000 X107.109 Y115.83
G0 X106.055 Y117.517
G0 X105.793 Y117.751
G0 X105.04 Y118.605
G1 F2700 E154.24765
G1 F361.4 X105.063 Y118.636 E154.24978
G1 F392.8 X105.368 Y118.678 E154.26542
G0 F9000 X106.813 Y118.874
G1 F545.5 X106.785 Y118.921 E154.26742
G1 X106.731 Y118.921 E154.2694
G1 X106.703 Y118.874 E154.2714
G1 X106.731 Y118.827 E154.2734
G1 X106.785 Y118.827 E154.27538
G1 F2700 E149.27538
G0 F9000 X107.645 Y118.852
G0 X112.448 Y118.81
G0 X113.378 Y118.818
G1 F2700 E154.27538
G1 F568.7 X113.351 Y118.863 E154.27722
G1 X113.274 Y118.818 E154.28035
G1 X113.351 Y118.773 E154.28348
G1 F2700 E149.28348
G0 F9000 X115.078 Y118.472
G1 F2700 E154.28348
G1 F438.8 X114.799 Y118.55 E154.29666
G1 F529.8 X114.697 Y118.56 E154.30052
G1 F528.6 X114.521 Y118.683 E154.30862
G1 F2700 E149.30862
G0 F9000 X114.077 Y117.912
G0 X112.947 Y115.974
G0 X112.713 Y115.407
G0 X113.551 Y114.726
G1 F2700 E154.30862
G1 F459.8 X113.487 Y114.726 E154.3114
G1 X113.454 Y114.782 E154.31422
G1 X113.487 Y114.838 E154.31704
G1 X113.551 Y114.838 E154.31982
G1 X113.584 Y114.782 E154.32264
G0 F9000 X114.348 Y115.373
G0 X114.265 Y115.681
G1 F631.6 X114.038 Y115.014 E154.3449
G1 F532.2 X114.101 Y114.721 E154.35614
G1 F417.4 X114.243 Y114.533 E154.36741
G1 X114.296 Y114.74 E154.37762
G1 F541.8 X114.391 Y114.897 E154.38438
G1 F641.7 X114.476 Y115.157 E154.39289
G1 F595.5 X114.586 Y115.27 E154.39817
G1 F579.7 X114.559 Y115.563 E154.4083
G1 X114.318 Y115.629 E154.4169
G1 F598.5 X114.265 Y115.681 E154.41938
G1 F2700 E149.41938
G0 F9000 X115.22 Y114.669
G0 X115.496 Y114.121
G0 X115.735 Y112.599
G0 X115.043 Y111.629
G0 X114.273 Y111.002
G1 F2700 E154.41938
G1 F568.7 X114.188 Y111.314 E154.43073
G1 F654 X114.198 Y111.761 E154.44437
G0 F9000 X114.112 Y112.486
G0 X114.225 Y113.124
G1 F612.2 X114.214 Y112.965 E154.44957
G1 F558.1 X114.119 Y112.743 E154.4582
G1 F529.8 X113.99 Y112.637 E154.46449
G1 F588.2 X113.704 Y112.594 E154.4743
G1 F661.2 X113.494 Y112.807 E154.48333
G1 X113.411 Y112.496 E154.49304
G1 X113.555 Y112.164 E154.50397
G1 X113.669 Y112.246 E154.50821
G1 F623.4 X114.03 Y112.23 E154.51977
G1 F562.1 X114.134 Y112.1 E154.52569
G1 F554.3 X114.201 Y111.779 E154.53749
G1 F560.7 X114.292 Y112.311 E154.5567
G1 F540.5 X114.441 Y112.48 E154.56502
G1 F553 X114.239 Y112.766 E154.57765
G1 F606.1 X114.225 Y113.124 E154.58945
G0 F9000 X114.144 Y112.449
G0 X114.328 Y114.268
G1 F558.1 X114.273 Y113.814 E154.6058
G1 F613.8 X114.252 Y113.253 E154.62405
G1 X114.567 Y113.548 E154.63808
G1 F595.5 X114.691 Y113.815 E154.64795
G1 F572.8 X114.545 Y114.079 E154.65846
G1 F538.1 X114.328 Y114.268 E154.66913
G0 F9000 X114.305 Y114.288
G1 F414.5 X114.243 Y114.533 E154.6813
G1 F2700 E149.6813
G0 F9000 X115.22 Y114.669
G0 X115.476 Y115.315
G0 X115.359 Y116.098
G0 X114.659 Y116.61
G0 X113.621 Y116.816
G0 X113.39 Y116.68
G0 X112.821 Y115.759
G0 X112.614 Y115.18
G0 X112.51 Y106.611
G0 X112.672 Y105.452
G0 X113.473 Y104.781
G1 F2700 E154.6813
G1 F531 X113.419 Y104.781 E154.68333
G1 X113.39 Y104.829 E154.68544
G1 X113.418 Y104.877 E154.68752
G1 X113.473 Y104.877 E154.68959
G1 X113.502 Y104.829 E154.6917
G1 F2700 E149.6917
G0 F9000 X114.04 Y107.021
G0 X113.87 Y107.32
;TYPE:WALL-INNER
G1 F2700 E154.6917
G1 F594.1 X113.796 Y107.363 E154.69457
G1 X113.87 Y107.406 E154.69745
G1 X113.896 Y107.363 E154.69914
G0 F9000 X114.154 Y107.998
;TYPE:WALL-OUTER
G1 F536.9 X114.248 Y107.691 E154.71107
G1 F591.1 X114.248 Y107.363 E154.72214
G1 F571.4 X114.228 Y107.033 E154.73369
G1 F452 X114.159 Y106.728 E154.7475
G1 X113.896 Y106.914 E154.76172
G1 F571.4 X113.694 Y106.971 E154.76905
G1 F600 X113.572 Y106.901 E154.77373
G1 X113.463 Y106.767 E154.77947
G1 X113.366 Y106.903 E154.78503
G1 X113.355 Y107.295 E154.79807
G1 X113.505 Y107.815 E154.81607
G1 X113.665 Y107.739 E154.82196
G1 F591.1 X114.015 Y107.807 E154.834
G1 F551.7 X114.12 Y107.891 E154.83886
G1 F511.7 X114.154 Y107.998 E154.84324
G1 F499 X114.133 Y108.483 E154.86266
G1 F506.3 X114.192 Y108.728 E154.87259
G1 F452 X114.335 Y109.056 E154.88839
G1 X114.612 Y109.25 E154.90332
G1 F585.4 X114.946 Y109.283 E154.91476
G1 F679.9 X114.98 Y109.304 E154.91594
G1 F2700 E149.91594
G0 F9000 X115.047 Y108.404
G0 X115.09 Y108.062
G0 X115.105 Y107.211
G0 X114.209 Y106.598
G1 F2700 E154.91594
G1 F419.6 X114.378 Y106.491 E154.92545
G1 F481 X114.76 Y106.375 E154.94201
G1 F511.7 X114.662 Y106.31 E154.9466
G1 F528.6 X114.597 Y106.193 E154.95165
G1 F551.7 X114.551 Y105.884 E154.96295
G1 F610.7 X114.236 Y105.723 E154.97451
G1 F648.6 X114.197 Y105.647 E154.97714
G1 F626.6 X114.183 Y106.189 E154.99441
G1 F529.8 X114.229 Y106.357 E155.00097
G1 F421.1 X114.209 Y106.598 E155.01243
G0 F9000 X114.185 Y105.625
G1 F681.8 X114.157 Y105.369 E155.01997
G1 F640 X114.15 Y105.182 E155.0258
G1 F456.3 X114.091 Y104.832 E155.04133
G1 F2700 E150.04133
G0 F9000 X114.994 Y102.28
G1 F2700 E155.04133
G1 F351.4 X114.802 Y102.31 E155.05236
G0 F9000 X114.218 Y101.171
G1 F495.9 X114.16 Y101.171 E155.0547
G1 X114.129 Y101.222 E155.0571
G1 X114.159 Y101.273 E155.05948
G1 X114.218 Y101.273 E155.06185
G1 X114.249 Y101.222 E155.06426
G1 F2700 E150.06426
;MESH:NONMESH
G0 F300 X114.249 Y101.222 Z2
G0 F9000 X113.302 Y101.406
G0 X106.898 Y106.136
G0 X105.997 Y107.438
;TIME_ELAPSED:270.133630
;LAYER:9
;TYPE:WALL-INNER
;MESH:temple3.ply
G1 F2700 E155.06426
G1 F562.7 X105.941 Y107.438 E155.06642
G1 X105.911 Y107.488 E155.06867
G1 X105.94 Y107.538 E155.0709
G1 X105.997 Y107.538 E155.0731
G1 X106.027 Y107.488 E155.07535
G0 F9000 X105.755 Y108.408
;TYPE:WALL-OUTER
G1 F445.6 X105.812 Y108.105 E155.09037
G1 F515 X105.885 Y107.977 E155.09658
G1 F585.4 X106.037 Y107.939 E155.10239
G1 F651.1 X106.295 Y107.924 E155.11101
G1 F652.8 X106.415 Y107.553 E155.12398
G1 X106.535 Y107.252 E155.13475
G1 X106.382 Y106.894 E155.1477
G1 X106.203 Y107.055 E155.15571
G1 X106.064 Y107.067 E155.16035
G1 F661 X105.952 Y106.977 E155.16507
G1 F685.3 X105.798 Y106.717 E155.17464
G1 F555.5 X105.593 Y106.241 E155.1949
G1 F462.1 X105.57 Y105.902 E155.21086
G1 F509 X105.624 Y105.544 E155.2263
G1 X105.441 Y105.825 E155.24061
G1 F463.8 X105.134 Y105.964 E155.25639
G1 F462.1 X105.003 Y105.985 E155.26262
G1 F460.5 X105.006 Y106.35 E155.27983
G1 F458.9 X104.946 Y106.458 E155.28567
G1 X105.182 Y106.519 E155.29721
G1 F512 X105.345 Y106.667 E155.30654
G1 F623.2 X105.512 Y106.963 E155.31838
G1 F632.2 X105.543 Y107.623 E155.34107
G1 F561.5 X105.297 Y107.895 E155.35525
G1 F491.7 X105.564 Y108.068 E155.3693
G1 F428 X105.755 Y108.408 E155.38908
G1 F418.4 X105.706 Y108.714 E155.40516
G1 F434.5 X105.677 Y108.785 E155.40899
G0 F9000 X105.425 Y109.297
G0 X104.911 Y109.693
G1 F664.4 X105.026 Y109.641 E155.41312
G1 F621.7 X105.387 Y109.595 E155.42583
G1 F584.1 X105.506 Y109.653 E155.43075
G1 X105.613 Y109.418 E155.44034
G1 F537.3 X105.649 Y108.808 E155.46504
G1 F512 X105.464 Y108.963 E155.47527
G1 F554.4 X105.235 Y109.208 E155.48841
G1 F621.7 X104.957 Y109.249 E155.49822
G1 F664.4 X104.824 Y109.334 E155.50338
G1 X104.791 Y109.47 E155.50795
G1 X104.911 Y109.693 E155.51623
G1 F2700 E150.51623
G0 F9000 X105.381 Y109.377
G0 X105.715 Y112.19
G0 X105.72 Y111.376
G1 F2700 E155.51623
G1 F572.6 X105.737 Y111.199 E155.52297
G1 F661 X105.721 Y110.928 E155.53188
G1 F721.3 X105.666 Y110.626 E155.54112
G1 X105.627 Y110.542 E155.54391
G1 X105.409 Y110.838 E155.55498
G1 X105.155 Y111.051 E155.56495
G1 X105.439 Y111.111 E155.57369
G1 F656 X105.641 Y111.254 E155.58188
G1 F568.9 X105.72 Y111.376 E155.58743
G1 F2700 E150.58743
G0 F9000 X105.683 Y112.263
G0 X105.786 Y112.611
G0 X105.72 Y113.174
G1 F2700 E155.58743
G1 F505 X105.8 Y112.905 E155.59949
G1 X105.988 Y112.691 E155.61174
G1 F593.4 X106.205 Y112.688 E155.61968
G1 F719.3 X106.406 Y112.845 E155.62738
G1 X106.5 Y112.634 E155.63435
G1 X106.309 Y112.268 E155.64681
G1 X106.2 Y112.33 E155.6506
G1 F593.4 X105.983 Y112.333 E155.65854
G1 F553.2 X105.885 Y112.081 E155.66915
G1 F610.1 X105.784 Y111.879 E155.67719
G1 F571.3 X105.722 Y111.418 E155.69486
G1 X105.583 Y111.94 E155.71539
G1 F610.1 X105.443 Y112.05 E155.72172
G1 X105.279 Y112.09 E155.72773
G1 X105.421 Y112.153 E155.73326
G1 F554.4 X105.533 Y112.405 E155.74406
G1 F508 X105.462 Y112.527 E155.75009
G1 F507 X105.576 Y112.645 E155.75712
G1 F505 X105.694 Y112.883 E155.76854
G1 X105.72 Y113.174 E155.7811
G0 F9000 X105.786 Y112.611
G0 X105.531 Y113.644
G0 X105.683 Y114.458
G1 F444.1 X105.663 Y114.261 E155.79078
G1 F501.2 X105.691 Y113.869 E155.80781
G1 F526.4 X105.693 Y113.242 E155.83366
G1 F517 X105.625 Y113.351 E155.83906
G1 F525.4 X105.364 Y113.564 E155.85298
G1 F535.1 X105.205 Y113.784 E155.864
G1 F526.4 X105.2 Y113.975 E155.87188
G1 F463.8 X105.683 Y114.458 E155.90385
G1 F2700 E150.90385
G0 F9000 X105.497 Y114.017
G0 X105.702 Y115.197
G0 X105.739 Y115.974
G1 F2700 E155.90385
G1 F521.2 X105.807 Y115.645 E155.91785
G1 F524.3 X105.856 Y115.477 E155.92509
G1 F607.2 X105.93 Y115.013 E155.94189
G1 F643.1 X105.885 Y114.861 E155.94725
G1 F475.6 X105.707 Y114.594 E155.96189
G1 F472.2 X105.555 Y115.054 E155.98417
G1 F545.1 X105.404 Y115.306 E155.99587
G1 F521.2 X105.33 Y115.39 E156.00054
G1 X105.38 Y115.688 E156.01312
G1 X105.613 Y115.836 E156.02462
G1 X105.739 Y115.974 E156.03241
G1 F2700 E151.03241
G0 F9000 X105.613 Y115.584
G0 X105.702 Y115.197
G0 X104.688 Y114.749
G0 X104.287 Y114.192
G0 X104.08 Y112.925
G0 X103.886 Y111.016
G0 X103.942 Y109.21
G0 X104.421 Y107.504
G0 X105.624 Y105.544
G1 F2700 E156.03241
G1 F557.9 X105.641 Y105.33 E156.04076
G0 F9000 X105.647 Y105.319
G1 F635.3 X105.845 Y104.947 E156.05516
G1 F667.8 X105.857 Y104.836 E156.05879
G1 X105.675 Y104.405 E156.074
G1 X105.639 Y104.152 E156.08231
G1 X105.457 Y104.778 E156.10351
G1 X105.406 Y104.851 E156.1064
G1 X105.496 Y104.963 E156.11107
G1 F635.3 X105.647 Y105.319 E156.12429
G0 F9000 X105.405 Y106.036
G0 X105.631 Y104.094
G1 F709.5 X105.64 Y103.649 E156.13791
G0 F9000 X105.327 Y102.383
G0 X105.432 Y102.555
G1 F465.4 X105.463 Y102.357 E156.14726
G1 X105.37 Y102.106 E156.15974
G1 X105.225 Y101.986 E156.16852
G1 F510 X105.187 Y101.869 E156.17376
G1 F610.1 X105.204 Y101.692 E156.18009
G1 F545.1 X105.146 Y101.522 E156.18724
G1 F472.2 X105.241 Y101.373 E156.19537
G1 X104.913 Y101.391 E156.21047
G1 F461.3 X104.927 Y101.514 E156.2163
G1 F552 X104.834 Y101.645 E156.22262
G1 F618.7 X104.752 Y101.948 E156.23363
G1 F510 X104.776 Y102.132 E156.24153
G1 F465.4 X104.664 Y102.41 E156.25551
G1 X104.695 Y102.463 E156.25838
G1 X104.853 Y102.498 E156.26592
G1 X105.162 Y102.478 E156.28037
G1 X105.432 Y102.555 E156.29347
G0 F9000 X105.285 Y102.315
G0 X105.241 Y101.373
G1 F507 X105.452 Y101.302 E156.303
G0 F9000 X106.581 Y101.219
G1 F796.1 X106.56 Y101.254 E156.30411
G1 X106.499 Y101.219 E156.30603
G1 X106.56 Y101.184 E156.30795
G1 F2700 E151.30795
G0 F9000 X107.381 Y101.12
G0 X107.795 Y100.405
G0 X108.495 Y100.256
G0 X110.807 Y100.833
G0 X111.224 Y101.709
G1 F2700 E156.30795
G1 F507 X110.916 Y101.727 E156.32116
G1 F567.6 X110.445 Y101.719 E156.33918
G0 F9000 X109.341 Y101.763
G1 F540.6 X108.9 Y101.765 E156.35689
G1 F520.1 X108.392 Y101.74 E156.37812
G1 F600.2 X108.389 Y101.407 E156.39017
G1 F733.4 X108.365 Y101.182 E156.39686
G1 F2700 E151.39686
G0 F9000 X109.21 Y100.864
G0 X112.374 Y100.249
G0 X114.11 Y100.107
G0 X115.279 Y100.431
G0 X115.865 Y100.981
G0 X116.049 Y101.915
G0 X116.152 Y118.803
G0 X115.89 Y119.447
G0 X115.318 Y119.643
G0 X113.59 Y119.731
G0 X112.866 Y119.711
G0 X112.503 Y119.204
G0 X112.353 Y118.724
G0 X111.892 Y102.492
G0 X112.396 Y101.672
G1 F2700 E156.39686
G1 F502.1 X112.363 Y101.728 E156.39967
G1 X112.299 Y101.728 E156.40244
G1 X112.266 Y101.672 E156.40525
G1 X112.299 Y101.616 E156.40806
G1 X112.363 Y101.616 E156.41083
G0 F9000 X113.249 Y101.153
G1 F733.4 X113.226 Y101.191 E156.41214
G1 X113.161 Y101.153 E156.41437
G1 X113.226 Y101.115 E156.4166
G0 F9000 X114.312 Y101.239
G1 F442.6 X114.275 Y101.302 E156.42019
G1 X114.203 Y101.302 E156.42372
G1 X114.166 Y101.239 E156.4273
G1 X114.203 Y101.176 E156.43089
G1 X114.275 Y101.176 E156.43442
G0 F9000 X114.85 Y102.233
G0 X114.34 Y102.42
G1 F607.2 X114.312 Y102.288 E156.43924
G1 X114.34 Y102.174 E156.44344
G1 X114.657 Y102.106 E156.45503
G1 F615.8 X114.963 Y101.932 E156.46744
G1 F633.8 X115.042 Y101.519 E156.48185
G1 F624.7 X115.066 Y101.981 E156.49793
G1 F607.2 X115.174 Y102.188 E156.50628
G1 X115.175 Y102.372 E156.51285
G1 X115.099 Y102.461 E156.51704
G1 X114.806 Y102.417 E156.52763
G1 X114.34 Y102.42 E156.54429
G0 F9000 X114.929 Y102.221
G0 X115.042 Y101.519
G1 F629.2 X115.022 Y101.388 E156.54887
G1 F2700 E151.54887
G0 F9000 X114.932 Y102.2
G0 X114.874 Y103.304
G0 X115.947 Y105.569
G0 X115.901 Y106.776
G0 X115.201 Y107.241
G0 X113.859 Y107.368
;TYPE:WALL-INNER
G1 F2700 E156.54887
G1 F544 X113.905 Y107.633 E156.5596
G1 F568.9 X113.934 Y107.724 E156.56325
G0 F9000 X114.146 Y108.648
;TYPE:WALL-OUTER
G1 F451 X114.143 Y108.515 E156.56965
G1 F555.5 X114.315 Y107.925 E156.59367
G1 F652.8 X114.535 Y107.768 E156.60266
G1 X114.313 Y107.535 E156.61336
G1 X114.303 Y106.723 E156.64037
G1 F573.9 X114.271 Y106.697 E156.64193
G1 F511 X114.532 Y106.426 E156.65792
G1 X114.889 Y106.369 E156.67328
G1 X114.726 Y106.048 E156.68858
G1 F513 X114.737 Y105.935 E156.69338
G1 F517 X114.362 Y105.771 E156.71057
G1 F571.3 X114.188 Y105.501 E156.72277
G1 X114.247 Y105.845 E156.73604
G1 F515 X114.237 Y106.239 E156.75265
G1 F511 X114.156 Y106.629 E156.76958
G1 F573.9 X114.082 Y106.603 E156.77255
G1 F652.8 X113.881 Y106.856 E156.78329
G1 X113.766 Y106.927 E156.78779
G1 X113.681 Y106.927 E156.79061
G1 X113.485 Y106.804 E156.79831
G1 X113.421 Y106.87 E156.80137
G1 X113.349 Y107.192 E156.81234
G1 X113.412 Y107.461 E156.82153
G1 X113.549 Y107.966 E156.83894
G1 X113.579 Y108.425 E156.85423
G1 F601.6 X114.022 Y108.525 E156.87062
G1 F480.9 X114.146 Y108.648 E156.87851
G0 F9000 X114.983 Y109.508
G1 F692.6 X115.059 Y109.39 E156.88291
G1 X115.022 Y109.241 E156.88772
G1 F681.7 X114.7 Y109.105 E156.89885
G1 F641.5 X114.504 Y108.886 E156.9088
G1 F497.3 X114.19 Y108.713 E156.92445
G1 F459.7 X114.221 Y109.145 E156.94491
G1 F576.4 X114.359 Y109.334 E156.95372
G1 F664.4 X114.512 Y109.449 E156.95997
G1 F681.7 X114.68 Y109.49 E156.96548
G1 F692.6 X114.881 Y109.463 E156.97184
G1 X114.983 Y109.508 E156.97533
G1 F2700 E151.97533
G0 F9000 X115.241 Y108.407
G0 X115.463 Y108.243
G0 X115.407 Y107.41
G0 X115.201 Y107.241
G0 X114.188 Y105.501
G1 F2700 E156.97533
G1 F638.4 X114.155 Y105.372 E156.97986
G1 F657.7 X114.195 Y105.082 E156.98953
G1 F680 X114.332 Y104.715 E157.00203
G1 F683.5 X114.159 Y104.235 E157.01824
G1 X114.109 Y104.448 E157.02519
G1 X113.851 Y104.845 E157.04023
G1 F676.4 X114.118 Y105.23 E157.05527
G1 F654.4 X114.155 Y105.372 E157.06014
G0 F9000 X113.538 Y104.845
G1 F535.1 X113.507 Y104.897 E157.06259
G1 X113.447 Y104.897 E157.06503
G1 X113.416 Y104.845 E157.06748
G1 X113.447 Y104.793 E157.06994
G1 X113.507 Y104.793 E157.07237
G1 F2700 E152.07237
G0 F9000 X112.763 Y105.534
G0 X112.462 Y107.202
G0 X112.317 Y118.612
G0 X112.503 Y119.204
G0 X112.866 Y119.711
G0 X114.159 Y119.688
G0 X115.318 Y119.643
G0 X115.89 Y119.447
G0 X116.152 Y118.803
G0 X116.133 Y117.116
G0 X115.718 Y115.388
G0 X115.518 Y114.796
G0 X115.291 Y114.611
G0 X114.268 Y115.83
G1 F2700 E157.07237
G1 F531.8 X114.133 Y115.378 E157.09163
G1 F537.3 X114 Y115.191 E157.10091
G1 F573.9 X113.583 Y115.208 E157.1167
G1 F624.7 X113.528 Y114.997 E157.12428
G1 X113.541 Y114.739 E157.13325
G1 X113.575 Y114.688 E157.13538
G1 X113.787 Y114.787 E157.14352
G1 F535.1 X113.992 Y114.781 E157.15184
G1 F467.1 X114.286 Y114.379 E157.17499
G1 F496.4 X114.355 Y114.765 E157.19214
G1 F529.6 X114.366 Y114.917 E157.19839
G1 F525.4 X114.552 Y115.206 E157.21259
G1 F520.1 X114.709 Y115.309 E157.22043
G1 X114.604 Y115.603 E157.23346
G1 X114.514 Y115.645 E157.2376
G1 X114.268 Y115.83 E157.25045
G1 F2700 E152.25045
G0 F9000 X114.38 Y115.484
G0 X114.236 Y115.026
G0 X114.462 Y113.951
G0 X114.317 Y114.28
G1 F2700 E157.25045
G1 F483.5 X114.322 Y114.092 E157.2589
G1 F522.2 X114.278 Y113.825 E157.27015
G1 F524.3 X114.253 Y113.226 E157.29497
G1 F507 X114.358 Y113.347 E157.30183
G1 F542.8 X114.551 Y113.469 E157.31096
G1 F562.7 X114.772 Y113.764 E157.32518
G1 X114.7 Y113.945 E157.3327
G1 F518.1 X114.317 Y114.28 E157.35402
G0 F9000 X114.488 Y113.875
G0 X114.253 Y113.226
G1 F498.3 X114.214 Y113.071 E157.36099
G0 F9000 X114.211 Y113.053
G1 F496.4 X113.965 Y112.679 E157.38057
G1 F492.7 X113.755 Y112.62 E157.39018
G1 F545.1 X113.747 Y112.675 E157.39239
G1 F612.9 X113.554 Y112.809 E157.40072
G1 X113.517 Y112.752 E157.40312
G1 X113.467 Y112.506 E157.41202
G1 X113.604 Y112.174 E157.42474
G1 X113.743 Y112.254 E157.43042
G1 F545.1 X113.751 Y112.308 E157.43259
G1 F488.1 X113.976 Y112.241 E157.44304
G1 F484.4 X114.162 Y111.815 E157.46387
G1 F478.2 X114.192 Y111.627 E157.47251
G1 F477.3 X114.315 Y112.012 E157.4909
G1 F486.2 X114.427 Y112.089 E157.49696
G1 F490.8 X114.391 Y112.178 E157.50121
G1 X114.415 Y112.332 E157.50811
G1 X114.536 Y112.461 E157.51593
G1 X114.304 Y112.636 E157.52878
G1 F495.5 X114.207 Y112.933 E157.54248
G1 F499.2 X114.211 Y113.053 E157.5477
G0 F9000 X114.108 Y112.583
G0 X114.191 Y112.169
G0 X114.192 Y111.627
G1 F497.3 X114.183 Y111.275 E157.56307
G1 F561.5 X114.164 Y111.079 E157.57068
G1 F656 X114.236 Y110.715 E157.58296
G1 F719.3 X114.302 Y110.625 E157.58633
G1 X114.518 Y110.677 E157.59304
G1 X114.57 Y110.791 E157.59682
G1 X114.773 Y110.951 E157.60462
G1 X114.506 Y111.001 E157.61282
G1 F656 X114.277 Y111.137 E157.62163
G1 F561.5 X114.183 Y111.275 E157.62809
G1 F2700 E152.62809
G0 F9000 X114.191 Y112.169
G0 X114.122 Y112.662
G0 X114.412 Y118.722
G1 F2700 E157.62809
G1 F477.3 X114.844 Y118.681 E157.64783
G1 F413.1 X115.084 Y118.599 E157.66115
G1 F399.2 X115.182 Y118.235 E157.68165
G1 F419.1 X115.084 Y117.85 E157.70223
G1 F463.8 X115.155 Y117.572 E157.71567
G1 F482.6 X115.114 Y117.316 E157.72733
G1 F2700 E152.72733
G0 F9000 X113.385 Y118.789
G1 F2700 E157.72733
G1 F577.7 X113.356 Y118.837 E157.72944
G1 X113.301 Y118.837 E157.7315
G1 X113.273 Y118.789 E157.73359
G1 X113.302 Y118.741 E157.7357
G1 X113.356 Y118.741 E157.73773
G1 F2700 E152.73773
G0 F9000 X111.446 Y118.759
G1 F2700 E157.73773
G1 F786.5 X111.385 Y118.794 E157.73967
G1 X111.446 Y118.829 E157.74161
G1 X111.467 Y118.794 E157.74274
G1 F2700 E152.74274
G0 F9000 X110.586 Y118.991
G0 X109.413 Y118.918
G0 X108.546 Y118.807
G1 F2700 E157.74274
G1 F666.1 X108.473 Y118.849 E157.74548
G1 X108.546 Y118.891 E157.74823
G1 X108.571 Y118.849 E157.74982
G1 F2700 E152.74982
G0 F9000 X107.674 Y119
G0 X106.488 Y119.576
G0 X105.523 Y119.724
G0 X105.449 Y118.825
G1 F2700 E157.74982
G1 F553.2 X105.029 Y118.852 E157.76634
G1 X104.868 Y118.785 E157.77318
G1 X104.883 Y118.587 E157.78098
G1 F567.6 X104.845 Y118.16 E157.79737
G1 F585.4 X104.885 Y117.811 E157.8104
G1 F593.4 X104.935 Y117.604 E157.81819
G1 F590.7 X105.038 Y117.874 E157.82881
G1 F584.1 X105.158 Y117.993 E157.8351
G1 F617.3 X105.426 Y117.988 E157.84452
G1 F633.8 X105.322 Y118.116 E157.85017
G1 F605.8 X105.293 Y118.369 E157.8593
G1 F576.4 X105.318 Y118.509 E157.86466
G1 F553.2 X105.7 Y118.745 E157.88228
G1 X105.707 Y118.787 E157.88395
G1 X105.449 Y118.825 E157.89418
G1 F2700 E152.89418
G0 F9000 X105.088 Y118.68
G0 X104.952 Y117.393
G1 F2700 E157.89418
G1 F529.6 X104.935 Y117.604 E157.90286
G0 F9000 X105.499 Y117.969
G1 F727.3 X105.594 Y117.924 E157.906
G1 F2700 E152.906
G0 F9000 X106.365 Y117.452
G0 X106.97 Y116.306
G0 X107.294 Y115.069
G0 X106.49 Y114.885
G1 F2700 E157.906
G1 F754.6 X106.426 Y114.922 E157.90813
G1 X106.49 Y114.959 E157.91025
G1 X106.512 Y114.922 E157.91149
G1 F2700 E152.91149
G0 F9000 X107.227 Y114.496
G0 X107.374 Y112.482
G0 X107.374 Y107.012
G0 X107.148 Y105.341
G0 X106.409 Y104.873
G1 F2700 E157.91149
G1 F701.9 X106.341 Y104.912 E157.91392
G1 X106.409 Y104.951 E157.91634
G1 X106.433 Y104.912 E157.91776
G1 F2700 E152.91776
;MESH:NONMESH
G0 F300 X106.433 Y104.912 Z2.2
G0 F9000 X105.327 Y102.383
G0 X105.011 Y102.47
;TIME_ELAPSED:292.535681
;LAYER:10
;TYPE:WALL-OUTER
;MESH:temple3.ply
G1 F2700 E157.91776
G1 F436.4 X104.703 Y102.481 E157.93185
G1 X104.668 Y102.408 E157.93556
G1 X104.765 Y102.13 E157.94902
G1 X104.789 Y101.816 E157.96342
G1 X104.884 Y101.656 E157.97193
G1 F507.4 X104.81 Y101.559 E157.97673
G1 F604.5 X104.764 Y101.332 E157.98438
G1 X104.79 Y101.295 E157.98587
G1 X105.17 Y101.288 E157.99842
G1 X105.448 Y101.24 E158.00773
G1 X105.568 Y101.259 E158.01174
G1 X105.566 Y101.301 E158.01313
G1 X105.325 Y101.427 E158.0221
G1 F507.4 X105.067 Y101.679 E158.03629
G1 F436.4 X105.093 Y101.812 E158.04249
G1 X105.348 Y102.153 E158.06196
G1 X105.369 Y102.499 E158.07781
G1 X105.011 Y102.47 E158.09424
G1 F2700 E153.09424
G0 F9000 X105.03 Y102.245
G0 X106.574 Y101.184
G1 F2700 E158.09424
G1 F701.8 X106.512 Y101.22 E158.09628
G1 X106.574 Y101.256 E158.09832
G1 X106.596 Y101.22 E158.09952
G1 F2700 E153.09952
G0 F9000 X107.334 Y100.843
G0 X107.804 Y100.354
G0 X108.578 Y100.243
G0 X111.615 Y100.306
G0 X112.272 Y101.153
G1 F2700 E158.09952
G1 F687.7 X112.286 Y101.427 E158.10748
G1 F501 X112.333 Y101.66 E158.11694
G0 F9000 X111.221 Y101.704
G1 F409.6 X110.856 Y101.738 E158.13481
G1 F456.3 X110.445 Y101.717 E158.15281
G1 F483.9 X110.296 Y101.721 E158.15895
G1 F554.3 X109.853 Y101.705 E158.17491
G1 F506.3 X109.387 Y101.77 E158.19346
G1 F449.4 X108.872 Y101.769 E158.21632
G0 F9000 X108.384 Y101.19
G1 F434 X108.396 Y101.701 E158.23983
G0 F9000 X107.422 Y101.778
G1 F519.5 X106.747 Y101.73 E158.26582
G1 F2700 E153.26582
G0 F9000 X106.685 Y102.586
G0 X106.467 Y104.05
G0 X106.36 Y104.94
G1 F2700 E158.26582
G1 F574.2 X106.33 Y104.915 E158.26718
G1 F689.7 X106.113 Y104.959 E158.27359
G1 F2700 E153.27359
G0 F9000 X105.593 Y104.882
G0 X106.466 Y105.891
G0 X107.165 Y106.584
G0 X107.406 Y106.971
G0 X107.408 Y107.504
G0 X106.303 Y109.675
G0 X104.992 Y109.768
G1 F2700 E158.27359
G1 F501 X104.832 Y109.514 E158.28554
G1 X104.831 Y109.41 E158.28969
G1 X104.913 Y109.272 E158.29608
G1 F503.1 X105.076 Y109.238 E158.30268
G1 F563.4 X105.258 Y109.046 E158.31206
G1 F467.8 X105.614 Y108.831 E158.3298
G1 F470.6 X105.56 Y109.258 E158.34805
G1 F592.6 X105.392 Y109.535 E158.35896
G1 F524 X105.15 Y109.76 E158.37154
G1 F501 X104.992 Y109.768 E158.37784
G0 F9000 X105.108 Y109.501
G0 X105.614 Y108.831
G1 F379.1 X105.725 Y108.637 E158.38961
G1 F376.8 X105.753 Y108.415 E158.40146
G1 F397.4 X105.623 Y108.222 E158.41315
G1 F453.7 X105.38 Y108.007 E158.42742
G1 F475.2 X105.204 Y107.916 E158.43574
G1 X105.508 Y107.633 E158.45318
G1 F446.9 X105.558 Y107.621 E158.45547
G1 F446.1 X105.612 Y107.428 E158.46444
G1 F546.7 X105.483 Y106.938 E158.48293
G1 F600 X105.274 Y106.69 E158.49372
G1 F483.9 X105.154 Y106.507 E158.50275
G1 F427 X104.956 Y106.461 E158.51225
G1 F428.6 X104.994 Y106.151 E158.52679
G1 F430.1 X104.945 Y105.936 E158.53702
G1 X105.106 Y105.927 E158.5445
G1 F442 X105.508 Y105.74 E158.56452
G1 F494.8 X105.607 Y105.569 E158.57249
G1 F502.1 X105.555 Y105.797 E158.58178
G1 F446.1 X105.556 Y106.239 E158.60156
G1 F483.9 X105.637 Y106.52 E158.61362
G1 F533.3 X105.844 Y106.807 E158.62686
G1 F462.4 X106.004 Y107.126 E158.64226
G1 F421.8 X106.116 Y107.149 E158.64767
G1 X106.329 Y107.103 E158.65798
G1 X106.456 Y107.236 E158.66668
G1 X106.133 Y107.624 E158.69056
G1 X105.974 Y107.664 E158.69832
G1 X105.87 Y107.788 E158.70598
G1 F446.9 X105.887 Y107.836 E158.70825
G1 F462.4 X105.812 Y108.102 E158.72018
G1 F403.4 X105.753 Y108.415 E158.73594
G1 F2700 E153.73594
G0 F9000 X105.642 Y108.011
G0 X105.735 Y107.719
G0 X105.722 Y107.01
G0 X105.451 Y106.593
G0 X105.607 Y105.569
G1 F2700 E158.73594
G1 F539.3 X105.619 Y105.406 E158.74199
G0 F9000 X105.621 Y105.366
G1 F534.5 X105.579 Y105.182 E158.74903
G1 F533.3 X105.349 Y104.869 E158.76357
G1 F532.2 X105.51 Y104.583 E158.77587
G1 F543 X105.528 Y104.435 E158.78135
G1 F575.5 X105.615 Y104.198 E158.79011
G1 F568.7 X105.68 Y104.485 E158.80043
G1 F538.1 X105.838 Y104.786 E158.81304
G1 F595.5 X105.981 Y104.932 E158.81989
G1 X105.835 Y104.985 E158.82509
G1 F533.3 X105.621 Y105.366 E158.84144
G0 F9000 X105.637 Y104.872
G0 X105.615 Y104.198
G1 F652.2 X105.634 Y103.745 E158.85532
G1 F2700 E153.85532
G0 F9000 X106.479 Y104.077
G0 X107.185 Y104.517
G0 X107.406 Y106.971
G0 X107.236 Y112.917
G0 X107.079 Y113.243
G0 X106.561 Y114.061
G0 X105.748 Y115.991
G1 F2700 E158.85532
G1 F434.8 X105.601 Y115.844 E158.86486
G1 F434 X105.374 Y115.73 E158.87654
G1 X105.302 Y115.41 E158.89162
G1 F468.8 X105.534 Y115.085 E158.90862
G1 F536.9 X105.556 Y114.961 E158.9133
G1 F532.2 X105.699 Y114.534 E158.93019
G1 F516.1 X105.977 Y114.919 E158.94855
G1 F520.6 X105.956 Y115.244 E158.96103
G1 F469.7 X105.895 Y115.516 E158.97288
G1 F435.6 X105.748 Y115.991 E158.99566
G1 F2700 E153.99566
G0 F9000 X105.668 Y115.659
G0 X105.753 Y114.899
G0 X105.5 Y114.094
G0 X105.641 Y114.449
G1 F2700 E158.99566
G1 F420.3 X105.178 Y113.998 E159.02635
G1 F493.8 X105.177 Y113.693 E159.03867
G1 F492.8 X105.504 Y113.419 E159.05595
G1 F489.8 X105.676 Y113.187 E159.06772
G1 F490.8 X105.662 Y114.041 E159.10244
G1 F470.6 X105.642 Y114.167 E159.10785
G1 F403.4 X105.641 Y114.449 E159.12181
G0 F9000 X105.478 Y114.017
G0 X105.502 Y113.638
G0 X105.778 Y112.765
G0 X105.717 Y113.077
G1 F445.3 X105.641 Y112.794 E159.13494
G1 F440.4 X105.438 Y112.531 E159.14999
G1 F438 X105.337 Y112.463 E159.15554
G1 X105.359 Y112.318 E159.16223
G1 F452 X105.321 Y112.194 E159.16795
G1 F466.9 X105.183 Y112.032 E159.17705
G1 X105.381 Y111.955 E159.18613
G1 X105.621 Y111.73 E159.20019
G1 F483.9 X105.708 Y111.319 E159.21751
G1 X105.73 Y111.74 E159.2349
G1 F459.8 X105.853 Y112.178 E159.25465
G1 F449.4 X105.978 Y112.355 E159.26427
G1 F446.9 X106.183 Y112.447 E159.2743
G1 X106.259 Y112.528 E159.27926
G1 X106.311 Y112.684 E159.2866
G1 X106.098 Y112.66 E159.29617
G1 X105.981 Y112.731 E159.30229
G1 X105.717 Y113.077 E159.32172
G1 F2700 E154.32172
G0 F9000 X105.791 Y112.686
G0 X105.605 Y112.028
G0 X105.704 Y111.278
G1 F2700 E159.32172
G1 F540.5 X105.614 Y111.138 E159.32786
G1 F592.6 X105.064 Y111.035 E159.34671
G1 F613.8 X105.091 Y110.893 E159.35141
G1 F625 X105.018 Y110.757 E159.35633
G1 X105.552 Y110.722 E159.37342
G1 X105.669 Y110.848 E159.37891
G1 F582.5 X105.702 Y111.126 E159.3885
G1 F524 X105.704 Y111.278 E159.39429
G1 F2700 E154.39429
G0 F9000 X105.605 Y112.028
G0 X105.778 Y112.765
G0 X105.753 Y114.899
G0 X106.388 Y115.227
G1 F2700 E159.39429
G1 F612.2 X106.404 Y115.081 E159.39908
G1 F2700 E154.39908
G0 F9000 X105.756 Y115.156
G0 X105.687 Y115.737
G0 X104.825 Y116.466
G0 X104.231 Y116.501
G0 X103.962 Y117.176
G0 X103.911 Y118.908
G0 X104.187 Y119.559
G0 X104.659 Y119.721
G0 X105.426 Y119.767
G0 X105.434 Y118.882
G1 F2700 E159.39908
G1 F549.2 X104.855 Y118.876 E159.42012
G1 X104.824 Y118.805 E159.42293
G1 X104.855 Y118.624 E159.42961
G1 F546.7 X104.825 Y118.135 E159.44749
G1 F529.8 X104.869 Y117.88 E159.45724
G1 F568.7 X104.831 Y117.299 E159.47767
G1 F631.6 X105.124 Y117.299 E159.48693
G1 X105.21 Y117.37 E159.49045
G1 F598.5 X105.251 Y117.735 E159.5027
G1 F541.8 X105.525 Y117.902 E159.51452
G1 F516.1 X105.358 Y117.971 E159.5215
G1 F524 X105.275 Y118.057 E159.52605
G1 F539.3 X105.245 Y118.544 E159.54411
G1 F547.9 X105.405 Y118.668 E159.55148
G1 F549.2 X105.719 Y118.743 E159.56321
G1 X105.726 Y118.825 E159.5662
G1 X105.434 Y118.882 E159.57701
G0 F9000 X106.816 Y118.86
G1 F550.5 X106.788 Y118.906 E159.57896
G1 X106.735 Y118.906 E159.58089
G1 X106.708 Y118.86 E159.58282
G1 X106.736 Y118.814 E159.58477
G1 X106.788 Y118.814 E159.58666
G1 F2700 E154.58666
G0 F9000 X108.564 Y118.862
G1 F2700 E159.58666
G1 F560.7 X108.537 Y118.907 E159.58852
G1 X108.485 Y118.907 E159.59038
G1 X108.458 Y118.862 E159.59224
G1 X108.485 Y118.817 E159.59411
G1 X108.537 Y118.817 E159.59596
G1 F2700 E154.59596
G0 F9000 X109.471 Y118.948
G0 X110.484 Y118.84
G0 X111.508 Y118.807
G1 F2700 E159.59596
G1 F621.8 X111.483 Y118.848 E159.5975
G1 X111.412 Y118.807 E159.60013
G1 X111.483 Y118.766 E159.60277
G1 F2700 E154.60277
G0 F9000 X113.37 Y118.784
G1 F2700 E159.60277
G1 F555.6 X113.342 Y118.83 E159.6047
G1 X113.289 Y118.83 E159.6066
G1 X113.262 Y118.784 E159.60852
G1 X113.29 Y118.738 E159.61045
G1 X113.342 Y118.738 E159.61232
G1 F2700 E154.61232
G0 F9000 X115.072 Y117.371
G1 F2700 E159.61232
G1 F336.6 X115.035 Y117.732 E159.63384
G0 F9000 X115.203 Y118.341
G1 F462.4 X115.145 Y118.667 E159.64813
G1 F417.4 X114.666 Y118.697 E159.67107
G1 F2700 E154.67107
G0 F9000 X113.85 Y117.961
G0 X113.55 Y117.883
G0 X112.901 Y117.931
G0 X112.287 Y118.626
G0 X112.564 Y119.279
G0 X112.943 Y119.665
G0 X115.314 Y119.634
G0 X115.855 Y119.495
G0 X116.186 Y118.805
G0 X115.71 Y111.605
G0 X115.468 Y111.464
G0 X114.527 Y110.85
G1 F2700 E159.67107
G1 F392.8 X114.296 Y111.039 E159.68624
G1 F458.9 X114.208 Y111.211 E159.69464
G1 F483.9 X114.224 Y111.553 E159.70876
G0 F9000 X114.318 Y112.047
G0 X114.135 Y112.614
G0 X114.22 Y113.005
G1 F471.5 X113.968 Y112.7 E159.7255
G1 F458.9 X113.767 Y112.637 E159.73466
G1 F450.3 X113.613 Y112.692 E159.74191
G1 X113.548 Y112.582 E159.74757
G1 X113.645 Y112.395 E159.75691
G1 X113.948 Y112.284 E159.77121
G1 F456.3 X114.041 Y112.185 E159.77715
G1 F470.6 X114.224 Y111.553 E159.80505
G1 F494.8 X114.363 Y111.809 E159.8168
G1 F513.9 X114.65 Y111.99 E159.82998
G1 F517.2 X114.541 Y112.136 E159.83701
G1 F478.1 X114.497 Y112.289 E159.84365
G1 F443.6 X114.59 Y112.426 E159.8511
G1 F455.4 X114.309 Y112.668 E159.86735
G1 F471.5 X114.22 Y113.005 E159.8821
G0 F9000 X114.245 Y113.063
G1 F493.8 X114.324 Y113.259 E159.89064
G0 F9000 X114.435 Y114.176
G1 F489.8 X114.334 Y113.815 E159.90592
G1 F532.2 X114.332 Y113.282 E159.9259
G1 X114.696 Y113.592 E159.94383
G1 F538.1 X114.805 Y113.802 E159.95261
G1 F512.8 X114.794 Y113.896 E159.95629
G1 F468.8 X114.435 Y114.176 E159.97567
G0 F9000 X114.415 Y114.191
G1 F391.5 X114.331 Y114.412 E159.98773
G0 F9000 X114.194 Y114.822
G0 X114.37 Y115.522
G0 X114.267 Y115.791
G1 F450.3 X114.131 Y115.464 E160.00342
G1 F442 X114.006 Y115.333 E160.0116
G1 F430.9 X113.676 Y115.299 E160.02696
G1 X113.61 Y115.004 E160.04096
G1 X113.622 Y114.844 E160.04839
G1 X113.737 Y114.897 E160.05426
G1 X113.877 Y114.893 E160.06074
G1 F422.5 X113.98 Y114.844 E160.06613
G1 F411.7 X114.303 Y114.447 E160.09094
G1 F415.2 X114.363 Y114.951 E160.11534
G1 F434 X114.701 Y115.331 E160.13872
G1 F446.9 X114.614 Y115.629 E160.15258
G1 X114.267 Y115.791 E160.16968
G1 F2700 E155.16968
G0 F9000 X114.37 Y115.522
G0 X114.216 Y114.745
G0 X113.46 Y113.894
G0 X113.154 Y113.921
G0 X112.706 Y114.447
G0 X112.659 Y115.068
G0 X112.901 Y117.931
G0 X112.287 Y118.626
G0 X112.564 Y119.279
G0 X112.943 Y119.665
G0 X115.314 Y119.634
G0 X115.855 Y119.495
G0 X116.186 Y118.805
G0 X115.914 Y109.472
G0 X115.774 Y108.731
G0 X115.285 Y108.387
G0 X113.948 Y107.354
;TYPE:WALL-INNER
G1 F2700 E160.16968
G1 F524 X113.919 Y107.403 E160.17185
G1 X113.863 Y107.403 E160.17398
G1 X113.834 Y107.354 E160.17615
G1 X113.863 Y107.305 E160.17832
G1 X113.919 Y107.305 E160.18045
G0 F9000 X114.183 Y107.824
G0 X114.092 Y108.298
;TYPE:WALL-OUTER
G1 F461.5 X114.368 Y107.909 E160.20108
G1 F509.6 X114.534 Y107.801 E160.20883
G1 F532.2 X114.317 Y107.522 E160.22209
G1 F571.4 X114.315 Y106.901 E160.24377
G1 F600 X114.346 Y106.736 E160.24936
G1 F538.1 X114.316 Y106.682 E160.25165
G1 F486.8 X114.562 Y106.439 E160.26582
G1 X114.871 Y106.337 E160.27916
G1 X114.81 Y106.168 E160.28653
G1 F489.8 X114.819 Y105.913 E160.29692
G1 F492.8 X114.716 Y105.896 E160.30115
G1 F546.7 X114.379 Y105.72 E160.31503
G1 F668.5 X114.23 Y105.477 E160.32354
G1 F613.8 X114.337 Y105.761 E160.3334
G1 F506.3 X114.308 Y106.22 E160.35153
G1 F486.8 X114.212 Y106.615 E160.3682
G1 F538.1 X114.134 Y106.619 E160.37109
G1 F600 X113.814 Y106.943 E160.38624
G1 X113.425 Y106.916 E160.39921
G1 X113.293 Y107.182 E160.40908
G1 X113.439 Y107.461 E160.41956
G1 F594.1 X113.533 Y107.586 E160.42481
G1 F588.2 X113.596 Y107.773 E160.43151
G1 F539.3 X113.965 Y107.852 E160.44547
G1 F461.5 X114.038 Y107.972 E160.45154
G1 F430.1 X114.092 Y108.298 E160.46687
G0 F9000 X114.098 Y108.337
G1 F375 X114.127 Y108.614 E160.48169
G1 F369.8 X114.364 Y108.872 E160.5006
G1 F353.5 X114.639 Y109.216 E160.52547
G1 F313.3 X114.735 Y109.323 E160.53462
G1 F2700 E155.53462
G0 F9000 X115.285 Y108.387
G0 X115.693 Y108.17
G0 X115.794 Y106.065
G0 X115.749 Y104.958
G0 X115.164 Y105
G0 X114.191 Y105.412
G1 F2700 E160.53462
G1 F626.6 X114.203 Y105.098 E160.54463
G1 F597 X114.349 Y104.744 E160.55743
G1 F591.1 X114.286 Y104.493 E160.56617
G1 X114.175 Y104.238 E160.57555
G1 X114.119 Y104.456 E160.58315
G1 X113.857 Y104.82 E160.59829
G1 X113.752 Y104.86 E160.60209
G1 X113.857 Y104.901 E160.60589
G1 X114.036 Y105.093 E160.61475
G1 F638.3 X114.162 Y105.378 E160.6245
G1 F672.3 X114.191 Y105.412 E160.62582
G0 F9000 X113.557 Y104.865
G1 F449.4 X113.523 Y104.922 E160.62877
G1 X113.458 Y104.922 E160.63165
G1 X113.425 Y104.865 E160.63458
G1 X113.459 Y104.808 E160.63753
G1 X113.523 Y104.808 E160.64037
G1 F2700 E155.64037
G0 F9000 X113.376 Y103.926
G0 X113.344 Y103.083
G0 X113.511 Y102.382
G0 X114.3 Y101.209
G1 F2700 E160.64037
G1 F394.7 X114.226 Y101.209 E160.64411
G1 X114.187 Y101.274 E160.64794
G1 X114.225 Y101.339 E160.65175
G1 X114.3 Y101.339 E160.65554
G1 X114.339 Y101.274 E160.65937
G0 F9000 X114.95 Y101.417
G1 F399.3 X114.966 Y101.833 E160.68018
G1 F317.5 X114.889 Y102.187 E160.70295
G1 F2700 E155.70295
G0 F9000 X114.896 Y102.135
G0 X113.226 Y101.119
G1 F2700 E160.70295
G1 F678 X113.161 Y101.157 E160.70517
G1 X113.226 Y101.195 E160.70738
G1 X113.249 Y101.157 E160.70869
G1 F2700 E155.70869
;MESH:NONMESH
G0 F300 X113.249 Y101.157 Z2.4
G0 F9000 X112.678 Y100.429
G0 X113.218 Y100.27
G0 X114.163 Y100.215
G0 X115.216 Y100.445
G0 X115.855 Y100.746
G0 X116.067 Y102.2
G0 X116.186 Y118.805
G0 X115.855 Y119.495
G0 X115.314 Y119.634
G0 X112.943 Y119.665
G0 X112.564 Y119.279
G0 X112.287 Y118.626
G0 X112.84 Y118
G0 X106.295 Y102.499
G0 X104.975 Y102.467
;TIME_ELAPSED:315.960910
;LAYER:11
;TYPE:WALL-OUTER
;MESH:temple3.ply
G1 F2700 E160.70869
G1 F471 X104.684 Y102.478 E160.72189
G1 X104.761 Y102.135 E160.73782
G1 F494.6 X104.742 Y102.08 E160.74033
G1 F567.9 X104.716 Y101.775 E160.75183
G1 F609.7 X104.729 Y101.369 E160.76605
G1 F595.6 X104.783 Y101.311 E160.76889
G1 X105.165 Y101.307 E160.78258
G1 X105.449 Y101.267 E160.79286
G1 X105.549 Y101.278 E160.79647
G1 X105.359 Y101.409 E160.80474
G1 X105.142 Y101.615 E160.81546
G1 F609.7 X105.124 Y101.76 E160.82058
G1 F555.6 X105.166 Y101.933 E160.82741
G1 F486.2 X105.339 Y102.203 E160.84149
G1 F471 X105.342 Y102.495 E160.85473
G1 X104.975 Y102.467 E160.87141
G1 F2700 E155.87141
G0 F9000 X104.957 Y102.24
G0 X105.2 Y102.345
G0 X105.61 Y104.778
G0 X105.6 Y105.343
G1 F2700 E160.87141
G1 F538.1 X105.518 Y105.093 E160.88184
G1 F579.4 X105.358 Y104.855 E160.89241
G1 F590.1 X105.484 Y104.587 E160.90312
G1 X105.602 Y104.228 E160.91679
G1 X105.673 Y104.478 E160.92619
G1 F592.8 X105.865 Y104.863 E160.94168
G1 F571.7 X105.856 Y104.953 E160.94505
G1 F529.3 X105.6 Y105.343 E160.96387
G1 F2700 E155.96387
G0 F9000 X105.637 Y104.847
G0 X106.461 Y105.866
G0 X107.352 Y106.608
G0 X107.473 Y107.396
G0 X107.322 Y107.784
G0 X106.245 Y109.634
G0 X105.145 Y109.863
G1 F2700 E160.96387
G1 F530.4 X105.069 Y109.851 E160.96696
G1 X104.861 Y109.567 E160.98113
G1 X104.894 Y109.315 E160.99136
G1 X104.938 Y109.263 E160.9941
G1 F496.5 X105.233 Y109.217 E161.00693
G1 F430.7 X105.372 Y109.146 E161.01467
G1 F426.4 X105.355 Y109.54 E161.03441
G1 F490.8 X105.145 Y109.863 E161.05116
G0 F9000 X105.372 Y109.146
G1 F391.9 X105.559 Y108.895 E161.06821
G1 F386.6 X105.63 Y108.783 E161.07553
G0 F9000 X105.774 Y108.843
G1 F731.3 X105.509 Y108.688 E161.08449
G1 F735.5 X105.543 Y108.434 E161.09193
G1 F591.5 X105.633 Y108.431 E161.09518
G1 F493.6 X105.551 Y108.233 E161.10445
G1 X105.218 Y107.913 E161.12441
G1 F499.4 X105.433 Y107.692 E161.13759
G1 F521.7 X105.574 Y107.372 E161.1519
G1 F584.7 X105.501 Y106.989 E161.16613
G1 F632.3 X105.319 Y106.702 E161.1776
G1 F533.7 X105.153 Y106.498 E161.18812
G1 F463.3 X104.984 Y106.448 E161.19624
G1 F465.9 X104.993 Y106.102 E161.2121
G1 F467.6 X104.963 Y105.942 E161.21953
G1 F474.5 X105.123 Y105.927 E161.22676
G1 F488 X105.463 Y105.708 E161.24445
G1 F508.3 X105.569 Y105.564 E161.25195
G1 F499.4 X105.52 Y105.779 E161.26138
G1 F471 X105.549 Y106.229 E161.28181
G1 F541.5 X105.652 Y106.554 E161.29525
G1 F604 X105.823 Y106.811 E161.30616
G1 F510.3 X105.988 Y107.149 E161.32189
G1 F466.7 X106.154 Y107.182 E161.32963
G1 X106.413 Y107.126 E161.34175
G1 X106.49 Y107.175 E161.34592
G1 X106.504 Y107.272 E161.35041
G1 X106.272 Y107.476 E161.36453
G1 F473.6 X105.96 Y107.644 E161.3805
G1 F487.1 X105.823 Y108.042 E161.39895
G1 F493.6 X105.805 Y108.435 E161.41596
G1 F591.5 X105.891 Y108.453 E161.41913
G1 F735.5 X105.882 Y108.658 E161.42508
G1 F731.3 X105.774 Y108.843 E161.43134
G1 F2700 E156.43134
G0 F9000 X105.637 Y108.065
G0 X105.724 Y107.52
G0 X105.714 Y107.04
G0 X105.44 Y106.538
G0 X105.569 Y105.564
G1 F2700 E161.43134
G1 F515.4 X105.6 Y105.343 E161.44058
G0 F9000 X106.447 Y104.951
G1 F661.6 X106.422 Y104.992 E161.44213
G1 X106.351 Y104.951 E161.44477
G1 X106.422 Y104.91 E161.44742
G1 F2700 E156.44742
G0 F9000 X105.634 Y104.846
G0 X106.461 Y105.866
G0 X107.352 Y106.608
G0 X107.473 Y107.396
G0 X107.302 Y112.98
G0 X106.551 Y114.023
G0 X105.755 Y116.006
G1 F2700 E161.44742
G1 F479.8 X105.618 Y115.875 E161.45585
G1 F478 X105.371 Y115.742 E161.46838
G1 X105.338 Y115.492 E161.47964
G1 X105.29 Y115.395 E161.48447
G1 X105.419 Y115.288 E161.49195
G1 F534.8 X105.547 Y114.863 E161.50967
G1 F638.5 X105.497 Y114.583 E161.51917
G1 F679.1 X105.373 Y114.355 E161.52733
G1 F599.8 X105.262 Y114.105 E161.53707
G1 F532.6 X105.179 Y114.038 E161.54134
G1 X105.182 Y113.69 E161.55529
G1 X105.352 Y113.513 E161.56513
G1 F516.5 X105.671 Y113.124 E161.58592
G1 F487.1 X105.655 Y112.899 E161.5958
G1 F472.7 X105.597 Y112.753 E161.60289
G1 F462.5 X105.434 Y112.536 E161.61542
G1 F452.7 X105.338 Y112.466 E161.62102
G1 F463.3 X105.304 Y112.2 E161.63337
G1 F476.2 X105.195 Y112.009 E161.64323
G1 F480.7 X105.632 Y111.637 E161.66871
G1 F500.4 X105.721 Y111.435 E161.67813
G1 F490.8 X105.731 Y111.81 E161.69444
G1 F459.2 X105.882 Y112.214 E161.71449
G1 F462.5 X105.974 Y112.356 E161.7223
G1 F472.7 X106.329 Y112.622 E161.74232
G1 X106.352 Y112.683 E161.74527
G1 X106.131 Y112.646 E161.75538
G1 X105.978 Y112.729 E161.76324
G1 F487.1 X105.658 Y113.131 E161.78576
G1 F516.5 X105.662 Y113.924 E161.81853
G1 F599.8 X105.717 Y114.251 E161.83033
G1 F670.2 X105.854 Y114.559 E161.84107
G1 F617.1 X105.969 Y114.949 E161.85513
G1 F528.2 X105.883 Y115.502 E161.87775
G1 F481.6 X105.755 Y116.006 E161.90079
G1 F2700 E156.90079
G0 F9000 X105.656 Y115.66
G0 X105.743 Y114.901
G0 X105.779 Y112.742
G0 X105.778 Y111.362
G1 F2700 E161.90079
G1 F705.2 X105.654 Y111.384 E161.90461
G1 X105.568 Y111.263 E161.9091
G1 F703.3 X105.311 Y111.103 E161.91829
G1 F705.2 X105.091 Y111.054 E161.92511
G1 F711.1 X105.053 Y111.012 E161.92681
G1 X105.069 Y110.877 E161.93089
G1 X104.961 Y110.722 E161.93656
G1 X105.215 Y110.715 E161.94419
G1 F705.2 X105.461 Y110.763 E161.95177
G1 F703.3 X105.712 Y110.999 E161.96223
G1 F705.2 X105.778 Y111.362 E161.9734
G1 F2700 E156.9734
G0 F9000 X105.568 Y111.922
G0 X105.779 Y112.742
G0 X105.743 Y114.901
G0 X106.492 Y115.009
G1 F2700 E161.9734
G1 F562.9 X106.463 Y115.058 E161.97556
G1 X106.407 Y115.058 E161.97768
G1 X106.378 Y115.009 E161.97984
G1 X106.407 Y114.96 E161.982
G1 X106.463 Y114.96 E161.98412
G1 F2700 E156.98412
G0 F9000 X105.741 Y115.021
G0 X105.678 Y115.737
G0 X104.817 Y116.464
G0 X104.362 Y116.428
G0 X103.997 Y117.11
G0 X103.931 Y118.868
G0 X104.086 Y119.477
G0 X104.758 Y119.737
G0 X108.711 Y119.709
G0 X109.336 Y119.427
G0 X109.612 Y118.556
G0 X109.015 Y118.075
G0 X108.108 Y117.858
G0 X106.496 Y117.908
G0 X106.293 Y118.091
G0 X105.462 Y118.859
G1 F2700 E161.98412
G1 F620 X104.913 Y118.866 E162.00302
G1 X104.819 Y118.828 E162.00651
G1 F658.2 X104.82 Y118.443 E162.019
G1 F686.3 X104.804 Y118.142 E162.02837
G1 F626.1 X104.868 Y117.82 E162.03956
G1 F586.1 X104.884 Y117.325 E162.0576
G1 X105.056 Y117.33 E162.06387
G1 X105.157 Y117.402 E162.06838
G1 X105.243 Y117.688 E162.07926
G1 X105.419 Y117.84 E162.08773
G1 X105.43 Y117.921 E162.09071
G1 X105.231 Y118.007 E162.0986
G1 F624.6 X105.187 Y118.15 E162.10371
G1 F656.5 X105.184 Y118.509 E162.11539
G1 F632.3 X105.283 Y118.586 E162.11962
G1 F620 X105.728 Y118.783 E162.13637
G1 X105.734 Y118.834 E162.13814
G1 X105.462 Y118.859 E162.14754
G0 F9000 X106.804 Y118.846
G1 F638.5 X106.778 Y118.889 E162.14922
G1 X106.704 Y118.846 E162.15208
G1 X106.778 Y118.803 E162.15495
G1 F2700 E157.15495
G0 F9000 X108.555 Y118.844
G1 F2700 E162.15495
G1 F620 X108.529 Y118.888 E162.1567
G1 X108.453 Y118.844 E162.15973
G1 X108.529 Y118.8 E162.16275
G1 F2700 E157.16275
G0 F9000 X109.448 Y119.093
G0 X110.519 Y119.093
G0 X111.517 Y118.808
G1 F2700 E162.16275
G1 F729.2 X111.494 Y118.846 E162.16405
G1 X111.429 Y118.808 E162.16625
G1 X111.494 Y118.77 E162.16846
G1 F2700 E157.16846
G0 F9000 X113.359 Y118.761
G1 F2700 E162.16846
G1 F668.5 X113.334 Y118.802 E162.16999
G1 X113.263 Y118.761 E162.17261
G1 X113.334 Y118.72 E162.17523
G1 F2700 E157.17523
G0 F9000 X115.083 Y117.371
G1 F2700 E162.17523
G1 F361.5 X115.032 Y117.75 E162.1978
G0 F9000 X115.22 Y118.19
G1 F561.7 X115.217 Y118.228 E162.19925
G1 F429.3 X115.088 Y118.581 E162.21794
G1 F389.5 X114.698 Y118.663 E162.23978
G1 F2700 E157.23978
G0 F9000 X113.907 Y117.97
G0 X113.593 Y117.883
G0 X112.887 Y117.933
G0 X112.3 Y118.651
G0 X112.603 Y119.312
G0 X113.018 Y119.669
G0 X115.346 Y119.616
G0 X115.984 Y119.393
G0 X116.16 Y118.767
G0 X115.766 Y111.861
G0 X115.479 Y111.455
G0 X114.564 Y110.86
G1 F2700 E162.23978
G1 F414 X114.333 Y111.039 E162.25484
G1 F456.8 X114.252 Y111.18 E162.26244
G1 F478 X114.24 Y111.352 E162.27014
G1 F2700 E157.27014
G0 F9000 X114.335 Y111.898
G0 X114.153 Y112.638
G0 X114.252 Y112.997
G1 F2700 E162.27014
G1 F465 X113.96 Y112.687 E162.28969
G1 F520.7 X113.783 Y112.689 E162.29694
G1 F597 X113.55 Y112.785 E162.30595
G1 X113.465 Y112.578 E162.31396
G1 X113.626 Y112.319 E162.32486
G1 X113.701 Y112.266 E162.32814
G1 F518.6 X113.989 Y112.255 E162.34001
G1 F455.9 X114.189 Y111.835 E162.36178
G1 F459.2 X114.247 Y111.38 E162.3831
G1 F462.5 X114.32 Y111.613 E162.39437
G1 F458.4 X114.509 Y111.874 E162.40938
G1 F455.1 X114.643 Y111.947 E162.41653
G1 F453.5 X114.545 Y112.137 E162.42659
G1 X114.578 Y112.425 E162.44024
G1 F457.6 X114.336 Y112.668 E162.45623
G1 F465 X114.252 Y112.997 E162.47182
G0 F9000 X114.274 Y113.055
G1 F493.6 X114.359 Y113.272 E162.4819
G0 F9000 X114.459 Y114.17
G1 F558 X114.344 Y113.772 E162.49774
G1 F576.8 X114.368 Y113.289 E162.51564
G1 F584.7 X114.697 Y113.569 E162.53141
G1 F599.8 X114.809 Y113.804 E162.54067
G1 X114.741 Y113.925 E162.54561
G1 F564.2 X114.459 Y114.17 E162.55974
G0 F9000 X114.439 Y114.218
G1 F412 X114.329 Y114.446 E162.57286
G0 F9000 X114.21 Y114.812
G0 X114.411 Y115.497
G0 X114.607 Y115.671
G1 F494.6 X114.286 Y115.824 E162.5882
G1 X114.167 Y115.493 E162.60338
G1 F485.2 X114.025 Y115.289 E162.61432
G1 F515.4 X113.592 Y115.348 E162.63241
G1 F561.7 X113.515 Y114.928 E162.64864
G1 X113.574 Y114.758 E162.65547
G1 X113.788 Y114.859 E162.66447
G1 F515.4 X113.973 Y114.839 E162.67217
G1 F460.9 X114.314 Y114.464 E162.69565
G1 F465 X114.395 Y114.933 E162.71749
G1 F489.9 X114.578 Y115.203 E162.7317
G1 F494.6 X114.713 Y115.321 E162.73944
G1 X114.607 Y115.671 E162.75522
G1 F2700 E157.75522
G0 F9000 X114.411 Y115.497
G0 X114.233 Y114.736
G0 X113.491 Y113.875
G0 X112.729 Y113.225
G0 X112.548 Y112.548
G0 X113.129 Y108.507
G0 X113.942 Y107.368
;TYPE:WALL-INNER
G1 F2700 E162.75522
G1 F532.6 X113.911 Y107.419 E162.75762
G1 X113.852 Y107.419 E162.75998
G1 X113.822 Y107.368 E162.76235
G1 X113.853 Y107.317 E162.76474
G1 X113.911 Y107.317 E162.76707
G0 F9000 X114.288 Y106.59
;TYPE:WALL-OUTER
G1 F437.3 X114.462 Y106.468 E162.77744
G1 F494.6 X114.71 Y106.386 E162.78871
G1 F527.1 X114.856 Y106.307 E162.79544
G1 X114.818 Y106.197 E162.80015
G1 F531.5 X114.83 Y105.907 E162.8118
G1 F534.8 X114.725 Y105.895 E162.81602
G1 F559.2 X114.401 Y105.696 E162.83053
G1 F653.2 X114.254 Y105.478 E162.83913
G1 X114.351 Y105.722 E162.84771
G1 F554.4 X114.323 Y106.234 E162.86745
G1 F462.5 X114.288 Y106.59 E162.88396
G0 F9000 X114.534 Y106.225
G0 X114.081 Y104.887
G0 X114.229 Y105.428
G1 F684.5 X114.22 Y105.154 E162.8925
G1 F643.3 X114.338 Y104.753 E162.90637
G1 F637 X114.288 Y104.443 E162.91689
G1 X114.199 Y104.254 E162.92389
G1 X114.106 Y104.505 E162.93286
G1 X113.857 Y104.845 E162.94699
G1 X113.781 Y104.874 E162.94971
G1 X113.857 Y104.901 E162.95242
G1 X114.04 Y105.094 E162.96133
G1 F668.5 X114.178 Y105.361 E162.97092
G1 F711.1 X114.229 Y105.428 E162.97345
G0 F9000 X113.549 Y104.881
G1 F482.5 X113.515 Y104.938 E162.97639
G1 X113.45 Y104.938 E162.97926
G1 X113.417 Y104.881 E162.98218
G1 X113.451 Y104.824 E162.98511
G1 X113.515 Y104.824 E162.98794
G1 F2700 E157.98794
G0 F9000 X113.465 Y105.868
G0 X112.865 Y106.18
G0 X112.47 Y106.684
G0 X112.404 Y107.282
G0 X112.606 Y114.917
G0 X112.887 Y117.933
G0 X112.3 Y118.651
G0 X112.603 Y119.312
G0 X113.018 Y119.669
G0 X115.346 Y119.616
G0 X115.984 Y119.393
G0 X116.16 Y118.767
G0 X115.929 Y109.467
G0 X115.772 Y108.739
G0 X115.293 Y108.379
G0 X114.924 Y109.572
G1 F2700 E162.98794
G1 F586.1 X115.012 Y109.395 E162.99514
G1 X114.976 Y109.23 E163.00129
G1 F605.4 X114.777 Y109.111 E163.00947
G1 F688.2 X114.303 Y108.509 E163.03323
G1 F670.2 X114.284 Y108.277 E163.04065
G1 F541.5 X114.409 Y107.964 E163.05393
G1 F494.6 X114.558 Y107.805 E163.06333
G1 F492.7 X114.316 Y107.54 E163.07888
G1 F556.8 X114.317 Y107.066 E163.09705
G1 F566.7 X114.214 Y106.68 E163.1121
G1 X113.757 Y106.953 E163.13215
G1 F641.7 X113.397 Y106.899 E163.14426
G1 X113.303 Y107.022 E163.1494
G1 X113.296 Y107.33 E163.15965
G1 X113.515 Y107.612 E163.17153
G1 F618.5 X113.599 Y107.758 E163.17734
G1 F539.3 X113.942 Y107.902 E163.19206
G1 F492.7 X113.988 Y107.957 E163.19517
G1 F597 X113.946 Y108.323 E163.20834
G1 F761.7 X113.978 Y108.628 E163.21694
G1 F777.9 X114.429 Y109.19 E163.23671
G1 F670.2 X114.552 Y109.417 E163.24493
G1 F586.1 X114.703 Y109.588 E163.25324
G1 X114.924 Y109.572 E163.26131
G1 F2700 E158.26131
G0 F9000 X114.735 Y109.317
G0 X115.293 Y108.379
G0 X115.772 Y108.739
G0 X115.929 Y109.467
G0 X116.16 Y118.767
G0 X115.984 Y119.393
G0 X115.346 Y119.616
G0 X113.018 Y119.669
G0 X112.603 Y119.312
G0 X112.3 Y118.651
G0 X112.887 Y117.933
G0 X112.606 Y114.917
G0 X112.404 Y107.282
G0 X112.529 Y104.942
G0 X112.619 Y104.404
G0 X113.475 Y102.32
G0 X114.317 Y101.334
G1 F2700 E163.26131
G1 F409.4 X114.498 Y101.439 E163.27222
G0 F9000 X114.81 Y102.372
G1 F515.4 X114.487 Y102.368 E163.28559
G1 X114.443 Y102.275 E163.28985
G1 X114.512 Y102.1 E163.29764
G1 X114.597 Y102.006 E163.30289
G1 F479.8 X114.575 Y101.57 E163.32231
G1 F439.5 X114.498 Y101.439 E163.32969
G1 F447.2 X114.746 Y101.446 E163.34153
G1 F478.9 X114.995 Y101.361 E163.35326
G1 F492.7 X115.01 Y101.633 E163.36506
G1 F518.6 X115.038 Y101.671 E163.367
G1 F530.4 X115.078 Y102.397 E163.39626
G1 F515.4 X114.81 Y102.372 E163.40741
G1 F2700 E158.40741
G0 F9000 X114.842 Y102.125
G0 X113.215 Y101.135
G1 F2700 E163.40741
G1 F768.5 X113.154 Y101.17 E163.40936
G1 X113.215 Y101.205 E163.41132
G1 X113.236 Y101.17 E163.41245
G1 F2700 E158.41245
G0 F9000 X112.695 Y100.423
G0 X112.336 Y100.256
G0 X108.471 Y100.308
G0 X107.921 Y100.357
G0 X106.937 Y100.889
G0 X106.764 Y101.729
G1 F2700 E163.41245
G1 F592.8 X107.321 Y101.753 E163.43252
G1 F497.5 X107.401 Y101.764 E163.43599
G0 F9000 X108.394 Y101.201
G1 F452.7 X108.408 Y101.696 E163.45933
G0 F9000 X108.931 Y101.773
G1 F467.6 X109.395 Y101.767 E163.48052
G1 F540.4 X109.722 Y101.718 E163.49358
G1 F682.7 X110.032 Y101.705 E163.50328
G1 F623 X110.295 Y101.717 E163.5123
G1 F510.3 X110.45 Y101.712 E163.51878
G1 F472.7 X110.876 Y101.739 E163.53806
G1 F427.1 X111.219 Y101.704 E163.55529
G0 F9000 X112.338 Y101.643
G1 F533.7 X112.296 Y101.425 E163.56416
G1 F701.3 X112.28 Y101.155 E163.5724
G1 F2700 E158.5724
;MESH:NONMESH
G0 F300 X112.28 Y101.155 Z2.6
G0 F9000 X111.7 Y100.432
G0 X112.336 Y100.256
G0 X114.202 Y100.248
G0 X115.217 Y100.422
G0 X115.885 Y100.776
G0 X115.991 Y102.541
G0 X116.16 Y118.767
G0 X115.984 Y119.393
G0 X115.346 Y119.616
G0 X113.018 Y119.669
G0 X112.603 Y119.312
G0 X112.3 Y118.651
G0 X112.887 Y117.933
G0 X107.613 Y105.465
G0 X106.255 Y102.401
G0 X105.01 Y102.461
;TIME_ELAPSED:339.898659
;LAYER:12
;TYPE:WALL-OUTER
;MESH:temple3.ply
G1 F2700 E163.5724
G1 F446.1 X104.733 Y102.49 E163.58486
G1 F466 X104.764 Y102.108 E163.60127
G1 F511.7 X104.732 Y101.816 E163.61272
G1 F528.6 X104.732 Y101.366 E163.62971
G1 F520.6 X104.764 Y101.329 E163.63159
G1 X105.142 Y101.327 E163.64608
G1 X105.517 Y101.289 E163.66052
G1 X105.299 Y101.464 E163.67124
G1 X105.183 Y101.651 E163.67967
G1 F516.1 X105.186 Y101.852 E163.68745
G1 F477.1 X105.345 Y102.234 E163.70475
G1 F446.1 X105.323 Y102.491 E163.71629
G1 X105.01 Y102.461 E163.73036
G1 F2700 E158.73036
G0 F9000 X105.032 Y102.232
G0 X104.954 Y103.393
G0 X103.757 Y104.888
G0 X104.209 Y108.319
G0 X104.441 Y108.48
G0 X105.085 Y109.872
G1 F2700 E163.73036
G1 F481.9 X104.887 Y109.598 E163.74436
G1 X104.879 Y109.391 E163.75293
G1 X104.947 Y109.263 E163.75894
G1 F541.8 X105.174 Y109.159 E163.76813
G1 F631.6 X105.519 Y108.616 E163.78846
G1 F592.6 X105.486 Y108.262 E163.80043
G1 F496.9 X105.391 Y108.106 E163.80777
G1 F454.5 X105.209 Y107.927 E163.81898
G1 F460.7 X105.424 Y107.693 E163.83274
G1 F481 X105.563 Y107.357 E163.84783
G1 F540.5 X105.498 Y106.99 E163.86159
G1 F594.1 X105.335 Y106.705 E163.87262
G1 F497.9 X105.155 Y106.486 E163.88398
G1 F428.6 X104.995 Y106.423 E163.89199
G1 F429.3 X104.995 Y106.101 E163.90696
G1 F430.9 X104.944 Y105.94 E163.91478
G1 X105.067 Y105.935 E163.92048
G1 X105.29 Y105.849 E163.93155
G1 F441.2 X105.495 Y105.669 E163.94389
G1 F457.1 X105.57 Y105.544 E163.95025
G1 F452 X105.534 Y105.797 E163.96154
G1 F434.8 X105.555 Y106.215 E163.98075
G1 F504.2 X105.663 Y106.552 E163.99475
G1 F568.7 X105.839 Y106.845 E164.00675
G1 F484.8 X105.981 Y107.158 E164.02089
G1 F445.3 X106.18 Y107.193 E164.02995
G1 X106.437 Y107.118 E164.04195
G1 X106.529 Y107.169 E164.04666
G1 X106.531 Y107.297 E164.0524
G1 X106.292 Y107.467 E164.06554
G1 X105.986 Y107.613 E164.08074
G1 F486.8 X105.842 Y107.952 E164.09584
G1 F591.1 X105.882 Y108.407 E164.11126
G1 F663 X105.876 Y108.658 E164.11881
G1 F676.1 X105.684 Y109.024 E164.13101
G1 F668.5 X105.49 Y109.297 E164.14101
G1 F555.6 X105.374 Y109.521 E164.15007
G1 F481.9 X105.365 Y109.564 E164.15189
G1 X105.157 Y109.89 E164.1679
G1 X105.085 Y109.872 E164.17098
G1 F2700 E159.17098
G0 F9000 X105.107 Y109.572
G0 X105.249 Y109.343
G0 X105.45 Y106.534
G0 X105.578 Y105.451
G1 F2700 E164.17098
G1 F504.2 X105.502 Y105.103 E164.18508
G1 F562.1 X105.347 Y104.837 E164.19601
G1 F566 X105.455 Y104.632 E164.20418
G1 X105.525 Y104.358 E164.21415
G1 X105.604 Y104.18 E164.22101
G1 X105.621 Y104.341 E164.22672
G1 F563.4 X105.853 Y104.906 E164.24835
G1 F505.3 X105.578 Y105.451 E164.27247
G0 F9000 X105.381 Y106.014
G0 X105.63 Y104.849
G0 X106.44 Y104.902
G1 F681.8 X106.375 Y104.94 E164.27467
G1 X106.44 Y104.978 E164.27687
G1 X106.463 Y104.94 E164.27817
G1 F2700 E159.27817
G0 F9000 X106.727 Y105.798
G0 X107.28 Y106.511
G0 X107.48 Y107.048
G0 X107.335 Y112.992
G0 X106.56 Y114.002
G0 X105.755 Y116.029
G1 F2700 E164.27817
G1 F470.6 X105.59 Y115.87 E164.28789
G1 F458 X105.375 Y115.75 E164.29862
G1 X105.29 Y115.394 E164.31457
G1 F490.8 X105.427 Y115.268 E164.32213
G1 F572.8 X105.532 Y114.823 E164.33806
G1 F652.2 X105.424 Y114.433 E164.35045
G1 F574.2 X105.507 Y114.394 E164.35363
G1 F494.8 X105.189 Y114.046 E164.37264
G1 F493.8 X105.179 Y113.767 E164.38393
G1 F478.1 X105.656 Y113.115 E164.41765
G1 F449.4 X105.651 Y112.914 E164.42657
G1 F436.4 X105.587 Y112.746 E164.4348
G1 F427 X105.343 Y112.49 E164.45132
G1 F432.4 X105.287 Y112.174 E164.46613
G1 F447.8 X105.199 Y112.058 E164.47262
G1 X105.198 Y111.947 E164.47757
G1 F440.4 X105.442 Y111.774 E164.49112
G1 F427.8 X105.673 Y111.345 E164.51385
G1 F434.8 X105.783 Y111.985 E164.54366
G1 F432.4 X105.882 Y112.231 E164.5559
G1 F427 X105.989 Y112.38 E164.56447
G1 F436.4 X106.275 Y112.539 E164.57943
G1 X106.371 Y112.662 E164.58657
G1 X106.231 Y112.632 E164.59312
G1 X106.012 Y112.668 E164.60327
G1 F449.4 X105.664 Y113.128 E164.62888
G1 F478.1 X105.673 Y114.335 E164.67926
G1 F572.8 X105.759 Y114.329 E164.68227
G1 F661.2 X105.865 Y114.63 E164.6919
G1 F589.7 X105.952 Y114.941 E164.70283
G1 F528.6 X105.908 Y115.259 E164.71495
G1 F497.9 X105.755 Y116.029 E164.74641
G1 F2700 E159.74641
G0 F9000 X105.643 Y115.657
G0 X105.724 Y114.87
G0 X105.776 Y112.761
G0 X105.655 Y111.261
G1 F2700 E164.74641
G1 F460.7 X105.501 Y111.132 E164.75511
G1 F572.8 X105.377 Y111.126 E164.75944
G1 F640 X105.095 Y111.051 E164.76854
G1 F643.4 X105.053 Y111.003 E164.77051
G1 X105.061 Y110.87 E164.77465
G1 X104.96 Y110.717 E164.78033
G1 X105.211 Y110.699 E164.78814
G1 F640 X105.529 Y110.775 E164.79833
G1 F572.8 X105.663 Y110.996 E164.80734
G1 F460.7 X105.655 Y111.261 E164.81882
G1 F2700 E159.81882
G0 F9000 X105.601 Y111.823
G0 X105.776 Y112.761
G0 X105.724 Y114.87
G0 X106.461 Y115.081
G1 F2700 E164.81882
G1 F613.8 X106.443 Y114.966 E164.82261
G1 F2700 E159.82261
G0 F9000 X105.728 Y115
G0 X105.664 Y115.734
G0 X104.809 Y116.46
G0 X104.335 Y116.421
G0 X104.041 Y117.085
G0 X103.969 Y118.194
G0 X105.464 Y118.833
G1 F2700 E164.82261
G1 F555.6 X104.917 Y118.84 E164.84226
G1 X104.837 Y118.815 E164.84527
G1 X104.851 Y118.608 E164.85272
G1 F567.4 X104.819 Y118.236 E164.86585
G1 F560.7 X104.878 Y117.842 E164.88003
G1 F543 X104.893 Y117.328 E164.89893
G1 X105.048 Y117.334 E164.90463
G1 X105.149 Y117.406 E164.90919
G1 X105.248 Y117.698 E164.92052
G1 X105.41 Y117.838 E164.92839
G1 X105.418 Y117.916 E164.93127
G1 X105.258 Y118.007 E164.93804
G1 F576.9 X105.217 Y118.395 E164.95153
G1 F583.9 X105.242 Y118.512 E164.95562
G1 F555.6 X105.721 Y118.788 E164.97548
G1 X105.723 Y118.81 E164.97627
G1 X105.464 Y118.833 E164.98561
G0 F9000 X105.082 Y118.634
G0 X106.802 Y118.821
G1 F663 X106.779 Y118.859 E164.98695
G1 X106.712 Y118.821 E164.98927
G1 X106.779 Y118.783 E164.99159
G1 F2700 E159.99159
G0 F9000 X108.563 Y118.829
G1 F2700 E164.99159
G1 F618.6 X108.538 Y118.87 E164.99314
G1 X108.467 Y118.829 E164.99578
G1 X108.538 Y118.788 E164.99843
G1 F2700 E159.99843
G0 F9000 X109.368 Y119.255
G0 X110.679 Y119.356
G0 X111.491 Y118.786
G1 F2700 E164.99843
G1 F701.8 X111.469 Y118.822 E164.99963
G1 X111.407 Y118.786 E165.00167
G1 X111.469 Y118.75 E165.0037
G1 F2700 E160.0037
G0 F9000 X113.355 Y118.747
G1 F2700 E165.0037
G1 F645.2 X113.331 Y118.786 E165.00512
G1 X113.263 Y118.747 E165.00755
G1 X113.331 Y118.708 E165.00997
G1 F2700 E160.00997
G0 F9000 X115.078 Y117.384
G1 F2700 E165.00997
G1 F332 X115.026 Y117.742 E165.03172
G1 F323.9 X115.074 Y117.829 E165.03784
G1 F371.5 X115.155 Y118.077 E165.05185
G1 F404.7 X115.155 Y118.159 E165.0559
G0 F9000 X115.091 Y118.559
G1 F356.6 X114.699 Y118.636 E165.07825
G1 F2700 E160.07825
G0 F9000 X113.89 Y117.959
G0 X113.613 Y117.878
G0 X111.754 Y117.864
G0 X111.135 Y118.002
G0 X110.105 Y118.514
G0 X110.809 Y119.536
G0 X111.636 Y119.653
G0 X115.321 Y119.6
G0 X115.983 Y119.423
G0 X116.167 Y118.769
G0 X115.663 Y111.874
G0 X115.472 Y111.468
G0 X114.621 Y110.825
G1 F2700 E165.07825
G1 F343.3 X114.572 Y110.837 E165.08118
G1 F356.1 X114.356 Y111.026 E165.09727
G1 F384 X114.25 Y111.301 E165.11259
G1 F2700 E160.11259
G0 F9000 X114.328 Y111.829
G0 X114.154 Y112.658
G0 X114.283 Y113.022
G1 F2700 E165.11259
G1 F424 X113.962 Y112.689 E165.13435
G1 F480 X113.712 Y112.704 E165.14477
G1 F549.2 X113.545 Y112.803 E165.15182
G1 X113.456 Y112.575 E165.16071
G1 X113.621 Y112.31 E165.17206
G1 X113.698 Y112.26 E165.17539
G1 F491.8 X113.992 Y112.251 E165.18733
G1 F454.5 X114.148 Y111.821 E165.20741
G1 F459.8 X114.177 Y111.637 E165.2155
G1 F424 X114.25 Y111.301 E165.23168
G1 F421.1 X114.322 Y111.525 E165.24283
G1 F455.4 X114.532 Y111.804 E165.25813
G1 F464.2 X114.665 Y111.91 E165.26544
G1 F452.8 X114.54 Y112.246 E165.28124
G1 F431.7 X114.602 Y112.408 E165.28926
G1 F424 X114.359 Y112.642 E165.30514
G1 F424.8 X114.299 Y112.79 E165.31264
G1 F422.5 X114.283 Y113.022 E165.32362
G0 F9000 X114.282 Y113.043
G1 F422.5 X114.354 Y113.261 E165.33447
G0 F9000 X114.532 Y113.72
G0 X114.248 Y114.696
G0 X114.45 Y114.441
G1 F558.1 X114.265 Y114.36 E165.34169
G1 X114.32 Y113.9 E165.35825
G1 X114.315 Y113.677 E165.36623
G1 F519.5 X114.353 Y113.272 E165.38185
G1 X114.69 Y113.57 E165.39914
G1 F558.1 X114.758 Y113.77 E165.40669
G1 X114.709 Y113.977 E165.41429
G1 X114.613 Y114.094 E165.41971
G1 X114.45 Y114.441 E165.43341
G0 F9000 X114.227 Y114.773
G0 X114.406 Y115.551
G0 X114.313 Y115.842
G1 F465.1 X114.138 Y115.443 E165.45211
G1 F449.4 X114.026 Y115.294 E165.46038
G1 F451.1 X113.594 Y115.32 E165.47953
G1 F492.8 X113.528 Y114.802 E165.50067
G1 F516.1 X113.598 Y114.757 E165.50389
G1 X113.801 Y114.847 E165.51248
G1 F470.6 X113.978 Y114.831 E165.52001
G1 F415.9 X114.316 Y114.455 E165.54427
G1 X114.412 Y114.95 E165.56846
G1 F445.3 X114.584 Y115.198 E165.58199
G1 F458 X114.705 Y115.31 E165.58917
G1 X114.603 Y115.638 E165.60414
G1 F460.7 X114.313 Y115.842 E165.6195
G1 F2700 E160.6195
G0 F9000 X114.406 Y115.551
G0 X114.248 Y114.696
G0 X113.445 Y113.879
G0 X112.76 Y113.29
G0 X112.585 Y112.829
G0 X112.38 Y107.309
G0 X112.485 Y106.603
G0 X112.856 Y106.201
G0 X113.425 Y105.961
G0 X113.515 Y104.828
G1 F2700 E165.6195
G1 F446.1 X113.449 Y104.828 E165.62245
G1 X113.415 Y104.886 E165.62546
G1 X113.449 Y104.944 E165.62847
G1 X113.515 Y104.944 E165.63142
G1 X113.549 Y104.886 E165.63443
G0 F9000 X114.222 Y105.395
G1 F546.7 X114.155 Y105.261 E165.6399
G1 F566 X113.875 Y104.935 E165.65505
G1 F576.9 X113.761 Y104.887 E165.65933
G1 X113.874 Y104.84 E165.66356
G1 X114.119 Y104.502 E165.678
G1 X114.205 Y104.208 E165.68859
G1 X114.282 Y104.4 E165.69575
G1 X114.357 Y104.691 E165.70614
G1 X114.289 Y104.987 E165.71665
G1 F566 X114.221 Y105.226 E165.72541
G1 F546.7 X114.222 Y105.395 E165.73158
G0 F9000 X114.15 Y104.867
G0 X114.488 Y105.953
G0 X114.307 Y106.579
G1 F442.8 X114.304 Y106.199 E165.74871
G1 F470.6 X114.357 Y105.776 E165.76678
G1 F495.9 X114.276 Y105.539 E165.77686
G1 F507.4 X114.505 Y105.789 E165.7902
G1 F481 X114.711 Y105.898 E165.79987
G1 F466 X114.828 Y105.916 E165.80494
G1 X114.846 Y106.268 E165.82003
G1 F445.3 X114.458 Y106.461 E165.83945
G1 F424 X114.307 Y106.579 E165.84847
G1 F2700 E160.84847
G0 F9000 X114.462 Y106.226
G0 X115.191 Y107.124
G0 X115.429 Y107.346
G0 X115.689 Y108.07
G0 X115.309 Y108.373
G0 X114.902 Y109.584
G1 F2700 E165.84847
G1 F520.6 X114.681 Y109.632 E165.85714
G1 X114.546 Y109.469 E165.86525
G1 F582.5 X114.428 Y109.221 E165.87466
G1 F661.2 X113.984 Y108.625 E165.89709
G1 X113.948 Y108.323 E165.90627
G1 F510.6 X113.982 Y107.954 E165.92076
G1 F404.7 X113.689 Y107.734 E165.93882
G1 F382.8 X113.619 Y107.54 E165.94958
G1 F372.1 X113.382 Y107.267 E165.96896
G1 X113.448 Y107.018 E165.98278
G1 X113.807 Y107.045 E166.00209
G1 X113.959 Y106.959 E166.01145
G1 F379.7 X114.248 Y106.649 E166.03373
G1 F383.4 X114.199 Y106.819 E166.04294
G1 X114.213 Y107.439 E166.07522
G1 F412.4 X114.566 Y107.801 E166.09969
G1 F442 X114.418 Y107.96 E166.10949
G1 F481.9 X114.307 Y108.285 E166.12371
G1 F568.7 X114.342 Y108.543 E166.13285
G1 F588.2 X114.769 Y109.097 E166.15658
G1 F541.8 X114.948 Y109.204 E166.16426
G1 F520.6 X115.01 Y109.418 E166.1728
G1 X114.902 Y109.584 E166.18039
G1 F2700 E161.18039
G0 F9000 X114.789 Y109.314
G0 X115.309 Y108.373
G0 X115.689 Y108.07
G0 X115.827 Y105.947
G0 X115.699 Y105.053
G0 X114.851 Y103.28
G0 X114.784 Y102.354
G1 F2700 E166.18039
G1 F466 X114.498 Y102.357 E166.19264
G1 X114.463 Y102.271 E166.19662
G1 F478.1 X114.585 Y101.881 E166.21367
G1 F497.9 X114.583 Y101.683 E166.22161
G1 F415.2 X114.441 Y101.417 E166.2361
G1 X114.765 Y101.384 E166.25175
G1 F505.3 X115.057 Y101.326 E166.26351
G1 F512.8 X115.05 Y101.772 E166.28087
G1 F491.8 X115.055 Y102.392 E166.30603
G1 F466 X114.784 Y102.354 E166.31775
G1 F2700 E161.31775
G0 F9000 X114.782 Y102.111
G0 X113.212 Y101.15
G1 F2700 E166.31775
G1 F731.7 X113.151 Y101.185 E166.31967
G1 X113.212 Y101.22 E166.32158
G1 X113.233 Y101.185 E166.3227
G1 F2700 E161.3227
G0 F9000 X112.713 Y100.418
G0 X112.32 Y100.295
G0 X108.511 Y100.33
G0 X107.946 Y100.376
G0 X106.908 Y100.885
G0 X106.769 Y101.724
G1 F2700 E166.3227
G1 F563.4 X107.317 Y101.727 E166.34211
G1 F470.6 X107.395 Y101.745 E166.3455
G0 F9000 X108.411 Y101.244
G1 F545.5 X108.428 Y101.416 E166.35183
G1 F409.6 X108.434 Y101.694 E166.36538
G0 F9000 X108.949 Y101.77
G1 F422.5 X109.316 Y101.755 E166.38272
G1 F414.5 X109.388 Y101.761 E166.3862
G1 F481 X109.854 Y101.696 E166.40572
G1 F536.9 X110.302 Y101.712 E166.42239
G1 F464.2 X110.464 Y101.704 E166.42936
G1 F427.8 X110.837 Y101.733 E166.44681
G1 F390.9 X111.205 Y101.703 E166.46566
G1 F521.7 X111.221 Y101.401 E166.47723
G1 F819.1 X111.193 Y101.21 E166.48193
G0 F9000 X112.331 Y101.628
G1 F439.6 X112.314 Y101.541 E166.48596
G1 F556.8 X112.286 Y101.17 E166.49929
G1 F2700 E161.49929
;MESH:NONMESH
G0 F300 X112.286 Y101.17 Z2.8
G0 F9000 X111.586 Y100.428
G0 X111.172 Y100.359
G0 X108.511 Y100.33
G0 X104.352 Y100.44
G0 X103.825 Y101.054
G0 X103.757 Y104.888
G0 X103.951 Y118.876
G0 X104.088 Y119.5
G0 X104.792 Y119.72
G0 X108.688 Y119.684
G0 X109.236 Y119.483
G0 X109.716 Y118.619
G0 X107.291 Y104.983
G0 X107.165 Y104.463
G0 X106.256 Y102.377
G0 X105.051 Y102.439
;TIME_ELAPSED:362.317916
;LAYER:13
;TYPE:WALL-OUTER
;MESH:temple3.ply
G1 F2700 E166.49929
G1 F483.6 X104.753 Y102.484 E166.51272
G1 X104.735 Y102.365 E166.51809
G1 X104.778 Y101.979 E166.5354
G1 F504.3 X104.744 Y101.972 E166.53688
G1 F525.8 X104.733 Y101.347 E166.5625
G1 F524.7 X105.143 Y101.347 E166.57934
G1 X105.463 Y101.324 E166.59252
G1 X105.31 Y101.48 E166.6015
G1 X105.224 Y101.667 E166.60995
G1 F525.8 X105.243 Y101.921 E166.62039
G1 F504.3 X105.216 Y101.941 E166.62183
G1 F483.6 X105.347 Y102.228 E166.63589
G1 X105.339 Y102.472 E166.64677
G1 X105.051 Y102.439 E166.65969
G1 F2700 E161.65969
G0 F9000 X105.016 Y102.209
G0 X105.592 Y104.782
G0 X105.587 Y105.352
G1 F2700 E166.65969
G1 F498.5 X105.544 Y105.211 E166.66607
G1 F556.3 X105.328 Y104.848 E166.68243
G1 F594.5 X105.473 Y104.588 E166.69323
G1 X105.533 Y104.34 E166.70248
G1 F595.9 X105.595 Y104.207 E166.70778
G1 F597.3 X105.822 Y104.869 E166.73304
G1 X105.816 Y104.941 E166.73565
G1 F530.1 X105.587 Y105.352 E166.75478
G1 F2700 E161.75478
G0 F9000 X105.603 Y104.877
G0 X106.478 Y105.875
G0 X107.244 Y106.473
G0 X107.501 Y107.026
G0 X109.816 Y118.691
G0 X109.12 Y119.558
G0 X108.211 Y119.701
G0 X104.823 Y119.704
G0 X104.083 Y119.525
G0 X103.954 Y118.872
G0 X103.97 Y109.215
G0 X104.277 Y108.529
G0 X105.184 Y109.872
G1 F2700 E166.75478
G1 F505.3 X105.078 Y109.84 E166.7595
G1 F502.4 X104.898 Y109.599 E166.77241
G1 X104.895 Y109.404 E166.78077
G1 X104.957 Y109.265 E166.7873
G1 F535.6 X105.165 Y109.159 E166.7967
G1 F602.8 X105.512 Y108.635 E166.81917
G1 F617.2 X105.48 Y108.27 E166.83197
G1 F540 X105.382 Y108.097 E166.8399
G1 F491.9 X105.211 Y107.918 E166.85075
G1 F506.3 X105.436 Y107.654 E166.86552
G1 F530.1 X105.559 Y107.352 E166.87878
G1 F573.5 X105.501 Y106.986 E166.8927
G1 F612.8 X105.33 Y106.689 E166.90476
G1 F525.8 X105.131 Y106.482 E166.91653
G1 F459.6 X105.003 Y106.402 E166.92361
G1 X104.995 Y106.196 E166.93327
G1 F458.8 X104.944 Y105.948 E166.94517
G1 X105.266 Y105.85 E166.96098
G1 F463.7 X105.489 Y105.671 E166.97427
G1 F470.5 X105.562 Y105.544 E166.98098
G1 F467.9 X105.534 Y105.808 E166.99321
G1 F461.2 X105.561 Y106.223 E167.01265
G1 F533.4 X105.66 Y106.522 E167.02538
G1 F666.4 X105.818 Y106.796 E167.03561
G1 F578.6 X105.973 Y107.16 E167.05034
G1 F559.9 X106.165 Y107.138 E167.05778
G1 F646.4 X106.424 Y107.063 E167.06678
G1 X106.601 Y107.137 E167.07317
G1 X106.631 Y107.203 E167.07559
G1 X106.597 Y107.337 E167.0802
G1 X106.35 Y107.496 E167.08999
G1 F597.3 X106.043 Y107.591 E167.10159
G1 F522.6 X105.959 Y107.592 E167.10506
G1 F492.8 X105.831 Y107.97 E167.12251
G1 F578.6 X105.877 Y108.415 E167.13918
G1 F706.3 X105.87 Y108.685 E167.14742
G1 F708.2 X105.675 Y109.055 E167.16015
G1 F652.9 X105.479 Y109.343 E167.17165
G1 F556.3 X105.434 Y109.531 E167.17914
G1 F511.3 X105.184 Y109.872 E167.19696
G1 F2700 E162.19696
G0 F9000 X105.13 Y109.593
G0 X105.283 Y109.313
G0 X105.457 Y106.535
G0 X105.562 Y105.544
G1 F2700 E167.19696
G1 F474.8 X105.587 Y105.352 E167.20575
G0 F9000 X106.471 Y104.943
G1 F753.5 X106.449 Y104.98 E167.20698
G1 X106.385 Y104.943 E167.2091
G1 X106.449 Y104.906 E167.21121
G1 F2700 E162.21121
G0 F9000 X106.738 Y105.8
G0 X107.244 Y106.473
G0 X107.501 Y107.026
G0 X107.34 Y112.948
G0 X106.67 Y114.321
G0 X105.738 Y116.027
G1 F2700 E167.21121
G1 F495.6 X105.602 Y115.885 E167.21976
G1 X105.447 Y115.81 E167.22725
G1 X105.37 Y115.706 E167.23288
G1 F494.7 X105.282 Y115.389 E167.24721
G1 F512.3 X105.418 Y115.267 E167.2549
G1 F558.7 X105.519 Y114.843 E167.27172
G1 F598.7 X105.422 Y114.392 E167.28832
G1 F572.2 X105.247 Y114.096 E167.30128
G1 F537.8 X105.192 Y114.03 E167.30472
G1 X105.189 Y113.811 E167.3135
G1 F536.7 X105.244 Y113.67 E167.31958
G1 X105.365 Y113.524 E167.32719
G1 X105.573 Y113.21 E167.34232
G1 F505.3 X105.621 Y113.187 E167.34459
G1 F477.4 X105.64 Y112.913 E167.35699
G1 X105.579 Y112.748 E167.36493
G1 F466.2 X105.336 Y112.483 E167.38156
G1 F461.2 X105.347 Y112.285 E167.39082
G1 F471.3 X105.197 Y111.988 E167.40604
G1 F467.1 X105.486 Y111.677 E167.42563
G1 F457.2 X105.668 Y111.333 E167.44398
G1 F466.2 X105.743 Y111.659 E167.45944
G1 F482.7 X105.782 Y111.974 E167.47362
G1 F470.5 X105.887 Y112.253 E167.48728
G1 F466.2 X105.988 Y112.398 E167.49544
G1 F477.4 X106.297 Y112.579 E167.51161
G1 X106.365 Y112.677 E167.517
G1 X106.264 Y112.636 E167.52192
G1 X106.011 Y112.665 E167.53342
G1 X105.643 Y113.178 E167.56192
G1 F505.3 X105.675 Y113.245 E167.56509
G1 F537.8 X105.673 Y113.942 E167.59303
G1 F609.9 X105.782 Y114.316 E167.60679
G1 F635.3 X105.946 Y114.947 E167.62891
G1 F563.5 X105.905 Y115.251 E167.64064
G1 F520.5 X105.802 Y115.811 E167.66422
G1 F495.6 X105.738 Y116.027 E167.67402
G1 F2700 E162.67402
G0 F9000 X105.642 Y115.66
G0 X105.714 Y114.832
G0 X105.769 Y112.769
G0 X105.627 Y111.218
G1 F2700 E167.67402
G1 F445.4 X105.492 Y111.107 E167.68248
G1 F562.3 X105.324 Y111.114 E167.68892
G1 F657.9 X105.093 Y111.044 E167.69683
G1 F654.6 X105.056 Y111 E167.69872
G1 X105.064 Y110.898 E167.70209
G1 X104.982 Y110.729 E167.70828
G1 X105.294 Y110.687 E167.71864
G1 F623.1 X105.527 Y110.794 E167.72751
G1 F536.7 X105.629 Y110.99 E167.73639
G1 F445.4 X105.627 Y111.218 E167.74742
G1 F2700 E162.74742
G0 F9000 X105.618 Y111.82
G0 X105.769 Y112.769
G0 X106.568 Y113.618
G0 X106.848 Y114.834
G0 X106.542 Y117.539
G0 X106.282 Y118.101
G0 X105.447 Y118.809
G1 F2700 E167.74742
G1 F578.6 X104.848 Y118.816 E167.76973
G1 F605.7 X104.839 Y118.349 E167.78636
G1 F629.2 X104.852 Y118.091 E167.79521
G1 F595.9 X104.882 Y117.857 E167.80374
G1 F568.5 X104.898 Y117.459 E167.81884
G1 X104.932 Y117.335 E167.82372
G1 X105.047 Y117.342 E167.82809
G1 X105.157 Y117.417 E167.83314
G1 X105.266 Y117.705 E167.84481
G1 X105.404 Y117.828 E167.85182
G1 X105.414 Y117.918 E167.85525
G1 X105.291 Y118.003 E167.86092
G1 F598.7 X105.248 Y118.329 E167.87276
G1 F604.2 X105.27 Y118.486 E167.87842
G1 F578.6 X105.724 Y118.789 E167.89875
G1 X105.447 Y118.809 E167.9091
G0 F9000 X105.091 Y118.596
G0 X106.812 Y118.807
G1 F720.1 X106.789 Y118.845 E167.91042
G1 X106.722 Y118.807 E167.91273
G1 X106.789 Y118.769 E167.91504
G1 F2700 E162.91504
G0 F9000 X108.566 Y118.799
G1 F2700 E167.91504
G1 F716.1 X108.543 Y118.837 E167.91637
G1 X108.476 Y118.799 E167.91869
G1 X108.543 Y118.761 E167.92101
G1 F2700 E162.92101
G0 F9000 X109.086 Y118.086
G0 X110.281 Y117.791
G0 X110.95 Y118.068
G0 X111.48 Y118.767
G1 F2700 E167.92101
G1 F758 X111.458 Y118.803 E167.92221
G1 X111.396 Y118.767 E167.92425
G1 X111.458 Y118.731 E167.92629
G0 F9000 X112.511 Y118.767
G1 F771.5 X112.489 Y118.803 E167.92747
G1 X112.427 Y118.767 E167.92947
G1 X112.489 Y118.731 E167.93147
G0 F9000 X113.359 Y118.736
G1 F689.4 X113.335 Y118.776 E167.93293
G1 X113.265 Y118.736 E167.93545
G1 X113.335 Y118.696 E167.93797
G1 F2700 E162.93797
G0 F9000 X115.207 Y118.189
G1 F2700 E167.93797
G1 F624.6 X114.899 Y117.861 E167.9535
G1 F664.7 X114.778 Y117.777 E167.95828
G1 F675.1 X114.874 Y117.58 E167.96527
G1 F718.1 X114.915 Y117.286 E167.97418
G1 F751.4 X115.072 Y117.195 E167.97939
G1 F680.4 X115.255 Y117.192 E167.98519
G1 F604.2 X115.207 Y118.189 E168.02079
G0 F9000 X115.192 Y118.223
G1 F484.5 X115.192 Y118.269 E168.02284
G1 F406.3 X115.095 Y118.556 E168.03891
G1 F2700 E163.03891
G0 F9000 X116.119 Y118.066
G0 X116.079 Y117.156
G0 X115.637 Y113.728
G0 X115.504 Y113.253
G0 X115.352 Y113.01
G0 X114.307 Y111.118
G1 F2700 E168.03891
G1 F428.5 X114.326 Y110.98 E168.04592
G1 F495.6 X114.469 Y110.66 E168.06116
G1 F615.7 X114.617 Y110.616 E168.06657
G1 F698.7 X114.789 Y110.649 E168.07197
G1 X114.781 Y110.786 E168.0762
G1 X114.831 Y110.92 E168.08061
G1 X114.793 Y110.957 E168.08225
G1 F618.7 X114.544 Y110.999 E168.09105
G1 F469.6 X114.307 Y111.118 E168.10322
G1 F402.5 X114.257 Y111.353 E168.11609
G1 F2700 E163.11609
G0 F9000 X114.332 Y111.79
G0 X114.168 Y112.684
G0 X114.289 Y113.037
G1 F2700 E168.11609
G1 F451.6 X113.966 Y112.697 E168.13847
G1 F459.6 X113.825 Y112.636 E168.14567
G1 X113.709 Y112.645 E168.15113
G1 X113.564 Y112.727 E168.15894
G1 X113.579 Y112.499 E168.16966
G1 X113.669 Y112.377 E168.17677
G1 X113.962 Y112.26 E168.19156
G1 F456.4 X114.03 Y112.186 E168.19631
G1 F476.5 X114.136 Y111.85 E168.21225
G1 F493.8 X114.169 Y111.686 E168.21955
G1 F437.1 X114.257 Y111.353 E168.23653
G1 F414.8 X114.315 Y111.5 E168.24474
G1 F465.4 X114.653 Y111.891 E168.26868
G1 F476.5 X114.559 Y112.27 E168.28635
G1 F452.4 X114.618 Y112.406 E168.29341
G1 F456.4 X114.37 Y112.645 E168.30968
G1 X114.312 Y112.782 E168.3167
G1 F448.5 X114.289 Y113.037 E168.32901
G0 F9000 X114.286 Y113.071
G1 F437.1 X114.354 Y113.264 E168.3391
G0 F9000 X114.522 Y113.71
G0 X114.247 Y114.67
G0 X114.37 Y114.365
G1 F450.8 X114.344 Y114.114 E168.35116
G1 F597.3 X114.297 Y113.993 E168.35585
G1 F643.2 X114.3 Y113.654 E168.36721
G1 F541.2 X114.352 Y113.276 E168.3824
G1 F508.3 X114.674 Y113.538 E168.40001
G1 F568.5 X114.74 Y113.776 E168.40937
G1 F618.7 X114.709 Y113.985 E168.41673
G1 F481.8 X114.37 Y114.365 E168.43951
G1 F2700 E163.43951
G0 F9000 X114.222 Y114.746
G0 X114.396 Y115.571
G0 X114.3 Y115.872
G1 F2700 E168.43951
G1 F486.3 X114.159 Y115.482 E168.45789
G1 F464.6 X114.036 Y115.309 E168.46774
G1 F461.2 X113.63 Y115.327 E168.48673
G1 F500.4 X113.584 Y114.78 E168.51038
G1 F522.6 X113.765 Y114.835 E168.51818
G1 F480 X113.985 Y114.819 E168.52808
G1 F410.8 X114.334 Y114.436 E168.55527
G1 F401.3 X114.345 Y114.689 E168.56887
G1 F432.8 X114.435 Y114.937 E168.58201
G1 F464.6 X114.595 Y115.2 E168.5963
G1 F486.3 X114.725 Y115.311 E168.60387
G1 X114.653 Y115.535 E168.6143
G1 X114.492 Y115.742 E168.62592
G1 X114.3 Y115.872 E168.6362
G1 F2700 E163.6362
G0 F9000 X114.396 Y115.571
G0 X114.247 Y114.67
G0 X113.445 Y113.88
G0 X112.753 Y113.27
G0 X112.565 Y112.741
G0 X112.383 Y106.999
G0 X112.533 Y106.527
G0 X112.848 Y106.232
G0 X113.409 Y105.919
G0 X113.526 Y104.842
G1 F2700 E168.6362
G1 F459.6 X113.458 Y104.842 E168.63939
G1 X113.422 Y104.902 E168.64267
G1 X113.457 Y104.962 E168.64593
G1 X113.526 Y104.962 E168.64916
G1 X113.562 Y104.902 E168.65244
G0 F9000 X114.24 Y105.418
G1 F532.3 X114.176 Y105.279 E168.65864
G1 F579.9 X113.879 Y104.95 E168.67511
G1 F611.4 X113.747 Y104.895 E168.68016
G1 X113.878 Y104.839 E168.68518
G1 X114.184 Y104.399 E168.70407
G1 X114.207 Y104.194 E168.71135
G1 X114.277 Y104.371 E168.71806
G1 X114.348 Y104.625 E168.72736
G1 X114.318 Y104.888 E168.73669
G1 F587.8 X114.24 Y105.209 E168.7488
G1 F538.9 X114.24 Y105.418 E168.75716
G0 F9000 X114.138 Y104.88
G0 X114.471 Y105.9
G0 X114.285 Y106.599
G1 F446.9 X114.294 Y106.263 E168.77337
G1 F495.6 X114.336 Y105.76 E168.79532
G1 F504.3 X114.275 Y105.537 E168.8052
G1 F502.4 X114.691 Y105.88 E168.82834
G1 F498.5 X114.848 Y105.909 E168.83524
G1 X114.83 Y106.265 E168.85065
G1 F476.5 X114.455 Y106.461 E168.86979
G1 F432.8 X114.285 Y106.599 E168.8807
G1 F2700 E163.8807
G0 F9000 X114.475 Y106.25
G0 X115.184 Y107.121
G0 X115.427 Y107.327
G0 X115.68 Y108.057
G0 X115.303 Y108.381
G0 X114.662 Y109.68
G1 F2700 E168.8807
G1 F545.7 X114.58 Y109.594 E168.88539
G1 F564.7 X114.455 Y109.355 E168.89568
G1 F632.2 X114.395 Y109.17 E168.90231
G1 F698.7 X114.033 Y108.71 E168.92037
G1 F702.5 X113.982 Y108.594 E168.92426
G1 F691.3 X113.955 Y108.333 E168.93244
G1 F549.2 X113.992 Y107.943 E168.94782
G1 F442.4 X113.69 Y107.702 E168.96664
G1 F417.4 X113.633 Y107.536 E168.97571
G1 F405.7 X113.37 Y107.258 E168.99604
G1 X113.408 Y107.057 E169.00691
G1 X113.455 Y107.024 E169.00996
G1 X113.812 Y107.039 E169.02895
G1 X113.961 Y106.952 E169.03811
G1 F409.5 X114.248 Y106.649 E169.06008
G1 F411.5 X114.2 Y106.822 E169.06948
G1 F414.8 X114.213 Y107.422 E169.10067
G1 F437.1 X114.562 Y107.825 E169.12696
G1 F471.3 X114.436 Y107.96 E169.13541
G1 F525.8 X114.328 Y108.285 E169.14944
G1 F632.2 X114.361 Y108.55 E169.15855
G1 F712.1 X114.528 Y108.753 E169.1665
G1 F720.1 X114.686 Y108.969 E169.17452
G1 F676.8 X114.73 Y109.045 E169.17731
G1 F587.8 X114.949 Y109.222 E169.18764
G1 F545.7 X115.003 Y109.406 E169.19521
G1 X114.902 Y109.592 E169.20357
G1 X114.794 Y109.602 E169.20785
G1 X114.662 Y109.68 E169.21391
G1 F2700 E164.21391
G0 F9000 X114.741 Y109.359
G0 X115.303 Y108.381
G0 X115.68 Y108.057
G0 X115.821 Y105.505
G0 X114.842 Y103.273
G0 X114.82 Y102.354
G1 F2700 E169.21391
G1 F509.3 X114.5 Y102.355 E169.22745
G1 X114.469 Y102.273 E169.23116
G1 X114.539 Y102.034 E169.2417
G1 F510.3 X114.548 Y101.716 E169.25514
G1 F593.2 X114.286 Y101.556 E169.2663
G1 F706.3 X114.171 Y101.38 E169.27271
G1 X114.145 Y101.157 E169.27956
G1 X114.403 Y101.21 E169.2876
G1 F644.8 X114.719 Y101.381 E169.29961
G1 F549.2 X115.058 Y101.33 E169.31307
G1 F510.3 X115.039 Y101.644 E169.32635
G1 X115.039 Y102.079 E169.34473
G1 F509.3 X115.062 Y102.391 E169.35797
G1 X114.82 Y102.354 E169.36833
G1 F2700 E164.36833
G0 F9000 X114.855 Y102.113
G0 X113.566 Y102.455
G0 X112.421 Y102.656
G0 X111.339 Y102.732
G0 X108.542 Y102.742
G0 X107.495 Y102.69
G0 X106.903 Y102.579
G0 X106.79 Y101.706
G1 F2700 E169.36833
G1 F651.3 X106.997 Y101.724 E169.37521
G1 F541.2 X107.299 Y101.707 E169.38725
G1 F480 X107.427 Y101.74 E169.39319
G1 F601.4 X107.727 Y101.727 E169.40395
G1 F805 X107.959 Y101.742 E169.41018
G0 F9000 X108.582 Y101.876
G1 F668.1 X108.309 Y101.854 E169.41901
G1 F722.1 X107.978 Y101.736 E169.4295
G1 F730.2 X108.229 Y101.653 E169.43731
G1 F687.6 X108.396 Y101.443 E169.44572
G1 F676.8 X108.391 Y101.22 E169.45282
G1 X108.468 Y101.244 E169.45539
G1 X108.592 Y101.523 E169.46511
G1 F597.3 X108.913 Y101.773 E169.47979
G1 F589.1 X108.582 Y101.876 E169.49248
G0 F9000 X108.945 Y101.763
G1 F427 X109.294 Y101.74 E169.51013
G1 F422.9 X109.407 Y101.755 E169.51594
G1 F495.6 X109.872 Y101.685 E169.53639
G1 F549.2 X110.311 Y101.709 E169.55365
G1 F466.2 X110.489 Y101.693 E169.56191
G1 F426.3 X110.93 Y101.717 E169.58424
G1 F389.2 X111.145 Y101.675 E169.59637
G1 F2700 E164.59637
G0 F9000 X113.225 Y101.215
G1 F2700 E169.59637
G1 F780.8 X113.204 Y101.25 E169.59749
G1 X113.143 Y101.215 E169.59944
G1 X113.204 Y101.18 E169.60138
G0 F9000 X112.294 Y101.187
G1 F673.3 X112.315 Y101.365 E169.60711
G1 F504.3 X112.323 Y101.618 E169.61793
G1 F475.6 X112.434 Y101.681 E169.62372
G1 F646.4 X112.936 Y101.675 E169.64046
G1 F726.1 X113.027 Y101.651 E169.64325
G1 F2700 E164.64325
;MESH:NONMESH
G0 F300 X113.027 Y101.651 Z3
G0 F9000 X112.923 Y102.511
G0 X112.421 Y102.656
G0 X111.339 Y102.732
G0 X108.542 Y102.742
G0 X107.25 Y102.677
G0 X106.364 Y102.552
G0 X105.06 Y102.432
;TIME_ELAPSED:383.796633
;LAYER:14
;TYPE:WALL-OUTER
;MESH:temple3.ply
G1 F2700 E169.64325
G1 F544.5 X104.737 Y102.481 E169.65786
G1 X104.76 Y102.167 E169.67195
G1 F564.5 X104.723 Y101.351 E169.7072
G1 F584.7 X105.149 Y101.35 E169.72495
G1 X105.472 Y101.332 E169.73842
G1 X105.228 Y101.645 E169.75496
G1 F572.2 X105.258 Y102.001 E169.77017
G1 F551.7 X105.348 Y102.223 E169.78074
G1 F544.5 X105.342 Y102.47 E169.79179
G1 X105.06 Y102.432 E169.80452
G1 F2700 E164.80452
G0 F9000 X105.025 Y102.202
G0 X105.595 Y104.777
G0 X105.585 Y105.373
G1 F2700 E169.80452
G1 F554.8 X105.539 Y105.209 E169.812
G1 F624.6 X105.322 Y104.854 E169.82823
G1 F664.3 X105.478 Y104.59 E169.83947
G1 X105.538 Y104.334 E169.84911
G1 F665.8 X105.599 Y104.208 E169.85424
G1 F668.8 X105.825 Y104.867 E169.87961
G1 X105.819 Y104.948 E169.88257
G1 F588.3 X105.585 Y105.373 E169.90266
G1 F2700 E164.90266
G0 F9000 X105.602 Y104.895
G0 X106.484 Y105.885
G0 X107.211 Y106.46
G0 X107.514 Y106.993
G0 X109.7 Y118.946
G0 X109.062 Y119.569
G0 X108.227 Y119.683
G0 X104.536 Y119.685
G0 X104.007 Y119.368
G0 X103.976 Y109.226
G0 X104.261 Y108.556
G0 X105.221 Y109.861
G1 F2700 E169.90266
G1 F553.8 X105.041 Y109.806 E169.91094
G1 X104.908 Y109.601 E169.92168
G1 X104.907 Y109.41 E169.93009
G1 F552.7 X104.969 Y109.264 E169.93708
G1 F589.4 X105.151 Y109.152 E169.94591
G1 F664.3 X105.503 Y108.631 E169.96896
G1 F689.3 X105.484 Y108.272 E169.98167
G1 F611.6 X105.384 Y108.095 E169.98977
G1 F556.9 X105.217 Y107.916 E170.00047
G1 F572.2 X105.44 Y107.656 E170.01506
G1 F609.1 X105.565 Y107.37 E170.02754
G1 F665.8 X105.504 Y106.985 E170.0418
G1 F704.2 X105.337 Y106.692 E170.05347
G1 F597.9 X105.125 Y106.464 E170.06615
G1 F517.6 X105.004 Y106.385 E170.07295
G1 F516.7 X104.994 Y106.194 E170.08197
G1 F515.8 X104.946 Y105.938 E170.09427
G1 X105.349 Y105.812 E170.11421
G1 F514 X105.556 Y105.551 E170.13
G1 X105.534 Y105.797 E170.14171
G1 F516.7 X105.562 Y106.209 E170.16118
G1 F601.5 X105.661 Y106.516 E170.17424
G1 F753.1 X105.822 Y106.799 E170.18477
G1 F651 X105.976 Y107.162 E170.19952
G1 F552.7 X106.176 Y107.198 E170.20848
G1 X106.417 Y107.143 E170.21937
G1 X106.565 Y107.203 E170.22641
G1 X106.589 Y107.264 E170.2293
G1 X106.317 Y107.434 E170.24344
G1 X105.986 Y107.604 E170.25983
G1 F600.3 X105.842 Y107.95 E170.27504
G1 F718 X105.879 Y108.438 E170.29164
G1 F787.5 X105.868 Y108.698 E170.29969
G1 F775 X105.672 Y109.072 E170.31296
G1 F716.3 X105.493 Y109.332 E170.3237
G1 F606.5 X105.431 Y109.57 E170.33358
G1 F553.8 X105.221 Y109.861 E170.34936
G1 F2700 E165.34936
G0 F9000 X105.143 Y109.59
G0 X105.305 Y109.279
G0 X105.457 Y106.532
G0 X105.556 Y105.551
G1 F2700 E170.34936
G1 F518.5 X105.585 Y105.373 E170.35784
G0 F9000 X106.472 Y104.945
G1 F837 X106.45 Y104.982 E170.35909
G1 X106.386 Y104.945 E170.36124
G1 X106.45 Y104.908 E170.36339
G1 F2700 E165.36339
G0 F9000 X106.759 Y105.797
G0 X107.514 Y106.993
G0 X107.326 Y112.927
G0 X106.672 Y114.302
G0 X105.74 Y116.034
G1 F2700 E170.36339
G1 F551.7 X105.612 Y115.897 E170.37167
G1 X105.459 Y115.815 E170.37933
G1 X105.374 Y115.695 E170.38583
G1 X105.275 Y115.384 E170.40024
G1 X105.4 Y115.276 E170.40753
G1 F580.1 X105.51 Y114.875 E170.42499
G1 F662.8 X105.43 Y114.399 E170.44273
G1 F699.2 X105.194 Y113.992 E170.45912
G1 F638.2 X105.261 Y113.66 E170.47205
G1 F605.3 X105.357 Y113.545 E170.47808
G1 X105.573 Y113.207 E170.49422
G1 F567.7 X105.622 Y113.186 E170.49651
G1 F534.6 X105.635 Y112.906 E170.50928
G1 X105.575 Y112.75 E170.5169
G1 F522.2 X105.331 Y112.492 E170.53346
G1 F520.3 X105.359 Y112.313 E170.54194
G1 F541.5 X105.217 Y111.963 E170.55893
G1 F551.7 X105.432 Y111.738 E170.57267
G1 F522.2 X105.664 Y111.332 E170.59449
G1 X105.76 Y111.68 E170.61133
G1 F551.7 X105.79 Y111.975 E170.62442
G1 F530.7 X105.896 Y112.268 E170.63872
G1 F522.2 X105.99 Y112.397 E170.64617
G1 F534.6 X106.29 Y112.586 E170.66232
G1 X106.344 Y112.668 E170.6668
G1 X106.261 Y112.635 E170.67087
G1 X106.009 Y112.674 E170.68249
G1 X105.646 Y113.178 E170.71079
G1 F567.7 X105.682 Y113.242 E170.71394
G1 F605.3 X105.678 Y113.919 E170.74118
G1 F642.4 X105.921 Y114.824 E170.77671
G1 F651 X105.932 Y115.086 E170.78653
G1 F584.7 X105.8 Y115.838 E170.81833
G1 F551.7 X105.74 Y116.034 E170.82738
G1 F2700 E165.82738
G0 F9000 X105.63 Y115.678
G0 X105.69 Y114.729
G0 X106.584 Y114.014
G0 X109.397 Y118.215
G0 X109.7 Y118.946
G0 X109.062 Y119.569
G0 X108.227 Y119.683
G0 X104.536 Y119.685
G0 X104.007 Y119.368
G0 X104.003 Y117.721
G0 X104.255 Y112.06
G0 X104.376 Y111.517
G0 X105.643 Y111.275
G1 F2700 E170.82738
G1 F525 X105.436 Y111.126 E170.83922
G1 F675 X105.37 Y111.133 E170.84161
G1 F721.6 X105.061 Y111.021 E170.85271
G1 F711.1 X105.062 Y110.892 E170.85713
G1 F704.2 X104.98 Y110.733 E170.86331
G1 X105.313 Y110.662 E170.87509
G1 F709.3 X105.545 Y110.763 E170.88378
G1 F668.8 X105.649 Y110.96 E170.89189
G1 F525 X105.643 Y111.275 E170.90651
G1 F2700 E165.90651
G0 F9000 X104.376 Y111.517
G0 X104.278 Y111.957
G0 X103.969 Y118.342
G0 X105.454 Y118.799
G1 F2700 E170.90651
G1 F641 X104.867 Y118.795 E170.92882
G1 F661.3 X104.848 Y118.38 E170.94412
G1 F682.9 X104.863 Y118.098 E170.9542
G1 F658.3 X104.891 Y117.873 E170.96259
G1 F635.5 X104.909 Y117.337 E170.98314
G1 X105.049 Y117.341 E170.98851
G1 X105.161 Y117.416 E170.99368
G1 X105.257 Y117.676 E171.0043
G1 X105.403 Y117.824 E171.01227
G1 X105.413 Y117.929 E171.01631
G1 F645.3 X105.296 Y118.028 E171.0221
G1 F652.5 X105.274 Y118.437 E171.03739
G1 F645.3 X105.372 Y118.539 E171.04273
G1 F641 X105.63 Y118.693 E171.05415
G1 X105.713 Y118.785 E171.05886
G1 X105.454 Y118.799 E171.06871
G0 F9000 X105.125 Y118.587
G0 X106.821 Y118.795
G1 F783.3 X106.797 Y118.834 E171.07014
G1 X106.729 Y118.795 E171.07258
G1 X106.797 Y118.756 E171.07501
G1 F2700 E166.07501
G0 F9000 X108.676 Y118.777
G1 F2700 E171.07501
G1 F809.3 X108.538 Y118.784 E171.07917
G1 F2700 E166.07917
G0 F9000 X109.473 Y118.39
G0 X110.231 Y117.803
G0 X111.027 Y118.016
G0 X111.481 Y118.756
G1 F2700 E171.07917
G1 F837 X111.459 Y118.793 E171.08043
G1 X111.395 Y118.756 E171.08258
G1 X111.459 Y118.719 E171.08473
G1 F2700 E166.08473
G0 F9000 X113.359 Y118.727
G1 F2700 E171.08473
G1 F751.2 X113.334 Y118.768 E171.08629
G1 X113.263 Y118.727 E171.08894
G1 X113.334 Y118.686 E171.0916
G1 F2700 E166.0916
G0 F9000 X115.013 Y117.72
G0 X114.881 Y117.52
G1 F2700 E171.0916
G1 F825.2 X114.911 Y117.29 E171.09845
G1 F837 X115.066 Y117.198 E171.1037
G1 F832.3 X115.249 Y117.197 E171.10905
G1 F820.6 X115.239 Y117.55 E171.11954
G1 F813.8 X114.881 Y117.52 E171.13029
G0 F9000 X115.025 Y117.751
G1 F402.4 X115.133 Y118.102 E171.15252
G0 F9000 X114.352 Y118.71
G1 F622 X115.093 Y118.199 E171.18777
G1 F559.1 X115.14 Y118.085 E171.19314
G1 F605.3 X115.252 Y118.489 E171.21002
G1 F679.7 X115.278 Y118.708 E171.21792
G1 X114.352 Y118.71 E171.25111
G1 F2700 E166.25111
G0 F9000 X115.039 Y118.495
G0 X116.121 Y118.07
G0 X116.089 Y117.177
G0 X115.623 Y113.738
G0 X115.507 Y113.267
G0 X115.357 Y113.016
G0 X114.29 Y111.144
G1 F2700 E171.25111
G1 F487.4 X114.311 Y110.967 E171.26001
G1 F639.6 X114.4 Y110.721 E171.26998
G1 F773 X114.473 Y110.639 E171.27344
G1 F753.1 X114.604 Y110.59 E171.27796
G1 X114.8 Y110.646 E171.28455
G1 X114.814 Y110.923 E171.29352
G1 F699.2 X114.556 Y111.006 E171.30297
G1 F529.8 X114.29 Y111.144 E171.31675
G1 F442.5 X114.26 Y111.335 E171.32739
G1 F2700 E166.32739
G0 F9000 X114.329 Y111.8
G0 X114.177 Y112.709
G0 X114.333 Y113.207
G1 F2700 E171.32739
G1 F504.2 X114.194 Y112.967 E171.34079
G1 F514 X113.97 Y112.713 E171.35684
G1 F515.8 X113.85 Y112.654 E171.36315
G1 X113.73 Y112.654 E171.36882
G1 X113.585 Y112.722 E171.37639
G1 X113.604 Y112.499 E171.38696
G1 X113.671 Y112.406 E171.39237
G1 X113.967 Y112.275 E171.40766
G1 F513.1 X114.033 Y112.202 E171.41233
G1 F509.5 X114.166 Y111.854 E171.43014
G1 F471.7 X114.26 Y111.335 E171.45738
G1 F462.8 X114.326 Y111.557 E171.46957
G1 F499.1 X114.601 Y111.918 E171.49172
G1 F509.5 X114.56 Y112.279 E171.50909
G1 X114.626 Y112.415 E171.51632
G1 F511.3 X114.352 Y112.687 E171.53471
G1 F510.4 X114.294 Y113.005 E171.55014
G1 F502.5 X114.333 Y113.207 E171.56011
G1 F2700 E166.56011
G0 F9000 X114.177 Y112.709
G0 X114.258 Y114.639
G0 X114.295 Y115.878
G1 F2700 E171.56011
G1 F543.5 X114.162 Y115.493 E171.57837
G1 F513.1 X114.036 Y115.326 E171.5883
G1 F485.8 X113.708 Y115.289 E171.60485
G1 X113.673 Y114.834 E171.62773
G1 X113.869 Y114.854 E171.63761
G1 F539.5 X114.076 Y114.714 E171.64889
G1 F689.3 X114.202 Y114.348 E171.66257
G1 F777.1 X114.305 Y113.98 E171.67455
G1 F734.2 X114.291 Y113.653 E171.68541
G1 F645.3 X114.351 Y113.275 E171.69986
G1 F615.4 X114.68 Y113.534 E171.71643
G1 F670.4 X114.731 Y113.768 E171.72513
G1 F709.3 X114.699 Y114.005 E171.73335
G1 F749.2 X114.633 Y114.113 E171.73746
G1 F818.3 X114.51 Y114.469 E171.74867
G1 F758.9 X114.447 Y114.543 E171.75179
G1 F582.4 X114.371 Y114.831 E171.76425
G1 F527.8 X114.601 Y115.196 E171.78416
G1 F543.5 X114.731 Y115.305 E171.79176
G1 X114.654 Y115.528 E171.80234
G1 X114.495 Y115.741 E171.81425
G1 X114.295 Y115.878 E171.82511
G1 F2700 E166.82511
G0 F9000 X114.392 Y115.579
G0 X114.258 Y114.639
G0 X113.442 Y113.887
G0 X112.736 Y113.203
G0 X112.596 Y112.77
G0 X113.116 Y108.45
G0 X113.981 Y107.304
;TYPE:WALL-INNER
G1 F2700 E171.82511
G1 F732.4 X113.955 Y107.347 E171.82678
G1 X113.881 Y107.304 E171.82963
G1 X113.955 Y107.261 E171.83248
G0 F9000 X114.286 Y106.6
;TYPE:WALL-OUTER
G1 F491.5 X114.456 Y106.462 E171.84333
G1 F541.5 X114.806 Y106.275 E171.86118
G1 F566.6 X114.873 Y105.9 E171.87756
G1 X114.685 Y105.859 E171.88583
G1 F563.4 X114.279 Y105.539 E171.90818
G1 F562.3 X114.33 Y105.768 E171.91834
G1 F559.1 X114.291 Y106.27 E171.94028
G1 F506.8 X114.286 Y106.6 E171.95614
G0 F9000 X114.475 Y106.247
G0 X114.47 Y105.883
G0 X114.123 Y104.944
G0 X114.243 Y105.405
G1 F585.9 X114.253 Y105.185 E171.9653
G1 F649.6 X114.376 Y104.702 E171.98399
G1 F681.3 X114.284 Y104.393 E171.99552
G1 X114.207 Y104.2 E172.00295
G1 X114.126 Y104.495 E172.01389
G1 X113.884 Y104.84 E172.02895
G1 X113.745 Y104.899 E172.03435
G1 X113.885 Y104.957 E172.03977
G1 F668.8 X114.064 Y105.162 E172.04968
G1 F601.5 X114.243 Y105.405 E172.0619
G0 F9000 X113.561 Y104.916
G1 F526.9 X113.526 Y104.975 E172.06508
G1 X113.458 Y104.975 E172.06822
G1 X113.423 Y104.916 E172.07139
G1 X113.458 Y104.857 E172.07456
G1 X113.526 Y104.857 E172.07771
G1 F2700 E167.07771
G0 F9000 X114.097 Y104.875
G0 X113.407 Y105.908
G0 X112.936 Y106.181
G0 X112.552 Y106.511
G0 X112.377 Y106.979
G0 X109.688 Y118.906
G0 X110.373 Y119.589
G0 X113.065 Y119.602
G0 X115.309 Y119.587
G0 X115.982 Y119.448
G0 X116.191 Y118.741
G0 X115.947 Y109.432
G0 X115.724 Y108.661
G0 X115.309 Y108.371
G0 X114.64 Y109.669
G1 F2700 E172.07771
G1 F597.9 X114.948 Y109.533 E172.09142
G1 X114.994 Y109.402 E172.09708
G1 X114.943 Y109.225 E172.10459
G1 F639.6 X114.789 Y109.113 E172.11184
G1 F736.1 X114.529 Y108.745 E172.12675
G1 F785.4 X114.356 Y108.518 E172.1356
G1 F749.2 X114.351 Y108.23 E172.14497
G1 F658.3 X114.468 Y107.948 E172.15626
G1 F601.5 X114.606 Y107.808 E172.16422
G1 F630 X114.338 Y107.561 E172.17831
G1 F695.9 X114.325 Y107.047 E172.19631
G1 F568.8 X114.239 Y106.665 E172.21308
G1 X113.78 Y106.938 E172.23595
G1 F732.4 X113.452 Y106.923 E172.24687
G1 X113.285 Y107.019 E172.25328
G1 X113.237 Y107.221 E172.26018
G1 X113.287 Y107.338 E172.26442
G1 X113.535 Y107.578 E172.27589
G1 X113.629 Y107.735 E172.28198
G1 X113.783 Y107.683 E172.28739
G1 F682.9 X114.023 Y107.819 E172.29723
G1 F658.3 X113.953 Y108.275 E172.3143
G1 F718 X113.989 Y108.648 E172.32701
G1 F757 X114.406 Y109.186 E172.34891
G1 F668.8 X114.464 Y109.421 E172.35773
G1 F601.5 X114.64 Y109.669 E172.37004
G1 F2700 E167.37004
G0 F9000 X114.714 Y109.382
G0 X115.309 Y108.371
G0 X115.652 Y108.065
G0 X115.838 Y105.513
G0 X114.837 Y103.27
G0 X115.044 Y102.388
G1 F2700 E172.37004
G1 F576.7 X114.782 Y102.349 E172.38123
G1 X114.502 Y102.352 E172.39306
G1 X114.473 Y102.269 E172.39677
G1 X114.536 Y102.04 E172.40681
G1 F572.2 X114.541 Y101.72 E172.42043
G1 F567.7 X114.348 Y101.518 E172.43242
G1 X114.242 Y101.353 E172.44083
G1 X114.227 Y101.251 E172.44526
G1 X114.638 Y101.385 E172.4638
G1 X115.06 Y101.33 E172.48206
G1 X115.038 Y101.645 E172.49561
G1 F572.2 X115.044 Y102.388 E172.52725
G1 F2700 E167.52725
G0 F9000 X114.83 Y102.142
G0 X114.574 Y101.516
G0 X114.731 Y100.442
G0 X115.498 Y100.344
G0 X116.01 Y100.984
G0 X116.191 Y118.741
G0 X115.982 Y119.448
G0 X115.309 Y119.587
G0 X111.992 Y119.623
G0 X110.373 Y119.589
G0 X109.688 Y118.906
G0 X106.875 Y102.596
G0 X106.782 Y101.703
G1 F2700 E172.52725
G1 F648.1 X107.095 Y101.723 E172.53903
G1 F532.6 X107.301 Y101.702 E172.5485
G1 F481 X107.43 Y101.745 E172.55539
G1 F615.4 X107.777 Y101.716 E172.56917
G1 F822.9 X107.935 Y101.726 E172.57386
G0 F9000 X108.525 Y101.885
G1 F712.8 X108.286 Y101.838 E172.58218
G1 F749.2 X107.976 Y101.721 E172.59295
G1 F747.3 X108.247 Y101.658 E172.60202
G1 F709.3 X108.362 Y101.538 E172.60773
G1 F707.6 X108.408 Y101.246 E172.61791
G1 X108.473 Y101.264 E172.62023
G1 X108.52 Y101.387 E172.62476
G1 F618 X108.763 Y101.651 E172.6389
G1 F493.2 X108.916 Y101.747 E172.64782
G1 F548.6 X108.525 Y101.885 E172.66623
G0 F9000 X108.916 Y101.747
G1 F439.2 X109.315 Y101.724 E172.6884
G1 F468.7 X109.506 Y101.742 E172.69837
G1 F576.7 X109.817 Y101.678 E172.71178
G1 F682.9 X110.062 Y101.691 E172.72053
G0 F9000 X111.315 Y101.879
G1 F804.8 X111.028 Y101.851 E172.72926
G1 F548.6 X110.654 Y101.679 E172.74754
G1 F478.7 X110.806 Y101.621 E172.75582
G1 F618 X111.06 Y101.404 E172.76899
G1 F730.6 X111.171 Y101.267 E172.77487
G1 X111.179 Y101.422 E172.78004
G1 X111.229 Y101.514 E172.78353
G1 F732.4 X111.443 Y101.672 E172.79238
G1 F800.4 X111.775 Y101.727 E172.80262
G1 F874.5 X111.315 Y101.879 E172.81612
G0 F9000 X111.812 Y101.726
G1 F802.6 X112.148 Y101.676 E172.82643
G1 F518.5 X112.323 Y101.63 E172.83493
G1 F458.5 X112.433 Y101.679 E172.84132
G1 F558 X112.72 Y101.665 E172.85387
G1 F725.1 X112.971 Y101.671 E172.8623
G1 F753.1 X113.055 Y101.646 E172.86514
G1 F890.4 X113.074 Y101.427 E172.87115
G1 F999.8 X113.182 Y101.21 E172.87706
G1 F2700 E167.87706
;MESH:NONMESH
G0 F300 X113.182 Y101.21 Z3.2
G0 F9000 X113.197 Y100.378
G0 X107.4 Y100.229
G0 X104.076 Y100.521
G0 X103.797 Y101.172
G0 X104.007 Y119.368
G0 X104.536 Y119.685
G0 X108.227 Y119.683
G0 X109.062 Y119.569
G0 X109.7 Y118.946
G0 X107.308 Y104.992
G0 X107.16 Y104.438
G0 X106.274 Y102.552
G0 X105.108 Y102.421
;TIME_ELAPSED:407.837442
;LAYER:15
;TYPE:WALL-OUTER
;MESH:temple3.ply
G1 F2700 E172.87706
G1 F571.6 X104.744 Y102.48 E172.89355
G1 X104.765 Y102.145 E172.90857
G1 F592.5 X104.745 Y101.62 E172.93124
G1 F615 X104.721 Y101.348 E172.94259
G1 X105.149 Y101.348 E172.96039
G1 X105.483 Y101.327 E172.9743
G1 X105.232 Y101.643 E172.99108
G1 F600.6 X105.264 Y101.998 E173.00625
G1 F579.1 X105.349 Y102.213 E173.01646
G1 F571.6 X105.345 Y102.472 E173.02805
G1 X105.108 Y102.421 E173.03889
G1 F2700 E168.03889
G0 F9000 X105.153 Y102.198
G0 X104.897 Y102.311
G0 X104.972 Y103.375
G0 X104.082 Y104.751
G0 X103.954 Y105.767
G0 X104.209 Y108.165
G0 X104.508 Y108.473
G0 X105.248 Y109.86
G1 F2700 E173.03889
G1 F584.6 X105.043 Y109.78 E173.04852
G1 X104.916 Y109.602 E173.05808
G1 F583.5 X104.918 Y109.408 E173.06658
G1 F582.4 X104.977 Y109.26 E173.07358
G1 F622.5 X105.162 Y109.134 E173.08277
G1 F702.1 X105.502 Y108.627 E173.10501
G1 F723.6 X105.484 Y108.253 E173.11824
G1 F642 X105.229 Y107.91 E173.13526
G1 F601.8 X105.444 Y107.656 E173.1494
G1 F630.1 X105.565 Y107.349 E173.16279
G1 F681.8 X105.504 Y106.983 E173.1767
G1 F741 X105.342 Y106.701 E173.18793
G1 F635.4 X105.12 Y106.452 E173.20135
G1 F547.2 X105.007 Y106.372 E173.20782
G1 F545.2 X104.997 Y106.195 E173.21614
G1 F543.3 X104.942 Y105.906 E173.22998
G1 X105.153 Y105.877 E173.24001
G1 X105.44 Y105.685 E173.25626
G1 F542.3 X105.583 Y105.388 E173.2718
G1 X105.538 Y105.737 E173.28839
G1 F545.2 X105.562 Y106.204 E173.31032
G1 F635.4 X105.661 Y106.521 E173.32368
G1 F794.6 X105.819 Y106.792 E173.33378
G1 F687.9 X105.976 Y107.156 E173.34851
G1 F585.7 X106.15 Y107.197 E173.35631
G1 X106.41 Y107.168 E173.36774
G1 X106.591 Y107.241 E173.37626
G1 X105.988 Y107.587 E173.4066
G1 F632.7 X105.848 Y107.941 E173.42199
G1 F751.9 X105.881 Y108.415 E173.43815
G1 F828.9 X105.87 Y108.677 E173.44624
G1 F811.4 X105.674 Y109.075 E173.46022
G1 F744.6 X105.506 Y109.323 E173.4705
G1 F638 X105.435 Y109.596 E173.48181
G1 F584.6 X105.248 Y109.86 E173.49596
G1 F2700 E168.49596
G0 F9000 X105.176 Y109.579
G0 X105.327 Y109.251
G0 X104.508 Y108.473
G0 X104.252 Y108.58
G0 X103.989 Y109.228
G0 X104.006 Y119.376
G0 X104.541 Y119.682
G0 X106.697 Y119.67
G0 X107.295 Y119.57
G0 X107.871 Y118.794
G0 X107.512 Y106.953
G0 X107.241 Y106.55
G0 X106.485 Y105.875
G0 X105.614 Y105.284
G1 F2700 E173.49596
G1 F638 X105.309 Y104.864 E173.51676
G1 F681.8 X105.477 Y104.623 E173.52778
G1 X105.544 Y104.338 E173.53876
G1 F683.4 X105.601 Y104.22 E173.54366
G1 F686.4 X105.835 Y104.871 E173.56943
G1 F639.3 X105.83 Y104.961 E173.57304
G1 F598.3 X105.614 Y105.284 E173.58964
G0 F9000 X106.468 Y104.962
G1 F835.6 X106.444 Y105.001 E173.59104
G1 X106.376 Y104.962 E173.59344
G1 X106.444 Y104.923 E173.59584
G1 F2700 E168.59584
G0 F9000 X105.562 Y104.881
G0 X106.485 Y105.875
G0 X107.178 Y106.455
G0 X107.512 Y106.953
G0 X107.302 Y112.937
G0 X106.595 Y114.12
G0 X105.767 Y116.035
G1 F2700 E173.59584
G1 F588 X105.473 Y115.822 E173.61163
G1 F571.6 X105.377 Y115.683 E173.61919
G1 X105.274 Y115.379 E173.63355
G1 X105.399 Y115.273 E173.64088
G1 F597.1 X105.51 Y114.883 E173.65824
G1 F681.8 X105.422 Y114.391 E173.67699
G1 F720.2 X105.209 Y113.973 E173.69364
G1 F670 X105.27 Y113.657 E173.70593
G1 F647.4 X105.386 Y113.511 E173.71329
G1 X105.576 Y113.199 E173.72772
G1 F608.9 X105.62 Y113.182 E173.7297
G1 F573.7 X105.625 Y112.869 E173.74365
G1 X105.581 Y112.743 E173.7496
G1 F558.1 X105.335 Y112.504 E173.76531
G1 F555.1 X105.369 Y112.329 E173.77352
G1 F580.2 X105.26 Y111.979 E173.78968
G1 F581.3 X105.524 Y111.598 E173.81007
G1 F515.1 X105.646 Y111.296 E173.82624
G1 X105.754 Y111.619 E173.84314
G1 F581.3 X105.797 Y111.972 E173.85879
G1 F567.4 X105.902 Y112.278 E173.87337
G1 F558.1 X105.995 Y112.405 E173.88058
G1 F573.7 X106.295 Y112.603 E173.8966
G1 X106.341 Y112.677 E173.90048
G1 X106.265 Y112.654 E173.90402
G1 X106.015 Y112.693 E173.9153
G1 X105.658 Y113.179 E173.94217
G1 F608.9 X105.693 Y113.238 E173.94505
G1 F689.5 X105.683 Y114.001 E173.97335
G1 F790.5 X105.782 Y114.369 E173.98568
G1 F798.7 X105.944 Y114.836 E174.0015
G1 F692.6 X105.944 Y115.081 E174.01055
G1 F623.8 X105.767 Y116.035 E174.05032
G1 F2700 E169.05032
G0 F9000 X105.64 Y115.707
G0 X105.719 Y114.853
G0 X106.595 Y114.12
G0 X106.83 Y114.729
G0 X107.871 Y118.794
G0 X107.295 Y119.57
G0 X106.697 Y119.67
G0 X104.541 Y119.682
G0 X104.006 Y119.376
G0 X103.992 Y118.007
G0 X104.308 Y112.021
G0 X104.425 Y111.563
G0 X105.633 Y111.242
G1 F2700 E174.05032
G1 F540.4 X105.432 Y111.111 E174.06167
G1 F671.4 X105.115 Y111.031 E174.07412
G1 F716.8 X105.075 Y110.984 E174.07633
G1 X105.065 Y110.84 E174.08148
G1 X105.01 Y110.751 E174.08521
G1 X105.348 Y110.646 E174.09783
G1 X105.551 Y110.756 E174.10607
G1 F671.4 X105.636 Y110.947 E174.11403
G1 F540.4 X105.633 Y111.242 E174.12799
G1 F2700 E169.12799
G0 F9000 X104.425 Y111.563
G0 X104.331 Y111.934
G0 X103.992 Y118.007
G0 X105.307 Y118.796
G1 F2700 E174.12799
G1 F659.9 X104.873 Y118.789 E174.14481
G1 F702.1 X104.839 Y118.384 E174.15961
G1 F763.1 X104.853 Y118.072 E174.17007
G1 F721.9 X104.888 Y117.879 E174.17702
G1 F674.4 X104.902 Y117.328 E174.19792
G1 X105.057 Y117.339 E174.20381
G1 X105.156 Y117.409 E174.20841
G1 X105.254 Y117.706 E174.22027
G1 X105.411 Y117.837 E174.22802
G1 X105.413 Y117.964 E174.23284
G1 X105.268 Y118.052 E174.23927
G1 F725.3 X105.226 Y118.241 E174.24609
G1 F716.8 X105.261 Y118.39 E174.25155
G1 F659.9 X105.717 Y118.78 E174.2748
G1 X105.307 Y118.796 E174.2907
G1 F2700 E169.2907
G0 F9000 X105.188 Y118.605
G0 X106.825 Y118.783
G1 F2700 E174.2907
G1 F780.5 X106.8 Y118.825 E174.2923
G1 X106.727 Y118.783 E174.29506
G1 X106.8 Y118.741 E174.29782
G1 F2700 E169.29782
G0 F9000 X107.442 Y118.235
G0 X110.35 Y117.773
G0 X111.057 Y117.938
G0 X111.472 Y118.734
G1 F2700 E174.29782
G1 F788.5 X111.447 Y118.775 E174.29938
G1 X111.376 Y118.734 E174.30204
G1 X111.447 Y118.693 E174.3047
G0 F9000 X110.693 Y118.691
G1 F863.8 X110.67 Y118.729 E174.30601
G1 X110.605 Y118.691 E174.30824
G1 X110.67 Y118.653 E174.31047
G1 F2700 E169.31047
G0 F9000 X112.474 Y118.749
G1 F2700 E174.31047
G1 F854.2 X112.483 Y118.745 E174.31076
G1 X112.474 Y118.749 E174.31106
G1 F2700 E169.31106
G0 F9000 X114.894 Y118.517
G0 X114.371 Y118.698
G1 F2700 E174.31106
G1 F674.4 X114.587 Y118.562 E174.32074
G1 F681.8 X114.876 Y118.286 E174.33572
G1 F739.2 X114.894 Y118.014 E174.34515
G1 F768.8 X114.783 Y117.795 E174.35332
G1 F770.7 X114.876 Y117.585 E174.36094
G1 F840.2 X114.924 Y117.276 E174.37046
G1 F881.1 X115.053 Y117.195 E174.37488
G1 F873.6 X115.26 Y117.193 E174.38094
G1 F859 X115.249 Y117.555 E174.39172
G1 F824.4 X115.253 Y117.903 E174.40251
G1 F817.9 X115.279 Y118.157 E174.41049
G1 F748.2 X115.244 Y118.46 E174.42092
G1 F674.4 X115.268 Y118.693 E174.4298
G1 X114.371 Y118.698 E174.46381
G1 F2700 E169.46381
G0 F9000 X114.968 Y118.487
G0 X116.123 Y118.078
G0 X116.197 Y118.739
G0 X116.012 Y119.358
G0 X115.514 Y119.584
G0 X113.954 Y119.592
G0 X113.403 Y119.202
G0 X113.542 Y118.176
G0 X112.71 Y115.649
G0 X112.724 Y114.496
G0 X113.435 Y113.654
G0 X114.298 Y111.138
G1 F2700 E174.46381
G1 F509.1 X114.318 Y110.969 E174.47236
G1 F667.1 X114.387 Y110.727 E174.482
G1 F798.7 X114.589 Y110.577 E174.49006
G1 F780.5 X114.796 Y110.631 E174.49707
G1 X114.809 Y110.922 E174.50661
G1 F718.5 X114.548 Y111.009 E174.5164
G1 F546.2 X114.298 Y111.138 E174.52957
G1 F459 X114.262 Y111.32 E174.5399
G1 F2700 E169.5399
G0 F9000 X114.332 Y111.78
G0 X114.184 Y112.74
G0 X114.344 Y113.221
G1 F2700 E174.5399
G1 F529.3 X113.992 Y112.742 E174.56862
G1 F540.4 X113.76 Y112.668 E174.58014
G1 F546.2 X113.604 Y112.721 E174.58786
G1 X113.579 Y112.678 E174.59018
G1 X113.664 Y112.447 E174.60171
G1 X113.951 Y112.316 E174.61648
G1 F543.3 X114.035 Y112.221 E174.62244
G1 F580.2 X114.133 Y111.928 E174.63606
G1 F626.3 X114.173 Y111.326 E174.66069
G1 X114.355 Y111.318 E174.66813
G1 X114.415 Y111.571 E174.67875
G1 X114.634 Y111.905 E174.69505
G1 F580.2 X114.558 Y112.286 E174.71217
G1 F540.4 X114.63 Y112.421 E174.71941
G1 F543.3 X114.381 Y112.673 E174.73608
G1 F544.3 X114.305 Y112.938 E174.74904
G1 F532 X114.344 Y113.221 E174.76277
G0 F9000 X114.184 Y112.74
G0 X114.266 Y114.635
G0 X114.375 Y114.373
G1 F538.5 X114.346 Y114.104 E174.77561
G1 F723.6 X114.303 Y114.001 E174.77956
G1 F778.5 X114.301 Y113.702 E174.78938
G1 F700.5 X114.325 Y113.642 E174.79174
G1 F571.6 X114.377 Y113.317 E174.80646
G1 F535.7 X114.654 Y113.542 E174.82349
G1 F643.3 X114.732 Y113.769 E174.83303
G1 F751.9 X114.702 Y114.007 E174.84119
G1 F574.8 X114.375 Y114.373 E174.86302
G1 F2700 E169.86302
G0 F9000 X114.239 Y114.711
G0 X114.384 Y115.587
G0 X114.294 Y115.881
G1 F2700 E174.86302
G1 F561.2 X114.149 Y115.484 E174.88228
G1 F532.9 X114.028 Y115.317 E174.89218
G1 F507.4 X113.724 Y115.277 E174.90763
G1 X113.702 Y114.845 E174.92942
G1 X113.831 Y114.857 E174.93595
G1 F493.6 X114.002 Y114.792 E174.94543
G1 F468.1 X114.362 Y114.404 E174.97434
G1 F476 X114.363 Y114.703 E174.9904
G1 F502.5 X114.438 Y114.923 E175.00223
G1 F532.9 X114.604 Y115.192 E175.0174
G1 F561.2 X114.73 Y115.298 E175.0249
G1 X114.651 Y115.522 E175.03572
G1 X114.491 Y115.739 E175.04801
G1 X114.294 Y115.881 E175.05907
G1 F2700 E170.05907
G0 F9000 X114.384 Y115.587
G0 X114.266 Y114.635
G0 X113.451 Y113.903
G0 X112.757 Y113.185
G0 X112.608 Y112.765
G0 X113.124 Y108.404
G0 X113.996 Y107.291
;TYPE:WALL-INNER
G1 F2700 E175.05907
G1 F831.1 X113.972 Y107.33 E175.06048
G1 X113.904 Y107.291 E175.06289
G1 X113.972 Y107.252 E175.06531
G1 F2700 E170.06531
G0 F9000 X113.968 Y107.239
G0 X114.119 Y106.932
G0 X114.131 Y104.957
G0 X114.253 Y105.418
;TYPE:WALL-OUTER
G1 F2700 E175.06531
G1 F599.4 X114.255 Y105.192 E175.07495
G1 F670 X114.387 Y104.71 E175.09402
G1 F705.3 X114.28 Y104.36 E175.10729
G1 X114.212 Y104.199 E175.11362
G1 X114.13 Y104.487 E175.12448
G1 X113.888 Y104.842 E175.14006
G1 X113.748 Y104.901 E175.14556
G1 X113.889 Y104.96 E175.15111
G1 F691 X114.072 Y105.169 E175.16138
G1 F616.3 X114.253 Y105.418 E175.17416
G0 F9000 X113.554 Y104.904
G1 F571.6 X113.52 Y104.962 E175.17716
G1 X113.454 Y104.962 E175.18012
G1 X113.42 Y104.904 E175.18312
G1 X113.454 Y104.846 E175.18613
G1 X113.52 Y104.846 E175.18909
G1 F2700 E170.18909
G0 F9000 X114.109 Y104.877
G0 X113.424 Y105.92
G0 X112.951 Y106.197
G0 X112.571 Y106.506
G0 X112.379 Y106.958
G0 X112.71 Y115.649
G0 X113.542 Y118.176
G0 X113.403 Y119.202
G0 X113.954 Y119.592
G0 X115.514 Y119.584
G0 X116.012 Y119.358
G0 X116.197 Y118.739
G0 X115.944 Y109.432
G0 X115.731 Y108.683
G0 X115.307 Y108.373
G0 X114.636 Y109.68
G1 F2700 E175.18909
G1 F616.3 X114.949 Y109.516 E175.20375
G1 X114.988 Y109.404 E175.20867
G1 X114.936 Y109.222 E175.21652
G1 X114.865 Y109.168 E175.22022
G1 F705.3 X114.375 Y108.547 E175.2489
G1 F792.6 X114.362 Y108.232 E175.25907
G1 F691 X114.477 Y107.943 E175.27058
G1 F628.9 X114.608 Y107.802 E175.27841
G1 F659.9 X114.338 Y107.523 E175.29345
G1 F728.7 X114.331 Y106.9 E175.31531
G1 F768.8 X114.369 Y106.707 E175.32186
G1 F678.8 X114.319 Y106.648 E175.32477
G1 F607.7 X114.69 Y106.328 E175.34538
G1 X114.784 Y106.279 E175.34984
G1 X114.885 Y105.879 E175.3672
G1 F606.5 X114.689 Y105.833 E175.37569
G1 F596 X114.29 Y105.542 E175.39688
G1 F592.5 X114.347 Y105.753 E175.40631
G1 F603 X114.262 Y106.51 E175.43861
G1 F607.7 X114.221 Y106.595 E175.44258
G1 F678.8 X114.164 Y106.581 E175.44479
G1 F768.8 X113.822 Y106.948 E175.46148
G1 X113.456 Y106.943 E175.47365
G1 X113.282 Y107.042 E175.48031
G1 X113.235 Y107.218 E175.48637
G1 X113.286 Y107.328 E175.4904
G1 X113.667 Y107.684 E175.50775
G1 X113.874 Y107.672 E175.51464
G1 X113.963 Y107.759 E175.51878
G1 F715.1 X114.038 Y107.766 E175.52147
G1 F687.9 X113.965 Y108.28 E175.54077
G1 F735.7 X113.999 Y108.659 E175.554
G1 F774.6 X114.397 Y109.157 E175.57504
G1 F691 X114.472 Y109.484 E175.58745
G1 F616.3 X114.636 Y109.68 E175.59806
G1 F2700 E170.59806
G0 F9000 X114.69 Y109.396
G0 X115.307 Y108.373
G0 X115.615 Y108.065
G0 X115.854 Y105.521
G0 X114.836 Y103.269
G0 X114.823 Y102.355
G1 F2700 E175.59806
G1 F610.1 X114.503 Y102.359 E175.61147
G1 X114.474 Y102.271 E175.61535
G1 F612.6 X114.545 Y102.005 E175.62684
G1 F606.5 X114.545 Y101.719 E175.6389
G1 F597.1 X114.347 Y101.517 E175.65101
G1 X114.243 Y101.352 E175.65937
G1 X114.226 Y101.242 E175.66413
G1 X114.629 Y101.384 E175.68243
G1 X115.06 Y101.328 E175.70104
G1 X115.042 Y101.64 E175.71442
G1 F604.1 X115.038 Y102.094 E175.73364
G1 F610.1 X115.048 Y102.39 E175.74605
G1 X114.823 Y102.355 E175.75559
G1 F2700 E170.75559
G0 F9000 X114.859 Y102.109
G0 X114.583 Y101.522
G0 X114.726 Y100.442
G0 X115.5 Y100.343
G0 X116.006 Y100.968
G0 X116.197 Y118.739
G0 X116.012 Y119.358
G0 X115.514 Y119.584
G0 X113.954 Y119.592
G0 X113.403 Y119.202
G0 X113.481 Y118.62
G0 X106.893 Y102.626
G0 X106.778 Y101.689
G1 F2700 E175.75559
G1 F570.5 X107.095 Y101.704 E175.76982
G1 F487.3 X107.277 Y101.68 E175.77945
G1 F2700 E170.77945
G0 F9000 X109.587 Y101.808
G1 F2700 E175.77945
G1 F768.8 X109.314 Y101.908 E175.78912
G1 F861.4 X108.934 Y101.919 E175.8004
G1 F811.4 X108.39 Y101.892 E175.81757
G1 F768.8 X107.976 Y101.719 E175.83249
G1 F742.8 X108.252 Y101.651 E175.84228
G1 F702.1 X108.362 Y101.54 E175.84797
G1 F700.5 X108.417 Y101.26 E175.85839
G1 X108.479 Y101.276 E175.86072
G1 X108.531 Y101.384 E175.8651
G1 F753.7 X108.834 Y101.575 E175.87725
G1 F828.9 X109.327 Y101.54 E175.8925
G1 F768.8 X109.581 Y101.679 E175.90213
G1 F671.4 X109.711 Y101.704 E175.90717
G1 X109.587 Y101.808 E175.91333
G0 F9000 X109.711 Y101.704
G1 F618.7 X109.836 Y101.665 E175.91874
G1 F627.6 X110.06 Y101.695 E175.92795
G1 F692.6 X110.222 Y101.648 E175.93418
G1 F774.6 X110.471 Y101.472 E175.94424
G1 F805 X110.808 Y101.491 E175.95497
G1 F744.6 X111.162 Y101.284 E175.96905
G1 F705.3 X111.194 Y101.464 E175.97568
G1 F739.2 X111.425 Y101.677 E175.98654
G1 F794.6 X111.776 Y101.701 E175.99787
G1 F786.5 X111.354 Y101.871 E176.01266
G1 F733.9 X111.024 Y101.847 E176.02418
G1 F761.2 X110.76 Y101.861 E176.03307
G1 F802.9 X110.348 Y101.833 E176.04622
G1 F713.5 X110.06 Y101.695 E176.05766
G1 F2700 E171.05766
G0 F9000 X110.937 Y101.655
G0 X111.808 Y101.703
G1 F2700 E176.05766
G1 F800.8 X112.06 Y101.696 E176.06571
G1 F544.3 X112.361 Y101.629 E176.0802
G1 F463.1 X112.56 Y101.681 E176.09155
G1 F539.5 X113.056 Y101.665 E176.11507
G1 F737.4 X113.1 Y101.477 E176.12177
G1 F964 X113.199 Y101.21 E176.12932
G1 F2700 E171.12932
;MESH:NONMESH
G0 F300 X113.199 Y101.21 Z3.4
G0 F9000 X113.225 Y100.377
G0 X113.675 Y100.3
G0 X115.5 Y100.343
G0 X116.006 Y100.968
G0 X116.197 Y118.739
G0 X116.012 Y119.358
G0 X115.514 Y119.584
G0 X113.954 Y119.592
G0 X113.403 Y119.202
G0 X113.542 Y118.176
G0 X106.263 Y102.521
G0 X105.35 Y102.491
;TIME_ELAPSED:432.185369
;LAYER:16
;TYPE:WALL-OUTER
;MESH:temple3.ply
G1 F2700 E176.12932
G1 F590.1 X105.117 Y102.428 E176.14014
G1 X104.75 Y102.475 E176.15672
G1 X104.768 Y102.153 E176.17118
G1 F624.9 X104.757 Y101.825 E176.18507
G1 F655.8 X104.718 Y101.342 E176.20461
G1 F647.8 X105.15 Y101.342 E176.22225
G1 X105.464 Y101.328 E176.23508
G1 F642.6 X105.212 Y101.627 E176.25117
G1 F621.2 X105.266 Y102.005 E176.26743
G1 F597.9 X105.351 Y102.204 E176.277
G1 F590.1 X105.35 Y102.491 E176.28986
G1 F2700 E171.28986
G0 F9000 X105.162 Y102.238
G0 X104.964 Y103.376
G0 X104.113 Y104.719
G0 X103.955 Y105.76
G0 X104.006 Y119.376
G0 X104.541 Y119.682
G0 X106.699 Y119.667
G0 X107.279 Y119.574
G0 X107.821 Y118.929
G0 X107.305 Y114.797
G0 X106.92 Y114.145
G0 X106.598 Y114.115
G0 X105.762 Y116.044
G1 F2700 E176.28986
G1 F576.2 X105.696 Y115.965 E176.29459
G1 X105.485 Y115.825 E176.30621
G1 X105.384 Y115.672 E176.31463
G1 X105.275 Y115.375 E176.32915
G1 X105.391 Y115.28 E176.33603
G1 F569 X105.527 Y115.054 E176.34829
G1 F618.8 X105.499 Y114.94 E176.35331
G1 F724.5 X105.448 Y114.442 E176.37158
G1 F759.1 X105.216 Y113.979 E176.38962
G1 F711.6 X105.273 Y113.653 E176.40192
G1 F672.5 X105.391 Y113.505 E176.40937
G1 X105.568 Y113.191 E176.42354
G1 F623.7 X105.612 Y113.181 E176.42546
G1 F581.5 X105.635 Y113.072 E176.43052
G1 X105.58 Y112.749 E176.44543
G1 F569 X105.337 Y112.507 E176.46137
G1 X105.376 Y112.334 E176.46961
G1 F618.8 X105.28 Y111.965 E176.48591
G1 F694.5 X105.429 Y111.64 E176.49952
G1 F789.3 X105.471 Y111.385 E176.50818
G1 F817.7 X105.387 Y111.161 E176.51592
G1 F762.8 X105.095 Y111.007 E176.52737
G1 F726.2 X105.084 Y110.86 E176.53274
G1 F708.4 X105.025 Y110.748 E176.53746
G1 X105.34 Y110.593 E176.55057
G1 F711.6 X105.539 Y110.733 E176.55961
G1 F746.7 X105.67 Y110.895 E176.56699
G1 F845.9 X105.79 Y111.193 E176.57704
G1 F803.2 X105.849 Y111.449 E176.58569
G1 F657.2 X105.807 Y111.912 E176.6044
G1 F589 X105.929 Y112.335 E176.62416
G1 F575.2 X106.311 Y112.612 E176.64586
G1 F581.5 X106.345 Y112.673 E176.64904
G1 X106.011 Y112.711 E176.66433
G1 X105.654 Y113.182 E176.69121
G1 F623.7 X105.701 Y113.234 E176.69418
G1 F666.8 X105.688 Y114.016 E176.7252
G1 F653.1 X105.972 Y114.952 E176.76481
G1 F601.3 X106.082 Y115.003 E176.77014
G1 F562 X106.344 Y115.029 E176.78253
G1 X106.352 Y115.28 E176.79435
G1 X105.983 Y115.355 E176.81207
G1 F569 X105.873 Y115.53 E176.82168
G1 F576.2 X105.762 Y116.044 E176.84582
G1 F2700 E171.84582
G0 F9000 X105.649 Y115.718
G0 X105.673 Y114.669
G0 X106.598 Y114.115
G0 X107.309 Y112.948
G0 X107.265 Y112.4
G0 X106.545 Y110.708
G0 X106.2 Y110.139
G0 X105.269 Y109.878
G1 F2700 E176.84582
G1 F607 X105.049 Y109.77 E176.8565
G1 X104.924 Y109.604 E176.86555
G1 F604.7 X104.926 Y109.402 E176.87439
G1 F603.6 X104.981 Y109.256 E176.88122
G1 F650.5 X105.175 Y109.1 E176.89134
G1 F734.6 X105.483 Y108.638 E176.91134
G1 F736.3 X105.473 Y108.251 E176.92524
G1 F647.8 X105.233 Y107.915 E176.9421
G1 F614 X105.445 Y107.652 E176.95665
G1 F649.1 X105.572 Y107.376 E176.96903
G1 F714.8 X105.503 Y106.98 E176.9839
G1 F762.8 X105.327 Y106.691 E176.99563
G1 F697.5 X105.008 Y106.331 E177.01387
G1 F602.4 X105.001 Y106.194 E177.01989
G1 F562 X104.945 Y105.897 E177.03412
G1 F560 X105.176 Y105.859 E177.04518
G1 F559 X105.411 Y105.672 E177.05938
G1 F549.4 X105.58 Y105.406 E177.07456
G1 X105.541 Y105.737 E177.0906
G1 F561 X105.568 Y106.216 E177.11322
G1 F651.8 X105.662 Y106.521 E177.12617
G1 F807.3 X105.814 Y106.771 E177.13576
G1 F690 X105.991 Y107.153 E177.1519
G1 F580.4 X106.087 Y107.188 E177.15655
G1 X106.403 Y107.182 E177.17095
G1 X106.582 Y107.242 E177.17956
G1 X106.146 Y107.499 E177.20262
G1 F599 X105.968 Y107.674 E177.21364
G1 F608.2 X105.846 Y107.969 E177.22752
G1 F690 X105.888 Y108.392 E177.24382
G1 F828.3 X105.851 Y108.73 E177.25467
G1 F817.7 X105.662 Y109.097 E177.26802
G1 F750.2 X105.514 Y109.316 E177.27734
G1 F654.5 X105.439 Y109.623 E177.29011
G1 F607 X105.269 Y109.878 E177.30347
G1 F2700 E172.30347
G0 F9000 X105.197 Y109.586
G0 X105.484 Y109.004
G0 X104.502 Y108.477
G0 X104.233 Y108.617
G0 X103.997 Y109.232
G0 X104.006 Y119.376
G0 X104.541 Y119.682
G0 X106.699 Y119.667
G0 X107.279 Y119.574
G0 X107.821 Y118.929
G0 X107.537 Y106.893
G0 X106.489 Y105.875
G0 X105.583 Y105.348
G1 F2700 E177.30347
G1 F576.2 X105.575 Y105.274 E177.30688
G1 F596.8 X105.355 Y104.923 E177.32524
G1 F653.1 X105.278 Y104.873 E177.32896
G1 F685.5 X105.472 Y104.598 E177.34195
G1 X105.549 Y104.298 E177.3539
G1 X105.617 Y104.17 E177.35949
G1 X105.646 Y104.395 E177.36824
G1 F669.6 X105.876 Y104.943 E177.39171
G1 F614 X105.583 Y105.348 E177.41324
G0 F9000 X106.458 Y104.977
G1 F772 X106.432 Y105.021 E177.41499
G1 X106.356 Y104.977 E177.418
G1 X106.432 Y104.933 E177.42101
G1 F2700 E172.42101
G0 F9000 X105.588 Y104.913
G0 X106.502 Y104.08
G0 X107.133 Y104.315
G0 X107.308 Y104.991
G0 X107.574 Y107.541
G0 X107.821 Y118.929
G0 X107.279 Y119.574
G0 X106.582 Y119.645
G0 X104.541 Y119.682
G0 X104.006 Y119.376
G0 X103.792 Y101.188
G0 X104.062 Y100.519
G0 X105.424 Y100.412
G0 X110.993 Y100.341
G0 X113.212 Y100.373
G0 X113.193 Y101.219
G1 F2700 E177.42101
G1 F927.3 X113.152 Y101.312 E177.42391
G1 F748.4 X113.049 Y101.662 E177.4368
G1 F602.4 X112.848 Y101.678 E177.44566
G0 F9000 X112.502 Y101.844
G1 F815.6 X112.162 Y101.803 E177.45676
G1 X112.005 Y101.732 E177.46235
G1 F789.3 X111.852 Y101.717 E177.4675
G1 F795.2 X112.073 Y101.666 E177.47504
G1 F826.2 X112.286 Y101.435 E177.4851
G1 F837 X112.302 Y101.175 E177.49333
G1 X112.453 Y101.471 E177.50383
G1 F760.9 X112.813 Y101.695 E177.51857
G1 F746.7 X112.502 Y101.844 E177.53079
G1 F2700 E172.53079
G0 F9000 X111.23 Y101.743
G0 X109.739 Y101.72
G1 F2700 E177.53079
G1 F609.3 X109.376 Y101.931 E177.54901
G1 F732.9 X108.849 Y101.94 E177.56803
G1 F744.9 X108.498 Y101.924 E177.58051
G1 F684 X108.172 Y101.815 E177.5938
G1 X108.043 Y101.742 E177.59953
G1 X108.178 Y101.695 E177.60505
G1 X108.355 Y101.547 E177.61398
G1 X108.42 Y101.271 E177.62494
G1 X108.494 Y101.29 E177.62789
G1 X108.551 Y101.391 E177.63238
G1 F699.1 X108.732 Y101.531 E177.64103
G1 F775.8 X109.014 Y101.56 E177.6507
G1 F832.7 X109.396 Y101.533 E177.66286
G1 F751.9 X109.542 Y101.651 E177.66947
G1 F622.5 X109.739 Y101.72 E177.67833
G0 F9000 X110.166 Y101.763
G1 F615.2 X110.047 Y101.697 E177.68418
G1 X110.165 Y101.681 E177.6893
G1 F699.1 X110.484 Y101.452 E177.70416
G1 F746.7 X110.845 Y101.458 E177.71695
G1 F696 X111.081 Y101.305 E177.72764
G1 F669.6 X111.162 Y101.303 E177.73084
G1 X111.218 Y101.503 E177.73904
G1 F675.3 X111.466 Y101.68 E177.75097
G1 F724.5 X111.81 Y101.717 E177.7636
G1 F719.6 X111.275 Y101.921 E177.78465
G1 F669.6 X110.976 Y101.866 E177.79665
G1 F710 X110.778 Y101.877 E177.80404
G1 F762.8 X110.495 Y101.864 E177.81386
G1 F699.1 X110.166 Y101.763 E177.82688
G0 F9000 X110.047 Y101.697
G1 F563 X109.881 Y101.66 E177.83487
G1 F549.4 X109.739 Y101.72 E177.8423
G1 F2700 E172.8423
G0 F9000 X110.601 Y101.65
G0 X108.697 Y101.737
G0 X107.93 Y101.741
G1 F2700 E177.8423
G1 F787.3 X107.618 Y101.843 E177.85332
G1 F807.3 X107.33 Y101.891 E177.86289
G1 X106.904 Y101.812 E177.87708
G1 F713.2 X106.871 Y101.75 E177.87969
G1 F614 X106.763 Y101.708 E177.88468
G1 X106.873 Y101.736 E177.88957
G1 F713.2 X107.062 Y101.63 E177.8976
G1 F807.3 X107.293 Y101.4 E177.90828
G1 X107.487 Y101.608 E177.9176
G1 X107.599 Y101.668 E177.92176
G1 X107.91 Y101.724 E177.93212
G1 F787.3 X107.93 Y101.741 E177.933
G0 F9000 X108.514 Y101.7
G0 X106.796 Y101.65
G1 F591.2 X106.73 Y101.65 E177.93595
G1 X106.696 Y101.708 E177.93896
G1 X106.73 Y101.766 E177.94197
G1 X106.796 Y101.766 E177.94492
G1 X106.83 Y101.708 E177.94793
G1 F2700 E172.94793
G0 F9000 X106.649 Y102.637
G0 X107.321 Y102.767
G0 X108.383 Y102.831
G0 X111.382 Y102.855
G0 X113.539 Y102.554
G0 X114.819 Y102.352
G1 F2700 E177.94793
G1 F622.5 X114.499 Y102.359 E177.96153
G1 X114.467 Y102.272 E177.96546
G1 X114.539 Y102.031 E177.97615
G1 F617.6 X114.543 Y101.717 E177.9896
G1 F612.9 X114.255 Y101.403 E178.00799
G1 X114.228 Y101.255 E178.01448
G1 X114.586 Y101.373 E178.03075
G1 X115.069 Y101.335 E178.05165
G1 X115.043 Y101.642 E178.06495
G1 F617.6 X115.047 Y102.383 E178.09668
G1 F622.5 X114.819 Y102.352 E178.10646
G1 F2700 E173.10646
G0 F9000 X114.853 Y102.108
G0 X114.844 Y103.269
G0 X115.871 Y105.524
G0 X116.205 Y118.741
G0 X116.015 Y119.363
G0 X115.501 Y119.589
G0 X111.904 Y119.614
G0 X110.432 Y119.575
G0 X109.715 Y119.107
G0 X109.808 Y118.098
G0 X112.358 Y106.912
G0 X112.603 Y106.467
G0 X112.889 Y106.246
G0 X113.395 Y106.083
G0 X113.938 Y107.304
;TYPE:WALL-INNER
G1 F2700 E178.10646
G1 F659.9 X113.88 Y107.304 E178.10878
G1 X113.849 Y107.355 E178.11117
G1 X113.879 Y107.406 E178.11355
G1 X113.938 Y107.406 E178.11591
G1 X113.969 Y107.355 E178.1183
G1 F2700 E173.1183
G0 F9000 X113.969 Y107.353
G0 X114.126 Y106.921
G0 X114.438 Y106.338
G0 X114.294 Y105.525
;TYPE:WALL-OUTER
G1 F2700 E178.1183
G1 F549.4 X114.222 Y105.287 E178.13027
G0 F9000 X114.223 Y105.27
G1 F593.4 X114.229 Y105.18 E178.13429
G1 F633.6 X114.332 Y104.948 E178.14489
G1 F702.1 X114.393 Y104.713 E178.15403
G1 X114.276 Y104.325 E178.1693
G1 X114.212 Y104.192 E178.17486
G1 X114.121 Y104.484 E178.18638
G1 X113.892 Y104.811 E178.20142
G1 X113.699 Y104.903 E178.20947
G1 X113.941 Y105.037 E178.21989
G1 F653.1 X114.223 Y105.27 E178.2347
G0 F9000 X113.576 Y104.899
G1 F542.8 X113.539 Y104.962 E178.23826
G1 X113.467 Y104.962 E178.24177
G1 X113.43 Y104.899 E178.24533
G1 X113.467 Y104.836 E178.24889
G1 X113.539 Y104.836 E178.2524
G1 F2700 E173.2524
G0 F9000 X114.146 Y104.889
G0 X113.418 Y105.937
G0 X112.603 Y106.467
G0 X112.358 Y106.912
G0 X109.808 Y118.098
G0 X109.715 Y119.107
G0 X110.432 Y119.575
G0 X113.962 Y119.594
G0 X115.501 Y119.589
G0 X116.015 Y119.363
G0 X116.205 Y118.741
G0 X115.953 Y109.433
G0 X115.736 Y108.692
G0 X115.326 Y108.361
G0 X114.638 Y109.694
G1 F2700 E178.2524
G1 F631.1 X114.954 Y109.496 E178.26803
G1 X114.99 Y109.4 E178.27232
G1 X114.935 Y109.216 E178.28037
G1 X114.87 Y109.16 E178.28397
G1 F724.5 X114.663 Y108.89 E178.29639
G1 F845.9 X114.396 Y108.565 E178.30954
G1 F793.2 X114.367 Y108.22 E178.32108
G1 F675.3 X114.464 Y107.969 E178.33162
G1 F614 X114.598 Y107.811 E178.34054
G1 X114.394 Y107.605 E178.35303
G1 F693 X114.422 Y107.547 E178.35549
G1 F795.2 X114.343 Y107.28 E178.36475
G1 X114.339 Y106.892 E178.37765
G1 X114.383 Y106.693 E178.38443
G1 F699.1 X114.343 Y106.637 E178.38704
G1 F622.5 X114.412 Y106.542 E178.39203
G1 X114.755 Y106.307 E178.40969
G1 X114.894 Y105.858 E178.42966
G1 F616.4 X114.511 Y105.711 E178.44727
G1 F583.6 X114.294 Y105.525 E178.46022
G1 F579.4 X114.347 Y105.747 E178.47064
G1 F604.7 X114.26 Y106.581 E178.50731
G1 F691.5 X114.166 Y106.581 E178.51091
G1 F795.2 X113.822 Y106.937 E178.52737
G1 X113.459 Y106.937 E178.53944
G1 X113.276 Y107.038 E178.5464
G1 X113.205 Y107.212 E178.55265
G1 X113.284 Y107.349 E178.55791
G1 X113.538 Y107.606 E178.56993
G1 X113.635 Y107.806 E178.57732
G1 X113.743 Y107.776 E178.58105
G1 F744.9 X113.966 Y107.877 E178.58974
G1 F748.4 X113.985 Y108.643 E178.61682
G1 F801.2 X114.394 Y109.153 E178.6384
G1 F705.3 X114.468 Y109.489 E178.6513
G1 F631.1 X114.638 Y109.694 E178.66246
G1 F2700 E173.66246
G0 F9000 X114.682 Y109.408
G0 X114.302 Y111.655
G0 X114.283 Y112.354
;TYPE:WALL-INNER
G1 F2700 E178.66246
G1 F881.1 X114.138 Y112.516 E178.66899
G0 F9000 X114.354 Y113.233
;TYPE:WALL-OUTER
G1 F564 X114.348 Y113.062 E178.67701
G1 F649.1 X114.443 Y112.737 E178.69081
G1 F739.7 X114.74 Y112.441 E178.7058
G1 F795.2 X114.64 Y112.235 E178.71341
G1 F801.2 X114.687 Y111.878 E178.7253
G1 F813.5 X114.481 Y111.541 E178.73814
G1 F864.3 X114.448 Y111.231 E178.74768
G1 F834.8 X114.638 Y110.994 E178.75731
G1 F766.4 X114.812 Y110.91 E178.76397
G1 F764.6 X114.794 Y110.799 E178.76786
G1 X114.839 Y110.638 E178.77364
G1 X114.595 Y110.536 E178.78279
G1 F766.4 X114.413 Y110.654 E178.79028
G1 F830.5 X114.208 Y110.953 E178.80182
G1 F876.2 X114.094 Y111.173 E178.8093
G1 F821.9 X114.089 Y111.785 E178.829
G1 F795.2 X113.948 Y112.197 E178.84348
G1 X113.613 Y112.366 E178.85596
G1 X113.487 Y112.678 E178.86715
G1 X113.576 Y112.816 E178.87261
G1 X113.775 Y112.784 E178.87932
G1 X113.914 Y112.822 E178.88411
G1 F764.6 X114.096 Y113.019 E178.89339
G1 F611.7 X114.354 Y113.233 E178.90788
G1 F2700 E173.90788
G0 F9000 X114.523 Y113.682
G0 X114.275 Y114.766
G0 X114.287 Y115.89
G1 F2700 E178.90788
G1 F564 X114.506 Y115.733 E178.92052
G1 X114.648 Y115.525 E178.93233
G1 X114.738 Y115.295 E178.94391
G1 X114.611 Y115.19 E178.95164
G1 F547.5 X114.392 Y114.837 E178.97171
G1 F549.4 X114.419 Y114.68 E178.97938
G1 F699.1 X114.546 Y114.454 E178.98918
G1 F873.8 X114.651 Y114.12 E178.99978
G1 F811.4 X114.715 Y113.994 E179.00439
G1 F762.8 X114.743 Y113.772 E179.01215
G1 F727.9 X114.65 Y113.514 E179.02211
G1 F647.8 X114.371 Y113.301 E179.03644
G1 X114.316 Y113.642 E179.05054
G1 F734.6 X114.301 Y113.679 E179.05198
G1 F783.4 X114.318 Y113.99 E179.0625
G1 F666.8 X114.143 Y114.571 E179.08656
G1 F533.7 X114.053 Y114.735 E179.09583
G1 F501.7 X113.902 Y114.834 E179.10535
G1 X113.716 Y114.842 E179.11517
G1 X113.73 Y115.304 E179.13953
G1 X114.029 Y115.346 E179.15545
G1 F531 X114.147 Y115.505 E179.16531
G1 F564 X114.287 Y115.89 E179.18452
G1 F2700 E174.18452
G0 F9000 X114.375 Y115.605
G0 X115.066 Y118.331
G0 X114.425 Y118.691
G1 F2700 E179.18452
G1 F684 X114.854 Y118.287 E179.20731
G1 F750.2 X114.895 Y118.137 E179.21279
G1 F811.4 X114.877 Y118.008 E179.21704
G1 F770.2 X114.772 Y117.804 E179.22492
G1 F779.6 X114.88 Y117.59 E179.23305
G1 F859.7 X114.929 Y117.279 E179.24273
G1 F906.2 X115.052 Y117.196 E179.24707
G1 X115.254 Y117.19 E179.25296
G1 F862 X115.275 Y117.262 E179.25526
G1 F781.5 X115.232 Y117.792 E179.27326
G1 F766.4 X115.283 Y118.118 E179.28465
G1 F731.2 X115.246 Y118.45 E179.29673
G1 F684 X115.271 Y118.689 E179.30602
G1 X114.425 Y118.691 E179.33873
G0 F9000 X114.946 Y118.484
G0 X113.332 Y118.656
G1 F729.5 X113.28 Y118.656 E179.34062
G1 X113.252 Y118.702 E179.34257
G1 X113.279 Y118.748 E179.3445
G1 X113.332 Y118.748 E179.34642
G1 X113.36 Y118.702 E179.34838
G1 F2700 E174.34838
G0 F9000 X110.669 Y118.616
G1 F2700 E179.34838
G1 F726.2 X110.617 Y118.616 E179.35027
G1 X110.589 Y118.662 E179.35223
G1 X110.616 Y118.708 E179.35417
G1 X110.669 Y118.708 E179.3561
G1 X110.697 Y118.662 E179.35807
G0 F9000 X111.453 Y118.644
G1 F679.6 X111.397 Y118.644 E179.36024
G1 X111.367 Y118.694 E179.36251
G1 X111.396 Y118.744 E179.36476
G1 X111.453 Y118.744 E179.36698
G1 X111.483 Y118.694 E179.36925
G1 F2700 E174.36925
G0 F9000 X111.086 Y117.826
G0 X110.569 Y117.77
G0 X107.623 Y118.405
G0 X106.815 Y118.719
G1 F2700 E179.36925
G1 F739.7 X106.763 Y118.719 E179.37111
G1 X106.736 Y118.764 E179.37299
G1 X106.763 Y118.809 E179.37486
G1 X106.815 Y118.809 E179.37672
G1 X106.842 Y118.764 E179.3786
G1 F2700 E174.3786
G0 F9000 X105.312 Y118.622
G0 X105.31 Y118.787
G1 F2700 E179.3786
G1 F655.8 X104.881 Y118.78 E179.3959
G1 X104.877 Y118.539 E179.40562
G1 F681.1 X104.843 Y118.268 E179.41623
G1 F693 X104.892 Y117.905 E179.43021
G1 F678.2 X104.908 Y117.333 E179.45252
G1 X105.055 Y117.343 E179.45827
G1 X105.146 Y117.41 E179.46267
G1 X105.236 Y117.678 E179.4737
G1 X105.409 Y117.84 E179.48294
G1 X105.409 Y117.992 E179.48887
G1 X105.305 Y118.069 E179.49392
G1 F714.8 X105.274 Y118.21 E179.49926
G1 F702.1 X105.301 Y118.381 E179.50578
G1 F655.8 X105.7 Y118.771 E179.52828
G1 X105.31 Y118.787 E179.54402
G1 F2700 E174.54402
;MESH:NONMESH
G0 F300 X105.31 Y118.787 Z3.6
G0 F9000 X105.229 Y118.574
G0 X105.048 Y118.201
G0 X104.002 Y117.723
G0 X103.955 Y105.76
G0 X104.113 Y104.719
G0 X104.964 Y103.376
G0 X105.144 Y102.439
;TIME_ELAPSED:455.106992
;LAYER:17
;TYPE:WALL-OUTER
;MESH:temple3.ply
G1 F2700 E179.54402
G1 F540.8 X104.761 Y102.476 E179.56117
G1 X104.778 Y102.159 E179.57532
G1 F562.8 X104.729 Y101.344 E179.61028
G1 F585.6 X105.211 Y101.34 E179.63012
G1 X105.464 Y101.318 E179.64057
G1 X105.322 Y101.477 E179.64935
G1 X105.233 Y101.666 E179.65795
G1 F570.6 X105.27 Y102.01 E179.67256
G1 F547.9 X105.355 Y102.203 E179.68184
G1 F540.8 X105.357 Y102.491 E179.69467
G1 X105.144 Y102.439 E179.70445
G1 F2700 E174.70445
G0 F9000 X105.206 Y102.211
G0 X105.671 Y114.62
G0 X105.769 Y116.054
G1 F2700 E179.70445
G1 F512.1 X105.708 Y115.972 E179.70926
G1 X105.477 Y115.815 E179.7224
G1 X105.39 Y115.699 E179.72922
G1 X105.278 Y115.381 E179.74509
G1 X105.36 Y115.304 E179.75039
G1 F521.3 X105.52 Y115.037 E179.76478
G1 F571.7 X105.448 Y114.417 E179.79109
G1 F635.6 X105.303 Y114.197 E179.80108
G1 F600.1 X105.198 Y113.924 E179.81283
G1 F533.8 X105.275 Y113.63 E179.82655
G1 F513.9 X105.635 Y113.223 E179.85203
G1 F554.2 X105.698 Y113.592 E179.86831
G1 F608.9 X105.692 Y113.969 E179.88323
G1 F691.8 X105.804 Y114.389 E179.89838
G1 F701.8 X105.998 Y114.97 E179.91941
G1 F578.5 X106.08 Y115.031 E179.92367
G1 F530.9 X106.209 Y115.053 E179.92961
G1 F627.4 X106.24 Y114.963 E179.93327
G1 F766.8 X106.373 Y114.913 E179.93773
G1 X106.464 Y114.938 E179.9407
G1 X106.487 Y115.255 E179.95069
G1 X106.519 Y115.396 E179.95523
G1 X106.489 Y115.471 E179.95777
G1 X106.234 Y115.325 E179.96701
G1 F627.4 X106.205 Y115.233 E179.97071
G1 F530.9 X106.076 Y115.251 E179.97663
G1 X105.976 Y115.321 E179.98217
G1 F521.3 X105.889 Y115.494 E179.99112
G1 F512.1 X105.769 Y116.054 E180.01808
G1 F2700 E175.01808
G0 F9000 X105.663 Y115.732
G0 X105.671 Y114.62
G0 X105.746 Y112.863
G0 X105.664 Y113.117
G1 F2700 E180.01808
G1 F491.3 X105.588 Y112.756 E180.03617
G1 F501.5 X105.34 Y112.506 E180.0531
G1 F495.5 X105.374 Y112.353 E180.06072
G1 F538.8 X105.284 Y111.961 E180.07871
G1 F616.7 X105.43 Y111.635 E180.09267
G1 F695.1 X105.46 Y111.379 E180.10161
G1 F696.8 X105.336 Y111.144 E180.1108
G1 F630.1 X105.104 Y110.965 E180.12201
G1 F610.2 X105.027 Y110.742 E180.13133
G1 X105.367 Y110.563 E180.1465
G1 F630.1 X105.651 Y110.857 E180.16214
G1 F649.9 X105.66 Y110.902 E180.16384
G1 F672.5 X105.842 Y111.273 E180.17865
G1 F671 X105.842 Y111.737 E180.19532
G1 F589.1 X105.821 Y111.916 E180.20269
G1 F520.4 X105.931 Y112.296 E180.22101
G1 F504.1 X106.286 Y112.571 E180.24248
G1 F506.7 X106.363 Y112.683 E180.24895
G1 X106.232 Y112.675 E180.25519
G1 X106.011 Y112.735 E180.26608
G1 F491.3 X105.664 Y113.117 E180.2914
G1 F2700 E175.2914
G0 F9000 X105.77 Y112.787
G0 X105.696 Y112.293
G0 X105.648 Y111.544
G0 X105.238 Y109.681
G0 X105.282 Y109.886
G1 F2700 E180.2914
G1 F532.8 X105.066 Y109.766 E180.30258
G1 X104.936 Y109.602 E180.31204
G1 X104.936 Y109.406 E180.32091
G1 F533.8 X104.991 Y109.256 E180.32812
G1 F582 X105.184 Y109.086 E180.33877
G1 F664.8 X105.492 Y108.624 E180.3589
G1 F654.3 X105.475 Y108.242 E180.37299
G1 F576.2 X105.233 Y107.918 E180.3899
G1 F537.8 X105.384 Y107.74 E180.40036
G1 F517.6 X105.59 Y107.365 E180.42029
G1 F552.1 X105.537 Y107.021 E180.43548
G1 F677.2 X105.362 Y106.758 E180.44672
G1 F713.9 X105.327 Y106.692 E180.44924
G1 F585.6 X105.013 Y106.325 E180.46912
G1 F513.9 X105.012 Y106.245 E180.47288
G1 F513 X104.945 Y105.891 E180.4898
G1 F511.2 X105.157 Y105.856 E180.49993
G1 X105.402 Y105.672 E180.51438
G1 X105.559 Y105.415 E180.52858
G1 F552.1 X105.522 Y105.394 E180.53043
G1 F600.1 X105.508 Y105.204 E180.53809
G1 X105.369 Y104.948 E180.54978
G1 F598.9 X105.28 Y104.879 E180.55432
G1 X105.419 Y104.749 E180.56198
G1 F575.1 X105.585 Y104.344 E180.58032
G1 X105.77 Y104.647 E180.5952
G1 F600.1 X105.893 Y104.905 E180.60668
G1 X105.944 Y104.937 E180.60909
G1 X105.888 Y104.96 E180.61153
G1 X105.621 Y105.423 E180.63299
G1 F552.1 X105.596 Y105.424 E180.63408
G1 F511.2 X105.544 Y105.868 E180.65516
G1 F513 X105.573 Y106.21 E180.67128
G1 F590.3 X105.671 Y106.523 E180.68467
G1 F722.8 X105.814 Y106.75 E180.69362
G1 F669.4 X105.945 Y107.107 E180.70731
G1 F545.9 X106.062 Y107.158 E180.71295
G1 F498.9 X106.397 Y107.171 E180.72914
G1 X106.609 Y107.25 E180.74007
G1 X106.39 Y107.389 E180.7526
G1 X106.088 Y107.601 E180.77043
G1 F508.5 X105.851 Y107.937 E180.78992
G1 F563.9 X105.883 Y108.095 E180.79681
G1 F666.3 X105.904 Y108.377 E180.80704
G1 F685.2 X105.868 Y108.707 E180.81871
G1 F612.8 X105.501 Y109.358 E180.8481
G1 F554.2 X105.442 Y109.635 E180.86042
G1 F532.8 X105.282 Y109.886 E180.87388
G1 F2700 E175.87388
G0 F9000 X105.215 Y109.605
G0 X105.455 Y109.04
G0 X105.628 Y105.074
G0 X106.452 Y104.97
G1 F2700 E180.87388
G1 F619.3 X106.422 Y105.02 E180.87615
G1 X106.365 Y105.02 E180.87837
G1 X106.336 Y104.97 E180.88062
G1 X106.366 Y104.92 E180.88289
G1 X106.422 Y104.92 E180.88507
G1 F2700 E175.88507
G0 F9000 X105.628 Y104.917
G0 X113.193 Y101.224
G1 F2700 E180.88507
G1 F800.7 X113.155 Y101.317 E180.88809
G1 F611.5 X113.044 Y101.683 E180.90317
G1 F483.9 X112.774 Y101.694 E180.91663
G0 F9000 X112.407 Y101.884
G1 F589.1 X111.916 Y101.727 E180.93771
G1 F635.6 X112.126 Y101.64 E180.94633
G1 F701.8 X112.292 Y101.434 E180.95542
G1 F722.8 X112.31 Y101.23 E180.96225
G1 F686.9 X112.518 Y101.538 E180.97529
G1 F556.3 X112.774 Y101.694 E180.98828
G1 F528 X112.407 Y101.884 E181.00714
G0 F9000 X111.916 Y101.727
G1 F594 X111.788 Y101.732 E181.01234
G1 F2700 E176.01234
G0 F9000 X111.226 Y101.767
G0 X110.501 Y101.695
G0 X109.317 Y101.752
G0 X109.719 Y101.728
G1 F2700 E181.01234
G1 F521.3 X109.339 Y101.961 E181.03295
G1 F630.1 X108.844 Y101.965 E181.05188
G1 F645.5 X108.488 Y101.95 E181.06518
G1 F601.4 X107.997 Y101.759 E181.0863
G1 F606.4 X108.324 Y101.588 E181.10096
G1 F600.1 X108.42 Y101.286 E181.11369
G1 F595.2 X108.497 Y101.303 E181.11688
G1 X108.558 Y101.402 E181.12159
G1 F606.4 X108.727 Y101.534 E181.13012
G1 F667.9 X109.055 Y101.565 E181.14201
G1 F717.5 X109.321 Y101.542 E181.15098
G1 F622 X109.572 Y101.682 E181.16211
G1 F515.7 X109.719 Y101.728 E181.16931
G0 F9000 X110.109 Y101.724
G1 F493.8 X110.222 Y101.676 E181.1753
G1 F578.5 X110.509 Y101.448 E181.19057
G1 F632.9 X110.831 Y101.44 E181.20284
G1 F603.9 X111.153 Y101.303 E181.2168
G1 F587.9 X111.226 Y101.509 E181.22576
G1 F579.7 X111.321 Y101.596 E181.23112
G1 F583.2 X111.597 Y101.724 E181.24369
G1 F589.1 X111.788 Y101.732 E181.25151
G1 X111.565 Y101.805 E181.26111
G1 F583.2 X111.306 Y101.944 E181.27326
G1 F579.7 X110.975 Y101.891 E181.2872
G1 F607.7 X110.772 Y101.898 E181.29525
G1 F647 X110.494 Y101.884 E181.30562
G1 F547.9 X110.109 Y101.724 E181.32396
G1 F452.2 X109.88 Y101.677 E181.33642
G1 F456.5 X109.719 Y101.728 E181.34534
G1 F2700 E176.34534
G0 F9000 X109.237 Y101.75
G0 X107.296 Y101.742
G0 X106.614 Y101.266
G1 F2700 E181.34534
G1 F698.4 X106.803 Y101.707 E181.36189
G1 F482.3 X107.11 Y101.716 E181.37724
G1 F376.9 X107.297 Y101.697 E181.38926
G1 F2700 E176.38926
G0 F9000 X107.311 Y101.706
G0 X107.898 Y102.689
G0 X108.343 Y102.869
G0 X111.583 Y102.836
G0 X113.508 Y102.634
G0 X114.822 Y102.352
G1 F2700 E181.38926
G1 F567.2 X114.492 Y102.355 E181.40328
G1 X114.454 Y102.27 E181.40724
G1 F572.8 X114.562 Y101.965 E181.42085
G1 F565 X114.545 Y101.765 E181.42941
G1 F551 X114.249 Y101.358 E181.45143
G1 X114.231 Y101.258 E181.45587
G1 X114.59 Y101.396 E181.47269
G1 X115.06 Y101.331 E181.49344
G1 X115.037 Y101.656 E181.50769
G1 F569.5 X115.049 Y101.964 E181.52074
G1 F578.5 X115.042 Y102.089 E181.52595
G1 F567.2 X115.049 Y102.384 E181.53849
G1 X114.822 Y102.352 E181.54823
G1 F2700 E176.54823
G0 F9000 X114.866 Y102.186
G0 X114.116 Y106.932
G0 X113.881 Y107.367
;TYPE:WALL-INNER
G1 F2700 E181.54823
G1 F575.1 X113.944 Y107.595 E181.55815
G1 F574 X114.062 Y107.845 E181.56975
G0 F9000 X114.116 Y106.932
G0 X114.431 Y106.34
G0 X114.322 Y106.524
;TYPE:WALL-OUTER
G1 F509.4 X114.75 Y106.317 E181.59225
G1 F534.8 X114.896 Y105.854 E181.61413
G1 F552.1 X114.516 Y105.716 E181.63178
G1 F528 X114.285 Y105.498 E181.64628
G1 F526 X114.313 Y105.813 E181.66076
G1 F550 X114.298 Y106.131 E181.67471
G1 F527 X114.322 Y106.524 E181.69272
G0 F9000 X114.471 Y106.271
G0 X114.462 Y105.856
G0 X114.133 Y105.005
G0 X114.268 Y105.44
G1 F544.8 X114.258 Y105.172 E181.70458
G1 F601.4 X114.391 Y104.73 E181.72308
G1 F618 X114.271 Y104.334 E181.73922
G1 X114.205 Y104.199 E181.74508
G1 X114.107 Y104.492 E181.75713
G1 X113.898 Y104.766 E181.77057
G1 F579.7 X113.698 Y104.897 E181.78051
G1 X113.901 Y105.006 E181.79009
G1 F587.9 X114.157 Y105.272 E181.80522
G1 F534.8 X114.268 Y105.44 E181.8143
G0 F9000 X113.599 Y104.89
G1 F436.5 X113.557 Y104.961 E181.81885
G1 X113.475 Y104.961 E181.82338
G1 X113.433 Y104.89 E181.82793
G1 X113.475 Y104.819 E181.83249
G1 X113.557 Y104.819 E181.83701
G1 F2700 E176.83701
G0 F9000 X114.114 Y104.883
G0 X114.563 Y109.094
G0 X114.624 Y109.725
G1 F2700 E181.83701
G1 F563.9 X114.953 Y109.506 E181.85391
G1 X114.992 Y109.403 E181.85861
G1 F565 X114.933 Y109.206 E181.86738
G1 X114.875 Y109.158 E181.8706
G1 F647 X114.637 Y108.855 E181.88495
G1 F756.8 X114.384 Y108.563 E181.89725
G1 F741.3 X114.361 Y108.242 E181.90772
G1 F724.6 X114.533 Y107.978 E181.9182
G1 X114.681 Y107.807 E181.92572
G1 F719.2 X114.353 Y107.475 E181.94136
G1 F708.7 X114.336 Y106.973 E181.95844
G1 F607.7 X114.274 Y106.642 E181.9718
G1 F598.9 X113.96 Y106.797 E181.98589
G1 F701.8 X113.782 Y106.912 E181.99317
G1 F724.6 X113.461 Y106.912 E182.00384
G1 X113.267 Y107.024 E182.01129
G1 X113.154 Y107.219 E182.01879
G1 X113.492 Y107.625 E182.03636
G1 X113.623 Y107.998 E182.04951
G1 X113.597 Y108.398 E182.06284
G1 X113.451 Y108.661 E182.07285
G1 X113.64 Y108.513 E182.08083
G1 X113.804 Y108.526 E182.0863
G1 F741.3 X114.062 Y108.762 E182.09767
G1 F737.5 X114.367 Y109.129 E182.11326
G1 F632.9 X114.457 Y109.394 E182.12392
G1 F563.9 X114.476 Y109.523 E182.12949
G1 X114.624 Y109.725 E182.1402
G1 F2700 E177.1402
G0 F9000 X114.675 Y109.432
G0 X114.287 Y111.637
G0 X114.286 Y112.329
;TYPE:WALL-INNER
G1 F2700 E182.1402
G1 F719.2 X114.118 Y112.505 E182.14835
G1 F2700 E177.14835
G0 F9000 X114.205 Y112.871
G0 X114.332 Y114.523
G0 X114.153 Y115.019
G1 F2700 E182.14835
G1 F698.4 X114.386 Y115.365 E182.16274
G0 F9000 X114.245 Y116.058
;TYPE:WALL-OUTER
G1 F724.6 X114.48 Y115.839 E182.17343
G1 X114.588 Y115.78 E182.17752
G1 X114.729 Y115.574 E182.18582
G1 X114.874 Y115.284 E182.19661
G1 X114.751 Y115.201 E182.20154
G1 X114.565 Y114.932 E182.21242
G1 F741.3 X114.519 Y114.709 E182.21982
G1 F777.1 X114.576 Y114.356 E182.23091
G1 F754.8 X114.703 Y114.067 E182.24099
G1 F688.5 X114.758 Y113.762 E182.25184
G1 F627.4 X114.696 Y113.532 E182.26099
G1 F570.6 X114.362 Y113.28 E182.27867
G1 F597.6 X114.302 Y113.66 E182.29418
G1 F693.4 X114.31 Y114.025 E182.30687
G1 F737.5 X114.203 Y114.342 E182.3178
G1 F739.4 X113.921 Y114.686 E182.3323
G1 F728.3 X113.585 Y114.734 E182.34353
G1 F724.6 X113.574 Y115.224 E182.35984
G1 X113.507 Y115.476 E182.36851
G1 X113.551 Y115.543 E182.37117
G1 X113.727 Y115.354 E182.37976
G1 X113.848 Y115.341 E182.38381
G1 X113.975 Y115.424 E182.38886
G1 X114.115 Y115.701 E182.39918
G1 X114.245 Y116.058 E182.41182
G1 F2700 E177.41182
G0 F9000 X114.352 Y115.611
G0 X114.292 Y114.881
G0 X114.332 Y114.523
G0 X114.205 Y112.871
G0 X114.31 Y113.142
G1 F2700 E182.41182
G1 F555.3 X114.457 Y112.724 E182.43105
G1 F724.6 X114.752 Y112.436 E182.44476
G1 X114.67 Y112.231 E182.45211
G1 X114.702 Y111.85 E182.46482
G1 F730.1 X114.486 Y111.552 E182.47697
G1 F726.4 X114.433 Y111.224 E182.488
G1 F686.9 X114.651 Y110.974 E182.49963
G1 F657.3 X114.82 Y110.892 E182.50652
G1 F655.8 X114.812 Y110.784 E182.5105
G1 X114.872 Y110.649 E182.51593
G1 X114.583 Y110.514 E182.52766
G1 F657.3 X114.412 Y110.62 E182.53503
G1 F686.9 X114.072 Y111.131 E182.55657
G1 F735.7 X114.08 Y111.735 E182.57636
G1 F747 X113.955 Y112.135 E182.58988
G1 F731.9 X113.618 Y112.316 E182.60248
G1 F724.6 X113.458 Y112.541 E182.61166
G1 X113.441 Y112.649 E182.61529
G1 X113.549 Y112.837 E182.62251
G1 X113.86 Y112.812 E182.63288
G1 X113.971 Y112.914 E182.6379
G1 F555.3 X114.31 Y113.142 E182.65563
G1 F2700 E177.65563
G0 F9000 X114.185 Y112.793
G0 X113.431 Y113.703
G0 X113.063 Y113.98
G0 X112.686 Y114.533
G0 X112.606 Y115.512
G0 X112.708 Y115.805
G0 X113.858 Y117.978
G0 X114.789 Y118.685
G1 F2700 E182.65563
G1 F624.7 X114.411 Y118.691 E182.67022
G1 F631.5 X114.873 Y118.264 E182.69423
G1 F695.1 X114.908 Y118.121 E182.69933
G1 F743.2 X114.887 Y117.983 E182.70386
G1 F703.5 X114.777 Y117.799 E182.7112
G1 F713.9 X114.89 Y117.595 E182.71907
G1 F785.5 X114.939 Y117.277 E182.72895
G1 F832.9 X115.053 Y117.193 E182.73304
G1 F791.9 X115.287 Y117.185 E182.74017
G1 F719.2 X115.24 Y117.784 E182.7603
G1 F705.2 X115.291 Y118.103 E182.77134
G1 F669.4 X115.251 Y118.448 E182.78385
G1 F620.7 X115.274 Y118.691 E182.79333
G1 X114.789 Y118.685 E182.81216
G0 F9000 X114.939 Y118.484
G0 X113.341 Y118.634
G1 F622 X113.285 Y118.634 E182.81433
G1 X113.255 Y118.684 E182.81659
G1 X113.284 Y118.734 E182.81883
G1 X113.341 Y118.734 E182.82104
G1 X113.371 Y118.684 E182.8233
G1 F2700 E177.8233
G0 F9000 X110.636 Y118.654
G1 F2700 E182.8233
G1 F648.4 X110.713 Y118.642 E182.82619
G1 F747 X111.048 Y118.711 E182.83723
G1 F685.2 X111.421 Y118.67 E182.85043
G0 F9000 X110.032 Y118.655
G1 F867.8 X109.971 Y118.69 E182.85238
G1 X110.032 Y118.725 E182.85433
G1 X110.053 Y118.69 E182.85547
G0 F9000 X108.612 Y118.703
G1 F649.9 X108.922 Y118.625 E182.86732
G1 F989.3 X109.181 Y118.546 E182.87392
G1 F1073.5 X109.474 Y118.599 E182.8806
G1 F2700 E177.8806
G0 F9000 X106.829 Y118.691
G1 F2700 E182.8806
G1 F616.7 X106.773 Y118.691 E182.88279
G1 X106.743 Y118.741 E182.88507
G1 X106.772 Y118.791 E182.88733
G1 X106.829 Y118.791 E182.88956
G1 X106.859 Y118.741 E182.89184
G1 F2700 E177.89184
G0 F9000 X105.326 Y118.62
G0 X105.309 Y118.778
G1 F2700 E182.89184
G1 F579.7 X104.892 Y118.774 E182.90917
G1 F592.7 X104.873 Y118.382 E182.92513
G1 F597.6 X104.905 Y117.971 E182.94176
G1 F587.9 X104.915 Y117.344 E182.96746
G1 X105.052 Y117.353 E182.97309
G1 X105.13 Y117.414 E182.97715
G1 X105.205 Y117.65 E182.9873
G1 X105.421 Y117.899 E183.00081
G1 F601.4 X105.347 Y118.283 E183.01649
G1 F596.4 X105.361 Y118.434 E183.02262
G1 F579.7 X105.694 Y118.765 E183.04214
G1 X105.309 Y118.778 E183.05815
G1 F2700 E178.05815
;MESH:NONMESH
G0 F300 X105.309 Y118.778 Z3.8
G0 F9000 X105.24 Y118.568
G0 X105.053 Y118.184
G0 X103.993 Y118.021
G0 X103.955 Y105.764
G0 X104.126 Y104.692
G0 X104.959 Y103.378
G0 X105.141 Y102.436
;TIME_ELAPSED:475.629300
;LAYER:18
;TYPE:WALL-OUTER
;MESH:temple3.ply
G1 F2700 E183.05815
G1 F651.4 X104.767 Y102.471 E183.07489
G1 X104.779 Y102.159 E183.08881
G1 F680.6 X104.732 Y101.342 E183.12372
G1 F712.6 X105.47 Y101.32 E183.1538
G1 X105.318 Y101.455 E183.16208
G1 X105.222 Y101.675 E183.17186
G1 F714.1 X105.228 Y101.876 E183.18004
G1 F682 X105.356 Y102.196 E183.19471
G1 F651.4 X105.359 Y102.479 E183.20732
G1 X105.141 Y102.436 E183.21723
G1 F2700 E178.21723
G0 F9000 X105.188 Y102.209
G0 X104.968 Y103.374
G0 X104.123 Y104.654
G0 X103.981 Y105.7
G0 X103.968 Y118.689
G0 X104.011 Y119.355
G0 X104.523 Y119.685
G0 X106.706 Y119.66
G0 X107.267 Y119.58
G0 X107.748 Y119.036
G0 X107.443 Y114.956
G0 X107.132 Y114.299
G0 X106.601 Y114.06
G0 X105.772 Y116.028
G1 F2700 E183.21723
G1 F610.4 X105.653 Y115.901 E183.2255
G1 X105.39 Y115.704 E183.24113
G1 X105.271 Y115.38 E183.25755
G1 X105.356 Y115.303 E183.26301
G1 F671.5 X105.515 Y115.053 E183.27582
G1 F797.2 X105.453 Y114.455 E183.29771
G1 F827.4 X105.206 Y114.006 E183.31569
G1 F696.9 X105.265 Y113.637 E183.33126
G1 F616.9 X105.639 Y113.222 E183.35755
G1 F658.8 X105.699 Y113.613 E183.37499
G1 F706.8 X105.7 Y113.934 E183.38817
G1 F791.8 X105.754 Y114.248 E183.39985
G1 F812 X106.005 Y114.971 E183.42722
G1 F680.6 X106.102 Y115.035 E183.43218
G1 F721.4 X106.398 Y114.91 E183.44511
G1 F845.4 X106.464 Y114.918 E183.44739
G1 X106.557 Y115.117 E183.45493
G1 X106.59 Y115.426 E183.4656
G1 X106.52 Y115.478 E183.4686
G1 F721.4 X106.097 Y115.267 E183.48762
G1 F629.1 X105.978 Y115.339 E183.49404
G1 F620.2 X105.889 Y115.501 E183.50269
G1 F610.4 X105.772 Y116.028 E183.52837
G1 F2700 E178.52837
G0 F9000 X105.683 Y115.7
G0 X105.67 Y114.608
G0 X105.755 Y112.855
G0 X105.667 Y113.117
G1 F2700 E183.52837
G1 F594.8 X105.598 Y112.751 E183.54655
G1 F603.1 X105.337 Y112.498 E183.56405
G1 F593.8 X105.369 Y112.343 E183.57179
G1 F641.9 X105.278 Y111.959 E183.58964
G1 F730.5 X105.431 Y111.652 E183.60327
G1 F847.5 X105.494 Y111.36 E183.61351
G1 F879.5 X105.39 Y111.144 E183.62142
G1 F770.8 X105.131 Y111.013 E183.63235
G1 F727.4 X105.009 Y110.743 E183.64418
G1 X105.191 Y110.672 E183.65197
G1 X105.406 Y110.535 E183.66215
G1 F749.3 X105.645 Y110.816 E183.67644
G1 F772.5 X105.654 Y110.858 E183.67806
G1 F812 X105.859 Y111.272 E183.69458
G1 F835.3 X105.854 Y111.657 E183.70796
G1 F719.9 X105.825 Y111.918 E183.71855
G1 F622.4 X105.933 Y112.288 E183.73653
G1 F607.3 X106.298 Y112.545 E183.75787
G1 F611.5 X106.416 Y112.691 E183.76678
G1 X106.378 Y112.73 E183.76937
G1 X106.233 Y112.681 E183.77664
G1 X106.025 Y112.733 E183.78682
G1 F594.8 X105.667 Y113.117 E183.81244
G1 F2700 E178.81244
G0 F9000 X105.779 Y112.779
G0 X105.704 Y112.29
G0 X105.655 Y111.565
G0 X105.246 Y109.702
G0 X105.294 Y109.909
G1 F2700 E183.81244
G1 F629.1 X104.981 Y109.683 E183.83026
G1 X104.938 Y109.6 E183.83457
G1 X104.939 Y109.41 E183.84334
G1 X104.996 Y109.256 E183.85092
G1 F688.7 X105.126 Y109.177 E183.85733
G1 F845.4 X105.476 Y108.681 E183.87818
G1 F931.1 X105.517 Y108.569 E183.8819
G1 F823.5 X105.492 Y108.235 E183.8937
G1 F698.3 X105.407 Y108.097 E183.90044
G1 F651.4 X105.23 Y107.913 E183.91182
G1 F637.2 X105.422 Y107.701 E183.92485
G1 F641.9 X105.606 Y107.355 E183.94258
G1 F696.9 X105.543 Y107.019 E183.95682
G1 F813.9 X105.484 Y106.938 E183.9604
G1 F868.6 X105.337 Y106.694 E183.96992
G1 F706.8 X105.017 Y106.311 E183.99042
G1 F613.7 X104.963 Y105.885 E184.01074
G1 F612.6 X105.158 Y105.85 E184.02013
G1 F609.4 X105.411 Y105.662 E184.03514
G1 F590.8 X105.583 Y105.41 E184.05014
G1 X105.55 Y105.725 E184.0657
G1 F609.4 X105.571 Y106.17 E184.08693
G1 F711.1 X105.68 Y106.524 E184.10205
G1 F875.1 X105.819 Y106.749 E184.11082
G1 F802.7 X105.949 Y107.108 E184.12463
G1 F650.2 X106.106 Y107.16 E184.13202
G1 F593.8 X106.404 Y107.153 E184.14659
G1 X106.629 Y107.234 E184.15828
G1 X106.56 Y107.323 E184.16379
G1 X106.302 Y107.499 E184.17906
G1 X106.094 Y107.613 E184.19066
G1 F621.3 X105.862 Y107.95 E184.20978
G1 F698.3 X105.889 Y108.084 E184.21546
G1 F786.4 X105.918 Y108.573 E184.23354
G1 F886.2 X105.82 Y108.81 E184.24195
G1 F782.9 X105.506 Y109.373 E184.26585
G1 F644.2 X105.446 Y109.664 E184.27924
G1 F629.1 X105.294 Y109.909 E184.29255
G1 F2700 E179.29255
G0 F9000 X105.234 Y109.623
G0 X105.476 Y109.024
G0 X104.496 Y108.472
G0 X104.23 Y108.621
G0 X103.999 Y109.233
G0 X103.968 Y118.689
G0 X104.011 Y119.355
G0 X104.523 Y119.685
G0 X106.706 Y119.66
G0 X107.267 Y119.58
G0 X107.748 Y119.036
G0 X107.893 Y112.85
G0 X107.544 Y106.758
G0 X106.499 Y105.916
G0 X105.585 Y105.356
G1 F2700 E184.29255
G1 F631.4 X105.573 Y105.265 E184.29677
G1 F643 X105.324 Y104.869 E184.31789
G1 F696.9 X105.449 Y104.755 E184.32494
G1 F725.9 X105.561 Y104.314 E184.34314
G1 X105.627 Y104.19 E184.34875
G1 X105.659 Y104.395 E184.35705
G1 X105.892 Y104.905 E184.37948
G1 F704 X105.941 Y104.932 E184.38178
G1 F663.8 X105.585 Y105.356 E184.406
G0 F9000 X106.457 Y104.968
G1 F706.8 X106.426 Y105.02 E184.40849
G1 X106.366 Y105.02 E184.41095
G1 X106.335 Y104.968 E184.41344
G1 X106.366 Y104.916 E184.41592
G1 X106.426 Y104.916 E184.41839
G1 F2700 E179.41839
G0 F9000 X105.631 Y104.924
G0 X106.515 Y104.041
G0 X107.87 Y102.719
G0 X109.74 Y101.833
G1 F2700 E184.41839
G1 F829.4 X109.373 Y101.975 E184.43216
G1 F825.5 X108.833 Y101.981 E184.45116
G1 F755.8 X108.544 Y101.96 E184.46229
G1 F699.7 X108.442 Y101.965 E184.46653
G1 F695.6 X108 Y101.779 E184.48654
G1 X108.315 Y101.578 E184.50214
G1 F699.7 X108.441 Y101.301 E184.51477
G1 X108.502 Y101.312 E184.51734
G1 F709.7 X108.722 Y101.534 E184.53013
G1 F779.4 X109.008 Y101.57 E184.54086
G1 F839.4 X109.323 Y101.546 E184.55179
G1 F829.4 X109.693 Y101.657 E184.56531
G1 X109.74 Y101.833 E184.57169
G1 F2700 E179.57169
G0 F9000 X109.294 Y101.766
G0 X109.952 Y102.687
G0 X109.725 Y118.941
G0 X109.995 Y119.374
G0 X110.511 Y119.57
G0 X113.972 Y119.597
G0 X115.491 Y119.594
G0 X116.048 Y119.362
G0 X116.21 Y118.725
G0 X116.021 Y100.999
G0 X115.557 Y100.381
G0 X113.873 Y100.295
G0 X112.851 Y100.396
G0 X113.191 Y101.229
G1 F2700 E184.57169
G1 F983.6 X113.154 Y101.315 E184.57445
G1 F725.9 X113.065 Y101.689 E184.58983
G1 F565 X112.75 Y101.704 E184.60604
G0 F9000 X112.305 Y101.88
G1 F712.6 X112.205 Y101.765 E184.61224
G1 F601 X112.107 Y101.735 E184.6172
G1 X112.184 Y101.686 E184.62161
G1 F712.6 X112.216 Y101.537 E184.62781
G1 F736.6 X112.277 Y101.575 E184.63065
G1 F640.7 X112.36 Y101.459 E184.63711
G1 X112.454 Y101.559 E184.64333
G1 F752.5 X112.57 Y101.525 E184.64799
G1 F727.4 X112.649 Y101.661 E184.65427
G1 F584.9 X112.75 Y101.704 E184.65972
G1 X112.644 Y101.758 E184.66563
G1 F727.4 X112.552 Y101.886 E184.67192
G1 F752.5 X112.34 Y101.818 E184.68051
G1 F736.6 X112.305 Y101.88 E184.68331
G0 F9000 X112.107 Y101.735
G1 F604.1 X111.641 Y101.766 E184.70576
G1 F625.8 X111.333 Y101.96 E184.72265
G1 F655.1 X110.977 Y101.908 E184.73859
G1 F702.6 X110.767 Y101.914 E184.74728
G1 F686 X110.471 Y101.896 E184.75983
G1 F596.9 X110.074 Y101.713 E184.78109
G1 F588.8 X110.215 Y101.668 E184.78839
G1 F683.3 X110.518 Y101.444 E184.8044
G1 F724.4 X110.847 Y101.434 E184.81759
G1 F683.3 X111.17 Y101.34 E184.83188
G1 F656.3 X111.256 Y101.563 E184.84246
G1 F626.9 X111.641 Y101.766 E184.86262
G1 F2700 E179.86262
G0 F9000 X111.27 Y101.782
G0 X110.546 Y101.704
G0 X110.074 Y101.713
G1 F2700 E184.86262
G1 F533.9 X109.878 Y101.684 E184.87339
G1 F532.3 X109.709 Y101.733 E184.88299
G1 F2700 E179.88299
G0 F9000 X109.294 Y101.766
G0 X108.425 Y101.751
G0 X107.937 Y101.775
G1 F2700 E184.88299
G1 F653.9 X107.782 Y101.777 E184.88987
G0 F9000 X107.313 Y101.743
G0 X106.608 Y101.256
G1 F1015 X106.662 Y101.359 E184.8932
G1 F819.6 X106.814 Y101.73 E184.9074
G1 F618 X106.949 Y101.754 E184.91384
G1 F493.9 X107.236 Y101.728 E184.93078
G1 F422.2 X107.309 Y101.712 E184.93592
G1 F2700 E179.93592
G0 F9000 X107.87 Y102.719
G0 X108.294 Y102.889
G0 X111.353 Y102.899
G0 X113.496 Y102.652
G0 X114.824 Y102.35
G1 F2700 E184.93592
G1 F682 X114.485 Y102.352 E184.95035
G1 X114.444 Y102.265 E184.95445
G1 F688.7 X114.558 Y101.967 E184.9679
G1 F676.7 X114.541 Y101.769 E184.97643
G1 F658.8 X114.255 Y101.365 E184.99824
G1 X114.235 Y101.249 E185.00343
G1 X114.513 Y101.367 E185.01674
G1 X114.66 Y101.387 E185.02327
G1 X115.064 Y101.326 E185.04128
G1 X115.036 Y101.661 E185.05609
G1 F683.3 X115.047 Y101.966 E185.06906
G1 F696.9 X115.04 Y102.076 E185.07365
G1 F683.3 X115.046 Y102.382 E185.08666
G1 F682 X114.824 Y102.35 E185.09621
G1 F2700 E180.09621
G0 F9000 X114.868 Y102.188
G0 X114.848 Y103.268
G0 X115.889 Y105.506
G0 X116.21 Y118.725
G0 X116.048 Y119.362
G0 X115.491 Y119.594
G0 X111.162 Y119.578
G0 X110.511 Y119.57
G0 X109.995 Y119.374
G0 X109.725 Y118.941
G0 X109.793 Y117.874
G0 X112.299 Y106.923
G0 X112.619 Y106.397
G0 X112.908 Y106.176
G0 X113.38 Y106.03
G0 X113.876 Y107.377
;TYPE:WALL-INNER
G1 F2700 E185.09621
G1 F652.7 X113.967 Y107.658 E185.10935
G1 F660.1 X114.051 Y107.838 E185.11808
G0 F9000 X114.13 Y106.893
G0 X114.426 Y106.344
G0 X114.32 Y106.524
;TYPE:WALL-OUTER
G1 F608.3 X114.751 Y106.307 E185.14112
G1 F631.4 X114.913 Y105.841 E185.1638
G1 F646.6 X114.502 Y105.716 E185.18309
G1 F610.4 X114.284 Y105.521 E185.197
G1 F603.1 X114.324 Y105.745 E185.20796
G1 F639.5 X114.296 Y106.12 E185.22503
G1 F629.1 X114.32 Y106.524 E185.24371
G0 F9000 X114.466 Y106.275
G0 X114.477 Y105.92
G0 X114.284 Y105.521
G1 F579.1 X114.217 Y105.293 E185.25562
G0 F9000 X114.218 Y105.28
G1 F636 X114.223 Y105.175 E185.26042
G1 F649 X114.396 Y104.801 E185.27885
G1 F712.6 X114.205 Y104.201 E185.30451
G1 F747.7 X114.113 Y104.481 E185.31595
G1 X113.9 Y104.762 E185.32964
G1 F704 X113.7 Y104.873 E185.33908
G1 X113.902 Y105.002 E185.34896
G1 F696.9 X114.218 Y105.28 E185.3665
G0 F9000 X113.597 Y104.886
G1 F515 X113.554 Y104.958 E185.37122
G1 X113.471 Y104.958 E185.3759
G1 X113.429 Y104.886 E185.3806
G1 X113.472 Y104.814 E185.38533
G1 X113.554 Y104.814 E185.38995
G1 F2700 E180.38995
G0 F9000 X114.116 Y104.878
G0 X113.379 Y105.993
G0 X112.976 Y106.124
G0 X112.619 Y106.397
G0 X112.299 Y106.923
G0 X109.793 Y117.874
G0 X109.725 Y118.941
G0 X109.995 Y119.374
G0 X110.511 Y119.57
G0 X113.972 Y119.597
G0 X115.491 Y119.594
G0 X116.048 Y119.362
G0 X116.21 Y118.725
G0 X115.962 Y109.366
G0 X115.755 Y108.733
G0 X115.346 Y108.354
G0 X114.639 Y109.752
G1 F2700 E185.38995
G1 F652.7 X114.744 Y109.654 E185.39634
G1 X114.97 Y109.509 E185.40829
G1 X115.003 Y109.431 E185.41206
G1 X114.931 Y109.208 E185.42248
G1 X114.872 Y109.159 E185.42589
G1 F760.7 X114.523 Y108.732 E185.44694
G1 F899.9 X114.352 Y108.503 E185.45616
G1 F881.7 X114.35 Y108.242 E185.46475
G1 F872.9 X114.539 Y107.965 E185.47591
G1 X114.69 Y107.806 E185.4832
G1 X114.423 Y107.548 E185.49555
G1 X114.345 Y107.284 E185.50471
G1 F739.8 X114.269 Y106.638 E185.53023
G1 F717 X113.961 Y106.797 E185.54427
G1 F841.4 X113.788 Y106.915 E185.5515
G1 F872.9 X113.445 Y106.892 E185.56293
G1 X113.272 Y106.985 E185.56946
G1 X113.172 Y107.152 E185.57594
G1 X113.294 Y107.402 E185.58519
G1 X113.466 Y107.622 E185.59448
G1 X113.607 Y108.011 E185.60824
G1 X113.575 Y108.41 E185.62155
G1 X113.364 Y108.732 E185.63436
G1 X113.366 Y108.779 E185.63592
G1 X113.659 Y108.576 E185.64778
G1 X113.755 Y108.553 E185.65106
G1 X113.877 Y108.594 E185.65534
G1 F893 X114.229 Y108.977 E185.67225
G1 F790 X114.415 Y109.278 E185.68526
G1 F674.1 X114.473 Y109.529 E185.69635
G1 F652.7 X114.639 Y109.752 E185.70872
G1 F2700 E180.70872
G0 F9000 X114.674 Y109.455
G0 X114.281 Y111.671
G0 X114.287 Y112.323
;TYPE:WALL-INNER
G1 F2700 E185.70872
G1 F835.3 X114.12 Y112.492 E185.71698
G1 F2700 E180.71698
G0 F9000 X114.204 Y112.866
G0 X114.343 Y114.5
G0 X114.143 Y115.046
G1 F2700 E185.71698
G1 F812 X114.335 Y115.272 E185.72758
G1 F911.7 X114.393 Y115.363 E185.73102
G0 F9000 X114.247 Y116.043
;TYPE:WALL-OUTER
G1 F872.9 X114.468 Y115.838 E185.74104
G1 X114.685 Y115.669 E185.75019
G1 X114.84 Y115.348 E185.76205
G1 X114.905 Y115.282 E185.76513
G1 X114.78 Y115.212 E185.76989
G1 X114.568 Y114.936 E185.78147
G1 X114.533 Y114.708 E185.78914
G1 F904.6 X114.581 Y114.35 E185.80074
G1 F897.6 X114.704 Y114.107 E185.80954
G1 F835.3 X114.783 Y113.809 E185.82026
G1 F733.6 X114.712 Y113.547 E185.831
G1 F638.3 X114.354 Y113.266 E185.8517
G1 F680.6 X114.309 Y113.68 E185.86947
G1 F812 X114.309 Y114.04 E185.88234
G1 F884 X114.182 Y114.359 E185.89362
G1 F893 X113.945 Y114.645 E185.90569
G1 F872.9 X113.858 Y114.689 E185.90893
G1 X113.585 Y114.715 E185.91806
G1 X113.553 Y115.221 E185.93492
G1 X113.447 Y115.483 E185.94432
G1 X113.539 Y115.598 E185.94922
G1 X113.762 Y115.446 E185.95819
G1 X113.886 Y115.423 E185.96239
G1 X114.021 Y115.502 E185.96759
G1 X114.247 Y116.043 E185.98709
G1 F2700 E180.98709
G0 F9000 X114.339 Y115.608
G0 X114.299 Y114.862
G0 X114.343 Y114.5
G0 X114.204 Y112.866
G0 X114.291 Y113.126
G1 F2700 E185.98709
G1 F759.1 X114.463 Y112.72 E186.00396
G1 F872.9 X114.763 Y112.436 E186.0177
G1 X114.679 Y112.228 E186.02516
G1 X114.718 Y111.855 E186.03763
G1 F897.6 X114.465 Y111.563 E186.05013
G1 F890.7 X114.423 Y111.217 E186.06149
G1 F817.7 X114.648 Y110.966 E186.07346
G1 F777.7 X114.846 Y110.884 E186.08146
G1 X114.896 Y110.663 E186.08992
G1 X114.572 Y110.494 E186.10356
G1 F819.6 X114.378 Y110.609 E186.11155
G1 F918.9 X114.118 Y111.053 E186.12781
G1 F972.6 X114.065 Y111.22 E186.13304
G1 F916.5 X114.071 Y111.735 E186.14935
G1 F872.9 X113.96 Y112.109 E186.16233
G1 X113.614 Y112.282 E186.1752
G1 X113.422 Y112.549 E186.18613
G1 X113.409 Y112.652 E186.18959
G1 X113.527 Y112.861 E186.19757
G1 F812 X113.838 Y112.81 E186.20884
G1 F712.6 X114.291 Y113.126 E186.23134
G1 F2700 E181.23134
G0 F9000 X114.185 Y112.788
G0 X113.432 Y113.743
G0 X112.988 Y113.993
G0 X109.793 Y117.874
G0 X109.725 Y118.941
G0 X109.995 Y119.374
G0 X110.511 Y119.57
G0 X113.972 Y119.597
G0 X115.491 Y119.594
G0 X116.048 Y119.362
G0 X116.179 Y118.846
G0 X116.141 Y118.071
G0 X114.769 Y118.689
G1 F2700 E186.23134
G1 F762.4 X114.345 Y118.696 E186.24749
G1 X114.606 Y118.482 E186.26034
G1 X114.881 Y118.291 E186.2731
G1 F839.4 X114.918 Y118.146 E186.27827
G1 F890.7 X114.862 Y117.869 E186.28748
G1 F851.6 X114.791 Y117.78 E186.29136
G1 X114.949 Y117.53 E186.30145
G1 F862.1 X115.229 Y117.56 E186.31093
G1 F881.7 X115.298 Y118.126 E186.3297
G1 F821.6 X115.259 Y118.458 E186.34152
G1 F762.4 X115.285 Y118.697 E186.35067
G1 X114.769 Y118.689 E186.37033
G0 F9000 X114.949 Y118.492
G0 X115.099 Y117.808
G0 X115.094 Y117.548
G1 F503.1 X115.112 Y117.362 E186.38111
G1 F2700 E181.38111
G0 F9000 X115.099 Y117.808
G0 X113.371 Y118.674
G1 F2700 E186.38111
G1 F742.9 X113.341 Y118.724 E186.38339
G1 X113.284 Y118.724 E186.38562
G1 X113.255 Y118.674 E186.38788
G1 X113.285 Y118.624 E186.39015
G1 X113.341 Y118.624 E186.39234
G0 F9000 X112.541 Y118.619
G1 F812 X112.489 Y118.619 E186.3942
G1 X112.462 Y118.664 E186.39608
G1 X112.489 Y118.709 E186.39795
G1 X112.541 Y118.709 E186.39981
G1 X112.568 Y118.664 E186.40169
G1 F2700 E181.40169
G0 F9000 X110.63 Y118.662
G1 F2700 E186.40169
G1 F777.7 X110.717 Y118.652 E186.40496
G1 F795.4 X111.084 Y118.718 E186.41857
G1 F736.6 X111.42 Y118.666 E186.43197
G1 F2700 E181.43197
G0 F9000 X111.045 Y117.827
G0 X109.897 Y117.861
G0 X107.727 Y118.629
G0 X106.835 Y118.681
G1 F2700 E186.43197
G1 F718.5 X106.777 Y118.681 E186.43432
G1 X106.746 Y118.732 E186.43673
G1 X106.776 Y118.783 E186.43912
G1 X106.835 Y118.783 E186.4415
G1 X106.866 Y118.732 E186.44391
G1 F2700 E181.44391
G0 F9000 X105.331 Y118.621
G0 X105.311 Y118.779
G1 F2700 E186.44391
G1 F695.6 X104.891 Y118.775 E186.46145
G1 F705.4 X104.869 Y118.399 E186.47695
G1 F714.1 X104.905 Y117.985 E186.49385
G1 F712.6 X104.916 Y117.341 E186.52009
G1 X105.048 Y117.35 E186.52548
G1 X105.113 Y117.405 E186.52895
G1 X105.176 Y117.639 E186.53882
G1 X105.277 Y117.78 E186.54589
G1 F719.9 X105.425 Y117.878 E186.55305
G1 F733.6 X105.348 Y118.279 E186.56921
G1 F717 X105.357 Y118.426 E186.57517
G1 F695.6 X105.696 Y118.764 E186.59515
G1 X105.311 Y118.779 E186.61124
G1 F2700 E181.61124
;MESH:NONMESH
G0 F300 X105.311 Y118.779 Z4
G0 F9000 X105.242 Y118.592
G0 X105.046 Y118.345
G0 X103.995 Y118.022
G0 X103.981 Y105.7
G0 X104.123 Y104.654
G0 X104.968 Y103.374
G0 X105.09 Y102.435
;TIME_ELAPSED:499.922485
;LAYER:19
;TYPE:WALL-OUTER
;MESH:temple3.ply
G1 F2700 E186.61124
G1 F580.7 X104.77 Y102.47 E186.62566
G1 X104.782 Y102.156 E186.63975
G1 F619.8 X104.756 Y101.82 E186.6539
G1 F650.8 X104.753 Y101.612 E186.66222
G1 F634.9 X104.734 Y101.332 E186.67372
G1 F633.6 X105.121 Y101.334 E186.68962
G1 X105.47 Y101.316 E186.70397
G1 X105.297 Y101.495 E186.7142
G1 F634.9 X105.229 Y101.68 E186.72228
G1 F636.2 X105.236 Y101.87 E186.73006
G1 F607.8 X105.357 Y102.186 E186.74455
G1 F580.7 X105.36 Y102.479 E186.75768
G1 X105.09 Y102.435 E186.76994
G1 F2700 E181.76994
G0 F9000 X105.065 Y102.206
G0 X104.973 Y103.378
G0 X104.13 Y104.628
G0 X104.309 Y105.013
G0 X105.284 Y106.099
;TYPE:WALL-INNER
G1 F2700 E186.76994
G1 F904.7 X105.297 Y106.198 E186.77281
G0 F9000 X105.584 Y105.346
;TYPE:WALL-OUTER
G1 F594 X105.944 Y104.93 E186.79692
G1 F629.8 X105.901 Y104.905 E186.79898
G1 F650.8 X105.698 Y104.491 E186.81742
G1 X105.628 Y104.192 E186.8297
G1 X105.56 Y104.323 E186.8356
G1 X105.441 Y104.772 E186.85418
G1 F626 X105.326 Y104.87 E186.86046
G1 F581.8 X105.569 Y105.251 E186.88068
G1 F569.1 X105.584 Y105.346 E186.88508
G0 F9000 X106.431 Y104.912
G1 F602 X106.367 Y104.912 E186.88784
G1 X106.334 Y104.968 E186.89065
G1 X106.367 Y105.024 E186.89346
G1 X106.431 Y105.024 E186.89623
G1 X106.464 Y104.968 E186.89904
G1 F2700 E181.89904
G0 F9000 X105.635 Y104.917
G0 X106.505 Y105.94
G0 X107.108 Y106.329
G0 X107.443 Y106.631
G0 X107.604 Y107.056
G0 X107.578 Y107.483
G0 X106.521 Y109.306
G0 X105.318 Y109.977
G1 F2700 E186.89904
G1 F572.2 X105.358 Y109.798 E186.90738
G1 F552.1 X105.446 Y109.679 E186.91436
G1 F607.8 X105.515 Y109.397 E186.92679
G1 F747.1 X105.891 Y108.665 E186.95547
G1 F821.6 X105.909 Y108.392 E186.96413
G1 F734.8 X105.883 Y108.061 E186.97589
G1 F627.3 X105.855 Y107.928 E186.98153
G1 F560 X106.067 Y107.621 E186.99887
G1 F589.5 X106.359 Y107.551 E187.01213
G1 F656.2 X106.588 Y107.391 E187.02321
G1 X106.688 Y107.237 E187.0305
G1 X106.676 Y107.156 E187.03374
G1 X106.515 Y107.072 E187.04095
G1 F621.1 X105.998 Y107.105 E187.06266
G1 F592.8 X105.92 Y107.006 E187.06819
G1 F684.9 X105.825 Y106.746 E187.07871
G1 F798.5 X105.704 Y106.558 E187.086
G1 F788.5 X105.638 Y105.803 E187.11101
G1 F623.5 X105.585 Y105.401 E187.12794
G1 F588.4 X105.384 Y105.594 E187.14027
G1 F728 X105.125 Y105.76 E187.15126
G1 F782.5 X104.865 Y105.802 E187.16002
G1 X104.84 Y105.858 E187.16206
G1 X104.976 Y106.413 E187.18107
G1 F792.5 X105.333 Y106.709 E187.1963
G1 F722.9 X105.542 Y107.018 E187.20973
G1 F589.5 X105.598 Y107.36 E187.22503
G1 F547.2 X105.413 Y107.706 E187.2437
G1 F574.3 X105.219 Y107.917 E187.25668
G1 F607.8 X105.478 Y108.169 E187.27216
G1 F682 X105.519 Y108.628 E187.28975
G1 F708.2 X105.123 Y109.181 E187.31474
G1 F607.8 X104.997 Y109.256 E187.32102
G1 F553 X104.936 Y109.409 E187.32878
G1 F552.1 X104.932 Y109.598 E187.33769
G1 X104.986 Y109.699 E187.34309
G1 F572.2 X105.318 Y109.977 E187.36278
G1 F2700 E182.36278
G0 F9000 X105.233 Y109.653
G0 X105.655 Y111.549
G0 X105.669 Y113.161
G1 F2700 E187.36278
G1 F516.5 X105.701 Y113.077 E187.36731
G1 F536 X106.029 Y112.714 E187.39107
G1 F546.3 X106.239 Y112.675 E187.40125
G1 F551.1 X106.41 Y112.725 E187.40966
G1 X106.453 Y112.677 E187.4127
G1 X106.308 Y112.52 E187.4228
G1 F546.3 X105.931 Y112.294 E187.44374
G1 F556 X105.823 Y111.914 E187.46223
G1 F645.4 X105.855 Y111.621 E187.47412
G1 F731.4 X105.853 Y111.285 E187.48608
G1 F680.5 X105.637 Y110.818 E187.50576
G1 F638.8 X105.547 Y110.666 E187.51296
G1 F719.6 X105.405 Y110.339 E187.52585
G1 F850.6 X105.391 Y110.426 E187.52855
G1 F736.5 X105.231 Y110.628 E187.53765
G1 F634.9 X104.989 Y110.737 E187.54853
G1 X105.096 Y110.993 E187.55991
G1 F638.8 X105.269 Y111.068 E187.56759
G1 F698.7 X105.397 Y111.193 E187.57426
G1 F792.5 X105.476 Y111.382 E187.58098
G1 F738.3 X105.426 Y111.661 E187.59098
G1 F612.6 X105.26 Y111.974 E187.60603
G1 F556 X105.364 Y112.317 E187.62281
G1 F539.7 X105.327 Y112.492 E187.63144
G1 F528.7 X105.631 Y112.776 E187.65191
G1 F514.8 X105.669 Y113.161 E187.67147
G1 F2700 E182.67147
G0 F9000 X105.781 Y112.773
G0 X105.667 Y114.589
G0 X105.772 Y116.008
G1 F2700 E187.67147
G1 F547.2 X105.883 Y115.506 E187.69593
G1 F565 X105.982 Y115.269 E187.70776
G1 F584 X106.097 Y115.183 E187.71416
G1 F676.1 X106.283 Y115.261 E187.72192
G1 F802.6 X106.565 Y115.49 E187.7337
G1 X106.682 Y115.419 E187.73814
G1 X106.638 Y115.322 E187.74159
G1 X106.636 Y115.116 E187.74828
G1 X106.517 Y114.912 E187.75593
G1 X106.413 Y114.887 E187.7594
G1 F676.1 X106.097 Y115.027 E187.77271
G1 F626 X105.998 Y114.952 E187.77787
G1 F728 X105.758 Y114.252 E187.80433
G1 F703.4 X105.704 Y113.961 E187.81528
G1 F631.1 X105.702 Y113.782 E187.82266
G1 F592.8 X105.642 Y113.24 E187.84661
G1 X105.207 Y113.693 E187.87418
G1 F631.1 X105.209 Y114.052 E187.88899
G1 X105.263 Y114.118 E187.8925
G1 F668.8 X105.45 Y114.457 E187.90757
G1 F641.4 X105.517 Y115.02 E187.93057
G1 F565 X105.346 Y115.313 E187.9462
G1 F547.2 X105.279 Y115.366 E187.95027
G1 X105.392 Y115.72 E187.96794
G1 X105.652 Y115.885 E187.98259
G1 X105.772 Y116.008 E187.99076
G1 F2700 E182.99076
G0 F9000 X105.678 Y115.684
G0 X105.667 Y114.589
G0 X106.606 Y114.029
G0 X112.281 Y115.394
G0 X109.82 Y118.051
G0 X109.729 Y118.9
G0 X109.971 Y119.36
G0 X110.511 Y119.567
G0 X115.553 Y119.572
G0 X116.101 Y119.353
G0 X116.2 Y118.736
G0 X116.028 Y101.011
G0 X115.567 Y100.354
G0 X113.863 Y100.29
G0 X113.166 Y100.379
G0 X113.195 Y101.23
G1 F2700 E187.99076
G1 F867.1 X113.154 Y101.339 E187.99425
G1 F626 X113.094 Y101.69 E188.00906
G1 F489.1 X112.767 Y101.708 E188.02649
G0 F9000 X112.492 Y101.514
G1 F686.4 X112.494 Y101.548 E188.02778
G1 F705 X112.544 Y101.525 E188.02981
G1 F644.1 X112.656 Y101.658 E188.03684
G1 F520.8 X112.767 Y101.708 E188.04292
G1 F604.3 X112.535 Y101.904 E188.056
G1 F754.3 X112.32 Y101.902 E188.06342
G1 F650.8 X112.328 Y101.85 E188.06553
G1 F562 X112.076 Y101.748 E188.07812
G1 F544.4 X112.182 Y101.681 E188.08411
G1 F558 X112.362 Y101.438 E188.09822
G1 F576.5 X112.462 Y101.557 E188.10524
G1 F650.8 X112.492 Y101.514 E188.10733
G0 F9000 X112.076 Y101.748
G1 F551.1 X111.748 Y101.756 E188.12283
G0 F9000 X111.706 Y101.75
G1 F592.8 X111.302 Y101.98 E188.14324
G1 F603.1 X110.988 Y101.927 E188.15698
G1 F587.3 X110.499 Y101.921 E188.17866
G1 F529.6 X110.076 Y101.72 E188.20167
G1 F523.4 X110.219 Y101.671 E188.20919
G1 F610.2 X110.511 Y101.458 E188.2246
G1 F670.3 X110.767 Y101.464 E188.23455
G1 F648.1 X111.171 Y101.337 E188.25155
G1 F611.4 X111.262 Y101.564 E188.26197
G1 F586.2 X111.597 Y101.735 E188.27867
G1 F581.8 X111.706 Y101.75 E188.28359
G1 F2700 E183.28359
G0 F9000 X111.293 Y101.794
G0 X110.531 Y101.715
G0 X110.076 Y101.72
G1 F2700 E188.28359
G1 F476.4 X109.865 Y101.696 E188.29519
G1 F471.4 X109.724 Y101.729 E188.30319
G0 F9000 X109.418 Y101.972
G1 F638.8 X108.844 Y101.993 E188.32659
G1 F694.1 X108.4 Y101.974 E188.34325
G1 F627.3 X108.009 Y101.784 E188.36129
G1 F596.2 X108.324 Y101.582 E188.37763
G1 F605.5 X108.446 Y101.314 E188.39029
G1 F613.8 X108.507 Y101.323 E188.3929
G1 X108.703 Y101.534 E188.40511
G1 F676.1 X109.038 Y101.573 E188.4181
G1 F679 X109.349 Y101.547 E188.43006
G1 F578.6 X109.709 Y101.741 E188.44846
G1 F557 X109.418 Y101.972 E188.46582
G1 F2700 E183.46582
G0 F9000 X109.327 Y101.788
G0 X108.316 Y101.768
G0 X107.461 Y101.758
G0 X106.61 Y101.259
G1 F2700 E188.46582
G1 F889.3 X106.661 Y101.359 E188.4691
G1 F629.8 X106.767 Y101.75 E188.48585
G1 F449.1 X106.953 Y101.784 E188.4968
G1 F376.2 X107.336 Y101.717 E188.5237
G0 F9000 X107.946 Y101.78
G1 F561 X107.785 Y101.783 E188.53117
G1 F2700 E183.53117
G0 F9000 X107.382 Y101.746
G0 X107.879 Y102.744
G0 X108.445 Y102.903
G0 X111.36 Y102.928
G0 X111.966 Y102.886
G0 X113.608 Y102.64
G0 X114.828 Y102.347
G1 F2700 E188.53117
G1 F598.5 X114.49 Y102.349 E188.54587
G1 X114.448 Y102.26 E188.55015
G1 X114.523 Y102.028 E188.56076
G1 F592.8 X114.508 Y101.7 E188.57517
G1 F698.7 X114.283 Y101.584 E188.5846
G1 F862.3 X114.178 Y101.407 E188.59081
G1 X114.136 Y101.155 E188.59852
G1 X114.265 Y101.162 E188.60242
G1 F698.7 X114.72 Y101.382 E188.62125
G1 F586.2 X115.067 Y101.317 E188.63693
G1 F592.8 X115.032 Y101.781 E188.65735
G1 F598.5 X115.045 Y102.376 E188.68324
G1 X114.828 Y102.347 E188.69276
G1 F2700 E183.69276
G0 F9000 X114.916 Y102.141
G0 X114.144 Y106.861
G0 X113.87 Y107.363
;TYPE:WALL-INNER
G1 F2700 E188.69276
G1 F565 X113.97 Y107.667 E188.7075
G1 F576.5 X114.047 Y107.834 E188.7158
G1 F682 X113.957 Y108.241 E188.73171
G1 F2700 E183.73171
G0 F9000 X114.17 Y108.627
G0 X114.425 Y108.922
G0 X114.629 Y109.755
;TYPE:WALL-OUTER
G1 F2700 E188.73171
G1 F567.1 X115.002 Y109.479 E188.75301
G1 F611.4 X115.002 Y109.306 E188.76037
G1 F721.2 X114.538 Y108.745 E188.78665
G1 F790.5 X114.363 Y108.513 E188.79621
G1 F786.5 X114.336 Y108.282 E188.80391
G1 F782.5 X114.386 Y108.17 E188.80799
G1 X114.714 Y107.811 E188.82416
G1 X114.431 Y107.55 E188.83697
G1 X114.351 Y107.279 E188.84637
G1 X114.346 Y107.019 E188.85502
G1 F654.9 X114.265 Y106.636 E188.87058
G1 X113.76 Y106.886 E188.89297
G1 F782.5 X113.375 Y106.837 E188.90588
G1 X113.288 Y106.905 E188.90955
G1 X113.196 Y107.132 E188.9177
G1 X113.304 Y107.416 E188.92781
G1 X113.451 Y107.614 E188.93601
G1 X113.603 Y108.008 E188.95005
G1 X113.554 Y108.398 E188.96313
G1 X113.401 Y108.712 E188.97474
G1 X113.402 Y108.778 E188.97694
G1 X113.69 Y108.598 E188.98824
G1 X113.872 Y108.621 E188.99434
G1 F788.5 X114.235 Y108.998 E189.01161
G1 F686.4 X114.406 Y109.279 E189.02409
G1 F586.2 X114.452 Y109.498 E189.03402
G1 F567.1 X114.629 Y109.755 E189.04834
G1 F2700 E184.04834
G0 F9000 X114.666 Y109.479
G0 X114.425 Y108.922
G0 X114.423 Y106.354
G0 X114.287 Y106.57
G1 F2700 E189.04834
G1 F509 X114.797 Y106.261 E189.07884
G1 F569.1 X114.91 Y105.835 E189.09899
G1 F565 X114.506 Y105.718 E189.11837
G1 F551.1 X114.317 Y105.548 E189.13038
G1 F555 X114.298 Y106.092 E189.1559
G1 F538.8 X114.312 Y106.37 E189.16935
G1 F484.5 X114.287 Y106.57 E189.18018
G0 F9000 X114.473 Y106.292
G0 X114.465 Y105.894
G0 X114.288 Y105.522
G1 F514 X114.208 Y105.263 E189.1939
G0 F9000 X113.382 Y105.183
G1 F909.9 X113.619 Y105.024 E189.20207
G1 F839.2 X113.915 Y105.022 E189.21125
G1 F615 X114.208 Y105.263 E189.2273
G1 F530.5 X114.23 Y105.108 E189.23498
G1 F600.8 X114.375 Y104.756 E189.25148
G1 F659 X114.269 Y104.337 E189.26855
G1 X114.202 Y104.192 E189.27486
G1 X114.132 Y104.436 E189.28488
G1 X113.917 Y104.746 E189.29978
G1 F706.6 X113.616 Y104.747 E189.31087
G1 F823.7 X113.365 Y104.602 E189.32003
G1 F896.9 X113.32 Y105.037 E189.33272
G1 X113.382 Y105.183 E189.33732
G1 F2700 E184.33732
G0 F9000 X114.115 Y104.88
G0 X114.271 Y111.545
G0 X114.209 Y112.388
;TYPE:WALL-INNER
G1 F2700 E189.33732
G1 F697.1 X114.121 Y112.472 E189.34186
G1 F2700 E184.34186
G0 F9000 X114.212 Y112.88
G0 X114.345 Y114.483
G0 X114.146 Y115.017
G1 F2700 E189.34186
G1 F750.6 X114.322 Y115.234 E189.35155
G1 F836.9 X114.409 Y115.374 E189.35668
G0 F9000 X114.252 Y116.034
;TYPE:WALL-OUTER
G1 F782.5 X114.47 Y115.836 E189.36647
G1 X114.612 Y115.766 E189.37174
G1 X114.704 Y115.664 E189.37631
G1 X114.861 Y115.351 E189.38795
G1 X114.933 Y115.279 E189.39134
G1 X114.8 Y115.218 E189.39621
G1 X114.566 Y114.928 E189.4086
G1 F804.7 X114.564 Y114.383 E189.42623
G1 F771 X114.714 Y114.115 E189.4366
G1 F689.5 X114.79 Y113.874 E189.44614
G1 F661.8 X114.782 Y113.673 E189.45405
G1 F660.4 X114.69 Y113.529 E189.46078
G1 F603.1 X114.365 Y113.267 E189.4788
G1 X114.308 Y113.677 E189.49666
G1 F692.5 X114.305 Y114.031 E189.50997
G1 F769.1 X114.167 Y114.361 E189.52207
G1 F802.6 X113.914 Y114.67 E189.53502
G1 F788.5 X113.521 Y114.682 E189.548
G1 F784.5 X113.561 Y114.891 E189.55506
G1 F782.5 X113.511 Y115.233 E189.56656
G1 X113.377 Y115.505 E189.57664
G1 X113.512 Y115.636 E189.5829
G1 X113.75 Y115.4 E189.59405
G1 X113.945 Y115.403 E189.60054
G1 X114.032 Y115.49 E189.60463
G1 X114.252 Y116.034 E189.62414
G1 F2700 E184.62414
G0 F9000 X114.35 Y115.601
G0 X114.345 Y114.483
G0 X114.212 Y112.88
G0 X114.304 Y113.127
G1 F2700 E189.62414
G1 F539.7 X114.361 Y112.928 E189.63413
G1 F653.5 X114.55 Y112.6 E189.64921
G1 F680.5 X114.751 Y112.418 E189.65958
G1 F632.4 X114.637 Y112.164 E189.67104
G1 F574.3 X114.656 Y111.871 E189.68434
G1 F613.8 X114.494 Y111.614 E189.69722
G1 F724.6 X114.406 Y111.202 E189.71236
G1 F761.6 X114.544 Y111.019 E189.72019
G1 F709.8 X114.847 Y110.914 E189.73195
G1 F674.6 X114.945 Y110.67 E189.74209
G1 X114.579 Y110.474 E189.75811
G1 F683.4 X114.352 Y110.637 E189.76876
G1 F691 X114.334 Y110.687 E189.77076
G1 F782.5 X114.103 Y111.046 E189.78496
G1 F871.9 X114.06 Y111.31 E189.79294
G1 F748.8 X114.098 Y111.918 E189.81411
G1 F627.3 X114.042 Y112.021 E189.81898
G1 F673.2 X113.621 Y112.214 E189.83689
G1 F782.5 X113.504 Y112.372 E189.84342
G1 X113.397 Y112.655 E189.85349
G1 X113.522 Y112.892 E189.8624
G1 X113.783 Y112.816 E189.87144
G1 X113.96 Y112.894 E189.87787
G1 F589.5 X114.304 Y113.127 E189.89622
G1 F2700 E184.89622
G0 F9000 X114.194 Y112.802
G0 X115.085 Y118.384
G0 X114.349 Y118.696
G1 F2700 E189.89622
G1 F682 X114.61 Y118.471 E189.90937
G1 X114.897 Y118.288 E189.92236
G1 F759.8 X114.936 Y118.129 E189.92797
G1 F819.4 X114.911 Y117.984 E189.93264
G1 F763.5 X114.779 Y117.797 E189.94045
G1 F767.2 X114.906 Y117.606 E189.94823
G1 F848.3 X114.961 Y117.268 E189.95874
G1 F912.6 X115.053 Y117.189 E189.96219
G1 X115.272 Y117.188 E189.96844
G1 X115.292 Y117.34 E189.97281
G1 F819.4 X115.254 Y117.783 E189.98694
G1 F796.5 X115.301 Y118.141 E189.99873
G1 F759.8 X115.268 Y118.442 E190.00911
G1 F682 X115.298 Y118.71 E190.0194
G1 X114.795 Y118.688 E190.03862
G1 X114.349 Y118.696 E190.05564
G0 F9000 X114.946 Y118.494
G0 X113.345 Y118.619
G1 F663.2 X113.287 Y118.619 E190.05792
G1 X113.257 Y118.67 E190.06024
G1 X113.287 Y118.721 E190.06256
G1 X113.345 Y118.721 E190.06484
G1 X113.375 Y118.67 E190.06716
G1 F2700 E185.06716
G0 F9000 X110.644 Y118.66
G1 F2700 E190.06716
G1 F714.7 X110.703 Y118.661 E190.06931
G1 F874.4 X111.07 Y118.731 E190.08043
G1 F784.5 X111.408 Y118.67 E190.09183
G1 F2700 E185.09183
G0 F9000 X111.029 Y117.82
G0 X110.547 Y117.754
G0 X107.686 Y118.506
G0 X106.83 Y118.673
G1 F2700 E190.09183
G1 F660.4 X106.772 Y118.673 E190.09411
G1 X106.742 Y118.724 E190.09644
G1 X106.772 Y118.775 E190.09878
G1 X106.83 Y118.775 E190.10106
G1 X106.86 Y118.724 E190.10339
G1 F2700 E185.10339
G0 F9000 X105.337 Y118.621
G0 X105.311 Y118.778
G1 F2700 E190.10339
G1 F619.8 X104.885 Y118.775 E190.12128
G1 F634.9 X104.871 Y118.37 E190.13789
G1 F645.4 X104.904 Y117.994 E190.15312
G1 F638.8 X104.913 Y117.341 E190.17972
G1 X105.046 Y117.349 E190.18515
G1 X105.1 Y117.4 E190.18818
G1 X105.164 Y117.642 E190.19838
G1 X105.275 Y117.787 E190.20582
G1 F644.1 X105.425 Y117.88 E190.21295
G1 F654.9 X105.353 Y118.24 E190.22754
G1 F640.1 X105.361 Y118.427 E190.23515
G1 F619.8 X105.695 Y118.762 E190.25502
G1 X105.311 Y118.778 E190.27116
G1 F2700 E185.27116
;MESH:NONMESH
G0 F300 X105.311 Y118.778 Z4.2
G0 F9000 X105.246 Y118.588
G0 X105.043 Y118.325
G0 X103.993 Y118.013
G0 X104.294 Y112.026
G0 X104.064 Y110.861
G0 X103.98 Y109.824
G0 X103.932 Y105.777
G0 X104.13 Y104.628
G0 X104.973 Y103.378
G0 X105.124 Y102.429
;TIME_ELAPSED:521.688047
;LAYER:20
;TYPE:WALL-OUTER
;MESH:temple3.ply
G1 F2700 E190.27116
G1 F640.1 X104.776 Y102.464 E190.28709
G1 X104.786 Y102.141 E190.30182
G1 F665.6 X104.758 Y101.616 E190.32486
G1 F691.9 X104.725 Y101.332 E190.33691
G1 X105.161 Y101.335 E190.35529
G1 X105.457 Y101.318 E190.36779
G1 X105.315 Y101.492 E190.37726
G1 F678.5 X105.231 Y101.715 E190.3875
G1 F653.2 X105.319 Y102.065 E190.40362
G1 F640.1 X105.353 Y102.162 E190.4083
G1 X105.357 Y102.472 E190.42243
G1 X105.124 Y102.429 E190.43322
G1 F2700 E185.43322
G0 F9000 X105.101 Y102.202
G0 X104.962 Y103.374
G0 X104.129 Y104.631
G0 X104.303 Y105.004
G0 X105.292 Y106.093
;TYPE:WALL-INNER
G1 F2700 E190.43322
G1 F990.9 X105.305 Y106.199 E190.43637
G1 F2700 E185.43637
G0 F9000 X105.572 Y106.691
G0 X105.514 Y108.982
G0 X105.246 Y109.425
G1 F2700 E190.43637
G1 F974.4 X105.179 Y109.463 E190.43867
G1 X105.246 Y109.501 E190.44098
G1 X105.269 Y109.463 E190.44231
G1 F2700 E185.44231
G0 F9000 X105.243 Y109.769
G0 X105.659 Y111.484
G0 X105.552 Y112.02
G1 F2700 E190.44231
G1 F933 X105.646 Y112.359 E190.45331
G1 F908.8 X105.811 Y112.54 E190.46117
G0 F9000 X105.673 Y113.111
;TYPE:WALL-OUTER
G1 F664.4 X106.1 Y112.803 E190.48428
G1 F877 X106.228 Y112.782 E190.4886
G1 X106.432 Y112.878 E190.49609
G1 X106.618 Y112.653 E190.5058
G1 X106.38 Y112.416 E190.51698
G1 X106.018 Y112.225 E190.53059
G1 X105.894 Y111.847 E190.54382
G1 F827.3 X105.851 Y111.276 E190.56401
G1 F735.4 X105.637 Y110.797 E190.58482
G1 F694.6 X105.626 Y110.738 E190.58734
G1 F693.3 X105.429 Y110.502 E190.60027
G1 F690.5 X105.377 Y110.554 E190.60338
G1 X104.971 Y110.736 E190.62217
G1 X105.081 Y110.988 E190.63379
G1 X105.231 Y111.038 E190.64046
G1 F752.8 X105.385 Y111.185 E190.64871
G1 F857.7 X105.467 Y111.383 E190.656
G1 F885.8 X105.372 Y111.65 E190.66533
G1 F877 X105.15 Y111.912 E190.67676
G1 X105.147 Y112.022 E190.68042
G1 X105.245 Y112.265 E190.68913
G1 X105.208 Y112.526 E190.6979
G1 X105.466 Y112.728 E190.7088
G1 F777.8 X105.593 Y112.882 E190.71628
G1 F605.9 X105.673 Y113.111 E190.72796
G1 F2700 E185.72796
G0 F9000 X105.775 Y112.798
G0 X105.679 Y114.628
G0 X105.762 Y115.996
G1 F2700 E190.72796
G1 F612.2 X105.882 Y115.519 E190.75139
G1 F608 X105.98 Y115.372 E190.75987
G1 F603.8 X106.104 Y115.318 E190.76641
G1 F677.2 X106.407 Y115.341 E190.77949
G1 F771 X106.521 Y115.397 E190.7843
G1 X106.594 Y115.494 E190.78889
G1 X106.784 Y115.389 E190.7971
G1 X106.849 Y115.248 E190.80298
G1 X106.589 Y114.935 E190.81837
G1 X106.465 Y114.851 E190.82404
G1 F677.2 X106.125 Y115.003 E190.84008
G1 F603.8 X106.008 Y114.933 E190.84667
G1 X105.943 Y114.838 E190.85223
G1 F704.4 X105.832 Y114.467 E190.86826
G1 F800.9 X105.718 Y114.028 E190.88478
G1 F723.3 X105.71 Y113.763 E190.89547
G1 F666.9 X105.639 Y113.253 E190.918
G1 F656.9 X105.198 Y113.663 E190.94473
G1 F679.8 X105.212 Y114.07 E190.96221
G1 F749.6 X105.377 Y114.337 E190.97442
G1 F845.3 X105.454 Y114.576 E190.98308
G1 F829.3 X105.483 Y114.626 E190.98512
G1 F683.8 X105.549 Y114.939 E190.99876
G1 F603.8 X105.531 Y115.039 E191.00367
G1 F608 X105.365 Y115.282 E191.01779
G1 F612.2 X105.248 Y115.381 E191.02509
G1 X105.402 Y115.732 E191.04335
G1 X105.651 Y115.884 E191.05725
G1 X105.762 Y115.996 E191.06477
G1 F2700 E186.06477
G0 F9000 X105.675 Y115.679
G0 X105.679 Y114.628
G0 X106.621 Y113.946
G0 X107.289 Y113.382
G0 X107.888 Y112.726
G0 X107.64 Y112.102
G0 X106.286 Y110.102
G0 X105.379 Y110.149
G1 F2700 E191.06477
G1 F877 X105.431 Y109.864 E191.0744
G1 X105.629 Y109.523 E191.08752
G1 F892.6 X105.601 Y109.303 E191.09476
G1 F920.7 X105.754 Y108.963 E191.10658
G1 F923.1 X105.901 Y108.667 E191.11702
G1 F894.9 X105.916 Y108.385 E191.12622
G1 F804.6 X105.885 Y108.08 E191.13734
G1 F689.2 X105.853 Y107.934 E191.14366
G1 F613.3 X106.071 Y107.623 E191.16173
G1 F637.8 X106.344 Y107.56 E191.17454
G1 F700.2 X106.571 Y107.382 E191.18656
G1 X106.646 Y107.238 E191.19332
G1 F668.2 X106.596 Y107.031 E191.20262
G1 F611.1 X106.016 Y107.108 E191.23054
G1 F626.4 X105.922 Y106.978 E191.23801
G1 F714.4 X105.703 Y106.49 E191.25985
G1 F815.8 X105.65 Y105.785 E191.28513
G1 F693.3 X105.588 Y105.4 E191.30154
G1 F650.8 X105.391 Y105.585 E191.31365
G1 F810.1 X105.12 Y105.755 E191.32517
G1 F877 X104.855 Y105.795 E191.33408
G1 X104.833 Y105.906 E191.33784
G1 X105.005 Y106.437 E191.35641
G1 F831.3 X105.363 Y106.73 E191.37264
G1 F752.8 X105.541 Y107.02 E191.38583
G1 F668.2 X105.594 Y107.341 E191.40003
G1 F629.8 X105.405 Y107.701 E191.41886
G1 F639 X105.196 Y107.914 E191.43248
G1 F665.6 X105.471 Y108.187 E191.44946
G1 F784.8 X105.518 Y108.603 E191.46502
G1 F930.5 X105.474 Y108.707 E191.46856
G1 F913.5 X105.202 Y109.021 E191.48183
G1 F877 X104.889 Y109.224 E191.49424
G1 X104.82 Y109.52 E191.50434
G1 X104.867 Y109.7 E191.51053
G1 X105.066 Y109.898 E191.51987
G1 X105.379 Y110.149 E191.53321
G1 F2700 E186.53321
G0 F9000 X105.228 Y109.69
G0 X105.514 Y108.982
G0 X104.462 Y108.485
G0 X104.062 Y108.956
G0 X103.947 Y109.455
G0 X103.977 Y119.388
G0 X104.565 Y119.69
G0 X107.216 Y119.615
G0 X107.787 Y118.99
G0 X108.275 Y115.306
G0 X107.584 Y107.116
G0 X107.483 Y106.724
G0 X107.203 Y106.32
G0 X106.525 Y106.006
G0 X105.585 Y105.337
G1 F2700 E191.53321
G1 F682.5 X105.943 Y104.954 E191.55562
G1 F729.3 X105.701 Y104.5 E191.5762
G1 X105.625 Y104.182 E191.58927
G1 X105.564 Y104.289 E191.5942
G1 X105.422 Y104.771 E191.6143
G1 X105.31 Y104.878 E191.62049
G1 F703 X105.369 Y104.916 E191.6234
G1 F653.2 X105.557 Y105.225 E191.63955
G1 F636.6 X105.585 Y105.337 E191.64484
G0 F9000 X106.437 Y104.903
G1 F626.4 X106.369 Y104.903 E191.64801
G1 X106.333 Y104.963 E191.65127
G1 X106.368 Y105.023 E191.6545
G1 X106.437 Y105.023 E191.65771
G1 X106.473 Y104.963 E191.66097
G1 F2700 E186.66097
G0 F9000 X105.649 Y104.926
G0 X106.511 Y103.998
G0 X107.044 Y104.046
G0 X107.385 Y104.873
G0 X108.275 Y115.306
G0 X107.787 Y118.99
G0 X107.216 Y119.615
G0 X104.565 Y119.69
G0 X103.977 Y119.388
G0 X103.792 Y101.246
G0 X104.012 Y100.532
G0 X105.136 Y100.416
G0 X106.57 Y100.386
G0 X110.585 Y100.359
G0 X112.686 Y100.397
G0 X113.195 Y101.23
G1 F2700 E191.66097
G1 F958.5 X113.161 Y101.307 E191.66353
G1 F694.6 X113.087 Y101.697 E191.6802
G1 F543 X112.884 Y101.713 E191.69114
G0 F9000 X112.381 Y101.702
G1 F477.3 X112.086 Y101.755 E191.70946
G1 F606.9 X111.784 Y101.757 E191.72397
G0 F9000 X111.759 Y101.757
G1 F656.9 X111.343 Y102.006 E191.7455
G1 F669.5 X110.977 Y101.932 E191.76177
G1 F696 X110.577 Y101.926 E191.77854
G1 F628.7 X110.073 Y101.724 E191.80373
G1 F605.9 X110.254 Y101.649 E191.81316
G1 F705.8 X110.496 Y101.472 E191.82555
G1 F735.4 X110.838 Y101.463 E191.83912
G1 F703 X111.165 Y101.344 E191.85356
G1 F679.8 X111.254 Y101.564 E191.86374
G1 F663.1 X111.562 Y101.721 E191.87895
G1 F654.5 X111.759 Y101.757 E191.88787
G1 F2700 E186.88787
G0 F9000 X111.322 Y101.802
G0 X110.519 Y101.694
G0 X110.073 Y101.724
G1 F2700 E191.88787
G1 F554.2 X109.743 Y101.735 E191.90525
G0 F9000 X109.41 Y101.987
G1 F797.3 X108.843 Y102.003 E191.926
G1 F764.3 X108.409 Y101.989 E191.94258
G1 F691.9 X108.008 Y101.787 E191.96151
G1 F656.9 X108.319 Y101.593 E191.97778
G1 F669.5 X108.427 Y101.322 E191.99049
G1 F679.8 X108.51 Y101.335 E191.9941
G1 F687.8 X108.722 Y101.543 E192.00669
G1 F756 X109.011 Y101.577 E192.01792
G1 F821.5 X109.326 Y101.552 E192.02914
G1 F720.3 X109.579 Y101.688 E192.04077
G1 F592.6 X109.743 Y101.735 E192.04917
G1 F649.6 X109.41 Y101.987 E192.06792
G1 F2700 E187.06792
G0 F9000 X109.319 Y101.793
G0 X108.304 Y101.777
G0 X107.457 Y101.772
G0 X106.617 Y101.263
G1 F2700 E192.06792
G1 F966.4 X106.657 Y101.348 E192.07075
G0 F9000 X107.316 Y101.726
G0 X108.304 Y101.777
G0 X107.946 Y101.785
G1 F612.2 X107.789 Y101.787 E192.07823
G0 F9000 X107.32 Y101.724
G1 F445.7 X107.001 Y101.765 E192.09928
G1 F513.6 X106.801 Y101.734 E192.11078
G1 F2700 E187.11078
G0 F9000 X107.316 Y101.726
G0 X107.878 Y102.756
G0 X108.443 Y102.921
G0 X111.362 Y102.954
G0 X112.772 Y102.806
G0 X113.418 Y102.681
G0 X114.829 Y102.343
G1 F2700 E192.11078
G1 F666.9 X114.494 Y102.345 E192.12543
G1 X114.452 Y102.256 E192.12973
G1 F659.4 X114.53 Y101.992 E192.14191
G1 F644.8 X114.473 Y101.701 E192.15532
G1 F636.6 X114.271 Y101.37 E192.17309
G1 X114.251 Y101.252 E192.17857
G1 X114.528 Y101.393 E192.19281
G1 X114.805 Y101.394 E192.2055
G1 X115.058 Y101.324 E192.21753
G1 X115.031 Y101.696 E192.23462
G1 F655.7 X115.044 Y101.955 E192.24615
G1 F672 X115.045 Y102.372 E192.26425
G1 F666.9 X114.829 Y102.343 E192.27379
G1 F2700 E187.27379
G0 F9000 X114.86 Y102.109
G0 X114.625 Y102.195
G0 X114.868 Y103.27
G0 X115.914 Y105.488
G0 X115.889 Y106.006
G0 X115.49 Y106.928
G0 X115.213 Y107.107
G0 X113.868 Y107.337
;TYPE:WALL-INNER
G1 F2700 E192.27379
G1 F647.2 X113.945 Y107.571 E192.28489
G1 F652 X114.065 Y107.838 E192.29798
G1 F737 X113.965 Y108.252 E192.31484
G1 F2700 E187.31484
G0 F9000 X114.165 Y108.642
G0 X114.419 Y108.856
G0 X114.679 Y109.498
G0 X114.641 Y109.765
;TYPE:WALL-OUTER
G1 F2700 E192.31484
G1 F626.4 X115.021 Y109.474 E192.33713
G1 F625.3 X115.018 Y109.33 E192.34385
G1 F726.3 X114.538 Y108.74 E192.37439
G1 F872.6 X114.371 Y108.509 E192.38392
G1 F877 X114.364 Y108.23 E192.3932
G1 X114.735 Y107.836 E192.4112
G1 F881.4 X114.362 Y107.444 E192.42911
G1 F890.3 X114.355 Y106.936 E192.44575
G1 F933 X114.406 Y106.737 E192.45218
G1 F879.2 X114.553 Y106.492 E192.46166
G1 F710.1 X114.803 Y106.249 E192.47598
G1 F634.3 X114.912 Y105.835 E192.49566
G1 F627.5 X114.502 Y105.716 E192.51551
G1 F593.6 X114.286 Y105.518 E192.52991
G1 F589.6 X114.323 Y105.689 E192.53856
G1 F624.2 X114.286 Y106.072 E192.55654
G1 F721.8 X114.206 Y106.327 E192.56734
G1 F894.9 X114.082 Y106.585 E192.57667
G1 F923.1 X113.88 Y106.802 E192.58604
G1 F879.2 X113.756 Y106.866 E192.59067
G1 F877 X113.355 Y106.773 E192.60436
G1 X113.311 Y106.828 E192.6067
G1 X113.25 Y107.103 E192.61607
G1 X113.312 Y107.387 E192.62574
G1 X113.384 Y107.47 E192.6294
G1 X113.56 Y107.81 E192.64213
G1 X113.602 Y108.062 E192.65063
G1 X113.555 Y108.372 E192.66106
G1 X113.47 Y108.744 E192.67375
G1 X113.723 Y108.608 E192.6833
G1 X113.88 Y108.64 E192.68863
G1 F872.6 X114.225 Y108.996 E192.7052
G1 F743.2 X114.402 Y109.288 E192.7186
G1 F641.3 X114.418 Y109.448 E192.72592
G1 F629.8 X114.641 Y109.765 E192.74387
G1 F2700 E187.74387
G0 F9000 X114.679 Y109.498
G0 X114.487 Y109.001
G0 X114.159 Y108.688
G0 X114.1 Y108.281
G0 X114.146 Y107.53
G0 X114.398 Y106.372
G0 X114.286 Y105.518
G1 F2700 E192.74387
G1 F566.7 X114.207 Y105.26 E192.75775
G0 F9000 X113.387 Y105.202
G1 F988.2 X113.626 Y105.032 E192.76641
G1 F899.5 X113.888 Y105.029 E192.77491
G1 F669.5 X114.207 Y105.26 E192.79207
G1 F592.6 X114.232 Y105.107 E192.7997
G1 F677.2 X114.376 Y104.723 E192.81736
G1 F743.2 X114.274 Y104.312 E192.83398
G1 X114.218 Y104.198 E192.83897
G1 X114.198 Y104.344 E192.84475
G1 X113.913 Y104.743 E192.864
G1 F845.3 X113.611 Y104.741 E192.87442
G1 F979.9 X113.377 Y104.587 E192.88276
G1 X113.344 Y104.657 E192.88506
G1 X113.327 Y105.055 E192.89692
G1 X113.387 Y105.202 E192.90165
G1 F2700 E187.90165
G0 F9000 X114.11 Y104.884
G0 X115.257 Y104.838
G0 X115.914 Y105.488
G0 X116.211 Y119.318
G0 X115.547 Y119.578
G0 X113.129 Y119.576
G0 X112.62 Y119.379
G0 X112.314 Y118.83
G0 X112.472 Y118.254
G0 X112.171 Y118.032
G0 X111.58 Y117.373
G0 X112.511 Y112.662
G0 X112.686 Y112.059
G0 X113.406 Y110.554
G0 X114.374 Y111.967
;TYPE:WALL-INNER
G1 F2700 E192.90165
G1 F833.2 X114.277 Y112.304 E192.91392
G1 F705.8 X114.117 Y112.448 E192.92282
G1 F2700 E187.92282
G0 F9000 X114.217 Y112.896
G0 X114.394 Y114.313
G0 X114.114 Y115.056
G1 F2700 E192.92282
G1 F729.3 X114.397 Y115.354 E192.93925
G0 F9000 X114.26 Y116.027
;TYPE:WALL-OUTER
G1 F877 X114.501 Y115.808 E192.95008
G1 X114.623 Y115.761 E192.95443
G1 X114.706 Y115.675 E192.95841
G1 X114.751 Y115.532 E192.96339
G1 X114.952 Y115.275 E192.97425
G1 X114.752 Y115.168 E192.98179
G1 X114.567 Y114.893 E192.99281
G1 F872.6 X114.558 Y114.529 E193.00499
G1 F874.8 X114.603 Y114.309 E193.01247
G1 F827.3 X114.707 Y114.123 E193.01999
G1 F741.6 X114.804 Y113.866 E193.03079
G1 F704.4 X114.801 Y113.683 E193.03837
G1 F703 X114.688 Y113.522 E193.04653
G1 F646 X114.356 Y113.234 E193.06637
G1 X114.299 Y113.668 E193.08614
G1 F746.4 X114.287 Y114.034 E193.10045
G1 F831.3 X114.174 Y114.335 E193.11173
G1 F874.8 X113.952 Y114.588 E193.12295
G1 F877 X113.856 Y114.636 E193.12652
G1 X113.556 Y114.624 E193.13651
G1 X113.486 Y114.668 E193.13926
G1 X113.565 Y114.864 E193.14629
G1 X113.504 Y115.123 E193.15514
G1 F741.6 X113.518 Y115.312 E193.16259
G1 F588.6 X113.481 Y115.474 E193.17083
G1 X113.623 Y115.434 E193.17814
G1 F741.6 X113.977 Y115.52 E193.19247
G1 F877 X114.08 Y115.592 E193.19665
G1 X114.26 Y116.027 E193.2123
G1 F2700 E188.2123
G0 F9000 X114.361 Y115.59
G0 X114.322 Y114.609
G0 X114.394 Y114.313
G0 X114.217 Y112.896
G0 X114.308 Y113.131
G1 F2700 E193.2123
G1 F595.6 X114.37 Y112.928 E193.2227
G1 F779.5 X114.503 Y112.692 E193.23283
G1 F877 X114.794 Y112.457 E193.24528
G1 X114.705 Y112.214 E193.25388
G1 X114.786 Y111.865 E193.2658
G1 X114.52 Y111.556 E193.27936
G1 F911.2 X114.425 Y111.276 E193.28883
G1 F963.7 X114.437 Y111.16 E193.29236
G1 F877 X114.547 Y111.011 E193.29852
G1 F767.6 X114.875 Y110.91 E193.31156
G1 F743.2 X114.994 Y110.686 E193.32151
G1 X114.631 Y110.495 E193.33761
G1 X114.518 Y110.488 E193.34205
G1 F769.3 X114.288 Y110.683 E193.35349
G1 F795.5 X114.272 Y110.743 E193.35576
G1 F879.2 X114.099 Y111.037 E193.36708
G1 F966.4 X114.05 Y111.304 E193.37527
G1 F911.2 X114.052 Y111.718 E193.38853
G1 F877 X113.983 Y111.947 E193.39648
G1 X113.893 Y112.054 E193.40113
G1 X113.62 Y112.162 E193.4109
G1 X113.512 Y112.309 E193.41696
G1 X113.411 Y112.652 E193.42886
G1 X113.502 Y112.937 E193.43881
G1 F748 X113.835 Y112.816 E193.45262
G1 F577 X114.308 Y113.131 E193.48136
G1 F2700 E188.48136
G0 F9000 X114.2 Y112.818
G0 X115.433 Y113.006
G0 X115.709 Y113.391
G0 X116.103 Y116.79
G0 X116.152 Y117.918
G0 X114.35 Y118.695
G1 F2700 E193.48136
G1 F764.3 X114.607 Y118.461 E193.49462
G1 X114.9 Y118.289 E193.50759
G1 F835.2 X114.933 Y118.031 E193.51667
G1 F866.2 X114.78 Y117.792 E193.52623
G1 F819.6 X114.935 Y117.57 E193.53586
G1 X114.997 Y117.291 E193.54603
G1 X115.074 Y117.225 E193.54964
G1 X115.266 Y117.205 E193.55651
G1 X115.253 Y117.724 E193.57499
G1 F881.4 X115.309 Y118.158 E193.58947
G1 F849.4 X115.271 Y118.465 E193.60009
G1 F764.3 X115.28 Y118.71 E193.60945
G1 X114.801 Y118.688 E193.62775
G1 X114.35 Y118.695 E193.64497
G0 F9000 X114.943 Y118.496
G0 X113.348 Y118.615
G1 F743.2 X113.29 Y118.615 E193.64724
G1 X113.26 Y118.666 E193.64957
G1 X113.29 Y118.717 E193.65189
G1 X113.348 Y118.717 E193.65416
G1 X113.378 Y118.666 E193.65649
G1 F2700 E188.65649
G0 F9000 X112.543 Y117.129
G1 F2700 E193.65649
G1 F985.4 X112.478 Y117.167 E193.65872
G1 X112.543 Y117.205 E193.66094
G1 X112.566 Y117.167 E193.66226
G1 F2700 E188.66226
G0 F9000 X110.687 Y118.624
G1 F2700 E193.66226
G1 F839.2 X110.61 Y118.669 E193.66536
G1 X110.687 Y118.714 E193.66846
G1 X110.714 Y118.669 E193.67028
G0 F9000 X111.46 Y118.676
G1 F718.8 X111.429 Y118.728 E193.67274
G1 X111.369 Y118.728 E193.67517
G1 X111.338 Y118.676 E193.67763
G1 X111.369 Y118.624 E193.68009
G1 X111.429 Y118.624 E193.68252
G1 F2700 E188.68252
G0 F9000 X111.025 Y117.836
G0 X110.233 Y117.796
G0 X107.67 Y118.474
G0 X106.829 Y118.672
G1 F2700 E193.68252
G1 F740.1 X106.771 Y118.672 E193.68481
G1 X106.741 Y118.723 E193.68714
G1 X106.771 Y118.774 E193.68947
G1 X106.829 Y118.774 E193.69176
G1 X106.859 Y118.723 E193.69409
G1 F2700 E188.69409
G0 F9000 X105.353 Y118.623
G0 X105.303 Y118.778
G1 F2700 E193.69409
G1 F689.2 X104.879 Y118.775 E193.71204
G1 X104.88 Y118.516 E193.723
G1 F708.7 X104.869 Y118.357 E193.72956
G1 F720.3 X104.905 Y117.914 E193.74756
G1 F711.5 X104.913 Y117.337 E193.77121
G1 X105.053 Y117.348 E193.77697
G1 X105.102 Y117.396 E193.77978
G1 X105.203 Y117.727 E193.79397
G1 F717.4 X105.431 Y117.871 E193.80493
G1 F727.8 X105.353 Y118.227 E193.81954
G1 F710.1 X105.361 Y118.423 E193.82759
G1 F689.2 X105.596 Y118.636 E193.84102
G1 X105.692 Y118.759 E193.84762
G1 X105.303 Y118.778 E193.86411
G1 F2700 E188.86411
;MESH:NONMESH
G0 F300 X105.303 Y118.778 Z4.4
G0 F9000 X105.248 Y118.585
G0 X105.037 Y118.338
G0 X103.995 Y117.873
G0 X103.966 Y105.617
G0 X104.129 Y104.631
G0 X104.962 Y103.374
G0 X105.126 Y102.422
;TIME_ELAPSED:545.832059
;LAYER:21
;TYPE:WALL-OUTER
;MESH:temple3.ply
G1 F2700 E193.86411
G1 F596.8 X104.773 Y102.459 E193.88043
G1 F600.1 X104.783 Y102.08 E193.89776
G1 F628.7 X104.76 Y101.823 E193.90903
G1 F647.1 X104.755 Y101.617 E193.91777
G1 F639.6 X104.727 Y101.333 E193.93001
G1 X105.163 Y101.333 E193.94872
G1 X105.48 Y101.315 E193.96234
G1 F628.7 X105.24 Y101.696 E193.982
G1 F607.8 X105.322 Y102.058 E193.99876
G1 F596.8 X105.356 Y102.149 E194.00322
G1 X105.376 Y102.47 E194.01801
G1 X105.126 Y102.422 E194.02972
G1 F2700 E189.02972
G0 F9000 X105.101 Y102.197
G0 X104.957 Y103.371
G0 X104.133 Y104.604
G0 X104.307 Y105.035
G0 X105.319 Y106.056
;TYPE:WALL-INNER
G1 F2700 E194.02972
G1 F901.8 X105.252 Y106.094 E194.03206
G1 X105.319 Y106.132 E194.03441
G1 X105.342 Y106.094 E194.03576
G1 F2700 E189.03576
G0 F9000 X105.532 Y106.543
G0 X105.732 Y106.908
G0 X105.702 Y108.202
G0 X106.782 Y108.49
G0 X106.565 Y110.729
G0 X105.554 Y112.022
G1 F2700 E194.03576
G1 F835.6 X105.648 Y112.354 E194.04709
G1 F819 X105.812 Y112.529 E194.05513
G0 F9000 X105.663 Y113.176
;TYPE:WALL-OUTER
G1 F628.7 X106.103 Y112.804 E194.08028
G1 F825.1 X106.209 Y112.782 E194.08388
G1 X106.452 Y112.9 E194.09287
G1 X106.602 Y112.69 E194.10145
G1 X106.369 Y112.385 E194.11421
G1 X106.022 Y112.206 E194.1272
G1 X105.903 Y111.84 E194.14
G1 F785.8 X105.869 Y111.299 E194.15893
G1 F691.9 X105.641 Y110.787 E194.18116
G1 F643.4 X105.626 Y110.705 E194.18472
G1 F656.2 X105.528 Y110.582 E194.1913
G1 F810.9 X105.431 Y110.313 E194.20097
G1 F962.2 X105.436 Y110.404 E194.20357
G1 F760.5 X105.366 Y110.563 E194.20984
G1 F649.7 X104.959 Y110.743 E194.22864
G1 F643.4 X105.077 Y110.987 E194.2402
G1 X105.248 Y111.046 E194.24792
G1 F717.5 X105.435 Y111.232 E194.25801
G1 F850.6 X105.508 Y111.417 E194.26442
G1 F870.8 X105.467 Y111.532 E194.26827
G1 F837.7 X105.146 Y111.903 E194.28434
G1 F825.1 X105.148 Y112.073 E194.29
G1 X105.23 Y112.234 E194.29601
G1 X105.208 Y112.526 E194.30575
G1 F714.4 X105.545 Y112.804 E194.32253
G1 F562.3 X105.663 Y113.176 E194.34158
G1 F2700 E189.34158
G0 F9000 X105.775 Y112.803
G0 X105.572 Y114.221
G0 X105.759 Y115.986
G1 F2700 E194.34158
G1 F577 X105.877 Y115.523 E194.3643
G1 F571 X105.982 Y115.364 E194.37346
G1 F564.2 X106.104 Y115.312 E194.37991
G1 F619.2 X106.428 Y115.331 E194.39429
G1 F725.4 X106.604 Y115.534 E194.40446
G1 F767.5 X106.845 Y115.467 E194.4134
G1 X106.992 Y115.243 E194.42298
G1 X107.079 Y115.202 E194.42642
G1 X106.847 Y115.135 E194.43505
G1 F725.4 X106.672 Y114.935 E194.44511
G1 F687.6 X106.512 Y114.819 E194.453
G1 F619.2 X106.127 Y114.982 E194.47153
G1 F596.8 X105.977 Y114.895 E194.4795
G1 F674.9 X105.881 Y114.572 E194.4932
G1 F751.8 X105.879 Y114.521 E194.49506
G1 F741.7 X105.726 Y114.045 E194.51356
G1 F673.6 X105.718 Y113.751 E194.52555
G1 F615.8 X105.64 Y113.257 E194.54784
G1 F586.2 X105.207 Y113.65 E194.57521
G1 F610.1 X105.206 Y114.057 E194.59352
G1 F689 X105.376 Y114.335 E194.6065
G1 F750.1 X105.477 Y114.628 E194.61784
G1 F694.8 X105.557 Y115 E194.63287
G1 F608.9 X105.333 Y115.321 E194.65051
G1 F576 X105.265 Y115.368 E194.65445
G1 X105.385 Y115.712 E194.6718
G1 X105.653 Y115.881 E194.6869
G1 X105.759 Y115.986 E194.69401
G1 F2700 E189.69401
G0 F9000 X105.673 Y115.672
G0 X105.696 Y115.073
G0 X105.697 Y114.551
G0 X105.558 Y113.492
G0 X105.547 Y111.061
G0 X105.425 Y110.229
G1 F2700 E194.69401
G1 F904.2 X105.441 Y109.899 E194.70404
G1 F884.8 X105.654 Y109.522 E194.71747
G1 F846.3 X105.606 Y109.267 E194.72588
G1 F831.3 X105.905 Y108.693 E194.74724
G1 F829.3 X105.919 Y108.42 E194.75629
G1 F757 X105.887 Y108.08 E194.76867
G1 F647.1 X105.853 Y107.927 E194.77532
G1 F576 X106.077 Y107.606 E194.79397
G1 F602.3 X106.341 Y107.537 E194.8064
G1 F664.1 X106.559 Y107.358 E194.81806
G1 X106.595 Y107.267 E194.8221
G1 X106.592 Y107.055 E194.83086
G1 X106.553 Y106.994 E194.83386
G1 F602.3 X106.014 Y107.098 E194.85887
G1 F591.5 X105.931 Y106.981 E194.86553
G1 F708.2 X105.727 Y106.472 E194.88677
G1 F751.8 X105.639 Y105.684 E194.91572
G1 F612.3 X105.594 Y105.4 E194.9286
G1 X105.386 Y105.588 E194.94117
G1 F765.8 X105.13 Y105.75 E194.95203
G1 F825.1 X104.852 Y105.795 E194.96139
G1 X104.827 Y105.901 E194.96502
G1 X105.012 Y106.435 E194.98381
G1 F812.9 X105.366 Y106.711 E194.99897
G1 F805 X105.488 Y106.955 E195.00827
G1 F750.1 X105.531 Y107.02 E195.01112
G1 F615.8 X105.592 Y107.351 E195.02612
G1 F576 X105.389 Y107.709 E195.04573
G1 F603.4 X105.186 Y107.906 E195.05859
G1 X105.389 Y108.102 E195.07143
G1 F647.1 X105.485 Y108.246 E195.07877
G1 F760.5 X105.522 Y108.631 E195.09272
G1 F829.3 X105.207 Y109.02 E195.10929
G1 F825.1 X104.881 Y109.23 E195.12219
G1 X104.808 Y109.526 E195.13233
G1 X104.851 Y109.694 E195.13809
G1 F864 X105.425 Y110.229 E195.16302
G1 F2700 E190.16302
G0 F9000 X105.393 Y110.762
G0 X106.313 Y110.102
G0 X107.508 Y107.436
G0 X107.504 Y106.87
G0 X107.271 Y106.314
G0 X106.537 Y106.033
G0 X105.591 Y105.343
G1 F2700 E195.16302
G1 F640.9 X105.94 Y104.947 E195.18562
G1 F687.6 X105.696 Y104.483 E195.20655
G1 X105.619 Y104.157 E195.21991
G1 X105.556 Y104.303 E195.22626
G1 X105.421 Y104.781 E195.24609
G1 F658.8 X105.346 Y104.861 E195.25065
G1 F607.8 X105.568 Y105.239 E195.27045
G1 F593.6 X105.591 Y105.343 E195.27537
G0 F9000 X106.451 Y104.893
G1 F563.2 X106.379 Y104.893 E195.27888
G1 X106.342 Y104.956 E195.28244
G1 X106.379 Y105.019 E195.286
G1 X106.451 Y105.019 E195.28951
G1 X106.488 Y104.956 E195.29307
G1 F2700 E190.29307
G0 F9000 X105.649 Y104.922
G0 X106.502 Y103.969
G0 X111.359 Y102.952
G0 X111.956 Y102.721
G0 X113.193 Y101.23
G1 F2700 E195.29307
G1 F884.8 X113.161 Y101.303 E195.29554
G1 F647.1 X113.073 Y101.696 E195.31262
G1 F506.2 X112.874 Y101.71 E195.32343
G0 F9000 X112.392 Y101.699
G1 F446.6 X112.086 Y101.755 E195.34255
G1 F570 X111.782 Y101.759 E195.35719
G0 F9000 X111.351 Y102.01
G1 F639.6 X110.969 Y101.925 E195.37398
G1 F647.1 X110.532 Y101.857 E195.39273
G1 F584.1 X110.133 Y101.741 E195.41225
G1 F552.8 X110.268 Y101.683 E195.41955
G1 F608.9 X110.508 Y101.512 E195.43283
G1 F647.1 X110.806 Y101.491 E195.4455
G1 X111.162 Y101.341 E195.46188
G1 F642.1 X111.244 Y101.561 E195.47191
G1 F629.9 X111.569 Y101.722 E195.48771
G1 F620.4 X111.763 Y101.758 E195.49644
G1 F623.9 X111.351 Y102.01 E195.51769
G0 F9000 X111.301 Y101.753
G0 X110.564 Y101.684
G0 X110.133 Y101.741
G1 F518.9 X109.849 Y101.712 E195.53278
G1 F514.9 X109.704 Y101.748 E195.54075
G0 F9000 X109.397 Y101.972
G1 F750.1 X108.857 Y102.005 E195.56054
G1 F723.8 X108.396 Y101.988 E195.57803
G1 F652.3 X108.011 Y101.792 E195.59621
G1 F618.1 X108.334 Y101.589 E195.61315
G1 F629.9 X108.446 Y101.304 E195.62649
G1 F639.6 X108.709 Y101.543 E195.64174
G1 F705.2 X109.016 Y101.578 E195.65376
G1 F778.4 X109.328 Y101.551 E195.6648
G1 F690.5 X109.683 Y101.764 E195.68126
G1 F679.1 X109.397 Y101.972 E195.69555
G1 F2700 E190.69555
G0 F9000 X109.341 Y101.786
G0 X108.305 Y101.782
G0 X107.457 Y101.776
G0 X106.622 Y101.261
G1 F2700 E195.69555
G1 F748.4 X106.758 Y101.565 E195.70776
G0 F9000 X107.312 Y101.728
G0 X108.305 Y101.782
G0 X107.947 Y101.79
G1 F574 X107.785 Y101.792 E195.71551
G0 F9000 X107.758 Y101.806
G1 F635.9 X107.414 Y101.991 E195.73236
G1 F767.5 X107.048 Y101.926 E195.74565
G1 F696.3 X106.834 Y101.796 E195.75552
G1 F564.2 X106.704 Y101.785 E195.76187
G1 X106.767 Y101.687 E195.76753
G1 F595.7 X106.758 Y101.565 E195.77317
G1 X106.87 Y101.643 E195.77946
G1 F637.2 X107.166 Y101.557 E195.79273
G1 F691.9 X107.317 Y101.434 E195.80046
G1 F632.3 X107.758 Y101.806 E195.8255
G1 F2700 E190.8255
G0 F9000 X107.377 Y101.769
G0 X107.874 Y102.761
G0 X108.445 Y102.93
G0 X111.359 Y102.952
G0 X112.771 Y102.81
G0 X113.428 Y102.678
G0 X115.046 Y102.368
G1 F2700 E195.8255
G1 F623.9 X114.83 Y102.338 E195.83509
G1 X114.499 Y102.339 E195.84965
G1 X114.457 Y102.252 E195.8539
G1 X114.521 Y102.02 E195.86449
G1 F611.2 X114.51 Y101.845 E195.87236
G1 F593.6 X114.28 Y101.364 E195.89701
G1 F587.3 X114.266 Y101.258 E195.90201
G1 X114.453 Y101.357 E195.91189
G1 X114.688 Y101.408 E195.92313
G1 X115.061 Y101.308 E195.94118
G1 X115.03 Y101.704 E195.95974
G1 F608.9 X115.046 Y101.959 E195.97125
G1 F628.7 X115.046 Y102.368 E195.98911
G1 F2700 E190.98911
G0 F9000 X114.844 Y102.137
G0 X114.868 Y103.266
G0 X115.927 Y105.488
G0 X115.889 Y106.004
G0 X115.537 Y106.897
G0 X115.215 Y107.105
G0 X113.892 Y107.303
;TYPE:WALL-INNER
G1 F2700 E195.98911
G1 F610.1 X114.072 Y107.842 E196.01467
G1 F748.4 X113.981 Y108.207 E196.02847
G1 F970.7 X113.974 Y108.266 E196.03014
G1 F2700 E191.03014
G0 F9000 X114.177 Y108.647
G0 X114.423 Y108.861
G0 X114.666 Y109.51
G0 X114.62 Y109.771
;TYPE:WALL-OUTER
G1 F2700 E196.03014
G1 F581.1 X115.029 Y109.476 E196.05396
G1 X115.023 Y109.335 E196.06063
G1 F672.2 X114.579 Y108.786 E196.08945
G1 F810.9 X114.374 Y108.515 E196.10095
G1 F825.1 X114.343 Y108.291 E196.10847
G1 X114.391 Y108.174 E196.11268
G1 X114.738 Y107.824 E196.12907
G1 X114.423 Y107.499 E196.14413
G1 X114.36 Y107.261 E196.15232
G1 F833.4 X114.354 Y106.936 E196.16302
G1 F873.1 X114.408 Y106.734 E196.16959
G1 F823.1 X114.557 Y106.485 E196.17927
G1 F679.1 X114.763 Y106.293 E196.19065
G1 F608.9 X114.932 Y105.84 E196.21244
G1 F595.7 X114.519 Y105.72 E196.23225
G1 F563.2 X114.282 Y105.518 E196.24742
G1 F547.3 X114.309 Y105.633 E196.25334
G1 F621.6 X114.267 Y106.195 E196.27823
G1 F757 X114.074 Y106.592 E196.29423
G1 F819 X113.838 Y106.839 E196.30568
G1 F823.1 X113.712 Y106.846 E196.30989
G1 F825.1 X113.36 Y106.724 E196.32228
G1 X113.293 Y106.963 E196.33053
G1 X113.303 Y107.327 E196.34264
G1 X113.554 Y107.638 E196.35594
G1 X113.64 Y108.024 E196.36909
G1 X113.525 Y108.693 E196.39167
G1 X113.676 Y108.617 E196.39729
G1 F819 X113.867 Y108.609 E196.4037
G1 F803 X114.243 Y109.02 E196.42273
G1 F676.3 X114.406 Y109.307 E196.43613
G1 F587.3 X114.392 Y109.386 E196.43987
G1 F584.1 X114.62 Y109.771 E196.4609
G1 F2700 E191.4609
G0 F9000 X114.666 Y109.51
G0 X114.488 Y109.005
G0 X114.165 Y108.692
G0 X114.092 Y108.261
G0 X114.223 Y107.61
G0 X114.398 Y106.373
G0 X114.282 Y105.518
G1 F2700 E196.4609
G1 F534.9 X114.204 Y105.25 E196.47522
G0 F9000 X113.393 Y105.196
G1 F919.3 X113.618 Y105.036 E196.48346
G1 F852.8 X113.916 Y105.03 E196.49305
G1 F637.2 X114.204 Y105.25 E196.50866
G1 F566.1 X114.376 Y104.76 E196.53383
G1 F648.4 X114.274 Y104.314 E196.5532
G1 F697.8 X114.222 Y104.207 E196.55788
G1 X114.204 Y104.346 E196.56339
G1 X113.914 Y104.746 E196.58282
G1 F793.4 X113.616 Y104.743 E196.59313
G1 F919.3 X113.372 Y104.576 E196.60195
G1 X113.335 Y104.655 E196.60456
G1 X113.336 Y105.049 E196.61632
G1 X113.393 Y105.196 E196.62103
G1 F2700 E191.62103
G0 F9000 X114.112 Y104.884
G0 X115.239 Y104.834
G0 X115.927 Y105.488
G0 X116.236 Y119.306
G0 X115.481 Y119.609
G0 X110.479 Y119.584
G0 X109.574 Y119.014
G0 X110.097 Y117.142
G0 X112.682 Y111.96
G0 X113.201 Y111.217
G0 X114.374 Y111.963
;TYPE:WALL-INNER
G1 F2700 E196.62103
G1 F778.4 X114.273 Y112.303 E196.63353
G1 F658.8 X114.116 Y112.443 E196.64229
G1 F2700 E191.64229
G0 F9000 X114.223 Y112.861
G0 X114.352 Y114.369
G0 X114.107 Y115.035
G1 F2700 E196.64229
G1 F691.9 X114.418 Y115.373 E196.66051
G0 F9000 X114.262 Y116.025
;TYPE:WALL-OUTER
G1 F825.1 X114.473 Y115.83 E196.67007
G1 X114.718 Y115.657 E196.68004
G1 X114.873 Y115.342 E196.69172
G1 X114.951 Y115.272 E196.6952
G1 X114.804 Y115.212 E196.70049
G1 X114.573 Y114.926 E196.71271
G1 F816.9 X114.553 Y114.405 E196.73023
G1 F762.2 X114.8 Y113.924 E196.7497
G1 F681.9 X114.796 Y113.65 E196.76072
G1 F647.1 X114.738 Y113.581 E196.76455
G1 F743.3 X114.554 Y113.263 E196.77811
G1 F884.8 X114.432 Y112.98 E196.78767
G1 F861.7 X114.483 Y112.713 E196.79633
G1 F825.1 X114.796 Y112.453 E196.80986
G1 X114.703 Y112.21 E196.81851
G1 X114.781 Y111.901 E196.82911
G1 X114.756 Y111.818 E196.832
G1 X114.512 Y111.552 E196.844
G1 F852.8 X114.432 Y111.276 E196.85325
G1 F892 X114.441 Y111.162 E196.85677
G1 F795.3 X114.564 Y110.992 E196.86401
G1 F702.2 X114.897 Y110.904 E196.87747
G1 F694.8 X114.967 Y110.833 E196.88141
G1 X115.006 Y110.696 E196.88703
G1 F702.2 X114.547 Y110.468 E196.90706
G1 F717.5 X114.301 Y110.645 E196.91865
G1 F723.8 X114.28 Y110.715 E196.92142
G1 F805 X114.095 Y111.037 E196.93408
G1 F894.4 X114.051 Y111.3 E196.94227
G1 F852.8 X114.052 Y111.719 E196.95575
G1 F825.1 X113.984 Y111.937 E196.96334
G1 X113.893 Y112.045 E196.96804
G1 X113.629 Y112.159 E196.97761
G1 X113.512 Y112.33 E196.9845
G1 X113.464 Y112.676 E196.99612
G1 X113.522 Y112.931 E197.00481
G1 X113.823 Y112.821 E197.01547
G1 X113.9 Y112.844 E197.01814
G1 F839.8 X114.065 Y113.006 E197.0257
G1 F880.1 X114.212 Y113.34 E197.03708
G1 F787.7 X114.293 Y113.775 E197.0525
G1 F723.8 X114.254 Y114.077 E197.06404
G1 F784 X114.151 Y114.333 E197.0737
G1 F821 X113.947 Y114.567 E197.08408
G1 F825.1 X113.848 Y114.62 E197.08781
G1 X113.47 Y114.564 E197.10052
G1 X113.452 Y114.628 E197.10273
G1 X113.572 Y114.829 E197.11052
G1 X113.501 Y115.103 E197.11993
G1 F631.1 X113.459 Y115.477 E197.1363
G1 F553.8 X113.599 Y115.425 E197.1437
G1 F697.8 X113.974 Y115.5 E197.15874
G1 F825.1 X114.091 Y115.583 E197.16351
G1 X114.262 Y116.025 E197.17928
G1 F2700 E192.17928
G0 F9000 X114.364 Y115.581
G0 X113.824 Y114.834
G0 X113.295 Y113.634
G1 F2700 E197.17928
G1 F812.9 X113.231 Y113.717 E197.18282
G1 F2700 E192.18282
G0 F9000 X112.336 Y113.751
G0 X112.216 Y114.914
G0 X112.436 Y116.098
G0 X112.596 Y117.189
G1 F2700 E197.18282
G1 F632.3 X112.563 Y117.245 E197.18564
G1 X112.499 Y117.245 E197.18841
G1 X112.466 Y117.189 E197.19124
G1 X112.499 Y117.133 E197.19406
G1 X112.563 Y117.133 E197.19683
G0 F9000 X111.515 Y117.207
G1 F705.2 X111.459 Y117.207 E197.19901
G1 X111.429 Y117.257 E197.20128
G1 X111.458 Y117.307 E197.20353
G1 X111.515 Y117.307 E197.20575
G1 X111.545 Y117.257 E197.20802
G1 F2700 E192.20802
G0 F9000 X110.698 Y118.638
G1 F2700 E197.20802
G1 F906.7 X110.631 Y118.676 E197.21035
G1 X110.698 Y118.714 E197.21268
G1 X110.721 Y118.676 E197.21403
G0 F9000 X111.464 Y118.677
G1 F693.4 X111.434 Y118.728 E197.21637
G1 X111.376 Y118.728 E197.21866
G1 X111.346 Y118.677 E197.22101
G1 X111.376 Y118.626 E197.22335
G1 X111.434 Y118.626 E197.22564
G1 F2700 E192.22564
G0 F9000 X113.381 Y118.664
G1 F2700 E197.22564
G1 F699.2 X113.351 Y118.715 E197.22797
G1 X113.293 Y118.715 E197.23024
G1 X113.263 Y118.664 E197.23256
G1 X113.293 Y118.613 E197.23489
G1 X113.351 Y118.613 E197.23716
G0 F9000 X114.867 Y118.516
G0 X114.757 Y118.689
G1 F722.2 X114.354 Y118.703 E197.25249
G1 X114.611 Y118.459 E197.26595
G1 X114.906 Y118.289 E197.27889
G1 F787.7 X114.941 Y118.028 E197.28806
G1 F808.9 X114.777 Y117.78 E197.29815
G1 F757 X114.907 Y117.577 E197.30689
G1 X114.984 Y117.299 E197.31735
G1 X115.067 Y117.228 E197.32131
G1 X115.246 Y117.207 E197.32784
G1 X115.268 Y117.341 E197.33277
G1 X115.258 Y117.711 E197.34618
G1 F823.1 X115.314 Y118.163 E197.36137
G1 F803 X115.273 Y118.469 E197.37192
G1 F722.2 X115.285 Y118.708 E197.38101
G1 X114.757 Y118.689 E197.40109
G1 F2700 E192.40109
G0 F9000 X114.945 Y118.497
G0 X106.819 Y118.678
G1 F2700 E197.40109
G1 F711.3 X106.763 Y118.678 E197.40325
G1 X106.733 Y118.728 E197.4055
G1 X106.762 Y118.778 E197.40773
G1 X106.819 Y118.778 E197.40993
G1 X106.849 Y118.728 E197.41218
G1 F2700 E192.41218
G0 F9000 X105.351 Y118.625
G0 X105.314 Y118.771
G1 F2700 E197.41218
G1 F627.5 X104.883 Y118.771 E197.43103
G1 X104.887 Y118.504 E197.44271
G1 F647.1 X104.868 Y118.238 E197.45402
G1 F665.4 X104.9 Y117.914 E197.46745
G1 F662.7 X104.908 Y117.338 E197.4913
G1 X105.064 Y117.351 E197.49778
G1 X105.119 Y117.402 E197.50089
G1 X105.227 Y117.726 E197.51503
G1 F666.8 X105.428 Y117.858 E197.52493
G1 F674.9 X105.358 Y118.202 E197.5392
G1 F652.3 X105.44 Y118.507 E197.55249
G1 F627.5 X105.677 Y118.757 E197.56756
G1 X105.314 Y118.771 E197.58345
G1 F2700 E192.58345
;MESH:NONMESH
G0 F300 X105.314 Y118.771 Z4.6
G0 F9000 X105.271 Y118.594
G0 X105.057 Y117.698
G0 X104.802 Y116.44
G0 X104.558 Y116.23
G0 X104.182 Y115.641
G0 X103.939 Y109.445
G0 X103.956 Y105.605
G0 X104.133 Y104.604
G0 X104.957 Y103.371
G0 X105.106 Y102.41
;TIME_ELAPSED:568.147089
;LAYER:22
;TYPE:WALL-OUTER
;MESH:temple3.ply
G1 F2700 E197.58345
G1 F701.3 X104.767 Y102.448 E197.59947
G1 X104.779 Y102.119 E197.61494
G1 F725.7 X104.753 Y101.627 E197.63731
G1 F750.4 X104.725 Y101.338 E197.65005
G1 X105.176 Y101.337 E197.66985
G1 X105.501 Y101.315 E197.68416
G1 F737.9 X105.247 Y101.671 E197.70368
G1 F713.9 X105.349 Y102.106 E197.7243
G1 F701.3 X105.37 Y102.453 E197.74063
G1 X105.106 Y102.41 E197.7532
G1 F2700 E192.7532
G0 F9000 X105.08 Y102.193
G0 X104.966 Y103.37
G0 X104.152 Y104.558
G0 X104.324 Y105.03
G0 X105.329 Y106.052
;TYPE:WALL-INNER
G1 F2700 E197.7532
G1 F1100.6 X105.262 Y106.09 E197.75551
G1 X105.329 Y106.128 E197.75781
G1 X105.352 Y106.09 E197.75914
G0 F9000 X105.563 Y106.65
G0 X105.68 Y106.872
G0 X105.877 Y107.338
G0 X105.913 Y107.316
G1 F1031.8 X105.842 Y107.357 E197.76176
G1 X105.913 Y107.398 E197.76438
G1 X105.938 Y107.357 E197.76591
G1 F2700 E192.76591
G0 F9000 X105.927 Y107.379
G0 X105.716 Y108.166
G0 X105.543 Y108.944
G0 X105.259 Y109.451
G1 F2700 E197.76591
G1 F966.4 X105.183 Y109.495 E197.7689
G1 X105.259 Y109.539 E197.7719
G1 X105.285 Y109.495 E197.77364
G1 F2700 E192.77364
G0 F9000 X105.267 Y109.787
G0 X105.668 Y111.497
G0 X105.562 Y112.023
G1 F2700 E197.77364
G1 F1023.9 X105.656 Y112.351 E197.78462
G1 F993.1 X105.824 Y112.526 E197.79267
G0 F9000 X105.681 Y113.11
;TYPE:WALL-OUTER
G1 F749 X106.098 Y112.811 E197.81524
G1 F990.6 X106.199 Y112.785 E197.81871
G1 X106.433 Y112.896 E197.82732
G1 X106.549 Y112.687 E197.83527
G1 X106.362 Y112.383 E197.84714
G1 X106.023 Y112.197 E197.86
G1 X105.907 Y111.845 E197.87233
G1 F1045.5 X105.883 Y111.39 E197.88669
G1 F1085.6 X105.798 Y111.097 E197.89595
G1 F902.6 X105.652 Y110.802 E197.90796
G1 F783.1 X105.631 Y110.695 E197.91255
G1 F822.1 X105.416 Y110.433 E197.92613
G1 F913 X105.379 Y110.247 E197.93298
G1 X105.376 Y110.446 E197.94016
G1 F822.1 X105.29 Y110.63 E197.9483
G1 F783.1 X104.957 Y110.755 E197.96327
G1 X105.063 Y110.983 E197.97385
G1 X105.213 Y111.027 E197.98042
G1 F868.9 X105.445 Y111.223 E197.99194
G1 F1034.5 X105.521 Y111.411 E197.9984
G1 F1059.4 X105.487 Y111.528 E198.00218
G1 F1003.1 X105.154 Y111.911 E198.01885
G1 F990.6 X105.151 Y112.045 E198.02331
G1 X105.25 Y112.265 E198.03134
G1 X105.218 Y112.523 E198.03998
G1 X105.475 Y112.726 E198.05088
G1 F876.6 X105.603 Y112.884 E198.05852
G1 F682 X105.681 Y113.11 E198.07007
G1 F2700 E193.07007
G0 F9000 X105.786 Y112.796
G0 X106.501 Y114.981
G0 X107.138 Y115.215
G1 F2700 E198.07007
G1 F1016 X107.272 Y115.205 E198.07443
G1 F2700 E193.07443
G0 F9000 X106.675 Y115.315
G0 X105.884 Y114.988
G0 X105.769 Y115.986
G1 F2700 E198.07443
G1 F690.3 X105.88 Y115.536 E198.09655
G1 F677.3 X105.991 Y115.377 E198.10598
G1 F663.7 X106.106 Y115.333 E198.11209
G1 F716.5 X106.431 Y115.347 E198.12705
G1 F778.4 X106.559 Y115.423 E198.13335
G1 X106.649 Y115.536 E198.13946
G1 X106.828 Y115.484 E198.14735
G1 F803.7 X106.941 Y115.301 E198.15617
G1 F906.7 X107.138 Y115.215 E198.16398
G1 F876.6 X106.831 Y115.14 E198.17586
G1 F778.4 X106.692 Y114.933 E198.18641
G1 X106.507 Y114.801 E198.19603
G1 F716.5 X106.132 Y114.957 E198.21471
G1 F701.3 X105.987 Y114.88 E198.22242
G1 F787.7 X105.889 Y114.584 E198.23546
G1 F886.4 X105.887 Y114.521 E198.2378
G1 F884.4 X105.74 Y114.04 E198.25654
G1 F800.5 X105.729 Y113.753 E198.26836
G1 F742 X105.647 Y113.248 E198.29108
G1 F719.1 X105.213 Y113.66 E198.31849
G1 F737.9 X105.213 Y114.054 E198.33609
G1 F818.7 X105.387 Y114.329 E198.34918
G1 F892.4 X105.486 Y114.627 E198.36078
G1 F823.8 X105.569 Y115.001 E198.3761
G1 F724.4 X105.348 Y115.312 E198.39345
G1 F690.3 X105.28 Y115.364 E198.39754
G1 X105.392 Y115.711 E198.41494
G1 X105.655 Y115.874 E198.42971
G1 X105.769 Y115.986 E198.43734
G1 F2700 E193.43734
G0 F9000 X105.681 Y115.671
G0 X105.701 Y115.076
G0 X105.703 Y114.558
G0 X105.564 Y113.489
G0 X104.532 Y113.07
G0 X104.287 Y112.886
G0 X104.015 Y110.815
G0 X104.1 Y110.11
G0 X105.382 Y110.228
G1 F2700 E198.43734
G1 F975.9 X105.468 Y109.889 E198.44914
G1 F990.6 X105.665 Y109.552 E198.46213
G1 X105.627 Y109.231 E198.47288
G1 F998.1 X105.911 Y108.689 E198.49308
G1 F1005.7 X105.926 Y108.391 E198.50285
G1 F904.6 X105.885 Y108.01 E198.51681
G1 F775.4 X105.857 Y107.911 E198.52118
G1 F759.1 X105.903 Y107.818 E198.52568
G1 F876.6 X106.233 Y107.594 E198.54067
G1 F990.6 X106.351 Y107.549 E198.54487
G1 X106.601 Y107.318 E198.55619
G1 X106.607 Y106.965 E198.56794
G1 X106.54 Y106.918 E198.57066
G1 X106.149 Y107.023 E198.58412
G1 F985.6 X106.007 Y106.988 E198.58901
G1 F973.5 X105.777 Y106.615 E198.60384
G1 F975.9 X105.711 Y106.369 E198.61244
G1 F988.1 X105.661 Y105.785 E198.63198
G1 F957.1 X105.648 Y105.744 E198.63347
G1 F762 X105.598 Y105.398 E198.64858
G1 F740.6 X105.39 Y105.591 E198.6612
G1 F923.6 X105.113 Y105.762 E198.67282
G1 F990.6 X104.849 Y105.796 E198.68167
G1 X104.809 Y105.857 E198.6841
G1 X104.937 Y106.179 E198.69562
G1 X105.023 Y106.438 E198.7047
G1 F985.6 X105.365 Y106.709 E198.71928
G1 F980.8 X105.503 Y106.959 E198.72888
G1 F985.6 X105.498 Y107.338 E198.74155
G1 F925.8 X105.506 Y107.425 E198.74465
G1 F795.6 X105.403 Y107.691 E198.75647
G1 F733.8 X105.178 Y107.901 E198.77029
G1 F754.7 X105.48 Y108.149 E198.78734
G1 F878.6 X105.533 Y108.388 E198.79652
G1 F1008.2 X105.522 Y108.637 E198.80467
G1 F998.1 X105.209 Y109.035 E198.82138
G1 F990.6 X104.923 Y109.212 E198.83257
G1 X104.818 Y109.421 E198.84035
G1 X104.806 Y109.659 E198.84828
G1 X105.06 Y109.88 E198.85947
G1 F985.6 X105.297 Y110.057 E198.86936
G1 F971.2 X105.382 Y110.228 E198.87584
G1 F2700 E193.87584
G0 F9000 X105.247 Y109.708
G0 X105.543 Y108.944
G0 X104.458 Y108.501
G0 X103.963 Y109.196
G0 X103.942 Y119.384
G0 X104.582 Y119.702
G0 X107.201 Y119.616
G0 X108.632 Y119.633
G0 X109.305 Y119.466
G0 X109.681 Y118.889
G0 X110.105 Y117.763
G0 X110.251 Y116.893
G0 X107.348 Y106.435
G0 X106.708 Y105.975
G0 X105.596 Y105.341
G1 F2700 E198.87584
G1 F773.9 X105.948 Y104.941 E198.89852
G1 F825.5 X105.72 Y104.536 E198.91707
G1 X105.616 Y104.181 E198.93184
G1 X105.57 Y104.291 E198.9366
G1 X105.433 Y104.812 E198.9581
G1 X105.358 Y104.888 E198.96236
G1 F760.5 X105.578 Y105.243 E198.98045
G1 F716.5 X105.596 Y105.341 E198.98503
G0 F9000 X106.453 Y104.886
G1 F649.6 X106.379 Y104.886 E198.98879
G1 X106.34 Y104.951 E198.99263
G1 X106.378 Y105.016 E198.99645
G1 X106.453 Y105.016 E199.00026
G1 X106.492 Y104.951 E199.0041
G1 F2700 E194.0041
G0 F9000 X105.652 Y104.915
G0 X106.502 Y103.945
G0 X112.489 Y104.464
G0 X110.294 Y117.029
G0 X110.295 Y117.556
G0 X109.658 Y118.968
G0 X110.435 Y119.579
G0 X115.495 Y119.618
G0 X116.234 Y119.281
G0 X116.033 Y101.029
G0 X115.639 Y100.344
G0 X113.813 Y100.304
G0 X112.776 Y100.4
G0 X113.2 Y101.234
G1 F2700 E199.0041
G1 F1008.2 X113.145 Y101.44 E199.01107
G1 F743.4 X113.047 Y101.685 E199.02276
G1 F595.8 X112.84 Y101.7 E199.03424
G0 F9000 X112.405 Y101.948
G1 F815.3 X112.014 Y101.75 E199.05195
G1 F803.7 X112.12 Y101.713 E199.05655
G1 F850.3 X112.32 Y101.425 E199.07014
G1 F890.4 X112.336 Y101.269 E199.07594
G1 X112.415 Y101.414 E199.08205
G1 F800.5 X112.682 Y101.64 E199.09645
G1 F657.1 X112.84 Y101.7 E199.10492
G1 F698.8 X112.571 Y101.895 E199.12059
G1 F835.9 X112.405 Y101.948 E199.12746
G0 F9000 X111.998 Y101.755
G1 F715.2 X111.787 Y101.758 E199.13718
G0 F9000 X111.37 Y101.996
G1 F784.6 X110.782 Y101.863 E199.16249
G1 F794 X110.548 Y101.833 E199.17228
G1 F760.5 X110.176 Y101.746 E199.18883
G1 X110.517 Y101.517 E199.20662
G1 F794 X110.803 Y101.479 E199.21859
G1 X111.158 Y101.329 E199.23459
G1 X111.221 Y101.516 E199.24277
G1 X111.404 Y101.665 E199.25256
G1 F773.9 X111.769 Y101.756 E199.26858
G1 F764.9 X111.37 Y101.996 E199.28863
G1 F2700 E194.28863
G0 F9000 X111.247 Y101.799
G0 X110.548 Y101.677
G0 X109.358 Y101.747
G0 X109.729 Y101.739
G1 F2700 E199.28863
G1 F716.5 X109.362 Y101.963 E199.3084
G1 F848.5 X108.865 Y101.992 E199.32774
G1 F888.4 X108.387 Y101.987 E199.34546
G1 F807 X108.01 Y101.792 E199.36279
G1 F763.4 X108.344 Y101.587 E199.37971
G1 F772.4 X108.444 Y101.32 E199.39187
G1 F786.2 X108.512 Y101.329 E199.39474
G1 X108.716 Y101.542 E199.4071
G1 F867 X109.019 Y101.576 E199.41869
G1 F952.5 X109.403 Y101.543 E199.43202
G1 F870.8 X109.545 Y101.662 E199.43903
G1 F728.4 X109.729 Y101.739 E199.44805
G0 F9000 X110.14 Y101.738
G1 F651.7 X109.849 Y101.709 E199.46284
G1 F646.4 X109.729 Y101.739 E199.46914
G1 F2700 E194.46914
G0 F9000 X109.278 Y101.751
G0 X108.316 Y101.782
G0 X107.448 Y101.778
G0 X106.626 Y101.262
G1 F2700 E199.46914
G1 F900.5 X106.761 Y101.56 E199.48111
G0 F9000 X107.322 Y101.724
G0 X108.316 Y101.782
G0 X107.951 Y101.79
G1 F698.8 X107.787 Y101.793 E199.48884
G0 F9000 X107.756 Y101.8
G1 F896.4 X107.412 Y101.991 E199.5033
G1 F1029.2 X107.054 Y101.919 E199.51499
G1 F832.4 X106.844 Y101.79 E199.52475
G1 F673.9 X106.714 Y101.78 E199.53112
G1 X106.776 Y101.682 E199.53679
G1 F716.5 X106.761 Y101.56 E199.54245
G1 X106.875 Y101.636 E199.54875
G1 F766.4 X107.168 Y101.551 E199.56186
G1 F888.4 X107.33 Y101.41 E199.56983
G1 X107.463 Y101.566 E199.57743
G1 F857.6 X107.756 Y101.8 E199.59183
G1 F2700 E194.59183
G0 F9000 X107.368 Y101.772
G0 X107.88 Y102.758
G0 X111.339 Y102.926
G0 X112.827 Y102.78
G0 X113.438 Y102.678
G0 X115.047 Y102.365
G1 F2700 E199.59183
G1 F749 X114.838 Y102.333 E199.60113
G1 X114.507 Y102.329 E199.61569
G1 X114.466 Y102.246 E199.61977
G1 F751.9 X114.524 Y102.01 E199.63041
G1 F728.4 X114.499 Y101.808 E199.63962
G1 F705 X114.284 Y101.369 E199.66246
G1 X114.27 Y101.264 E199.66741
G1 X114.452 Y101.356 E199.67694
G1 X114.69 Y101.411 E199.68836
G1 X115.063 Y101.3 E199.70655
G1 X115.032 Y101.707 E199.72562
G1 F731.1 X115.048 Y101.961 E199.73709
G1 F754.7 X115.047 Y102.365 E199.75473
G1 F2700 E194.75473
G0 F9000 X114.846 Y102.132
G0 X114.862 Y103.262
G0 X115.928 Y105.502
G0 X115.881 Y106.012
G0 X115.538 Y106.894
G0 X115.212 Y107.097
G0 X113.912 Y107.292
;TYPE:WALL-INNER
G1 F2700 E199.75473
G1 F863.2 X114.041 Y107.655 E199.76943
G1 F872.8 X114.117 Y107.821 E199.77632
G1 F2700 E194.77632
G0 F9000 X114.186 Y108.644
G0 X114.412 Y108.905
G0 X114.617 Y109.757
;TYPE:WALL-OUTER
G1 F2700 E199.77632
G1 F698.8 X115.036 Y109.494 E199.79964
G1 X115.026 Y109.337 E199.80706
G1 X114.857 Y109.144 E199.81916
G1 F797.2 X114.356 Y108.525 E199.85207
G1 F813.6 X114.264 Y108.307 E199.86165
G1 F837.7 X114.34 Y108.288 E199.86473
G1 F990.6 X114.377 Y108.206 E199.86772
G1 X114.558 Y107.974 E199.87751
G1 X114.738 Y107.813 E199.88554
G1 X114.421 Y107.503 E199.90029
G1 X114.357 Y107.265 E199.90848
G1 F1000.6 X114.352 Y106.937 E199.91928
G1 F1048.2 X114.399 Y106.742 E199.92559
G1 F983.2 X114.561 Y106.466 E199.93631
G1 F813.6 X114.762 Y106.285 E199.94727
G1 F735.1 X114.828 Y106.066 E199.95752
G1 F727 X114.934 Y105.833 E199.96912
G1 F723 X114.519 Y105.728 E199.98862
G1 F687.9 X114.276 Y105.51 E200.00426
G1 F670.4 X114.302 Y105.627 E200.01015
G1 F767.9 X114.268 Y106.188 E200.03426
G1 F968.8 X114.062 Y106.602 E200.04999
G1 F1053.8 X113.83 Y106.86 E200.06084
G1 F1010.8 X113.675 Y106.87 E200.0659
G1 F990.6 X113.399 Y106.732 E200.07616
G1 X113.315 Y106.894 E200.08223
G1 X113.333 Y107.287 E200.09532
G1 X113.61 Y107.632 E200.11003
G1 X113.708 Y108.011 E200.12305
G1 X113.695 Y108.101 E200.12608
G1 F837.7 X113.75 Y108.158 E200.12919
G1 F724.4 X113.717 Y108.215 E200.13219
G1 X113.678 Y108.53 E200.14663
G1 X113.881 Y108.538 E200.15587
G1 F813.6 X113.987 Y108.709 E200.16401
G1 F959.4 X114.229 Y108.996 E200.1769
G1 F822.1 X114.408 Y109.318 E200.19167
G1 F698.8 X114.378 Y109.429 E200.19709
G1 X114.617 Y109.757 E200.21622
G1 F2700 E195.21622
G0 F9000 X114.665 Y109.503
G0 X114.412 Y108.905
G0 X114.406 Y106.354
G0 X114.276 Y105.51
G1 F2700 E200.21622
G1 F652.8 X114.206 Y105.254 E200.22962
G0 F9000 X113.4 Y105.179
G1 F1100.6 X113.613 Y105.033 E200.23735
G1 F1023.9 X113.916 Y105.025 E200.2471
G1 F770.9 X114.206 Y105.254 E200.2629
G1 F685.5 X114.367 Y104.747 E200.28846
G1 F783.1 X114.275 Y104.337 E200.30614
G1 F841.3 X114.218 Y104.213 E200.31149
G1 X114.139 Y104.438 E200.32083
G1 X113.915 Y104.743 E200.33565
G1 F954.8 X113.615 Y104.737 E200.346
G1 F1100.6 X113.374 Y104.568 E200.35481
G1 X113.332 Y104.656 E200.35773
G1 X113.333 Y105.005 E200.36818
G1 X113.4 Y105.179 E200.37376
G1 F2700 E195.37376
G0 F9000 X114.113 Y104.88
G0 X115.228 Y104.825
G0 X115.928 Y105.502
G0 X116.234 Y119.281
G0 X115.495 Y119.618
G0 X113.079 Y119.563
G0 X111.784 Y119.619
G0 X110.435 Y119.579
G0 X109.658 Y118.968
G0 X110.295 Y117.556
G0 X110.294 Y117.029
G0 X112.72 Y111.941
G0 X113.211 Y111.216
G0 X114.365 Y111.981
;TYPE:WALL-INNER
G1 F2700 E200.37376
G1 F964.1 X114.271 Y112.305 E200.38529
G1 F811.9 X114.118 Y112.441 E200.39359
G1 F2700 E195.39359
G0 F9000 X114.219 Y112.853
G0 X114.351 Y114.344
G0 X114.092 Y115.037
G1 F2700 E200.39359
G1 F786.2 X114.278 Y115.218 E200.40447
G1 F980.8 X114.404 Y115.36 E200.41085
G0 F9000 X114.262 Y116.019
;TYPE:WALL-OUTER
G1 F990.6 X114.517 Y115.788 E200.42229
G1 X114.698 Y115.658 E200.4297
G1 X114.864 Y115.333 E200.44184
G1 X114.936 Y115.271 E200.445
G1 X114.794 Y115.207 E200.45018
G1 X114.569 Y114.928 E200.4621
G1 F983.2 X114.557 Y114.364 E200.48101
G1 F900.5 X114.703 Y114.102 E200.49198
G1 F807 X114.792 Y113.866 E200.50228
G1 F781.5 X114.782 Y113.672 E200.51047
G1 F900.5 X114.545 Y113.259 E200.52789
G1 F1076.7 X114.43 Y112.987 E200.53693
G1 F1040 X114.451 Y112.724 E200.54528
G1 F990.6 X114.794 Y112.453 E200.55982
G1 X114.696 Y112.216 E200.56835
G1 X114.769 Y111.87 E200.58011
G1 X114.497 Y111.574 E200.59349
G1 F1037.3 X114.418 Y111.27 E200.60346
G1 F1106.8 X114.437 Y111.133 E200.60758
G1 F975.9 X114.548 Y110.988 E200.61374
G1 F855.8 X114.916 Y110.901 E200.6283
G1 F848.5 X114.974 Y110.847 E200.63138
G1 X115.005 Y110.702 E200.63714
G1 X114.568 Y110.492 E200.65596
G1 F863.2 X114.291 Y110.642 E200.66799
G1 F876.6 X114.27 Y110.72 E200.67102
G1 F985.6 X114.096 Y111.028 E200.68285
G1 F1106.8 X114.055 Y111.315 E200.69148
G1 F1037.3 X114.058 Y111.706 E200.7039
G1 F990.6 X113.986 Y111.942 E200.7121
G1 X113.896 Y112.051 E200.7168
G1 X113.64 Y112.18 E200.72634
G1 X113.529 Y112.35 E200.73309
G1 X113.501 Y112.665 E200.74361
G1 X113.557 Y112.898 E200.75158
G1 X113.829 Y112.811 E200.76108
G1 X113.903 Y112.834 E200.76366
G1 F1013.4 X114.072 Y113.012 E200.77164
G1 F1082.6 X114.202 Y113.318 E200.78175
G1 F964.1 X114.287 Y113.777 E200.79771
G1 F870.8 X114.244 Y114.077 E200.80917
G1 F941.2 X114.139 Y114.322 E200.8185
G1 F985.6 X113.945 Y114.554 E200.82861
G1 F990.6 X113.777 Y114.592 E200.83434
G1 X113.467 Y114.529 E200.84486
G1 X113.429 Y114.587 E200.84717
G1 X113.559 Y114.813 E200.85584
G1 X113.556 Y114.92 E200.8594
G1 X113.399 Y115.372 E200.87532
G1 F1070.9 X113.15 Y115.419 E200.88311
G1 F1162 X113.165 Y115.534 E200.8864
G1 X113.325 Y115.629 E200.89168
G1 X113.455 Y115.785 E200.89743
G1 X113.583 Y115.596 E200.90391
G1 F1070.9 X113.569 Y115.564 E200.90498
G1 F990.6 X113.649 Y115.505 E200.90829
G1 X113.972 Y115.517 E200.91904
G1 X114.083 Y115.589 E200.92344
G1 X114.262 Y116.019 E200.93893
G1 F2700 E195.93893
G0 F9000 X114.36 Y115.577
G0 X113.816 Y114.82
G0 X113.314 Y113.665
G1 F2700 E200.93893
G1 F936.7 X113.23 Y113.798 E200.94446
G1 F2700 E195.94446
G0 F9000 X112.351 Y113.804
G0 X112.264 Y115.034
G0 X112.393 Y116.049
G0 X112.845 Y116.309
G0 X112.639 Y117.215
G1 F2700 E200.94446
G1 F649.6 X112.6 Y117.28 E200.94831
G1 X112.525 Y117.28 E200.95211
G1 X112.487 Y117.215 E200.95593
G1 X112.526 Y117.15 E200.95978
G1 X112.6 Y117.15 E200.96353
G0 F9000 X111.537 Y117.221
G1 F798.9 X111.477 Y117.221 E200.966
G1 X111.445 Y117.274 E200.96856
G1 X111.476 Y117.327 E200.97109
G1 X111.537 Y117.327 E200.97361
G1 X111.569 Y117.274 E200.97616
G0 F9000 X111.463 Y118.679
G1 F857.6 X111.434 Y118.728 E200.97835
G1 X111.378 Y118.728 E200.9805
G1 X111.349 Y118.679 E200.98268
G1 X111.378 Y118.63 E200.98487
G1 X111.434 Y118.63 E200.98702
G1 F2700 E195.98702
G0 F9000 X113.381 Y118.662
G1 F2700 E200.98702
G1 F846.6 X113.351 Y118.712 E200.98929
G1 X113.294 Y118.712 E200.99151
G1 X113.265 Y118.662 E200.99376
G1 X113.295 Y118.612 E200.99603
G1 X113.351 Y118.612 E200.99821
G0 F9000 X114.864 Y118.515
G0 X114.782 Y118.685
G1 F853.9 X114.378 Y118.699 E201.0138
G1 X114.481 Y118.571 E201.02014
G1 X114.891 Y118.275 E201.03965
G1 F947.9 X114.939 Y118.116 E201.04543
G1 F1003.1 X114.912 Y117.949 E201.05098
G1 F919.3 X114.772 Y117.767 E201.05921
G1 F892.4 X114.869 Y117.579 E201.06702
G1 X114.966 Y117.307 E201.07768
G1 X115.061 Y117.233 E201.08213
G1 X115.266 Y117.21 E201.08974
G1 X115.261 Y117.725 E201.10876
G1 F971.2 X115.31 Y118.145 E201.1231
G1 F947.9 X115.263 Y118.461 E201.13421
G1 F853.9 X115.281 Y118.709 E201.1438
G1 X114.782 Y118.685 E201.16308
G1 F2700 E196.16308
G0 F9000 X114.943 Y118.499
G0 X108.571 Y117.281
G1 F2700 E201.16308
G1 F917.2 X108.736 Y117.261 E201.16905
G0 F9000 X108.7 Y118.683
G1 F762 X108.667 Y118.739 E201.17186
G1 X108.603 Y118.739 E201.17462
G1 X108.57 Y118.683 E201.17743
G1 X108.603 Y118.627 E201.18024
G1 X108.667 Y118.627 E201.18301
G1 F2700 E196.18301
G0 F9000 X107.61 Y117.235
G1 F2700 E201.18301
G1 F744.8 X107.546 Y117.235 E201.18584
G1 X107.512 Y117.292 E201.18878
G1 X107.545 Y117.349 E201.19169
G1 X107.61 Y117.349 E201.19457
G1 X107.644 Y117.292 E201.1975
G1 F2700 E196.1975
G0 F9000 X106.847 Y118.732
G1 F2700 E201.1975
G1 F868.9 X106.818 Y118.781 E201.19966
G1 X106.762 Y118.781 E201.20179
G1 X106.733 Y118.732 E201.20394
G1 X106.762 Y118.683 E201.2061
G1 X106.818 Y118.683 E201.20823
G1 F2700 E196.20823
G0 F9000 X105.349 Y118.627
G0 X105.313 Y118.771
G1 F2700 E201.20823
G1 F750.4 X104.879 Y118.773 E201.22728
G1 X104.885 Y118.501 E201.23923
G1 F770.9 X104.867 Y118.229 E201.25088
G1 F786.2 X104.906 Y117.759 E201.27064
G1 F781.5 X104.91 Y117.342 E201.28822
G1 X105.079 Y117.356 E201.29537
G1 X105.145 Y117.413 E201.29905
G1 X105.247 Y117.675 E201.3109
G1 X105.402 Y117.809 E201.31954
G1 X105.423 Y117.885 E201.32286
G1 F786.2 X105.353 Y118.225 E201.33741
G1 F770.9 X105.44 Y118.504 E201.3499
G1 F750.4 X105.688 Y118.752 E201.3653
G1 X105.313 Y118.771 E201.38178
G1 F2700 E196.38178
;MESH:NONMESH
G0 F300 X105.313 Y118.771 Z4.8
G0 F9000 X105.27 Y118.586
G0 X105.057 Y117.605
G0 X104.81 Y116.44
G0 X104.556 Y116.222
G0 X104.191 Y115.647
G0 X103.934 Y109.804
G0 X103.948 Y105.597
G0 X104.152 Y104.558
G0 X104.966 Y103.37
G0 X105.089 Y102.4
;TIME_ELAPSED:593.618802
;LAYER:23
;TYPE:WALL-OUTER
;MESH:temple3.ply
G1 F2700 E201.38178
G1 F584.3 X104.775 Y102.439 E201.39691
G1 X104.777 Y102.123 E201.41202
G1 F603.2 X104.754 Y101.639 E201.43446
G1 F622.1 X104.723 Y101.341 E201.44791
G1 X105.182 Y101.341 E201.46852
G1 X105.513 Y101.315 E201.48343
G1 X105.285 Y101.644 E201.5014
G1 F624.5 X105.292 Y101.814 E201.50902
G1 F604.2 X105.347 Y102.062 E201.52076
G1 F584.3 X105.369 Y102.438 E201.53877
G1 X105.089 Y102.4 E201.55228
G1 F2700 E196.55228
G0 F9000 X105.063 Y102.19
G0 X104.971 Y103.362
G0 X104.137 Y104.517
G0 X104.328 Y105.027
G0 X105.33 Y106.053
;TYPE:WALL-INNER
G1 F2700 E201.55228
G1 F959.9 X105.266 Y106.09 E201.55443
G1 X105.33 Y106.127 E201.55658
G1 X105.352 Y106.09 E201.55783
G1 F2700 E196.55783
G0 F9000 X105.658 Y106.815
G0 X105.523 Y108.984
G0 X105.269 Y109.452
G1 F2700 E201.55783
G1 F835.7 X105.195 Y109.495 E201.56069
G1 X105.269 Y109.538 E201.56355
G1 X105.295 Y109.495 E201.56523
G1 F2700 E196.56523
G0 F9000 X105.313 Y109.751
G0 X105.669 Y111.542
G0 X105.767 Y112.462
G1 F2700 E201.56523
G1 F923 X105.831 Y112.527 E201.56799
G1 F2700 E196.56799
G0 F9000 X105.769 Y112.859
G0 X105.579 Y113.852
G0 X105.849 Y115.133
G1 F2700 E201.56799
G1 F848.4 X105.627 Y115.442 E201.58052
G0 F9000 X105.797 Y116.125
;TYPE:WALL-OUTER
G1 F839.9 X106.003 Y115.534 E201.60134
G1 F792.3 X106.135 Y115.429 E201.60729
G1 F689.8 X106.415 Y115.359 E201.61897
G1 F639.9 X106.493 Y115.387 E201.62259
G1 X106.657 Y115.559 E201.63297
G1 X106.814 Y115.503 E201.64024
G1 X106.962 Y115.245 E201.65323
G1 X106.8 Y115.155 E201.66132
G1 X106.638 Y114.88 E201.67525
G1 X106.523 Y114.802 E201.68132
G1 F657.4 X106.244 Y114.882 E201.69365
G1 F748.2 X106.042 Y114.754 E201.70258
G1 F815.4 X105.894 Y114.52 E201.71206
G1 F751.6 X105.742 Y114.025 E201.73131
G1 F681.5 X105.734 Y113.756 E201.74234
G1 F615.3 X105.654 Y113.232 E201.7664
G1 X105.222 Y113.677 E201.79456
G1 F648.6 X105.216 Y114.051 E201.81067
G1 F698.5 X105.399 Y114.326 E201.82388
G1 F777.7 X105.481 Y114.602 E201.83423
G1 F811.5 X105.467 Y115.006 E201.84814
G1 F835.7 X105.284 Y115.261 E201.85863
G1 F839.9 X105.131 Y115.358 E201.86466
G1 X105.222 Y115.449 E201.86894
G1 X105.329 Y115.753 E201.87966
G1 X105.597 Y115.925 E201.89025
G1 X105.797 Y116.125 E201.89966
G1 F2700 E196.89966
G0 F9000 X105.691 Y115.663
G0 X105.862 Y115.095
G0 X106.465 Y114.98
G0 X107.154 Y115.223
G1 F2700 E201.89966
G1 F959.9 X107.252 Y115.217 E201.90252
G1 F2700 E196.90252
G0 F9000 X106.709 Y115.308
G0 X106.505 Y114.971
G0 X105.769 Y112.859
G0 X105.68 Y113.164
G1 F2700 E201.90252
G1 F646.1 X106.091 Y112.812 E201.92591
G1 F839.9 X106.19 Y112.78 E201.92937
G1 X106.404 Y112.867 E201.93706
G1 X106.49 Y112.692 E201.94354
G1 X106.351 Y112.404 E201.95418
G1 F788.6 X105.944 Y112.137 E201.97142
G1 F738.4 X105.808 Y111.814 E201.98468
G1 F837.8 X105.868 Y111.324 E202.00114
G1 F943.7 X105.794 Y111.081 E202.00866
G1 F777.7 X105.658 Y110.813 E202.01945
G1 F676 X105.637 Y110.696 E202.02437
G1 X105.453 Y110.512 E202.03512
G1 X105.231 Y110.677 E202.04655
G1 X104.958 Y110.765 E202.05841
G1 X105.055 Y110.985 E202.06834
G1 X105.29 Y111.072 E202.0787
G1 F777.7 X105.487 Y111.267 E202.08865
G1 F740 X105.554 Y111.601 E202.10151
G1 F605.3 X105.243 Y111.977 E202.12403
G1 F591.5 X105.336 Y112.2 E202.13544
G1 F647.3 X105.266 Y112.51 E202.14916
G1 F710.3 X105.447 Y112.646 E202.15806
G1 F720.9 X105.592 Y112.876 E202.1686
G1 F611.9 X105.68 Y113.164 E202.18234
G1 F2700 E197.18234
G0 F9000 X105.797 Y112.784
G0 X105.669 Y111.542
G0 X105.313 Y109.751
G0 X105.408 Y110.118
G1 F2700 E202.18234
G1 F839.9 X105.48 Y109.89 E202.1903
G1 X105.654 Y109.603 E202.20146
G1 X105.629 Y109.236 E202.21369
G1 F848.4 X105.909 Y108.692 E202.23384
G1 F872.6 X105.918 Y108.445 E202.24175
G1 F728.8 X105.835 Y108.426 E202.24502
G1 F616.4 X105.847 Y108.053 E202.26193
G1 F647.3 X105.936 Y107.723 E202.27668
G1 F632.7 X106.018 Y107.579 E202.284
G1 F589.4 X106.346 Y107.405 E202.30159
G1 X106.483 Y107.217 E202.31262
G1 X106.464 Y107.034 E202.32134
G1 X106.201 Y107.109 E202.3343
G1 X106.011 Y107.081 E202.3434
G1 F670.6 X105.874 Y106.839 E202.35499
G1 F805.6 X105.866 Y106.797 E202.35647
G1 F837.8 X105.71 Y106.398 E202.37076
G1 F839.9 X105.661 Y105.786 E202.39118
G1 F809.5 X105.647 Y105.741 E202.3928
G1 F648.6 X105.603 Y105.4 E202.40761
G1 F635.1 X105.387 Y105.598 E202.4205
G1 F788.6 X105.115 Y105.768 E202.43186
G1 F839.9 X104.848 Y105.797 E202.44079
G1 X104.808 Y105.855 E202.44314
G1 X104.946 Y106.185 E202.45503
G1 X105.037 Y106.451 E202.46439
G1 F837.8 X105.4 Y106.737 E202.47979
G1 F779.5 X105.538 Y107.019 E202.49105
G1 F653.6 X105.592 Y107.33 E202.50454
G1 F604.2 X105.418 Y107.685 E202.52281
G1 F617.6 X105.198 Y107.885 E202.53626
G1 F616.4 X105.541 Y108.218 E202.55793
G1 X105.626 Y108.422 E202.56794
G1 F728.8 X105.54 Y108.428 E202.57125
G1 F881.8 X105.528 Y108.636 E202.57785
G1 F870.4 X105.213 Y109.053 E202.59462
G1 F854.8 X104.918 Y109.222 E202.60573
G1 F839.9 X104.814 Y109.411 E202.61291
G1 X104.802 Y109.604 E202.61934
G1 X104.915 Y109.765 E202.62588
G1 X105.196 Y109.929 E202.6367
G1 X105.408 Y110.118 E202.64615
G1 F2700 E197.64615
G0 F9000 X105.293 Y109.673
G0 X105.523 Y108.984
G0 X104.464 Y108.506
G0 X103.961 Y109.165
G0 X103.942 Y119.383
G0 X104.59 Y119.707
G0 X108.627 Y119.632
G0 X109.313 Y119.473
G0 X109.684 Y118.872
G0 X109.981 Y117.09
G0 X107.428 Y106.738
G0 X106.957 Y106.118
G0 X106.542 Y106.047
G0 X105.603 Y105.34
G1 F2700 E202.64615
G1 F660 X105.967 Y104.92 E202.66967
G1 F702.8 X105.927 Y104.898 E202.67148
G1 X105.706 Y104.495 E202.68975
G1 X105.626 Y104.199 E202.70194
G1 X105.573 Y104.31 E202.70683
G1 X105.442 Y104.84 E202.72853
G1 X105.377 Y104.898 E202.73199
G1 F648.6 X105.583 Y105.241 E202.74922
G1 F611.9 X105.603 Y105.34 E202.75383
G0 F9000 X106.456 Y104.881
G1 F548.9 X106.382 Y104.881 E202.7576
G1 X106.343 Y104.946 E202.76146
G1 X106.381 Y105.011 E202.76529
G1 X106.456 Y105.011 E202.76911
G1 X106.495 Y104.946 E202.77296
G1 F2700 E197.77296
G0 F9000 X105.654 Y104.914
G0 X106.501 Y103.933
G0 X112.454 Y104.549
G0 X109.68 Y118.956
G0 X110.419 Y119.572
G0 X115.509 Y119.626
G0 X116.234 Y119.26
G0 X116.043 Y101.06
G0 X115.663 Y100.35
G0 X114.509 Y100.285
G0 X113.196 Y100.355
G0 X113.206 Y101.217
G1 F2700 E202.77296
G1 F644.8 X113.064 Y101.692 E202.79444
G1 F521.7 X112.828 Y101.699 E202.80708
G0 F9000 X112.402 Y101.938
G1 F685.6 X111.926 Y101.743 E202.82804
G1 F687 X112.079 Y101.704 E202.83446
G1 F713.3 X112.322 Y101.473 E202.84759
G1 F736.7 X112.341 Y101.268 E202.8554
G1 F748.2 X112.415 Y101.407 E202.86128
G1 F674.6 X112.643 Y101.622 E202.87425
G1 F567.5 X112.828 Y101.699 E202.88412
G1 F597.8 X112.551 Y101.889 E202.89981
G1 F694.1 X112.402 Y101.938 E202.90613
G0 F9000 X111.448 Y101.939
G1 F682.8 X111.325 Y101.965 E202.91127
G1 X110.878 Y101.848 E202.93017
G1 X110.547 Y101.811 E202.9438
G1 F661.3 X110.168 Y101.739 E202.96009
G1 X110.517 Y101.53 E202.97728
G1 F682.8 X110.7 Y101.49 E202.98494
G1 X111.023 Y101.336 E202.99958
G1 X111.16 Y101.34 E203.00519
G1 X111.204 Y101.496 E203.01182
G1 X111.447 Y101.688 E203.02449
G1 F671.9 X111.786 Y101.756 E203.03886
G1 X111.448 Y101.939 E203.05484
G1 F2700 E198.05484
G0 F9000 X111.235 Y101.776
G0 X110.651 Y101.667
G0 X108.977 Y101.773
G0 X109.624 Y101.745
G1 F2700 E203.05484
G1 F682.8 X109.247 Y101.95 E203.0724
G1 F827.5 X108.864 Y101.98 E203.08537
G1 F736.7 X108.344 Y101.958 E203.1051
G1 F670.6 X108.012 Y101.791 E203.12058
G1 X108.344 Y101.586 E203.13684
G1 F678.7 X108.45 Y101.308 E203.14908
G1 X108.53 Y101.319 E203.15241
G1 X108.72 Y101.541 E203.16443
G1 F751.6 X109.022 Y101.574 E203.17573
G1 F844.1 X109.204 Y101.556 E203.18178
G1 F724 X109.421 Y101.623 E203.19054
G1 F599.9 X109.624 Y101.745 E203.20157
G0 F9000 X110.116 Y101.729
G1 F576.3 X109.857 Y101.697 E203.21422
G1 F561.8 X109.624 Y101.745 E203.22605
G1 F2700 E198.22605
G0 F9000 X108.897 Y101.773
G0 X108.416 Y101.777
G0 X107.952 Y101.788
G1 F2700 E203.22605
G1 F606.4 X107.797 Y101.792 E203.23319
G0 F9000 X107.304 Y101.726
G1 F434.6 X106.965 Y101.755 E203.25506
G1 F492.6 X106.819 Y101.729 E203.26347
G1 F2700 E198.26347
G0 F9000 X107.331 Y101.72
G0 X107.892 Y102.752
G0 X108.473 Y102.898
G0 X112.359 Y102.862
G0 X113.505 Y102.675
G0 X115.045 Y102.363
G1 F2700 E203.26347
G1 F635.1 X114.487 Y102.282 E203.28827
G1 F628 X114.532 Y101.888 E203.30591
G1 F607.5 X114.266 Y101.263 E203.33715
G1 F595.7 X114.53 Y101.397 E203.35103
G1 X114.691 Y101.408 E203.3586
G1 X115.055 Y101.299 E203.37642
G1 X115.035 Y101.698 E203.39515
G1 F615.3 X115.045 Y102.363 E203.42535
G1 F2700 E198.42535
G0 F9000 X114.842 Y102.13
G0 X114.173 Y104.691
G0 X113.717 Y104.959
G1 F2700 E203.42535
G1 F959.9 X113.404 Y105.154 E203.43608
G1 X113.36 Y105.037 E203.43972
G1 X113.317 Y104.694 E203.44978
G1 X113.379 Y104.574 E203.45371
G1 X113.641 Y104.753 E203.46294
G1 X113.716 Y104.777 E203.46524
G1 X113.717 Y104.959 E203.47053
G1 F2700 E198.47053
G0 F9000 X114.123 Y104.875
G0 X115.224 Y104.813
G0 X115.931 Y105.506
G0 X115.745 Y108.09
G0 X115.374 Y108.381
G0 X114.612 Y109.756
G1 F2700 E203.47053
G1 F595.7 X114.369 Y109.433 E203.48949
G1 X114.403 Y109.32 E203.49502
G1 F702.8 X114.239 Y109.002 E203.50924
G1 F839.9 X114.015 Y108.731 E203.52094
G1 F748.2 X113.878 Y108.516 E203.53045
G1 F685.6 X113.762 Y108.492 E203.53528
G1 X113.789 Y108.242 E203.54553
G1 F652.3 X113.885 Y107.864 E203.56223
G1 F580.2 X113.692 Y107.475 E203.58313
G1 F541.9 X113.545 Y107.28 E203.59572
G1 F540.1 X113.497 Y106.986 E203.61113
G1 X113.513 Y106.929 E203.61419
G1 X113.742 Y106.991 E203.62646
G1 X113.84 Y106.977 E203.63158
G1 F550.7 X113.964 Y106.888 E203.63932
G1 F687 X114.087 Y106.603 E203.65194
G1 F933.2 X114.091 Y106.568 E203.653
G1 F870.4 X114.272 Y106.181 E203.66671
G1 F684.2 X114.311 Y105.649 E203.68849
G1 F591.5 X114.277 Y105.509 E203.69529
G1 F594.6 X114.53 Y105.734 E203.7112
G1 F625.6 X114.917 Y105.829 E203.72899
G1 F635.1 X114.754 Y106.283 E203.75021
G1 F697 X114.565 Y106.45 E203.76032
G1 F863.6 X114.385 Y106.736 E203.77125
G1 F837.8 X114.31 Y106.816 E203.77491
G1 F633.9 X114.247 Y106.998 E203.78339
G1 F563.7 X114.242 Y107.334 E203.80005
G1 F567.5 X114.374 Y107.599 E203.81462
G1 F569.4 X114.589 Y107.803 E203.82916
G1 X114.506 Y107.87 E203.83439
G1 F586.3 X114.296 Y108.159 E203.85141
G1 F642.4 X114.272 Y108.325 E203.85871
G1 F748.2 X114.366 Y108.541 E203.8675
G1 F839.9 X114.551 Y108.764 E203.87714
G1 F772.3 X114.817 Y109.129 E203.89348
G1 F644.8 X114.959 Y109.23 E203.90103
G1 F594.6 X115.029 Y109.345 E203.90735
G1 F595.7 X115.043 Y109.494 E203.91437
G1 X114.612 Y109.756 E203.93802
G1 F2700 E198.93802
G0 F9000 X114.659 Y109.503
G0 X114.443 Y108.954
G0 X114.413 Y106.32
G0 X114.277 Y105.509
G1 F2700 E203.93802
G1 F503.7 X114.185 Y105.193 E203.95628
G1 F406.7 X114.093 Y104.876 E203.97895
G1 F2700 E198.97895
G0 F9000 X114.128 Y104.846
G0 X114.38 Y114.284
G0 X114.099 Y115.037
;TYPE:WALL-INNER
G1 F2700 E203.97895
G1 F682.8 X114.279 Y115.213 E203.98925
G1 F850.5 X114.401 Y115.352 E203.99532
G0 F9000 X114.251 Y115.968
;TYPE:WALL-OUTER
G1 F839.9 X114.661 Y115.708 E204.01147
G1 X114.84 Y115.344 E204.02496
G1 X114.922 Y115.272 E204.02859
G1 X114.787 Y115.205 E204.0336
G1 X114.573 Y114.933 E204.04511
G1 X114.539 Y114.719 E204.05232
G1 X114.578 Y114.339 E204.06502
G1 F744.9 X114.534 Y114.304 E204.06713
G1 F667.9 X114.688 Y114.091 E204.07813
G1 X114.803 Y113.811 E204.09079
G1 F628 X114.718 Y113.563 E204.10245
G1 F566.5 X114.355 Y113.273 E204.12536
G1 F598.9 X114.283 Y113.697 E204.14542
G1 F667.9 X114.283 Y114.096 E204.16211
G1 X114.256 Y114.192 E204.16628
G1 F744.9 X114.201 Y114.186 E204.16835
G1 F839.9 X113.969 Y114.544 E204.18254
G1 X113.852 Y114.618 E204.18715
G1 X113.527 Y114.557 E204.19815
G1 X113.468 Y114.595 E204.20048
G1 X113.56 Y114.803 E204.20804
G1 F630.3 X113.466 Y115.478 E204.23825
G1 F546.3 X113.602 Y115.43 E204.24562
G1 F697 X113.977 Y115.509 E204.26098
G1 F839.9 X114.103 Y115.608 E204.26631
G1 X114.251 Y115.968 E204.27926
G1 F2700 E199.27926
G0 F9000 X114.376 Y115.576
G0 X114.309 Y114.863
G0 X114.38 Y114.284
G0 X114.216 Y112.838
G0 X114.303 Y113.089
G1 F2700 E204.27926
G1 F579.2 X114.316 Y112.996 E204.28379
G1 F630.3 X114.558 Y112.55 E204.30628
G1 F691.3 X114.74 Y112.427 E204.31515
G1 F651.1 X114.627 Y112.16 E204.32759
G1 F613.1 X114.667 Y111.886 E204.34021
G1 F682.8 X114.473 Y111.576 E204.35517
G1 F848.4 X114.42 Y111.301 E204.36439
G1 F933.2 X114.445 Y111.178 E204.36815
G1 F819.4 X114.614 Y110.981 E204.377
G1 F731.9 X114.915 Y110.906 E204.38884
G1 F728.8 X114.972 Y110.852 E204.39185
G1 X115.003 Y110.68 E204.39855
G1 X114.81 Y110.629 E204.4062
G1 X114.524 Y110.5 E204.41822
G1 F731.9 X114.305 Y110.644 E204.42823
G1 F819.4 X114.119 Y111.017 E204.44244
G1 F933.2 X114.067 Y111.305 E204.4512
G1 F735.1 X114.107 Y111.883 E204.47321
G1 F653.6 X114.042 Y112.055 E204.48107
G1 F770.5 X113.75 Y112.161 E204.49234
G1 F839.9 X113.652 Y112.248 E204.49669
G1 X113.569 Y112.428 E204.50329
G1 X113.54 Y112.678 E204.51166
G1 X113.596 Y112.831 E204.51708
G1 F755 X113.861 Y112.783 E204.52704
G1 F629.1 X114.303 Y113.089 E204.55091
G1 F2700 E199.55091
G0 F9000 X114.195 Y112.761
G0 X115.086 Y118.32
G0 X114.818 Y118.681
G1 F2700 E204.55091
G1 F707.3 X114.386 Y118.696 E204.56798
G1 X114.485 Y118.579 E204.57404
G1 X114.868 Y118.275 E204.59335
G1 F779.5 X114.913 Y118.12 E204.59913
G1 F825.4 X114.89 Y117.959 E204.60464
G1 F760.1 X114.76 Y117.761 E204.61334
G1 F731.9 X114.932 Y117.322 E204.63134
G1 X115.049 Y117.239 E204.63681
G1 X115.259 Y117.218 E204.64487
G1 X115.251 Y117.716 E204.66388
G1 F761.8 X115.309 Y118.075 E204.67721
G1 F748.2 X115.258 Y118.453 E204.69145
G1 F707.3 X115.273 Y118.709 E204.70158
G1 X114.818 Y118.681 E204.71959
G0 F9000 X114.907 Y118.514
G0 X113.348 Y118.616
G1 F708.8 X113.29 Y118.616 E204.72187
G1 X113.26 Y118.667 E204.7242
G1 X113.29 Y118.718 E204.72654
G1 X113.348 Y118.718 E204.72882
G1 X113.378 Y118.667 E204.73115
G1 F2700 E199.73115
G0 F9000 X112.606 Y117.155
G1 F2700 E204.73115
G1 F536.7 X112.53 Y117.155 E204.73511
G1 X112.49 Y117.222 E204.73917
G1 X112.529 Y117.289 E204.74321
G1 X112.606 Y117.289 E204.74722
G1 X112.646 Y117.222 E204.75128
G0 F9000 X111.554 Y117.233
G1 F819.4 X111.478 Y117.277 E204.75427
G1 X111.554 Y117.321 E204.75726
G1 X111.58 Y117.277 E204.75901
G0 F9000 X111.464 Y118.684
G1 F740 X111.435 Y118.732 E204.76112
G1 X111.38 Y118.732 E204.7632
G1 X111.352 Y118.684 E204.7653
G1 X111.381 Y118.636 E204.76742
G1 X111.435 Y118.636 E204.76945
G1 F2700 E199.76945
G0 F9000 X108.672 Y118.628
G1 F2700 E204.76945
G1 F648.6 X108.61 Y118.628 E204.77212
G1 X108.577 Y118.683 E204.77489
G1 X108.609 Y118.738 E204.77763
G1 X108.672 Y118.738 E204.78034
G1 X108.705 Y118.683 E204.7831
G0 F9000 X108.57 Y117.239
G1 F819.4 X108.494 Y117.283 E204.7861
G1 X108.57 Y117.327 E204.78909
G1 X108.596 Y117.283 E204.79083
G0 F9000 X107.597 Y117.24
G1 F593.6 X107.529 Y117.24 E204.79403
G1 X107.493 Y117.3 E204.79733
G1 X107.528 Y117.36 E204.8006
G1 X107.597 Y117.36 E204.80384
G1 X107.633 Y117.3 E204.80714
G1 F2700 E199.80714
G0 F9000 X106.841 Y118.738
G1 F2700 E204.80714
G1 F760.1 X106.813 Y118.785 E204.80915
G1 X106.759 Y118.785 E204.81113
G1 X106.731 Y118.738 E204.81314
G1 X106.759 Y118.691 E204.81515
G1 X106.813 Y118.691 E204.81714
G0 F9000 X105.363 Y118.628
G0 X105.687 Y118.759
G1 F631.5 X104.88 Y118.776 E204.85284
G1 X104.885 Y118.503 E204.86492
G1 F647.3 X104.867 Y118.228 E204.87682
G1 F660 X104.901 Y117.876 E204.89178
G1 F654.9 X104.91 Y117.345 E204.91444
G1 X105.099 Y117.359 E204.92252
G1 X105.173 Y117.418 E204.92656
G1 X105.27 Y117.64 E204.93689
G1 X105.394 Y117.758 E204.94419
G1 X105.424 Y117.882 E204.94964
G1 F667.9 X105.366 Y118.197 E204.96303
G1 F654.9 X105.439 Y118.506 E204.97658
G1 F631.5 X105.687 Y118.759 E204.99225
G1 F2700 E199.99225
;MESH:NONMESH
G0 F300 X105.687 Y118.759 Z5
G0 F9000 X105.288 Y118.599
G0 X105.031 Y118.344
G0 X103.96 Y118.178
G0 X103.944 Y105.594
G0 X104.137 Y104.517
G0 X104.971 Y103.362
G0 X105.089 Y102.398
;TIME_ELAPSED:617.573758
;LAYER:24
;TYPE:WALL-OUTER
;MESH:temple3.ply
G1 F2700 E204.99225
G1 F623 X104.779 Y102.437 E205.00716
G1 F625.1 X104.782 Y102.037 E205.02618
G1 F636.3 X104.74 Y101.347 E205.05849
G1 F650.2 X105.192 Y101.346 E205.07916
G1 F652.5 X105.525 Y101.313 E205.09441
G1 X105.295 Y101.653 E205.11311
G1 F639.7 X105.35 Y102.001 E205.12949
G1 F625.1 X105.367 Y102.429 E205.14986
G1 F623 X105.089 Y102.398 E205.16321
G1 F2700 E200.16321
G0 F9000 X105.063 Y102.187
G0 X104.98 Y103.359
G0 X104.121 Y104.503
G0 X104.33 Y105.031
G0 X105.328 Y106.064
;TYPE:WALL-INNER
G1 F2700 E205.16321
G1 F998.8 X105.263 Y106.102 E205.16545
G1 X105.328 Y106.14 E205.16769
G1 X105.351 Y106.102 E205.16902
G1 F2700 E200.16902
G0 F9000 X105.539 Y106.548
G0 X105.492 Y109.046
G0 X105.284 Y109.46
G1 F2700 E205.16902
G1 F936.1 X105.214 Y109.5 E205.17158
G1 X105.284 Y109.54 E205.17414
G1 X105.308 Y109.5 E205.17562
G0 F9000 X105.419 Y110.06
;TYPE:WALL-OUTER
G1 F894 X105.5 Y109.851 E205.18308
G1 X105.658 Y109.605 E205.1928
G1 F907.6 X105.643 Y109.183 E205.20663
G1 F936.1 X105.903 Y108.721 E205.22347
G1 F966.4 X105.92 Y108.437 E205.23223
G1 F878.6 X105.877 Y107.916 E205.24992
G1 F709.5 X106.032 Y107.564 E205.26604
G1 F640.8 X106.361 Y107.346 E205.28435
G1 X106.414 Y107.244 E205.28968
G1 X106.419 Y107.063 E205.29808
G1 X106.204 Y107.11 E205.30829
G1 X106.01 Y107.085 E205.31737
G1 F754.4 X105.853 Y106.77 E205.33124
G1 F912.2 X105.721 Y106.44 E205.34283
G1 F900.7 X105.659 Y105.784 E205.36458
G1 F855.5 X105.642 Y105.734 E205.36641
G1 F690.3 X105.609 Y105.404 E205.3807
G1 X105.375 Y105.618 E205.39436
G1 F855.5 X105.139 Y105.763 E205.40398
G1 F894 X104.816 Y105.796 E205.41478
G1 X105.005 Y106.408 E205.43608
G1 F885.1 X105.41 Y106.715 E205.45316
G1 F857.5 X105.534 Y107.019 E205.46454
G1 F741.9 X105.595 Y107.309 E205.47642
G1 F673.4 X105.44 Y107.67 E205.49376
G1 F676 X105.211 Y107.895 E205.50789
G1 F667.1 X105.417 Y108.086 E205.52041
G1 F734.3 X105.523 Y108.257 E205.52855
G1 F891.7 X105.554 Y108.423 E205.53418
G1 F951 X105.532 Y108.638 E205.54094
G1 F907.6 X105.203 Y109.096 E205.55942
G1 F894 X104.924 Y109.222 E205.5696
G1 X104.814 Y109.409 E205.57681
G1 X104.804 Y109.604 E205.58331
G1 X104.913 Y109.761 E205.58966
G1 X105.202 Y109.912 E205.60051
G1 X105.419 Y110.06 E205.60925
G1 F2700 E200.60925
G0 F9000 X105.312 Y109.656
G0 X105.492 Y109.046
G0 X104.469 Y108.501
G0 X103.961 Y109.156
G0 X103.946 Y119.361
G0 X104.573 Y119.712
G0 X106.721 Y119.658
G0 X108.628 Y119.634
G0 X109.327 Y119.469
G0 X109.682 Y118.852
G0 X107.374 Y106.859
G0 X107.107 Y106.332
G0 X106.541 Y106.032
G0 X105.61 Y105.338
G1 F2700 E205.60925
G1 F702.5 X105.982 Y104.913 E205.63315
G1 F745 X105.928 Y104.882 E205.63564
G1 F746.5 X105.709 Y104.484 E205.65373
G1 X105.626 Y104.197 E205.66563
G1 X105.575 Y104.335 E205.67149
G1 X105.508 Y104.62 E205.68315
G1 X105.383 Y104.89 E205.695
G1 F690.3 X105.595 Y105.247 E205.71288
G1 F652.5 X105.61 Y105.338 E205.71709
G0 F9000 X106.462 Y104.87
G1 F573.1 X106.386 Y104.87 E205.72103
G1 X106.346 Y104.937 E205.72508
G1 X106.385 Y105.004 E205.7291
G1 X106.462 Y105.004 E205.73309
G1 X106.502 Y104.937 E205.73714
G1 F2700 E200.73714
G0 F9000 X105.662 Y104.908
G0 X106.503 Y103.922
G0 X109.832 Y102.691
G0 X109.742 Y101.732
G1 F2700 E205.73714
G1 F749.7 X109.384 Y101.915 E205.75309
G1 F907.6 X108.864 Y101.969 E205.77022
G1 F798.2 X108.341 Y101.955 E205.78971
G1 F716.6 X108.012 Y101.789 E205.805
G1 F703.9 X108.382 Y101.563 E205.82331
G1 F719.5 X108.453 Y101.299 E205.83461
G1 F732.8 X108.539 Y101.314 E205.83815
G1 X108.722 Y101.54 E205.84995
G1 F818.3 X109.009 Y101.57 E205.86044
G1 F933.6 X109.349 Y101.537 E205.87132
G1 F916.9 X109.471 Y101.578 E205.87549
G1 F794.6 X109.604 Y101.697 E205.88217
G1 F667.1 X109.742 Y101.732 E205.88851
G1 F2700 E200.88851
G0 F9000 X110.092 Y100.74
G0 X110.706 Y100.457
G0 X112.16 Y100.346
G0 X112.556 Y100.397
G0 X113.209 Y101.216
G1 F2700 E205.88851
G1 F887.3 X113.149 Y101.441 E205.89632
G1 F676 X113.069 Y101.69 E205.90782
G1 F500.8 X112.451 Y101.721 E205.94456
G1 F426.2 X112.412 Y101.701 E205.94761
G0 F9000 X111.474 Y101.925
G1 F737.3 X111.255 Y101.935 E205.95645
G1 F738.8 X110.932 Y101.845 E205.96995
G1 X110.547 Y101.804 E205.98553
G1 F715.2 X110.172 Y101.751 E206.00128
G1 F683.7 X110.063 Y101.709 E206.00636
G1 F694.3 X110.191 Y101.709 E206.01184
G1 F726.8 X110.517 Y101.54 E206.02686
G1 F738.8 X110.714 Y101.488 E206.03506
G1 X110.982 Y101.342 E206.04734
G1 X111.163 Y101.323 E206.05467
G1 X111.187 Y101.45 E206.05987
G1 X111.268 Y101.563 E206.06546
G1 F737.3 X111.472 Y101.695 E206.07526
G1 F723.9 X111.787 Y101.754 E206.08843
G1 X111.474 Y101.925 E206.10308
G0 F9000 X111.193 Y101.745
G0 X110.801 Y101.662
G0 X110.063 Y101.709
G1 F632.9 X109.868 Y101.68 E206.11234
G1 F609.2 X109.742 Y101.732 E206.11899
G1 F2700 E201.11899
G0 F9000 X107.448 Y101.787
G0 X106.622 Y101.253
G1 F2700 E206.11899
G1 F985.1 X106.669 Y101.348 E206.12219
G0 F9000 X107.335 Y101.723
G0 X108.343 Y101.779
G0 X107.952 Y101.788
G1 F634 X107.724 Y101.794 E206.13289
G0 F9000 X107.713 Y101.79
G1 F673.4 X107.44 Y101.955 E206.14697
G1 F791.1 X107.108 Y101.908 E206.15957
G1 F946 X106.657 Y101.891 E206.17376
G1 F982.4 X106.579 Y101.78 E206.17786
G1 X106.673 Y101.644 E206.18287
G1 F974.3 X106.669 Y101.348 E206.1919
G1 F928.8 X106.806 Y101.536 E206.19935
G1 F851.4 X107.176 Y101.54 E206.21227
G1 F814.5 X107.33 Y101.4 E206.21987
G1 F756 X107.483 Y101.63 E206.23073
G1 F677.2 X107.713 Y101.79 E206.24303
G1 F2700 E201.24303
G0 F9000 X107.368 Y101.784
G0 X107.905 Y102.755
G0 X108.487 Y102.888
G0 X112.375 Y102.88
G0 X113.504 Y102.686
G0 X115.044 Y102.365
G1 F2700 E206.24303
G1 F682.4 X114.781 Y102.328 E206.25461
G1 X114.512 Y102.311 E206.26635
G1 X114.474 Y102.238 E206.26994
G1 F668.4 X114.513 Y101.855 E206.28706
G1 F645.5 X114.383 Y101.542 E206.30267
G1 F636.3 X114.277 Y101.364 E206.31236
G1 X114.265 Y101.257 E206.31739
G1 X114.527 Y101.393 E206.33118
G1 X114.692 Y101.407 E206.33892
G1 X115.052 Y101.298 E206.3565
G1 X115.032 Y101.697 E206.37517
G1 F658.5 X115.044 Y102.365 E206.40533
G1 F2700 E201.40533
G0 F9000 X114.838 Y102.13
G0 X114.856 Y103.26
G0 X115.935 Y105.521
G0 X116.226 Y119.235
G0 X115.521 Y119.638
G0 X110.409 Y119.559
G0 X109.691 Y118.946
G0 X112.699 Y106.293
G0 X113.288 Y105.964
G0 X113.978 Y107.22
;TYPE:WALL-INNER
G1 F2700 E206.40533
G1 F931.2 X113.907 Y107.261 E206.40795
G1 X113.978 Y107.302 E206.41057
G1 X114.003 Y107.261 E206.4121
G0 F9000 X114.279 Y106.588
;TYPE:WALL-OUTER
G1 F568.5 X114.459 Y106.434 E206.42449
G1 F636.3 X114.759 Y106.268 E206.44051
G1 F668.4 X114.937 Y105.83 E206.46154
G1 F667.1 X114.542 Y105.745 E206.47955
G1 F652.5 X114.305 Y105.531 E206.4941
G1 F651.3 X114.296 Y106.249 E206.52688
G1 F591.1 X114.279 Y106.588 E206.54396
G0 F9000 X114.472 Y106.229
G0 X114.471 Y105.91
G0 X114.275 Y105.504
G1 F626.2 X114.216 Y105.304 E206.55386
G0 F9000 X113.368 Y105.033
G1 F1027.5 X113.412 Y105.135 E206.55707
G1 F885.1 X113.805 Y104.911 E206.57227
G1 F743.4 X114.201 Y105.259 E206.59335
G1 F722.4 X114.369 Y104.755 E206.61522
G1 F760.8 X114.286 Y104.388 E206.62992
G1 F791.1 X114.221 Y104.237 E206.6361
G1 X114.175 Y104.375 E206.64157
G1 X113.904 Y104.747 E206.65887
G1 X113.798 Y104.816 E206.66362
G1 F894 X113.648 Y104.752 E206.66904
G1 F1027.5 X113.383 Y104.567 E206.6784
G1 X113.324 Y104.765 E206.68437
G1 X113.368 Y105.033 E206.69223
G1 F2700 E201.69223
G0 F9000 X114.126 Y104.869
G0 X113.288 Y105.964
G0 X112.699 Y106.293
G0 X109.691 Y118.946
G0 X110.409 Y119.559
G0 X115.521 Y119.638
G0 X116.226 Y119.235
G0 X115.951 Y109.042
G0 X115.686 Y108.615
G0 X115.353 Y108.388
G0 X114.608 Y109.756
G1 F2700 E206.69223
G1 F640.8 X115.037 Y109.496 E206.71551
G1 X115.027 Y109.338 E206.72285
G1 X114.966 Y109.242 E206.72813
G1 F693 X114.783 Y109.123 E206.7375
G1 F823.9 X114.588 Y108.806 E206.75093
G1 F907.6 X114.365 Y108.549 E206.76207
G1 F865.8 X114.303 Y108.274 E206.77176
G1 F765.7 X114.458 Y107.968 E206.78508
G1 F712.3 X114.645 Y107.795 E206.79571
G1 X114.386 Y107.596 E206.80934
G1 F792.9 X114.349 Y107.273 E206.82153
G1 F878.6 X114.336 Y107.003 E206.83068
G1 F749.7 X114.223 Y106.669 E206.84467
G1 F709.5 X113.79 Y106.91 E206.86543
G1 F823.9 X113.466 Y106.84 E206.8774
G1 F894 X113.442 Y106.956 E206.88134
G1 X113.481 Y107.32 E206.89351
G1 X113.719 Y107.584 E206.90533
G1 X113.772 Y107.688 E206.90922
G1 F859.6 X114.023 Y107.856 E206.91966
G1 F900.7 X113.954 Y108.323 E206.93525
G1 F963.8 X113.972 Y108.668 E206.94591
G1 F926.4 X114.256 Y109.016 E206.96032
G1 F752.8 X114.405 Y109.325 E206.97387
G1 F640.8 X114.368 Y109.437 E206.97934
G1 X114.608 Y109.756 E206.99787
G1 F2700 E201.99787
G0 F9000 X114.657 Y109.498
G0 X114.29 Y111.682
G0 X114.294 Y112.296
;TYPE:WALL-INNER
G1 F2700 E206.99787
G1 F859.6 X114.138 Y112.456 E207.0056
G1 F2700 E202.0056
G0 F9000 X114.21 Y112.843
G0 X114.369 Y114.337
G0 X114.13 Y114.992
G1 F2700 E207.0056
G1 F612.3 X114.058 Y114.992 E207.00909
G1 X114.021 Y115.055 E207.01264
G1 X114.058 Y115.118 E207.01619
G1 X114.13 Y115.118 E207.01968
G1 X114.167 Y115.055 E207.02323
G0 F9000 X114.246 Y115.957
;TYPE:WALL-OUTER
G1 F894 X114.652 Y115.706 E207.03911
G1 X114.829 Y115.345 E207.05248
G1 X114.905 Y115.273 E207.05596
G1 X114.78 Y115.204 E207.06071
G1 X114.594 Y114.966 E207.07076
G1 X114.511 Y114.708 E207.07977
G1 F896.2 X114.574 Y114.335 E207.09232
G1 F835.5 X114.702 Y114.081 E207.10244
G1 F754.4 X114.784 Y113.777 E207.11485
G1 F685 X114.715 Y113.56 E207.12474
G1 F619.7 X114.351 Y113.279 E207.1468
G1 F656.1 X114.285 Y113.692 E207.16575
G1 F728.3 X114.286 Y113.796 E207.17
G1 F780.8 X114.254 Y114.075 E207.18069
G1 F870 X114.133 Y114.353 E207.19106
G1 F896.2 X113.954 Y114.572 E207.20044
G1 F894 X113.841 Y114.617 E207.20449
G1 X113.554 Y114.587 E207.21408
G1 X113.495 Y114.618 E207.2163
G1 X113.563 Y114.811 E207.22311
G1 X113.562 Y114.968 E207.22833
G1 X113.393 Y115.391 E207.24348
G1 F956.1 X113.35 Y115.364 E207.24506
G1 F1027.5 X113.195 Y115.422 E207.24985
G1 F1024.6 X113.179 Y115.535 E207.25316
G1 X113.461 Y115.787 E207.26413
G1 F956.1 X113.655 Y115.524 E207.2743
G1 F894 X113.977 Y115.533 E207.28501
G1 X114.099 Y115.613 E207.28986
G1 X114.246 Y115.957 E207.3023
G1 F2700 E202.3023
G0 F9000 X114.367 Y115.573
G0 X114.273 Y114.797
G0 X114.369 Y114.337
G0 X114.21 Y112.843
G0 X114.314 Y113.159
G1 F2700 E207.3023
G1 F618.7 X114.309 Y113.04 E207.30803
G1 F791.1 X114.464 Y112.707 E207.32183
G1 F894 X114.646 Y112.527 E207.33035
G1 X114.784 Y112.44 E207.33577
G1 X114.693 Y112.236 E207.3432
G1 X114.73 Y111.858 E207.35584
G1 F912.2 X114.469 Y111.559 E207.36877
G1 F977 X114.42 Y111.292 E207.37703
G1 F1018.8 X114.442 Y111.181 E207.38034
G1 F889.5 X114.635 Y110.967 E207.38997
G1 F792.9 X114.904 Y110.909 E207.40029
G1 X114.977 Y110.845 E207.40393
G1 X115.001 Y110.683 E207.41007
G1 X114.768 Y110.62 E207.41912
G1 F796.4 X114.514 Y110.49 E207.42977
G1 F803.6 X114.299 Y110.673 E207.44022
G1 F898.5 X114.122 Y111.029 E207.45338
G1 F1015.9 X114.072 Y111.306 E207.46162
G1 F953.6 X114.071 Y111.766 E207.47596
G1 F896.2 X113.973 Y112.068 E207.48649
G1 X113.661 Y112.301 E207.49941
G1 F894 X113.573 Y112.657 E207.51161
G1 X113.628 Y112.786 E207.51628
G1 X113.855 Y112.778 E207.52383
G1 F679.8 X114.314 Y113.159 E207.54992
G1 F2700 E202.54992
G0 F9000 X114.194 Y112.764
G0 X115.077 Y118.241
G0 X114.384 Y118.69
G1 F2700 E207.54992
G1 F725.3 X114.816 Y118.272 E207.57456
G1 F782.5 X114.852 Y118.126 E207.58028
G1 F805.4 X114.809 Y117.831 E207.59128
G1 F765.7 X114.747 Y117.744 E207.59543
G1 X114.894 Y117.34 E207.61212
G1 X115.028 Y117.251 E207.61837
G1 X115.248 Y117.224 E207.62698
G1 X115.241 Y117.705 E207.64566
G1 F785.9 X115.278 Y118.097 E207.66055
G1 F764.1 X115.243 Y118.431 E207.67362
G1 F725.3 X115.259 Y118.705 E207.68487
G1 X114.903 Y118.674 E207.69952
G1 X114.384 Y118.69 E207.72081
G0 F9000 X114.869 Y118.483
G0 X113.351 Y118.618
G1 F745 X113.293 Y118.618 E207.72312
G1 X113.262 Y118.669 E207.72551
G1 X113.292 Y118.72 E207.72787
G1 X113.351 Y118.72 E207.73022
G1 X113.382 Y118.669 E207.7326
G1 F2700 E202.7326
G0 F9000 X111.437 Y118.644
G1 F2700 E207.7326
G1 F809 X111.383 Y118.644 E207.73459
G1 X111.355 Y118.691 E207.7366
G1 X111.383 Y118.738 E207.73861
G1 X111.437 Y118.738 E207.74059
G1 X111.465 Y118.691 E207.74261
G1 F2700 E202.74261
G0 F9000 X112.602 Y117.157
G1 F2700 E207.74261
G1 F606.1 X112.53 Y117.157 E207.74614
G1 X112.493 Y117.22 E207.74972
G1 X112.53 Y117.283 E207.75331
G1 X112.602 Y117.283 E207.75684
G1 X112.639 Y117.22 E207.76042
G1 F2700 E202.76042
G0 F9000 X111.629 Y117.432
G0 X110.278 Y117.663
G0 X109.518 Y118.355
G0 X108.666 Y118.641
G1 F2700 E207.76042
G1 F715.2 X108.606 Y118.641 E207.76292
G1 X108.574 Y118.694 E207.76549
G1 X108.605 Y118.747 E207.76804
G1 X108.666 Y118.747 E207.77058
G1 X108.698 Y118.694 E207.77315
G1 F2700 E202.77315
G0 F9000 X106.825 Y118.697
G1 F2700 E207.77315
G1 F791.1 X106.771 Y118.697 E207.77518
G1 X106.742 Y118.745 E207.77729
G1 X106.77 Y118.793 E207.77938
G1 X106.825 Y118.793 E207.78145
G1 X106.854 Y118.745 E207.78355
G1 F2700 E202.78355
G0 F9000 X107.593 Y117.239
G1 F2700 E207.78355
G1 F643.1 X107.525 Y117.239 E207.7867
G1 X107.49 Y117.298 E207.78987
G1 X107.525 Y117.357 E207.79304
G1 X107.593 Y117.357 E207.79619
G1 X107.628 Y117.298 E207.79936
G1 F2700 E202.79936
G0 F9000 X105.201 Y118.232
G0 X105.688 Y118.759
G1 F2700 E207.79936
G1 F664.7 X104.886 Y118.776 E207.83524
G1 X104.893 Y118.499 E207.84764
G1 F682.4 X104.876 Y118.204 E207.86051
G1 F695.7 X104.91 Y117.757 E207.87967
G1 F690.3 X104.912 Y117.349 E207.89725
G1 X105.117 Y117.363 E207.9061
G1 X105.197 Y117.423 E207.9104
G1 X105.387 Y117.712 E207.9253
G1 X105.427 Y117.886 E207.93299
G1 F695.7 X105.373 Y118.213 E207.94715
G1 F682.4 X105.455 Y118.503 E207.96029
G1 F664.7 X105.658 Y118.683 E207.97242
G1 X105.688 Y118.759 E207.97608
G1 F2700 E202.97608
G0 F9000 X105.305 Y118.608
G0 X105.062 Y117.52
G0 X105.714 Y115.737
G0 X105.629 Y115.436
;TYPE:WALL-INNER
G1 F2700 E207.97608
G1 F1024.6 X105.704 Y115.324 E207.97999
G0 F9000 X105.822 Y116.135
;TYPE:WALL-OUTER
G1 F829.7 X106.008 Y115.46 E208.00508
G1 F712.3 X106.087 Y115.415 E208.00888
G1 F665.9 X106.442 Y115.368 E208.02487
G1 F673.4 X106.653 Y115.579 E208.03804
G1 X106.819 Y115.516 E208.04588
G1 X106.92 Y115.264 E208.05787
G1 X106.815 Y115.192 E208.06349
G1 X106.658 Y114.927 E208.07709
G1 X106.517 Y114.815 E208.08504
G1 X106.375 Y114.862 E208.09164
G1 F665.9 X106.113 Y114.895 E208.10343
G1 F669.6 X105.99 Y114.792 E208.11056
G1 F718 X105.894 Y114.579 E208.12023
G1 F823.9 X105.868 Y114.397 E208.12687
G1 F853.4 X105.782 Y114.156 E208.13578
G1 F706.7 X105.661 Y113.227 E208.1752
G1 F640.8 X105.215 Y113.704 E208.2055
G1 F673.4 X105.228 Y114.05 E208.22079
G1 F690.3 X105.286 Y114.118 E208.22464
G1 F726.8 X105.476 Y114.442 E208.24
G1 F722.4 X105.542 Y114.894 E208.2588
G1 F681.1 X105.525 Y115.024 E208.26453
G1 F774 X105.401 Y115.109 E208.2703
G1 F894 X105.287 Y115.267 E208.27678
G1 X105.141 Y115.358 E208.2825
G1 X105.246 Y115.484 E208.28796
G1 X105.346 Y115.749 E208.29738
G1 X105.599 Y115.915 E208.30744
G1 X105.822 Y116.135 E208.31786
G1 F2700 E203.31786
G0 F9000 X105.694 Y115.66
G0 X105.682 Y114.482
G0 X105.781 Y112.842
G0 X105.688 Y113.163
G1 F2700 E208.31786
G1 F583.3 X105.724 Y113.066 E208.32314
G1 F600 X106.024 Y112.738 E208.34517
G1 F607.1 X106.182 Y112.679 E208.35343
G1 X106.338 Y112.711 E208.36122
G1 X106.268 Y112.489 E208.37262
G1 F606.1 X105.946 Y112.254 E208.39218
G1 F621.9 X105.84 Y111.919 E208.40898
G1 F617.6 X105.761 Y111.413 E208.43364
G1 F591.1 X105.73 Y111.323 E208.43843
G1 F601 X105.707 Y111.46 E208.4453
G1 F628.4 X105.268 Y111.979 E208.47746
G1 F629.6 X105.386 Y112.31 E208.49406
G1 F612.3 X105.345 Y112.483 E208.50269
G1 F605.1 X105.628 Y112.759 E208.52212
G1 F602 X105.676 Y112.903 E208.52961
G1 F584.3 X105.688 Y113.163 E208.54286
G1 F2700 E203.54286
G0 F9000 X105.807 Y112.766
G0 X105.677 Y111.608
G0 X105.532 Y111.007
G0 X105.719 Y111.271
G1 F2700 E208.54286
G1 F654.9 X105.643 Y110.704 E208.56883
G1 F738.8 X105.471 Y110.533 E208.57859
G1 X105.227 Y110.689 E208.59025
G1 X104.968 Y110.77 E208.60117
G1 X105.005 Y110.935 E208.60797
G1 X105.072 Y111.001 E208.61176
G1 F708.1 X105.627 Y111.15 E208.63589
G1 F630.7 X105.719 Y111.271 E208.64305
G1 F2700 E203.64305
;MESH:NONMESH
G0 F300 X105.719 Y111.271 Z5.2
G0 F9000 X105.485 Y110.943
G0 X106.341 Y110.13
G0 X109.682 Y118.852
G0 X109.327 Y119.469
G0 X108.628 Y119.634
G0 X104.573 Y119.712
G0 X103.946 Y119.361
G0 X103.933 Y105.594
G0 X104.121 Y104.503
G0 X104.98 Y103.359
G0 X105.096 Y102.401
;TIME_ELAPSED:642.706163
;LAYER:25
;TYPE:WALL-OUTER
;MESH:temple3.ply
G1 F2700 E208.64305
G1 F591.5 X104.789 Y102.442 E208.65768
G1 F593.6 X104.79 Y102.028 E208.67717
G1 F602.1 X104.743 Y101.351 E208.70865
G1 F612 X105.193 Y101.347 E208.7292
G1 F614.3 X105.544 Y101.31 E208.74525
G1 X105.3 Y101.651 E208.76432
G1 F604.3 X105.353 Y101.98 E208.77973
G1 F593.6 X105.375 Y102.426 E208.80074
G1 F591.5 X105.096 Y102.401 E208.81397
G1 F2700 E203.81397
G0 F9000 X105.067 Y102.184
G0 X104.985 Y103.359
G0 X104.129 Y104.524
G0 X104.328 Y105.018
G0 X105.328 Y106.061
;TYPE:WALL-INNER
G1 F2700 E208.81397
G1 F965.5 X105.264 Y106.098 E208.81611
G1 X105.328 Y106.135 E208.81825
G1 X105.35 Y106.098 E208.8195
G1 F2700 E203.8195
G0 F9000 X105.504 Y106.497
G0 X105.419 Y109.203
G0 X105.294 Y109.467
G1 F2700 E208.8195
G1 F923.1 X105.227 Y109.505 E208.82183
G1 X105.294 Y109.543 E208.82416
G1 X105.317 Y109.505 E208.8255
G0 F9000 X105.425 Y110.033
;TYPE:WALL-OUTER
G1 F840 X105.475 Y109.894 E208.83042
G1 X105.66 Y109.609 E208.84172
G1 F857.1 X105.644 Y109.19 E208.85539
G1 F891.2 X105.901 Y108.72 E208.87218
G1 F923.1 X105.921 Y108.44 E208.88067
G1 F859.3 X105.903 Y108.135 E208.89061
G1 F707.4 X105.875 Y107.93 E208.89878
G1 F624.5 X106.049 Y107.546 E208.91764
G1 F612 X106.265 Y107.377 E208.93016
G1 X106.377 Y107.224 E208.93881
G1 X106.378 Y107.091 E208.94489
G1 X106.154 Y107.124 E208.95522
G1 X106.014 Y107.09 E208.9618
G1 F714.9 X105.865 Y106.776 E208.97538
G1 F870.5 X105.723 Y106.507 E208.98514
G1 F861.5 X105.657 Y105.784 E209.00869
G1 F805.8 X105.642 Y105.735 E209.01046
G1 F652.4 X105.61 Y105.403 E209.02475
G1 F644.9 X105.391 Y105.612 E209.03786
G1 F794.3 X105.139 Y105.765 E209.04823
G1 F840 X104.849 Y105.792 E209.05792
G1 X104.828 Y105.823 E209.05916
G1 X105.014 Y106.406 E209.07952
G1 X105.409 Y106.699 E209.09587
G1 F817.5 X105.544 Y107.019 E209.10774
G1 F702.9 X105.601 Y107.309 E209.11949
G1 F638.8 X105.451 Y107.674 E209.13675
G1 F642.4 X105.208 Y107.899 E209.15115
G1 F636.4 X105.423 Y108.071 E209.16324
G1 F707.4 X105.535 Y108.27 E209.17226
G1 F848.5 X105.539 Y108.621 E209.18382
G1 F875 X105.209 Y109.115 E209.20279
G1 F842.1 X104.914 Y109.243 E209.21345
G1 F840 X104.822 Y109.409 E209.21977
G1 X104.813 Y109.605 E209.22629
G1 X104.914 Y109.754 E209.23228
G1 X105.194 Y109.893 E209.24268
G1 X105.425 Y110.033 E209.25166
G1 F2700 E204.25166
G0 F9000 X105.312 Y109.643
G0 X105.419 Y109.203
G0 X104.501 Y108.501
G0 X103.968 Y109.164
G0 X103.958 Y119.333
G0 X104.545 Y119.714
G0 X106.722 Y119.661
G0 X108.628 Y119.634
G0 X109.332 Y119.472
G0 X109.685 Y118.843
G0 X107.321 Y106.835
G0 X107.066 Y106.386
G0 X106.536 Y106.02
G0 X105.611 Y105.351
G1 F2700 E209.25166
G1 F642.4 X105.984 Y104.897 E209.27721
G1 F680.2 X105.926 Y104.867 E209.2799
G1 F700 X105.653 Y104.352 E209.30316
G1 X105.633 Y104.237 E209.30782
G1 X105.577 Y104.357 E209.3131
G1 X105.508 Y104.634 E209.3245
G1 F673.3 X105.385 Y104.873 E209.33565
G1 F624.5 X105.6 Y105.259 E209.35542
G1 F613.1 X105.611 Y105.351 E209.35964
G0 F9000 X106.467 Y104.849
G1 F536.7 X106.391 Y104.849 E209.36359
G1 X106.351 Y104.916 E209.36766
G1 X106.39 Y104.983 E209.37169
G1 X106.467 Y104.983 E209.3757
G1 X106.507 Y104.916 E209.37976
G1 F2700 E204.37976
G0 F9000 X105.665 Y104.903
G0 X106.504 Y103.911
G0 X107.916 Y102.764
G0 X109.604 Y101.749
G1 F2700 E209.37976
G1 F674.7 X109.23 Y101.932 E209.397
G1 F846.3 X108.863 Y101.968 E209.40918
G1 F743.4 X108.342 Y101.958 E209.42876
G1 F672 X108.011 Y101.792 E209.44416
G1 F666.7 X108.382 Y101.56 E209.46249
G1 F677.4 X108.451 Y101.295 E209.47379
G1 F682.9 X108.555 Y101.312 E209.4781
G1 X108.722 Y101.535 E209.48949
G1 F765.4 X109.027 Y101.567 E209.50069
G1 F872.7 X109.192 Y101.552 E209.50599
G1 F733.6 X109.396 Y101.609 E209.51406
G1 F585.4 X109.604 Y101.749 E209.52603
G1 F2700 E204.52603
G0 F9000 X108.822 Y101.764
G0 X109.161 Y102.799
G0 X111.701 Y102.834
G0 X111.925 Y102.719
G0 X113.096 Y101.699
G1 F2700 E209.52603
G1 F547.2 X112.94 Y101.73 E209.53415
G1 F514.5 X112.634 Y101.708 E209.5508
G1 F408.8 X112.421 Y101.707 E209.56536
G0 F9000 X111.475 Y101.924
G1 F672 X111.255 Y101.929 E209.57451
G1 X110.924 Y101.839 E209.58877
G1 F661.4 X110.203 Y101.757 E209.61942
G1 F632.8 X110.069 Y101.709 E209.62571
G1 F622.2 X110.155 Y101.711 E209.62957
G1 F644.9 X110.353 Y101.616 E209.63909
G1 F666.7 X110.689 Y101.49 E209.65412
G1 F672 X110.903 Y101.34 E209.66499
G1 X111.162 Y101.32 E209.67579
G1 X111.203 Y101.482 E209.68274
G1 X111.473 Y101.698 E209.69711
G1 F664 X111.806 Y101.757 E209.71134
G1 X111.475 Y101.924 E209.72694
G0 F9000 X111.205 Y101.749
G0 X110.756 Y101.647
G0 X110.069 Y101.709
G1 F579.3 X109.903 Y101.671 E209.73515
G1 F547.2 X109.604 Y101.749 E209.75093
G1 F2700 E204.75093
G0 F9000 X108.822 Y101.764
G0 X108.333 Y101.781
G0 X107.459 Y101.797
G0 X106.623 Y101.253
G1 F2700 E209.75093
G1 F918 X106.672 Y101.349 E209.75421
G0 F9000 X107.327 Y101.727
G0 X107.776 Y101.791
G1 F649.9 X107.465 Y102 E209.77032
G1 F707.4 X107.387 Y102.007 E209.77341
G1 F779.6 X107.174 Y101.913 E209.78175
G1 F863.7 X106.661 Y101.897 E209.79835
G1 F908.1 X106.584 Y101.778 E209.80272
G1 X106.673 Y101.645 E209.80764
G1 F905.7 X106.672 Y101.349 E209.81677
G1 F861.5 X106.809 Y101.533 E209.82421
G1 F783.2 X107.181 Y101.538 E209.83748
G1 F748.3 X107.35 Y101.409 E209.84542
G1 F727.3 X107.548 Y101.651 E209.85743
G1 F664 X107.776 Y101.791 E209.86869
G0 F9000 X107.953 Y101.79
G1 F592.6 X107.794 Y101.799 E209.8762
G1 F2700 E204.8762
G0 F9000 X107.379 Y101.796
G0 X107.916 Y102.764
G0 X112.376 Y102.897
G0 X113.491 Y102.7
G0 X115.043 Y102.367
G1 F2700 E209.8762
G1 F648.6 X114.707 Y102.297 E209.89098
G1 X114.513 Y102.31 E209.89935
G1 X114.48 Y102.239 E209.90272
G1 F632.8 X114.515 Y101.847 E209.9201
G1 F612 X114.376 Y101.538 E209.93557
G1 F605.4 X114.271 Y101.372 E209.94463
G1 X114.258 Y101.251 E209.95025
G1 X114.518 Y101.393 E209.96392
G1 X114.693 Y101.412 E209.97204
G1 X115.051 Y101.295 E209.98943
G1 X115.03 Y101.699 E210.00809
G1 F626.9 X115.043 Y102.367 E210.03787
G1 F2700 E205.03787
G0 F9000 X114.833 Y102.127
G0 X114.858 Y103.259
G0 X115.939 Y105.529
G0 X115.713 Y108.118
G0 X115.345 Y108.388
G0 X114.609 Y109.759
G1 F2700 E210.03787
G1 F606.5 X114.371 Y109.437 E210.05632
G1 X114.41 Y109.326 E210.06174
G1 F716.4 X114.249 Y108.991 E210.07623
G1 F886.5 X113.981 Y108.672 E210.08936
G1 F920.5 X113.962 Y108.337 E210.09954
G1 F891.2 X113.98 Y108.086 E210.10743
G1 F746.7 X114.024 Y107.857 E210.11616
G1 F619.9 X113.748 Y107.446 E210.13847
G1 F577.3 X113.584 Y107.255 E210.15065
G1 X113.564 Y106.985 E210.16376
G1 F561.9 X113.898 Y106.98 E210.18036
G1 F548.1 X114.218 Y106.681 E210.20269
G1 F565.7 X114.266 Y107.347 E210.23567
G1 F623.4 X114.452 Y107.629 E210.25081
G1 F669.3 X114.642 Y107.795 E210.26134
G1 X114.467 Y107.956 E210.27127
G1 F746.7 X114.337 Y108.207 E210.28184
G1 F891.2 X114.317 Y108.333 E210.28584
G1 F898.4 X114.365 Y108.532 E210.29221
G1 F861.5 X114.602 Y108.823 E210.30438
G1 F785 X114.779 Y109.126 E210.31687
G1 F656.2 X114.957 Y109.235 E210.32575
G1 F606.5 X115.048 Y109.426 E210.3355
G1 X115.015 Y109.509 E210.33961
G1 X114.609 Y109.759 E210.36158
G1 F2700 E205.36158
G0 F9000 X114.66 Y109.499
G0 X114.493 Y109.031
G0 X115.345 Y108.388
G0 X115.713 Y108.118
G0 X115.939 Y105.529
G0 X115.416 Y104.714
G0 X113.421 Y105.124
G1 F2700 E210.36158
G1 F954.5 X113.345 Y104.897 E210.36858
G1 X113.345 Y104.653 E210.37572
G1 X113.389 Y104.56 E210.37874
G1 X113.654 Y104.749 E210.38826
G1 F837.9 X113.804 Y104.807 E210.39363
G1 F745 X113.907 Y104.74 E210.39823
G1 X114.192 Y104.357 E210.41614
G1 X114.223 Y104.218 E210.42148
G1 X114.285 Y104.359 E210.42725
G1 F717.9 X114.373 Y104.746 E210.4427
G1 F685.7 X114.197 Y105.26 E210.46483
G1 F710.4 X113.81 Y104.913 E210.48528
G1 F835.8 X113.421 Y105.124 E210.50007
G1 F2700 E205.50007
G0 F9000 X114.125 Y104.867
G0 X114.451 Y105.848
G0 X114.285 Y106.587
G1 F2700 E210.50007
G1 F560 X114.319 Y105.69 E210.54485
G1 F604.3 X114.266 Y105.469 E210.55536
G1 F601.1 X114.351 Y105.584 E210.56201
G1 F618.8 X114.621 Y105.762 E210.57661
G1 F629.2 X114.943 Y105.825 E210.59118
G1 X114.765 Y106.255 E210.61184
G1 F624.5 X114.538 Y106.393 E210.62372
G1 F605.4 X114.491 Y106.413 E210.62608
G1 F550.8 X114.285 Y106.587 E210.63976
G0 F9000 X114.472 Y106.23
G0 X114.481 Y105.922
G0 X114.266 Y105.469
G1 F597.9 X114.214 Y105.305 E210.6478
G1 F2700 E205.6478
G0 F9000 X114.098 Y104.885
G0 X113.378 Y106.008
G0 X112.717 Y106.412
G0 X112.597 Y106.886
G0 X112.631 Y107.311
G0 X113.241 Y111.2
G0 X114.284 Y112.322
;TYPE:WALL-INNER
G1 F2700 E210.6478
G1 F827.6 X114.135 Y112.464 E210.65475
G1 F2700 E205.65475
G0 F9000 X114.205 Y112.836
G0 X114.356 Y114.383
G0 X114.123 Y115.017
G1 F2700 E210.65475
G1 F550.8 X114.049 Y115.017 E210.6585
G1 X114.01 Y115.082 E210.66235
G1 X114.048 Y115.147 E210.66616
G1 X114.123 Y115.147 E210.66997
G1 X114.162 Y115.082 E210.67381
G0 F9000 X114.236 Y115.961
;TYPE:WALL-OUTER
G1 F840 X114.648 Y115.711 E210.68984
G1 X114.804 Y115.378 E210.70207
G1 X114.886 Y115.276 E210.70643
G1 X114.774 Y115.203 E210.71087
G1 X114.571 Y114.943 E210.72184
G1 F844.2 X114.493 Y114.693 E210.73051
G1 F852.8 X114.576 Y114.335 E210.74255
G1 F798.1 X114.705 Y114.06 E210.75318
G1 F721 X114.784 Y113.803 E210.7636
G1 F655 X114.711 Y113.555 E210.77463
G1 F614.3 X114.354 Y113.281 E210.7951
G1 F651.2 X114.289 Y113.686 E210.8127
G1 F697.1 X114.289 Y113.797 E210.81715
G1 F748.3 X114.261 Y114.073 E210.8275
G1 F823.5 X114.159 Y114.339 E210.83717
G1 F840 X113.922 Y114.617 E210.84932
G1 X113.578 Y114.621 E210.86076
G1 X113.52 Y114.662 E210.86312
G1 X113.56 Y114.97 E210.87345
G1 X113.396 Y115.375 E210.88799
G1 X113.217 Y115.431 E210.89422
G1 X113.2 Y115.527 E210.89747
G1 X113.465 Y115.759 E210.90918
G1 X113.664 Y115.564 E210.91845
G1 X113.954 Y115.57 E210.92809
G1 X114.099 Y115.679 E210.93413
G1 X114.236 Y115.961 E210.94456
G1 F2700 E205.94456
G0 F9000 X114.347 Y115.583
G0 X114.255 Y114.798
G0 X114.356 Y114.383
G0 X114.205 Y112.836
G0 X114.314 Y113.165
G1 F2700 E210.94456
G1 F590.5 X114.313 Y113.038 E210.95056
G1 F751.7 X114.457 Y112.705 E210.96405
G1 F840 X114.777 Y112.449 E210.97768
G1 X114.67 Y112.226 E210.98591
G1 X114.721 Y111.856 E210.99833
G1 F807.7 X114.455 Y111.586 E211.01144
G1 F673.3 X114.341 Y111.515 E211.01701
G1 F540.2 X114.241 Y111.375 E211.02591
G1 F622.2 X114.078 Y111.771 E211.04514
G1 F840 X113.975 Y112.076 E211.05585
G1 X113.794 Y112.206 E211.06326
G1 X113.633 Y112.448 E211.07292
G1 X113.602 Y112.659 E211.08002
G1 X113.652 Y112.782 E211.08443
G1 F728.8 X113.864 Y112.773 E211.09257
G1 F576.3 X114.314 Y113.165 E211.1215
G1 F2700 E206.1215
G0 F9000 X114.188 Y112.758
G0 X114.323 Y111.77
G0 X114.241 Y111.375
G1 F2700 E211.1215
G1 F494.1 X114.285 Y111.094 E211.13758
G1 F593.6 X114.622 Y110.966 E211.15455
G1 F741.7 X114.879 Y110.905 E211.1645
G1 X114.975 Y110.826 E211.16918
G1 X114.993 Y110.694 E211.1742
G1 X114.768 Y110.625 E211.18306
G1 X114.524 Y110.494 E211.19349
G1 X114.312 Y110.671 E211.2039
G1 F632.8 X114.316 Y110.969 E211.21705
G1 F521.7 X114.285 Y111.094 E211.22395
G1 F2700 E206.22395
G0 F9000 X114.502 Y110.79
G0 X115.513 Y111.529
G0 X115.666 Y112.763
G0 X115.872 Y115.464
G0 X115.479 Y116.041
G0 X115.146 Y116.361
G0 X114.379 Y118.694
G1 F2700 E211.22395
G1 F688.5 X114.831 Y118.25 E211.24966
G1 F704.4 X114.793 Y117.835 E211.26619
G1 F711.9 X114.741 Y117.751 E211.27007
G1 X114.871 Y117.349 E211.28665
G1 X115.017 Y117.26 E211.29336
G1 X115.231 Y117.231 E211.30183
G1 X115.234 Y117.714 E211.32079
G1 F733.6 X115.252 Y117.901 E211.32795
G1 F760.2 X115.261 Y118.189 E211.33854
G1 F719.5 X115.24 Y118.429 E211.34789
G1 F680.2 X115.255 Y118.702 E211.35912
G1 X114.908 Y118.673 E211.37342
G1 X114.379 Y118.694 E211.39517
G0 F9000 X114.865 Y118.484
G0 X113.349 Y118.617
G1 F691.4 X113.291 Y118.617 E211.39751
G1 X113.26 Y118.668 E211.39993
G1 X113.29 Y118.719 E211.40232
G1 X113.349 Y118.719 E211.4047
G1 X113.38 Y118.668 E211.40711
G1 F2700 E206.40711
G0 F9000 X111.446 Y118.652
G1 F2700 E211.40711
G1 F777.8 X111.394 Y118.652 E211.40898
G1 X111.366 Y118.698 E211.41092
G1 X111.393 Y118.744 E211.41283
G1 X111.446 Y118.744 E211.41474
G1 X111.474 Y118.698 E211.41667
G1 F2700 E206.41667
G0 F9000 X112.598 Y117.146
G1 F2700 E211.41667
G1 F638.8 X112.534 Y117.146 E211.41947
G1 X112.501 Y117.202 E211.42231
G1 X112.534 Y117.258 E211.42516
G1 X112.598 Y117.258 E211.42795
G1 X112.631 Y117.202 E211.4308
G1 F2700 E206.4308
G0 F9000 X111.782 Y117.69
G0 X110.271 Y117.684
G0 X109.516 Y118.352
G0 X108.658 Y118.653
G1 F2700 E211.4308
G1 F691.4 X108.6 Y118.653 E211.43314
G1 X108.569 Y118.704 E211.43555
G1 X108.599 Y118.755 E211.43794
G1 X108.658 Y118.755 E211.44033
G1 X108.689 Y118.704 E211.44274
G1 F2700 E206.44274
G0 F9000 X107.601 Y117.247
G1 F2700 E211.44274
G1 F658.8 X107.539 Y117.247 E211.44537
G1 X107.507 Y117.301 E211.44803
G1 X107.539 Y117.355 E211.45069
G1 X107.601 Y117.355 E211.45332
G1 X107.633 Y117.301 E211.45598
G1 F2700 E206.45598
G0 F9000 X106.859 Y118.741
G1 F2700 E211.45598
G1 F743.4 X106.83 Y118.789 E211.45809
G1 X106.775 Y118.789 E211.46016
G1 X106.747 Y118.741 E211.46225
G1 X106.776 Y118.693 E211.46436
G1 X106.83 Y118.693 E211.46638
G0 F9000 X105.404 Y118.634
G0 X105.691 Y118.764
G1 F623.4 X104.899 Y118.778 E211.50189
G1 X104.903 Y118.499 E211.51439
G1 F640 X104.887 Y118.266 E211.52459
G1 F653.7 X104.913 Y117.765 E211.54603
G1 F648.6 X104.917 Y117.35 E211.5639
G1 X105.165 Y117.365 E211.57461
G1 X105.386 Y117.673 E211.59093
G1 X105.431 Y117.884 E211.60023
G1 F653.7 X105.392 Y118.23 E211.61511
G1 F640 X105.468 Y118.495 E211.62714
G1 F623.4 X105.688 Y118.731 E211.6416
G1 X105.691 Y118.764 E211.64309
G1 F2700 E206.64309
G0 F9000 X105.33 Y118.604
G0 X105.078 Y117.518
G0 X105.724 Y115.743
G0 X105.642 Y115.438
;TYPE:WALL-INNER
G1 F2700 E211.64309
G1 F925.6 X105.705 Y115.347 E211.64643
G0 F9000 X105.834 Y116.141
;TYPE:WALL-OUTER
G1 F779.6 X106.007 Y115.494 E211.67043
G1 F668 X106.089 Y115.446 E211.6744
G1 F625.7 X106.405 Y115.404 E211.68864
G1 F634 X106.65 Y115.598 E211.70241
G1 X106.824 Y115.534 E211.71058
G1 X106.905 Y115.272 E211.72267
G1 X106.814 Y115.192 E211.728
G1 X106.639 Y114.924 E211.74211
G1 X106.531 Y114.835 E211.74828
G1 X106.367 Y114.901 E211.75607
G1 F625.7 X106.12 Y114.928 E211.76716
G1 F628 X105.995 Y114.81 E211.77481
G1 F676.1 X105.893 Y114.579 E211.78525
G1 F777.8 X105.867 Y114.388 E211.79217
G1 F740.1 X105.741 Y113.932 E211.81003
G1 F590.5 X105.688 Y113.183 E211.84555
G1 F577.3 X105.504 Y113.408 E211.85962
G1 F630.4 X105.226 Y113.713 E211.87791
G1 F646.1 X105.228 Y114.027 E211.89149
G1 F653.7 X105.286 Y114.097 E211.89537
G1 F695.6 X105.468 Y114.413 E211.91002
G1 F713.4 X105.557 Y114.866 E211.9281
G1 F662.7 X105.526 Y115.036 E211.93538
G1 F692.8 X105.465 Y115.063 E211.93807
G1 F796.2 X105.299 Y115.262 E211.94717
G1 F840 X105.158 Y115.36 E211.95288
G1 X105.259 Y115.495 E211.95849
G1 X105.332 Y115.728 E211.96661
G1 X105.597 Y115.911 E211.97732
G1 X105.834 Y116.141 E211.9883
G1 F2700 E206.9883
G0 F9000 X105.703 Y115.666
G0 X105.686 Y114.498
G0 X105.791 Y112.83
G0 X105.692 Y113.113
G1 F2700 E211.9883
G1 F565.7 X106.014 Y112.745 E212.01245
G1 F574.4 X106.19 Y112.676 E212.02165
G1 X106.322 Y112.699 E212.02817
G1 X106.267 Y112.52 E212.03728
G1 F573.4 X105.949 Y112.245 E212.05776
G1 F590.5 X105.831 Y111.851 E212.07722
G1 F572.4 X105.747 Y111.407 E212.09928
G1 F523.4 X105.693 Y111.282 E212.10655
G1 F530 X105.556 Y111.677 E212.12859
G1 F581.3 X105.291 Y111.974 E212.14772
G1 F600 X105.399 Y112.317 E212.16446
G1 F580.3 X105.359 Y112.485 E212.17277
G1 F572.4 X105.637 Y112.76 E212.19186
G1 F569.5 X105.687 Y112.901 E212.1992
G1 F560.9 X105.692 Y113.113 E212.20976
G1 F2700 E207.20976
G0 F9000 X105.816 Y112.754
G0 X105.687 Y111.69
G0 X105.5 Y110.943
G0 X105.68 Y111.226
G1 F2700 E212.20976
G1 F549.9 X105.668 Y110.726 E212.23517
G1 F648.6 X105.478 Y110.54 E212.24662
G1 F711.9 X105.19 Y110.716 E212.25987
G1 X104.973 Y110.771 E212.26866
G1 X105.007 Y110.928 E212.27496
G1 X105.073 Y111.001 E212.27882
G1 X105.416 Y111.082 E212.29266
G1 F658.8 X105.52 Y111.09 E212.29708
G1 F557.2 X105.68 Y111.226 E212.30761
G1 F2700 E207.30761
;MESH:NONMESH
G0 F300 X105.68 Y111.226 Z5.4
G0 F9000 X105.483 Y110.891
G0 X106.341 Y110.136
G0 X109.685 Y118.843
G0 X109.332 Y119.472
G0 X108.628 Y119.634
G0 X104.545 Y119.714
G0 X103.958 Y119.333
G0 X103.938 Y105.61
G0 X104.129 Y104.524
G0 X104.985 Y103.359
G0 X105.101 Y102.402
;TIME_ELAPSED:667.509912
;LAYER:26
;TYPE:WALL-OUTER
;MESH:temple3.ply
G1 F2700 E212.30761
G1 F605.2 X104.799 Y102.446 E212.32192
G1 F607.4 X104.8 Y102.007 E212.34243
G1 F616.2 X104.74 Y101.349 E212.37287
G1 F624.1 X105.185 Y101.346 E212.39311
G1 X105.552 Y101.313 E212.40987
G1 X105.308 Y101.653 E212.42891
G1 F616.2 X105.359 Y101.957 E212.44311
G1 F607.4 X105.376 Y102.439 E212.46564
G1 F605.2 X105.101 Y102.402 E212.47866
G1 F2700 E207.47866
G0 F9000 X105.071 Y102.185
G0 X104.973 Y103.363
G0 X104.163 Y104.601
G0 X104.322 Y105.004
G0 X105.331 Y106.053
;TYPE:WALL-INNER
G1 F2700 E212.47866
G1 F992.3 X105.267 Y106.09 E212.48077
G1 X105.331 Y106.127 E212.48289
G1 X105.353 Y106.09 E212.48412
G1 F2700 E207.48412
G0 F9000 X105.516 Y106.51
G0 X105.431 Y109.197
G0 X105.295 Y109.469
G1 F2700 E212.48412
G1 F937.8 X105.228 Y109.507 E212.48645
G1 X105.295 Y109.545 E212.48878
G1 X105.318 Y109.507 E212.49012
G0 F9000 X105.426 Y110.038
;TYPE:WALL-OUTER
G1 F853.4 X105.506 Y109.838 E212.49729
G1 X105.661 Y109.612 E212.5064
G1 F859.8 X105.642 Y109.204 E212.51989
G1 F889 X105.897 Y108.729 E212.5371
G1 F898.3 X105.921 Y108.33 E212.54973
G1 F745.3 X105.869 Y107.924 E212.56532
G1 F652.7 X105.987 Y107.597 E212.58044
G1 F644.1 X106.258 Y107.351 E212.59657
G1 F626.3 X106.35 Y107.214 E212.60404
G1 X106.349 Y107.11 E212.60876
G1 F680 X106.034 Y107.092 E212.62193
G1 F818.6 X105.787 Y106.64 E212.63979
G1 F893.6 X105.709 Y106.401 E212.64777
G1 F864.2 X105.661 Y105.785 E212.66807
G1 F814.7 X105.644 Y105.734 E212.66994
G1 F651.4 X105.611 Y105.406 E212.6843
G1 F640.4 X105.396 Y105.6 E212.69714
G1 F797.6 X105.141 Y105.759 E212.70783
G1 F853.4 X104.857 Y105.787 E212.71732
G1 X104.831 Y105.833 E212.71908
G1 X105.032 Y106.425 E212.73987
G1 F851.3 X105.41 Y106.697 E212.7554
G1 F828.5 X105.544 Y107.019 E212.76735
G1 F718.6 X105.6 Y107.312 E212.77913
G1 F651.4 X105.441 Y107.69 E212.797
G1 F649 X105.22 Y107.896 E212.81021
G1 F642.9 X105.415 Y108.087 E212.82227
G1 F702.4 X105.519 Y108.257 E212.83032
G1 F836.7 X105.532 Y108.623 E212.84274
G1 F884.3 X105.23 Y109.111 E212.86116
G1 F857.7 X104.921 Y109.243 E212.87228
G1 F853.4 X104.821 Y109.444 E212.87975
G1 X104.819 Y109.601 E212.88497
G1 X104.92 Y109.754 E212.89107
G1 X105.194 Y109.895 E212.90132
G1 X105.426 Y110.038 E212.91038
G1 F2700 E207.91038
G0 F9000 X105.311 Y109.642
G0 X105.431 Y109.197
G0 X104.514 Y108.497
G0 X103.962 Y109.235
G0 X103.965 Y119.326
G0 X104.544 Y119.713
G0 X106.723 Y119.661
G0 X107.273 Y119.567
G0 X107.788 Y118.942
G0 X107.515 Y118.063
G0 X108.46 Y115.044
G0 X107.28 Y106.742
G0 X106.968 Y106.405
G0 X106.538 Y106.02
G0 X105.614 Y105.345
G1 F2700 E212.91038
G1 F640.4 X106.003 Y104.892 E212.93685
G1 F678.6 X105.926 Y104.849 E212.94054
G1 F698.1 X105.651 Y104.344 E212.96392
G1 X105.635 Y104.2 E212.96981
G1 X105.577 Y104.311 E212.9749
G1 X105.509 Y104.591 E212.98662
G1 X105.358 Y104.866 E212.99937
G1 F646.5 X105.602 Y105.253 E213.01946
G1 F611.8 X105.614 Y105.345 E213.02376
G0 F9000 X106.46 Y104.847
G1 F536.7 X106.382 Y104.847 E213.02789
G1 X106.342 Y104.915 E213.03206
G1 X106.382 Y104.983 E213.03623
G1 X106.46 Y104.983 E213.04036
G1 X106.5 Y104.915 E213.04453
G1 F2700 E208.04453
G0 F9000 X105.68 Y104.903
G0 X106.511 Y103.896
G0 X111.731 Y102.837
G0 X112.46 Y101.959
G1 F2700 E213.04453
G1 F698.1 X112.248 Y101.9 E213.05348
G1 F629.8 X112.007 Y101.763 E213.06597
G1 F607.4 X112.126 Y101.711 E213.07204
G1 F672 X112.341 Y101.408 E213.08773
G1 F718.6 X112.353 Y101.295 E213.09222
G1 X112.508 Y101.481 E213.10178
G1 F590.6 X112.927 Y101.687 E213.12422
G1 F552.4 X112.785 Y101.749 E213.13218
G1 F691 X112.646 Y101.887 E213.14023
G1 F751.9 X112.46 Y101.959 E213.14776
G0 F9000 X112.007 Y101.763
G1 F596.8 X111.794 Y101.758 E213.15789
G0 F9000 X111.435 Y101.951
G1 F656.5 X111.074 Y101.893 E213.1737
G1 X110.825 Y101.833 E213.18478
G1 F641.7 X110.102 Y101.726 E213.21711
G1 X110.721 Y101.471 E213.24672
G1 F656.5 X110.894 Y101.349 E213.25587
G1 X111.169 Y101.335 E213.26778
G1 F652.7 X111.276 Y101.575 E213.27921
G1 F644.1 X111.573 Y101.723 E213.29383
G1 F634.5 X111.776 Y101.758 E213.30305
G1 F642.9 X111.435 Y101.951 E213.32035
G1 F2700 E208.32035
G0 F9000 X111.328 Y101.783
G0 X110.622 Y101.663
G0 X108.986 Y101.763
G0 X109.784 Y101.747
G1 F2700 E213.32035
G1 F718.6 X109.413 Y101.91 E213.33635
G1 F884.3 X109.13 Y101.951 E213.34553
G1 F842.9 X108.864 Y101.972 E213.35452
G1 F740.5 X108.577 Y101.963 E213.36552
G1 F680 X108.383 Y101.984 E213.37367
G1 F660.3 X108.014 Y101.798 E213.39143
G1 F645.3 X108.367 Y101.561 E213.41013
G1 F664.1 X108.447 Y101.297 E213.42192
G1 F680 X108.559 Y101.316 E213.42667
G1 X108.721 Y101.53 E213.43787
G1 F758.6 X109.04 Y101.565 E213.44988
G1 F875.3 X109.414 Y101.525 E213.46207
G1 F795.7 X109.623 Y101.682 E213.4714
G1 F653.9 X109.784 Y101.747 E213.47894
G0 F9000 X110.08 Y101.723
G1 F584.5 X109.919 Y101.702 E213.48682
G1 X109.784 Y101.747 E213.49373
G1 F2700 E208.49373
G0 F9000 X108.906 Y101.761
G0 X108.388 Y101.779
G0 X107.925 Y101.795
G1 F2700 E213.49373
G1 F612.9 X107.775 Y101.84 E213.50098
G1 F684.1 X107.576 Y101.978 E213.51103
G1 F735.7 X107.379 Y102.017 E213.51878
G1 X107.218 Y101.939 E213.52568
G1 F799.4 X106.665 Y101.899 E213.54537
G1 F875.3 X106.599 Y101.844 E213.54815
G1 X106.591 Y101.774 E213.55044
G1 X106.673 Y101.642 E213.55548
G1 X106.682 Y101.365 E213.56446
G1 X106.801 Y101.481 E213.56985
G1 F882.1 X106.962 Y101.542 E213.57539
G1 F805.1 X107.177 Y101.547 E213.58298
G1 F735.7 X107.336 Y101.403 E213.59125
G1 X107.487 Y101.571 E213.59997
G1 F684.1 X107.775 Y101.766 E213.6144
G1 F612.9 X107.925 Y101.795 E213.62147
G1 F2700 E208.62147
G0 F9000 X108.388 Y101.779
G0 X108.986 Y101.763
G0 X109.475 Y102.77
G0 X112.492 Y102.887
G0 X113.464 Y102.722
G0 X115.042 Y102.369
G1 F2700 E213.62147
G1 F661.5 X114.694 Y102.308 E213.63663
G1 X114.514 Y102.323 E213.64438
G1 X114.476 Y102.242 E213.64822
G1 F644.1 X114.512 Y101.845 E213.66579
G1 F622.9 X114.347 Y101.501 E213.68317
G1 F618.4 X114.28 Y101.4 E213.68874
G1 X114.256 Y101.249 E213.69576
G1 X114.507 Y101.396 E213.70911
G1 X114.693 Y101.422 E213.71773
G1 X115.048 Y101.303 E213.73491
G1 X115.026 Y101.708 E213.75353
G1 F639.2 X115.042 Y102.369 E213.78289
G1 F2700 E208.78289
G0 F9000 X114.831 Y102.124
G0 X114.866 Y103.261
G0 X115.938 Y105.537
G0 X116.211 Y119.226
G0 X115.544 Y119.63
G0 X111.72 Y119.603
G0 X110.448 Y119.538
G0 X109.63 Y118.997
G0 X112.611 Y106.761
G0 X113.055 Y106.118
G0 X113.382 Y106.061
G0 X113.999 Y107.207
;TYPE:WALL-INNER
G1 F2700 E213.78289
G1 F975.3 X113.935 Y107.244 E213.78504
G1 X113.999 Y107.281 E213.78719
G1 X114.021 Y107.244 E213.78844
G0 F9000 X114.29 Y106.583
;TYPE:WALL-OUTER
G1 F565.2 X114.547 Y106.397 E213.80438
G1 F633.3 X114.764 Y106.262 E213.81583
G1 F640.4 X114.943 Y105.821 E213.83692
G1 F635.7 X114.535 Y105.738 E213.85551
G1 F602 X114.292 Y105.527 E213.87069
G1 F595.7 X114.325 Y105.632 E213.87593
G1 F627.5 X114.304 Y106.015 E213.89328
G1 F611.8 X114.316 Y106.343 E213.90851
G1 F548.8 X114.29 Y106.583 E213.92099
G0 F9000 X114.484 Y106.228
G0 X114.478 Y105.913
G0 X114.292 Y105.527
G1 F569.9 X114.206 Y105.269 E213.93454
G0 F9000 X113.404 Y105.096
G1 F943 X113.441 Y105.115 E213.93579
G1 F824.5 X113.815 Y104.961 E213.94972
G1 F706.7 X114.19 Y105.231 E213.96827
G1 X114.317 Y104.92 E213.98177
G1 F732.5 X114.368 Y104.679 E213.99131
G1 X114.286 Y104.324 E214.00543
G1 X114.223 Y104.194 E214.01103
G1 X114.156 Y104.402 E214.01949
G1 X113.91 Y104.724 E214.03519
G1 X113.813 Y104.79 E214.03974
G1 F824.5 X113.665 Y104.737 E214.04515
G1 F943 X113.396 Y104.537 E214.05524
G1 X113.332 Y104.76 E214.06223
G1 X113.404 Y105.096 E214.07257
G1 F2700 E209.07257
G0 F9000 X114.102 Y104.872
G0 X113.395 Y106.04
G0 X113.055 Y106.118
G0 X112.611 Y106.761
G0 X109.63 Y118.997
G0 X110.448 Y119.538
G0 X113.939 Y119.624
G0 X115.544 Y119.63
G0 X116.211 Y119.226
G0 X116.008 Y109.363
G0 X115.92 Y108.999
G0 X115.686 Y108.601
G0 X115.35 Y108.391
G0 X114.632 Y109.779
G1 F2700 E214.07257
G1 F616.2 X114.973 Y109.563 E214.09116
G1 F614 X115.045 Y109.459 E214.09701
G1 X115.038 Y109.362 E214.10151
G1 X114.968 Y109.243 E214.10789
G1 F653.9 X114.773 Y109.121 E214.11787
G1 F745.3 X114.588 Y108.791 E214.13228
G1 F824.5 X114.377 Y108.541 E214.14354
G1 F834.6 X114.372 Y108.203 E214.15504
G1 F738.9 X114.482 Y107.973 E214.16483
G1 F676 X114.657 Y107.803 E214.17508
G1 X114.435 Y107.631 E214.18687
G1 F721.7 X114.348 Y107.483 E214.19362
G1 F807 X114.346 Y107.012 E214.21019
G1 F644.1 X114.246 Y106.657 E214.22644
G1 F576.6 X113.788 Y106.916 E214.25234
G1 F735.7 X113.567 Y106.897 E214.2609
G1 F853.4 X113.497 Y106.999 E214.26502
G1 F814.7 X113.572 Y107.362 E214.27793
G1 F750.2 X114.033 Y107.836 E214.30295
G1 F767.1 X113.991 Y108.086 E214.31233
G1 F855.5 X113.975 Y108.339 E214.32074
G1 F889 X113.986 Y108.673 E214.33141
G1 F886.6 X114.259 Y108.994 E214.3449
G1 F734.1 X114.408 Y109.324 E214.3589
G1 F621.8 X114.371 Y109.435 E214.36424
G1 F619.5 X114.632 Y109.779 E214.38402
G1 F2700 E209.38402
G0 F9000 X114.681 Y109.517
G0 X113.677 Y110.061
G0 X113.484 Y110.285
G0 X112.838 Y112.13
G0 X112.741 Y112.753
G0 X112.937 Y113.279
G0 X113.408 Y113.805
G0 X114.138 Y115.031
;TYPE:WALL-INNER
G1 F2700 E214.38402
G1 F511 X114.056 Y115.031 E214.38858
G1 X114.014 Y115.102 E214.39316
G1 X114.056 Y115.173 E214.39774
G1 X114.138 Y115.173 E214.40229
G1 X114.18 Y115.102 E214.40688
G0 F9000 X114.23 Y115.975
;TYPE:WALL-OUTER
G1 F853.4 X114.551 Y115.778 E214.4194
G1 X114.747 Y115.55 E214.4294
G1 X114.884 Y115.27 E214.43977
G1 X114.693 Y115.118 E214.44789
G1 X114.511 Y114.728 E214.4622
G1 F859.8 X114.582 Y114.328 E214.47561
G1 F818.6 X114.713 Y114.068 E214.48571
G1 F748.6 X114.78 Y113.806 E214.49596
G1 F672 X114.71 Y113.547 E214.5073
G1 F598.9 X114.353 Y113.283 E214.52834
G1 F639.2 X114.293 Y113.681 E214.54621
G1 F760.3 X114.287 Y114.024 E214.55902
G1 F828.5 X114.137 Y114.355 E214.57147
G1 F857.7 X113.915 Y114.612 E214.58271
G1 F853.4 X113.545 Y114.651 E214.59508
G1 X113.59 Y114.923 E214.60425
G1 X113.396 Y115.372 E214.62052
G1 X113.213 Y115.428 E214.62689
G1 X113.194 Y115.53 E214.63034
G1 X113.478 Y115.789 E214.64312
G1 X113.681 Y115.612 E214.65208
G1 X113.969 Y115.619 E214.66166
G1 X114.089 Y115.706 E214.66659
G1 X114.23 Y115.975 E214.67669
G1 F2700 E209.67669
G0 F9000 X114.334 Y115.597
G0 X114.268 Y114.829
G0 X114.371 Y114.347
G0 X114.208 Y112.858
G0 X114.317 Y113.17
G1 F2700 E214.67669
G1 F591.6 X114.316 Y113.043 E214.68278
G1 F760.3 X114.458 Y112.713 E214.6962
G1 F762 X114.475 Y112.621 E214.69968
G1 F678.6 X114.705 Y112.422 E214.7124
G1 F644.1 X114.604 Y112.168 E214.72445
G1 F625.2 X114.656 Y111.87 E214.73818
G1 F708.2 X114.471 Y111.569 E214.75234
G1 F884.3 X114.421 Y111.298 E214.76119
G1 F975.3 X114.441 Y111.188 E214.76444
G1 F847 X114.636 Y110.964 E214.77439
G1 F748.6 X114.87 Y110.905 E214.78354
G1 X114.976 Y110.819 E214.78872
G1 X114.993 Y110.693 E214.79354
G1 X114.766 Y110.618 E214.8026
G1 X114.532 Y110.492 E214.81268
G1 F753.6 X114.314 Y110.673 E214.82335
G1 F807 X114.251 Y110.853 E214.83006
G1 F915.2 X114.122 Y111.038 E214.83706
G1 F978.1 X114.075 Y111.291 E214.84452
G1 F774.1 X114.118 Y111.87 E214.86581
G1 F629.8 X114.069 Y112.05 E214.87422
G1 F718.6 X113.803 Y112.233 E214.88697
G1 F853.4 X113.664 Y112.446 E214.89543
G1 X113.629 Y112.661 E214.90268
G1 X113.668 Y112.766 E214.9064
G1 F735.7 X113.878 Y112.805 E214.91464
G1 F576.6 X114.317 Y113.17 E214.94275
G1 F2700 E209.94275
G0 F9000 X114.191 Y112.78
G0 X113.393 Y113.611
G0 X112.801 Y114.135
G0 X110.305 Y117.636
G0 X109.63 Y118.997
G0 X110.448 Y119.538
G0 X113.939 Y119.624
G0 X115.544 Y119.63
G0 X116.211 Y119.226
G0 X116.134 Y117.182
G0 X115.982 Y116.419
G0 X115.567 Y116.363
G0 X115.16 Y116.358
G0 X114.823 Y118.668
G1 F2700 E214.94275
G1 F673.3 X114.403 Y118.685 E214.96047
G1 X114.643 Y118.445 E214.97478
G1 F685.5 X114.814 Y118.215 E214.98665
G1 F705.3 X114.776 Y117.836 E215.00197
G1 F712.6 X114.723 Y117.743 E215.00624
G1 X114.869 Y117.354 E215.02279
G1 X115.026 Y117.261 E215.03005
G1 X115.224 Y117.236 E215.038
G1 X115.226 Y117.716 E215.05712
G1 F732.5 X115.244 Y117.896 E215.06413
G1 F758.6 X115.253 Y118.165 E215.0742
G1 F715.6 X115.231 Y118.418 E215.08427
G1 F673.3 X115.245 Y118.693 E215.09588
G1 X114.823 Y118.668 E215.1137
G0 F9000 X114.883 Y118.456
G0 X113.352 Y118.611
G1 F691 X113.292 Y118.611 E215.11617
G1 X113.261 Y118.663 E215.11866
G1 X113.292 Y118.715 E215.12114
G1 X113.352 Y118.715 E215.12361
G1 X113.383 Y118.663 E215.12609
G1 F2700 E210.12609
G0 F9000 X112.595 Y117.131
G1 F2700 E215.12609
G1 F682.7 X112.535 Y117.131 E215.12859
G1 X112.503 Y117.184 E215.13116
G1 X112.534 Y117.237 E215.13371
G1 X112.595 Y117.237 E215.13625
G1 X112.627 Y117.184 E215.13882
G1 F2700 E210.13882
G0 F9000 X111.486 Y118.685
G1 F2700 E215.13882
G1 F751.9 X111.457 Y118.733 E215.14094
G1 X111.402 Y118.733 E215.14302
G1 X111.374 Y118.685 E215.14512
G1 X111.403 Y118.637 E215.14723
G1 X111.457 Y118.637 E215.14927
G1 F2700 E210.14927
G0 F9000 X108.672 Y118.635
G1 F2700 E215.14927
G1 F666.7 X108.61 Y118.635 E215.15191
G1 X108.577 Y118.69 E215.15464
G1 X108.609 Y118.745 E215.15735
G1 X108.672 Y118.745 E215.16003
G1 X108.705 Y118.69 E215.16276
G1 F2700 E210.16276
G0 F9000 X106.824 Y118.698
G1 F2700 E215.16276
G1 F751.9 X106.77 Y118.698 E215.1648
G1 X106.741 Y118.746 E215.16692
G1 X106.769 Y118.794 E215.16902
G1 X106.824 Y118.794 E215.17109
G1 X106.853 Y118.746 E215.17321
G1 F2700 E210.17321
G0 F9000 X105.424 Y118.631
G0 X105.318 Y118.771
G1 F2700 E215.17321
G1 F624.1 X104.909 Y118.773 E215.19181
G1 X104.914 Y118.492 E215.2046
G1 F646.5 X104.898 Y118.178 E215.2184
G1 F665.4 X104.918 Y117.883 E215.23101
G1 F660.3 X104.925 Y117.35 E215.25393
G1 X105.143 Y117.361 E215.26331
G1 X105.24 Y117.43 E215.26843
G1 X105.388 Y117.64 E215.27947
G1 X105.44 Y117.887 E215.29032
G1 F659 X105.399 Y118.235 E215.30542
G1 F640.4 X105.48 Y118.485 E215.31706
G1 F624.1 X105.685 Y118.715 E215.33108
G1 X105.689 Y118.755 E215.3329
G1 X105.318 Y118.771 E215.34979
G1 F2700 E210.34979
G0 F9000 X105.315 Y118.544
G0 X105.077 Y117.512
G0 X104.876 Y116.447
G0 X104.578 Y116.212
G0 X104.231 Y115.577
G0 X104.332 Y112.37
G0 X104.427 Y111.604
G0 X105.675 Y111.207
G1 F2700 E215.34979
G1 F560.5 X105.518 Y111.086 E215.35983
G1 F662.8 X105.364 Y111.07 E215.36646
G1 F720.2 X105.085 Y110.989 E215.37791
G1 X105.013 Y110.903 E215.38233
G1 X104.983 Y110.768 E215.38778
G1 X105.227 Y110.692 E215.39786
G1 X105.48 Y110.526 E215.40978
G1 F655.2 X105.66 Y110.711 E215.42096
G1 F555.1 X105.675 Y111.207 E215.44634
G1 F2700 E210.44634
G0 F9000 X105.471 Y110.914
G0 X105.689 Y111.667
G0 X105.7 Y113.111
G1 F2700 E215.44634
G1 F575.6 X105.642 Y112.765 E215.46364
G1 F583.5 X105.371 Y112.488 E215.48249
G1 F581.5 X105.403 Y112.336 E215.49007
G1 F592.6 X105.301 Y111.961 E215.50868
G1 F616.2 X105.521 Y111.691 E215.52473
G1 F594.7 X105.707 Y111.291 E215.54578
G1 F552.4 X105.742 Y111.358 E215.54967
G1 F573.7 X105.806 Y111.604 E215.56224
G1 F619.5 X105.838 Y111.85 E215.57361
G1 F604.2 X105.946 Y112.225 E215.59194
G1 F583.5 X106.261 Y112.55 E215.61396
G1 F585.5 X106.304 Y112.7 E215.62152
G1 X106.192 Y112.683 E215.62701
G1 X106.018 Y112.752 E215.63609
G1 F575.6 X105.7 Y113.111 E215.65973
G1 F2700 E210.65973
G0 F9000 X105.82 Y112.759
G0 X105.687 Y114.485
G0 X105.791 Y115.97
G1 F2700 E215.65973
G1 F585.5 X105.663 Y115.848 E215.66831
G1 X105.415 Y115.681 E215.6828
G1 X105.304 Y115.383 E215.69822
G1 X105.378 Y115.312 E215.70319
G1 F581.5 X105.568 Y115.022 E215.72011
G1 F577.6 X105.58 Y114.882 E215.72701
G1 F628.7 X105.48 Y114.431 E215.74787
G1 F676 X105.232 Y113.976 E215.76963
G1 F664.1 X105.231 Y113.814 E215.77655
G1 X105.284 Y113.67 E215.78311
G1 F646.5 X105.677 Y113.232 E215.80895
G1 F700.9 X105.789 Y114.153 E215.84652
G1 F824.5 X105.87 Y114.382 E215.85488
G1 F753.6 X105.879 Y114.585 E215.86253
G1 F619.5 X105.947 Y114.784 E215.87217
G1 F577.6 X106.027 Y114.874 E215.87809
G1 F619.5 X106.376 Y114.862 E215.89409
G1 F666.7 X106.481 Y114.84 E215.89865
G1 F668 X106.647 Y114.949 E215.90709
G1 F678.6 X106.723 Y115.053 E215.91248
G1 F698.1 X106.939 Y115.268 E215.92487
G1 F706.7 X106.849 Y115.57 E215.93753
G1 X106.623 Y115.623 E215.94685
G1 F686.8 X106.321 Y115.346 E215.96378
G1 F619.5 X106.031 Y115.345 E215.97707
G1 F583.5 X105.933 Y115.498 E215.98591
G1 F587.5 X105.791 Y115.97 E216.00972
G1 F2700 E211.00972
;MESH:NONMESH
G0 F300 X105.791 Y115.97 Z5.6
G0 F9000 X105.715 Y115.677
G0 X105.687 Y114.485
G0 X106.651 Y113.877
G0 X108.46 Y115.044
G0 X107.515 Y118.063
G0 X107.788 Y118.942
G0 X107.273 Y119.567
G0 X106.389 Y119.663
G0 X104.544 Y119.713
G0 X103.965 Y119.326
G0 X103.921 Y105.679
G0 X104.139 Y104.709
G0 X104.973 Y103.363
G0 X105.104 Y102.408
;TIME_ELAPSED:692.284508
;LAYER:27
;TYPE:WALL-OUTER
;MESH:temple3.ply
G1 F2700 E216.00972
G1 F563 X104.807 Y102.453 E216.02371
G1 F564.1 X104.807 Y101.997 E216.0449
G1 F572.2 X104.785 Y101.648 E216.06093
G1 F579.6 X104.75 Y101.344 E216.07477
G1 X105.189 Y101.345 E216.09462
G1 X105.538 Y101.31 E216.11049
G1 X105.531 Y101.352 E216.11242
G1 X105.316 Y101.647 E216.12893
G1 F572.2 X105.363 Y101.936 E216.14234
G1 F565.1 X105.383 Y102.452 E216.1663
G1 F564.1 X105.104 Y102.408 E216.17943
G1 F2700 E211.17943
G0 F9000 X105.07 Y102.189
G0 X105.272 Y101.473
G0 X105.416 Y100.378
G0 X103.993 Y100.497
G0 X103.795 Y101.233
G0 X103.974 Y119.314
G0 X104.534 Y119.712
G0 X106.358 Y119.697
G0 X107.328 Y119.505
G0 X108.148 Y119.204
G0 X108.424 Y118.594
G0 X111.906 Y102.769
G0 X111.942 Y101.767
G1 F2700 E216.17943
G1 F553.2 X112.139 Y101.683 E216.18958
G1 F621.9 X112.292 Y101.512 E216.19925
G1 F650.1 X112.352 Y101.291 E216.20849
G1 X112.559 Y101.494 E216.22018
G1 F691.5 X112.673 Y101.523 E216.22464
G1 F772.8 X113.015 Y101.481 E216.23633
G1 F812.6 X113.19 Y101.216 E216.24658
G1 X113.242 Y101.215 E216.24826
G1 X113.218 Y101.489 E216.25713
G1 X113.264 Y101.675 E216.26331
G1 F794.2 X113.224 Y101.876 E216.27008
G1 F759.8 X112.85 Y101.863 E216.28299
G1 F693 X112.544 Y101.928 E216.29482
G1 F650.1 X112.447 Y101.972 E216.29912
G1 F635.7 X112.233 Y101.908 E216.30833
G1 F564.1 X111.942 Y101.767 E216.32336
G1 F521.2 X111.791 Y101.765 E216.33096
G0 F9000 X111.466 Y101.948
G1 F588.3 X111.352 Y101.96 E216.33607
G1 F541.8 X110.179 Y101.718 E216.39403
G1 F534.4 X110.464 Y101.568 E216.40983
G1 F577.5 X110.904 Y101.355 E216.43202
G1 F586.1 X111.196 Y101.344 E216.44509
G1 F590.5 X111.261 Y101.494 E216.45235
G1 F580.7 X111.564 Y101.715 E216.46929
G1 F563 X111.775 Y101.764 E216.47937
G1 F570.2 X111.466 Y101.948 E216.49591
G0 F9000 X111.362 Y101.805
G0 X110.64 Y101.655
G0 X110.179 Y101.718
G1 F469.9 X109.913 Y101.666 E216.51103
G1 F460.3 X109.728 Y101.729 E216.52216
G0 F9000 X109.7 Y101.744
G1 F652.8 X109.36 Y101.925 E216.53763
G1 F765.3 X108.854 Y101.99 E216.55511
G1 F665.2 X108.558 Y101.967 E216.56681
G1 F605.2 X108.358 Y101.983 E216.5755
G1 X108.07 Y101.862 E216.58904
G1 F635.7 X107.939 Y101.868 E216.59444
G1 F668 X107.413 Y102.052 E216.61631
G1 F662.4 X107.218 Y101.951 E216.62501
G1 F710.2 X106.671 Y101.91 E216.64526
G1 F774.7 X106.605 Y101.862 E216.64802
G1 X106.591 Y101.769 E216.6512
G1 X106.662 Y101.643 E216.6561
G1 X106.676 Y101.341 E216.66633
G1 X106.942 Y101.532 E216.67741
G1 F710.2 X107.177 Y101.542 E216.68609
G1 F655.5 X107.342 Y101.401 E216.69477
G1 X107.487 Y101.559 E216.70335
G1 F662.4 X107.677 Y101.683 E216.71233
G1 F668 X107.933 Y101.726 E216.72252
G1 F635.7 X107.953 Y101.753 E216.72391
G1 F605.2 X108.069 Y101.732 E216.72901
G1 X108.302 Y101.595 E216.74072
G1 X108.465 Y101.311 E216.75491
G1 X108.561 Y101.325 E216.75911
G1 X108.715 Y101.516 E216.76974
G1 F673.7 X109.013 Y101.559 E216.78146
G1 F703.8 X109.359 Y101.526 E216.7944
G1 F600.6 X109.7 Y101.744 E216.81207
G1 F2700 E211.81207
G0 F9000 X109.176 Y101.747
G0 X109.447 Y102.787
G0 X112.538 Y102.924
G0 X113.335 Y102.77
G0 X113.64 Y102.596
G0 X115.034 Y102.372
G1 F2700 E216.81207
G1 F607.5 X114.728 Y102.311 E216.82554
G1 X114.514 Y102.317 E216.83478
G1 X114.478 Y102.239 E216.83848
G1 F591.6 X114.504 Y101.838 E216.85629
G1 F574.3 X114.344 Y101.526 E216.8723
G1 F572.2 X114.28 Y101.427 E216.8777
G1 X114.253 Y101.249 E216.88595
G1 X114.489 Y101.392 E216.89859
G1 X114.69 Y101.429 E216.90795
G1 X115.051 Y101.3 E216.92552
G1 X115.019 Y101.706 E216.94418
G1 F592.7 X115.031 Y101.954 E216.95516
G1 F611.1 X115.034 Y102.372 E216.9731
G1 F2700 E211.9731
G0 F9000 X114.828 Y102.123
G0 X114.881 Y103.267
G0 X115.93 Y105.548
G0 X115.698 Y108.072
G0 X115.36 Y108.388
G0 X114.637 Y109.784
G1 F2700 E216.9731
G1 F567.1 X114.375 Y109.435 E216.99327
G1 F569.1 X114.412 Y109.322 E216.99875
G1 F675.2 X114.26 Y108.992 E217.01286
G1 F814.7 X113.981 Y108.669 E217.02659
G1 F812.6 X113.975 Y108.337 E217.0373
G1 F778.5 X113.994 Y108.076 E217.04612
G1 F670.9 X114.028 Y107.9 E217.05312
G1 F618.2 X113.89 Y107.672 E217.06442
G1 F585 X113.751 Y107.395 E217.07831
G1 F550.3 X113.643 Y107.26 E217.08655
G1 X113.605 Y107.02 E217.09813
G1 X113.63 Y106.983 E217.10026
G1 F529.9 X113.9 Y106.96 E217.11366
G1 F512.7 X114.223 Y106.678 E217.13559
G1 F536.2 X114.276 Y107.248 E217.16358
G1 F585 X114.437 Y107.631 E217.1822
G1 F612.2 X114.657 Y107.806 E217.19424
G1 X114.484 Y107.982 E217.2048
G1 F670.9 X114.378 Y108.2 E217.21428
G1 F761.6 X114.379 Y108.538 E217.22591
G1 F802.3 X114.607 Y108.821 E217.23779
G1 F740.2 X114.78 Y109.119 E217.24999
G1 F613.4 X114.967 Y109.235 E217.2594
G1 F562 X115.017 Y109.327 E217.26428
G1 X115.023 Y109.486 E217.27171
G1 X114.867 Y109.646 E217.28213
G1 F564.1 X114.637 Y109.784 E217.2946
G1 F2700 E212.2946
G0 F9000 X114.689 Y109.528
G0 X114.503 Y109.038
G0 X114.442 Y106.301
G0 X114.289 Y106.585
G1 F2700 E217.2946
G1 F499.7 X114.317 Y106.362 E217.30639
G1 F559.1 X114.307 Y106.069 E217.32014
G1 F576.4 X114.32 Y105.669 E217.33834
G1 F554.1 X114.286 Y105.496 E217.34668
G1 F563 X114.538 Y105.737 E217.36292
G1 F587.2 X114.94 Y105.818 E217.38123
G1 F589.4 X114.776 Y106.244 E217.40154
G1 F559.1 X114.461 Y106.439 E217.41891
G1 F499.7 X114.289 Y106.585 E217.43075
G0 F9000 X114.48 Y106.231
G0 X114.453 Y105.842
G0 X114.123 Y105.033
G0 X114.267 Y105.417
G1 F619.5 X114.033 Y105.187 E217.44463
G1 F655.5 X113.913 Y105.043 E217.45213
G1 F662.4 X113.72 Y104.973 E217.46026
G1 F738.4 X113.68 Y105.032 E217.46279
G1 F834.1 X113.438 Y105.117 E217.47085
G1 X113.328 Y104.802 E217.48134
G1 X113.331 Y104.653 E217.48602
G1 X113.392 Y104.503 E217.49111
G1 F784.3 X113.728 Y104.779 E217.50565
G1 F699.1 X113.91 Y104.71 E217.51294
G1 F662.4 X114.121 Y104.441 E217.52648
G1 X114.225 Y104.181 E217.53756
G1 X114.285 Y104.299 E217.5428
G1 X114.367 Y104.671 E217.55788
G1 F630.6 X114.251 Y105.239 E217.58198
G1 F597.2 X114.267 Y105.417 E217.58982
G1 F2700 E212.58982
G0 F9000 X114.105 Y104.955
G0 X113.393 Y106.021
G0 X113.028 Y106.176
G0 X112.637 Y106.759
G0 X112.757 Y112.742
G0 X112.899 Y113.167
G0 X113.404 Y113.811
G0 X114.153 Y114.986
;TYPE:WALL-INNER
G1 F2700 E217.58982
G1 F510.2 X114.077 Y114.986 E217.59373
G1 X114.038 Y115.052 E217.59767
G1 X114.077 Y115.118 E217.60161
G1 X114.153 Y115.118 E217.60551
G1 X114.192 Y115.052 E217.60945
G0 F9000 X114.24 Y116.006
;TYPE:WALL-OUTER
G1 F788.3 X114.331 Y115.917 E217.61369
G1 X114.569 Y115.775 E217.6229
G1 X114.688 Y115.658 E217.62846
G1 X114.8 Y115.386 E217.63824
G1 X114.875 Y115.273 E217.64275
G1 X114.696 Y115.118 E217.65063
G1 X114.529 Y114.723 E217.66489
G1 F790.2 X114.588 Y114.322 E217.67834
G1 F754.3 X114.713 Y114.086 E217.68762
G1 F696 X114.773 Y113.81 E217.69826
G1 F620.7 X114.707 Y113.538 E217.71008
G1 F549.3 X114.353 Y113.28 E217.73099
G1 F589.4 X114.288 Y113.67 E217.74858
G1 F697.6 X114.29 Y114.017 E217.76162
G1 F754.3 X114.16 Y114.31 E217.77276
G1 F788.3 X113.936 Y114.591 E217.78471
G1 X113.725 Y114.609 E217.79175
G1 X113.559 Y114.691 E217.79791
G1 F790.2 X113.577 Y114.891 E217.80457
G1 F794.2 X113.401 Y115.301 E217.8193
G1 F792.2 X113.314 Y115.399 E217.82364
G1 F788.3 X113.213 Y115.426 E217.82712
G1 X113.19 Y115.558 E217.83157
G1 X113.376 Y115.679 E217.83895
G1 F790.2 X113.509 Y115.842 E217.84593
G1 F794.2 X113.709 Y115.555 E217.85748
G1 F792.2 X113.876 Y115.51 E217.8632
G1 F788.3 X114.011 Y115.596 E217.86853
G1 X114.24 Y116.006 E217.88415
G1 F2700 E212.88415
G0 F9000 X114.325 Y115.608
G0 X114.289 Y114.907
G0 X114.381 Y114.32
G0 X114.21 Y112.871
G0 X114.314 Y113.16
G1 F2700 E217.88415
G1 F539 X114.314 Y113.039 E217.89003
G1 F623.1 X114.528 Y112.574 E217.91157
G1 F624.4 X114.703 Y112.411 E217.92161
G1 F594.9 X114.609 Y112.166 E217.93318
G1 F572.2 X114.658 Y111.867 E217.94706
G1 F637 X114.488 Y111.617 E217.9595
G1 F786.3 X114.425 Y111.298 E217.97034
G1 F883.2 X114.445 Y111.188 E217.97366
G1 F778.5 X114.638 Y110.967 E217.98354
G1 F694.5 X114.868 Y110.907 E217.99252
G1 F693 X114.977 Y110.822 E217.99775
G1 X114.994 Y110.686 E218.00293
G1 X114.773 Y110.616 E218.0117
G1 X114.534 Y110.488 E218.02196
G1 F694.5 X114.345 Y110.632 E218.03093
G1 F750.7 X114.242 Y110.868 E218.03992
G1 F849.9 X114.12 Y111.036 E218.04633
G1 F883.2 X114.071 Y111.322 E218.05494
G1 F702.2 X114.116 Y111.875 E218.07566
G1 F576.4 X114.071 Y112.039 E218.08339
G1 F661 X113.835 Y112.194 E218.09459
G1 F788.3 X113.676 Y112.447 E218.10453
G1 X113.643 Y112.665 E218.11186
G1 X113.716 Y112.8 E218.11697
G1 F676.6 X113.901 Y112.837 E218.12428
G1 F527.3 X114.314 Y113.16 E218.15035
G1 F2700 E213.15035
G0 F9000 X114.192 Y112.793
G0 X113.396 Y113.624
G0 X112.862 Y114.073
G0 X110.064 Y117.786
G0 X109.644 Y119.1
G0 X110.487 Y119.531
G0 X115.549 Y119.624
G0 X116.207 Y119.225
G0 X116.127 Y117.169
G0 X115.98 Y116.418
G0 X115.572 Y116.364
G0 X115.175 Y116.356
G0 X114.827 Y118.664
G1 F2700 E218.15035
G1 F623.1 X114.386 Y118.683 E218.16892
G1 X114.763 Y118.322 E218.19088
G1 F661 X114.801 Y118.139 E218.19829
G1 F681 X114.775 Y117.836 E218.21
G1 F661 X114.718 Y117.742 E218.21436
G1 X114.877 Y117.357 E218.23088
G1 X115.063 Y117.247 E218.23945
G1 X115.22 Y117.233 E218.2457
G1 X115.219 Y117.636 E218.26169
G1 F681 X115.241 Y117.912 E218.27235
G1 F702.2 X115.249 Y118.163 E218.28172
G1 F661 X115.228 Y118.413 E218.29167
G1 F623.1 X115.242 Y118.688 E218.30326
G1 X114.827 Y118.664 E218.32075
G1 F2700 E213.32075
G0 F9000 X114.882 Y118.449
G0 X114.918 Y117.727
G0 X112.581 Y117.115
G1 F2700 E218.32075
G1 F581.7 X112.515 Y117.115 E218.32372
G1 X112.481 Y117.173 E218.32675
G1 X112.515 Y117.231 E218.32978
G1 X112.581 Y117.231 E218.33276
G1 X112.615 Y117.173 E218.33579
G0 F9000 X112.605 Y118.584
G1 F659.6 X112.575 Y118.635 E218.33814
G1 X112.517 Y118.635 E218.34045
G1 X112.487 Y118.584 E218.3428
G1 X112.517 Y118.533 E218.34515
G1 X112.575 Y118.533 E218.34745
G0 F9000 X113.382 Y118.655
G1 F623.1 X113.35 Y118.709 E218.35009
G1 X113.288 Y118.709 E218.3527
G1 X113.256 Y118.655 E218.35534
G1 X113.288 Y118.601 E218.35799
G1 X113.35 Y118.601 E218.36059
G1 F2700 E213.36059
G0 F9000 X111.47 Y118.595
G1 F2700 E218.36059
G1 F625.6 X111.408 Y118.595 E218.36319
G1 X111.376 Y118.649 E218.36582
G1 X111.408 Y118.703 E218.36845
G1 X111.47 Y118.703 E218.37105
G1 X111.502 Y118.649 E218.37368
G1 F2700 E213.37368
G0 F9000 X111.029 Y117.834
G0 X110.248 Y117.795
G0 X108.277 Y118.059
G0 X107.559 Y118.458
G1 F2700 E218.37368
G1 F838.6 X107.489 Y118.498 E218.3762
G1 X107.559 Y118.538 E218.37872
G1 X107.583 Y118.498 E218.38018
G1 F2700 E213.38018
G0 F9000 X105.436 Y118.622
G0 X105.69 Y118.749
G1 F2700 E218.38018
G1 F571.2 X104.916 Y118.764 E218.41571
G1 X104.92 Y118.479 E218.4288
G1 F583.9 X104.909 Y118.357 E218.4343
G1 F602.9 X104.935 Y117.352 E218.47802
G1 F608.7 X105.136 Y117.362 E218.48668
G1 X105.246 Y117.437 E218.49242
G1 X105.389 Y117.625 E218.50259
G1 X105.448 Y117.888 E218.5142
G1 F606.4 X105.409 Y118.238 E218.52943
G1 F587.2 X105.477 Y118.447 E218.53924
G1 F571.2 X105.685 Y118.698 E218.55421
G1 X105.69 Y118.749 E218.55656
G1 F2700 E213.55656
G0 F9000 X105.362 Y118.591
G0 X105.083 Y117.518
G0 X105.748 Y115.768
G0 X105.661 Y115.451
;TYPE:WALL-INNER
G1 F2700 E218.55656
G1 F852.2 X105.736 Y115.311 E218.56144
G1 F2700 E213.56144
G0 F9000 X105.686 Y114.449
G0 X106.656 Y113.892
G0 X107.081 Y113.361
G0 X107.266 Y112.792
G0 X107.149 Y112.152
G0 X106.497 Y110.276
G0 X105.311 Y109.513
G1 F2700 E218.56144
G1 F812.6 X105.286 Y109.554 E218.56299
G1 X105.215 Y109.513 E218.56564
G1 X105.286 Y109.472 E218.56828
G1 F2700 E213.56828
G0 F9000 X105.435 Y109.186
G0 X105.527 Y106.53
G0 X105.351 Y106.088
G1 F2700 E218.56828
G1 F916.6 X105.329 Y106.125 E218.56951
G1 X105.265 Y106.088 E218.57163
G1 X105.329 Y106.051 E218.57374
G0 F9000 X105.614 Y105.372
;TYPE:WALL-OUTER
G1 F581.7 X105.987 Y104.941 E218.59943
G1 F631.9 X106.114 Y104.91 E218.60486
G1 F648.8 X105.926 Y104.811 E218.61344
G1 F635.7 X105.819 Y104.649 E218.62145
G1 X105.612 Y104.165 E218.64316
G1 X105.454 Y104.707 E218.66644
G1 X105.346 Y104.858 E218.6741
G1 X105.401 Y104.899 E218.67693
G1 F582.8 X105.605 Y105.272 E218.69605
G1 F549.3 X105.614 Y105.372 E218.70085
G0 F9000 X106.114 Y104.91
G1 F549.3 X106.402 Y104.916 E218.7146
G1 F2700 E213.7146
G0 F9000 X105.711 Y104.914
G0 X106.54 Y106.047
G0 X106.786 Y106.203
G0 X107.2 Y106.711
G0 X107.29 Y107.146
G0 X107.222 Y107.556
G0 X106.838 Y108.694
G0 X106.517 Y109.389
G0 X105.425 Y110.05
G1 F2700 E218.7146
G1 F788.3 X105.501 Y109.846 E218.72184
G1 X105.663 Y109.615 E218.73122
G1 F792.2 X105.646 Y109.192 E218.74523
G1 F806.4 X105.9 Y108.728 E218.76243
G1 F804.4 X105.919 Y108.309 E218.7761
G1 F672.3 X105.873 Y107.931 E218.79095
G1 F593.8 X105.993 Y107.605 E218.80629
G1 F596 X106.324 Y107.253 E218.82754
G1 F578.5 X106.325 Y107.125 E218.83334
G1 F618.2 X106.032 Y107.088 E218.84587
G1 F743.6 X105.772 Y106.598 E218.86542
G1 F812.6 X105.698 Y106.362 E218.8734
G1 F792.2 X105.664 Y105.788 E218.89243
G1 F748.9 X105.647 Y105.75 E218.89389
G1 F588.3 X105.612 Y105.418 E218.90877
G1 F572.2 X105.4 Y105.596 E218.92145
G1 F723.2 X105.143 Y105.756 E218.93242
G1 F788.3 X104.864 Y105.781 E218.94174
G1 X104.831 Y105.841 E218.94402
G1 X105.034 Y106.431 E218.96477
G1 F798.2 X105.403 Y106.702 E218.97981
G1 F772.8 X105.541 Y107.018 E218.99151
G1 F643.5 X105.602 Y107.321 E219.0041
G1 F574.3 X105.433 Y107.693 E219.02275
G1 F580.7 X105.226 Y107.897 E219.03587
G1 F583.9 X105.405 Y108.088 E219.04763
G1 F633.1 X105.502 Y108.254 E219.05559
G1 F747.2 X105.526 Y108.627 E219.0687
G1 F804.4 X105.246 Y109.098 E219.08656
G1 F792.2 X104.933 Y109.218 E219.09766
G1 F788.3 X104.843 Y109.402 E219.10447
G1 X104.829 Y109.608 E219.11134
G1 X104.932 Y109.768 E219.11767
G1 X105.425 Y110.05 E219.13656
G1 F2700 E214.13656
G0 F9000 X105.267 Y109.663
G0 X105.69 Y111.577
G0 X105.71 Y113.103
G1 F2700 E219.13656
G1 F510.2 X106.052 Y112.75 E219.16181
G1 F529.9 X106.284 Y112.72 E219.17339
G1 F539.9 X106.251 Y112.538 E219.18237
G1 F536.2 X105.951 Y112.214 E219.20396
G1 F554.1 X105.86 Y111.911 E219.21893
G1 F605.2 X105.875 Y111.851 E219.22161
G1 F700.7 X105.891 Y111.567 E219.23225
G1 F759.8 X105.879 Y111.239 E219.24357
G1 F697.6 X105.669 Y110.809 E219.26156
G1 F656.9 X105.651 Y110.706 E219.26573
G1 X105.472 Y110.525 E219.27589
G1 X105.266 Y110.672 E219.28599
G1 X104.993 Y110.766 E219.29752
G1 X105.021 Y110.916 E219.30361
G1 X105.104 Y110.997 E219.30824
G1 F666.6 X105.386 Y111.083 E219.31983
G1 F752.5 X105.514 Y111.332 E219.32959
G1 X105.471 Y111.658 E219.34104
G1 F608.7 X105.298 Y111.938 E219.35522
G1 F543.6 X105.408 Y112.331 E219.3749
G1 F533.5 X105.376 Y112.489 E219.38282
G1 F536.2 X105.608 Y112.686 E219.3977
G1 F531.7 X105.683 Y112.858 E219.40696
G1 F513.5 X105.71 Y113.103 E219.41954
G1 F2700 E214.41954
G0 F9000 X105.816 Y112.791
G0 X105.686 Y114.449
G0 X105.844 Y116.15
G1 F2700 E219.41954
G1 F788.3 X106.055 Y115.518 E219.4417
G1 F682.5 X106.073 Y115.412 E219.44583
G1 F592.7 X106.13 Y115.374 E219.44886
G1 F589.4 X106.312 Y115.377 E219.45696
G1 F614.6 X106.618 Y115.631 E219.47392
G1 F637 X106.846 Y115.571 E219.48363
G1 X106.938 Y115.275 E219.49638
G1 F617 X106.627 Y114.956 E219.51531
G1 F596 X106.467 Y114.847 E219.52383
G1 F589.4 X106.129 Y114.868 E219.5389
G1 F592.7 X106.012 Y114.775 E219.54551
G1 F621.9 X105.912 Y114.598 E219.55408
G1 F708.6 X105.875 Y114.375 E219.56244
G1 F699.1 X105.757 Y113.947 E219.57909
G1 F625.6 X105.74 Y113.592 E219.59398
G1 F581.7 X105.674 Y113.228 E219.61066
G1 X105.298 Y113.662 E219.63654
G1 F621.9 X105.238 Y113.862 E219.64534
G1 F625.6 X105.305 Y114.106 E219.65594
G1 F656.9 X105.485 Y114.438 E219.67102
G1 F662.4 X105.558 Y114.988 E219.69298
G1 F707 X105.351 Y115.212 E219.70429
G1 F788.3 X105.177 Y115.355 E219.71178
G1 X105.265 Y115.491 E219.71716
G1 X105.352 Y115.753 E219.72635
G1 X105.602 Y115.917 E219.73629
G1 X105.844 Y116.15 E219.74746
G1 F2700 E214.74746
;MESH:NONMESH
G0 F300 X105.844 Y116.15 Z5.8
G0 F9000 X105.728 Y115.691
G0 X105.686 Y114.449
G0 X106.656 Y113.892
G0 X107.273 Y114.277
G0 X108.218 Y115.077
G0 X108.489 Y118.451
G0 X108.148 Y119.204
G0 X107.328 Y119.505
G0 X106.358 Y119.697
G0 X104.534 Y119.712
G0 X103.974 Y119.314
G0 X103.959 Y105.641
G0 X104.146 Y104.506
G0 X104.954 Y103.374
G0 X105.103 Y102.407
;TIME_ELAPSED:714.773663
;LAYER:28
;TYPE:WALL-OUTER
;MESH:temple3.ply
G1 F2700 E219.74746
G1 F588.9 X104.815 Y102.461 E219.76111
G1 F595.3 X104.798 Y101.65 E219.79848
G1 F600.7 X104.762 Y101.343 E219.81259
G1 X105.199 Y101.343 E219.83254
G1 X105.553 Y101.309 E219.84877
G1 X105.337 Y101.649 E219.86716
G1 F597.4 X105.364 Y101.867 E219.87724
G1 F592.1 X105.38 Y102.449 E219.90421
G1 F588.9 X105.103 Y102.407 E219.91725
G1 F2700 E214.91725
G0 F9000 X105.059 Y102.188
G0 X104.943 Y103.384
G0 X104.253 Y104.742
G0 X105.332 Y106.047
;TYPE:WALL-INNER
G1 F2700 E219.91725
G1 F947.7 X105.268 Y106.084 E219.91939
G1 X105.332 Y106.121 E219.92153
G1 X105.354 Y106.084 E219.92278
G1 F2700 E214.92278
G0 F9000 X105.532 Y106.526
G0 X105.436 Y109.182
G0 X105.276 Y109.484
G1 F2700 E219.92278
G1 F828.6 X105.203 Y109.526 E219.92556
G1 X105.276 Y109.568 E219.92835
G1 X105.301 Y109.526 E219.92997
G1 F2700 E214.92997
G0 F9000 X105.301 Y109.779
G0 X106.353 Y110.137
G0 X106.506 Y110.338
G0 X107.122 Y112.11
G0 X107.256 Y112.775
G0 X107.131 Y113.208
G0 X106.663 Y113.899
G0 X105.743 Y115.304
G1 F2700 E219.92997
G1 F901 X105.662 Y115.451 E219.93507
G0 F9000 X105.846 Y116.147
;TYPE:WALL-OUTER
G1 F765.2 X106.096 Y115.395 E219.96347
G1 F675.8 X106.321 Y115.373 E219.97265
G1 F651.7 X106.623 Y115.628 E219.98928
G1 F662.2 X106.845 Y115.556 E219.99894
G1 X106.934 Y115.256 E220.0119
G1 F646.6 X106.632 Y114.959 E220.02986
G1 F625.8 X106.466 Y114.845 E220.03869
G1 F615.3 X106.134 Y114.86 E220.0535
G1 F619.9 X106.006 Y114.752 E220.06091
G1 F651.7 X105.923 Y114.596 E220.06834
G1 F737.8 X105.884 Y114.378 E220.07657
G1 F729.6 X105.768 Y114.001 E220.0914
G1 F659.6 X105.743 Y113.598 E220.10819
G1 F598.5 X105.694 Y113.34 E220.12022
G1 F528.5 X105.701 Y113.199 E220.12754
G1 F571.5 X105.306 Y113.659 E220.15663
G1 F654.3 X105.248 Y113.866 E220.16564
G1 F659.6 X105.284 Y114.122 E220.17639
G1 F689.9 X105.488 Y114.424 E220.19087
G1 F706.2 X105.556 Y115 E220.2134
G1 F716.9 X105.48 Y115.043 E220.21674
G1 F779.6 X105.193 Y115.361 E220.2318
G1 F824.5 X105.266 Y115.482 E220.2365
G1 X105.349 Y115.755 E220.24599
G1 X105.602 Y115.915 E220.25595
G1 X105.846 Y116.147 E220.26715
G1 F2700 E215.26715
G0 F9000 X105.73 Y115.69
G0 X105.689 Y114.422
G0 X105.794 Y112.868
G0 X105.712 Y113.107
G1 F2700 E220.26715
G1 F554.3 X106.034 Y112.774 E220.29007
G1 F571.5 X106.149 Y112.721 E220.29614
G1 X106.273 Y112.724 E220.30209
G1 X106.239 Y112.543 E220.31093
G1 F565.7 X105.949 Y112.214 E220.33219
G1 F580.6 X105.861 Y111.91 E220.34713
G1 F684.2 X105.892 Y111.627 E220.35854
G1 F789 X105.89 Y111.252 E220.37158
G1 F734.5 X105.668 Y110.805 E220.39021
G1 F688.5 X105.649 Y110.693 E220.39474
G1 X105.505 Y110.517 E220.40379
G1 X105.259 Y110.671 E220.41535
G1 X104.994 Y110.761 E220.4265
G1 X105.023 Y110.924 E220.43309
G1 X105.084 Y110.987 E220.43659
G1 X105.362 Y111.072 E220.44817
G1 F774.1 X105.464 Y111.169 E220.45315
G1 F898.6 X105.533 Y111.342 E220.45884
G1 F800.4 X105.47 Y111.658 E220.46987
G1 F639.1 X105.299 Y111.945 E220.48421
G1 F569.6 X105.406 Y112.332 E220.50354
G1 F559.9 X105.378 Y112.487 E220.51125
G1 F565.7 X105.623 Y112.71 E220.52731
G1 F563.7 X105.684 Y112.857 E220.53505
G1 F546.9 X105.712 Y113.107 E220.54767
G1 F2700 E215.54767
G0 F9000 X105.819 Y112.792
G0 X105.691 Y111.585
G0 X105.301 Y109.779
G0 X105.431 Y110.088
G1 F2700 E220.54767
G1 F824.5 X105.484 Y109.906 E220.55397
G1 X105.665 Y109.615 E220.56537
G1 F830.7 X105.645 Y109.195 E220.57925
G1 F847.8 X105.902 Y108.727 E220.59652
G1 F845.6 X105.919 Y108.317 E220.60983
G1 F704.7 X105.871 Y107.934 E220.62485
G1 F647.9 X105.932 Y107.734 E220.6337
G1 F641.6 X106.077 Y107.499 E220.6455
G1 F600.7 X106.303 Y107.252 E220.66078
G1 X106.31 Y107.14 E220.66591
G1 F649.2 X106.036 Y107.085 E220.67771
G1 F774.1 X105.797 Y106.642 E220.69554
G1 F847.8 X105.719 Y106.408 E220.70352
G1 F832.8 X105.663 Y105.811 E220.72326
G1 F637.9 X105.615 Y105.419 E220.74024
G1 F594.2 X105.409 Y105.595 E220.75274
G1 F752.9 X105.145 Y105.75 E220.76389
G1 F824.5 X104.872 Y105.771 E220.773
G1 X104.856 Y105.895 E220.77716
G1 X105.033 Y106.429 E220.79587
G1 F816.3 X105.411 Y106.702 E220.81153
G1 F785.2 X105.543 Y107.019 E220.82353
G1 F673 X105.599 Y107.31 E220.8356
G1 F613 X105.435 Y107.694 E220.85428
G1 F618.7 X105.219 Y107.902 E220.86757
G1 F611.8 X105.409 Y108.095 E220.87971
G1 F662.2 X105.504 Y108.252 E220.88731
G1 F785.2 X105.528 Y108.621 E220.90022
G1 F847.8 X105.245 Y109.091 E220.91796
G1 F830.7 X104.929 Y109.231 E220.92937
G1 F824.5 X104.851 Y109.401 E220.9356
G1 X104.841 Y109.61 E220.94255
G1 X104.97 Y109.843 E220.95141
G1 X105.431 Y110.088 E220.96878
G1 F2700 E215.96878
G0 F9000 X105.269 Y109.706
G0 X105.436 Y109.182
G0 X105.675 Y105.106
G0 X105.616 Y105.373
G1 F2700 E220.96878
G1 F608.5 X105.996 Y104.941 E220.99471
G1 F662.2 X106.113 Y104.913 E220.99969
G1 F682.8 X105.93 Y104.819 E221.00795
G1 F673 X105.825 Y104.65 E221.01606
G1 X105.627 Y104.163 E221.03748
G1 X105.53 Y104.391 E221.04757
G1 X105.431 Y104.757 E221.06302
G1 F641.6 X105.38 Y104.833 E221.06693
G1 F584.7 X105.607 Y105.273 E221.09015
G1 F572.5 X105.616 Y105.373 E221.09496
G0 F9000 X106.113 Y104.913
G1 F571.5 X106.406 Y104.916 E221.10902
G1 F2700 E216.10902
G0 F9000 X105.713 Y104.916
G0 X106.52 Y103.865
G0 X111.726 Y102.897
G0 X111.949 Y101.772
G1 F2700 E221.10902
G1 F545.1 X112.191 Y101.669 E221.12225
G1 F629.4 X112.302 Y101.494 E221.13128
G1 F650.5 X112.347 Y101.304 E221.13951
G1 X112.463 Y101.439 E221.14701
G1 F677.2 X112.668 Y101.529 E221.15608
G1 F751.2 X112.99 Y101.484 E221.16795
G1 F802.4 X113.079 Y101.432 E221.17147
G1 X113.228 Y101.231 E221.18002
G1 X113.214 Y101.491 E221.18892
G1 X113.277 Y101.682 E221.19579
G1 X113.187 Y101.902 E221.20391
G1 F814.3 X112.962 Y101.884 E221.21152
G1 F728 X112.563 Y101.967 E221.22687
G1 F650.5 X112.486 Y102 E221.2304
G1 F629.4 X112.221 Y101.918 E221.24248
G1 F545.1 X111.949 Y101.772 E221.25801
G1 F498.9 X111.784 Y101.772 E221.26708
G1 F2700 E216.26708
G0 F9000 X111.419 Y101.807
G0 X110.497 Y101.674
G0 X109.426 Y101.73
G0 X108.023 Y101.804
G1 F2700 E221.26708
G1 F586.8 X108.331 Y101.536 E221.28616
G1 F608.5 X108.461 Y101.327 E221.29725
G1 X108.578 Y101.343 E221.30258
G1 X108.716 Y101.504 E221.31213
G1 F671.7 X108.995 Y101.553 E221.3237
G1 F768.7 X109.353 Y101.519 E221.33653
G1 F839.1 X109.638 Y101.548 E221.34589
G1 F886.5 X109.795 Y101.513 E221.35086
G1 F877.1 X109.898 Y101.392 E221.35583
G1 X110.027 Y101.507 E221.36123
G1 F845.6 X110.394 Y101.5 E221.37314
G1 F759.9 X110.566 Y101.434 E221.37979
G1 F662.2 X110.878 Y101.363 E221.39304
G1 F610.7 X111.218 Y101.359 E221.4083
G1 F601.8 X111.299 Y101.49 E221.41532
G1 F592.1 X111.535 Y101.687 E221.42956
G1 F563.7 X111.77 Y101.771 E221.4417
G1 F574.5 X111.446 Y101.985 E221.46023
G1 F613 X110.876 Y101.889 E221.48609
G1 F662.2 X110.618 Y101.873 E221.49679
G1 F814.3 X110.142 Y101.872 E221.51282
G1 F913.5 X109.953 Y101.844 E221.51856
G1 F850 X109.775 Y101.895 E221.52453
G1 F785.2 X108.967 Y101.984 E221.55292
G1 F642.9 X108.337 Y101.997 E221.5798
G1 F563.7 X108.023 Y101.804 E221.59773
G0 F9000 X107.935 Y101.793
G1 F553.3 X107.651 Y101.951 E221.61383
G1 F635.4 X107.389 Y102.046 E221.62586
G1 F650.5 X107.229 Y101.978 E221.63319
G1 F698.7 X106.689 Y101.927 E221.65448
G1 F754.7 X106.619 Y101.887 E221.65741
G1 X106.594 Y101.746 E221.66261
G1 X106.684 Y101.494 E221.67233
G1 X106.69 Y101.369 E221.67688
G1 X106.931 Y101.521 E221.68723
G1 F698.7 X107.183 Y101.537 E221.69714
G1 F650.5 X107.358 Y101.41 E221.70626
G1 X107.491 Y101.551 E221.71443
G1 F596.4 X107.781 Y101.747 E221.73053
G1 F522.6 X107.935 Y101.793 E221.73896
G1 F2700 E216.73896
G0 F9000 X108.29 Y101.784
G0 X109.426 Y101.73
G0 X110.018 Y102.7
G0 X111.353 Y102.928
G0 X112.566 Y102.962
G0 X113.454 Y102.804
G0 X115.03 Y102.375
G1 F2700 E221.73896
G1 F628.2 X114.732 Y102.306 E221.75231
G1 X114.515 Y102.314 E221.76179
G1 X114.475 Y102.231 E221.76581
G1 F611.8 X114.492 Y101.837 E221.78349
G1 F596.4 X114.291 Y101.487 E221.80205
G1 X114.261 Y101.252 E221.81294
G1 X114.463 Y101.379 E221.82391
G1 X114.689 Y101.444 E221.83473
G1 X115.047 Y101.308 E221.85233
G1 X115.018 Y101.637 E221.86752
G1 F611.8 X115.03 Y102.375 E221.9006
G1 F2700 E216.9006
G0 F9000 X114.828 Y102.123
G0 X114.143 Y106.876
G0 X114.009 Y107.178
;TYPE:WALL-INNER
G1 F2700 E221.9006
G1 F953.1 X113.945 Y107.215 E221.90273
G1 X114.009 Y107.252 E221.90486
G1 X114.031 Y107.215 E221.90609
G0 F9000 X114.285 Y106.585
;TYPE:WALL-OUTER
G1 F513.7 X114.456 Y106.436 E221.9182
G1 F571.5 X114.809 Y106.239 E221.9376
G1 F600.7 X114.952 Y105.801 E221.95863
G1 X114.632 Y105.76 E221.97336
G1 F590 X114.365 Y105.587 E221.98814
G1 F571.5 X114.275 Y105.46 E221.99561
G1 F573.5 X114.318 Y105.665 E222.00563
G1 F588.9 X114.308 Y106.247 E222.03273
G1 F533.6 X114.285 Y106.585 E222.05014
G0 F9000 X114.479 Y106.232
G0 X114.45 Y105.833
G0 X114.124 Y105.041
G0 X114.268 Y105.418
G1 F616.4 X114.254 Y105.231 E222.05848
G1 F653 X114.366 Y104.667 E222.08263
G1 F687 X114.295 Y104.316 E222.09692
G1 X114.227 Y104.181 E222.10295
G1 X114.103 Y104.482 E222.11595
G1 X113.866 Y104.757 E222.13044
G1 X113.72 Y104.776 E222.13631
G1 F763.4 X113.381 Y104.484 E222.15238
G1 F856.6 X113.311 Y104.638 E222.1578
G1 X113.311 Y104.791 E222.1627
G1 X113.44 Y105.109 E222.17368
G1 X113.691 Y105.035 E222.18206
G1 F763.4 X113.722 Y104.98 E222.18433
G1 F687 X113.825 Y104.992 E222.18847
G1 F647.9 X114.268 Y105.418 E222.21448
G1 F2700 E217.21448
G0 F9000 X114.105 Y104.963
G0 X114.497 Y109.016
G0 X114.634 Y109.802
G1 F2700 E222.21448
G1 F580.6 X114.86 Y109.658 E222.22714
G1 X115.017 Y109.491 E222.23796
G1 X115.012 Y109.323 E222.2459
G1 X114.961 Y109.224 E222.25116
G1 F635.4 X114.793 Y109.116 E222.25978
G1 F774.1 X114.586 Y108.795 E222.27331
G1 F834.9 X114.379 Y108.535 E222.28422
G1 F783.3 X114.38 Y108.188 E222.29637
G1 F687 X114.482 Y107.987 E222.30537
G1 F629.4 X114.655 Y107.809 E222.31618
G1 X114.517 Y107.702 E222.32379
G1 F647.9 X114.353 Y107.49 E222.33513
G1 F694.3 X114.365 Y107.05 E222.35252
G1 F646.6 X114.227 Y106.666 E222.36982
G1 F684.2 X113.832 Y106.877 E222.38777
G1 F824.5 X113.648 Y106.888 E222.3939
G1 X113.531 Y106.985 E222.39896
G1 X113.581 Y107.302 E222.40963
G1 F765.2 X114.026 Y107.867 E222.4354
G1 F734.5 X113.989 Y108.061 E222.44278
G1 F802.4 X113.973 Y108.343 E222.45243
G1 F841.3 X113.975 Y108.662 E222.46283
G1 F845.6 X114.271 Y109.011 E222.47767
G1 F701.7 X114.418 Y109.322 E222.49111
G1 F591 X114.394 Y109.4 E222.4949
G1 F585.8 X114.634 Y109.802 E222.51682
G1 F2700 E217.51682
G0 F9000 X114.693 Y109.537
G0 X113.665 Y110.064
G0 X113.332 Y110.695
G0 X112.854 Y112.143
G0 X112.77 Y112.737
G0 X112.894 Y113.133
G0 X113.4 Y113.818
G0 X114.09 Y115.057
;TYPE:WALL-INNER
G1 F2700 E222.51682
G1 F576.5 X114.193 Y115.166 E222.52395
G1 F678.6 X114.35 Y115.366 E222.53422
G0 F9000 X114.238 Y116.004
;TYPE:WALL-OUTER
G1 F824.5 X114.328 Y115.916 E222.53841
G1 X114.67 Y115.716 E222.55159
G1 X114.798 Y115.389 E222.56327
G1 X114.87 Y115.276 E222.56772
G1 X114.693 Y115.115 E222.57568
G1 X114.578 Y114.904 E222.58367
G1 X114.541 Y114.706 E222.59037
G1 F822.4 X114.592 Y114.321 E222.60332
G1 F787.1 X114.704 Y114.124 E222.61122
G1 F728 X114.773 Y113.815 E222.62314
G1 F646.6 X114.709 Y113.537 E222.63524
G1 F571.5 X114.354 Y113.281 E222.65624
G1 F613 X114.287 Y113.669 E222.67385
G1 F728 X114.287 Y114.027 E222.68734
G1 F789 X114.153 Y114.318 E222.69847
G1 F824.5 X113.94 Y114.575 E222.70958
G1 X113.737 Y114.609 E222.71642
G1 X113.567 Y114.694 E222.72274
G1 X113.57 Y115.012 E222.73332
G1 F826.5 X113.364 Y115.372 E222.74708
G1 F828.6 X113.208 Y115.427 E222.75256
G1 X113.183 Y115.527 E222.75597
G1 X113.51 Y115.855 E222.7713
G1 F826.5 X113.699 Y115.573 E222.78256
G1 X113.825 Y115.522 E222.78707
G1 X113.984 Y115.588 E222.79278
G1 F824.5 X114.238 Y116.004 E222.80899
G1 F2700 E217.80899
G0 F9000 X114.32 Y115.609
G0 X114.301 Y114.87
G0 X114.392 Y114.288
G0 X114.213 Y112.876
G0 X114.29 Y113.138
G1 F2700 E222.80899
G1 F637.9 X114.535 Y112.577 E222.83531
G1 F660.9 X114.711 Y112.413 E222.84529
G1 F628.2 X114.616 Y112.163 E222.85696
G1 F599.6 X114.664 Y111.865 E222.87077
G1 F662.2 X114.49 Y111.616 E222.88335
G1 F816.3 X114.423 Y111.305 E222.89403
G1 F921.2 X114.444 Y111.19 E222.89751
G1 F816.3 X114.646 Y110.96 E222.9078
G1 F728 X114.886 Y110.905 E222.91707
G1 X114.982 Y110.834 E222.92157
G1 X114.999 Y110.686 E222.92718
G1 X114.769 Y110.608 E222.93633
G1 X114.533 Y110.472 E222.94659
G1 F729.6 X114.357 Y110.63 E222.95548
G1 F792.7 X114.24 Y110.871 E222.96474
G1 F893.7 X114.122 Y111.034 E222.97092
G1 F926.4 X114.067 Y111.301 E222.97899
G1 F732.9 X114.114 Y111.877 E223.00061
G1 F600.7 X114.075 Y112.028 E223.00773
G1 F691.4 X113.838 Y112.191 E223.01914
G1 F824.5 X113.684 Y112.443 E223.02896
G1 X113.652 Y112.665 E223.03642
G1 X113.729 Y112.801 E223.04162
G1 F761.6 X113.899 Y112.841 E223.04791
G1 F658.2 X114.29 Y113.138 E223.06836
G1 F2700 E218.06836
G0 F9000 X114.196 Y112.798
G0 X115.045 Y117.465
G0 X114.375 Y118.687
G1 F2700 E223.06836
G1 F674.4 X114.803 Y118.258 E223.093
G1 F694.3 X114.78 Y117.839 E223.10958
G1 F703.2 X114.723 Y117.743 E223.11393
G1 X114.902 Y117.348 E223.13084
G1 X115.076 Y117.243 E223.13877
G1 X115.219 Y117.227 E223.14438
G1 X115.218 Y117.635 E223.16029
G1 F723.2 X115.241 Y117.928 E223.17143
G1 F739.4 X115.246 Y118.197 E223.18141
G1 F697.2 X115.23 Y118.416 E223.19005
G1 F664.9 X115.244 Y118.69 E223.20136
G1 X114.885 Y118.666 E223.2162
G1 X114.375 Y118.687 E223.23725
G1 F2700 E218.23725
G0 F9000 X114.854 Y118.478
G0 X114.928 Y117.73
G0 X112.538 Y117.185
G1 F2700 E223.23725
G1 F582.7 X112.769 Y117.191 E223.24813
G1 F822.4 X113.165 Y117.105 E223.26164
G1 F1070.7 X113.256 Y117.066 E223.26418
G1 F2700 E218.26418
G0 F9000 X113.365 Y118.628
G1 F2700 E223.26418
G1 F610.7 X113.331 Y118.686 E223.26719
G1 X113.265 Y118.686 E223.27016
G1 X113.231 Y118.628 E223.27318
G1 X113.265 Y118.57 E223.2762
G1 X113.331 Y118.57 E223.27916
G1 F2700 E218.27916
G0 F9000 X110.636 Y118.609
G1 F2700 E223.27916
G1 F721.6 X110.763 Y118.613 E223.28399
G1 F739.4 X111.086 Y118.656 E223.29607
G1 F639.1 X111.423 Y118.596 E223.31076
G0 F9000 X111.632 Y117.163
G1 F926.4 X111.567 Y117.201 E223.31299
G1 X111.632 Y117.239 E223.31522
G1 X111.655 Y117.201 E223.31653
G1 F2700 E218.31653
G0 F9000 X110.956 Y117.775
G0 X109.334 Y117.742
G0 X108.487 Y117.185
G1 F2700 E223.31653
G1 F987.4 X108.426 Y117.22 E223.31848
G1 X108.487 Y117.255 E223.32044
G1 X108.508 Y117.22 E223.32157
G1 F2700 E218.32157
G0 F9000 X110.093 Y118.656
G1 F2700 E223.32157
G1 F916.1 X110.07 Y118.694 E223.3229
G1 X110.003 Y118.656 E223.32521
G1 X110.07 Y118.618 E223.32751
G1 F2700 E218.32751
G0 F9000 X107.543 Y118.467
G1 F2700 E223.32751
G1 F710.7 X107.487 Y118.467 E223.32967
G1 X107.457 Y118.517 E223.33192
G1 X107.486 Y118.567 E223.33415
G1 X107.543 Y118.567 E223.33635
G1 X107.573 Y118.517 E223.3386
G0 F9000 X106.969 Y117.195
G1 F749.5 X107.069 Y117.216 E223.34234
G1 F637.9 X107.535 Y117.224 E223.36238
G1 F2700 E218.36238
G0 F9000 X105.278 Y118.294
G0 X105.691 Y118.746
G1 F2700 E223.36238
G1 F598.5 X104.923 Y118.762 E223.39757
G1 X104.926 Y118.482 E223.4104
G1 F624.6 X104.916 Y118.22 E223.42191
G1 F647.9 X104.935 Y117.898 E223.43556
G1 F642.9 X104.941 Y117.348 E223.45902
G1 X105.119 Y117.359 E223.46663
G1 X105.252 Y117.448 E223.47346
G1 X105.396 Y117.643 E223.4838
G1 X105.455 Y117.89 E223.49463
G1 F636.6 X105.408 Y118.257 E223.51057
G1 F614.1 X105.494 Y118.461 E223.52045
G1 F598.5 X105.686 Y118.7 E223.5345
G1 X105.691 Y118.746 E223.53662
G1 F2700 E218.53662
;MESH:NONMESH
G0 F300 X105.691 Y118.746 Z6
G0 F9000 X105.372 Y118.59
G0 X105.092 Y117.524
G0 X104.858 Y116.446
G0 X104.589 Y116.227
G0 X104.272 Y115.531
G0 X103.968 Y109.82
G0 X103.972 Y105.653
G0 X104.2 Y104.915
G0 X104.943 Y103.384
G0 X104.821 Y102.472
;TIME_ELAPSED:737.065954
;LAYER:29
;TYPE:WALL-OUTER
;MESH:temple3.ply
G1 F2700 E223.53662
G1 F628.6 X104.811 Y101.664 E223.57451
G1 F625.2 X104.778 Y101.35 E223.5894
G1 X105.203 Y101.35 E223.60944
G1 X105.542 Y101.32 E223.62548
G1 X105.372 Y101.658 E223.64332
G1 F628.6 X105.385 Y102.456 E223.68075
G1 F630.8 X105.108 Y102.406 E223.6939
G1 X104.821 Y102.472 E223.70766
G1 F2700 E218.70766
G0 F9000 X104.998 Y102.24
G0 X105.252 Y102.293
G0 X104.917 Y103.402
G0 X104.336 Y104.784
G0 X105.338 Y106.034
;TYPE:WALL-INNER
G1 F2700 E223.70766
G1 F979.3 X105.271 Y106.072 E223.70998
G1 X105.338 Y106.11 E223.7123
G1 X105.361 Y106.072 E223.71364
G1 F2700 E218.71364
G0 F9000 X105.562 Y106.561
G0 X105.437 Y109.17
G0 X105.28 Y109.467
G1 F2700 E223.71364
G1 F856.3 X105.204 Y109.511 E223.71666
G1 X105.28 Y109.555 E223.71968
G1 X105.306 Y109.511 E223.72144
G1 F2700 E218.72144
G0 F9000 X105.288 Y109.812
G0 X105.592 Y113.501
G0 X105.759 Y115.276
G1 F2700 E223.72144
G1 F976.6 X105.659 Y115.457 E223.72768
G0 F9000 X105.853 Y116.155
;TYPE:WALL-OUTER
G1 F772.3 X106.082 Y115.398 E223.75787
G1 F671.4 X106.145 Y115.356 E223.76119
G1 F660.2 X106.303 Y115.357 E223.76825
G1 F684.4 X106.615 Y115.599 E223.78525
G1 F706.2 X106.846 Y115.529 E223.79533
G1 F695.1 X106.967 Y115.25 E223.80823
G1 F674 X106.507 Y114.853 E223.8348
G1 F662.6 X106.399 Y114.821 E223.83981
G1 F660.2 X106.147 Y114.842 E223.8511
G1 F671.4 X106.031 Y114.753 E223.85752
G1 F703.4 X105.941 Y114.607 E223.86471
G1 F780.8 X105.898 Y114.394 E223.87291
G1 F784.3 X105.782 Y114.074 E223.88571
G1 F704.8 X105.747 Y113.614 E223.905
G1 F627.4 X105.693 Y113.345 E223.91789
G1 F556.5 X105.698 Y113.2 E223.92558
G1 F564.5 X105.309 Y113.625 E223.95566
G1 F637.6 X105.243 Y113.85 E223.9665
G1 F684.4 X105.307 Y114.113 E223.97816
G1 F716.2 X105.496 Y114.466 E223.99464
G1 F730.9 X105.55 Y114.992 E224.01596
G1 F760.7 X105.478 Y115.034 E224.01919
G1 F848.1 X105.198 Y115.365 E224.03426
G1 F886.3 X105.265 Y115.487 E224.03889
G1 X105.34 Y115.755 E224.04815
G1 X105.427 Y115.839 E224.05217
G1 X105.606 Y115.918 E224.05868
G1 X105.853 Y116.155 E224.07006
G1 F2700 E219.07006
G0 F9000 X105.731 Y115.691
G0 X105.712 Y114.554
G0 X105.641 Y114.291
G0 X105.592 Y113.501
G0 X105.787 Y112.884
G0 X105.712 Y113.144
G1 F2700 E224.07006
G1 F666.4 X106.162 Y112.82 E224.09459
G1 F886.3 X106.325 Y112.842 E224.10006
G1 X106.364 Y112.74 E224.1037
G1 X106.313 Y112.496 E224.11199
G1 X106.148 Y112.305 E224.12038
G1 F738.5 X105.927 Y112.122 E224.13183
G1 F634.2 X105.855 Y111.902 E224.14259
G1 F679.1 X105.878 Y111.826 E224.14604
G1 F805.7 X105.898 Y111.504 E224.15784
G1 F850.1 X105.875 Y111.262 E224.16627
G1 F767.3 X105.67 Y110.803 E224.18558
G1 F732.4 X105.651 Y110.699 E224.18984
G1 F743.2 X105.411 Y110.348 E224.2067
G1 F755.9 X105.408 Y110.451 E224.21072
G1 F744.8 X105.318 Y110.637 E224.2189
G1 F732.4 X104.994 Y110.752 E224.23274
G1 X105.028 Y110.931 E224.24007
G1 X105.086 Y110.994 E224.24351
G1 X105.346 Y111.071 E224.25443
G1 F816.8 X105.442 Y111.232 E224.26119
G1 F911.3 X105.504 Y111.503 E224.27018
G1 F805.7 X105.47 Y111.666 E224.27628
G1 F679.1 X105.284 Y111.948 E224.29094
G1 F634.2 X105.383 Y112.253 E224.30584
G1 F658.9 X105.331 Y112.5 E224.31714
G1 F655.3 X105.563 Y112.72 E224.33152
G1 F575.5 X105.712 Y113.144 E224.35454
G1 F2700 E219.35454
G0 F9000 X105.813 Y112.808
G0 X105.692 Y111.547
G0 X105.297 Y109.808
G0 X105.417 Y110.237
G1 F2700 E224.35454
G1 F826.3 X105.494 Y109.893 E224.36711
G1 F881.8 X105.671 Y109.612 E224.37821
G1 F888.5 X105.664 Y109.165 E224.39304
G1 F890.7 X105.912 Y108.713 E224.41011
G1 F884 X105.912 Y108.25 E224.42554
G1 F749.5 X105.87 Y107.919 E224.43867
G1 F692.4 X105.928 Y107.722 E224.44741
G1 F685.7 X106.074 Y107.483 E224.45945
G1 F642.2 X106.282 Y107.241 E224.4741
G1 X106.285 Y107.128 E224.47928
G1 X106.01 Y107.067 E224.49221
G1 F737 X105.889 Y106.815 E224.50339
G1 F875.3 X105.733 Y106.439 E224.5171
G1 F888.5 X105.676 Y105.815 E224.53789
G1 F848.1 X105.661 Y105.771 E224.53951
G1 F651.7 X105.617 Y105.423 E224.55537
G1 F621.9 X105.414 Y105.591 E224.56786
G1 F798.4 X105.147 Y105.732 E224.57901
G1 F886.3 X104.874 Y105.75 E224.58811
G1 X104.831 Y105.843 E224.59152
G1 X105.047 Y106.451 E224.61298
G1 F866.8 X105.416 Y106.716 E224.62843
G1 F830.2 X105.538 Y107.021 E224.64009
G1 F717.6 X105.59 Y107.295 E224.65155
G1 F649.3 X105.415 Y107.699 E224.67154
G1 F655.3 X105.182 Y107.917 E224.68589
G1 F667.6 X105.469 Y108.138 E224.70188
G1 F765.7 X105.517 Y108.306 E224.70861
G1 F884 X105.531 Y108.611 E224.71879
G1 F888.5 X105.243 Y109.055 E224.73635
G1 F886.3 X104.932 Y109.219 E224.74804
G1 X104.853 Y109.394 E224.75443
G1 X104.846 Y109.615 E224.76178
G1 X104.947 Y109.809 E224.76906
G1 X105.063 Y109.92 E224.7744
G1 F877.5 X105.29 Y110.037 E224.78298
G1 F822.5 X105.417 Y110.237 E224.79147
G1 F2700 E219.79147
G0 F9000 X105.261 Y109.736
G0 X105.437 Y109.17
G0 X105.671 Y105.11
G0 X105.64 Y105.319
G1 F2700 E224.79147
G1 F679.1 X106.045 Y104.935 E224.81569
G1 F727.9 X106.117 Y104.918 E224.81869
G1 F723.5 X105.938 Y104.824 E224.82692
G1 F720.5 X105.734 Y104.452 E224.84428
G1 F722 X105.648 Y104.12 E224.85828
G1 X105.499 Y104.452 E224.87314
G1 X105.429 Y104.76 E224.88603
G1 F687 X105.387 Y104.838 E224.88984
G1 F645.7 X105.64 Y105.319 E224.91464
G0 F9000 X106.117 Y104.918
G1 F602.9 X106.401 Y104.927 E224.92854
G1 F2700 E219.92854
G0 F9000 X105.717 Y104.92
G0 X105.629 Y104.603
G0 X106.525 Y103.849
G0 X107.925 Y102.869
G0 X108.592 Y101.716
;TYPE:WALL-INNER
G1 F2700 E224.92854
G1 F1042.7 X108.57 Y101.752 E224.92973
G1 X108.508 Y101.716 E224.93176
G1 X108.57 Y101.68 E224.93378
G1 F2700 E219.93378
G0 F9000 X108.105 Y101.796
G0 X107.791 Y101.785
G0 X106.621 Y101.887
;TYPE:WALL-OUTER
G1 F2700 E224.93378
G1 F770.7 X106.786 Y101.963 E224.94073
G1 F717.6 X107.232 Y102.001 E224.95912
G1 F675.2 X107.396 Y102.074 E224.96696
G1 F679.1 X107.49 Y102.042 E224.97127
G1 F729.4 X107.922 Y101.965 E224.989
G1 F836.1 X108.335 Y102.102 E225.00434
G1 F884 X108.716 Y102.072 E225.01708
G1 F834.1 X109.061 Y101.992 E225.0296
G1 F803.9 X109.463 Y101.946 E225.04443
G1 F877.5 X109.831 Y101.872 E225.05704
G1 F930.5 X109.913 Y101.845 E225.05978
G1 F937.8 X110.075 Y101.876 E225.06496
G1 F888.5 X110.491 Y101.894 E225.07878
G1 F796.6 X110.524 Y101.887 E225.08003
G1 F696.5 X111.025 Y101.935 E225.10133
G1 F677.8 X111.402 Y102.066 E225.11868
G1 F828.3 X111.801 Y101.961 E225.13337
G1 F787.8 X112.345 Y101.987 E225.15375
G1 F670.1 X112.498 Y102.036 E225.16081
G1 F672.7 X112.586 Y101.998 E225.16501
G1 F749.5 X112.904 Y101.926 E225.17784
G1 F834.1 X113.174 Y101.922 E225.18738
G1 F820.6 X113.295 Y101.691 E225.19675
G1 X113.235 Y101.604 E225.20054
G1 X113.217 Y101.254 E225.21313
G1 X113.083 Y101.443 E225.22145
G1 X112.99 Y101.493 E225.22525
G1 F767.3 X112.671 Y101.535 E225.23761
G1 F692.4 X112.46 Y101.449 E225.24731
G1 F666.4 X112.334 Y101.321 E225.25525
G1 X112.214 Y101.565 E225.26728
G1 F802 X111.9 Y101.612 E225.27895
G1 F820.6 X111.556 Y101.619 E225.29131
G1 F661.4 X111.314 Y101.494 E225.30345
G1 F633 X111.233 Y101.38 E225.30996
G1 F639.9 X110.96 Y101.383 E225.32254
G1 F692.4 X110.541 Y101.431 E225.34049
G1 F772.3 X110.42 Y101.491 E225.34565
G1 F826.3 X110.059 Y101.52 E225.35856
G1 F879.7 X109.913 Y101.392 E225.36507
G1 F906.7 X109.793 Y101.493 E225.37017
G1 F904.3 X109.637 Y101.53 E225.3754
G1 F846.1 X109.357 Y101.503 E225.3852
G1 F794.8 X109.044 Y101.546 E225.39691
G1 F838.1 X108.776 Y101.424 E225.40727
G1 F886.3 X108.646 Y101.304 E225.41315
G1 X108.397 Y101.267 E225.42153
G1 F888.5 X108.223 Y101.512 E225.4315
G1 F913.7 X107.976 Y101.6 E225.43996
G1 F787.8 X107.531 Y101.566 E225.45666
G1 F675.2 X107.355 Y101.42 E225.46664
G1 F670.1 X107.186 Y101.538 E225.4757
G1 F717.6 X106.939 Y101.528 E225.48586
G1 F770.7 X106.701 Y101.391 E225.49636
G1 X106.691 Y101.49 E225.50017
G1 X106.59 Y101.747 E225.51073
G1 X106.621 Y101.887 E225.51621
G1 F2700 E220.51621
G0 F9000 X106.845 Y101.703
G0 X107.791 Y101.785
G0 X107.925 Y102.869
G0 X108.212 Y102.976
G0 X112.557 Y103.019
G0 X113.492 Y102.812
G0 X115.023 Y102.362
G1 F2700 E225.51621
G1 F656.5 X114.709 Y102.311 E225.5305
G1 X114.511 Y102.308 E225.53939
G1 X114.468 Y102.22 E225.54379
G1 F649.3 X114.49 Y101.878 E225.55935
G1 F635.3 X114.298 Y101.544 E225.57722
G1 F627.4 X114.266 Y101.258 E225.59074
G1 X114.483 Y101.407 E225.60311
G1 X114.684 Y101.462 E225.6129
G1 X115.04 Y101.317 E225.63096
G1 X115.014 Y101.62 E225.64524
G1 F642.2 X115.023 Y102.362 E225.6793
G1 F2700 E220.6793
G0 F9000 X114.826 Y102.134
G0 X114.913 Y103.293
G0 X115.81 Y105.192
G0 X115.959 Y105.76
G0 X115.704 Y108.033
G0 X115.413 Y108.383
G0 X114.744 Y109.365
;TYPE:WALL-INNER
G1 F2700 E225.6793
G1 F995.8 X114.679 Y109.403 E225.68153
G1 X114.744 Y109.441 E225.68376
G1 X114.767 Y109.403 E225.68508
G1 F2700 E220.68508
G0 F9000 X113.675 Y110.055
G0 X113.32 Y110.704
G0 X112.844 Y112.175
G0 X112.769 Y112.741
G0 X112.901 Y113.157
G0 X113.388 Y113.824
G0 X114.085 Y115.069
G1 F2700 E225.68508
G1 F597.8 X114.161 Y115.141 E225.69024
G1 F704.8 X114.359 Y115.371 E225.70293
G0 F9000 X114.244 Y116.017
;TYPE:WALL-OUTER
G1 F886.3 X114.347 Y115.915 E225.70775
G1 X114.683 Y115.718 E225.72071
G1 X114.863 Y115.259 E225.73711
G1 X114.701 Y115.118 E225.74425
G1 F879.7 X114.543 Y114.839 E225.75499
G1 F866.8 X114.594 Y114.326 E225.77253
G1 F818.7 X114.714 Y114.116 E225.78123
G1 F751.1 X114.79 Y113.81 E225.79361
G1 F734 X114.731 Y113.554 E225.80416
G1 F744.8 X114.697 Y113.513 E225.80627
G1 F830.2 X114.549 Y113.259 E225.81671
G1 F937.8 X114.434 Y112.948 E225.82713
G1 F911.3 X114.449 Y112.792 E225.8322
G1 F805.7 X114.552 Y112.584 E225.84069
G1 F735.5 X114.717 Y112.432 E225.84968
G1 F706.2 X114.631 Y112.136 E225.86255
G1 F656.5 X114.675 Y111.858 E225.87518
G1 F636.5 X114.585 Y111.764 E225.88121
G1 F772.3 X114.411 Y111.265 E225.90138
G1 F1010 X114.428 Y111.147 E225.90486
G1 F909 X114.56 Y110.982 E225.91171
G1 F784.3 X114.898 Y110.901 E225.92478
G1 F764 X114.982 Y110.836 E225.92887
G1 X115.002 Y110.674 E225.93517
G1 X114.753 Y110.584 E225.94539
G1 X114.539 Y110.44 E225.95534
G1 F769 X114.353 Y110.628 E225.96548
G1 F772.3 X114.336 Y110.674 E225.96735
G1 F886.3 X114.102 Y111.036 E225.98168
G1 F1010 X114.056 Y111.296 E225.98939
G1 F879.7 X114.1 Y111.689 E226.00264
G1 F702 X114.083 Y111.998 E226.01564
G1 F735.5 X113.877 Y112.153 E226.02597
G1 F886.3 X113.685 Y112.426 E226.03707
G1 X113.652 Y112.668 E226.04519
G1 X113.747 Y112.818 E226.0511
G1 F916 X113.955 Y112.861 E226.05793
G1 F982 X114.194 Y113.302 E226.07299
G1 F860.4 X114.276 Y113.675 E226.08607
G1 F762.4 X114.282 Y114.018 E226.09934
G1 F822.5 X114.148 Y114.316 E226.11105
G1 F873.2 X113.949 Y114.555 E226.12155
G1 F881.8 X113.579 Y114.66 E226.1344
G1 F875.3 X113.572 Y115.053 E226.14764
G1 F854.2 X113.372 Y115.348 E226.15994
G1 F844.1 X113.202 Y115.416 E226.16633
G1 X113.219 Y115.518 E226.16994
G1 X113.506 Y115.809 E226.18422
G1 F842 X113.712 Y115.597 E226.19456
G1 F856.3 X113.825 Y115.548 E226.1988
G1 F879.7 X114.005 Y115.61 E226.20518
G1 F886.3 X114.244 Y116.017 E226.22088
G1 F2700 E221.22088
G0 F9000 X114.329 Y115.616
G0 X114.3 Y114.898
G0 X114.393 Y114.279
G0 X114.478 Y113.933
G0 X114.435 Y113.459
G0 X115.426 Y112.995
G0 X115.723 Y112.73
G0 X115.919 Y110.592
G0 X115.768 Y110.108
G0 X114.578 Y109.947
G1 F2700 E226.22088
G1 F886.3 X114.913 Y109.745 E226.23389
G1 X115.104 Y109.515 E226.24384
G1 X115.098 Y109.297 E226.25109
G1 X115.025 Y109.149 E226.25658
G1 F888.5 X114.736 Y108.951 E226.2682
G1 F877.5 X114.395 Y108.553 E226.28581
G1 F879.7 X114.371 Y108.298 E226.29439
G1 F779.1 X114.409 Y108.077 E226.30287
G1 F674 X114.683 Y107.821 E226.31927
G1 F651.7 X114.432 Y107.631 E226.33351
G1 F636.5 X114.282 Y107.213 E226.35408
G1 F699.2 X114.336 Y106.815 E226.37102
G1 F886.3 X114.399 Y106.735 E226.3744
G1 X114.581 Y106.443 E226.38585
G1 F713.3 X114.786 Y106.268 E226.39698
G1 F646.9 X114.984 Y105.772 E226.42132
G1 F639.9 X114.775 Y105.789 E226.43098
G1 F617.6 X114.477 Y105.69 E226.44597
G1 F573.6 X114.3 Y105.544 E226.45776
G1 F577.4 X114.337 Y105.661 E226.46402
G1 F687 X114.287 Y106.169 E226.48592
G1 F888.5 X114.093 Y106.566 E226.50058
G1 F965.9 X114.086 Y106.597 E226.50155
G1 F760.7 X113.963 Y106.855 E226.51263
G1 F628.6 X113.877 Y106.934 E226.5181
G1 F611.2 X113.635 Y106.994 E226.53013
G1 X113.672 Y107.261 E226.54313
G1 X113.764 Y107.378 E226.55031
G1 F650.5 X113.903 Y107.615 E226.56276
G1 F676.5 X114.002 Y107.895 E226.5757
G1 F757.5 X113.974 Y108.301 E226.59153
G1 F879.7 X113.971 Y108.651 E226.60326
G1 F877.5 X114.251 Y109.003 E226.61837
G1 F888.5 X114.329 Y109.221 E226.62605
G1 X114.295 Y109.444 E226.63354
G1 F886.3 X114.538 Y109.81 E226.64815
G1 X114.578 Y109.947 E226.6529
G1 F2700 E221.6529
G0 F9000 X114.699 Y109.551
G0 X114.441 Y108.925
G0 X114.422 Y106.324
G0 X114.3 Y105.544
G1 F2700 E226.6529
G1 F543.7 X114.204 Y105.275 E226.66838
G1 F616.5 X114.354 Y104.821 E226.69124
G1 F723.5 X114.345 Y104.479 E226.70518
G1 X114.236 Y104.169 E226.71857
G1 X114.105 Y104.479 E226.73228
G1 X113.867 Y104.749 E226.74695
G1 X113.72 Y104.768 E226.75299
G1 F802 X113.377 Y104.47 E226.76968
G1 F899.8 X113.298 Y104.616 E226.77512
G1 X113.316 Y104.82 E226.78183
G1 X113.446 Y105.1 E226.79195
G1 X113.702 Y105.042 E226.80055
G1 F802 X113.722 Y104.99 E226.80259
G1 F723.5 X113.829 Y105.003 E226.80698
G1 F655.3 X114.106 Y105.175 E226.82165
G1 F566.3 X114.204 Y105.275 E226.82894
G1 F2700 E221.82894
G0 F9000 X114.11 Y104.969
G0 X113.377 Y105.981
G0 X112.922 Y106.298
G0 X112.659 Y106.803
G0 X112.275 Y115.134
G0 X112.412 Y116.004
G0 X112.71 Y116.192
G0 X113.223 Y117.084
G1 F2700 E226.82894
G1 F856.3 X113.083 Y117.123 E226.83394
G0 F9000 X112.61 Y117.002
G1 F932.9 X113.083 Y117.123 E226.84937
G1 F909 X112.947 Y117.193 E226.85433
G1 F953 X112.825 Y117.33 E226.86
G1 F976.6 X112.739 Y117.367 E226.86283
G1 F982 X112.505 Y117.365 E226.86985
G1 X112.239 Y117.151 E226.8801
G1 X112.381 Y117.037 E226.88557
G1 X112.61 Y117.002 E226.89252
G1 F2700 E221.89252
G0 F9000 X113.285 Y118.606
G1 F2700 E226.89252
G1 F645.7 X113.268 Y118.584 E226.89379
G1 F844.1 X112.987 Y118.457 E226.90456
G1 F873.2 X112.72 Y118.445 E226.91358
G1 F620.8 X112.57 Y118.504 E226.92124
G1 F2700 E221.92124
G0 F9000 X112.589 Y119.527
G0 X109.949 Y119.588
G0 X109.139 Y119.519
G0 X108.511 Y118.757
G1 F2700 E226.92124
G1 F979.3 X108.472 Y118.599 E226.92613
G1 X108.38 Y118.451 E226.93138
G1 X108.484 Y118.392 E226.93498
G1 F995.8 X108.803 Y118.375 E226.94444
G1 F947.9 X109.178 Y118.481 E226.95655
G1 X108.845 Y118.72 E226.9693
G1 F995.8 X108.511 Y118.757 E226.97925
G0 F9000 X109.198 Y118.487
G1 F760.7 X109.501 Y118.529 E226.9911
G1 F786 X109.718 Y118.509 E226.99927
G1 F807.5 X110.049 Y118.645 E227.01234
G0 F9000 X110.568 Y118.562
G1 F648.1 X110.786 Y118.554 E227.02226
G1 F603.9 X111.095 Y118.562 E227.03735
G1 F546.2 X111.406 Y118.536 E227.05419
G0 F9000 X111.632 Y117.148
G1 F646.9 X111.566 Y117.148 E227.05719
G1 X111.531 Y117.206 E227.06028
G1 X111.565 Y117.264 E227.06334
G1 X111.632 Y117.264 E227.0664
G1 X111.667 Y117.206 E227.06948
G1 F2700 E222.06948
G0 F9000 X111.397 Y116.287
G0 X108.967 Y116.323
G0 X108.487 Y117.181
G1 F2700 E227.06948
G1 F744.8 X108.429 Y117.181 E227.07178
G1 X108.399 Y117.232 E227.07412
G1 X108.429 Y117.283 E227.07646
G1 X108.487 Y117.283 E227.07876
G1 X108.517 Y117.232 E227.0811
G1 F2700 E222.0811
G0 F9000 X106.821 Y118.698
G1 F2700 E227.0811
G1 F709 X106.917 Y118.58 E227.08743
G1 F713.3 X107.345 Y118.461 E227.10578
G1 F692.4 X107.551 Y118.5 E227.11471
G0 F9000 X107.61 Y117.424
G1 F707.6 X107.105 Y117.205 E227.13764
G1 F791.3 X107.584 Y117.054 E227.15635
G1 F1036.6 X107.725 Y117.086 E227.16046
G1 X107.824 Y117.173 E227.16421
G1 X107.689 Y117.393 E227.17155
G1 F897.5 X107.61 Y117.424 E227.17434
G1 F2700 E222.17434
G0 F9000 X105.458 Y118.619
G0 X105.693 Y118.742
G1 F2700 E227.17434
G1 F642.2 X104.92 Y118.761 E227.20983
G1 X104.935 Y118.468 E227.22329
G1 F670.1 X104.924 Y118.235 E227.23355
G1 F693.7 X104.942 Y117.903 E227.24768
G1 F688.4 X104.948 Y117.349 E227.27141
G1 X105.161 Y117.362 E227.28054
G1 X105.405 Y117.673 E227.29747
G1 X105.464 Y117.891 E227.30714
G1 F680.4 X105.421 Y118.275 E227.32388
G1 F657.7 X105.514 Y118.47 E227.33356
G1 F642.2 X105.688 Y118.69 E227.34644
G1 X105.693 Y118.742 E227.34884
G1 F2700 E222.34884
G0 F9000 X105.385 Y118.587
G0 X114.763 Y118.513
G0 X114.819 Y118.658
G1 F2700 E227.34884
G1 F684.4 X114.399 Y118.673 E227.36694
G1 X114.654 Y118.406 E227.38284
G1 F700.6 X114.772 Y118.211 E227.39243
G1 F729.4 X114.761 Y117.847 E227.40715
G1 F741.6 X114.732 Y117.7 E227.4131
G1 X114.914 Y117.35 E227.42878
G1 X115.071 Y117.246 E227.43627
G1 X115.217 Y117.229 E227.44211
G1 X115.212 Y117.647 E227.45872
G1 F746.3 X115.243 Y118.064 E227.47524
G1 F716.2 X115.218 Y118.399 E227.48907
G1 F684.4 X115.232 Y118.677 E227.50105
G1 X114.819 Y118.658 E227.51886
G1 F2700 E222.51886
;MESH:NONMESH
G0 F300 X114.819 Y118.658 Z6.2
G0 F9000 X114.832 Y118.417
G0 X115.051 Y117.474
G0 X105.252 Y102.293
G0 X104.822 Y102.482
;TIME_ELAPSED:759.177560
;LAYER:30
;TYPE:WALL-OUTER
;MESH:temple3.ply
G1 F2700 E227.51886
G1 F690.5 X104.822 Y101.707 E227.55559
G1 F680.9 X104.789 Y101.356 E227.57254
G1 F678.6 X105.192 Y101.356 E227.59197
G1 X105.536 Y101.332 E227.6086
G1 X105.396 Y101.669 E227.6262
G1 F689.3 X105.383 Y102.021 E227.64293
G1 F699.1 X105.389 Y102.47 E227.66395
G1 X105.275 Y102.434 E227.66954
G1 F697.8 X105.016 Y102.43 E227.68169
G1 X104.822 Y102.482 E227.69111
G1 F2700 E222.69111
G0 F9000 X104.997 Y102.24
G0 X105.257 Y102.294
G0 X104.874 Y103.435
G0 X104.381 Y104.796
G0 X105.343 Y106.013
;TYPE:WALL-INNER
G1 F2700 E227.69111
G1 F1035.7 X105.273 Y106.053 E227.69366
G1 X105.343 Y106.093 E227.69621
G1 X105.367 Y106.053 E227.69768
G1 F2700 E222.69768
G0 F9000 X105.57 Y106.541
G0 X105.737 Y106.929
G0 X105.676 Y108.157
G0 X106.776 Y108.292
G0 X106.586 Y110.717
G0 X105.766 Y112.459
G1 F2700 E227.69768
G1 F1084.2 X105.856 Y112.572 E227.70204
G1 F2700 E222.70204
G0 F9000 X105.769 Y112.922
G0 X105.603 Y113.46
G0 X105.791 Y115.226
G1 F2700 E227.70204
G1 F1043.9 X105.656 Y115.464 E227.71062
G0 F9000 X105.853 Y116.174
;TYPE:WALL-OUTER
G1 F930.4 X106.074 Y115.429 E227.73795
G1 F798.3 X106.173 Y115.359 E227.74292
G1 F730.2 X106.272 Y115.36 E227.74736
G1 F765.7 X106.592 Y115.559 E227.76346
G1 F801.6 X106.849 Y115.497 E227.77426
G1 X106.955 Y115.298 E227.78346
G1 X107.065 Y115.185 E227.7899
G1 X106.728 Y115.07 E227.80444
G1 F765.7 X106.448 Y114.849 E227.81968
G1 F730.2 X106.173 Y114.829 E227.83204
G1 F773.2 X105.996 Y114.695 E227.84144
G1 F833.8 X105.827 Y114.166 E227.86323
G1 F787.1 X105.774 Y113.757 E227.88038
G1 F841 X105.806 Y113.431 E227.89313
G1 F1019.6 X105.911 Y113.098 E227.90433
G1 F1024.9 X106.09 Y112.872 E227.91354
G1 F983.9 X106.222 Y112.829 E227.91815
G1 X106.295 Y112.846 E227.92065
G1 X106.345 Y112.726 E227.92497
G1 X106.303 Y112.526 E227.93177
G1 X106.067 Y112.225 E227.94449
G1 F868.8 X105.964 Y112.154 E227.9492
G1 F730.2 X105.837 Y111.839 E227.96442
G1 F837.4 X105.909 Y111.402 E227.98173
G1 F1084.2 X105.863 Y111.196 E227.9881
G1 F1027.6 X105.749 Y110.956 E227.99657
G1 F846.4 X105.637 Y110.687 E228.00783
G1 F732.9 X105.501 Y110.523 E228.01735
G1 F680.9 X105.4 Y110.306 E228.02885
G1 X105.348 Y110.52 E228.03943
G1 F732.9 X105.264 Y110.609 E228.0449
G1 F754 X105.003 Y110.741 E228.05759
G1 F788.7 X105.047 Y110.962 E228.06694
G1 F866.9 X105.437 Y111.18 E228.08381
G1 F996.4 X105.525 Y111.318 E228.08918
G1 F919.6 X105.543 Y111.544 E228.09725
G1 F735.6 X105.449 Y111.709 E228.1057
G1 F686.9 X105.25 Y111.936 E228.12008
G1 F689.3 X105.346 Y112.192 E228.13306
G1 F759.8 X105.279 Y112.51 E228.14706
G1 F842.8 X105.446 Y112.644 E228.15538
G1 F908.9 X105.547 Y112.805 E228.16222
G1 F1019.6 X105.545 Y113.141 E228.173
G1 F971.8 X105.245 Y113.726 E228.19514
G1 F804.8 X105.239 Y114.047 E228.2082
G1 F780.9 X105.409 Y114.319 E228.22164
G1 F857.4 X105.504 Y114.621 E228.23372
G1 F851.9 X105.527 Y114.991 E228.24796
G1 F898.6 X105.456 Y115.03 E228.25091
G1 F979 X105.351 Y115.216 E228.25805
G1 F983.9 X105.182 Y115.361 E228.26546
G1 X105.302 Y115.625 E228.27511
G1 X105.335 Y115.766 E228.27992
G1 X105.608 Y115.933 E228.29057
G1 X105.853 Y116.174 E228.302
G1 F2700 E223.302
G0 F9000 X105.732 Y115.704
G0 X105.717 Y114.55
G0 X105.603 Y113.46
G0 X104.561 Y113.069
G0 X104.31 Y112.874
G0 X104.065 Y110.765
G0 X104.146 Y110.183
G0 X105.403 Y110.227
G1 F2700 E228.302
G1 F748.2 X105.478 Y109.954 E228.31438
G1 F917.4 X105.673 Y109.619 E228.32821
G1 F986.4 X105.677 Y109.192 E228.34237
G1 X105.902 Y108.706 E228.36014
G1 F950.6 X105.899 Y108.235 E228.37636
G1 F803.2 X105.857 Y107.927 E228.38902
G1 F759.8 X105.919 Y107.693 E228.39945
G1 F761.3 X106.055 Y107.453 E228.41131
G1 F713 X106.236 Y107.228 E228.42456
G1 X106.232 Y107.145 E228.42837
G1 X106 Y107.053 E228.43983
G1 F803.2 X105.744 Y106.469 E228.46581
G1 F950.6 X105.692 Y105.816 E228.48836
G1 F1063.7 X105.786 Y105.46 E228.49969
G1 F1096.3 X105.811 Y105.317 E228.50402
G1 F964.6 X105.917 Y105.043 E228.51399
G1 F837.4 X106.117 Y104.922 E228.52312
G1 F785.6 X105.932 Y104.82 E228.53192
G1 F791.9 X105.697 Y104.372 E228.55283
G1 F798.3 X105.648 Y104.051 E228.56614
G1 X105.471 Y104.447 E228.58392
G1 X105.414 Y104.748 E228.59648
G1 X105.37 Y104.846 E228.60088
G1 F791.9 X105.461 Y104.996 E228.60813
G1 F853.7 X105.479 Y105.329 E228.62092
G1 F959.9 X105.318 Y105.599 E228.63163
G1 F983.9 X105.147 Y105.704 E228.63831
G1 X104.878 Y105.723 E228.64728
G1 X104.825 Y105.843 E228.65164
G1 X104.955 Y106.191 E228.664
G1 X105.031 Y106.43 E228.67234
G1 F950.6 X105.38 Y106.684 E228.6872
G1 F896.5 X105.522 Y107.019 E228.70048
G1 F788.7 X105.57 Y107.293 E228.71202
G1 F719.5 X105.406 Y107.693 E228.73168
G1 F716.9 X105.158 Y107.927 E228.74725
G1 F722.1 X105.437 Y108.147 E228.76335
G1 F811.5 X105.482 Y108.294 E228.76955
G1 F946.1 X105.508 Y108.652 E228.78197
G1 F983.9 X105.219 Y109.028 E228.79774
G1 X104.937 Y109.202 E228.80876
G1 X104.851 Y109.393 E228.81573
G1 X104.84 Y109.671 E228.82498
G1 X105.081 Y109.963 E228.83757
G1 F917.4 X105.263 Y110.045 E228.84469
G1 F748.2 X105.403 Y110.227 E228.85474
G1 F2700 E223.85474
G0 F9000 X105.26 Y109.782
G0 X105.607 Y108.855
G0 X106.765 Y108.878
G0 X107.134 Y107.611
G0 X107.201 Y107.109
G0 X107.049 Y106.584
G0 X106.557 Y105.959
G0 X106.117 Y104.922
G1 F2700 E228.85474
G1 F660.4 X106.386 Y104.928 E228.86807
G1 F572.9 X106.418 Y104.908 E228.87023
G1 F2700 E223.87023
G0 F9000 X105.722 Y104.926
G0 X105.613 Y104.555
G0 X107.556 Y102.96
G1 F2700 E228.87023
G1 F928.2 X107.504 Y102.96 E228.87206
G1 X107.477 Y103.005 E228.87391
G1 X107.504 Y103.05 E228.87576
G1 X107.556 Y103.05 E228.87759
G1 X107.583 Y103.005 E228.87944
G1 F2700 E223.87944
G0 F9000 X108.513 Y103.102
G0 X111.056 Y103.7
G0 X111.543 Y102.843
G1 F2700 E228.87944
G1 F745.4 X111.509 Y102.9 E228.88236
G1 X111.444 Y102.9 E228.88521
G1 X111.411 Y102.843 E228.8881
G1 X111.445 Y102.786 E228.89102
G1 X111.509 Y102.786 E228.89383
G0 F9000 X112.481 Y102.899
G1 F1001.4 X112.3 Y102.896 E228.89974
G1 F1078.3 X112.172 Y102.947 E228.90392
G1 F2700 E223.90392
G0 F9000 X112.376 Y103.774
G0 X112.389 Y104.435
G0 X112.486 Y105.151
G0 X112.738 Y105.559
G0 X113.359 Y106.061
G0 X114.742 Y109.351
;TYPE:WALL-INNER
G1 F2700 E228.90392
G1 F1041.2 X114.672 Y109.391 E228.90646
G1 X114.742 Y109.431 E228.90899
G1 X114.766 Y109.391 E228.91046
G1 F2700 E223.91046
G0 F9000 X114.695 Y109.663
G0 X114.269 Y111.44
G0 X114.298 Y112.306
G1 F2700 E228.91046
G1 F865 X114.131 Y112.505 E228.92029
G1 F2700 E223.92029
G0 F9000 X114.229 Y112.935
G0 X114.433 Y114.185
G0 X114.146 Y115.009
G1 F2700 E228.92029
G1 F624.7 X114.07 Y115.009 E228.92427
G1 X114.03 Y115.076 E228.92836
G1 X114.069 Y115.143 E228.93242
G1 X114.146 Y115.143 E228.93645
G1 X114.186 Y115.076 E228.94054
G0 F9000 X114.245 Y116.06
;TYPE:WALL-OUTER
G1 F983.9 X114.526 Y115.804 E228.95318
G1 X114.652 Y115.756 E228.95767
G1 X114.733 Y115.675 E228.96148
G1 X114.766 Y115.536 E228.96623
G1 X114.903 Y115.28 E228.97589
G1 X114.765 Y115.166 E228.98184
G1 X114.591 Y114.915 E228.992
G1 X114.581 Y114.493 E229.00604
G1 X114.613 Y114.335 E229.0114
G1 F853.7 X114.558 Y114.303 E229.01384
G1 F752.5 X114.697 Y114.093 E229.02479
G1 X114.809 Y113.813 E229.0379
G1 F761.3 X114.747 Y113.57 E229.04868
G1 F798.3 X114.66 Y113.447 E229.05486
G1 F868.8 X114.433 Y112.986 E229.07422
G1 F946.1 X114.499 Y112.706 E229.08417
G1 F983.9 X114.805 Y112.431 E229.09785
G1 F886.4 X114.681 Y112.157 E229.10895
G1 F754 X114.699 Y111.828 E229.12326
G1 F767.2 X114.579 Y111.708 E229.13049
G1 F911 X114.433 Y111.31 E229.14572
G1 F1041.2 X114.441 Y111.154 E229.15063
G1 F953 X114.571 Y110.984 E229.15798
G1 F835.6 X114.921 Y110.895 E229.17213
G1 F819.9 X114.987 Y110.836 E229.17566
G1 X115.011 Y110.672 E229.18227
G1 X114.727 Y110.545 E229.19469
G1 F865 X114.543 Y110.275 E229.20705
G1 X114.404 Y110.572 E229.21946
G1 F842.8 X114.3 Y110.701 E229.22589
G1 F964.6 X114.096 Y111.036 E229.2392
G1 F1063.7 X114.051 Y111.299 E229.24741
G1 F932.6 X114.124 Y111.819 E229.26583
G1 F808.1 X114.059 Y111.967 E229.27238
G1 F861.2 X113.972 Y112.026 E229.27637
G1 F976.6 X113.701 Y112.369 E229.29102
G1 F981.5 X113.663 Y112.67 E229.30114
G1 F983.9 X113.74 Y112.813 E229.30654
G1 X113.975 Y112.915 E229.31506
G1 F986.4 X114.197 Y113.326 E229.33056
G1 F865 X114.263 Y113.7 E229.34493
G1 F761.3 X114.275 Y114.089 E229.36166
G1 F752.5 X114.25 Y114.187 E229.36606
G1 F853.7 X114.188 Y114.174 E229.36848
G1 F983.9 X113.972 Y114.537 E229.38253
G1 X113.643 Y114.661 E229.39423
G1 X113.628 Y114.869 E229.40116
G1 F969.4 X113.52 Y115.179 E229.41225
G1 F941.6 X113.328 Y115.366 E229.42156
G1 F930.4 X113.209 Y115.396 E229.42588
G1 X113.24 Y115.483 E229.42913
G1 X113.373 Y115.565 E229.43462
G1 X113.518 Y115.781 E229.44377
G1 F937.1 X113.744 Y115.559 E229.45484
G1 F962.3 X113.876 Y115.546 E229.45935
G1 F983.9 X114.016 Y115.624 E229.46468
G1 X114.245 Y116.06 E229.48106
G1 F2700 E224.48106
G0 F9000 X114.32 Y115.636
G0 X114.38 Y114.277
G0 X114.439 Y113.975
G0 X114.409 Y113.377
G0 X114.405 Y110.939
G0 X114.544 Y110.158
G1 F2700 E229.48106
G1 F1294.6 X114.589 Y110.057 E229.48385
G1 F1150.8 X115.054 Y109.639 E229.50163
G1 F1035.7 X115.112 Y109.518 E229.50587
G1 F983.9 X115.105 Y109.296 E229.51326
G1 X115.023 Y109.129 E229.51945
G1 F974.2 X114.722 Y108.912 E229.53191
G1 F943.8 X114.413 Y108.553 E229.54834
G1 F917.4 X114.387 Y108.329 E229.55638
G1 F795.1 X114.497 Y108.006 E229.57042
G1 F704.1 X114.711 Y107.835 E229.58316
G1 F709.1 X114.46 Y107.606 E229.59884
G1 F705.3 X114.296 Y107.209 E229.61877
G1 F711.7 X114.309 Y106.939 E229.6312
G1 F848.2 X114.472 Y106.633 E229.64457
G1 F894.5 X114.675 Y106.362 E229.65696
G1 F748.2 X114.71 Y106.294 E229.66031
G1 F702.8 X114.788 Y106.258 E229.66431
G1 F701.5 X114.962 Y105.833 E229.68573
G1 F697.8 X114.958 Y105.766 E229.68888
G1 F695.4 X114.771 Y105.781 E229.6977
G1 F679.7 X114.471 Y105.668 E229.71314
G1 F630.7 X114.287 Y105.481 E229.72675
G1 F632.7 X114.322 Y105.674 E229.7369
G1 F685.7 X114.294 Y106.042 E229.75451
G1 F779.3 X114.232 Y106.284 E229.765
G1 F957.6 X114.091 Y106.56 E229.77559
G1 F996.4 X114.083 Y106.608 E229.77719
G1 F814.8 X113.97 Y106.836 E229.78741
G1 F695.4 X113.886 Y106.919 E229.79297
G1 F676.2 X113.661 Y106.996 E229.80448
G1 X113.706 Y107.266 E229.81772
G1 X113.776 Y107.359 E229.82336
G1 F720.8 X113.919 Y107.605 E229.83627
G1 F735.6 X114.007 Y107.854 E229.84802
G1 F784 X113.982 Y108.15 E229.86042
G1 F896.5 X113.953 Y108.343 E229.86755
G1 F904.8 X113.97 Y108.644 E229.87845
G1 F915.3 X114.236 Y108.999 E229.89431
G1 F953 X114.309 Y109.217 E229.90221
G1 F983.9 X114.287 Y109.438 E229.90959
G1 F993.9 X114.524 Y109.801 E229.92387
G1 F1157.6 X114.544 Y110.158 E229.93398
G1 F2700 E224.93398
G0 F9000 X114.578 Y110.718
G0 X114.381 Y106.43
G0 X114.287 Y105.481
G1 F2700 E229.93398
G1 F590.9 X114.224 Y105.326 E229.94324
G1 F662.6 X114.32 Y104.974 E229.96126
G1 F773.2 X114.378 Y104.537 E229.97992
G1 F837.4 X114.196 Y103.893 E230.00607
G1 X114.204 Y104.235 E230.01944
G1 F779.3 X114.088 Y104.486 E230.03105
G1 X113.91 Y104.686 E230.0423
[truncated: 405,936 more chars]
