# Supplementary material for: Hybrid reasoning for perception, explanation, and autonomous action in manufacturing
Source: Nat Commun. 2026 May 18;17:6589. doi: 10.1038/s41467-026-72378-9 (PMC13381764; doi:10.1038/s41467-026-72378-9)
Supplement: Supplementary file 3 — Supplementary Files [file 41467_2026_72378_MOESM3_ESM.zip › supplementary-files/geometries/sphere.gcode]

	Layer 1
G1 Z0.00 F300	Move to layer height
G1 X110.00 Y100.00 F1500	Move to start of layer
G1 X110.00 Y100.00 F1500	Move to start of circle
G1 X110.00 Y100.00 E0.0000 F1500	Draw circle segment
G1 X110.00 Y100.00 E0.0000 F1500	Draw circle segment
G1 X110.00 Y100.00 E0.0000 F1500	Draw circle segment
G1 X110.00 Y100.00 E0.0000 F1500	Draw circle segment
G1 X110.00 Y100.00 E0.0000 F1500	Draw circle segment
G1 X110.00 Y100.00 E0.0000 F1500	Draw circle segment
G1 X110.00 Y100.00 E0.0000 F1500	Draw circle segment
G1 X110.00 Y100.00 E0.0000 F1500	Draw circle segment
G1 X110.00 Y100.00 E0.0000 F1500	Draw circle segment
G1 X110.00 Y100.00 E0.0000 F1500	Draw circle segment
G1 X110.00 Y100.00 E0.0000 F1500	Draw circle segment
G1 X110.00 Y100.00 E0.0000 F1500	Draw circle segment
G1 X110.00 Y100.00 E0.0000 F1500	Draw circle segment
G1 X110.00 Y100.00 E0.0000 F1500	Draw circle segment
G1 X110.00 Y100.00 E0.0000 F1500	Draw circle segment
G1 X110.00 Y100.00 E0.0000 F1500	Draw circle segment
G1 X110.00 Y100.00 E0.0000 F1500	Draw circle segment
G1 X110.00 Y100.00 E0.0000 F1500	Draw circle segment
G1 X110.00 Y100.00 E0.0000 F1500	Draw circle segment
G1 X110.00 Y100.00 E0.0000 F1500	Draw circle segment
G1 X110.00 Y100.00 E0.0000 F1500	Draw circle segment
G1 X110.00 Y100.00 E0.0000 F1500	Draw circle segment
G1 X110.00 Y100.00 E0.0000 F1500	Draw circle segment
G1 X110.00 Y100.00 E0.0000 F1500	Draw circle segment
G1 X110.00 Y100.00 E0.0000 F1500	Draw circle segment
G1 X110.00 Y100.00 E0.0000 F1500	Draw circle segment
G1 X110.00 Y100.00 E0.0000 F1500	Draw circle segment
G1 X110.00 Y100.00 E0.0000 F1500	Draw circle segment
G1 X110.00 Y100.00 E0.0000 F1500	Draw circle segment
G1 X110.00 Y100.00 E0.0000 F1500	Draw circle segment
G1 X110.00 Y100.00 E0.0000 F1500	Draw circle segment
G1 X110.00 Y100.00 E0.0000 F1500	Draw circle segment
G1 X110.00 Y100.00 E0.0000 F1500	Draw circle segment
G1 X110.00 Y100.00 E0.0000 F1500	Draw circle segment
G1 X110.00 Y100.00 E0.0000 F1500	Draw circle segment
G1 X110.00 Y100.00 E0.0000 F1500	Draw circle segment
G1 X110.00 Y100.00 E0.0000 F1500	Draw circle segment
G1 X110.00 Y100.00 E0.0000 F1500	Draw circle segment
G1 X110.00 Y100.00 E0.0000 F1500	Draw circle segment
G1 X110.00 Y100.00 E0.0000 F1500	Draw circle segment
G1 X110.00 Y100.00 E0.0000 F1500	Draw circle segment
G1 X110.00 Y100.00 E0.0000 F1500	Draw circle segment
G1 X110.00 Y100.00 E0.0000 F1500	Draw circle segment
G1 X110.00 Y100.00 E0.0000 F1500	Draw circle segment
G1 X110.00 Y100.00 E0.0000 F1500	Draw circle segment
G1 X110.00 Y100.00 E0.0000 F1500	Draw circle segment
G1 X110.00 Y100.00 E0.0000 F1500	Draw circle segment
G1 X110.00 Y100.00 E0.0000 F1500	Draw circle segment
G1 X110.00 Y100.00 E0.0000 F1500	Draw circle segment
G1 X110.00 Y100.00 E0.0000 F1500	Draw circle segment
	Layer 2
G1 Z0.20 F300	Move to layer height
G1 X111.40 Y100.00 F1500	Move to start of layer
G1 X111.40 Y100.00 F1500	Move to start of circle
G1 X111.39 Y100.18 E0.0070 F1500	Draw circle segment
G1 X111.36 Y100.35 E0.0141 F1500	Draw circle segment
G1 X111.30 Y100.52 E0.0211 F1500	Draw circle segment
G1 X111.23 Y100.67 E0.0281 F1500	Draw circle segment
G1 X111.13 Y100.82 E0.0352 F1500	Draw circle segment
G1 X111.02 Y100.96 E0.0422 F1500	Draw circle segment
G1 X110.89 Y101.08 E0.0492 F1500	Draw circle segment
G1 X110.75 Y101.18 E0.0563 F1500	Draw circle segment
G1 X110.60 Y101.27 E0.0633 F1500	Draw circle segment
G1 X110.43 Y101.33 E0.0703 F1500	Draw circle segment
G1 X110.26 Y101.38 E0.0774 F1500	Draw circle segment
G1 X110.09 Y101.40 E0.0844 F1500	Draw circle segment
G1 X109.91 Y101.40 E0.0914 F1500	Draw circle segment
G1 X109.74 Y101.38 E0.0985 F1500	Draw circle segment
G1 X109.57 Y101.33 E0.1055 F1500	Draw circle segment
G1 X109.40 Y101.27 E0.1125 F1500	Draw circle segment
G1 X109.25 Y101.18 E0.1196 F1500	Draw circle segment
G1 X109.11 Y101.08 E0.1266 F1500	Draw circle segment
G1 X108.98 Y100.96 E0.1336 F1500	Draw circle segment
G1 X108.87 Y100.82 E0.1407 F1500	Draw circle segment
G1 X108.77 Y100.67 E0.1477 F1500	Draw circle segment
G1 X108.70 Y100.52 E0.1547 F1500	Draw circle segment
G1 X108.64 Y100.35 E0.1617 F1500	Draw circle segment
G1 X108.61 Y100.18 E0.1688 F1500	Draw circle segment
G1 X108.60 Y100.00 E0.1758 F1500	Draw circle segment
G1 X108.61 Y99.82 E0.1828 F1500	Draw circle segment
G1 X108.64 Y99.65 E0.1899 F1500	Draw circle segment
G1 X108.70 Y99.48 E0.1969 F1500	Draw circle segment
G1 X108.77 Y99.33 E0.2039 F1500	Draw circle segment
G1 X108.87 Y99.18 E0.2110 F1500	Draw circle segment
G1 X108.98 Y99.04 E0.2180 F1500	Draw circle segment
G1 X109.11 Y98.92 E0.2250 F1500	Draw circle segment
G1 X109.25 Y98.82 E0.2321 F1500	Draw circle segment
G1 X109.40 Y98.73 E0.2391 F1500	Draw circle segment
G1 X109.57 Y98.67 E0.2461 F1500	Draw circle segment
G1 X109.74 Y98.62 E0.2532 F1500	Draw circle segment
G1 X109.91 Y98.60 E0.2602 F1500	Draw circle segment
G1 X110.09 Y98.60 E0.2672 F1500	Draw circle segment
G1 X110.26 Y98.62 E0.2743 F1500	Draw circle segment
G1 X110.43 Y98.67 E0.2813 F1500	Draw circle segment
G1 X110.60 Y98.73 E0.2883 F1500	Draw circle segment
G1 X110.75 Y98.82 E0.2954 F1500	Draw circle segment
G1 X110.89 Y98.92 E0.3024 F1500	Draw circle segment
G1 X111.02 Y99.04 E0.3094 F1500	Draw circle segment
G1 X111.13 Y99.18 E0.3165 F1500	Draw circle segment
G1 X111.23 Y99.33 E0.3235 F1500	Draw circle segment
G1 X111.30 Y99.48 E0.3305 F1500	Draw circle segment
G1 X111.36 Y99.65 E0.3376 F1500	Draw circle segment
G1 X111.39 Y99.82 E0.3446 F1500	Draw circle segment
G1 X111.40 Y100.00 E0.3516 F1500	Draw circle segment
G1 X110.40 Y100.00 F1500	Move to start of infill
G1 X110.40 Y100.05 E0.3536	Draw infill segment
G1 X110.39 Y100.10 E0.3556	Draw infill segment
G1 X110.37 Y100.15 E0.3577	Draw infill segment
G1 X110.35 Y100.19 E0.3597	Draw infill segment
G1 X110.32 Y100.24 E0.3617	Draw infill segment
G1 X110.29 Y100.27 E0.3637	Draw infill segment
G1 X110.25 Y100.31 E0.3657	Draw infill segment
G1 X110.21 Y100.34 E0.3677	Draw infill segment
G1 X110.17 Y100.36 E0.3697	Draw infill segment
G1 X110.12 Y100.38 E0.3717	Draw infill segment
G1 X110.07 Y100.39 E0.3737	Draw infill segment
G1 X110.03 Y100.40 E0.3757	Draw infill segment
G1 X109.97 Y100.40 E0.3777	Draw infill segment
G1 X109.93 Y100.39 E0.3798	Draw infill segment
G1 X109.88 Y100.38 E0.3818	Draw infill segment
G1 X109.83 Y100.36 E0.3838	Draw infill segment
G1 X109.79 Y100.34 E0.3858	Draw infill segment
G1 X109.75 Y100.31 E0.3878	Draw infill segment
G1 X109.71 Y100.27 E0.3898	Draw infill segment
G1 X109.68 Y100.24 E0.3918	Draw infill segment
G1 X109.65 Y100.19 E0.3938	Draw infill segment
G1 X109.63 Y100.15 E0.3958	Draw infill segment
G1 X109.61 Y100.10 E0.3978	Draw infill segment
G1 X109.60 Y100.05 E0.3999	Draw infill segment
G1 X109.60 Y100.00 E0.4019	Draw infill segment
G1 X109.60 Y99.95 E0.4039	Draw infill segment
G1 X109.61 Y99.90 E0.4059	Draw infill segment
G1 X109.63 Y99.85 E0.4079	Draw infill segment
G1 X109.65 Y99.81 E0.4099	Draw infill segment
G1 X109.68 Y99.76 E0.4119	Draw infill segment
G1 X109.71 Y99.73 E0.4139	Draw infill segment
G1 X109.75 Y99.69 E0.4159	Draw infill segment
G1 X109.79 Y99.66 E0.4179	Draw infill segment
G1 X109.83 Y99.64 E0.4199	Draw infill segment
G1 X109.88 Y99.62 E0.4220	Draw infill segment
G1 X109.93 Y99.61 E0.4240	Draw infill segment
G1 X109.97 Y99.60 E0.4260	Draw infill segment
G1 X110.03 Y99.60 E0.4280	Draw infill segment
G1 X110.07 Y99.61 E0.4300	Draw infill segment
G1 X110.12 Y99.62 E0.4320	Draw infill segment
G1 X110.17 Y99.64 E0.4340	Draw infill segment
G1 X110.21 Y99.66 E0.4360	Draw infill segment
G1 X110.25 Y99.69 E0.4380	Draw infill segment
G1 X110.29 Y99.73 E0.4400	Draw infill segment
G1 X110.32 Y99.76 E0.4420	Draw infill segment
G1 X110.35 Y99.81 E0.4441	Draw infill segment
G1 X110.37 Y99.85 E0.4461	Draw infill segment
G1 X110.39 Y99.90 E0.4481	Draw infill segment
G1 X110.40 Y99.95 E0.4501	Draw infill segment
G1 X110.40 Y100.00 E0.4521	Draw infill segment
G1 X110.80 Y100.00 F1500	Move to start of infill
G1 X110.79 Y100.10 E0.4561	Draw infill segment
G1 X110.77 Y100.20 E0.4601	Draw infill segment
G1 X110.74 Y100.29 E0.4641	Draw infill segment
G1 X110.70 Y100.39 E0.4682	Draw infill segment
G1 X110.65 Y100.47 E0.4722	Draw infill segment
G1 X110.58 Y100.55 E0.4762	Draw infill segment
G1 X110.51 Y100.62 E0.4802	Draw infill segment
G1 X110.43 Y100.68 E0.4842	Draw infill segment
G1 X110.34 Y100.72 E0.4883	Draw infill segment
G1 X110.25 Y100.76 E0.4923	Draw infill segment
G1 X110.15 Y100.79 E0.4963	Draw infill segment
G1 X110.05 Y100.80 E0.5003	Draw infill segment
G1 X109.95 Y100.80 E0.5043	Draw infill segment
G1 X109.85 Y100.79 E0.5084	Draw infill segment
G1 X109.75 Y100.76 E0.5124	Draw infill segment
G1 X109.66 Y100.72 E0.5164	Draw infill segment
G1 X109.57 Y100.68 E0.5204	Draw infill segment
G1 X109.49 Y100.62 E0.5244	Draw infill segment
G1 X109.42 Y100.55 E0.5284	Draw infill segment
G1 X109.35 Y100.47 E0.5325	Draw infill segment
G1 X109.30 Y100.39 E0.5365	Draw infill segment
G1 X109.26 Y100.29 E0.5405	Draw infill segment
G1 X109.23 Y100.20 E0.5445	Draw infill segment
G1 X109.21 Y100.10 E0.5485	Draw infill segment
G1 X109.20 Y100.00 E0.5526	Draw infill segment
G1 X109.21 Y99.90 E0.5566	Draw infill segment
G1 X109.23 Y99.80 E0.5606	Draw infill segment
G1 X109.26 Y99.71 E0.5646	Draw infill segment
G1 X109.30 Y99.61 E0.5686	Draw infill segment
G1 X109.35 Y99.53 E0.5726	Draw infill segment
G1 X109.42 Y99.45 E0.5767	Draw infill segment
G1 X109.49 Y99.38 E0.5807	Draw infill segment
G1 X109.57 Y99.32 E0.5847	Draw infill segment
G1 X109.66 Y99.28 E0.5887	Draw infill segment
G1 X109.75 Y99.24 E0.5927	Draw infill segment
G1 X109.85 Y99.21 E0.5968	Draw infill segment
G1 X109.95 Y99.20 E0.6008	Draw infill segment
G1 X110.05 Y99.20 E0.6048	Draw infill segment
G1 X110.15 Y99.21 E0.6088	Draw infill segment
G1 X110.25 Y99.24 E0.6128	Draw infill segment
G1 X110.34 Y99.28 E0.6169	Draw infill segment
G1 X110.43 Y99.32 E0.6209	Draw infill segment
G1 X110.51 Y99.38 E0.6249	Draw infill segment
G1 X110.58 Y99.45 E0.6289	Draw infill segment
G1 X110.65 Y99.53 E0.6329	Draw infill segment
G1 X110.70 Y99.61 E0.6369	Draw infill segment
G1 X110.74 Y99.71 E0.6410	Draw infill segment
G1 X110.77 Y99.80 E0.6450	Draw infill segment
G1 X110.79 Y99.90 E0.6490	Draw infill segment
G1 X110.80 Y100.00 E0.6530	Draw infill segment
G1 X111.20 Y100.00 F1500	Move to start of infill
G1 X111.19 Y100.15 E0.6590	Draw infill segment
G1 X111.16 Y100.30 E0.6651	Draw infill segment
G1 X111.12 Y100.44 E0.6711	Draw infill segment
G1 X111.05 Y100.58 E0.6771	Draw infill segment
G1 X110.97 Y100.71 E0.6832	Draw infill segment
G1 X110.87 Y100.82 E0.6892	Draw infill segment
G1 X110.76 Y100.92 E0.6952	Draw infill segment
G1 X110.64 Y101.01 E0.7012	Draw infill segment
G1 X110.51 Y101.09 E0.7073	Draw infill segment
G1 X110.37 Y101.14 E0.7133	Draw infill segment
G1 X110.22 Y101.18 E0.7193	Draw infill segment
G1 X110.08 Y101.20 E0.7254	Draw infill segment
G1 X109.92 Y101.20 E0.7314	Draw infill segment
G1 X109.78 Y101.18 E0.7374	Draw infill segment
G1 X109.63 Y101.14 E0.7434	Draw infill segment
G1 X109.49 Y101.09 E0.7495	Draw infill segment
G1 X109.36 Y101.01 E0.7555	Draw infill segment
G1 X109.24 Y100.92 E0.7615	Draw infill segment
G1 X109.13 Y100.82 E0.7676	Draw infill segment
G1 X109.03 Y100.71 E0.7736	Draw infill segment
G1 X108.95 Y100.58 E0.7796	Draw infill segment
G1 X108.88 Y100.44 E0.7856	Draw infill segment
G1 X108.84 Y100.30 E0.7917	Draw infill segment
G1 X108.81 Y100.15 E0.7977	Draw infill segment
G1 X108.80 Y100.00 E0.8037	Draw infill segment
G1 X108.81 Y99.85 E0.8097	Draw infill segment
G1 X108.84 Y99.70 E0.8158	Draw infill segment
G1 X108.88 Y99.56 E0.8218	Draw infill segment
G1 X108.95 Y99.42 E0.8278	Draw infill segment
G1 X109.03 Y99.29 E0.8339	Draw infill segment
G1 X109.13 Y99.18 E0.8399	Draw infill segment
G1 X109.24 Y99.08 E0.8459	Draw infill segment
G1 X109.36 Y98.99 E0.8519	Draw infill segment
G1 X109.49 Y98.91 E0.8580	Draw infill segment
G1 X109.63 Y98.86 E0.8640	Draw infill segment
G1 X109.78 Y98.82 E0.8700	Draw infill segment
G1 X109.92 Y98.80 E0.8761	Draw infill segment
G1 X110.08 Y98.80 E0.8821	Draw infill segment
G1 X110.22 Y98.82 E0.8881	Draw infill segment
G1 X110.37 Y98.86 E0.8941	Draw infill segment
G1 X110.51 Y98.91 E0.9002	Draw infill segment
G1 X110.64 Y98.99 E0.9062	Draw infill segment
G1 X110.76 Y99.08 E0.9122	Draw infill segment
G1 X110.87 Y99.18 E0.9182	Draw infill segment
G1 X110.97 Y99.29 E0.9243	Draw infill segment
G1 X111.05 Y99.42 E0.9303	Draw infill segment
G1 X111.12 Y99.56 E0.9363	Draw infill segment
G1 X111.16 Y99.70 E0.9424	Draw infill segment
G1 X111.19 Y99.85 E0.9484	Draw infill segment
G1 X111.20 Y100.00 E0.9544	Draw infill segment
	Layer 3
G1 Z0.40 F300	Move to layer height
G1 X111.96 Y100.00 F1500	Move to start of layer
G1 X111.96 Y100.00 F1500	Move to start of circle
G1 X111.94 Y100.25 E0.9643 F1500	Draw circle segment
G1 X111.90 Y100.49 E0.9741 F1500	Draw circle segment
G1 X111.82 Y100.72 E0.9839 F1500	Draw circle segment
G1 X111.72 Y100.94 E0.9938 F1500	Draw circle segment
G1 X111.59 Y101.15 E1.0036 F1500	Draw circle segment
G1 X111.43 Y101.34 E1.0135 F1500	Draw circle segment
G1 X111.25 Y101.51 E1.0233 F1500	Draw circle segment
G1 X111.05 Y101.65 E1.0332 F1500	Draw circle segment
G1 X110.83 Y101.77 E1.0430 F1500	Draw circle segment
G1 X110.61 Y101.86 E1.0529 F1500	Draw circle segment
G1 X110.37 Y101.92 E1.0627 F1500	Draw circle segment
G1 X110.12 Y101.96 E1.0725 F1500	Draw circle segment
G1 X109.88 Y101.96 E1.0824 F1500	Draw circle segment
G1 X109.63 Y101.92 E1.0922 F1500	Draw circle segment
G1 X109.39 Y101.86 E1.1021 F1500	Draw circle segment
G1 X109.17 Y101.77 E1.1119 F1500	Draw circle segment
G1 X108.95 Y101.65 E1.1218 F1500	Draw circle segment
G1 X108.75 Y101.51 E1.1316 F1500	Draw circle segment
G1 X108.57 Y101.34 E1.1414 F1500	Draw circle segment
G1 X108.41 Y101.15 E1.1513 F1500	Draw circle segment
G1 X108.28 Y100.94 E1.1611 F1500	Draw circle segment
G1 X108.18 Y100.72 E1.1710 F1500	Draw circle segment
G1 X108.10 Y100.49 E1.1808 F1500	Draw circle segment
G1 X108.06 Y100.25 E1.1907 F1500	Draw circle segment
G1 X108.04 Y100.00 E1.2005 F1500	Draw circle segment
G1 X108.06 Y99.75 E1.2103 F1500	Draw circle segment
G1 X108.10 Y99.51 E1.2202 F1500	Draw circle segment
G1 X108.18 Y99.28 E1.2300 F1500	Draw circle segment
G1 X108.28 Y99.06 E1.2399 F1500	Draw circle segment
G1 X108.41 Y98.85 E1.2497 F1500	Draw circle segment
G1 X108.57 Y98.66 E1.2596 F1500	Draw circle segment
G1 X108.75 Y98.49 E1.2694 F1500	Draw circle segment
G1 X108.95 Y98.35 E1.2793 F1500	Draw circle segment
G1 X109.17 Y98.23 E1.2891 F1500	Draw circle segment
G1 X109.39 Y98.14 E1.2989 F1500	Draw circle segment
G1 X109.63 Y98.08 E1.3088 F1500	Draw circle segment
G1 X109.88 Y98.04 E1.3186 F1500	Draw circle segment
G1 X110.12 Y98.04 E1.3285 F1500	Draw circle segment
G1 X110.37 Y98.08 E1.3383 F1500	Draw circle segment
G1 X110.61 Y98.14 E1.3482 F1500	Draw circle segment
G1 X110.83 Y98.23 E1.3580 F1500	Draw circle segment
G1 X111.05 Y98.35 E1.3678 F1500	Draw circle segment
G1 X111.25 Y98.49 E1.3777 F1500	Draw circle segment
G1 X111.43 Y98.66 E1.3875 F1500	Draw circle segment
G1 X111.59 Y98.85 E1.3974 F1500	Draw circle segment
G1 X111.72 Y99.06 E1.4072 F1500	Draw circle segment
G1 X111.82 Y99.28 E1.4171 F1500	Draw circle segment
G1 X111.90 Y99.51 E1.4269 F1500	Draw circle segment
G1 X111.94 Y99.75 E1.4367 F1500	Draw circle segment
G1 X111.96 Y100.00 E1.4466 F1500	Draw circle segment
G1 X110.40 Y100.00 F1500	Move to start of infill
G1 X110.40 Y100.05 E1.4486	Draw infill segment
G1 X110.39 Y100.10 E1.4506	Draw infill segment
G1 X110.37 Y100.15 E1.4526	Draw infill segment
G1 X110.35 Y100.19 E1.4546	Draw infill segment
G1 X110.32 Y100.24 E1.4566	Draw infill segment
G1 X110.29 Y100.27 E1.4586	Draw infill segment
G1 X110.25 Y100.31 E1.4607	Draw infill segment
G1 X110.21 Y100.34 E1.4627	Draw infill segment
G1 X110.17 Y100.36 E1.4647	Draw infill segment
G1 X110.12 Y100.38 E1.4667	Draw infill segment
G1 X110.07 Y100.39 E1.4687	Draw infill segment
G1 X110.03 Y100.40 E1.4707	Draw infill segment
G1 X109.97 Y100.40 E1.4727	Draw infill segment
G1 X109.93 Y100.39 E1.4747	Draw infill segment
G1 X109.88 Y100.38 E1.4767	Draw infill segment
G1 X109.83 Y100.36 E1.4787	Draw infill segment
G1 X109.79 Y100.34 E1.4807	Draw infill segment
G1 X109.75 Y100.31 E1.4828	Draw infill segment
G1 X109.71 Y100.27 E1.4848	Draw infill segment
G1 X109.68 Y100.24 E1.4868	Draw infill segment
G1 X109.65 Y100.19 E1.4888	Draw infill segment
G1 X109.63 Y100.15 E1.4908	Draw infill segment
G1 X109.61 Y100.10 E1.4928	Draw infill segment
G1 X109.60 Y100.05 E1.4948	Draw infill segment
G1 X109.60 Y100.00 E1.4968	Draw infill segment
G1 X109.60 Y99.95 E1.4988	Draw infill segment
G1 X109.61 Y99.90 E1.5008	Draw infill segment
G1 X109.63 Y99.85 E1.5029	Draw infill segment
G1 X109.65 Y99.81 E1.5049	Draw infill segment
G1 X109.68 Y99.76 E1.5069	Draw infill segment
G1 X109.71 Y99.73 E1.5089	Draw infill segment
G1 X109.75 Y99.69 E1.5109	Draw infill segment
G1 X109.79 Y99.66 E1.5129	Draw infill segment
G1 X109.83 Y99.64 E1.5149	Draw infill segment
G1 X109.88 Y99.62 E1.5169	Draw infill segment
G1 X109.93 Y99.61 E1.5189	Draw infill segment
G1 X109.97 Y99.60 E1.5209	Draw infill segment
G1 X110.03 Y99.60 E1.5229	Draw infill segment
G1 X110.07 Y99.61 E1.5250	Draw infill segment
G1 X110.12 Y99.62 E1.5270	Draw infill segment
G1 X110.17 Y99.64 E1.5290	Draw infill segment
G1 X110.21 Y99.66 E1.5310	Draw infill segment
G1 X110.25 Y99.69 E1.5330	Draw infill segment
G1 X110.29 Y99.73 E1.5350	Draw infill segment
G1 X110.32 Y99.76 E1.5370	Draw infill segment
G1 X110.35 Y99.81 E1.5390	Draw infill segment
G1 X110.37 Y99.85 E1.5410	Draw infill segment
G1 X110.39 Y99.90 E1.5430	Draw infill segment
G1 X110.40 Y99.95 E1.5450	Draw infill segment
G1 X110.40 Y100.00 E1.5471	Draw infill segment
G1 X110.80 Y100.00 F1500	Move to start of infill
G1 X110.79 Y100.10 E1.5511	Draw infill segment
G1 X110.77 Y100.20 E1.5551	Draw infill segment
G1 X110.74 Y100.29 E1.5591	Draw infill segment
G1 X110.70 Y100.39 E1.5631	Draw infill segment
G1 X110.65 Y100.47 E1.5671	Draw infill segment
G1 X110.58 Y100.55 E1.5712	Draw infill segment
G1 X110.51 Y100.62 E1.5752	Draw infill segment
G1 X110.43 Y100.68 E1.5792	Draw infill segment
G1 X110.34 Y100.72 E1.5832	Draw infill segment
G1 X110.25 Y100.76 E1.5872	Draw infill segment
G1 X110.15 Y100.79 E1.5913	Draw infill segment
G1 X110.05 Y100.80 E1.5953	Draw infill segment
G1 X109.95 Y100.80 E1.5993	Draw infill segment
G1 X109.85 Y100.79 E1.6033	Draw infill segment
G1 X109.75 Y100.76 E1.6073	Draw infill segment
G1 X109.66 Y100.72 E1.6114	Draw infill segment
G1 X109.57 Y100.68 E1.6154	Draw infill segment
G1 X109.49 Y100.62 E1.6194	Draw infill segment
G1 X109.42 Y100.55 E1.6234	Draw infill segment
G1 X109.35 Y100.47 E1.6274	Draw infill segment
G1 X109.30 Y100.39 E1.6314	Draw infill segment
G1 X109.26 Y100.29 E1.6355	Draw infill segment
G1 X109.23 Y100.20 E1.6395	Draw infill segment
G1 X109.21 Y100.10 E1.6435	Draw infill segment
G1 X109.20 Y100.00 E1.6475	Draw infill segment
G1 X109.21 Y99.90 E1.6515	Draw infill segment
G1 X109.23 Y99.80 E1.6556	Draw infill segment
G1 X109.26 Y99.71 E1.6596	Draw infill segment
G1 X109.30 Y99.61 E1.6636	Draw infill segment
G1 X109.35 Y99.53 E1.6676	Draw infill segment
G1 X109.42 Y99.45 E1.6716	Draw infill segment
G1 X109.49 Y99.38 E1.6757	Draw infill segment
G1 X109.57 Y99.32 E1.6797	Draw infill segment
G1 X109.66 Y99.28 E1.6837	Draw infill segment
G1 X109.75 Y99.24 E1.6877	Draw infill segment
G1 X109.85 Y99.21 E1.6917	Draw infill segment
G1 X109.95 Y99.20 E1.6957	Draw infill segment
G1 X110.05 Y99.20 E1.6998	Draw infill segment
G1 X110.15 Y99.21 E1.7038	Draw infill segment
G1 X110.25 Y99.24 E1.7078	Draw infill segment
G1 X110.34 Y99.28 E1.7118	Draw infill segment
G1 X110.43 Y99.32 E1.7158	Draw infill segment
G1 X110.51 Y99.38 E1.7199	Draw infill segment
G1 X110.58 Y99.45 E1.7239	Draw infill segment
G1 X110.65 Y99.53 E1.7279	Draw infill segment
G1 X110.70 Y99.61 E1.7319	Draw infill segment
G1 X110.74 Y99.71 E1.7359	Draw infill segment
G1 X110.77 Y99.80 E1.7399	Draw infill segment
G1 X110.79 Y99.90 E1.7440	Draw infill segment
G1 X110.80 Y100.00 E1.7480	Draw infill segment
G1 X111.20 Y100.00 F1500	Move to start of infill
G1 X111.19 Y100.15 E1.7540	Draw infill segment
G1 X111.16 Y100.30 E1.7600	Draw infill segment
G1 X111.12 Y100.44 E1.7661	Draw infill segment
G1 X111.05 Y100.58 E1.7721	Draw infill segment
G1 X110.97 Y100.71 E1.7781	Draw infill segment
G1 X110.87 Y100.82 E1.7842	Draw infill segment
G1 X110.76 Y100.92 E1.7902	Draw infill segment
G1 X110.64 Y101.01 E1.7962	Draw infill segment
G1 X110.51 Y101.09 E1.8022	Draw infill segment
G1 X110.37 Y101.14 E1.8083	Draw infill segment
G1 X110.22 Y101.18 E1.8143	Draw infill segment
G1 X110.08 Y101.20 E1.8203	Draw infill segment
G1 X109.92 Y101.20 E1.8263	Draw infill segment
G1 X109.78 Y101.18 E1.8324	Draw infill segment
G1 X109.63 Y101.14 E1.8384	Draw infill segment
G1 X109.49 Y101.09 E1.8444	Draw infill segment
G1 X109.36 Y101.01 E1.8505	Draw infill segment
G1 X109.24 Y100.92 E1.8565	Draw infill segment
G1 X109.13 Y100.82 E1.8625	Draw infill segment
G1 X109.03 Y100.71 E1.8685	Draw infill segment
G1 X108.95 Y100.58 E1.8746	Draw infill segment
G1 X108.88 Y100.44 E1.8806	Draw infill segment
G1 X108.84 Y100.30 E1.8866	Draw infill segment
G1 X108.81 Y100.15 E1.8927	Draw infill segment
G1 X108.80 Y100.00 E1.8987	Draw infill segment
G1 X108.81 Y99.85 E1.9047	Draw infill segment
G1 X108.84 Y99.70 E1.9107	Draw infill segment
G1 X108.88 Y99.56 E1.9168	Draw infill segment
G1 X108.95 Y99.42 E1.9228	Draw infill segment
G1 X109.03 Y99.29 E1.9288	Draw infill segment
G1 X109.13 Y99.18 E1.9349	Draw infill segment
G1 X109.24 Y99.08 E1.9409	Draw infill segment
G1 X109.36 Y98.99 E1.9469	Draw infill segment
G1 X109.49 Y98.91 E1.9529	Draw infill segment
G1 X109.63 Y98.86 E1.9590	Draw infill segment
G1 X109.78 Y98.82 E1.9650	Draw infill segment
G1 X109.92 Y98.80 E1.9710	Draw infill segment
G1 X110.08 Y98.80 E1.9770	Draw infill segment
G1 X110.22 Y98.82 E1.9831	Draw infill segment
G1 X110.37 Y98.86 E1.9891	Draw infill segment
G1 X110.51 Y98.91 E1.9951	Draw infill segment
G1 X110.64 Y98.99 E2.0012	Draw infill segment
G1 X110.76 Y99.08 E2.0072	Draw infill segment
G1 X110.87 Y99.18 E2.0132	Draw infill segment
G1 X110.97 Y99.29 E2.0192	Draw infill segment
G1 X111.05 Y99.42 E2.0253	Draw infill segment
G1 X111.12 Y99.56 E2.0313	Draw infill segment
G1 X111.16 Y99.70 E2.0373	Draw infill segment
G1 X111.19 Y99.85 E2.0434	Draw infill segment
G1 X111.20 Y100.00 E2.0494	Draw infill segment
G1 X111.60 Y100.00 F1500	Move to start of infill
G1 X111.59 Y100.20 E2.0574	Draw infill segment
G1 X111.55 Y100.40 E2.0655	Draw infill segment
G1 X111.49 Y100.59 E2.0735	Draw infill segment
G1 X111.40 Y100.77 E2.0815	Draw infill segment
G1 X111.29 Y100.94 E2.0896	Draw infill segment
G1 X111.17 Y101.10 E2.0976	Draw infill segment
G1 X111.02 Y101.23 E2.1056	Draw infill segment
G1 X110.86 Y101.35 E2.1137	Draw infill segment
G1 X110.68 Y101.45 E2.1217	Draw infill segment
G1 X110.49 Y101.52 E2.1298	Draw infill segment
G1 X110.30 Y101.57 E2.1378	Draw infill segment
G1 X110.10 Y101.60 E2.1458	Draw infill segment
G1 X109.90 Y101.60 E2.1539	Draw infill segment
G1 X109.70 Y101.57 E2.1619	Draw infill segment
G1 X109.51 Y101.52 E2.1699	Draw infill segment
G1 X109.32 Y101.45 E2.1780	Draw infill segment
G1 X109.14 Y101.35 E2.1860	Draw infill segment
G1 X108.98 Y101.23 E2.1940	Draw infill segment
G1 X108.83 Y101.10 E2.2021	Draw infill segment
G1 X108.71 Y100.94 E2.2101	Draw infill segment
G1 X108.60 Y100.77 E2.2182	Draw infill segment
G1 X108.51 Y100.59 E2.2262	Draw infill segment
G1 X108.45 Y100.40 E2.2342	Draw infill segment
G1 X108.41 Y100.20 E2.2423	Draw infill segment
G1 X108.40 Y100.00 E2.2503	Draw infill segment
G1 X108.41 Y99.80 E2.2583	Draw infill segment
G1 X108.45 Y99.60 E2.2664	Draw infill segment
G1 X108.51 Y99.41 E2.2744	Draw infill segment
G1 X108.60 Y99.23 E2.2825	Draw infill segment
G1 X108.71 Y99.06 E2.2905	Draw infill segment
G1 X108.83 Y98.90 E2.2985	Draw infill segment
G1 X108.98 Y98.77 E2.3066	Draw infill segment
G1 X109.14 Y98.65 E2.3146	Draw infill segment
G1 X109.32 Y98.55 E2.3226	Draw infill segment
G1 X109.51 Y98.48 E2.3307	Draw infill segment
G1 X109.70 Y98.43 E2.3387	Draw infill segment
G1 X109.90 Y98.40 E2.3468	Draw infill segment
G1 X110.10 Y98.40 E2.3548	Draw infill segment
G1 X110.30 Y98.43 E2.3628	Draw infill segment
G1 X110.49 Y98.48 E2.3709	Draw infill segment
G1 X110.68 Y98.55 E2.3789	Draw infill segment
G1 X110.86 Y98.65 E2.3869	Draw infill segment
G1 X111.02 Y98.77 E2.3950	Draw infill segment
G1 X111.17 Y98.90 E2.4030	Draw infill segment
G1 X111.29 Y99.06 E2.4111	Draw infill segment
G1 X111.40 Y99.23 E2.4191	Draw infill segment
G1 X111.49 Y99.41 E2.4271	Draw infill segment
G1 X111.55 Y99.60 E2.4352	Draw infill segment
G1 X111.59 Y99.80 E2.4432	Draw infill segment
G1 X111.60 Y100.00 E2.4512	Draw infill segment
	Layer 4
G1 Z0.60 F300	Move to layer height
G1 X112.37 Y100.00 F1500	Move to start of layer
G1 X112.37 Y100.00 F1500	Move to start of circle
G1 X112.36 Y100.30 E2.4632 F1500	Draw circle segment
G1 X112.30 Y100.59 E2.4751 F1500	Draw circle segment
G1 X112.21 Y100.87 E2.4870 F1500	Draw circle segment
G1 X112.08 Y101.14 E2.4990 F1500	Draw circle segment
G1 X111.92 Y101.40 E2.5109 F1500	Draw circle segment
G1 X111.73 Y101.63 E2.5228 F1500	Draw circle segment
G1 X111.51 Y101.83 E2.5347 F1500	Draw circle segment
G1 X111.27 Y102.01 E2.5467 F1500	Draw circle segment
G1 X111.01 Y102.15 E2.5586 F1500	Draw circle segment
G1 X110.73 Y102.26 E2.5705 F1500	Draw circle segment
G1 X110.45 Y102.33 E2.5825 F1500	Draw circle segment
G1 X110.15 Y102.37 E2.5944 F1500	Draw circle segment
G1 X109.85 Y102.37 E2.6063 F1500	Draw circle segment
G1 X109.55 Y102.33 E2.6183 F1500	Draw circle segment
G1 X109.27 Y102.26 E2.6302 F1500	Draw circle segment
G1 X108.99 Y102.15 E2.6421 F1500	Draw circle segment
G1 X108.73 Y102.01 E2.6540 F1500	Draw circle segment
G1 X108.49 Y101.83 E2.6660 F1500	Draw circle segment
G1 X108.27 Y101.63 E2.6779 F1500	Draw circle segment
G1 X108.08 Y101.40 E2.6898 F1500	Draw circle segment
G1 X107.92 Y101.14 E2.7018 F1500	Draw circle segment
G1 X107.79 Y100.87 E2.7137 F1500	Draw circle segment
G1 X107.70 Y100.59 E2.7256 F1500	Draw circle segment
G1 X107.64 Y100.30 E2.7375 F1500	Draw circle segment
G1 X107.63 Y100.00 E2.7495 F1500	Draw circle segment
G1 X107.64 Y99.70 E2.7614 F1500	Draw circle segment
G1 X107.70 Y99.41 E2.7733 F1500	Draw circle segment
G1 X107.79 Y99.13 E2.7853 F1500	Draw circle segment
G1 X107.92 Y98.86 E2.7972 F1500	Draw circle segment
G1 X108.08 Y98.60 E2.8091 F1500	Draw circle segment
G1 X108.27 Y98.37 E2.8211 F1500	Draw circle segment
G1 X108.49 Y98.17 E2.8330 F1500	Draw circle segment
G1 X108.73 Y97.99 E2.8449 F1500	Draw circle segment
G1 X108.99 Y97.85 E2.8568 F1500	Draw circle segment
G1 X109.27 Y97.74 E2.8688 F1500	Draw circle segment
G1 X109.55 Y97.67 E2.8807 F1500	Draw circle segment
G1 X109.85 Y97.63 E2.8926 F1500	Draw circle segment
G1 X110.15 Y97.63 E2.9046 F1500	Draw circle segment
G1 X110.45 Y97.67 E2.9165 F1500	Draw circle segment
G1 X110.73 Y97.74 E2.9284 F1500	Draw circle segment
G1 X111.01 Y97.85 E2.9404 F1500	Draw circle segment
G1 X111.27 Y97.99 E2.9523 F1500	Draw circle segment
G1 X111.51 Y98.17 E2.9642 F1500	Draw circle segment
G1 X111.73 Y98.37 E2.9761 F1500	Draw circle segment
G1 X111.92 Y98.60 E2.9881 F1500	Draw circle segment
G1 X112.08 Y98.86 E3.0000 F1500	Draw circle segment
G1 X112.21 Y99.13 E3.0119 F1500	Draw circle segment
G1 X112.30 Y99.41 E3.0239 F1500	Draw circle segment
G1 X112.36 Y99.70 E3.0358 F1500	Draw circle segment
G1 X112.37 Y100.00 E3.0477 F1500	Draw circle segment
G1 X110.40 Y100.00 F1500	Move to start of infill
G1 X110.40 Y100.05 E3.0497	Draw infill segment
G1 X110.39 Y100.10 E3.0517	Draw infill segment
G1 X110.37 Y100.15 E3.0537	Draw infill segment
G1 X110.35 Y100.19 E3.0558	Draw infill segment
G1 X110.32 Y100.24 E3.0578	Draw infill segment
G1 X110.29 Y100.27 E3.0598	Draw infill segment
G1 X110.25 Y100.31 E3.0618	Draw infill segment
G1 X110.21 Y100.34 E3.0638	Draw infill segment
G1 X110.17 Y100.36 E3.0658	Draw infill segment
G1 X110.12 Y100.38 E3.0678	Draw infill segment
G1 X110.07 Y100.39 E3.0698	Draw infill segment
G1 X110.03 Y100.40 E3.0718	Draw infill segment
G1 X109.97 Y100.40 E3.0738	Draw infill segment
G1 X109.93 Y100.39 E3.0758	Draw infill segment
G1 X109.88 Y100.38 E3.0779	Draw infill segment
G1 X109.83 Y100.36 E3.0799	Draw infill segment
G1 X109.79 Y100.34 E3.0819	Draw infill segment
G1 X109.75 Y100.31 E3.0839	Draw infill segment
G1 X109.71 Y100.27 E3.0859	Draw infill segment
G1 X109.68 Y100.24 E3.0879	Draw infill segment
G1 X109.65 Y100.19 E3.0899	Draw infill segment
G1 X109.63 Y100.15 E3.0919	Draw infill segment
G1 X109.61 Y100.10 E3.0939	Draw infill segment
G1 X109.60 Y100.05 E3.0959	Draw infill segment
G1 X109.60 Y100.00 E3.0979	Draw infill segment
G1 X109.60 Y99.95 E3.1000	Draw infill segment
G1 X109.61 Y99.90 E3.1020	Draw infill segment
G1 X109.63 Y99.85 E3.1040	Draw infill segment
G1 X109.65 Y99.81 E3.1060	Draw infill segment
G1 X109.68 Y99.76 E3.1080	Draw infill segment
G1 X109.71 Y99.73 E3.1100	Draw infill segment
G1 X109.75 Y99.69 E3.1120	Draw infill segment
G1 X109.79 Y99.66 E3.1140	Draw infill segment
G1 X109.83 Y99.64 E3.1160	Draw infill segment
G1 X109.88 Y99.62 E3.1180	Draw infill segment
G1 X109.93 Y99.61 E3.1201	Draw infill segment
G1 X109.97 Y99.60 E3.1221	Draw infill segment
G1 X110.03 Y99.60 E3.1241	Draw infill segment
G1 X110.07 Y99.61 E3.1261	Draw infill segment
G1 X110.12 Y99.62 E3.1281	Draw infill segment
G1 X110.17 Y99.64 E3.1301	Draw infill segment
G1 X110.21 Y99.66 E3.1321	Draw infill segment
G1 X110.25 Y99.69 E3.1341	Draw infill segment
G1 X110.29 Y99.73 E3.1361	Draw infill segment
G1 X110.32 Y99.76 E3.1381	Draw infill segment
G1 X110.35 Y99.81 E3.1401	Draw infill segment
G1 X110.37 Y99.85 E3.1422	Draw infill segment
G1 X110.39 Y99.90 E3.1442	Draw infill segment
G1 X110.40 Y99.95 E3.1462	Draw infill segment
G1 X110.40 Y100.00 E3.1482	Draw infill segment
G1 X110.80 Y100.00 F1500	Move to start of infill
G1 X110.79 Y100.10 E3.1522	Draw infill segment
G1 X110.77 Y100.20 E3.1562	Draw infill segment
G1 X110.74 Y100.29 E3.1602	Draw infill segment
G1 X110.70 Y100.39 E3.1643	Draw infill segment
G1 X110.65 Y100.47 E3.1683	Draw infill segment
G1 X110.58 Y100.55 E3.1723	Draw infill segment
G1 X110.51 Y100.62 E3.1763	Draw infill segment
G1 X110.43 Y100.68 E3.1803	Draw infill segment
G1 X110.34 Y100.72 E3.1843	Draw infill segment
G1 X110.25 Y100.76 E3.1884	Draw infill segment
G1 X110.15 Y100.79 E3.1924	Draw infill segment
G1 X110.05 Y100.80 E3.1964	Draw infill segment
G1 X109.95 Y100.80 E3.2004	Draw infill segment
G1 X109.85 Y100.79 E3.2044	Draw infill segment
G1 X109.75 Y100.76 E3.2085	Draw infill segment
G1 X109.66 Y100.72 E3.2125	Draw infill segment
G1 X109.57 Y100.68 E3.2165	Draw infill segment
G1 X109.49 Y100.62 E3.2205	Draw infill segment
G1 X109.42 Y100.55 E3.2245	Draw infill segment
G1 X109.35 Y100.47 E3.2286	Draw infill segment
G1 X109.30 Y100.39 E3.2326	Draw infill segment
G1 X109.26 Y100.29 E3.2366	Draw infill segment
G1 X109.23 Y100.20 E3.2406	Draw infill segment
G1 X109.21 Y100.10 E3.2446	Draw infill segment
G1 X109.20 Y100.00 E3.2486	Draw infill segment
G1 X109.21 Y99.90 E3.2527	Draw infill segment
G1 X109.23 Y99.80 E3.2567	Draw infill segment
G1 X109.26 Y99.71 E3.2607	Draw infill segment
G1 X109.30 Y99.61 E3.2647	Draw infill segment
G1 X109.35 Y99.53 E3.2687	Draw infill segment
G1 X109.42 Y99.45 E3.2728	Draw infill segment
G1 X109.49 Y99.38 E3.2768	Draw infill segment
G1 X109.57 Y99.32 E3.2808	Draw infill segment
G1 X109.66 Y99.28 E3.2848	Draw infill segment
G1 X109.75 Y99.24 E3.2888	Draw infill segment
G1 X109.85 Y99.21 E3.2929	Draw infill segment
G1 X109.95 Y99.20 E3.2969	Draw infill segment
G1 X110.05 Y99.20 E3.3009	Draw infill segment
G1 X110.15 Y99.21 E3.3049	Draw infill segment
G1 X110.25 Y99.24 E3.3089	Draw infill segment
G1 X110.34 Y99.28 E3.3129	Draw infill segment
G1 X110.43 Y99.32 E3.3170	Draw infill segment
G1 X110.51 Y99.38 E3.3210	Draw infill segment
G1 X110.58 Y99.45 E3.3250	Draw infill segment
G1 X110.65 Y99.53 E3.3290	Draw infill segment
G1 X110.70 Y99.61 E3.3330	Draw infill segment
G1 X110.74 Y99.71 E3.3371	Draw infill segment
G1 X110.77 Y99.80 E3.3411	Draw infill segment
G1 X110.79 Y99.90 E3.3451	Draw infill segment
G1 X110.80 Y100.00 E3.3491	Draw infill segment
G1 X111.20 Y100.00 F1500	Move to start of infill
G1 X111.19 Y100.15 E3.3551	Draw infill segment
G1 X111.16 Y100.30 E3.3612	Draw infill segment
G1 X111.12 Y100.44 E3.3672	Draw infill segment
G1 X111.05 Y100.58 E3.3732	Draw infill segment
G1 X110.97 Y100.71 E3.3793	Draw infill segment
G1 X110.87 Y100.82 E3.3853	Draw infill segment
G1 X110.76 Y100.92 E3.3913	Draw infill segment
G1 X110.64 Y101.01 E3.3973	Draw infill segment
G1 X110.51 Y101.09 E3.4034	Draw infill segment
G1 X110.37 Y101.14 E3.4094	Draw infill segment
G1 X110.22 Y101.18 E3.4154	Draw infill segment
G1 X110.08 Y101.20 E3.4214	Draw infill segment
G1 X109.92 Y101.20 E3.4275	Draw infill segment
G1 X109.78 Y101.18 E3.4335	Draw infill segment
G1 X109.63 Y101.14 E3.4395	Draw infill segment
G1 X109.49 Y101.09 E3.4456	Draw infill segment
G1 X109.36 Y101.01 E3.4516	Draw infill segment
G1 X109.24 Y100.92 E3.4576	Draw infill segment
G1 X109.13 Y100.82 E3.4636	Draw infill segment
G1 X109.03 Y100.71 E3.4697	Draw infill segment
G1 X108.95 Y100.58 E3.4757	Draw infill segment
G1 X108.88 Y100.44 E3.4817	Draw infill segment
G1 X108.84 Y100.30 E3.4878	Draw infill segment
G1 X108.81 Y100.15 E3.4938	Draw infill segment
G1 X108.80 Y100.00 E3.4998	Draw infill segment
G1 X108.81 Y99.85 E3.5058	Draw infill segment
G1 X108.84 Y99.70 E3.5119	Draw infill segment
G1 X108.88 Y99.56 E3.5179	Draw infill segment
G1 X108.95 Y99.42 E3.5239	Draw infill segment
G1 X109.03 Y99.29 E3.5299	Draw infill segment
G1 X109.13 Y99.18 E3.5360	Draw infill segment
G1 X109.24 Y99.08 E3.5420	Draw infill segment
G1 X109.36 Y98.99 E3.5480	Draw infill segment
G1 X109.49 Y98.91 E3.5541	Draw infill segment
G1 X109.63 Y98.86 E3.5601	Draw infill segment
G1 X109.78 Y98.82 E3.5661	Draw infill segment
G1 X109.92 Y98.80 E3.5721	Draw infill segment
G1 X110.08 Y98.80 E3.5782	Draw infill segment
G1 X110.22 Y98.82 E3.5842	Draw infill segment
G1 X110.37 Y98.86 E3.5902	Draw infill segment
G1 X110.51 Y98.91 E3.5963	Draw infill segment
G1 X110.64 Y98.99 E3.6023	Draw infill segment
G1 X110.76 Y99.08 E3.6083	Draw infill segment
G1 X110.87 Y99.18 E3.6143	Draw infill segment
G1 X110.97 Y99.29 E3.6204	Draw infill segment
G1 X111.05 Y99.42 E3.6264	Draw infill segment
G1 X111.12 Y99.56 E3.6324	Draw infill segment
G1 X111.16 Y99.70 E3.6384	Draw infill segment
G1 X111.19 Y99.85 E3.6445	Draw infill segment
G1 X111.20 Y100.00 E3.6505	Draw infill segment
G1 X111.60 Y100.00 F1500	Move to start of infill
G1 X111.59 Y100.20 E3.6585	Draw infill segment
G1 X111.55 Y100.40 E3.6666	Draw infill segment
G1 X111.49 Y100.59 E3.6746	Draw infill segment
G1 X111.40 Y100.77 E3.6827	Draw infill segment
G1 X111.29 Y100.94 E3.6907	Draw infill segment
G1 X111.17 Y101.10 E3.6987	Draw infill segment
G1 X111.02 Y101.23 E3.7068	Draw infill segment
G1 X110.86 Y101.35 E3.7148	Draw infill segment
G1 X110.68 Y101.45 E3.7228	Draw infill segment
G1 X110.49 Y101.52 E3.7309	Draw infill segment
G1 X110.30 Y101.57 E3.7389	Draw infill segment
G1 X110.10 Y101.60 E3.7470	Draw infill segment
G1 X109.90 Y101.60 E3.7550	Draw infill segment
G1 X109.70 Y101.57 E3.7630	Draw infill segment
G1 X109.51 Y101.52 E3.7711	Draw infill segment
G1 X109.32 Y101.45 E3.7791	Draw infill segment
G1 X109.14 Y101.35 E3.7871	Draw infill segment
G1 X108.98 Y101.23 E3.7952	Draw infill segment
G1 X108.83 Y101.10 E3.8032	Draw infill segment
G1 X108.71 Y100.94 E3.8112	Draw infill segment
G1 X108.60 Y100.77 E3.8193	Draw infill segment
G1 X108.51 Y100.59 E3.8273	Draw infill segment
G1 X108.45 Y100.40 E3.8354	Draw infill segment
G1 X108.41 Y100.20 E3.8434	Draw infill segment
G1 X108.40 Y100.00 E3.8514	Draw infill segment
G1 X108.41 Y99.80 E3.8595	Draw infill segment
G1 X108.45 Y99.60 E3.8675	Draw infill segment
G1 X108.51 Y99.41 E3.8755	Draw infill segment
G1 X108.60 Y99.23 E3.8836	Draw infill segment
G1 X108.71 Y99.06 E3.8916	Draw infill segment
G1 X108.83 Y98.90 E3.8997	Draw infill segment
G1 X108.98 Y98.77 E3.9077	Draw infill segment
G1 X109.14 Y98.65 E3.9157	Draw infill segment
G1 X109.32 Y98.55 E3.9238	Draw infill segment
G1 X109.51 Y98.48 E3.9318	Draw infill segment
G1 X109.70 Y98.43 E3.9398	Draw infill segment
G1 X109.90 Y98.40 E3.9479	Draw infill segment
G1 X110.10 Y98.40 E3.9559	Draw infill segment
G1 X110.30 Y98.43 E3.9640	Draw infill segment
G1 X110.49 Y98.48 E3.9720	Draw infill segment
G1 X110.68 Y98.55 E3.9800	Draw infill segment
G1 X110.86 Y98.65 E3.9881	Draw infill segment
G1 X111.02 Y98.77 E3.9961	Draw infill segment
G1 X111.17 Y98.90 E4.0041	Draw infill segment
G1 X111.29 Y99.06 E4.0122	Draw infill segment
G1 X111.40 Y99.23 E4.0202	Draw infill segment
G1 X111.49 Y99.41 E4.0283	Draw infill segment
G1 X111.55 Y99.60 E4.0363	Draw infill segment
G1 X111.59 Y99.80 E4.0443	Draw infill segment
G1 X111.60 Y100.00 E4.0524	Draw infill segment
G1 X112.00 Y100.00 F1500	Move to start of infill
G1 X111.98 Y100.25 E4.0624	Draw infill segment
G1 X111.94 Y100.50 E4.0725	Draw infill segment
G1 X111.86 Y100.74 E4.0825	Draw infill segment
G1 X111.75 Y100.96 E4.0926	Draw infill segment
G1 X111.62 Y101.18 E4.1026	Draw infill segment
G1 X111.46 Y101.37 E4.1126	Draw infill segment
G1 X111.27 Y101.54 E4.1227	Draw infill segment
G1 X111.07 Y101.69 E4.1327	Draw infill segment
G1 X110.85 Y101.81 E4.1428	Draw infill segment
G1 X110.62 Y101.90 E4.1528	Draw infill segment
G1 X110.37 Y101.96 E4.1629	Draw infill segment
G1 X110.13 Y102.00 E4.1729	Draw infill segment
G1 X109.87 Y102.00 E4.1830	Draw infill segment
G1 X109.63 Y101.96 E4.1930	Draw infill segment
G1 X109.38 Y101.90 E4.2031	Draw infill segment
G1 X109.15 Y101.81 E4.2131	Draw infill segment
G1 X108.93 Y101.69 E4.2232	Draw infill segment
G1 X108.73 Y101.54 E4.2332	Draw infill segment
G1 X108.54 Y101.37 E4.2432	Draw infill segment
G1 X108.38 Y101.18 E4.2533	Draw infill segment
G1 X108.25 Y100.96 E4.2633	Draw infill segment
G1 X108.14 Y100.74 E4.2734	Draw infill segment
G1 X108.06 Y100.50 E4.2834	Draw infill segment
G1 X108.02 Y100.25 E4.2935	Draw infill segment
G1 X108.00 Y100.00 E4.3035	Draw infill segment
G1 X108.02 Y99.75 E4.3136	Draw infill segment
G1 X108.06 Y99.50 E4.3236	Draw infill segment
G1 X108.14 Y99.26 E4.3337	Draw infill segment
G1 X108.25 Y99.04 E4.3437	Draw infill segment
G1 X108.38 Y98.82 E4.3538	Draw infill segment
G1 X108.54 Y98.63 E4.3638	Draw infill segment
G1 X108.73 Y98.46 E4.3739	Draw infill segment
G1 X108.93 Y98.31 E4.3839	Draw infill segment
G1 X109.15 Y98.19 E4.3939	Draw infill segment
G1 X109.38 Y98.10 E4.4040	Draw infill segment
G1 X109.63 Y98.04 E4.4140	Draw infill segment
G1 X109.87 Y98.00 E4.4241	Draw infill segment
G1 X110.13 Y98.00 E4.4341	Draw infill segment
G1 X110.37 Y98.04 E4.4442	Draw infill segment
G1 X110.62 Y98.10 E4.4542	Draw infill segment
G1 X110.85 Y98.19 E4.4643	Draw infill segment
G1 X111.07 Y98.31 E4.4743	Draw infill segment
G1 X111.27 Y98.46 E4.4844	Draw infill segment
G1 X111.46 Y98.63 E4.4944	Draw infill segment
G1 X111.62 Y98.82 E4.5045	Draw infill segment
G1 X111.75 Y99.04 E4.5145	Draw infill segment
G1 X111.86 Y99.26 E4.5245	Draw infill segment
G1 X111.94 Y99.50 E4.5346	Draw infill segment
G1 X111.98 Y99.75 E4.5446	Draw infill segment
G1 X112.00 Y100.00 E4.5547	Draw infill segment
	Layer 5
G1 Z0.80 F300	Move to layer height
G1 X112.71 Y100.00 F1500	Move to start of layer
G1 X112.71 Y100.00 F1500	Move to start of circle
G1 X112.69 Y100.34 E4.5683 F1500	Draw circle segment
G1 X112.63 Y100.67 E4.5819 F1500	Draw circle segment
G1 X112.52 Y101.00 E4.5956 F1500	Draw circle segment
G1 X112.38 Y101.31 E4.6092 F1500	Draw circle segment
G1 X112.19 Y101.59 E4.6228 F1500	Draw circle segment
G1 X111.98 Y101.86 E4.6365 F1500	Draw circle segment
G1 X111.73 Y102.09 E4.6501 F1500	Draw circle segment
G1 X111.45 Y102.29 E4.6637 F1500	Draw circle segment
G1 X111.16 Y102.45 E4.6773 F1500	Draw circle segment
G1 X110.84 Y102.58 E4.6910 F1500	Draw circle segment
G1 X110.51 Y102.66 E4.7046 F1500	Draw circle segment
G1 X110.17 Y102.71 E4.7182 F1500	Draw circle segment
G1 X109.83 Y102.71 E4.7318 F1500	Draw circle segment
G1 X109.49 Y102.66 E4.7455 F1500	Draw circle segment
G1 X109.16 Y102.58 E4.7591 F1500	Draw circle segment
G1 X108.84 Y102.45 E4.7727 F1500	Draw circle segment
G1 X108.55 Y102.29 E4.7864 F1500	Draw circle segment
G1 X108.27 Y102.09 E4.8000 F1500	Draw circle segment
G1 X108.02 Y101.86 E4.8136 F1500	Draw circle segment
G1 X107.81 Y101.59 E4.8272 F1500	Draw circle segment
G1 X107.62 Y101.31 E4.8409 F1500	Draw circle segment
G1 X107.48 Y101.00 E4.8545 F1500	Draw circle segment
G1 X107.37 Y100.67 E4.8681 F1500	Draw circle segment
G1 X107.31 Y100.34 E4.8818 F1500	Draw circle segment
G1 X107.29 Y100.00 E4.8954 F1500	Draw circle segment
G1 X107.31 Y99.66 E4.9090 F1500	Draw circle segment
G1 X107.37 Y99.33 E4.9226 F1500	Draw circle segment
G1 X107.48 Y99.00 E4.9363 F1500	Draw circle segment
G1 X107.62 Y98.69 E4.9499 F1500	Draw circle segment
G1 X107.81 Y98.41 E4.9635 F1500	Draw circle segment
G1 X108.02 Y98.14 E4.9771 F1500	Draw circle segment
G1 X108.27 Y97.91 E4.9908 F1500	Draw circle segment
G1 X108.55 Y97.71 E5.0044 F1500	Draw circle segment
G1 X108.84 Y97.55 E5.0180 F1500	Draw circle segment
G1 X109.16 Y97.42 E5.0317 F1500	Draw circle segment
G1 X109.49 Y97.34 E5.0453 F1500	Draw circle segment
G1 X109.83 Y97.29 E5.0589 F1500	Draw circle segment
G1 X110.17 Y97.29 E5.0725 F1500	Draw circle segment
G1 X110.51 Y97.34 E5.0862 F1500	Draw circle segment
G1 X110.84 Y97.42 E5.0998 F1500	Draw circle segment
G1 X111.16 Y97.55 E5.1134 F1500	Draw circle segment
G1 X111.45 Y97.71 E5.1271 F1500	Draw circle segment
G1 X111.73 Y97.91 E5.1407 F1500	Draw circle segment
G1 X111.98 Y98.14 E5.1543 F1500	Draw circle segment
G1 X112.19 Y98.41 E5.1679 F1500	Draw circle segment
G1 X112.38 Y98.69 E5.1816 F1500	Draw circle segment
G1 X112.52 Y99.00 E5.1952 F1500	Draw circle segment
G1 X112.63 Y99.33 E5.2088 F1500	Draw circle segment
G1 X112.69 Y99.66 E5.2224 F1500	Draw circle segment
G1 X112.71 Y100.00 E5.2361 F1500	Draw circle segment
G1 X110.40 Y100.00 F1500	Move to start of infill
G1 X110.40 Y100.05 E5.2381	Draw infill segment
G1 X110.39 Y100.10 E5.2401	Draw infill segment
G1 X110.37 Y100.15 E5.2421	Draw infill segment
G1 X110.35 Y100.19 E5.2441	Draw infill segment
G1 X110.32 Y100.24 E5.2461	Draw infill segment
G1 X110.29 Y100.27 E5.2481	Draw infill segment
G1 X110.25 Y100.31 E5.2501	Draw infill segment
G1 X110.21 Y100.34 E5.2521	Draw infill segment
G1 X110.17 Y100.36 E5.2542	Draw infill segment
G1 X110.12 Y100.38 E5.2562	Draw infill segment
G1 X110.07 Y100.39 E5.2582	Draw infill segment
G1 X110.03 Y100.40 E5.2602	Draw infill segment
G1 X109.97 Y100.40 E5.2622	Draw infill segment
G1 X109.93 Y100.39 E5.2642	Draw infill segment
G1 X109.88 Y100.38 E5.2662	Draw infill segment
G1 X109.83 Y100.36 E5.2682	Draw infill segment
G1 X109.79 Y100.34 E5.2702	Draw infill segment
G1 X109.75 Y100.31 E5.2722	Draw infill segment
G1 X109.71 Y100.27 E5.2743	Draw infill segment
G1 X109.68 Y100.24 E5.2763	Draw infill segment
G1 X109.65 Y100.19 E5.2783	Draw infill segment
G1 X109.63 Y100.15 E5.2803	Draw infill segment
G1 X109.61 Y100.10 E5.2823	Draw infill segment
G1 X109.60 Y100.05 E5.2843	Draw infill segment
G1 X109.60 Y100.00 E5.2863	Draw infill segment
G1 X109.60 Y99.95 E5.2883	Draw infill segment
G1 X109.61 Y99.90 E5.2903	Draw infill segment
G1 X109.63 Y99.85 E5.2923	Draw infill segment
G1 X109.65 Y99.81 E5.2943	Draw infill segment
G1 X109.68 Y99.76 E5.2964	Draw infill segment
G1 X109.71 Y99.73 E5.2984	Draw infill segment
G1 X109.75 Y99.69 E5.3004	Draw infill segment
G1 X109.79 Y99.66 E5.3024	Draw infill segment
G1 X109.83 Y99.64 E5.3044	Draw infill segment
G1 X109.88 Y99.62 E5.3064	Draw infill segment
G1 X109.93 Y99.61 E5.3084	Draw infill segment
G1 X109.97 Y99.60 E5.3104	Draw infill segment
G1 X110.03 Y99.60 E5.3124	Draw infill segment
G1 X110.07 Y99.61 E5.3144	Draw infill segment
G1 X110.12 Y99.62 E5.3164	Draw infill segment
G1 X110.17 Y99.64 E5.3185	Draw infill segment
G1 X110.21 Y99.66 E5.3205	Draw infill segment
G1 X110.25 Y99.69 E5.3225	Draw infill segment
G1 X110.29 Y99.73 E5.3245	Draw infill segment
G1 X110.32 Y99.76 E5.3265	Draw infill segment
G1 X110.35 Y99.81 E5.3285	Draw infill segment
G1 X110.37 Y99.85 E5.3305	Draw infill segment
G1 X110.39 Y99.90 E5.3325	Draw infill segment
G1 X110.40 Y99.95 E5.3345	Draw infill segment
G1 X110.40 Y100.00 E5.3365	Draw infill segment
G1 X110.80 Y100.00 F1500	Move to start of infill
G1 X110.79 Y100.10 E5.3406	Draw infill segment
G1 X110.77 Y100.20 E5.3446	Draw infill segment
G1 X110.74 Y100.29 E5.3486	Draw infill segment
G1 X110.70 Y100.39 E5.3526	Draw infill segment
G1 X110.65 Y100.47 E5.3566	Draw infill segment
G1 X110.58 Y100.55 E5.3607	Draw infill segment
G1 X110.51 Y100.62 E5.3647	Draw infill segment
G1 X110.43 Y100.68 E5.3687	Draw infill segment
G1 X110.34 Y100.72 E5.3727	Draw infill segment
G1 X110.25 Y100.76 E5.3767	Draw infill segment
G1 X110.15 Y100.79 E5.3807	Draw infill segment
G1 X110.05 Y100.80 E5.3848	Draw infill segment
G1 X109.95 Y100.80 E5.3888	Draw infill segment
G1 X109.85 Y100.79 E5.3928	Draw infill segment
G1 X109.75 Y100.76 E5.3968	Draw infill segment
G1 X109.66 Y100.72 E5.4008	Draw infill segment
G1 X109.57 Y100.68 E5.4049	Draw infill segment
G1 X109.49 Y100.62 E5.4089	Draw infill segment
G1 X109.42 Y100.55 E5.4129	Draw infill segment
G1 X109.35 Y100.47 E5.4169	Draw infill segment
G1 X109.30 Y100.39 E5.4209	Draw infill segment
G1 X109.26 Y100.29 E5.4249	Draw infill segment
G1 X109.23 Y100.20 E5.4290	Draw infill segment
G1 X109.21 Y100.10 E5.4330	Draw infill segment
G1 X109.20 Y100.00 E5.4370	Draw infill segment
G1 X109.21 Y99.90 E5.4410	Draw infill segment
G1 X109.23 Y99.80 E5.4450	Draw infill segment
G1 X109.26 Y99.71 E5.4491	Draw infill segment
G1 X109.30 Y99.61 E5.4531	Draw infill segment
G1 X109.35 Y99.53 E5.4571	Draw infill segment
G1 X109.42 Y99.45 E5.4611	Draw infill segment
G1 X109.49 Y99.38 E5.4651	Draw infill segment
G1 X109.57 Y99.32 E5.4692	Draw infill segment
G1 X109.66 Y99.28 E5.4732	Draw infill segment
G1 X109.75 Y99.24 E5.4772	Draw infill segment
G1 X109.85 Y99.21 E5.4812	Draw infill segment
G1 X109.95 Y99.20 E5.4852	Draw infill segment
G1 X110.05 Y99.20 E5.4892	Draw infill segment
G1 X110.15 Y99.21 E5.4933	Draw infill segment
G1 X110.25 Y99.24 E5.4973	Draw infill segment
G1 X110.34 Y99.28 E5.5013	Draw infill segment
G1 X110.43 Y99.32 E5.5053	Draw infill segment
G1 X110.51 Y99.38 E5.5093	Draw infill segment
G1 X110.58 Y99.45 E5.5134	Draw infill segment
G1 X110.65 Y99.53 E5.5174	Draw infill segment
G1 X110.70 Y99.61 E5.5214	Draw infill segment
G1 X110.74 Y99.71 E5.5254	Draw infill segment
G1 X110.77 Y99.80 E5.5294	Draw infill segment
G1 X110.79 Y99.90 E5.5335	Draw infill segment
G1 X110.80 Y100.00 E5.5375	Draw infill segment
G1 X111.20 Y100.00 F1500	Move to start of infill
G1 X111.19 Y100.15 E5.5435	Draw infill segment
G1 X111.16 Y100.30 E5.5495	Draw infill segment
G1 X111.12 Y100.44 E5.5556	Draw infill segment
G1 X111.05 Y100.58 E5.5616	Draw infill segment
G1 X110.97 Y100.71 E5.5676	Draw infill segment
G1 X110.87 Y100.82 E5.5736	Draw infill segment
G1 X110.76 Y100.92 E5.5797	Draw infill segment
G1 X110.64 Y101.01 E5.5857	Draw infill segment
G1 X110.51 Y101.09 E5.5917	Draw infill segment
G1 X110.37 Y101.14 E5.5977	Draw infill segment
G1 X110.22 Y101.18 E5.6038	Draw infill segment
G1 X110.08 Y101.20 E5.6098	Draw infill segment
G1 X109.92 Y101.20 E5.6158	Draw infill segment
G1 X109.78 Y101.18 E5.6219	Draw infill segment
G1 X109.63 Y101.14 E5.6279	Draw infill segment
G1 X109.49 Y101.09 E5.6339	Draw infill segment
G1 X109.36 Y101.01 E5.6399	Draw infill segment
G1 X109.24 Y100.92 E5.6460	Draw infill segment
G1 X109.13 Y100.82 E5.6520	Draw infill segment
G1 X109.03 Y100.71 E5.6580	Draw infill segment
G1 X108.95 Y100.58 E5.6641	Draw infill segment
G1 X108.88 Y100.44 E5.6701	Draw infill segment
G1 X108.84 Y100.30 E5.6761	Draw infill segment
G1 X108.81 Y100.15 E5.6821	Draw infill segment
G1 X108.80 Y100.00 E5.6882	Draw infill segment
G1 X108.81 Y99.85 E5.6942	Draw infill segment
G1 X108.84 Y99.70 E5.7002	Draw infill segment
G1 X108.88 Y99.56 E5.7062	Draw infill segment
G1 X108.95 Y99.42 E5.7123	Draw infill segment
G1 X109.03 Y99.29 E5.7183	Draw infill segment
G1 X109.13 Y99.18 E5.7243	Draw infill segment
G1 X109.24 Y99.08 E5.7304	Draw infill segment
G1 X109.36 Y98.99 E5.7364	Draw infill segment
G1 X109.49 Y98.91 E5.7424	Draw infill segment
G1 X109.63 Y98.86 E5.7484	Draw infill segment
G1 X109.78 Y98.82 E5.7545	Draw infill segment
G1 X109.92 Y98.80 E5.7605	Draw infill segment
G1 X110.08 Y98.80 E5.7665	Draw infill segment
G1 X110.22 Y98.82 E5.7726	Draw infill segment
G1 X110.37 Y98.86 E5.7786	Draw infill segment
G1 X110.51 Y98.91 E5.7846	Draw infill segment
G1 X110.64 Y98.99 E5.7906	Draw infill segment
G1 X110.76 Y99.08 E5.7967	Draw infill segment
G1 X110.87 Y99.18 E5.8027	Draw infill segment
G1 X110.97 Y99.29 E5.8087	Draw infill segment
G1 X111.05 Y99.42 E5.8148	Draw infill segment
G1 X111.12 Y99.56 E5.8208	Draw infill segment
G1 X111.16 Y99.70 E5.8268	Draw infill segment
G1 X111.19 Y99.85 E5.8328	Draw infill segment
G1 X111.20 Y100.00 E5.8389	Draw infill segment
G1 X111.60 Y100.00 F1500	Move to start of infill
G1 X111.59 Y100.20 E5.8469	Draw infill segment
G1 X111.55 Y100.40 E5.8549	Draw infill segment
G1 X111.49 Y100.59 E5.8630	Draw infill segment
G1 X111.40 Y100.77 E5.8710	Draw infill segment
G1 X111.29 Y100.94 E5.8790	Draw infill segment
G1 X111.17 Y101.10 E5.8871	Draw infill segment
G1 X111.02 Y101.23 E5.8951	Draw infill segment
G1 X110.86 Y101.35 E5.9032	Draw infill segment
G1 X110.68 Y101.45 E5.9112	Draw infill segment
G1 X110.49 Y101.52 E5.9192	Draw infill segment
G1 X110.30 Y101.57 E5.9273	Draw infill segment
G1 X110.10 Y101.60 E5.9353	Draw infill segment
G1 X109.90 Y101.60 E5.9433	Draw infill segment
G1 X109.70 Y101.57 E5.9514	Draw infill segment
G1 X109.51 Y101.52 E5.9594	Draw infill segment
G1 X109.32 Y101.45 E5.9675	Draw infill segment
G1 X109.14 Y101.35 E5.9755	Draw infill segment
G1 X108.98 Y101.23 E5.9835	Draw infill segment
G1 X108.83 Y101.10 E5.9916	Draw infill segment
G1 X108.71 Y100.94 E5.9996	Draw infill segment
G1 X108.60 Y100.77 E6.0076	Draw infill segment
G1 X108.51 Y100.59 E6.0157	Draw infill segment
G1 X108.45 Y100.40 E6.0237	Draw infill segment
G1 X108.41 Y100.20 E6.0318	Draw infill segment
G1 X108.40 Y100.00 E6.0398	Draw infill segment
G1 X108.41 Y99.80 E6.0478	Draw infill segment
G1 X108.45 Y99.60 E6.0559	Draw infill segment
G1 X108.51 Y99.41 E6.0639	Draw infill segment
G1 X108.60 Y99.23 E6.0719	Draw infill segment
G1 X108.71 Y99.06 E6.0800	Draw infill segment
G1 X108.83 Y98.90 E6.0880	Draw infill segment
G1 X108.98 Y98.77 E6.0961	Draw infill segment
G1 X109.14 Y98.65 E6.1041	Draw infill segment
G1 X109.32 Y98.55 E6.1121	Draw infill segment
G1 X109.51 Y98.48 E6.1202	Draw infill segment
G1 X109.70 Y98.43 E6.1282	Draw infill segment
G1 X109.90 Y98.40 E6.1362	Draw infill segment
G1 X110.10 Y98.40 E6.1443	Draw infill segment
G1 X110.30 Y98.43 E6.1523	Draw infill segment
G1 X110.49 Y98.48 E6.1604	Draw infill segment
G1 X110.68 Y98.55 E6.1684	Draw infill segment
G1 X110.86 Y98.65 E6.1764	Draw infill segment
G1 X111.02 Y98.77 E6.1845	Draw infill segment
G1 X111.17 Y98.90 E6.1925	Draw infill segment
G1 X111.29 Y99.06 E6.2005	Draw infill segment
G1 X111.40 Y99.23 E6.2086	Draw infill segment
G1 X111.49 Y99.41 E6.2166	Draw infill segment
G1 X111.55 Y99.60 E6.2246	Draw infill segment
G1 X111.59 Y99.80 E6.2327	Draw infill segment
G1 X111.60 Y100.00 E6.2407	Draw infill segment
G1 X112.00 Y100.00 F1500	Move to start of infill
G1 X111.98 Y100.25 E6.2508	Draw infill segment
G1 X111.94 Y100.50 E6.2608	Draw infill segment
G1 X111.86 Y100.74 E6.2709	Draw infill segment
G1 X111.75 Y100.96 E6.2809	Draw infill segment
G1 X111.62 Y101.18 E6.2910	Draw infill segment
G1 X111.46 Y101.37 E6.3010	Draw infill segment
G1 X111.27 Y101.54 E6.3110	Draw infill segment
G1 X111.07 Y101.69 E6.3211	Draw infill segment
G1 X110.85 Y101.81 E6.3311	Draw infill segment
G1 X110.62 Y101.90 E6.3412	Draw infill segment
G1 X110.37 Y101.96 E6.3512	Draw infill segment
G1 X110.13 Y102.00 E6.3613	Draw infill segment
G1 X109.87 Y102.00 E6.3713	Draw infill segment
G1 X109.63 Y101.96 E6.3814	Draw infill segment
G1 X109.38 Y101.90 E6.3914	Draw infill segment
G1 X109.15 Y101.81 E6.4015	Draw infill segment
G1 X108.93 Y101.69 E6.4115	Draw infill segment
G1 X108.73 Y101.54 E6.4216	Draw infill segment
G1 X108.54 Y101.37 E6.4316	Draw infill segment
G1 X108.38 Y101.18 E6.4417	Draw infill segment
G1 X108.25 Y100.96 E6.4517	Draw infill segment
G1 X108.14 Y100.74 E6.4617	Draw infill segment
G1 X108.06 Y100.50 E6.4718	Draw infill segment
G1 X108.02 Y100.25 E6.4818	Draw infill segment
G1 X108.00 Y100.00 E6.4919	Draw infill segment
G1 X108.02 Y99.75 E6.5019	Draw infill segment
G1 X108.06 Y99.50 E6.5120	Draw infill segment
G1 X108.14 Y99.26 E6.5220	Draw infill segment
G1 X108.25 Y99.04 E6.5321	Draw infill segment
G1 X108.38 Y98.82 E6.5421	Draw infill segment
G1 X108.54 Y98.63 E6.5522	Draw infill segment
G1 X108.73 Y98.46 E6.5622	Draw infill segment
G1 X108.93 Y98.31 E6.5723	Draw infill segment
G1 X109.15 Y98.19 E6.5823	Draw infill segment
G1 X109.38 Y98.10 E6.5923	Draw infill segment
G1 X109.63 Y98.04 E6.6024	Draw infill segment
G1 X109.87 Y98.00 E6.6124	Draw infill segment
G1 X110.13 Y98.00 E6.6225	Draw infill segment
G1 X110.37 Y98.04 E6.6325	Draw infill segment
G1 X110.62 Y98.10 E6.6426	Draw infill segment
G1 X110.85 Y98.19 E6.6526	Draw infill segment
G1 X111.07 Y98.31 E6.6627	Draw infill segment
G1 X111.27 Y98.46 E6.6727	Draw infill segment
G1 X111.46 Y98.63 E6.6828	Draw infill segment
G1 X111.62 Y98.82 E6.6928	Draw infill segment
G1 X111.75 Y99.04 E6.7029	Draw infill segment
G1 X111.86 Y99.26 E6.7129	Draw infill segment
G1 X111.94 Y99.50 E6.7230	Draw infill segment
G1 X111.98 Y99.75 E6.7330	Draw infill segment
G1 X112.00 Y100.00 E6.7430	Draw infill segment
G1 X112.40 Y100.00 F1500	Move to start of infill
G1 X112.38 Y100.30 E6.7551	Draw infill segment
G1 X112.32 Y100.60 E6.7672	Draw infill segment
G1 X112.23 Y100.88 E6.7792	Draw infill segment
G1 X112.10 Y101.16 E6.7913	Draw infill segment
G1 X111.94 Y101.41 E6.8033	Draw infill segment
G1 X111.75 Y101.64 E6.8154	Draw infill segment
G1 X111.53 Y101.85 E6.8274	Draw infill segment
G1 X111.29 Y102.03 E6.8395	Draw infill segment
G1 X111.02 Y102.17 E6.8515	Draw infill segment
G1 X110.74 Y102.28 E6.8636	Draw infill segment
G1 X110.45 Y102.36 E6.8757	Draw infill segment
G1 X110.15 Y102.40 E6.8877	Draw infill segment
G1 X109.85 Y102.40 E6.8998	Draw infill segment
G1 X109.55 Y102.36 E6.9118	Draw infill segment
G1 X109.26 Y102.28 E6.9239	Draw infill segment
G1 X108.98 Y102.17 E6.9359	Draw infill segment
G1 X108.71 Y102.03 E6.9480	Draw infill segment
G1 X108.47 Y101.85 E6.9601	Draw infill segment
G1 X108.25 Y101.64 E6.9721	Draw infill segment
G1 X108.06 Y101.41 E6.9842	Draw infill segment
G1 X107.90 Y101.16 E6.9962	Draw infill segment
G1 X107.77 Y100.88 E7.0083	Draw infill segment
G1 X107.68 Y100.60 E7.0203	Draw infill segment
G1 X107.62 Y100.30 E7.0324	Draw infill segment
G1 X107.60 Y100.00 E7.0444	Draw infill segment
G1 X107.62 Y99.70 E7.0565	Draw infill segment
G1 X107.68 Y99.40 E7.0686	Draw infill segment
G1 X107.77 Y99.12 E7.0806	Draw infill segment
G1 X107.90 Y98.84 E7.0927	Draw infill segment
G1 X108.06 Y98.59 E7.1047	Draw infill segment
G1 X108.25 Y98.36 E7.1168	Draw infill segment
G1 X108.47 Y98.15 E7.1288	Draw infill segment
G1 X108.71 Y97.97 E7.1409	Draw infill segment
G1 X108.98 Y97.83 E7.1529	Draw infill segment
G1 X109.26 Y97.72 E7.1650	Draw infill segment
G1 X109.55 Y97.64 E7.1771	Draw infill segment
G1 X109.85 Y97.60 E7.1891	Draw infill segment
G1 X110.15 Y97.60 E7.2012	Draw infill segment
G1 X110.45 Y97.64 E7.2132	Draw infill segment
G1 X110.74 Y97.72 E7.2253	Draw infill segment
G1 X111.02 Y97.83 E7.2373	Draw infill segment
G1 X111.29 Y97.97 E7.2494	Draw infill segment
G1 X111.53 Y98.15 E7.2614	Draw infill segment
G1 X111.75 Y98.36 E7.2735	Draw infill segment
G1 X111.94 Y98.59 E7.2856	Draw infill segment
G1 X112.10 Y98.84 E7.2976	Draw infill segment
G1 X112.23 Y99.12 E7.3097	Draw infill segment
G1 X112.32 Y99.40 E7.3217	Draw infill segment
G1 X112.38 Y99.70 E7.3338	Draw infill segment
G1 X112.40 Y100.00 E7.3458	Draw infill segment
	Layer 6
G1 Z1.00 F300	Move to layer height
G1 X113.00 Y100.00 F1500	Move to start of layer
G1 X113.00 Y100.00 F1500	Move to start of circle
G1 X112.98 Y100.38 E7.3609 F1500	Draw circle segment
G1 X112.91 Y100.75 E7.3760 F1500	Draw circle segment
G1 X112.79 Y101.10 E7.3910 F1500	Draw circle segment
G1 X112.63 Y101.45 E7.4061 F1500	Draw circle segment
G1 X112.43 Y101.76 E7.4212 F1500	Draw circle segment
G1 X112.19 Y102.05 E7.4363 F1500	Draw circle segment
G1 X111.91 Y102.31 E7.4513 F1500	Draw circle segment
G1 X111.61 Y102.53 E7.4664 F1500	Draw circle segment
G1 X111.28 Y102.71 E7.4815 F1500	Draw circle segment
G1 X110.93 Y102.85 E7.4965 F1500	Draw circle segment
G1 X110.56 Y102.95 E7.5116 F1500	Draw circle segment
G1 X110.19 Y102.99 E7.5267 F1500	Draw circle segment
G1 X109.81 Y102.99 E7.5417 F1500	Draw circle segment
G1 X109.44 Y102.95 E7.5568 F1500	Draw circle segment
G1 X109.07 Y102.85 E7.5719 F1500	Draw circle segment
G1 X108.72 Y102.71 E7.5870 F1500	Draw circle segment
G1 X108.39 Y102.53 E7.6020 F1500	Draw circle segment
G1 X108.09 Y102.31 E7.6171 F1500	Draw circle segment
G1 X107.81 Y102.05 E7.6322 F1500	Draw circle segment
G1 X107.57 Y101.76 E7.6472 F1500	Draw circle segment
G1 X107.37 Y101.45 E7.6623 F1500	Draw circle segment
G1 X107.21 Y101.10 E7.6774 F1500	Draw circle segment
G1 X107.09 Y100.75 E7.6924 F1500	Draw circle segment
G1 X107.02 Y100.38 E7.7075 F1500	Draw circle segment
G1 X107.00 Y100.00 E7.7226 F1500	Draw circle segment
G1 X107.02 Y99.62 E7.7376 F1500	Draw circle segment
G1 X107.09 Y99.25 E7.7527 F1500	Draw circle segment
G1 X107.21 Y98.90 E7.7678 F1500	Draw circle segment
G1 X107.37 Y98.55 E7.7829 F1500	Draw circle segment
G1 X107.57 Y98.24 E7.7979 F1500	Draw circle segment
G1 X107.81 Y97.95 E7.8130 F1500	Draw circle segment
G1 X108.09 Y97.69 E7.8281 F1500	Draw circle segment
G1 X108.39 Y97.47 E7.8431 F1500	Draw circle segment
G1 X108.72 Y97.29 E7.8582 F1500	Draw circle segment
G1 X109.07 Y97.15 E7.8733 F1500	Draw circle segment
G1 X109.44 Y97.05 E7.8883 F1500	Draw circle segment
G1 X109.81 Y97.01 E7.9034 F1500	Draw circle segment
G1 X110.19 Y97.01 E7.9185 F1500	Draw circle segment
G1 X110.56 Y97.05 E7.9336 F1500	Draw circle segment
G1 X110.93 Y97.15 E7.9486 F1500	Draw circle segment
G1 X111.28 Y97.29 E7.9637 F1500	Draw circle segment
G1 X111.61 Y97.47 E7.9788 F1500	Draw circle segment
G1 X111.91 Y97.69 E7.9938 F1500	Draw circle segment
G1 X112.19 Y97.95 E8.0089 F1500	Draw circle segment
G1 X112.43 Y98.24 E8.0240 F1500	Draw circle segment
G1 X112.63 Y98.55 E8.0390 F1500	Draw circle segment
G1 X112.79 Y98.90 E8.0541 F1500	Draw circle segment
G1 X112.91 Y99.25 E8.0692 F1500	Draw circle segment
G1 X112.98 Y99.62 E8.0843 F1500	Draw circle segment
G1 X113.00 Y100.00 E8.0993 F1500	Draw circle segment
G1 X110.40 Y100.00 F1500	Move to start of infill
G1 X110.40 Y100.05 E8.1013	Draw infill segment
G1 X110.39 Y100.10 E8.1033	Draw infill segment
G1 X110.37 Y100.15 E8.1053	Draw infill segment
G1 X110.35 Y100.19 E8.1074	Draw infill segment
G1 X110.32 Y100.24 E8.1094	Draw infill segment
G1 X110.29 Y100.27 E8.1114	Draw infill segment
G1 X110.25 Y100.31 E8.1134	Draw infill segment
G1 X110.21 Y100.34 E8.1154	Draw infill segment
G1 X110.17 Y100.36 E8.1174	Draw infill segment
G1 X110.12 Y100.38 E8.1194	Draw infill segment
G1 X110.07 Y100.39 E8.1214	Draw infill segment
G1 X110.03 Y100.40 E8.1234	Draw infill segment
G1 X109.97 Y100.40 E8.1254	Draw infill segment
G1 X109.93 Y100.39 E8.1275	Draw infill segment
G1 X109.88 Y100.38 E8.1295	Draw infill segment
G1 X109.83 Y100.36 E8.1315	Draw infill segment
G1 X109.79 Y100.34 E8.1335	Draw infill segment
G1 X109.75 Y100.31 E8.1355	Draw infill segment
G1 X109.71 Y100.27 E8.1375	Draw infill segment
G1 X109.68 Y100.24 E8.1395	Draw infill segment
G1 X109.65 Y100.19 E8.1415	Draw infill segment
G1 X109.63 Y100.15 E8.1435	Draw infill segment
G1 X109.61 Y100.10 E8.1455	Draw infill segment
G1 X109.60 Y100.05 E8.1475	Draw infill segment
G1 X109.60 Y100.00 E8.1496	Draw infill segment
G1 X109.60 Y99.95 E8.1516	Draw infill segment
G1 X109.61 Y99.90 E8.1536	Draw infill segment
G1 X109.63 Y99.85 E8.1556	Draw infill segment
G1 X109.65 Y99.81 E8.1576	Draw infill segment
G1 X109.68 Y99.76 E8.1596	Draw infill segment
G1 X109.71 Y99.73 E8.1616	Draw infill segment
G1 X109.75 Y99.69 E8.1636	Draw infill segment
G1 X109.79 Y99.66 E8.1656	Draw infill segment
G1 X109.83 Y99.64 E8.1676	Draw infill segment
G1 X109.88 Y99.62 E8.1696	Draw infill segment
G1 X109.93 Y99.61 E8.1717	Draw infill segment
G1 X109.97 Y99.60 E8.1737	Draw infill segment
G1 X110.03 Y99.60 E8.1757	Draw infill segment
G1 X110.07 Y99.61 E8.1777	Draw infill segment
G1 X110.12 Y99.62 E8.1797	Draw infill segment
G1 X110.17 Y99.64 E8.1817	Draw infill segment
G1 X110.21 Y99.66 E8.1837	Draw infill segment
G1 X110.25 Y99.69 E8.1857	Draw infill segment
G1 X110.29 Y99.73 E8.1877	Draw infill segment
G1 X110.32 Y99.76 E8.1897	Draw infill segment
G1 X110.35 Y99.81 E8.1917	Draw infill segment
G1 X110.37 Y99.85 E8.1938	Draw infill segment
G1 X110.39 Y99.90 E8.1958	Draw infill segment
G1 X110.40 Y99.95 E8.1978	Draw infill segment
G1 X110.40 Y100.00 E8.1998	Draw infill segment
G1 X110.80 Y100.00 F1500	Move to start of infill
G1 X110.79 Y100.10 E8.2038	Draw infill segment
G1 X110.77 Y100.20 E8.2078	Draw infill segment
G1 X110.74 Y100.29 E8.2118	Draw infill segment
G1 X110.70 Y100.39 E8.2159	Draw infill segment
G1 X110.65 Y100.47 E8.2199	Draw infill segment
G1 X110.58 Y100.55 E8.2239	Draw infill segment
G1 X110.51 Y100.62 E8.2279	Draw infill segment
G1 X110.43 Y100.68 E8.2319	Draw infill segment
G1 X110.34 Y100.72 E8.2360	Draw infill segment
G1 X110.25 Y100.76 E8.2400	Draw infill segment
G1 X110.15 Y100.79 E8.2440	Draw infill segment
G1 X110.05 Y100.80 E8.2480	Draw infill segment
G1 X109.95 Y100.80 E8.2520	Draw infill segment
G1 X109.85 Y100.79 E8.2560	Draw infill segment
G1 X109.75 Y100.76 E8.2601	Draw infill segment
G1 X109.66 Y100.72 E8.2641	Draw infill segment
G1 X109.57 Y100.68 E8.2681	Draw infill segment
G1 X109.49 Y100.62 E8.2721	Draw infill segment
G1 X109.42 Y100.55 E8.2761	Draw infill segment
G1 X109.35 Y100.47 E8.2802	Draw infill segment
G1 X109.30 Y100.39 E8.2842	Draw infill segment
G1 X109.26 Y100.29 E8.2882	Draw infill segment
G1 X109.23 Y100.20 E8.2922	Draw infill segment
G1 X109.21 Y100.10 E8.2962	Draw infill segment
G1 X109.20 Y100.00 E8.3003	Draw infill segment
G1 X109.21 Y99.90 E8.3043	Draw infill segment
G1 X109.23 Y99.80 E8.3083	Draw infill segment
G1 X109.26 Y99.71 E8.3123	Draw infill segment
G1 X109.30 Y99.61 E8.3163	Draw infill segment
G1 X109.35 Y99.53 E8.3203	Draw infill segment
G1 X109.42 Y99.45 E8.3244	Draw infill segment
G1 X109.49 Y99.38 E8.3284	Draw infill segment
G1 X109.57 Y99.32 E8.3324	Draw infill segment
G1 X109.66 Y99.28 E8.3364	Draw infill segment
G1 X109.75 Y99.24 E8.3404	Draw infill segment
G1 X109.85 Y99.21 E8.3445	Draw infill segment
G1 X109.95 Y99.20 E8.3485	Draw infill segment
G1 X110.05 Y99.20 E8.3525	Draw infill segment
G1 X110.15 Y99.21 E8.3565	Draw infill segment
G1 X110.25 Y99.24 E8.3605	Draw infill segment
G1 X110.34 Y99.28 E8.3645	Draw infill segment
G1 X110.43 Y99.32 E8.3686	Draw infill segment
G1 X110.51 Y99.38 E8.3726	Draw infill segment
G1 X110.58 Y99.45 E8.3766	Draw infill segment
G1 X110.65 Y99.53 E8.3806	Draw infill segment
G1 X110.70 Y99.61 E8.3846	Draw infill segment
G1 X110.74 Y99.71 E8.3887	Draw infill segment
G1 X110.77 Y99.80 E8.3927	Draw infill segment
G1 X110.79 Y99.90 E8.3967	Draw infill segment
G1 X110.80 Y100.00 E8.4007	Draw infill segment
G1 X111.20 Y100.00 F1500	Move to start of infill
G1 X111.19 Y100.15 E8.4067	Draw infill segment
G1 X111.16 Y100.30 E8.4128	Draw infill segment
G1 X111.12 Y100.44 E8.4188	Draw infill segment
G1 X111.05 Y100.58 E8.4248	Draw infill segment
G1 X110.97 Y100.71 E8.4309	Draw infill segment
G1 X110.87 Y100.82 E8.4369	Draw infill segment
G1 X110.76 Y100.92 E8.4429	Draw infill segment
G1 X110.64 Y101.01 E8.4489	Draw infill segment
G1 X110.51 Y101.09 E8.4550	Draw infill segment
G1 X110.37 Y101.14 E8.4610	Draw infill segment
G1 X110.22 Y101.18 E8.4670	Draw infill segment
G1 X110.08 Y101.20 E8.4731	Draw infill segment
G1 X109.92 Y101.20 E8.4791	Draw infill segment
G1 X109.78 Y101.18 E8.4851	Draw infill segment
G1 X109.63 Y101.14 E8.4911	Draw infill segment
G1 X109.49 Y101.09 E8.4972	Draw infill segment
G1 X109.36 Y101.01 E8.5032	Draw infill segment
G1 X109.24 Y100.92 E8.5092	Draw infill segment
G1 X109.13 Y100.82 E8.5152	Draw infill segment
G1 X109.03 Y100.71 E8.5213	Draw infill segment
G1 X108.95 Y100.58 E8.5273	Draw infill segment
G1 X108.88 Y100.44 E8.5333	Draw infill segment
G1 X108.84 Y100.30 E8.5394	Draw infill segment
G1 X108.81 Y100.15 E8.5454	Draw infill segment
G1 X108.80 Y100.00 E8.5514	Draw infill segment
G1 X108.81 Y99.85 E8.5574	Draw infill segment
G1 X108.84 Y99.70 E8.5635	Draw infill segment
G1 X108.88 Y99.56 E8.5695	Draw infill segment
G1 X108.95 Y99.42 E8.5755	Draw infill segment
G1 X109.03 Y99.29 E8.5816	Draw infill segment
G1 X109.13 Y99.18 E8.5876	Draw infill segment
G1 X109.24 Y99.08 E8.5936	Draw infill segment
G1 X109.36 Y98.99 E8.5996	Draw infill segment
G1 X109.49 Y98.91 E8.6057	Draw infill segment
G1 X109.63 Y98.86 E8.6117	Draw infill segment
G1 X109.78 Y98.82 E8.6177	Draw infill segment
G1 X109.92 Y98.80 E8.6237	Draw infill segment
G1 X110.08 Y98.80 E8.6298	Draw infill segment
G1 X110.22 Y98.82 E8.6358	Draw infill segment
G1 X110.37 Y98.86 E8.6418	Draw infill segment
G1 X110.51 Y98.91 E8.6479	Draw infill segment
G1 X110.64 Y98.99 E8.6539	Draw infill segment
G1 X110.76 Y99.08 E8.6599	Draw infill segment
G1 X110.87 Y99.18 E8.6659	Draw infill segment
G1 X110.97 Y99.29 E8.6720	Draw infill segment
G1 X111.05 Y99.42 E8.6780	Draw infill segment
G1 X111.12 Y99.56 E8.6840	Draw infill segment
G1 X111.16 Y99.70 E8.6901	Draw infill segment
G1 X111.19 Y99.85 E8.6961	Draw infill segment
G1 X111.20 Y100.00 E8.7021	Draw infill segment
G1 X111.60 Y100.00 F1500	Move to start of infill
G1 X111.59 Y100.20 E8.7101	Draw infill segment
G1 X111.55 Y100.40 E8.7182	Draw infill segment
G1 X111.49 Y100.59 E8.7262	Draw infill segment
G1 X111.40 Y100.77 E8.7343	Draw infill segment
G1 X111.29 Y100.94 E8.7423	Draw infill segment
G1 X111.17 Y101.10 E8.7503	Draw infill segment
G1 X111.02 Y101.23 E8.7584	Draw infill segment
G1 X110.86 Y101.35 E8.7664	Draw infill segment
G1 X110.68 Y101.45 E8.7744	Draw infill segment
G1 X110.49 Y101.52 E8.7825	Draw infill segment
G1 X110.30 Y101.57 E8.7905	Draw infill segment
G1 X110.10 Y101.60 E8.7986	Draw infill segment
G1 X109.90 Y101.60 E8.8066	Draw infill segment
G1 X109.70 Y101.57 E8.8146	Draw infill segment
G1 X109.51 Y101.52 E8.8227	Draw infill segment
G1 X109.32 Y101.45 E8.8307	Draw infill segment
G1 X109.14 Y101.35 E8.8387	Draw infill segment
G1 X108.98 Y101.23 E8.8468	Draw infill segment
G1 X108.83 Y101.10 E8.8548	Draw infill segment
G1 X108.71 Y100.94 E8.8629	Draw infill segment
G1 X108.60 Y100.77 E8.8709	Draw infill segment
G1 X108.51 Y100.59 E8.8789	Draw infill segment
G1 X108.45 Y100.40 E8.8870	Draw infill segment
G1 X108.41 Y100.20 E8.8950	Draw infill segment
G1 X108.40 Y100.00 E8.9030	Draw infill segment
G1 X108.41 Y99.80 E8.9111	Draw infill segment
G1 X108.45 Y99.60 E8.9191	Draw infill segment
G1 X108.51 Y99.41 E8.9272	Draw infill segment
G1 X108.60 Y99.23 E8.9352	Draw infill segment
G1 X108.71 Y99.06 E8.9432	Draw infill segment
G1 X108.83 Y98.90 E8.9513	Draw infill segment
G1 X108.98 Y98.77 E8.9593	Draw infill segment
G1 X109.14 Y98.65 E8.9673	Draw infill segment
G1 X109.32 Y98.55 E8.9754	Draw infill segment
G1 X109.51 Y98.48 E8.9834	Draw infill segment
G1 X109.70 Y98.43 E8.9914	Draw infill segment
G1 X109.90 Y98.40 E8.9995	Draw infill segment
G1 X110.10 Y98.40 E9.0075	Draw infill segment
G1 X110.30 Y98.43 E9.0156	Draw infill segment
G1 X110.49 Y98.48 E9.0236	Draw infill segment
G1 X110.68 Y98.55 E9.0316	Draw infill segment
G1 X110.86 Y98.65 E9.0397	Draw infill segment
G1 X111.02 Y98.77 E9.0477	Draw infill segment
G1 X111.17 Y98.90 E9.0557	Draw infill segment
G1 X111.29 Y99.06 E9.0638	Draw infill segment
G1 X111.40 Y99.23 E9.0718	Draw infill segment
G1 X111.49 Y99.41 E9.0799	Draw infill segment
G1 X111.55 Y99.60 E9.0879	Draw infill segment
G1 X111.59 Y99.80 E9.0959	Draw infill segment
G1 X111.60 Y100.00 E9.1040	Draw infill segment
G1 X112.00 Y100.00 F1500	Move to start of infill
G1 X111.98 Y100.25 E9.1140	Draw infill segment
G1 X111.94 Y100.50 E9.1241	Draw infill segment
G1 X111.86 Y100.74 E9.1341	Draw infill segment
G1 X111.75 Y100.96 E9.1442	Draw infill segment
G1 X111.62 Y101.18 E9.1542	Draw infill segment
G1 X111.46 Y101.37 E9.1642	Draw infill segment
G1 X111.27 Y101.54 E9.1743	Draw infill segment
G1 X111.07 Y101.69 E9.1843	Draw infill segment
G1 X110.85 Y101.81 E9.1944	Draw infill segment
G1 X110.62 Y101.90 E9.2044	Draw infill segment
G1 X110.37 Y101.96 E9.2145	Draw infill segment
G1 X110.13 Y102.00 E9.2245	Draw infill segment
G1 X109.87 Y102.00 E9.2346	Draw infill segment
G1 X109.63 Y101.96 E9.2446	Draw infill segment
G1 X109.38 Y101.90 E9.2547	Draw infill segment
G1 X109.15 Y101.81 E9.2647	Draw infill segment
G1 X108.93 Y101.69 E9.2748	Draw infill segment
G1 X108.73 Y101.54 E9.2848	Draw infill segment
G1 X108.54 Y101.37 E9.2949	Draw infill segment
G1 X108.38 Y101.18 E9.3049	Draw infill segment
G1 X108.25 Y100.96 E9.3149	Draw infill segment
G1 X108.14 Y100.74 E9.3250	Draw infill segment
G1 X108.06 Y100.50 E9.3350	Draw infill segment
G1 X108.02 Y100.25 E9.3451	Draw infill segment
G1 X108.00 Y100.00 E9.3551	Draw infill segment
G1 X108.02 Y99.75 E9.3652	Draw infill segment
G1 X108.06 Y99.50 E9.3752	Draw infill segment
G1 X108.14 Y99.26 E9.3853	Draw infill segment
G1 X108.25 Y99.04 E9.3953	Draw infill segment
G1 X108.38 Y98.82 E9.4054	Draw infill segment
G1 X108.54 Y98.63 E9.4154	Draw infill segment
G1 X108.73 Y98.46 E9.4255	Draw infill segment
G1 X108.93 Y98.31 E9.4355	Draw infill segment
G1 X109.15 Y98.19 E9.4456	Draw infill segment
G1 X109.38 Y98.10 E9.4556	Draw infill segment
G1 X109.63 Y98.04 E9.4656	Draw infill segment
G1 X109.87 Y98.00 E9.4757	Draw infill segment
G1 X110.13 Y98.00 E9.4857	Draw infill segment
G1 X110.37 Y98.04 E9.4958	Draw infill segment
G1 X110.62 Y98.10 E9.5058	Draw infill segment
G1 X110.85 Y98.19 E9.5159	Draw infill segment
G1 X111.07 Y98.31 E9.5259	Draw infill segment
G1 X111.27 Y98.46 E9.5360	Draw infill segment
G1 X111.46 Y98.63 E9.5460	Draw infill segment
G1 X111.62 Y98.82 E9.5561	Draw infill segment
G1 X111.75 Y99.04 E9.5661	Draw infill segment
G1 X111.86 Y99.26 E9.5762	Draw infill segment
G1 X111.94 Y99.50 E9.5862	Draw infill segment
G1 X111.98 Y99.75 E9.5962	Draw infill segment
G1 X112.00 Y100.00 E9.6063	Draw infill segment
G1 X112.40 Y100.00 F1500	Move to start of infill
G1 X112.38 Y100.30 E9.6184	Draw infill segment
G1 X112.32 Y100.60 E9.6304	Draw infill segment
G1 X112.23 Y100.88 E9.6425	Draw infill segment
G1 X112.10 Y101.16 E9.6545	Draw infill segment
G1 X111.94 Y101.41 E9.6666	Draw infill segment
G1 X111.75 Y101.64 E9.6786	Draw infill segment
G1 X111.53 Y101.85 E9.6907	Draw infill segment
G1 X111.29 Y102.03 E9.7027	Draw infill segment
G1 X111.02 Y102.17 E9.7148	Draw infill segment
G1 X110.74 Y102.28 E9.7269	Draw infill segment
G1 X110.45 Y102.36 E9.7389	Draw infill segment
G1 X110.15 Y102.40 E9.7510	Draw infill segment
G1 X109.85 Y102.40 E9.7630	Draw infill segment
G1 X109.55 Y102.36 E9.7751	Draw infill segment
G1 X109.26 Y102.28 E9.7871	Draw infill segment
G1 X108.98 Y102.17 E9.7992	Draw infill segment
G1 X108.71 Y102.03 E9.8112	Draw infill segment
G1 X108.47 Y101.85 E9.8233	Draw infill segment
G1 X108.25 Y101.64 E9.8354	Draw infill segment
G1 X108.06 Y101.41 E9.8474	Draw infill segment
G1 X107.90 Y101.16 E9.8595	Draw infill segment
G1 X107.77 Y100.88 E9.8715	Draw infill segment
G1 X107.68 Y100.60 E9.8836	Draw infill segment
G1 X107.62 Y100.30 E9.8956	Draw infill segment
G1 X107.60 Y100.00 E9.9077	Draw infill segment
G1 X107.62 Y99.70 E9.9197	Draw infill segment
G1 X107.68 Y99.40 E9.9318	Draw infill segment
G1 X107.77 Y99.12 E9.9439	Draw infill segment
G1 X107.90 Y98.84 E9.9559	Draw infill segment
G1 X108.06 Y98.59 E9.9680	Draw infill segment
G1 X108.25 Y98.36 E9.9800	Draw infill segment
G1 X108.47 Y98.15 E9.9921	Draw infill segment
G1 X108.71 Y97.97 E10.0041	Draw infill segment
G1 X108.98 Y97.83 E10.0162	Draw infill segment
G1 X109.26 Y97.72 E10.0282	Draw infill segment
G1 X109.55 Y97.64 E10.0403	Draw infill segment
G1 X109.85 Y97.60 E10.0524	Draw infill segment
G1 X110.15 Y97.60 E10.0644	Draw infill segment
G1 X110.45 Y97.64 E10.0765	Draw infill segment
G1 X110.74 Y97.72 E10.0885	Draw infill segment
G1 X111.02 Y97.83 E10.1006	Draw infill segment
G1 X111.29 Y97.97 E10.1126	Draw infill segment
G1 X111.53 Y98.15 E10.1247	Draw infill segment
G1 X111.75 Y98.36 E10.1367	Draw infill segment
G1 X111.94 Y98.59 E10.1488	Draw infill segment
G1 X112.10 Y98.84 E10.1609	Draw infill segment
G1 X112.23 Y99.12 E10.1729	Draw infill segment
G1 X112.32 Y99.40 E10.1850	Draw infill segment
G1 X112.38 Y99.70 E10.1970	Draw infill segment
G1 X112.40 Y100.00 E10.2091	Draw infill segment
G1 X112.80 Y100.00 F1500	Move to start of infill
G1 X112.78 Y100.35 E10.2231	Draw infill segment
G1 X112.71 Y100.70 E10.2372	Draw infill segment
G1 X112.60 Y101.03 E10.2513	Draw infill segment
G1 X112.45 Y101.35 E10.2653	Draw infill segment
G1 X112.27 Y101.65 E10.2794	Draw infill segment
G1 X112.04 Y101.92 E10.2935	Draw infill segment
G1 X111.78 Y102.16 E10.3075	Draw infill segment
G1 X111.50 Y102.36 E10.3216	Draw infill segment
G1 X111.19 Y102.53 E10.3357	Draw infill segment
G1 X110.87 Y102.66 E10.3497	Draw infill segment
G1 X110.52 Y102.75 E10.3638	Draw infill segment
G1 X110.18 Y102.79 E10.3779	Draw infill segment
G1 X109.82 Y102.79 E10.3919	Draw infill segment
G1 X109.48 Y102.75 E10.4060	Draw infill segment
G1 X109.13 Y102.66 E10.4201	Draw infill segment
G1 X108.81 Y102.53 E10.4341	Draw infill segment
G1 X108.50 Y102.36 E10.4482	Draw infill segment
G1 X108.22 Y102.16 E10.4623	Draw infill segment
G1 X107.96 Y101.92 E10.4763	Draw infill segment
G1 X107.73 Y101.65 E10.4904	Draw infill segment
G1 X107.55 Y101.35 E10.5045	Draw infill segment
G1 X107.40 Y101.03 E10.5185	Draw infill segment
G1 X107.29 Y100.70 E10.5326	Draw infill segment
G1 X107.22 Y100.35 E10.5466	Draw infill segment
G1 X107.20 Y100.00 E10.5607	Draw infill segment
G1 X107.22 Y99.65 E10.5748	Draw infill segment
G1 X107.29 Y99.30 E10.5888	Draw infill segment
G1 X107.40 Y98.97 E10.6029	Draw infill segment
G1 X107.55 Y98.65 E10.6170	Draw infill segment
G1 X107.73 Y98.35 E10.6310	Draw infill segment
G1 X107.96 Y98.08 E10.6451	Draw infill segment
G1 X108.22 Y97.84 E10.6592	Draw infill segment
G1 X108.50 Y97.64 E10.6732	Draw infill segment
G1 X108.81 Y97.47 E10.6873	Draw infill segment
G1 X109.13 Y97.34 E10.7014	Draw infill segment
G1 X109.48 Y97.25 E10.7154	Draw infill segment
G1 X109.82 Y97.21 E10.7295	Draw infill segment
G1 X110.18 Y97.21 E10.7436	Draw infill segment
G1 X110.52 Y97.25 E10.7576	Draw infill segment
G1 X110.87 Y97.34 E10.7717	Draw infill segment
G1 X111.19 Y97.47 E10.7858	Draw infill segment
G1 X111.50 Y97.64 E10.7998	Draw infill segment
G1 X111.78 Y97.84 E10.8139	Draw infill segment
G1 X112.04 Y98.08 E10.8279	Draw infill segment
G1 X112.27 Y98.35 E10.8420	Draw infill segment
G1 X112.45 Y98.65 E10.8561	Draw infill segment
G1 X112.60 Y98.97 E10.8701	Draw infill segment
G1 X112.71 Y99.30 E10.8842	Draw infill segment
G1 X112.78 Y99.65 E10.8983	Draw infill segment
G1 X112.80 Y100.00 E10.9123	Draw infill segment
	Layer 7
G1 Z1.20 F300	Move to layer height
G1 X113.25 Y100.00 F1500	Move to start of layer
G1 X113.25 Y100.00 F1500	Move to start of circle
G1 X113.22 Y100.41 E10.9287 F1500	Draw circle segment
G1 X113.15 Y100.81 E10.9450 F1500	Draw circle segment
G1 X113.02 Y101.20 E10.9613 F1500	Draw circle segment
G1 X112.85 Y101.57 E10.9776 F1500	Draw circle segment
G1 X112.63 Y101.91 E10.9940 F1500	Draw circle segment
G1 X112.37 Y102.22 E11.0103 F1500	Draw circle segment
G1 X112.07 Y102.50 E11.0266 F1500	Draw circle segment
G1 X111.74 Y102.74 E11.0429 F1500	Draw circle segment
G1 X111.38 Y102.94 E11.0592 F1500	Draw circle segment
G1 X111.00 Y103.09 E11.0756 F1500	Draw circle segment
G1 X110.61 Y103.19 E11.0919 F1500	Draw circle segment
G1 X110.20 Y103.24 E11.1082 F1500	Draw circle segment
G1 X109.80 Y103.24 E11.1245 F1500	Draw circle segment
G1 X109.39 Y103.19 E11.1409 F1500	Draw circle segment
G1 X109.00 Y103.09 E11.1572 F1500	Draw circle segment
G1 X108.62 Y102.94 E11.1735 F1500	Draw circle segment
G1 X108.26 Y102.74 E11.1898 F1500	Draw circle segment
G1 X107.93 Y102.50 E11.2062 F1500	Draw circle segment
G1 X107.63 Y102.22 E11.2225 F1500	Draw circle segment
G1 X107.37 Y101.91 E11.2388 F1500	Draw circle segment
G1 X107.15 Y101.57 E11.2551 F1500	Draw circle segment
G1 X106.98 Y101.20 E11.2715 F1500	Draw circle segment
G1 X106.85 Y100.81 E11.2878 F1500	Draw circle segment
G1 X106.78 Y100.41 E11.3041 F1500	Draw circle segment
G1 X106.75 Y100.00 E11.3204 F1500	Draw circle segment
G1 X106.78 Y99.59 E11.3368 F1500	Draw circle segment
G1 X106.85 Y99.19 E11.3531 F1500	Draw circle segment
G1 X106.98 Y98.80 E11.3694 F1500	Draw circle segment
G1 X107.15 Y98.43 E11.3857 F1500	Draw circle segment
G1 X107.37 Y98.09 E11.4020 F1500	Draw circle segment
G1 X107.63 Y97.78 E11.4184 F1500	Draw circle segment
G1 X107.93 Y97.50 E11.4347 F1500	Draw circle segment
G1 X108.26 Y97.26 E11.4510 F1500	Draw circle segment
G1 X108.62 Y97.06 E11.4673 F1500	Draw circle segment
G1 X109.00 Y96.91 E11.4837 F1500	Draw circle segment
G1 X109.39 Y96.81 E11.5000 F1500	Draw circle segment
G1 X109.80 Y96.76 E11.5163 F1500	Draw circle segment
G1 X110.20 Y96.76 E11.5326 F1500	Draw circle segment
G1 X110.61 Y96.81 E11.5490 F1500	Draw circle segment
G1 X111.00 Y96.91 E11.5653 F1500	Draw circle segment
G1 X111.38 Y97.06 E11.5816 F1500	Draw circle segment
G1 X111.74 Y97.26 E11.5979 F1500	Draw circle segment
G1 X112.07 Y97.50 E11.6143 F1500	Draw circle segment
G1 X112.37 Y97.78 E11.6306 F1500	Draw circle segment
G1 X112.63 Y98.09 E11.6469 F1500	Draw circle segment
G1 X112.85 Y98.43 E11.6632 F1500	Draw circle segment
G1 X113.02 Y98.80 E11.6795 F1500	Draw circle segment
G1 X113.15 Y99.19 E11.6959 F1500	Draw circle segment
G1 X113.22 Y99.59 E11.7122 F1500	Draw circle segment
G1 X113.25 Y100.00 E11.7285 F1500	Draw circle segment
G1 X110.40 Y100.00 F1500	Move to start of infill
G1 X110.40 Y100.05 E11.7305	Draw infill segment
G1 X110.39 Y100.10 E11.7325	Draw infill segment
G1 X110.37 Y100.15 E11.7345	Draw infill segment
G1 X110.35 Y100.19 E11.7366	Draw infill segment
G1 X110.32 Y100.24 E11.7386	Draw infill segment
G1 X110.29 Y100.27 E11.7406	Draw infill segment
G1 X110.25 Y100.31 E11.7426	Draw infill segment
G1 X110.21 Y100.34 E11.7446	Draw infill segment
G1 X110.17 Y100.36 E11.7466	Draw infill segment
G1 X110.12 Y100.38 E11.7486	Draw infill segment
G1 X110.07 Y100.39 E11.7506	Draw infill segment
G1 X110.03 Y100.40 E11.7526	Draw infill segment
G1 X109.97 Y100.40 E11.7546	Draw infill segment
G1 X109.93 Y100.39 E11.7566	Draw infill segment
G1 X109.88 Y100.38 E11.7587	Draw infill segment
G1 X109.83 Y100.36 E11.7607	Draw infill segment
G1 X109.79 Y100.34 E11.7627	Draw infill segment
G1 X109.75 Y100.31 E11.7647	Draw infill segment
G1 X109.71 Y100.27 E11.7667	Draw infill segment
G1 X109.68 Y100.24 E11.7687	Draw infill segment
G1 X109.65 Y100.19 E11.7707	Draw infill segment
G1 X109.63 Y100.15 E11.7727	Draw infill segment
G1 X109.61 Y100.10 E11.7747	Draw infill segment
G1 X109.60 Y100.05 E11.7767	Draw infill segment
G1 X109.60 Y100.00 E11.7787	Draw infill segment
G1 X109.60 Y99.95 E11.7808	Draw infill segment
G1 X109.61 Y99.90 E11.7828	Draw infill segment
G1 X109.63 Y99.85 E11.7848	Draw infill segment
G1 X109.65 Y99.81 E11.7868	Draw infill segment
G1 X109.68 Y99.76 E11.7888	Draw infill segment
G1 X109.71 Y99.73 E11.7908	Draw infill segment
G1 X109.75 Y99.69 E11.7928	Draw infill segment
G1 X109.79 Y99.66 E11.7948	Draw infill segment
G1 X109.83 Y99.64 E11.7968	Draw infill segment
G1 X109.88 Y99.62 E11.7988	Draw infill segment
G1 X109.93 Y99.61 E11.8009	Draw infill segment
G1 X109.97 Y99.60 E11.8029	Draw infill segment
G1 X110.03 Y99.60 E11.8049	Draw infill segment
G1 X110.07 Y99.61 E11.8069	Draw infill segment
G1 X110.12 Y99.62 E11.8089	Draw infill segment
G1 X110.17 Y99.64 E11.8109	Draw infill segment
G1 X110.21 Y99.66 E11.8129	Draw infill segment
G1 X110.25 Y99.69 E11.8149	Draw infill segment
G1 X110.29 Y99.73 E11.8169	Draw infill segment
G1 X110.32 Y99.76 E11.8189	Draw infill segment
G1 X110.35 Y99.81 E11.8209	Draw infill segment
G1 X110.37 Y99.85 E11.8230	Draw infill segment
G1 X110.39 Y99.90 E11.8250	Draw infill segment
G1 X110.40 Y99.95 E11.8270	Draw infill segment
G1 X110.40 Y100.00 E11.8290	Draw infill segment
G1 X110.80 Y100.00 F1500	Move to start of infill
G1 X110.79 Y100.10 E11.8330	Draw infill segment
G1 X110.77 Y100.20 E11.8370	Draw infill segment
G1 X110.74 Y100.29 E11.8410	Draw infill segment
G1 X110.70 Y100.39 E11.8451	Draw infill segment
G1 X110.65 Y100.47 E11.8491	Draw infill segment
G1 X110.58 Y100.55 E11.8531	Draw infill segment
G1 X110.51 Y100.62 E11.8571	Draw infill segment
G1 X110.43 Y100.68 E11.8611	Draw infill segment
G1 X110.34 Y100.72 E11.8651	Draw infill segment
G1 X110.25 Y100.76 E11.8692	Draw infill segment
G1 X110.15 Y100.79 E11.8732	Draw infill segment
G1 X110.05 Y100.80 E11.8772	Draw infill segment
G1 X109.95 Y100.80 E11.8812	Draw infill segment
G1 X109.85 Y100.79 E11.8852	Draw infill segment
G1 X109.75 Y100.76 E11.8893	Draw infill segment
G1 X109.66 Y100.72 E11.8933	Draw infill segment
G1 X109.57 Y100.68 E11.8973	Draw infill segment
G1 X109.49 Y100.62 E11.9013	Draw infill segment
G1 X109.42 Y100.55 E11.9053	Draw infill segment
G1 X109.35 Y100.47 E11.9094	Draw infill segment
G1 X109.30 Y100.39 E11.9134	Draw infill segment
G1 X109.26 Y100.29 E11.9174	Draw infill segment
G1 X109.23 Y100.20 E11.9214	Draw infill segment
G1 X109.21 Y100.10 E11.9254	Draw infill segment
G1 X109.20 Y100.00 E11.9294	Draw infill segment
G1 X109.21 Y99.90 E11.9335	Draw infill segment
G1 X109.23 Y99.80 E11.9375	Draw infill segment
G1 X109.26 Y99.71 E11.9415	Draw infill segment
G1 X109.30 Y99.61 E11.9455	Draw infill segment
G1 X109.35 Y99.53 E11.9495	Draw infill segment
G1 X109.42 Y99.45 E11.9536	Draw infill segment
G1 X109.49 Y99.38 E11.9576	Draw infill segment
G1 X109.57 Y99.32 E11.9616	Draw infill segment
G1 X109.66 Y99.28 E11.9656	Draw infill segment
G1 X109.75 Y99.24 E11.9696	Draw infill segment
G1 X109.85 Y99.21 E11.9737	Draw infill segment
G1 X109.95 Y99.20 E11.9777	Draw infill segment
G1 X110.05 Y99.20 E11.9817	Draw infill segment
G1 X110.15 Y99.21 E11.9857	Draw infill segment
G1 X110.25 Y99.24 E11.9897	Draw infill segment
G1 X110.34 Y99.28 E11.9937	Draw infill segment
G1 X110.43 Y99.32 E11.9978	Draw infill segment
G1 X110.51 Y99.38 E12.0018	Draw infill segment
G1 X110.58 Y99.45 E12.0058	Draw infill segment
G1 X110.65 Y99.53 E12.0098	Draw infill segment
G1 X110.70 Y99.61 E12.0138	Draw infill segment
G1 X110.74 Y99.71 E12.0179	Draw infill segment
G1 X110.77 Y99.80 E12.0219	Draw infill segment
G1 X110.79 Y99.90 E12.0259	Draw infill segment
G1 X110.80 Y100.00 E12.0299	Draw infill segment
G1 X111.20 Y100.00 F1500	Move to start of infill
G1 X111.19 Y100.15 E12.0359	Draw infill segment
G1 X111.16 Y100.30 E12.0420	Draw infill segment
G1 X111.12 Y100.44 E12.0480	Draw infill segment
G1 X111.05 Y100.58 E12.0540	Draw infill segment
G1 X110.97 Y100.71 E12.0601	Draw infill segment
G1 X110.87 Y100.82 E12.0661	Draw infill segment
G1 X110.76 Y100.92 E12.0721	Draw infill segment
G1 X110.64 Y101.01 E12.0781	Draw infill segment
G1 X110.51 Y101.09 E12.0842	Draw infill segment
G1 X110.37 Y101.14 E12.0902	Draw infill segment
G1 X110.22 Y101.18 E12.0962	Draw infill segment
G1 X110.08 Y101.20 E12.1022	Draw infill segment
G1 X109.92 Y101.20 E12.1083	Draw infill segment
G1 X109.78 Y101.18 E12.1143	Draw infill segment
G1 X109.63 Y101.14 E12.1203	Draw infill segment
G1 X109.49 Y101.09 E12.1264	Draw infill segment
G1 X109.36 Y101.01 E12.1324	Draw infill segment
G1 X109.24 Y100.92 E12.1384	Draw infill segment
G1 X109.13 Y100.82 E12.1444	Draw infill segment
G1 X109.03 Y100.71 E12.1505	Draw infill segment
G1 X108.95 Y100.58 E12.1565	Draw infill segment
G1 X108.88 Y100.44 E12.1625	Draw infill segment
G1 X108.84 Y100.30 E12.1686	Draw infill segment
G1 X108.81 Y100.15 E12.1746	Draw infill segment
G1 X108.80 Y100.00 E12.1806	Draw infill segment
G1 X108.81 Y99.85 E12.1866	Draw infill segment
G1 X108.84 Y99.70 E12.1927	Draw infill segment
G1 X108.88 Y99.56 E12.1987	Draw infill segment
G1 X108.95 Y99.42 E12.2047	Draw infill segment
G1 X109.03 Y99.29 E12.2107	Draw infill segment
G1 X109.13 Y99.18 E12.2168	Draw infill segment
G1 X109.24 Y99.08 E12.2228	Draw infill segment
G1 X109.36 Y98.99 E12.2288	Draw infill segment
G1 X109.49 Y98.91 E12.2349	Draw infill segment
G1 X109.63 Y98.86 E12.2409	Draw infill segment
G1 X109.78 Y98.82 E12.2469	Draw infill segment
G1 X109.92 Y98.80 E12.2529	Draw infill segment
G1 X110.08 Y98.80 E12.2590	Draw infill segment
G1 X110.22 Y98.82 E12.2650	Draw infill segment
G1 X110.37 Y98.86 E12.2710	Draw infill segment
G1 X110.51 Y98.91 E12.2771	Draw infill segment
G1 X110.64 Y98.99 E12.2831	Draw infill segment
G1 X110.76 Y99.08 E12.2891	Draw infill segment
G1 X110.87 Y99.18 E12.2951	Draw infill segment
G1 X110.97 Y99.29 E12.3012	Draw infill segment
G1 X111.05 Y99.42 E12.3072	Draw infill segment
G1 X111.12 Y99.56 E12.3132	Draw infill segment
G1 X111.16 Y99.70 E12.3193	Draw infill segment
G1 X111.19 Y99.85 E12.3253	Draw infill segment
G1 X111.20 Y100.00 E12.3313	Draw infill segment
G1 X111.60 Y100.00 F1500	Move to start of infill
G1 X111.59 Y100.20 E12.3393	Draw infill segment
G1 X111.55 Y100.40 E12.3474	Draw infill segment
G1 X111.49 Y100.59 E12.3554	Draw infill segment
G1 X111.40 Y100.77 E12.3635	Draw infill segment
G1 X111.29 Y100.94 E12.3715	Draw infill segment
G1 X111.17 Y101.10 E12.3795	Draw infill segment
G1 X111.02 Y101.23 E12.3876	Draw infill segment
G1 X110.86 Y101.35 E12.3956	Draw infill segment
G1 X110.68 Y101.45 E12.4036	Draw infill segment
G1 X110.49 Y101.52 E12.4117	Draw infill segment
G1 X110.30 Y101.57 E12.4197	Draw infill segment
G1 X110.10 Y101.60 E12.4278	Draw infill segment
G1 X109.90 Y101.60 E12.4358	Draw infill segment
G1 X109.70 Y101.57 E12.4438	Draw infill segment
G1 X109.51 Y101.52 E12.4519	Draw infill segment
G1 X109.32 Y101.45 E12.4599	Draw infill segment
G1 X109.14 Y101.35 E12.4679	Draw infill segment
G1 X108.98 Y101.23 E12.4760	Draw infill segment
G1 X108.83 Y101.10 E12.4840	Draw infill segment
G1 X108.71 Y100.94 E12.4921	Draw infill segment
G1 X108.60 Y100.77 E12.5001	Draw infill segment
G1 X108.51 Y100.59 E12.5081	Draw infill segment
G1 X108.45 Y100.40 E12.5162	Draw infill segment
G1 X108.41 Y100.20 E12.5242	Draw infill segment
G1 X108.40 Y100.00 E12.5322	Draw infill segment
G1 X108.41 Y99.80 E12.5403	Draw infill segment
G1 X108.45 Y99.60 E12.5483	Draw infill segment
G1 X108.51 Y99.41 E12.5563	Draw infill segment
G1 X108.60 Y99.23 E12.5644	Draw infill segment
G1 X108.71 Y99.06 E12.5724	Draw infill segment
G1 X108.83 Y98.90 E12.5805	Draw infill segment
G1 X108.98 Y98.77 E12.5885	Draw infill segment
G1 X109.14 Y98.65 E12.5965	Draw infill segment
G1 X109.32 Y98.55 E12.6046	Draw infill segment
G1 X109.51 Y98.48 E12.6126	Draw infill segment
G1 X109.70 Y98.43 E12.6206	Draw infill segment
G1 X109.90 Y98.40 E12.6287	Draw infill segment
G1 X110.10 Y98.40 E12.6367	Draw infill segment
G1 X110.30 Y98.43 E12.6448	Draw infill segment
G1 X110.49 Y98.48 E12.6528	Draw infill segment
G1 X110.68 Y98.55 E12.6608	Draw infill segment
G1 X110.86 Y98.65 E12.6689	Draw infill segment
G1 X111.02 Y98.77 E12.6769	Draw infill segment
G1 X111.17 Y98.90 E12.6849	Draw infill segment
G1 X111.29 Y99.06 E12.6930	Draw infill segment
G1 X111.40 Y99.23 E12.7010	Draw infill segment
G1 X111.49 Y99.41 E12.7091	Draw infill segment
G1 X111.55 Y99.60 E12.7171	Draw infill segment
G1 X111.59 Y99.80 E12.7251	Draw infill segment
G1 X111.60 Y100.00 E12.7332	Draw infill segment
G1 X112.00 Y100.00 F1500	Move to start of infill
G1 X111.98 Y100.25 E12.7432	Draw infill segment
G1 X111.94 Y100.50 E12.7533	Draw infill segment
G1 X111.86 Y100.74 E12.7633	Draw infill segment
G1 X111.75 Y100.96 E12.7734	Draw infill segment
G1 X111.62 Y101.18 E12.7834	Draw infill segment
G1 X111.46 Y101.37 E12.7934	Draw infill segment
G1 X111.27 Y101.54 E12.8035	Draw infill segment
G1 X111.07 Y101.69 E12.8135	Draw infill segment
G1 X110.85 Y101.81 E12.8236	Draw infill segment
G1 X110.62 Y101.90 E12.8336	Draw infill segment
G1 X110.37 Y101.96 E12.8437	Draw infill segment
G1 X110.13 Y102.00 E12.8537	Draw infill segment
G1 X109.87 Y102.00 E12.8638	Draw infill segment
G1 X109.63 Y101.96 E12.8738	Draw infill segment
G1 X109.38 Y101.90 E12.8839	Draw infill segment
G1 X109.15 Y101.81 E12.8939	Draw infill segment
G1 X108.93 Y101.69 E12.9040	Draw infill segment
G1 X108.73 Y101.54 E12.9140	Draw infill segment
G1 X108.54 Y101.37 E12.9240	Draw infill segment
G1 X108.38 Y101.18 E12.9341	Draw infill segment
G1 X108.25 Y100.96 E12.9441	Draw infill segment
G1 X108.14 Y100.74 E12.9542	Draw infill segment
G1 X108.06 Y100.50 E12.9642	Draw infill segment
G1 X108.02 Y100.25 E12.9743	Draw infill segment
G1 X108.00 Y100.00 E12.9843	Draw infill segment
G1 X108.02 Y99.75 E12.9944	Draw infill segment
G1 X108.06 Y99.50 E13.0044	Draw infill segment
G1 X108.14 Y99.26 E13.0145	Draw infill segment
G1 X108.25 Y99.04 E13.0245	Draw infill segment
G1 X108.38 Y98.82 E13.0346	Draw infill segment
G1 X108.54 Y98.63 E13.0446	Draw infill segment
G1 X108.73 Y98.46 E13.0547	Draw infill segment
G1 X108.93 Y98.31 E13.0647	Draw infill segment
G1 X109.15 Y98.19 E13.0747	Draw infill segment
G1 X109.38 Y98.10 E13.0848	Draw infill segment
G1 X109.63 Y98.04 E13.0948	Draw infill segment
G1 X109.87 Y98.00 E13.1049	Draw infill segment
G1 X110.13 Y98.00 E13.1149	Draw infill segment
G1 X110.37 Y98.04 E13.1250	Draw infill segment
G1 X110.62 Y98.10 E13.1350	Draw infill segment
G1 X110.85 Y98.19 E13.1451	Draw infill segment
G1 X111.07 Y98.31 E13.1551	Draw infill segment
G1 X111.27 Y98.46 E13.1652	Draw infill segment
G1 X111.46 Y98.63 E13.1752	Draw infill segment
G1 X111.62 Y98.82 E13.1853	Draw infill segment
G1 X111.75 Y99.04 E13.1953	Draw infill segment
G1 X111.86 Y99.26 E13.2054	Draw infill segment
G1 X111.94 Y99.50 E13.2154	Draw infill segment
G1 X111.98 Y99.75 E13.2254	Draw infill segment
G1 X112.00 Y100.00 E13.2355	Draw infill segment
G1 X112.40 Y100.00 F1500	Move to start of infill
G1 X112.38 Y100.30 E13.2475	Draw infill segment
G1 X112.32 Y100.60 E13.2596	Draw infill segment
G1 X112.23 Y100.88 E13.2717	Draw infill segment
G1 X112.10 Y101.16 E13.2837	Draw infill segment
G1 X111.94 Y101.41 E13.2958	Draw infill segment
G1 X111.75 Y101.64 E13.3078	Draw infill segment
G1 X111.53 Y101.85 E13.3199	Draw infill segment
G1 X111.29 Y102.03 E13.3319	Draw infill segment
G1 X111.02 Y102.17 E13.3440	Draw infill segment
G1 X110.74 Y102.28 E13.3560	Draw infill segment
G1 X110.45 Y102.36 E13.3681	Draw infill segment
G1 X110.15 Y102.40 E13.3802	Draw infill segment
G1 X109.85 Y102.40 E13.3922	Draw infill segment
G1 X109.55 Y102.36 E13.4043	Draw infill segment
G1 X109.26 Y102.28 E13.4163	Draw infill segment
G1 X108.98 Y102.17 E13.4284	Draw infill segment
G1 X108.71 Y102.03 E13.4404	Draw infill segment
G1 X108.47 Y101.85 E13.4525	Draw infill segment
G1 X108.25 Y101.64 E13.4645	Draw infill segment
G1 X108.06 Y101.41 E13.4766	Draw infill segment
G1 X107.90 Y101.16 E13.4887	Draw infill segment
G1 X107.77 Y100.88 E13.5007	Draw infill segment
G1 X107.68 Y100.60 E13.5128	Draw infill segment
G1 X107.62 Y100.30 E13.5248	Draw infill segment
G1 X107.60 Y100.00 E13.5369	Draw infill segment
G1 X107.62 Y99.70 E13.5489	Draw infill segment
G1 X107.68 Y99.40 E13.5610	Draw infill segment
G1 X107.77 Y99.12 E13.5731	Draw infill segment
G1 X107.90 Y98.84 E13.5851	Draw infill segment
G1 X108.06 Y98.59 E13.5972	Draw infill segment
G1 X108.25 Y98.36 E13.6092	Draw infill segment
G1 X108.47 Y98.15 E13.6213	Draw infill segment
G1 X108.71 Y97.97 E13.6333	Draw infill segment
G1 X108.98 Y97.83 E13.6454	Draw infill segment
G1 X109.26 Y97.72 E13.6574	Draw infill segment
G1 X109.55 Y97.64 E13.6695	Draw infill segment
G1 X109.85 Y97.60 E13.6816	Draw infill segment
G1 X110.15 Y97.60 E13.6936	Draw infill segment
G1 X110.45 Y97.64 E13.7057	Draw infill segment
G1 X110.74 Y97.72 E13.7177	Draw infill segment
G1 X111.02 Y97.83 E13.7298	Draw infill segment
G1 X111.29 Y97.97 E13.7418	Draw infill segment
G1 X111.53 Y98.15 E13.7539	Draw infill segment
G1 X111.75 Y98.36 E13.7659	Draw infill segment
G1 X111.94 Y98.59 E13.7780	Draw infill segment
G1 X112.10 Y98.84 E13.7901	Draw infill segment
G1 X112.23 Y99.12 E13.8021	Draw infill segment
G1 X112.32 Y99.40 E13.8142	Draw infill segment
G1 X112.38 Y99.70 E13.8262	Draw infill segment
G1 X112.40 Y100.00 E13.8383	Draw infill segment
G1 X112.80 Y100.00 F1500	Move to start of infill
G1 X112.78 Y100.35 E13.8523	Draw infill segment
G1 X112.71 Y100.70 E13.8664	Draw infill segment
G1 X112.60 Y101.03 E13.8805	Draw infill segment
G1 X112.45 Y101.35 E13.8945	Draw infill segment
G1 X112.27 Y101.65 E13.9086	Draw infill segment
G1 X112.04 Y101.92 E13.9227	Draw infill segment
G1 X111.78 Y102.16 E13.9367	Draw infill segment
G1 X111.50 Y102.36 E13.9508	Draw infill segment
G1 X111.19 Y102.53 E13.9649	Draw infill segment
G1 X110.87 Y102.66 E13.9789	Draw infill segment
G1 X110.52 Y102.75 E13.9930	Draw infill segment
G1 X110.18 Y102.79 E14.0071	Draw infill segment
G1 X109.82 Y102.79 E14.0211	Draw infill segment
G1 X109.48 Y102.75 E14.0352	Draw infill segment
G1 X109.13 Y102.66 E14.0493	Draw infill segment
G1 X108.81 Y102.53 E14.0633	Draw infill segment
G1 X108.50 Y102.36 E14.0774	Draw infill segment
G1 X108.22 Y102.16 E14.0915	Draw infill segment
G1 X107.96 Y101.92 E14.1055	Draw infill segment
G1 X107.73 Y101.65 E14.1196	Draw infill segment
G1 X107.55 Y101.35 E14.1336	Draw infill segment
G1 X107.40 Y101.03 E14.1477	Draw infill segment
G1 X107.29 Y100.70 E14.1618	Draw infill segment
G1 X107.22 Y100.35 E14.1758	Draw infill segment
G1 X107.20 Y100.00 E14.1899	Draw infill segment
G1 X107.22 Y99.65 E14.2040	Draw infill segment
G1 X107.29 Y99.30 E14.2180	Draw infill segment
G1 X107.40 Y98.97 E14.2321	Draw infill segment
G1 X107.55 Y98.65 E14.2462	Draw infill segment
G1 X107.73 Y98.35 E14.2602	Draw infill segment
G1 X107.96 Y98.08 E14.2743	Draw infill segment
G1 X108.22 Y97.84 E14.2884	Draw infill segment
G1 X108.50 Y97.64 E14.3024	Draw infill segment
G1 X108.81 Y97.47 E14.3165	Draw infill segment
G1 X109.13 Y97.34 E14.3306	Draw infill segment
G1 X109.48 Y97.25 E14.3446	Draw infill segment
G1 X109.82 Y97.21 E14.3587	Draw infill segment
G1 X110.18 Y97.21 E14.3728	Draw infill segment
G1 X110.52 Y97.25 E14.3868	Draw infill segment
G1 X110.87 Y97.34 E14.4009	Draw infill segment
[truncated: 24,364 more rows]
