# Supplementary material for: Hybrid reasoning for perception, explanation, and autonomous action in manufacturing
Source: Nat Commun. 2026 May 18;17:6589. doi: 10.1038/s41467-026-72378-9 (PMC13381764; doi:10.1038/s41467-026-72378-9)
Supplement: Supplementary file 3 — Supplementary Files [file 41467_2026_72378_MOESM3_ESM.zip › supplementary-files/geometries/triangle_2cm.gcode]

	Layer 1
G1 Z0.20 F300	Move to layer height
G1 X110.00 Y100.00 F1500	Move to start
G1 X130.00 Y100.00 E0.8000 F1500	Draw triangle side
G1 X120.00 Y117.32 E1.6000 F1500	Draw triangle side
G1 X110.00 Y100.00 E2.4000 F1500	Draw triangle side
G1 X110.00 Y100.00 E3.2000	Infill line start
G1 X130.00 Y100.00 E4.0000	Infill line end
G1 X110.23 Y100.40 E4.7815	Infill line start
G1 X129.77 Y100.40 E5.5630	Infill line end
G1 X110.46 Y100.80 E6.3261	Infill line start
G1 X129.54 Y100.80 E7.0891	Infill line end
G1 X110.69 Y101.20 E7.8337	Infill line start
G1 X129.31 Y101.20 E8.5783	Infill line end
G1 X110.92 Y101.60 E9.3044	Infill line start
G1 X129.08 Y101.60 E10.0305	Infill line end
G1 X111.15 Y102.00 E10.7381	Infill line start
G1 X128.85 Y102.00 E11.4457	Infill line end
G1 X111.39 Y102.40 E12.1349	Infill line start
G1 X128.61 Y102.40 E12.8240	Infill line end
G1 X111.62 Y102.80 E13.4947	Infill line start
G1 X128.38 Y102.80 E14.1654	Infill line end
G1 X111.85 Y103.20 E14.8176	Infill line start
G1 X128.15 Y103.20 E15.4698	Infill line end
G1 X112.08 Y103.60 E16.1035	Infill line start
G1 X127.92 Y103.60 E16.7372	Infill line end
G1 X112.31 Y104.00 E17.3525	Infill line start
G1 X127.69 Y104.00 E17.9677	Infill line end
G1 X112.54 Y104.40 E18.5645	Infill line start
G1 X127.46 Y104.40 E19.1613	Infill line end
G1 X112.77 Y104.80 E19.7396	Infill line start
G1 X127.23 Y104.80 E20.3179	Infill line end
G1 X113.00 Y105.20 E20.8777	Infill line start
G1 X127.00 Y105.20 E21.4375	Infill line end
G1 X113.23 Y105.60 E21.9789	Infill line start
G1 X126.77 Y105.60 E22.5202	Infill line end
G1 X113.46 Y106.00 E23.0431	Infill line start
G1 X126.54 Y106.00 E23.5659	Infill line end
G1 X113.70 Y106.40 E24.0703	Infill line start
G1 X126.30 Y106.40 E24.5747	Infill line end
G1 X113.93 Y106.80 E25.0607	Infill line start
G1 X126.07 Y106.80 E25.5466	Infill line end
G1 X114.16 Y107.20 E26.0140	Infill line start
G1 X125.84 Y107.20 E26.4815	Infill line end
G1 X114.39 Y107.60 E26.9304	Infill line start
G1 X125.61 Y107.60 E27.3794	Infill line end
G1 X114.62 Y108.00 E27.8099	Infill line start
G1 X125.38 Y108.00 E28.2404	Infill line end
G1 X114.85 Y108.40 E28.6524	Infill line start
G1 X125.15 Y108.40 E29.0645	Infill line end
G1 X115.08 Y108.80 E29.4580	Infill line start
G1 X124.92 Y108.80 E29.8515	Infill line end
G1 X115.31 Y109.20 E30.2266	Infill line start
G1 X124.69 Y109.20 E30.6017	Infill line end
G1 X115.54 Y109.60 E30.9583	Infill line start
G1 X124.46 Y109.60 E31.3149	Infill line end
G1 X115.77 Y110.00 E31.6530	Infill line start
G1 X124.23 Y110.00 E31.9911	Infill line end
G1 X116.00 Y110.40 E32.3108	Infill line start
G1 X124.00 Y110.40 E32.6304	Infill line end
G1 X116.24 Y110.80 E32.9316	Infill line start
G1 X123.76 Y110.80 E33.2327	Infill line end
G1 X116.47 Y111.20 E33.5154	Infill line start
G1 X123.53 Y111.20 E33.7981	Infill line end
G1 X116.70 Y111.60 E34.0623	Infill line start
G1 X123.30 Y111.60 E34.3266	Infill line end
G1 X116.93 Y112.00 E34.5723	Infill line start
G1 X123.07 Y112.00 E34.8181	Infill line end
G1 X117.16 Y112.40 E35.0453	Infill line start
G1 X122.84 Y112.40 E35.2726	Infill line end
G1 X117.39 Y112.80 E35.4814	Infill line start
G1 X122.61 Y112.80 E35.6902	Infill line end
G1 X117.62 Y113.20 E35.8805	Infill line start
G1 X122.38 Y113.20 E36.0708	Infill line end
G1 X117.85 Y113.60 E36.2427	Infill line start
G1 X122.15 Y113.60 E36.4145	Infill line end
G1 X118.08 Y114.00 E36.5679	Infill line start
G1 X121.92 Y114.00 E36.7212	Infill line end
G1 X118.31 Y114.40 E36.8561	Infill line start
G1 X121.69 Y114.40 E36.9910	Infill line end
G1 X118.54 Y114.80 E37.1074	Infill line start
G1 X121.46 Y114.80 E37.2239	Infill line end
G1 X118.78 Y115.20 E37.3218	Infill line start
G1 X121.22 Y115.20 E37.4197	Infill line end
G1 X119.01 Y115.60 E37.4992	Infill line start
G1 X120.99 Y115.60 E37.5787	Infill line end
G1 X119.24 Y116.00 E37.6397	Infill line start
G1 X120.76 Y116.00 E37.7007	Infill line end
G1 X119.47 Y116.40 E37.7432	Infill line start
G1 X120.53 Y116.40 E37.7857	Infill line end
G1 X119.70 Y116.80 E37.8097	Infill line start
G1 X120.30 Y116.80 E37.8338	Infill line end
