# Supplementary material for: Hybrid reasoning for perception, explanation, and autonomous action in manufacturing
Source: Nat Commun. 2026 May 18;17:6589. doi: 10.1038/s41467-026-72378-9 (PMC13381764; doi:10.1038/s41467-026-72378-9)
Supplement: Supplementary file 3 — Supplementary Files [file 41467_2026_72378_MOESM3_ESM.zip › supplementary-files/geometries/house_with_offsets.gcode]

	Start of house base
	Layer 1
G1 Z0.20 F300	Move to layer height
G1 X110.00 Y100.00 F1500	Move to start
G1 X120.00 Y100.00 E0.4000 F1500	Draw square side
G1 X120.00 Y110.00 E0.8000 F1500	Draw square side
G1 X110.00 Y110.00 E1.2000 F1500	Draw square side
G1 X110.00 Y100.00 E1.6000 F1500	Draw square side
G1 X110.00 Y100.00 E2.0000	Infill line start
G1 X110.00 Y110.00 E2.4000	Infill line end
G1 X110.40 Y100.00 E2.8000	Infill line start
G1 X110.40 Y110.00 E3.2000	Infill line end
G1 X110.80 Y100.00 E3.6000	Infill line start
G1 X110.80 Y110.00 E4.0000	Infill line end
G1 X111.20 Y100.00 E4.4000	Infill line start
G1 X111.20 Y110.00 E4.8000	Infill line end
G1 X111.60 Y100.00 E5.2000	Infill line start
G1 X111.60 Y110.00 E5.6000	Infill line end
G1 X112.00 Y100.00 E6.0000	Infill line start
G1 X112.00 Y110.00 E6.4000	Infill line end
G1 X112.40 Y100.00 E6.8000	Infill line start
G1 X112.40 Y110.00 E7.2000	Infill line end
G1 X112.80 Y100.00 E7.6000	Infill line start
G1 X112.80 Y110.00 E8.0000	Infill line end
G1 X113.20 Y100.00 E8.4000	Infill line start
G1 X113.20 Y110.00 E8.8000	Infill line end
G1 X113.60 Y100.00 E9.2000	Infill line start
G1 X113.60 Y110.00 E9.6000	Infill line end
G1 X114.00 Y100.00 E10.0000	Infill line start
G1 X114.00 Y110.00 E10.4000	Infill line end
G1 X114.40 Y100.00 E10.8000	Infill line start
G1 X114.40 Y110.00 E11.2000	Infill line end
G1 X114.80 Y100.00 E11.6000	Infill line start
G1 X114.80 Y110.00 E12.0000	Infill line end
G1 X115.20 Y100.00 E12.4000	Infill line start
G1 X115.20 Y110.00 E12.8000	Infill line end
G1 X115.60 Y100.00 E13.2000	Infill line start
G1 X115.60 Y110.00 E13.6000	Infill line end
G1 X116.00 Y100.00 E14.0000	Infill line start
G1 X116.00 Y110.00 E14.4000	Infill line end
G1 X116.40 Y100.00 E14.8000	Infill line start
G1 X116.40 Y110.00 E15.2000	Infill line end
G1 X116.80 Y100.00 E15.6000	Infill line start
G1 X116.80 Y110.00 E16.0000	Infill line end
G1 X117.20 Y100.00 E16.4000	Infill line start
G1 X117.20 Y110.00 E16.8000	Infill line end
G1 X117.60 Y100.00 E17.2000	Infill line start
G1 X117.60 Y110.00 E17.6000	Infill line end
G1 X118.00 Y100.00 E18.0000	Infill line start
G1 X118.00 Y110.00 E18.4000	Infill line end
G1 X118.40 Y100.00 E18.8000	Infill line start
G1 X118.40 Y110.00 E19.2000	Infill line end
G1 X118.80 Y100.00 E19.6000	Infill line start
G1 X118.80 Y110.00 E20.0000	Infill line end
G1 X119.20 Y100.00 E20.4000	Infill line start
G1 X119.20 Y110.00 E20.8000	Infill line end
G1 X119.60 Y100.00 E21.2000	Infill line start
G1 X119.60 Y110.00 E21.6000	Infill line end
	Layer 2
G1 Z0.40 F300	Move to layer height
G1 X110.00 Y100.00 F1500	Move to start
G1 X120.00 Y100.00 E22.0000 F1500	Draw square side
G1 X120.00 Y110.00 E22.4000 F1500	Draw square side
G1 X110.00 Y110.00 E22.8000 F1500	Draw square side
G1 X110.00 Y100.00 E23.2000 F1500	Draw square side
G1 X110.00 Y100.00 E23.6000	Infill line start
G1 X110.00 Y110.00 E24.0000	Infill line end
G1 X110.40 Y100.00 E24.4000	Infill line start
G1 X110.40 Y110.00 E24.8000	Infill line end
G1 X110.80 Y100.00 E25.2000	Infill line start
G1 X110.80 Y110.00 E25.6000	Infill line end
G1 X111.20 Y100.00 E26.0000	Infill line start
G1 X111.20 Y110.00 E26.4000	Infill line end
G1 X111.60 Y100.00 E26.8000	Infill line start
G1 X111.60 Y110.00 E27.2000	Infill line end
G1 X112.00 Y100.00 E27.6000	Infill line start
G1 X112.00 Y110.00 E28.0000	Infill line end
G1 X112.40 Y100.00 E28.4000	Infill line start
G1 X112.40 Y110.00 E28.8000	Infill line end
G1 X112.80 Y100.00 E29.2000	Infill line start
G1 X112.80 Y110.00 E29.6000	Infill line end
G1 X113.20 Y100.00 E30.0000	Infill line start
G1 X113.20 Y110.00 E30.4000	Infill line end
G1 X113.60 Y100.00 E30.8000	Infill line start
G1 X113.60 Y110.00 E31.2000	Infill line end
G1 X114.00 Y100.00 E31.6000	Infill line start
G1 X114.00 Y110.00 E32.0000	Infill line end
G1 X114.40 Y100.00 E32.4000	Infill line start
G1 X114.40 Y110.00 E32.8000	Infill line end
G1 X114.80 Y100.00 E33.2000	Infill line start
G1 X114.80 Y110.00 E33.6000	Infill line end
G1 X115.20 Y100.00 E34.0000	Infill line start
G1 X115.20 Y110.00 E34.4000	Infill line end
G1 X115.60 Y100.00 E34.8000	Infill line start
G1 X115.60 Y110.00 E35.2000	Infill line end
G1 X116.00 Y100.00 E35.6000	Infill line start
G1 X116.00 Y110.00 E36.0000	Infill line end
G1 X116.40 Y100.00 E36.4000	Infill line start
G1 X116.40 Y110.00 E36.8000	Infill line end
G1 X116.80 Y100.00 E37.2000	Infill line start
G1 X116.80 Y110.00 E37.6000	Infill line end
G1 X117.20 Y100.00 E38.0000	Infill line start
G1 X117.20 Y110.00 E38.4000	Infill line end
G1 X117.60 Y100.00 E38.8000	Infill line start
G1 X117.60 Y110.00 E39.2000	Infill line end
G1 X118.00 Y100.00 E39.6000	Infill line start
G1 X118.00 Y110.00 E40.0000	Infill line end
G1 X118.40 Y100.00 E40.4000	Infill line start
G1 X118.40 Y110.00 E40.8000	Infill line end
G1 X118.80 Y100.00 E41.2000	Infill line start
G1 X118.80 Y110.00 E41.6000	Infill line end
G1 X119.20 Y100.00 E42.0000	Infill line start
G1 X119.20 Y110.00 E42.4000	Infill line end
G1 X119.60 Y100.00 E42.8000	Infill line start
G1 X119.60 Y110.00 E43.2000	Infill line end
	Layer 3
G1 Z0.60 F300	Move to layer height
G1 X110.00 Y100.00 F1500	Move to start
G1 X120.00 Y100.00 E43.6000 F1500	Draw square side
G1 X120.00 Y110.00 E44.0000 F1500	Draw square side
G1 X110.00 Y110.00 E44.4000 F1500	Draw square side
G1 X110.00 Y100.00 E44.8000 F1500	Draw square side
G1 X110.00 Y100.00 E45.2000	Infill line start
G1 X110.00 Y110.00 E45.6000	Infill line end
G1 X110.40 Y100.00 E46.0000	Infill line start
G1 X110.40 Y110.00 E46.4000	Infill line end
G1 X110.80 Y100.00 E46.8000	Infill line start
G1 X110.80 Y110.00 E47.2000	Infill line end
G1 X111.20 Y100.00 E47.6000	Infill line start
G1 X111.20 Y110.00 E48.0000	Infill line end
G1 X111.60 Y100.00 E48.4000	Infill line start
G1 X111.60 Y110.00 E48.8000	Infill line end
G1 X112.00 Y100.00 E49.2000	Infill line start
G1 X112.00 Y110.00 E49.6000	Infill line end
G1 X112.40 Y100.00 E50.0000	Infill line start
G1 X112.40 Y110.00 E50.4000	Infill line end
G1 X112.80 Y100.00 E50.8000	Infill line start
G1 X112.80 Y110.00 E51.2000	Infill line end
G1 X113.20 Y100.00 E51.6000	Infill line start
G1 X113.20 Y110.00 E52.0000	Infill line end
G1 X113.60 Y100.00 E52.4000	Infill line start
G1 X113.60 Y110.00 E52.8000	Infill line end
G1 X114.00 Y100.00 E53.2000	Infill line start
G1 X114.00 Y110.00 E53.6000	Infill line end
G1 X114.40 Y100.00 E54.0000	Infill line start
G1 X114.40 Y110.00 E54.4000	Infill line end
G1 X114.80 Y100.00 E54.8000	Infill line start
G1 X114.80 Y110.00 E55.2000	Infill line end
G1 X115.20 Y100.00 E55.6000	Infill line start
G1 X115.20 Y110.00 E56.0000	Infill line end
G1 X115.60 Y100.00 E56.4000	Infill line start
G1 X115.60 Y110.00 E56.8000	Infill line end
G1 X116.00 Y100.00 E57.2000	Infill line start
G1 X116.00 Y110.00 E57.6000	Infill line end
G1 X116.40 Y100.00 E58.0000	Infill line start
G1 X116.40 Y110.00 E58.4000	Infill line end
G1 X116.80 Y100.00 E58.8000	Infill line start
G1 X116.80 Y110.00 E59.2000	Infill line end
G1 X117.20 Y100.00 E59.6000	Infill line start
G1 X117.20 Y110.00 E60.0000	Infill line end
G1 X117.60 Y100.00 E60.4000	Infill line start
G1 X117.60 Y110.00 E60.8000	Infill line end
G1 X118.00 Y100.00 E61.2000	Infill line start
G1 X118.00 Y110.00 E61.6000	Infill line end
G1 X118.40 Y100.00 E62.0000	Infill line start
G1 X118.40 Y110.00 E62.4000	Infill line end
G1 X118.80 Y100.00 E62.8000	Infill line start
G1 X118.80 Y110.00 E63.2000	Infill line end
G1 X119.20 Y100.00 E63.6000	Infill line start
G1 X119.20 Y110.00 E64.0000	Infill line end
G1 X119.60 Y100.00 E64.4000	Infill line start
G1 X119.60 Y110.00 E64.8000	Infill line end
	Layer 4
G1 Z0.80 F300	Move to layer height
G1 X110.00 Y100.00 F1500	Move to start
G1 X120.00 Y100.00 E65.2000 F1500	Draw square side
G1 X120.00 Y110.00 E65.6000 F1500	Draw square side
G1 X110.00 Y110.00 E66.0000 F1500	Draw square side
G1 X110.00 Y100.00 E66.4000 F1500	Draw square side
G1 X110.00 Y100.00 E66.8000	Infill line start
G1 X110.00 Y110.00 E67.2000	Infill line end
G1 X110.40 Y100.00 E67.6000	Infill line start
G1 X110.40 Y110.00 E68.0000	Infill line end
G1 X110.80 Y100.00 E68.4000	Infill line start
G1 X110.80 Y110.00 E68.8000	Infill line end
G1 X111.20 Y100.00 E69.2000	Infill line start
G1 X111.20 Y110.00 E69.6000	Infill line end
G1 X111.60 Y100.00 E70.0000	Infill line start
G1 X111.60 Y110.00 E70.4000	Infill line end
G1 X112.00 Y100.00 E70.8000	Infill line start
G1 X112.00 Y110.00 E71.2000	Infill line end
G1 X112.40 Y100.00 E71.6000	Infill line start
G1 X112.40 Y110.00 E72.0000	Infill line end
G1 X112.80 Y100.00 E72.4000	Infill line start
G1 X112.80 Y110.00 E72.8000	Infill line end
G1 X113.20 Y100.00 E73.2000	Infill line start
G1 X113.20 Y110.00 E73.6000	Infill line end
G1 X113.60 Y100.00 E74.0000	Infill line start
G1 X113.60 Y110.00 E74.4000	Infill line end
G1 X114.00 Y100.00 E74.8000	Infill line start
G1 X114.00 Y110.00 E75.2000	Infill line end
G1 X114.40 Y100.00 E75.6000	Infill line start
G1 X114.40 Y110.00 E76.0000	Infill line end
G1 X114.80 Y100.00 E76.4000	Infill line start
G1 X114.80 Y110.00 E76.8000	Infill line end
G1 X115.20 Y100.00 E77.2000	Infill line start
G1 X115.20 Y110.00 E77.6000	Infill line end
G1 X115.60 Y100.00 E78.0000	Infill line start
G1 X115.60 Y110.00 E78.4000	Infill line end
G1 X116.00 Y100.00 E78.8000	Infill line start
G1 X116.00 Y110.00 E79.2000	Infill line end
G1 X116.40 Y100.00 E79.6000	Infill line start
G1 X116.40 Y110.00 E80.0000	Infill line end
G1 X116.80 Y100.00 E80.4000	Infill line start
G1 X116.80 Y110.00 E80.8000	Infill line end
G1 X117.20 Y100.00 E81.2000	Infill line start
G1 X117.20 Y110.00 E81.6000	Infill line end
G1 X117.60 Y100.00 E82.0000	Infill line start
G1 X117.60 Y110.00 E82.4000	Infill line end
G1 X118.00 Y100.00 E82.8000	Infill line start
G1 X118.00 Y110.00 E83.2000	Infill line end
G1 X118.40 Y100.00 E83.6000	Infill line start
G1 X118.40 Y110.00 E84.0000	Infill line end
G1 X118.80 Y100.00 E84.4000	Infill line start
G1 X118.80 Y110.00 E84.8000	Infill line end
G1 X119.20 Y100.00 E85.2000	Infill line start
G1 X119.20 Y110.00 E85.6000	Infill line end
G1 X119.60 Y100.00 E86.0000	Infill line start
G1 X119.60 Y110.00 E86.4000	Infill line end
	Layer 5
G1 Z1.00 F300	Move to layer height
G1 X110.00 Y100.00 F1500	Move to start
G1 X120.00 Y100.00 E86.8000 F1500	Draw square side
G1 X120.00 Y110.00 E87.2000 F1500	Draw square side
G1 X110.00 Y110.00 E87.6000 F1500	Draw square side
G1 X110.00 Y100.00 E88.0000 F1500	Draw square side
G1 X110.00 Y100.00 E88.4000	Infill line start
G1 X110.00 Y110.00 E88.8000	Infill line end
G1 X110.40 Y100.00 E89.2000	Infill line start
G1 X110.40 Y110.00 E89.6000	Infill line end
G1 X110.80 Y100.00 E90.0000	Infill line start
G1 X110.80 Y110.00 E90.4000	Infill line end
G1 X111.20 Y100.00 E90.8000	Infill line start
G1 X111.20 Y110.00 E91.2000	Infill line end
G1 X111.60 Y100.00 E91.6000	Infill line start
G1 X111.60 Y110.00 E92.0000	Infill line end
G1 X112.00 Y100.00 E92.4000	Infill line start
G1 X112.00 Y110.00 E92.8000	Infill line end
G1 X112.40 Y100.00 E93.2000	Infill line start
G1 X112.40 Y110.00 E93.6000	Infill line end
G1 X112.80 Y100.00 E94.0000	Infill line start
G1 X112.80 Y110.00 E94.4000	Infill line end
G1 X113.20 Y100.00 E94.8000	Infill line start
G1 X113.20 Y110.00 E95.2000	Infill line end
G1 X113.60 Y100.00 E95.6000	Infill line start
G1 X113.60 Y110.00 E96.0000	Infill line end
G1 X114.00 Y100.00 E96.4000	Infill line start
G1 X114.00 Y110.00 E96.8000	Infill line end
G1 X114.40 Y100.00 E97.2000	Infill line start
G1 X114.40 Y110.00 E97.6000	Infill line end
G1 X114.80 Y100.00 E98.0000	Infill line start
G1 X114.80 Y110.00 E98.4000	Infill line end
G1 X115.20 Y100.00 E98.8000	Infill line start
G1 X115.20 Y110.00 E99.2000	Infill line end
G1 X115.60 Y100.00 E99.6000	Infill line start
G1 X115.60 Y110.00 E100.0000	Infill line end
G1 X116.00 Y100.00 E100.4000	Infill line start
G1 X116.00 Y110.00 E100.8000	Infill line end
G1 X116.40 Y100.00 E101.2000	Infill line start
G1 X116.40 Y110.00 E101.6000	Infill line end
G1 X116.80 Y100.00 E102.0000	Infill line start
G1 X116.80 Y110.00 E102.4000	Infill line end
G1 X117.20 Y100.00 E102.8000	Infill line start
G1 X117.20 Y110.00 E103.2000	Infill line end
G1 X117.60 Y100.00 E103.6000	Infill line start
G1 X117.60 Y110.00 E104.0000	Infill line end
G1 X118.00 Y100.00 E104.4000	Infill line start
G1 X118.00 Y110.00 E104.8000	Infill line end
G1 X118.40 Y100.00 E105.2000	Infill line start
G1 X118.40 Y110.00 E105.6000	Infill line end
G1 X118.80 Y100.00 E106.0000	Infill line start
G1 X118.80 Y110.00 E106.4000	Infill line end
G1 X119.20 Y100.00 E106.8000	Infill line start
G1 X119.20 Y110.00 E107.2000	Infill line end
G1 X119.60 Y100.00 E107.6000	Infill line start
G1 X119.60 Y110.00 E108.0000	Infill line end
	Layer 6
G1 Z1.20 F300	Move to layer height
G1 X110.00 Y100.00 F1500	Move to start
G1 X120.00 Y100.00 E108.4000 F1500	Draw square side
G1 X120.00 Y110.00 E108.8000 F1500	Draw square side
G1 X110.00 Y110.00 E109.2000 F1500	Draw square side
G1 X110.00 Y100.00 E109.6000 F1500	Draw square side
G1 X110.00 Y100.00 E110.0000	Infill line start
G1 X110.00 Y110.00 E110.4000	Infill line end
G1 X110.40 Y100.00 E110.8000	Infill line start
G1 X110.40 Y110.00 E111.2000	Infill line end
G1 X110.80 Y100.00 E111.6000	Infill line start
G1 X110.80 Y110.00 E112.0000	Infill line end
G1 X111.20 Y100.00 E112.4000	Infill line start
G1 X111.20 Y110.00 E112.8000	Infill line end
G1 X111.60 Y100.00 E113.2000	Infill line start
G1 X111.60 Y110.00 E113.6000	Infill line end
G1 X112.00 Y100.00 E114.0000	Infill line start
G1 X112.00 Y110.00 E114.4000	Infill line end
G1 X112.40 Y100.00 E114.8000	Infill line start
G1 X112.40 Y110.00 E115.2000	Infill line end
G1 X112.80 Y100.00 E115.6000	Infill line start
G1 X112.80 Y110.00 E116.0000	Infill line end
G1 X113.20 Y100.00 E116.4000	Infill line start
G1 X113.20 Y110.00 E116.8000	Infill line end
G1 X113.60 Y100.00 E117.2000	Infill line start
G1 X113.60 Y110.00 E117.6000	Infill line end
G1 X114.00 Y100.00 E118.0000	Infill line start
G1 X114.00 Y110.00 E118.4000	Infill line end
G1 X114.40 Y100.00 E118.8000	Infill line start
G1 X114.40 Y110.00 E119.2000	Infill line end
G1 X114.80 Y100.00 E119.6000	Infill line start
G1 X114.80 Y110.00 E120.0000	Infill line end
G1 X115.20 Y100.00 E120.4000	Infill line start
G1 X115.20 Y110.00 E120.8000	Infill line end
G1 X115.60 Y100.00 E121.2000	Infill line start
G1 X115.60 Y110.00 E121.6000	Infill line end
G1 X116.00 Y100.00 E122.0000	Infill line start
G1 X116.00 Y110.00 E122.4000	Infill line end
G1 X116.40 Y100.00 E122.8000	Infill line start
G1 X116.40 Y110.00 E123.2000	Infill line end
G1 X116.80 Y100.00 E123.6000	Infill line start
G1 X116.80 Y110.00 E124.0000	Infill line end
G1 X117.20 Y100.00 E124.4000	Infill line start
G1 X117.20 Y110.00 E124.8000	Infill line end
G1 X117.60 Y100.00 E125.2000	Infill line start
G1 X117.60 Y110.00 E125.6000	Infill line end
G1 X118.00 Y100.00 E126.0000	Infill line start
G1 X118.00 Y110.00 E126.4000	Infill line end
G1 X118.40 Y100.00 E126.8000	Infill line start
G1 X118.40 Y110.00 E127.2000	Infill line end
G1 X118.80 Y100.00 E127.6000	Infill line start
G1 X118.80 Y110.00 E128.0000	Infill line end
G1 X119.20 Y100.00 E128.4000	Infill line start
G1 X119.20 Y110.00 E128.8000	Infill line end
G1 X119.60 Y100.00 E129.2000	Infill line start
G1 X119.60 Y110.00 E129.6000	Infill line end
	Layer 7
G1 Z1.40 F300	Move to layer height
G1 X110.00 Y100.00 F1500	Move to start
G1 X120.00 Y100.00 E130.0000 F1500	Draw square side
G1 X120.00 Y110.00 E130.4000 F1500	Draw square side
G1 X110.00 Y110.00 E130.8000 F1500	Draw square side
G1 X110.00 Y100.00 E131.2000 F1500	Draw square side
G1 X110.00 Y100.00 E131.6000	Infill line start
G1 X110.00 Y110.00 E132.0000	Infill line end
G1 X110.40 Y100.00 E132.4000	Infill line start
G1 X110.40 Y110.00 E132.8000	Infill line end
G1 X110.80 Y100.00 E133.2000	Infill line start
G1 X110.80 Y110.00 E133.6000	Infill line end
G1 X111.20 Y100.00 E134.0000	Infill line start
G1 X111.20 Y110.00 E134.4000	Infill line end
G1 X111.60 Y100.00 E134.8000	Infill line start
G1 X111.60 Y110.00 E135.2000	Infill line end
G1 X112.00 Y100.00 E135.6000	Infill line start
G1 X112.00 Y110.00 E136.0000	Infill line end
G1 X112.40 Y100.00 E136.4000	Infill line start
G1 X112.40 Y110.00 E136.8000	Infill line end
G1 X112.80 Y100.00 E137.2000	Infill line start
G1 X112.80 Y110.00 E137.6000	Infill line end
G1 X113.20 Y100.00 E138.0000	Infill line start
G1 X113.20 Y110.00 E138.4000	Infill line end
G1 X113.60 Y100.00 E138.8000	Infill line start
G1 X113.60 Y110.00 E139.2000	Infill line end
G1 X114.00 Y100.00 E139.6000	Infill line start
G1 X114.00 Y110.00 E140.0000	Infill line end
G1 X114.40 Y100.00 E140.4000	Infill line start
G1 X114.40 Y110.00 E140.8000	Infill line end
G1 X114.80 Y100.00 E141.2000	Infill line start
G1 X114.80 Y110.00 E141.6000	Infill line end
G1 X115.20 Y100.00 E142.0000	Infill line start
G1 X115.20 Y110.00 E142.4000	Infill line end
G1 X115.60 Y100.00 E142.8000	Infill line start
G1 X115.60 Y110.00 E143.2000	Infill line end
G1 X116.00 Y100.00 E143.6000	Infill line start
G1 X116.00 Y110.00 E144.0000	Infill line end
G1 X116.40 Y100.00 E144.4000	Infill line start
G1 X116.40 Y110.00 E144.8000	Infill line end
G1 X116.80 Y100.00 E145.2000	Infill line start
G1 X116.80 Y110.00 E145.6000	Infill line end
G1 X117.20 Y100.00 E146.0000	Infill line start
G1 X117.20 Y110.00 E146.4000	Infill line end
G1 X117.60 Y100.00 E146.8000	Infill line start
G1 X117.60 Y110.00 E147.2000	Infill line end
G1 X118.00 Y100.00 E147.6000	Infill line start
G1 X118.00 Y110.00 E148.0000	Infill line end
G1 X118.40 Y100.00 E148.4000	Infill line start
G1 X118.40 Y110.00 E148.8000	Infill line end
G1 X118.80 Y100.00 E149.2000	Infill line start
G1 X118.80 Y110.00 E149.6000	Infill line end
G1 X119.20 Y100.00 E150.0000	Infill line start
G1 X119.20 Y110.00 E150.4000	Infill line end
G1 X119.60 Y100.00 E150.8000	Infill line start
G1 X119.60 Y110.00 E151.2000	Infill line end
	Layer 8
G1 Z1.60 F300	Move to layer height
G1 X110.00 Y100.00 F1500	Move to start
G1 X120.00 Y100.00 E151.6000 F1500	Draw square side
G1 X120.00 Y110.00 E152.0000 F1500	Draw square side
G1 X110.00 Y110.00 E152.4000 F1500	Draw square side
G1 X110.00 Y100.00 E152.8000 F1500	Draw square side
G1 X110.00 Y100.00 E153.2000	Infill line start
G1 X110.00 Y110.00 E153.6000	Infill line end
G1 X110.40 Y100.00 E154.0000	Infill line start
G1 X110.40 Y110.00 E154.4000	Infill line end
G1 X110.80 Y100.00 E154.8000	Infill line start
G1 X110.80 Y110.00 E155.2000	Infill line end
G1 X111.20 Y100.00 E155.6000	Infill line start
G1 X111.20 Y110.00 E156.0000	Infill line end
G1 X111.60 Y100.00 E156.4000	Infill line start
G1 X111.60 Y110.00 E156.8000	Infill line end
G1 X112.00 Y100.00 E157.2000	Infill line start
G1 X112.00 Y110.00 E157.6000	Infill line end
G1 X112.40 Y100.00 E158.0000	Infill line start
G1 X112.40 Y110.00 E158.4000	Infill line end
G1 X112.80 Y100.00 E158.8000	Infill line start
G1 X112.80 Y110.00 E159.2000	Infill line end
G1 X113.20 Y100.00 E159.6000	Infill line start
G1 X113.20 Y110.00 E160.0000	Infill line end
G1 X113.60 Y100.00 E160.4000	Infill line start
G1 X113.60 Y110.00 E160.8000	Infill line end
G1 X114.00 Y100.00 E161.2000	Infill line start
G1 X114.00 Y110.00 E161.6000	Infill line end
G1 X114.40 Y100.00 E162.0000	Infill line start
G1 X114.40 Y110.00 E162.4000	Infill line end
G1 X114.80 Y100.00 E162.8000	Infill line start
G1 X114.80 Y110.00 E163.2000	Infill line end
G1 X115.20 Y100.00 E163.6000	Infill line start
G1 X115.20 Y110.00 E164.0000	Infill line end
G1 X115.60 Y100.00 E164.4000	Infill line start
G1 X115.60 Y110.00 E164.8000	Infill line end
G1 X116.00 Y100.00 E165.2000	Infill line start
G1 X116.00 Y110.00 E165.6000	Infill line end
G1 X116.40 Y100.00 E166.0000	Infill line start
G1 X116.40 Y110.00 E166.4000	Infill line end
G1 X116.80 Y100.00 E166.8000	Infill line start
G1 X116.80 Y110.00 E167.2000	Infill line end
G1 X117.20 Y100.00 E167.6000	Infill line start
G1 X117.20 Y110.00 E168.0000	Infill line end
G1 X117.60 Y100.00 E168.4000	Infill line start
G1 X117.60 Y110.00 E168.8000	Infill line end
G1 X118.00 Y100.00 E169.2000	Infill line start
G1 X118.00 Y110.00 E169.6000	Infill line end
G1 X118.40 Y100.00 E170.0000	Infill line start
G1 X118.40 Y110.00 E170.4000	Infill line end
G1 X118.80 Y100.00 E170.8000	Infill line start
G1 X118.80 Y110.00 E171.2000	Infill line end
G1 X119.20 Y100.00 E171.6000	Infill line start
G1 X119.20 Y110.00 E172.0000	Infill line end
G1 X119.60 Y100.00 E172.4000	Infill line start
G1 X119.60 Y110.00 E172.8000	Infill line end
	Layer 9
G1 Z1.80 F300	Move to layer height
G1 X110.00 Y100.00 F1500	Move to start
G1 X120.00 Y100.00 E173.2000 F1500	Draw square side
G1 X120.00 Y110.00 E173.6000 F1500	Draw square side
G1 X110.00 Y110.00 E174.0000 F1500	Draw square side
G1 X110.00 Y100.00 E174.4000 F1500	Draw square side
G1 X110.00 Y100.00 E174.8000	Infill line start
G1 X110.00 Y110.00 E175.2000	Infill line end
G1 X110.40 Y100.00 E175.6000	Infill line start
G1 X110.40 Y110.00 E176.0000	Infill line end
G1 X110.80 Y100.00 E176.4000	Infill line start
G1 X110.80 Y110.00 E176.8000	Infill line end
G1 X111.20 Y100.00 E177.2000	Infill line start
G1 X111.20 Y110.00 E177.6000	Infill line end
G1 X111.60 Y100.00 E178.0000	Infill line start
G1 X111.60 Y110.00 E178.4000	Infill line end
G1 X112.00 Y100.00 E178.8000	Infill line start
G1 X112.00 Y110.00 E179.2000	Infill line end
G1 X112.40 Y100.00 E179.6000	Infill line start
G1 X112.40 Y110.00 E180.0000	Infill line end
G1 X112.80 Y100.00 E180.4000	Infill line start
G1 X112.80 Y110.00 E180.8000	Infill line end
G1 X113.20 Y100.00 E181.2000	Infill line start
G1 X113.20 Y110.00 E181.6000	Infill line end
G1 X113.60 Y100.00 E182.0000	Infill line start
G1 X113.60 Y110.00 E182.4000	Infill line end
G1 X114.00 Y100.00 E182.8000	Infill line start
G1 X114.00 Y110.00 E183.2000	Infill line end
G1 X114.40 Y100.00 E183.6000	Infill line start
G1 X114.40 Y110.00 E184.0000	Infill line end
G1 X114.80 Y100.00 E184.4000	Infill line start
G1 X114.80 Y110.00 E184.8000	Infill line end
G1 X115.20 Y100.00 E185.2000	Infill line start
G1 X115.20 Y110.00 E185.6000	Infill line end
G1 X115.60 Y100.00 E186.0000	Infill line start
G1 X115.60 Y110.00 E186.4000	Infill line end
G1 X116.00 Y100.00 E186.8000	Infill line start
G1 X116.00 Y110.00 E187.2000	Infill line end
G1 X116.40 Y100.00 E187.6000	Infill line start
G1 X116.40 Y110.00 E188.0000	Infill line end
G1 X116.80 Y100.00 E188.4000	Infill line start
G1 X116.80 Y110.00 E188.8000	Infill line end
G1 X117.20 Y100.00 E189.2000	Infill line start
G1 X117.20 Y110.00 E189.6000	Infill line end
G1 X117.60 Y100.00 E190.0000	Infill line start
G1 X117.60 Y110.00 E190.4000	Infill line end
G1 X118.00 Y100.00 E190.8000	Infill line start
G1 X118.00 Y110.00 E191.2000	Infill line end
G1 X118.40 Y100.00 E191.6000	Infill line start
G1 X118.40 Y110.00 E192.0000	Infill line end
G1 X118.80 Y100.00 E192.4000	Infill line start
G1 X118.80 Y110.00 E192.8000	Infill line end
G1 X119.20 Y100.00 E193.2000	Infill line start
G1 X119.20 Y110.00 E193.6000	Infill line end
G1 X119.60 Y100.00 E194.0000	Infill line start
G1 X119.60 Y110.00 E194.4000	Infill line end
	Layer 10
G1 Z2.00 F300	Move to layer height
G1 X110.00 Y100.00 F1500	Move to start
G1 X120.00 Y100.00 E194.8000 F1500	Draw square side
G1 X120.00 Y110.00 E195.2000 F1500	Draw square side
G1 X110.00 Y110.00 E195.6000 F1500	Draw square side
G1 X110.00 Y100.00 E196.0000 F1500	Draw square side
G1 X110.00 Y100.00 E196.4000	Infill line start
G1 X110.00 Y110.00 E196.8000	Infill line end
G1 X110.40 Y100.00 E197.2000	Infill line start
G1 X110.40 Y110.00 E197.6000	Infill line end
G1 X110.80 Y100.00 E198.0000	Infill line start
G1 X110.80 Y110.00 E198.4000	Infill line end
G1 X111.20 Y100.00 E198.8000	Infill line start
G1 X111.20 Y110.00 E199.2000	Infill line end
G1 X111.60 Y100.00 E199.6000	Infill line start
G1 X111.60 Y110.00 E200.0000	Infill line end
G1 X112.00 Y100.00 E200.4000	Infill line start
G1 X112.00 Y110.00 E200.8000	Infill line end
G1 X112.40 Y100.00 E201.2000	Infill line start
G1 X112.40 Y110.00 E201.6000	Infill line end
G1 X112.80 Y100.00 E202.0000	Infill line start
G1 X112.80 Y110.00 E202.4000	Infill line end
G1 X113.20 Y100.00 E202.8000	Infill line start
G1 X113.20 Y110.00 E203.2000	Infill line end
G1 X113.60 Y100.00 E203.6000	Infill line start
G1 X113.60 Y110.00 E204.0000	Infill line end
G1 X114.00 Y100.00 E204.4000	Infill line start
G1 X114.00 Y110.00 E204.8000	Infill line end
G1 X114.40 Y100.00 E205.2000	Infill line start
G1 X114.40 Y110.00 E205.6000	Infill line end
G1 X114.80 Y100.00 E206.0000	Infill line start
G1 X114.80 Y110.00 E206.4000	Infill line end
G1 X115.20 Y100.00 E206.8000	Infill line start
G1 X115.20 Y110.00 E207.2000	Infill line end
G1 X115.60 Y100.00 E207.6000	Infill line start
G1 X115.60 Y110.00 E208.0000	Infill line end
G1 X116.00 Y100.00 E208.4000	Infill line start
G1 X116.00 Y110.00 E208.8000	Infill line end
G1 X116.40 Y100.00 E209.2000	Infill line start
G1 X116.40 Y110.00 E209.6000	Infill line end
G1 X116.80 Y100.00 E210.0000	Infill line start
G1 X116.80 Y110.00 E210.4000	Infill line end
G1 X117.20 Y100.00 E210.8000	Infill line start
G1 X117.20 Y110.00 E211.2000	Infill line end
G1 X117.60 Y100.00 E211.6000	Infill line start
G1 X117.60 Y110.00 E212.0000	Infill line end
G1 X118.00 Y100.00 E212.4000	Infill line start
G1 X118.00 Y110.00 E212.8000	Infill line end
G1 X118.40 Y100.00 E213.2000	Infill line start
G1 X118.40 Y110.00 E213.6000	Infill line end
G1 X118.80 Y100.00 E214.0000	Infill line start
G1 X118.80 Y110.00 E214.4000	Infill line end
G1 X119.20 Y100.00 E214.8000	Infill line start
G1 X119.20 Y110.00 E215.2000	Infill line end
G1 X119.60 Y100.00 E215.6000	Infill line start
G1 X119.60 Y110.00 E216.0000	Infill line end
	Layer 11
G1 Z2.20 F300	Move to layer height
G1 X110.00 Y100.00 F1500	Move to start
G1 X120.00 Y100.00 E216.4000 F1500	Draw square side
G1 X120.00 Y110.00 E216.8000 F1500	Draw square side
G1 X110.00 Y110.00 E217.2000 F1500	Draw square side
G1 X110.00 Y100.00 E217.6000 F1500	Draw square side
G1 X110.00 Y100.00 E218.0000	Infill line start
G1 X110.00 Y110.00 E218.4000	Infill line end
G1 X110.40 Y100.00 E218.8000	Infill line start
G1 X110.40 Y110.00 E219.2000	Infill line end
G1 X110.80 Y100.00 E219.6000	Infill line start
G1 X110.80 Y110.00 E220.0000	Infill line end
G1 X111.20 Y100.00 E220.4000	Infill line start
G1 X111.20 Y110.00 E220.8000	Infill line end
G1 X111.60 Y100.00 E221.2000	Infill line start
G1 X111.60 Y110.00 E221.6000	Infill line end
G1 X112.00 Y100.00 E222.0000	Infill line start
G1 X112.00 Y110.00 E222.4000	Infill line end
G1 X112.40 Y100.00 E222.8000	Infill line start
G1 X112.40 Y110.00 E223.2000	Infill line end
G1 X112.80 Y100.00 E223.6000	Infill line start
G1 X112.80 Y110.00 E224.0000	Infill line end
G1 X113.20 Y100.00 E224.4000	Infill line start
G1 X113.20 Y110.00 E224.8000	Infill line end
G1 X113.60 Y100.00 E225.2000	Infill line start
G1 X113.60 Y110.00 E225.6000	Infill line end
G1 X114.00 Y100.00 E226.0000	Infill line start
G1 X114.00 Y110.00 E226.4000	Infill line end
G1 X114.40 Y100.00 E226.8000	Infill line start
G1 X114.40 Y110.00 E227.2000	Infill line end
G1 X114.80 Y100.00 E227.6000	Infill line start
G1 X114.80 Y110.00 E228.0000	Infill line end
G1 X115.20 Y100.00 E228.4000	Infill line start
G1 X115.20 Y110.00 E228.8000	Infill line end
G1 X115.60 Y100.00 E229.2000	Infill line start
G1 X115.60 Y110.00 E229.6000	Infill line end
G1 X116.00 Y100.00 E230.0000	Infill line start
G1 X116.00 Y110.00 E230.4000	Infill line end
G1 X116.40 Y100.00 E230.8000	Infill line start
G1 X116.40 Y110.00 E231.2000	Infill line end
G1 X116.80 Y100.00 E231.6000	Infill line start
G1 X116.80 Y110.00 E232.0000	Infill line end
G1 X117.20 Y100.00 E232.4000	Infill line start
G1 X117.20 Y110.00 E232.8000	Infill line end
G1 X117.60 Y100.00 E233.2000	Infill line start
G1 X117.60 Y110.00 E233.6000	Infill line end
G1 X118.00 Y100.00 E234.0000	Infill line start
G1 X118.00 Y110.00 E234.4000	Infill line end
G1 X118.40 Y100.00 E234.8000	Infill line start
G1 X118.40 Y110.00 E235.2000	Infill line end
G1 X118.80 Y100.00 E235.6000	Infill line start
G1 X118.80 Y110.00 E236.0000	Infill line end
G1 X119.20 Y100.00 E236.4000	Infill line start
G1 X119.20 Y110.00 E236.8000	Infill line end
G1 X119.60 Y100.00 E237.2000	Infill line start
G1 X119.60 Y110.00 E237.6000	Infill line end
	Layer 12
G1 Z2.40 F300	Move to layer height
G1 X110.00 Y100.00 F1500	Move to start
G1 X120.00 Y100.00 E238.0000 F1500	Draw square side
G1 X120.00 Y110.00 E238.4000 F1500	Draw square side
G1 X110.00 Y110.00 E238.8000 F1500	Draw square side
G1 X110.00 Y100.00 E239.2000 F1500	Draw square side
G1 X110.00 Y100.00 E239.6000	Infill line start
G1 X110.00 Y110.00 E240.0000	Infill line end
G1 X110.40 Y100.00 E240.4000	Infill line start
G1 X110.40 Y110.00 E240.8000	Infill line end
G1 X110.80 Y100.00 E241.2000	Infill line start
G1 X110.80 Y110.00 E241.6000	Infill line end
G1 X111.20 Y100.00 E242.0000	Infill line start
G1 X111.20 Y110.00 E242.4000	Infill line end
G1 X111.60 Y100.00 E242.8000	Infill line start
G1 X111.60 Y110.00 E243.2000	Infill line end
G1 X112.00 Y100.00 E243.6000	Infill line start
G1 X112.00 Y110.00 E244.0000	Infill line end
G1 X112.40 Y100.00 E244.4000	Infill line start
G1 X112.40 Y110.00 E244.8000	Infill line end
G1 X112.80 Y100.00 E245.2000	Infill line start
G1 X112.80 Y110.00 E245.6000	Infill line end
G1 X113.20 Y100.00 E246.0000	Infill line start
G1 X113.20 Y110.00 E246.4000	Infill line end
G1 X113.60 Y100.00 E246.8000	Infill line start
G1 X113.60 Y110.00 E247.2000	Infill line end
G1 X114.00 Y100.00 E247.6000	Infill line start
G1 X114.00 Y110.00 E248.0000	Infill line end
G1 X114.40 Y100.00 E248.4000	Infill line start
G1 X114.40 Y110.00 E248.8000	Infill line end
G1 X114.80 Y100.00 E249.2000	Infill line start
G1 X114.80 Y110.00 E249.6000	Infill line end
G1 X115.20 Y100.00 E250.0000	Infill line start
G1 X115.20 Y110.00 E250.4000	Infill line end
G1 X115.60 Y100.00 E250.8000	Infill line start
G1 X115.60 Y110.00 E251.2000	Infill line end
G1 X116.00 Y100.00 E251.6000	Infill line start
G1 X116.00 Y110.00 E252.0000	Infill line end
G1 X116.40 Y100.00 E252.4000	Infill line start
G1 X116.40 Y110.00 E252.8000	Infill line end
G1 X116.80 Y100.00 E253.2000	Infill line start
G1 X116.80 Y110.00 E253.6000	Infill line end
G1 X117.20 Y100.00 E254.0000	Infill line start
G1 X117.20 Y110.00 E254.4000	Infill line end
G1 X117.60 Y100.00 E254.8000	Infill line start
G1 X117.60 Y110.00 E255.2000	Infill line end
G1 X118.00 Y100.00 E255.6000	Infill line start
G1 X118.00 Y110.00 E256.0000	Infill line end
G1 X118.40 Y100.00 E256.4000	Infill line start
G1 X118.40 Y110.00 E256.8000	Infill line end
G1 X118.80 Y100.00 E257.2000	Infill line start
G1 X118.80 Y110.00 E257.6000	Infill line end
G1 X119.20 Y100.00 E258.0000	Infill line start
G1 X119.20 Y110.00 E258.4000	Infill line end
G1 X119.60 Y100.00 E258.8000	Infill line start
G1 X119.60 Y110.00 E259.2000	Infill line end
	Layer 13
G1 Z2.60 F300	Move to layer height
G1 X110.00 Y100.00 F1500	Move to start
G1 X120.00 Y100.00 E259.6000 F1500	Draw square side
G1 X120.00 Y110.00 E260.0000 F1500	Draw square side
G1 X110.00 Y110.00 E260.4000 F1500	Draw square side
G1 X110.00 Y100.00 E260.8000 F1500	Draw square side
G1 X110.00 Y100.00 E261.2000	Infill line start
G1 X110.00 Y110.00 E261.6000	Infill line end
G1 X110.40 Y100.00 E262.0000	Infill line start
G1 X110.40 Y110.00 E262.4000	Infill line end
G1 X110.80 Y100.00 E262.8000	Infill line start
G1 X110.80 Y110.00 E263.2000	Infill line end
G1 X111.20 Y100.00 E263.6000	Infill line start
G1 X111.20 Y110.00 E264.0000	Infill line end
G1 X111.60 Y100.00 E264.4000	Infill line start
G1 X111.60 Y110.00 E264.8000	Infill line end
G1 X112.00 Y100.00 E265.2000	Infill line start
G1 X112.00 Y110.00 E265.6000	Infill line end
G1 X112.40 Y100.00 E266.0000	Infill line start
G1 X112.40 Y110.00 E266.4000	Infill line end
G1 X112.80 Y100.00 E266.8000	Infill line start
G1 X112.80 Y110.00 E267.2000	Infill line end
G1 X113.20 Y100.00 E267.6000	Infill line start
G1 X113.20 Y110.00 E268.0000	Infill line end
G1 X113.60 Y100.00 E268.4000	Infill line start
G1 X113.60 Y110.00 E268.8000	Infill line end
G1 X114.00 Y100.00 E269.2000	Infill line start
G1 X114.00 Y110.00 E269.6000	Infill line end
G1 X114.40 Y100.00 E270.0000	Infill line start
G1 X114.40 Y110.00 E270.4000	Infill line end
G1 X114.80 Y100.00 E270.8000	Infill line start
G1 X114.80 Y110.00 E271.2000	Infill line end
G1 X115.20 Y100.00 E271.6000	Infill line start
G1 X115.20 Y110.00 E272.0000	Infill line end
G1 X115.60 Y100.00 E272.4000	Infill line start
G1 X115.60 Y110.00 E272.8000	Infill line end
G1 X116.00 Y100.00 E273.2000	Infill line start
G1 X116.00 Y110.00 E273.6000	Infill line end
G1 X116.40 Y100.00 E274.0000	Infill line start
G1 X116.40 Y110.00 E274.4000	Infill line end
G1 X116.80 Y100.00 E274.8000	Infill line start
G1 X116.80 Y110.00 E275.2000	Infill line end
G1 X117.20 Y100.00 E275.6000	Infill line start
G1 X117.20 Y110.00 E276.0000	Infill line end
G1 X117.60 Y100.00 E276.4000	Infill line start
G1 X117.60 Y110.00 E276.8000	Infill line end
G1 X118.00 Y100.00 E277.2000	Infill line start
G1 X118.00 Y110.00 E277.6000	Infill line end
G1 X118.40 Y100.00 E278.0000	Infill line start
G1 X118.40 Y110.00 E278.4000	Infill line end
G1 X118.80 Y100.00 E278.8000	Infill line start
G1 X118.80 Y110.00 E279.2000	Infill line end
G1 X119.20 Y100.00 E279.6000	Infill line start
G1 X119.20 Y110.00 E280.0000	Infill line end
G1 X119.60 Y100.00 E280.4000	Infill line start
G1 X119.60 Y110.00 E280.8000	Infill line end
	Layer 14
G1 Z2.80 F300	Move to layer height
G1 X110.00 Y100.00 F1500	Move to start
G1 X120.00 Y100.00 E281.2000 F1500	Draw square side
G1 X120.00 Y110.00 E281.6000 F1500	Draw square side
G1 X110.00 Y110.00 E282.0000 F1500	Draw square side
G1 X110.00 Y100.00 E282.4000 F1500	Draw square side
G1 X110.00 Y100.00 E282.8000	Infill line start
G1 X110.00 Y110.00 E283.2000	Infill line end
G1 X110.40 Y100.00 E283.6000	Infill line start
G1 X110.40 Y110.00 E284.0000	Infill line end
G1 X110.80 Y100.00 E284.4000	Infill line start
G1 X110.80 Y110.00 E284.8000	Infill line end
G1 X111.20 Y100.00 E285.2000	Infill line start
G1 X111.20 Y110.00 E285.6000	Infill line end
G1 X111.60 Y100.00 E286.0000	Infill line start
G1 X111.60 Y110.00 E286.4000	Infill line end
G1 X112.00 Y100.00 E286.8000	Infill line start
G1 X112.00 Y110.00 E287.2000	Infill line end
G1 X112.40 Y100.00 E287.6000	Infill line start
G1 X112.40 Y110.00 E288.0000	Infill line end
G1 X112.80 Y100.00 E288.4000	Infill line start
G1 X112.80 Y110.00 E288.8000	Infill line end
G1 X113.20 Y100.00 E289.2000	Infill line start
G1 X113.20 Y110.00 E289.6000	Infill line end
G1 X113.60 Y100.00 E290.0000	Infill line start
G1 X113.60 Y110.00 E290.4000	Infill line end
G1 X114.00 Y100.00 E290.8000	Infill line start
G1 X114.00 Y110.00 E291.2000	Infill line end
G1 X114.40 Y100.00 E291.6000	Infill line start
G1 X114.40 Y110.00 E292.0000	Infill line end
G1 X114.80 Y100.00 E292.4000	Infill line start
G1 X114.80 Y110.00 E292.8000	Infill line end
G1 X115.20 Y100.00 E293.2000	Infill line start
G1 X115.20 Y110.00 E293.6000	Infill line end
G1 X115.60 Y100.00 E294.0000	Infill line start
G1 X115.60 Y110.00 E294.4000	Infill line end
G1 X116.00 Y100.00 E294.8000	Infill line start
G1 X116.00 Y110.00 E295.2000	Infill line end
G1 X116.40 Y100.00 E295.6000	Infill line start
G1 X116.40 Y110.00 E296.0000	Infill line end
G1 X116.80 Y100.00 E296.4000	Infill line start
G1 X116.80 Y110.00 E296.8000	Infill line end
G1 X117.20 Y100.00 E297.2000	Infill line start
G1 X117.20 Y110.00 E297.6000	Infill line end
G1 X117.60 Y100.00 E298.0000	Infill line start
G1 X117.60 Y110.00 E298.4000	Infill line end
G1 X118.00 Y100.00 E298.8000	Infill line start
G1 X118.00 Y110.00 E299.2000	Infill line end
G1 X118.40 Y100.00 E299.6000	Infill line start
G1 X118.40 Y110.00 E300.0000	Infill line end
G1 X118.80 Y100.00 E300.4000	Infill line start
G1 X118.80 Y110.00 E300.8000	Infill line end
G1 X119.20 Y100.00 E301.2000	Infill line start
G1 X119.20 Y110.00 E301.6000	Infill line end
G1 X119.60 Y100.00 E302.0000	Infill line start
G1 X119.60 Y110.00 E302.4000	Infill line end
	Layer 15
G1 Z3.00 F300	Move to layer height
G1 X110.00 Y100.00 F1500	Move to start
G1 X120.00 Y100.00 E302.8000 F1500	Draw square side
G1 X120.00 Y110.00 E303.2000 F1500	Draw square side
G1 X110.00 Y110.00 E303.6000 F1500	Draw square side
G1 X110.00 Y100.00 E304.0000 F1500	Draw square side
G1 X110.00 Y100.00 E304.4000	Infill line start
G1 X110.00 Y110.00 E304.8000	Infill line end
G1 X110.40 Y100.00 E305.2000	Infill line start
G1 X110.40 Y110.00 E305.6000	Infill line end
G1 X110.80 Y100.00 E306.0000	Infill line start
G1 X110.80 Y110.00 E306.4000	Infill line end
G1 X111.20 Y100.00 E306.8000	Infill line start
G1 X111.20 Y110.00 E307.2000	Infill line end
G1 X111.60 Y100.00 E307.6000	Infill line start
G1 X111.60 Y110.00 E308.0000	Infill line end
G1 X112.00 Y100.00 E308.4000	Infill line start
G1 X112.00 Y110.00 E308.8000	Infill line end
G1 X112.40 Y100.00 E309.2000	Infill line start
G1 X112.40 Y110.00 E309.6000	Infill line end
G1 X112.80 Y100.00 E310.0000	Infill line start
G1 X112.80 Y110.00 E310.4000	Infill line end
G1 X113.20 Y100.00 E310.8000	Infill line start
G1 X113.20 Y110.00 E311.2000	Infill line end
G1 X113.60 Y100.00 E311.6000	Infill line start
G1 X113.60 Y110.00 E312.0000	Infill line end
G1 X114.00 Y100.00 E312.4000	Infill line start
G1 X114.00 Y110.00 E312.8000	Infill line end
G1 X114.40 Y100.00 E313.2000	Infill line start
G1 X114.40 Y110.00 E313.6000	Infill line end
G1 X114.80 Y100.00 E314.0000	Infill line start
G1 X114.80 Y110.00 E314.4000	Infill line end
G1 X115.20 Y100.00 E314.8000	Infill line start
G1 X115.20 Y110.00 E315.2000	Infill line end
G1 X115.60 Y100.00 E315.6000	Infill line start
G1 X115.60 Y110.00 E316.0000	Infill line end
G1 X116.00 Y100.00 E316.4000	Infill line start
G1 X116.00 Y110.00 E316.8000	Infill line end
G1 X116.40 Y100.00 E317.2000	Infill line start
G1 X116.40 Y110.00 E317.6000	Infill line end
G1 X116.80 Y100.00 E318.0000	Infill line start
G1 X116.80 Y110.00 E318.4000	Infill line end
G1 X117.20 Y100.00 E318.8000	Infill line start
G1 X117.20 Y110.00 E319.2000	Infill line end
G1 X117.60 Y100.00 E319.6000	Infill line start
G1 X117.60 Y110.00 E320.0000	Infill line end
G1 X118.00 Y100.00 E320.4000	Infill line start
G1 X118.00 Y110.00 E320.8000	Infill line end
G1 X118.40 Y100.00 E321.2000	Infill line start
G1 X118.40 Y110.00 E321.6000	Infill line end
G1 X118.80 Y100.00 E322.0000	Infill line start
G1 X118.80 Y110.00 E322.4000	Infill line end
G1 X119.20 Y100.00 E322.8000	Infill line start
G1 X119.20 Y110.00 E323.2000	Infill line end
G1 X119.60 Y100.00 E323.6000	Infill line start
G1 X119.60 Y110.00 E324.0000	Infill line end
	Layer 16
G1 Z3.20 F300	Move to layer height
G1 X110.00 Y100.00 F1500	Move to start
G1 X120.00 Y100.00 E324.4000 F1500	Draw square side
G1 X120.00 Y110.00 E324.8000 F1500	Draw square side
G1 X110.00 Y110.00 E325.2000 F1500	Draw square side
G1 X110.00 Y100.00 E325.6000 F1500	Draw square side
G1 X110.00 Y100.00 E326.0000	Infill line start
G1 X110.00 Y110.00 E326.4000	Infill line end
G1 X110.40 Y100.00 E326.8000	Infill line start
G1 X110.40 Y110.00 E327.2000	Infill line end
G1 X110.80 Y100.00 E327.6000	Infill line start
G1 X110.80 Y110.00 E328.0000	Infill line end
G1 X111.20 Y100.00 E328.4000	Infill line start
G1 X111.20 Y110.00 E328.8000	Infill line end
G1 X111.60 Y100.00 E329.2000	Infill line start
G1 X111.60 Y110.00 E329.6000	Infill line end
G1 X112.00 Y100.00 E330.0000	Infill line start
G1 X112.00 Y110.00 E330.4000	Infill line end
G1 X112.40 Y100.00 E330.8000	Infill line start
G1 X112.40 Y110.00 E331.2000	Infill line end
G1 X112.80 Y100.00 E331.6000	Infill line start
G1 X112.80 Y110.00 E332.0000	Infill line end
G1 X113.20 Y100.00 E332.4000	Infill line start
G1 X113.20 Y110.00 E332.8000	Infill line end
G1 X113.60 Y100.00 E333.2000	Infill line start
G1 X113.60 Y110.00 E333.6000	Infill line end
G1 X114.00 Y100.00 E334.0000	Infill line start
G1 X114.00 Y110.00 E334.4000	Infill line end
G1 X114.40 Y100.00 E334.8000	Infill line start
G1 X114.40 Y110.00 E335.2000	Infill line end
G1 X114.80 Y100.00 E335.6000	Infill line start
G1 X114.80 Y110.00 E336.0000	Infill line end
G1 X115.20 Y100.00 E336.4000	Infill line start
G1 X115.20 Y110.00 E336.8000	Infill line end
G1 X115.60 Y100.00 E337.2000	Infill line start
G1 X115.60 Y110.00 E337.6000	Infill line end
G1 X116.00 Y100.00 E338.0000	Infill line start
G1 X116.00 Y110.00 E338.4000	Infill line end
G1 X116.40 Y100.00 E338.8000	Infill line start
G1 X116.40 Y110.00 E339.2000	Infill line end
G1 X116.80 Y100.00 E339.6000	Infill line start
G1 X116.80 Y110.00 E340.0000	Infill line end
G1 X117.20 Y100.00 E340.4000	Infill line start
G1 X117.20 Y110.00 E340.8000	Infill line end
G1 X117.60 Y100.00 E341.2000	Infill line start
G1 X117.60 Y110.00 E341.6000	Infill line end
G1 X118.00 Y100.00 E342.0000	Infill line start
G1 X118.00 Y110.00 E342.4000	Infill line end
G1 X118.40 Y100.00 E342.8000	Infill line start
G1 X118.40 Y110.00 E343.2000	Infill line end
G1 X118.80 Y100.00 E343.6000	Infill line start
G1 X118.80 Y110.00 E344.0000	Infill line end
G1 X119.20 Y100.00 E344.4000	Infill line start
G1 X119.20 Y110.00 E344.8000	Infill line end
G1 X119.60 Y100.00 E345.2000	Infill line start
G1 X119.60 Y110.00 E345.6000	Infill line end
	Layer 17
G1 Z3.40 F300	Move to layer height
G1 X110.00 Y100.00 F1500	Move to start
G1 X120.00 Y100.00 E346.0000 F1500	Draw square side
G1 X120.00 Y110.00 E346.4000 F1500	Draw square side
G1 X110.00 Y110.00 E346.8000 F1500	Draw square side
G1 X110.00 Y100.00 E347.2000 F1500	Draw square side
G1 X110.00 Y100.00 E347.6000	Infill line start
G1 X110.00 Y110.00 E348.0000	Infill line end
G1 X110.40 Y100.00 E348.4000	Infill line start
G1 X110.40 Y110.00 E348.8000	Infill line end
G1 X110.80 Y100.00 E349.2000	Infill line start
G1 X110.80 Y110.00 E349.6000	Infill line end
G1 X111.20 Y100.00 E350.0000	Infill line start
G1 X111.20 Y110.00 E350.4000	Infill line end
G1 X111.60 Y100.00 E350.8000	Infill line start
G1 X111.60 Y110.00 E351.2000	Infill line end
G1 X112.00 Y100.00 E351.6000	Infill line start
G1 X112.00 Y110.00 E352.0000	Infill line end
G1 X112.40 Y100.00 E352.4000	Infill line start
G1 X112.40 Y110.00 E352.8000	Infill line end
G1 X112.80 Y100.00 E353.2000	Infill line start
G1 X112.80 Y110.00 E353.6000	Infill line end
G1 X113.20 Y100.00 E354.0000	Infill line start
G1 X113.20 Y110.00 E354.4000	Infill line end
G1 X113.60 Y100.00 E354.8000	Infill line start
G1 X113.60 Y110.00 E355.2000	Infill line end
G1 X114.00 Y100.00 E355.6000	Infill line start
G1 X114.00 Y110.00 E356.0000	Infill line end
G1 X114.40 Y100.00 E356.4000	Infill line start
G1 X114.40 Y110.00 E356.8000	Infill line end
G1 X114.80 Y100.00 E357.2000	Infill line start
G1 X114.80 Y110.00 E357.6000	Infill line end
G1 X115.20 Y100.00 E358.0000	Infill line start
G1 X115.20 Y110.00 E358.4000	Infill line end
G1 X115.60 Y100.00 E358.8000	Infill line start
G1 X115.60 Y110.00 E359.2000	Infill line end
G1 X116.00 Y100.00 E359.6000	Infill line start
G1 X116.00 Y110.00 E360.0000	Infill line end
G1 X116.40 Y100.00 E360.4000	Infill line start
G1 X116.40 Y110.00 E360.8000	Infill line end
G1 X116.80 Y100.00 E361.2000	Infill line start
G1 X116.80 Y110.00 E361.6000	Infill line end
G1 X117.20 Y100.00 E362.0000	Infill line start
G1 X117.20 Y110.00 E362.4000	Infill line end
G1 X117.60 Y100.00 E362.8000	Infill line start
G1 X117.60 Y110.00 E363.2000	Infill line end
G1 X118.00 Y100.00 E363.6000	Infill line start
G1 X118.00 Y110.00 E364.0000	Infill line end
G1 X118.40 Y100.00 E364.4000	Infill line start
G1 X118.40 Y110.00 E364.8000	Infill line end
G1 X118.80 Y100.00 E365.2000	Infill line start
G1 X118.80 Y110.00 E365.6000	Infill line end
G1 X119.20 Y100.00 E366.0000	Infill line start
G1 X119.20 Y110.00 E366.4000	Infill line end
G1 X119.60 Y100.00 E366.8000	Infill line start
G1 X119.60 Y110.00 E367.2000	Infill line end
	Layer 18
G1 Z3.60 F300	Move to layer height
G1 X110.00 Y100.00 F1500	Move to start
G1 X120.00 Y100.00 E367.6000 F1500	Draw square side
G1 X120.00 Y110.00 E368.0000 F1500	Draw square side
G1 X110.00 Y110.00 E368.4000 F1500	Draw square side
G1 X110.00 Y100.00 E368.8000 F1500	Draw square side
G1 X110.00 Y100.00 E369.2000	Infill line start
G1 X110.00 Y110.00 E369.6000	Infill line end
G1 X110.40 Y100.00 E370.0000	Infill line start
G1 X110.40 Y110.00 E370.4000	Infill line end
G1 X110.80 Y100.00 E370.8000	Infill line start
G1 X110.80 Y110.00 E371.2000	Infill line end
G1 X111.20 Y100.00 E371.6000	Infill line start
G1 X111.20 Y110.00 E372.0000	Infill line end
G1 X111.60 Y100.00 E372.4000	Infill line start
G1 X111.60 Y110.00 E372.8000	Infill line end
G1 X112.00 Y100.00 E373.2000	Infill line start
G1 X112.00 Y110.00 E373.6000	Infill line end
G1 X112.40 Y100.00 E374.0000	Infill line start
G1 X112.40 Y110.00 E374.4000	Infill line end
G1 X112.80 Y100.00 E374.8000	Infill line start
G1 X112.80 Y110.00 E375.2000	Infill line end
G1 X113.20 Y100.00 E375.6000	Infill line start
G1 X113.20 Y110.00 E376.0000	Infill line end
G1 X113.60 Y100.00 E376.4000	Infill line start
G1 X113.60 Y110.00 E376.8000	Infill line end
G1 X114.00 Y100.00 E377.2000	Infill line start
G1 X114.00 Y110.00 E377.6000	Infill line end
G1 X114.40 Y100.00 E378.0000	Infill line start
G1 X114.40 Y110.00 E378.4000	Infill line end
G1 X114.80 Y100.00 E378.8000	Infill line start
G1 X114.80 Y110.00 E379.2000	Infill line end
G1 X115.20 Y100.00 E379.6000	Infill line start
G1 X115.20 Y110.00 E380.0000	Infill line end
G1 X115.60 Y100.00 E380.4000	Infill line start
G1 X115.60 Y110.00 E380.8000	Infill line end
G1 X116.00 Y100.00 E381.2000	Infill line start
G1 X116.00 Y110.00 E381.6000	Infill line end
G1 X116.40 Y100.00 E382.0000	Infill line start
G1 X116.40 Y110.00 E382.4000	Infill line end
G1 X116.80 Y100.00 E382.8000	Infill line start
G1 X116.80 Y110.00 E383.2000	Infill line end
G1 X117.20 Y100.00 E383.6000	Infill line start
G1 X117.20 Y110.00 E384.0000	Infill line end
G1 X117.60 Y100.00 E384.4000	Infill line start
G1 X117.60 Y110.00 E384.8000	Infill line end
G1 X118.00 Y100.00 E385.2000	Infill line start
G1 X118.00 Y110.00 E385.6000	Infill line end
G1 X118.40 Y100.00 E386.0000	Infill line start
G1 X118.40 Y110.00 E386.4000	Infill line end
G1 X118.80 Y100.00 E386.8000	Infill line start
G1 X118.80 Y110.00 E387.2000	Infill line end
G1 X119.20 Y100.00 E387.6000	Infill line start
G1 X119.20 Y110.00 E388.0000	Infill line end
G1 X119.60 Y100.00 E388.4000	Infill line start
G1 X119.60 Y110.00 E388.8000	Infill line end
	Layer 19
G1 Z3.80 F300	Move to layer height
G1 X110.00 Y100.00 F1500	Move to start
G1 X120.00 Y100.00 E389.2000 F1500	Draw square side
G1 X120.00 Y110.00 E389.6000 F1500	Draw square side
G1 X110.00 Y110.00 E390.0000 F1500	Draw square side
G1 X110.00 Y100.00 E390.4000 F1500	Draw square side
G1 X110.00 Y100.00 E390.8000	Infill line start
G1 X110.00 Y110.00 E391.2000	Infill line end
G1 X110.40 Y100.00 E391.6000	Infill line start
G1 X110.40 Y110.00 E392.0000	Infill line end
G1 X110.80 Y100.00 E392.4000	Infill line start
G1 X110.80 Y110.00 E392.8000	Infill line end
G1 X111.20 Y100.00 E393.2000	Infill line start
G1 X111.20 Y110.00 E393.6000	Infill line end
G1 X111.60 Y100.00 E394.0000	Infill line start
G1 X111.60 Y110.00 E394.4000	Infill line end
G1 X112.00 Y100.00 E394.8000	Infill line start
G1 X112.00 Y110.00 E395.2000	Infill line end
G1 X112.40 Y100.00 E395.6000	Infill line start
G1 X112.40 Y110.00 E396.0000	Infill line end
G1 X112.80 Y100.00 E396.4000	Infill line start
G1 X112.80 Y110.00 E396.8000	Infill line end
G1 X113.20 Y100.00 E397.2000	Infill line start
G1 X113.20 Y110.00 E397.6000	Infill line end
G1 X113.60 Y100.00 E398.0000	Infill line start
G1 X113.60 Y110.00 E398.4000	Infill line end
G1 X114.00 Y100.00 E398.8000	Infill line start
G1 X114.00 Y110.00 E399.2000	Infill line end
G1 X114.40 Y100.00 E399.6000	Infill line start
G1 X114.40 Y110.00 E400.0000	Infill line end
G1 X114.80 Y100.00 E400.4000	Infill line start
G1 X114.80 Y110.00 E400.8000	Infill line end
G1 X115.20 Y100.00 E401.2000	Infill line start
G1 X115.20 Y110.00 E401.6000	Infill line end
G1 X115.60 Y100.00 E402.0000	Infill line start
G1 X115.60 Y110.00 E402.4000	Infill line end
G1 X116.00 Y100.00 E402.8000	Infill line start
G1 X116.00 Y110.00 E403.2000	Infill line end
G1 X116.40 Y100.00 E403.6000	Infill line start
G1 X116.40 Y110.00 E404.0000	Infill line end
G1 X116.80 Y100.00 E404.4000	Infill line start
G1 X116.80 Y110.00 E404.8000	Infill line end
G1 X117.20 Y100.00 E405.2000	Infill line start
G1 X117.20 Y110.00 E405.6000	Infill line end
G1 X117.60 Y100.00 E406.0000	Infill line start
G1 X117.60 Y110.00 E406.4000	Infill line end
G1 X118.00 Y100.00 E406.8000	Infill line start
G1 X118.00 Y110.00 E407.2000	Infill line end
G1 X118.40 Y100.00 E407.6000	Infill line start
G1 X118.40 Y110.00 E408.0000	Infill line end
G1 X118.80 Y100.00 E408.4000	Infill line start
G1 X118.80 Y110.00 E408.8000	Infill line end
G1 X119.20 Y100.00 E409.2000	Infill line start
G1 X119.20 Y110.00 E409.6000	Infill line end
G1 X119.60 Y100.00 E410.0000	Infill line start
G1 X119.60 Y110.00 E410.4000	Infill line end
	Layer 20
G1 Z4.00 F300	Move to layer height
G1 X110.00 Y100.00 F1500	Move to start
G1 X120.00 Y100.00 E410.8000 F1500	Draw square side
G1 X120.00 Y110.00 E411.2000 F1500	Draw square side
G1 X110.00 Y110.00 E411.6000 F1500	Draw square side
G1 X110.00 Y100.00 E412.0000 F1500	Draw square side
G1 X110.00 Y100.00 E412.4000	Infill line start
G1 X110.00 Y110.00 E412.8000	Infill line end
G1 X110.40 Y100.00 E413.2000	Infill line start
G1 X110.40 Y110.00 E413.6000	Infill line end
G1 X110.80 Y100.00 E414.0000	Infill line start
G1 X110.80 Y110.00 E414.4000	Infill line end
G1 X111.20 Y100.00 E414.8000	Infill line start
G1 X111.20 Y110.00 E415.2000	Infill line end
G1 X111.60 Y100.00 E415.6000	Infill line start
G1 X111.60 Y110.00 E416.0000	Infill line end
G1 X112.00 Y100.00 E416.4000	Infill line start
G1 X112.00 Y110.00 E416.8000	Infill line end
G1 X112.40 Y100.00 E417.2000	Infill line start
G1 X112.40 Y110.00 E417.6000	Infill line end
G1 X112.80 Y100.00 E418.0000	Infill line start
G1 X112.80 Y110.00 E418.4000	Infill line end
G1 X113.20 Y100.00 E418.8000	Infill line start
G1 X113.20 Y110.00 E419.2000	Infill line end
G1 X113.60 Y100.00 E419.6000	Infill line start
G1 X113.60 Y110.00 E420.0000	Infill line end
G1 X114.00 Y100.00 E420.4000	Infill line start
G1 X114.00 Y110.00 E420.8000	Infill line end
G1 X114.40 Y100.00 E421.2000	Infill line start
G1 X114.40 Y110.00 E421.6000	Infill line end
G1 X114.80 Y100.00 E422.0000	Infill line start
G1 X114.80 Y110.00 E422.4000	Infill line end
G1 X115.20 Y100.00 E422.8000	Infill line start
G1 X115.20 Y110.00 E423.2000	Infill line end
G1 X115.60 Y100.00 E423.6000	Infill line start
G1 X115.60 Y110.00 E424.0000	Infill line end
G1 X116.00 Y100.00 E424.4000	Infill line start
G1 X116.00 Y110.00 E424.8000	Infill line end
G1 X116.40 Y100.00 E425.2000	Infill line start
G1 X116.40 Y110.00 E425.6000	Infill line end
G1 X116.80 Y100.00 E426.0000	Infill line start
G1 X116.80 Y110.00 E426.4000	Infill line end
G1 X117.20 Y100.00 E426.8000	Infill line start
G1 X117.20 Y110.00 E427.2000	Infill line end
G1 X117.60 Y100.00 E427.6000	Infill line start
G1 X117.60 Y110.00 E428.0000	Infill line end
G1 X118.00 Y100.00 E428.4000	Infill line start
G1 X118.00 Y110.00 E428.8000	Infill line end
G1 X118.40 Y100.00 E429.2000	Infill line start
G1 X118.40 Y110.00 E429.6000	Infill line end
G1 X118.80 Y100.00 E430.0000	Infill line start
G1 X118.80 Y110.00 E430.4000	Infill line end
G1 X119.20 Y100.00 E430.8000	Infill line start
G1 X119.20 Y110.00 E431.2000	Infill line end
G1 X119.60 Y100.00 E431.6000	Infill line start
G1 X119.60 Y110.00 E432.0000	Infill line end
	Layer 21
G1 Z4.20 F300	Move to layer height
G1 X110.00 Y100.00 F1500	Move to start
G1 X120.00 Y100.00 E432.4000 F1500	Draw square side
G1 X120.00 Y110.00 E432.8000 F1500	Draw square side
G1 X110.00 Y110.00 E433.2000 F1500	Draw square side
G1 X110.00 Y100.00 E433.6000 F1500	Draw square side
G1 X110.00 Y100.00 E434.0000	Infill line start
G1 X110.00 Y110.00 E434.4000	Infill line end
G1 X110.40 Y100.00 E434.8000	Infill line start
G1 X110.40 Y110.00 E435.2000	Infill line end
G1 X110.80 Y100.00 E435.6000	Infill line start
G1 X110.80 Y110.00 E436.0000	Infill line end
G1 X111.20 Y100.00 E436.4000	Infill line start
G1 X111.20 Y110.00 E436.8000	Infill line end
G1 X111.60 Y100.00 E437.2000	Infill line start
G1 X111.60 Y110.00 E437.6000	Infill line end
G1 X112.00 Y100.00 E438.0000	Infill line start
G1 X112.00 Y110.00 E438.4000	Infill line end
G1 X112.40 Y100.00 E438.8000	Infill line start
G1 X112.40 Y110.00 E439.2000	Infill line end
G1 X112.80 Y100.00 E439.6000	Infill line start
G1 X112.80 Y110.00 E440.0000	Infill line end
G1 X113.20 Y100.00 E440.4000	Infill line start
G1 X113.20 Y110.00 E440.8000	Infill line end
G1 X113.60 Y100.00 E441.2000	Infill line start
G1 X113.60 Y110.00 E441.6000	Infill line end
G1 X114.00 Y100.00 E442.0000	Infill line start
G1 X114.00 Y110.00 E442.4000	Infill line end
G1 X114.40 Y100.00 E442.8000	Infill line start
G1 X114.40 Y110.00 E443.2000	Infill line end
G1 X114.80 Y100.00 E443.6000	Infill line start
G1 X114.80 Y110.00 E444.0000	Infill line end
G1 X115.20 Y100.00 E444.4000	Infill line start
G1 X115.20 Y110.00 E444.8000	Infill line end
G1 X115.60 Y100.00 E445.2000	Infill line start
G1 X115.60 Y110.00 E445.6000	Infill line end
G1 X116.00 Y100.00 E446.0000	Infill line start
G1 X116.00 Y110.00 E446.4000	Infill line end
G1 X116.40 Y100.00 E446.8000	Infill line start
G1 X116.40 Y110.00 E447.2000	Infill line end
G1 X116.80 Y100.00 E447.6000	Infill line start
G1 X116.80 Y110.00 E448.0000	Infill line end
G1 X117.20 Y100.00 E448.4000	Infill line start
G1 X117.20 Y110.00 E448.8000	Infill line end
G1 X117.60 Y100.00 E449.2000	Infill line start
G1 X117.60 Y110.00 E449.6000	Infill line end
G1 X118.00 Y100.00 E450.0000	Infill line start
G1 X118.00 Y110.00 E450.4000	Infill line end
G1 X118.40 Y100.00 E450.8000	Infill line start
G1 X118.40 Y110.00 E451.2000	Infill line end
G1 X118.80 Y100.00 E451.6000	Infill line start
G1 X118.80 Y110.00 E452.0000	Infill line end
G1 X119.20 Y100.00 E452.4000	Infill line start
G1 X119.20 Y110.00 E452.8000	Infill line end
G1 X119.60 Y100.00 E453.2000	Infill line start
G1 X119.60 Y110.00 E453.6000	Infill line end
	Layer 22
G1 Z4.40 F300	Move to layer height
G1 X110.00 Y100.00 F1500	Move to start
G1 X120.00 Y100.00 E454.0000 F1500	Draw square side
G1 X120.00 Y110.00 E454.4000 F1500	Draw square side
G1 X110.00 Y110.00 E454.8000 F1500	Draw square side
G1 X110.00 Y100.00 E455.2000 F1500	Draw square side
G1 X110.00 Y100.00 E455.6000	Infill line start
G1 X110.00 Y110.00 E456.0000	Infill line end
G1 X110.40 Y100.00 E456.4000	Infill line start
G1 X110.40 Y110.00 E456.8000	Infill line end
G1 X110.80 Y100.00 E457.2000	Infill line start
G1 X110.80 Y110.00 E457.6000	Infill line end
G1 X111.20 Y100.00 E458.0000	Infill line start
G1 X111.20 Y110.00 E458.4000	Infill line end
G1 X111.60 Y100.00 E458.8000	Infill line start
G1 X111.60 Y110.00 E459.2000	Infill line end
G1 X112.00 Y100.00 E459.6000	Infill line start
G1 X112.00 Y110.00 E460.0000	Infill line end
G1 X112.40 Y100.00 E460.4000	Infill line start
G1 X112.40 Y110.00 E460.8000	Infill line end
G1 X112.80 Y100.00 E461.2000	Infill line start
G1 X112.80 Y110.00 E461.6000	Infill line end
G1 X113.20 Y100.00 E462.0000	Infill line start
G1 X113.20 Y110.00 E462.4000	Infill line end
G1 X113.60 Y100.00 E462.8000	Infill line start
G1 X113.60 Y110.00 E463.2000	Infill line end
G1 X114.00 Y100.00 E463.6000	Infill line start
G1 X114.00 Y110.00 E464.0000	Infill line end
G1 X114.40 Y100.00 E464.4000	Infill line start
G1 X114.40 Y110.00 E464.8000	Infill line end
G1 X114.80 Y100.00 E465.2000	Infill line start
G1 X114.80 Y110.00 E465.6000	Infill line end
G1 X115.20 Y100.00 E466.0000	Infill line start
G1 X115.20 Y110.00 E466.4000	Infill line end
G1 X115.60 Y100.00 E466.8000	Infill line start
G1 X115.60 Y110.00 E467.2000	Infill line end
G1 X116.00 Y100.00 E467.6000	Infill line start
G1 X116.00 Y110.00 E468.0000	Infill line end
G1 X116.40 Y100.00 E468.4000	Infill line start
G1 X116.40 Y110.00 E468.8000	Infill line end
G1 X116.80 Y100.00 E469.2000	Infill line start
G1 X116.80 Y110.00 E469.6000	Infill line end
G1 X117.20 Y100.00 E470.0000	Infill line start
G1 X117.20 Y110.00 E470.4000	Infill line end
G1 X117.60 Y100.00 E470.8000	Infill line start
G1 X117.60 Y110.00 E471.2000	Infill line end
G1 X118.00 Y100.00 E471.6000	Infill line start
G1 X118.00 Y110.00 E472.0000	Infill line end
G1 X118.40 Y100.00 E472.4000	Infill line start
G1 X118.40 Y110.00 E472.8000	Infill line end
G1 X118.80 Y100.00 E473.2000	Infill line start
G1 X118.80 Y110.00 E473.6000	Infill line end
G1 X119.20 Y100.00 E474.0000	Infill line start
G1 X119.20 Y110.00 E474.4000	Infill line end
G1 X119.60 Y100.00 E474.8000	Infill line start
G1 X119.60 Y110.00 E475.2000	Infill line end
	Layer 23
G1 Z4.60 F300	Move to layer height
G1 X110.00 Y100.00 F1500	Move to start
G1 X120.00 Y100.00 E475.6000 F1500	Draw square side
G1 X120.00 Y110.00 E476.0000 F1500	Draw square side
G1 X110.00 Y110.00 E476.4000 F1500	Draw square side
G1 X110.00 Y100.00 E476.8000 F1500	Draw square side
G1 X110.00 Y100.00 E477.2000	Infill line start
G1 X110.00 Y110.00 E477.6000	Infill line end
G1 X110.40 Y100.00 E478.0000	Infill line start
G1 X110.40 Y110.00 E478.4000	Infill line end
G1 X110.80 Y100.00 E478.8000	Infill line start
G1 X110.80 Y110.00 E479.2000	Infill line end
G1 X111.20 Y100.00 E479.6000	Infill line start
G1 X111.20 Y110.00 E480.0000	Infill line end
G1 X111.60 Y100.00 E480.4000	Infill line start
G1 X111.60 Y110.00 E480.8000	Infill line end
G1 X112.00 Y100.00 E481.2000	Infill line start
G1 X112.00 Y110.00 E481.6000	Infill line end
G1 X112.40 Y100.00 E482.0000	Infill line start
G1 X112.40 Y110.00 E482.4000	Infill line end
G1 X112.80 Y100.00 E482.8000	Infill line start
G1 X112.80 Y110.00 E483.2000	Infill line end
G1 X113.20 Y100.00 E483.6000	Infill line start
G1 X113.20 Y110.00 E484.0000	Infill line end
G1 X113.60 Y100.00 E484.4000	Infill line start
G1 X113.60 Y110.00 E484.8000	Infill line end
G1 X114.00 Y100.00 E485.2000	Infill line start
G1 X114.00 Y110.00 E485.6000	Infill line end
G1 X114.40 Y100.00 E486.0000	Infill line start
G1 X114.40 Y110.00 E486.4000	Infill line end
G1 X114.80 Y100.00 E486.8000	Infill line start
G1 X114.80 Y110.00 E487.2000	Infill line end
G1 X115.20 Y100.00 E487.6000	Infill line start
G1 X115.20 Y110.00 E488.0000	Infill line end
G1 X115.60 Y100.00 E488.4000	Infill line start
G1 X115.60 Y110.00 E488.8000	Infill line end
G1 X116.00 Y100.00 E489.2000	Infill line start
G1 X116.00 Y110.00 E489.6000	Infill line end
G1 X116.40 Y100.00 E490.0000	Infill line start
G1 X116.40 Y110.00 E490.4000	Infill line end
G1 X116.80 Y100.00 E490.8000	Infill line start
G1 X116.80 Y110.00 E491.2000	Infill line end
G1 X117.20 Y100.00 E491.6000	Infill line start
G1 X117.20 Y110.00 E492.0000	Infill line end
G1 X117.60 Y100.00 E492.4000	Infill line start
G1 X117.60 Y110.00 E492.8000	Infill line end
G1 X118.00 Y100.00 E493.2000	Infill line start
G1 X118.00 Y110.00 E493.6000	Infill line end
G1 X118.40 Y100.00 E494.0000	Infill line start
G1 X118.40 Y110.00 E494.4000	Infill line end
G1 X118.80 Y100.00 E494.8000	Infill line start
G1 X118.80 Y110.00 E495.2000	Infill line end
G1 X119.20 Y100.00 E495.6000	Infill line start
G1 X119.20 Y110.00 E496.0000	Infill line end
G1 X119.60 Y100.00 E496.4000	Infill line start
G1 X119.60 Y110.00 E496.8000	Infill line end
	Layer 24
G1 Z4.80 F300	Move to layer height
G1 X110.00 Y100.00 F1500	Move to start
G1 X120.00 Y100.00 E497.2000 F1500	Draw square side
G1 X120.00 Y110.00 E497.6000 F1500	Draw square side
G1 X110.00 Y110.00 E498.0000 F1500	Draw square side
G1 X110.00 Y100.00 E498.4000 F1500	Draw square side
G1 X110.00 Y100.00 E498.8000	Infill line start
G1 X110.00 Y110.00 E499.2000	Infill line end
G1 X110.40 Y100.00 E499.6000	Infill line start
G1 X110.40 Y110.00 E500.0000	Infill line end
G1 X110.80 Y100.00 E500.4000	Infill line start
G1 X110.80 Y110.00 E500.8000	Infill line end
G1 X111.20 Y100.00 E501.2000	Infill line start
G1 X111.20 Y110.00 E501.6000	Infill line end
G1 X111.60 Y100.00 E502.0000	Infill line start
G1 X111.60 Y110.00 E502.4000	Infill line end
G1 X112.00 Y100.00 E502.8000	Infill line start
G1 X112.00 Y110.00 E503.2000	Infill line end
G1 X112.40 Y100.00 E503.6000	Infill line start
G1 X112.40 Y110.00 E504.0000	Infill line end
G1 X112.80 Y100.00 E504.4000	Infill line start
G1 X112.80 Y110.00 E504.8000	Infill line end
G1 X113.20 Y100.00 E505.2000	Infill line start
G1 X113.20 Y110.00 E505.6000	Infill line end
G1 X113.60 Y100.00 E506.0000	Infill line start
G1 X113.60 Y110.00 E506.4000	Infill line end
G1 X114.00 Y100.00 E506.8000	Infill line start
G1 X114.00 Y110.00 E507.2000	Infill line end
G1 X114.40 Y100.00 E507.6000	Infill line start
G1 X114.40 Y110.00 E508.0000	Infill line end
G1 X114.80 Y100.00 E508.4000	Infill line start
G1 X114.80 Y110.00 E508.8000	Infill line end
G1 X115.20 Y100.00 E509.2000	Infill line start
G1 X115.20 Y110.00 E509.6000	Infill line end
G1 X115.60 Y100.00 E510.0000	Infill line start
G1 X115.60 Y110.00 E510.4000	Infill line end
G1 X116.00 Y100.00 E510.8000	Infill line start
G1 X116.00 Y110.00 E511.2000	Infill line end
G1 X116.40 Y100.00 E511.6000	Infill line start
G1 X116.40 Y110.00 E512.0000	Infill line end
G1 X116.80 Y100.00 E512.4000	Infill line start
G1 X116.80 Y110.00 E512.8000	Infill line end
G1 X117.20 Y100.00 E513.2000	Infill line start
G1 X117.20 Y110.00 E513.6000	Infill line end
G1 X117.60 Y100.00 E514.0000	Infill line start
G1 X117.60 Y110.00 E514.4000	Infill line end
G1 X118.00 Y100.00 E514.8000	Infill line start
G1 X118.00 Y110.00 E515.2000	Infill line end
G1 X118.40 Y100.00 E515.6000	Infill line start
G1 X118.40 Y110.00 E516.0000	Infill line end
G1 X118.80 Y100.00 E516.4000	Infill line start
G1 X118.80 Y110.00 E516.8000	Infill line end
G1 X119.20 Y100.00 E517.2000	Infill line start
G1 X119.20 Y110.00 E517.6000	Infill line end
G1 X119.60 Y100.00 E518.0000	Infill line start
G1 X119.60 Y110.00 E518.4000	Infill line end
	Layer 25
G1 Z5.00 F300	Move to layer height
G1 X110.00 Y100.00 F1500	Move to start
G1 X120.00 Y100.00 E518.8000 F1500	Draw square side
G1 X120.00 Y110.00 E519.2000 F1500	Draw square side
G1 X110.00 Y110.00 E519.6000 F1500	Draw square side
G1 X110.00 Y100.00 E520.0000 F1500	Draw square side
G1 X110.00 Y100.00 E520.4000	Infill line start
G1 X110.00 Y110.00 E520.8000	Infill line end
G1 X110.40 Y100.00 E521.2000	Infill line start
G1 X110.40 Y110.00 E521.6000	Infill line end
G1 X110.80 Y100.00 E522.0000	Infill line start
G1 X110.80 Y110.00 E522.4000	Infill line end
G1 X111.20 Y100.00 E522.8000	Infill line start
G1 X111.20 Y110.00 E523.2000	Infill line end
G1 X111.60 Y100.00 E523.6000	Infill line start
G1 X111.60 Y110.00 E524.0000	Infill line end
G1 X112.00 Y100.00 E524.4000	Infill line start
G1 X112.00 Y110.00 E524.8000	Infill line end
G1 X112.40 Y100.00 E525.2000	Infill line start
G1 X112.40 Y110.00 E525.6000	Infill line end
G1 X112.80 Y100.00 E526.0000	Infill line start
G1 X112.80 Y110.00 E526.4000	Infill line end
G1 X113.20 Y100.00 E526.8000	Infill line start
G1 X113.20 Y110.00 E527.2000	Infill line end
G1 X113.60 Y100.00 E527.6000	Infill line start
G1 X113.60 Y110.00 E528.0000	Infill line end
G1 X114.00 Y100.00 E528.4000	Infill line start
G1 X114.00 Y110.00 E528.8000	Infill line end
G1 X114.40 Y100.00 E529.2000	Infill line start
G1 X114.40 Y110.00 E529.6000	Infill line end
G1 X114.80 Y100.00 E530.0000	Infill line start
G1 X114.80 Y110.00 E530.4000	Infill line end
G1 X115.20 Y100.00 E530.8000	Infill line start
G1 X115.20 Y110.00 E531.2000	Infill line end
G1 X115.60 Y100.00 E531.6000	Infill line start
G1 X115.60 Y110.00 E532.0000	Infill line end
G1 X116.00 Y100.00 E532.4000	Infill line start
G1 X116.00 Y110.00 E532.8000	Infill line end
G1 X116.40 Y100.00 E533.2000	Infill line start
G1 X116.40 Y110.00 E533.6000	Infill line end
G1 X116.80 Y100.00 E534.0000	Infill line start
G1 X116.80 Y110.00 E534.4000	Infill line end
G1 X117.20 Y100.00 E534.8000	Infill line start
G1 X117.20 Y110.00 E535.2000	Infill line end
G1 X117.60 Y100.00 E535.6000	Infill line start
G1 X117.60 Y110.00 E536.0000	Infill line end
G1 X118.00 Y100.00 E536.4000	Infill line start
G1 X118.00 Y110.00 E536.8000	Infill line end
G1 X118.40 Y100.00 E537.2000	Infill line start
G1 X118.40 Y110.00 E537.6000	Infill line end
G1 X118.80 Y100.00 E538.0000	Infill line start
G1 X118.80 Y110.00 E538.4000	Infill line end
G1 X119.20 Y100.00 E538.8000	Infill line start
G1 X119.20 Y110.00 E539.2000	Infill line end
G1 X119.60 Y100.00 E539.6000	Infill line start
G1 X119.60 Y110.00 E540.0000	Infill line end
	Layer 26
G1 Z5.20 F300	Move to layer height
G1 X110.00 Y100.00 F1500	Move to start
G1 X120.00 Y100.00 E540.4000 F1500	Draw square side
G1 X120.00 Y110.00 E540.8000 F1500	Draw square side
G1 X110.00 Y110.00 E541.2000 F1500	Draw square side
G1 X110.00 Y100.00 E541.6000 F1500	Draw square side
G1 X110.00 Y100.00 E542.0000	Infill line start
G1 X110.00 Y110.00 E542.4000	Infill line end
G1 X110.40 Y100.00 E542.8000	Infill line start
G1 X110.40 Y110.00 E543.2000	Infill line end
G1 X110.80 Y100.00 E543.6000	Infill line start
G1 X110.80 Y110.00 E544.0000	Infill line end
G1 X111.20 Y100.00 E544.4000	Infill line start
G1 X111.20 Y110.00 E544.8000	Infill line end
G1 X111.60 Y100.00 E545.2000	Infill line start
G1 X111.60 Y110.00 E545.6000	Infill line end
G1 X112.00 Y100.00 E546.0000	Infill line start
G1 X112.00 Y110.00 E546.4000	Infill line end
G1 X112.40 Y100.00 E546.8000	Infill line start
G1 X112.40 Y110.00 E547.2000	Infill line end
G1 X112.80 Y100.00 E547.6000	Infill line start
G1 X112.80 Y110.00 E548.0000	Infill line end
G1 X113.20 Y100.00 E548.4000	Infill line start
G1 X113.20 Y110.00 E548.8000	Infill line end
G1 X113.60 Y100.00 E549.2000	Infill line start
G1 X113.60 Y110.00 E549.6000	Infill line end
G1 X114.00 Y100.00 E550.0000	Infill line start
G1 X114.00 Y110.00 E550.4000	Infill line end
G1 X114.40 Y100.00 E550.8000	Infill line start
G1 X114.40 Y110.00 E551.2000	Infill line end
G1 X114.80 Y100.00 E551.6000	Infill line start
G1 X114.80 Y110.00 E552.0000	Infill line end
G1 X115.20 Y100.00 E552.4000	Infill line start
G1 X115.20 Y110.00 E552.8000	Infill line end
G1 X115.60 Y100.00 E553.2000	Infill line start
G1 X115.60 Y110.00 E553.6000	Infill line end
G1 X116.00 Y100.00 E554.0000	Infill line start
G1 X116.00 Y110.00 E554.4000	Infill line end
G1 X116.40 Y100.00 E554.8000	Infill line start
G1 X116.40 Y110.00 E555.2000	Infill line end
G1 X116.80 Y100.00 E555.6000	Infill line start
G1 X116.80 Y110.00 E556.0000	Infill line end
G1 X117.20 Y100.00 E556.4000	Infill line start
G1 X117.20 Y110.00 E556.8000	Infill line end
G1 X117.60 Y100.00 E557.2000	Infill line start
G1 X117.60 Y110.00 E557.6000	Infill line end
G1 X118.00 Y100.00 E558.0000	Infill line start
G1 X118.00 Y110.00 E558.4000	Infill line end
G1 X118.40 Y100.00 E558.8000	Infill line start
G1 X118.40 Y110.00 E559.2000	Infill line end
G1 X118.80 Y100.00 E559.6000	Infill line start
G1 X118.80 Y110.00 E560.0000	Infill line end
G1 X119.20 Y100.00 E560.4000	Infill line start
G1 X119.20 Y110.00 E560.8000	Infill line end
G1 X119.60 Y100.00 E561.2000	Infill line start
G1 X119.60 Y110.00 E561.6000	Infill line end
	Layer 27
G1 Z5.40 F300	Move to layer height
G1 X110.00 Y100.00 F1500	Move to start
G1 X120.00 Y100.00 E562.0000 F1500	Draw square side
G1 X120.00 Y110.00 E562.4000 F1500	Draw square side
G1 X110.00 Y110.00 E562.8000 F1500	Draw square side
G1 X110.00 Y100.00 E563.2000 F1500	Draw square side
G1 X110.00 Y100.00 E563.6000	Infill line start
G1 X110.00 Y110.00 E564.0000	Infill line end
G1 X110.40 Y100.00 E564.4000	Infill line start
G1 X110.40 Y110.00 E564.8000	Infill line end
G1 X110.80 Y100.00 E565.2000	Infill line start
G1 X110.80 Y110.00 E565.6000	Infill line end
G1 X111.20 Y100.00 E566.0000	Infill line start
G1 X111.20 Y110.00 E566.4000	Infill line end
G1 X111.60 Y100.00 E566.8000	Infill line start
G1 X111.60 Y110.00 E567.2000	Infill line end
G1 X112.00 Y100.00 E567.6000	Infill line start
G1 X112.00 Y110.00 E568.0000	Infill line end
G1 X112.40 Y100.00 E568.4000	Infill line start
G1 X112.40 Y110.00 E568.8000	Infill line end
G1 X112.80 Y100.00 E569.2000	Infill line start
G1 X112.80 Y110.00 E569.6000	Infill line end
G1 X113.20 Y100.00 E570.0000	Infill line start
G1 X113.20 Y110.00 E570.4000	Infill line end
G1 X113.60 Y100.00 E570.8000	Infill line start
G1 X113.60 Y110.00 E571.2000	Infill line end
G1 X114.00 Y100.00 E571.6000	Infill line start
G1 X114.00 Y110.00 E572.0000	Infill line end
G1 X114.40 Y100.00 E572.4000	Infill line start
G1 X114.40 Y110.00 E572.8000	Infill line end
G1 X114.80 Y100.00 E573.2000	Infill line start
G1 X114.80 Y110.00 E573.6000	Infill line end
G1 X115.20 Y100.00 E574.0000	Infill line start
G1 X115.20 Y110.00 E574.4000	Infill line end
G1 X115.60 Y100.00 E574.8000	Infill line start
G1 X115.60 Y110.00 E575.2000	Infill line end
G1 X116.00 Y100.00 E575.6000	Infill line start
G1 X116.00 Y110.00 E576.0000	Infill line end
G1 X116.40 Y100.00 E576.4000	Infill line start
G1 X116.40 Y110.00 E576.8000	Infill line end
G1 X116.80 Y100.00 E577.2000	Infill line start
G1 X116.80 Y110.00 E577.6000	Infill line end
G1 X117.20 Y100.00 E578.0000	Infill line start
G1 X117.20 Y110.00 E578.4000	Infill line end
G1 X117.60 Y100.00 E578.8000	Infill line start
G1 X117.60 Y110.00 E579.2000	Infill line end
G1 X118.00 Y100.00 E579.6000	Infill line start
G1 X118.00 Y110.00 E580.0000	Infill line end
G1 X118.40 Y100.00 E580.4000	Infill line start
G1 X118.40 Y110.00 E580.8000	Infill line end
G1 X118.80 Y100.00 E581.2000	Infill line start
G1 X118.80 Y110.00 E581.6000	Infill line end
G1 X119.20 Y100.00 E582.0000	Infill line start
G1 X119.20 Y110.00 E582.4000	Infill line end
G1 X119.60 Y100.00 E582.8000	Infill line start
G1 X119.60 Y110.00 E583.2000	Infill line end
	Layer 28
G1 Z5.60 F300	Move to layer height
G1 X110.00 Y100.00 F1500	Move to start
G1 X120.00 Y100.00 E583.6000 F1500	Draw square side
G1 X120.00 Y110.00 E584.0000 F1500	Draw square side
G1 X110.00 Y110.00 E584.4000 F1500	Draw square side
G1 X110.00 Y100.00 E584.8000 F1500	Draw square side
G1 X110.00 Y100.00 E585.2000	Infill line start
G1 X110.00 Y110.00 E585.6000	Infill line end
G1 X110.40 Y100.00 E586.0000	Infill line start
G1 X110.40 Y110.00 E586.4000	Infill line end
G1 X110.80 Y100.00 E586.8000	Infill line start
G1 X110.80 Y110.00 E587.2000	Infill line end
G1 X111.20 Y100.00 E587.6000	Infill line start
G1 X111.20 Y110.00 E588.0000	Infill line end
G1 X111.60 Y100.00 E588.4000	Infill line start
G1 X111.60 Y110.00 E588.8000	Infill line end
G1 X112.00 Y100.00 E589.2000	Infill line start
G1 X112.00 Y110.00 E589.6000	Infill line end
G1 X112.40 Y100.00 E590.0000	Infill line start
G1 X112.40 Y110.00 E590.4000	Infill line end
G1 X112.80 Y100.00 E590.8000	Infill line start
G1 X112.80 Y110.00 E591.2000	Infill line end
G1 X113.20 Y100.00 E591.6000	Infill line start
G1 X113.20 Y110.00 E592.0000	Infill line end
G1 X113.60 Y100.00 E592.4000	Infill line start
G1 X113.60 Y110.00 E592.8000	Infill line end
G1 X114.00 Y100.00 E593.2000	Infill line start
G1 X114.00 Y110.00 E593.6000	Infill line end
G1 X114.40 Y100.00 E594.0000	Infill line start
G1 X114.40 Y110.00 E594.4000	Infill line end
G1 X114.80 Y100.00 E594.8000	Infill line start
G1 X114.80 Y110.00 E595.2000	Infill line end
G1 X115.20 Y100.00 E595.6000	Infill line start
G1 X115.20 Y110.00 E596.0000	Infill line end
G1 X115.60 Y100.00 E596.4000	Infill line start
G1 X115.60 Y110.00 E596.8000	Infill line end
G1 X116.00 Y100.00 E597.2000	Infill line start
G1 X116.00 Y110.00 E597.6000	Infill line end
G1 X116.40 Y100.00 E598.0000	Infill line start
G1 X116.40 Y110.00 E598.4000	Infill line end
G1 X116.80 Y100.00 E598.8000	Infill line start
G1 X116.80 Y110.00 E599.2000	Infill line end
G1 X117.20 Y100.00 E599.6000	Infill line start
G1 X117.20 Y110.00 E600.0000	Infill line end
G1 X117.60 Y100.00 E600.4000	Infill line start
G1 X117.60 Y110.00 E600.8000	Infill line end
G1 X118.00 Y100.00 E601.2000	Infill line start
G1 X118.00 Y110.00 E601.6000	Infill line end
G1 X118.40 Y100.00 E602.0000	Infill line start
G1 X118.40 Y110.00 E602.4000	Infill line end
G1 X118.80 Y100.00 E602.8000	Infill line start
G1 X118.80 Y110.00 E603.2000	Infill line end
G1 X119.20 Y100.00 E603.6000	Infill line start
G1 X119.20 Y110.00 E604.0000	Infill line end
G1 X119.60 Y100.00 E604.4000	Infill line start
G1 X119.60 Y110.00 E604.8000	Infill line end
	Layer 29
G1 Z5.80 F300	Move to layer height
G1 X110.00 Y100.00 F1500	Move to start
G1 X120.00 Y100.00 E605.2000 F1500	Draw square side
G1 X120.00 Y110.00 E605.6000 F1500	Draw square side
G1 X110.00 Y110.00 E606.0000 F1500	Draw square side
G1 X110.00 Y100.00 E606.4000 F1500	Draw square side
G1 X110.00 Y100.00 E606.8000	Infill line start
G1 X110.00 Y110.00 E607.2000	Infill line end
G1 X110.40 Y100.00 E607.6000	Infill line start
G1 X110.40 Y110.00 E608.0000	Infill line end
G1 X110.80 Y100.00 E608.4000	Infill line start
G1 X110.80 Y110.00 E608.8000	Infill line end
G1 X111.20 Y100.00 E609.2000	Infill line start
G1 X111.20 Y110.00 E609.6000	Infill line end
G1 X111.60 Y100.00 E610.0000	Infill line start
G1 X111.60 Y110.00 E610.4000	Infill line end
G1 X112.00 Y100.00 E610.8000	Infill line start
G1 X112.00 Y110.00 E611.2000	Infill line end
G1 X112.40 Y100.00 E611.6000	Infill line start
G1 X112.40 Y110.00 E612.0000	Infill line end
G1 X112.80 Y100.00 E612.4000	Infill line start
G1 X112.80 Y110.00 E612.8000	Infill line end
G1 X113.20 Y100.00 E613.2000	Infill line start
G1 X113.20 Y110.00 E613.6000	Infill line end
G1 X113.60 Y100.00 E614.0000	Infill line start
G1 X113.60 Y110.00 E614.4000	Infill line end
G1 X114.00 Y100.00 E614.8000	Infill line start
G1 X114.00 Y110.00 E615.2000	Infill line end
G1 X114.40 Y100.00 E615.6000	Infill line start
G1 X114.40 Y110.00 E616.0000	Infill line end
G1 X114.80 Y100.00 E616.4000	Infill line start
G1 X114.80 Y110.00 E616.8000	Infill line end
G1 X115.20 Y100.00 E617.2000	Infill line start
G1 X115.20 Y110.00 E617.6000	Infill line end
G1 X115.60 Y100.00 E618.0000	Infill line start
G1 X115.60 Y110.00 E618.4000	Infill line end
G1 X116.00 Y100.00 E618.8000	Infill line start
G1 X116.00 Y110.00 E619.2000	Infill line end
G1 X116.40 Y100.00 E619.6000	Infill line start
G1 X116.40 Y110.00 E620.0000	Infill line end
G1 X116.80 Y100.00 E620.4000	Infill line start
G1 X116.80 Y110.00 E620.8000	Infill line end
G1 X117.20 Y100.00 E621.2000	Infill line start
G1 X117.20 Y110.00 E621.6000	Infill line end
G1 X117.60 Y100.00 E622.0000	Infill line start
G1 X117.60 Y110.00 E622.4000	Infill line end
G1 X118.00 Y100.00 E622.8000	Infill line start
G1 X118.00 Y110.00 E623.2000	Infill line end
G1 X118.40 Y100.00 E623.6000	Infill line start
G1 X118.40 Y110.00 E624.0000	Infill line end
G1 X118.80 Y100.00 E624.4000	Infill line start
G1 X118.80 Y110.00 E624.8000	Infill line end
G1 X119.20 Y100.00 E625.2000	Infill line start
G1 X119.20 Y110.00 E625.6000	Infill line end
G1 X119.60 Y100.00 E626.0000	Infill line start
G1 X119.60 Y110.00 E626.4000	Infill line end
	Layer 30
G1 Z6.00 F300	Move to layer height
G1 X110.00 Y100.00 F1500	Move to start
G1 X120.00 Y100.00 E626.8000 F1500	Draw square side
G1 X120.00 Y110.00 E627.2000 F1500	Draw square side
G1 X110.00 Y110.00 E627.6000 F1500	Draw square side
G1 X110.00 Y100.00 E628.0000 F1500	Draw square side
G1 X110.00 Y100.00 E628.4000	Infill line start
G1 X110.00 Y110.00 E628.8000	Infill line end
G1 X110.40 Y100.00 E629.2000	Infill line start
G1 X110.40 Y110.00 E629.6000	Infill line end
G1 X110.80 Y100.00 E630.0000	Infill line start
G1 X110.80 Y110.00 E630.4000	Infill line end
G1 X111.20 Y100.00 E630.8000	Infill line start
G1 X111.20 Y110.00 E631.2000	Infill line end
G1 X111.60 Y100.00 E631.6000	Infill line start
G1 X111.60 Y110.00 E632.0000	Infill line end
G1 X112.00 Y100.00 E632.4000	Infill line start
G1 X112.00 Y110.00 E632.8000	Infill line end
G1 X112.40 Y100.00 E633.2000	Infill line start
G1 X112.40 Y110.00 E633.6000	Infill line end
G1 X112.80 Y100.00 E634.0000	Infill line start
G1 X112.80 Y110.00 E634.4000	Infill line end
G1 X113.20 Y100.00 E634.8000	Infill line start
G1 X113.20 Y110.00 E635.2000	Infill line end
G1 X113.60 Y100.00 E635.6000	Infill line start
G1 X113.60 Y110.00 E636.0000	Infill line end
G1 X114.00 Y100.00 E636.4000	Infill line start
G1 X114.00 Y110.00 E636.8000	Infill line end
G1 X114.40 Y100.00 E637.2000	Infill line start
G1 X114.40 Y110.00 E637.6000	Infill line end
G1 X114.80 Y100.00 E638.0000	Infill line start
G1 X114.80 Y110.00 E638.4000	Infill line end
G1 X115.20 Y100.00 E638.8000	Infill line start
G1 X115.20 Y110.00 E639.2000	Infill line end
G1 X115.60 Y100.00 E639.6000	Infill line start
G1 X115.60 Y110.00 E640.0000	Infill line end
G1 X116.00 Y100.00 E640.4000	Infill line start
G1 X116.00 Y110.00 E640.8000	Infill line end
G1 X116.40 Y100.00 E641.2000	Infill line start
G1 X116.40 Y110.00 E641.6000	Infill line end
G1 X116.80 Y100.00 E642.0000	Infill line start
G1 X116.80 Y110.00 E642.4000	Infill line end
G1 X117.20 Y100.00 E642.8000	Infill line start
G1 X117.20 Y110.00 E643.2000	Infill line end
G1 X117.60 Y100.00 E643.6000	Infill line start
G1 X117.60 Y110.00 E644.0000	Infill line end
G1 X118.00 Y100.00 E644.4000	Infill line start
G1 X118.00 Y110.00 E644.8000	Infill line end
G1 X118.40 Y100.00 E645.2000	Infill line start
G1 X118.40 Y110.00 E645.6000	Infill line end
G1 X118.80 Y100.00 E646.0000	Infill line start
G1 X118.80 Y110.00 E646.4000	Infill line end
G1 X119.20 Y100.00 E646.8000	Infill line start
G1 X119.20 Y110.00 E647.2000	Infill line end
G1 X119.60 Y100.00 E647.6000	Infill line start
G1 X119.60 Y110.00 E648.0000	Infill line end
	Layer 31
G1 Z6.20 F300	Move to layer height
G1 X110.00 Y100.00 F1500	Move to start
G1 X120.00 Y100.00 E648.4000 F1500	Draw square side
G1 X120.00 Y110.00 E648.8000 F1500	Draw square side
G1 X110.00 Y110.00 E649.2000 F1500	Draw square side
G1 X110.00 Y100.00 E649.6000 F1500	Draw square side
G1 X110.00 Y100.00 E650.0000	Infill line start
G1 X110.00 Y110.00 E650.4000	Infill line end
G1 X110.40 Y100.00 E650.8000	Infill line start
G1 X110.40 Y110.00 E651.2000	Infill line end
G1 X110.80 Y100.00 E651.6000	Infill line start
G1 X110.80 Y110.00 E652.0000	Infill line end
G1 X111.20 Y100.00 E652.4000	Infill line start
G1 X111.20 Y110.00 E652.8000	Infill line end
G1 X111.60 Y100.00 E653.2000	Infill line start
G1 X111.60 Y110.00 E653.6000	Infill line end
G1 X112.00 Y100.00 E654.0000	Infill line start
G1 X112.00 Y110.00 E654.4000	Infill line end
G1 X112.40 Y100.00 E654.8000	Infill line start
G1 X112.40 Y110.00 E655.2000	Infill line end
G1 X112.80 Y100.00 E655.6000	Infill line start
G1 X112.80 Y110.00 E656.0000	Infill line end
G1 X113.20 Y100.00 E656.4000	Infill line start
G1 X113.20 Y110.00 E656.8000	Infill line end
G1 X113.60 Y100.00 E657.2000	Infill line start
G1 X113.60 Y110.00 E657.6000	Infill line end
G1 X114.00 Y100.00 E658.0000	Infill line start
G1 X114.00 Y110.00 E658.4000	Infill line end
G1 X114.40 Y100.00 E658.8000	Infill line start
G1 X114.40 Y110.00 E659.2000	Infill line end
G1 X114.80 Y100.00 E659.6000	Infill line start
G1 X114.80 Y110.00 E660.0000	Infill line end
G1 X115.20 Y100.00 E660.4000	Infill line start
G1 X115.20 Y110.00 E660.8000	Infill line end
G1 X115.60 Y100.00 E661.2000	Infill line start
G1 X115.60 Y110.00 E661.6000	Infill line end
G1 X116.00 Y100.00 E662.0000	Infill line start
G1 X116.00 Y110.00 E662.4000	Infill line end
G1 X116.40 Y100.00 E662.8000	Infill line start
G1 X116.40 Y110.00 E663.2000	Infill line end
G1 X116.80 Y100.00 E663.6000	Infill line start
G1 X116.80 Y110.00 E664.0000	Infill line end
G1 X117.20 Y100.00 E664.4000	Infill line start
G1 X117.20 Y110.00 E664.8000	Infill line end
G1 X117.60 Y100.00 E665.2000	Infill line start
G1 X117.60 Y110.00 E665.6000	Infill line end
G1 X118.00 Y100.00 E666.0000	Infill line start
G1 X118.00 Y110.00 E666.4000	Infill line end
G1 X118.40 Y100.00 E666.8000	Infill line start
G1 X118.40 Y110.00 E667.2000	Infill line end
G1 X118.80 Y100.00 E667.6000	Infill line start
G1 X118.80 Y110.00 E668.0000	Infill line end
G1 X119.20 Y100.00 E668.4000	Infill line start
G1 X119.20 Y110.00 E668.8000	Infill line end
G1 X119.60 Y100.00 E669.2000	Infill line start
G1 X119.60 Y110.00 E669.6000	Infill line end
	Layer 32
G1 Z6.40 F300	Move to layer height
G1 X110.00 Y100.00 F1500	Move to start
G1 X120.00 Y100.00 E670.0000 F1500	Draw square side
G1 X120.00 Y110.00 E670.4000 F1500	Draw square side
G1 X110.00 Y110.00 E670.8000 F1500	Draw square side
G1 X110.00 Y100.00 E671.2000 F1500	Draw square side
G1 X110.00 Y100.00 E671.6000	Infill line start
G1 X110.00 Y110.00 E672.0000	Infill line end
G1 X110.40 Y100.00 E672.4000	Infill line start
G1 X110.40 Y110.00 E672.8000	Infill line end
G1 X110.80 Y100.00 E673.2000	Infill line start
G1 X110.80 Y110.00 E673.6000	Infill line end
G1 X111.20 Y100.00 E674.0000	Infill line start
G1 X111.20 Y110.00 E674.4000	Infill line end
G1 X111.60 Y100.00 E674.8000	Infill line start
G1 X111.60 Y110.00 E675.2000	Infill line end
G1 X112.00 Y100.00 E675.6000	Infill line start
G1 X112.00 Y110.00 E676.0000	Infill line end
G1 X112.40 Y100.00 E676.4000	Infill line start
G1 X112.40 Y110.00 E676.8000	Infill line end
G1 X112.80 Y100.00 E677.2000	Infill line start
G1 X112.80 Y110.00 E677.6000	Infill line end
G1 X113.20 Y100.00 E678.0000	Infill line start
G1 X113.20 Y110.00 E678.4000	Infill line end
G1 X113.60 Y100.00 E678.8000	Infill line start
G1 X113.60 Y110.00 E679.2000	Infill line end
G1 X114.00 Y100.00 E679.6000	Infill line start
G1 X114.00 Y110.00 E680.0000	Infill line end
G1 X114.40 Y100.00 E680.4000	Infill line start
G1 X114.40 Y110.00 E680.8000	Infill line end
G1 X114.80 Y100.00 E681.2000	Infill line start
G1 X114.80 Y110.00 E681.6000	Infill line end
G1 X115.20 Y100.00 E682.0000	Infill line start
G1 X115.20 Y110.00 E682.4000	Infill line end
G1 X115.60 Y100.00 E682.8000	Infill line start
G1 X115.60 Y110.00 E683.2000	Infill line end
G1 X116.00 Y100.00 E683.6000	Infill line start
G1 X116.00 Y110.00 E684.0000	Infill line end
G1 X116.40 Y100.00 E684.4000	Infill line start
G1 X116.40 Y110.00 E684.8000	Infill line end
G1 X116.80 Y100.00 E685.2000	Infill line start
G1 X116.80 Y110.00 E685.6000	Infill line end
G1 X117.20 Y100.00 E686.0000	Infill line start
G1 X117.20 Y110.00 E686.4000	Infill line end
G1 X117.60 Y100.00 E686.8000	Infill line start
G1 X117.60 Y110.00 E687.2000	Infill line end
G1 X118.00 Y100.00 E687.6000	Infill line start
G1 X118.00 Y110.00 E688.0000	Infill line end
G1 X118.40 Y100.00 E688.4000	Infill line start
G1 X118.40 Y110.00 E688.8000	Infill line end
G1 X118.80 Y100.00 E689.2000	Infill line start
G1 X118.80 Y110.00 E689.6000	Infill line end
G1 X119.20 Y100.00 E690.0000	Infill line start
G1 X119.20 Y110.00 E690.4000	Infill line end
G1 X119.60 Y100.00 E690.8000	Infill line start
G1 X119.60 Y110.00 E691.2000	Infill line end
	Layer 33
G1 Z6.60 F300	Move to layer height
G1 X110.00 Y100.00 F1500	Move to start
G1 X120.00 Y100.00 E691.6000 F1500	Draw square side
G1 X120.00 Y110.00 E692.0000 F1500	Draw square side
G1 X110.00 Y110.00 E692.4000 F1500	Draw square side
G1 X110.00 Y100.00 E692.8000 F1500	Draw square side
G1 X110.00 Y100.00 E693.2000	Infill line start
G1 X110.00 Y110.00 E693.6000	Infill line end
G1 X110.40 Y100.00 E694.0000	Infill line start
G1 X110.40 Y110.00 E694.4000	Infill line end
G1 X110.80 Y100.00 E694.8000	Infill line start
G1 X110.80 Y110.00 E695.2000	Infill line end
G1 X111.20 Y100.00 E695.6000	Infill line start
G1 X111.20 Y110.00 E696.0000	Infill line end
G1 X111.60 Y100.00 E696.4000	Infill line start
G1 X111.60 Y110.00 E696.8000	Infill line end
G1 X112.00 Y100.00 E697.2000	Infill line start
G1 X112.00 Y110.00 E697.6000	Infill line end
G1 X112.40 Y100.00 E698.0000	Infill line start
G1 X112.40 Y110.00 E698.4000	Infill line end
G1 X112.80 Y100.00 E698.8000	Infill line start
G1 X112.80 Y110.00 E699.2000	Infill line end
G1 X113.20 Y100.00 E699.6000	Infill line start
G1 X113.20 Y110.00 E700.0000	Infill line end
G1 X113.60 Y100.00 E700.4000	Infill line start
G1 X113.60 Y110.00 E700.8000	Infill line end
G1 X114.00 Y100.00 E701.2000	Infill line start
G1 X114.00 Y110.00 E701.6000	Infill line end
G1 X114.40 Y100.00 E702.0000	Infill line start
G1 X114.40 Y110.00 E702.4000	Infill line end
G1 X114.80 Y100.00 E702.8000	Infill line start
G1 X114.80 Y110.00 E703.2000	Infill line end
G1 X115.20 Y100.00 E703.6000	Infill line start
G1 X115.20 Y110.00 E704.0000	Infill line end
G1 X115.60 Y100.00 E704.4000	Infill line start
G1 X115.60 Y110.00 E704.8000	Infill line end
G1 X116.00 Y100.00 E705.2000	Infill line start
G1 X116.00 Y110.00 E705.6000	Infill line end
G1 X116.40 Y100.00 E706.0000	Infill line start
G1 X116.40 Y110.00 E706.4000	Infill line end
G1 X116.80 Y100.00 E706.8000	Infill line start
G1 X116.80 Y110.00 E707.2000	Infill line end
G1 X117.20 Y100.00 E707.6000	Infill line start
G1 X117.20 Y110.00 E708.0000	Infill line end
G1 X117.60 Y100.00 E708.4000	Infill line start
G1 X117.60 Y110.00 E708.8000	Infill line end
G1 X118.00 Y100.00 E709.2000	Infill line start
G1 X118.00 Y110.00 E709.6000	Infill line end
G1 X118.40 Y100.00 E710.0000	Infill line start
G1 X118.40 Y110.00 E710.4000	Infill line end
G1 X118.80 Y100.00 E710.8000	Infill line start
G1 X118.80 Y110.00 E711.2000	Infill line end
G1 X119.20 Y100.00 E711.6000	Infill line start
G1 X119.20 Y110.00 E712.0000	Infill line end
G1 X119.60 Y100.00 E712.4000	Infill line start
G1 X119.60 Y110.00 E712.8000	Infill line end
	Layer 34
G1 Z6.80 F300	Move to layer height
G1 X110.00 Y100.00 F1500	Move to start
G1 X120.00 Y100.00 E713.2000 F1500	Draw square side
G1 X120.00 Y110.00 E713.6000 F1500	Draw square side
G1 X110.00 Y110.00 E714.0000 F1500	Draw square side
G1 X110.00 Y100.00 E714.4000 F1500	Draw square side
G1 X110.00 Y100.00 E714.8000	Infill line start
G1 X110.00 Y110.00 E715.2000	Infill line end
G1 X110.40 Y100.00 E715.6000	Infill line start
G1 X110.40 Y110.00 E716.0000	Infill line end
G1 X110.80 Y100.00 E716.4000	Infill line start
G1 X110.80 Y110.00 E716.8000	Infill line end
G1 X111.20 Y100.00 E717.2000	Infill line start
G1 X111.20 Y110.00 E717.6000	Infill line end
G1 X111.60 Y100.00 E718.0000	Infill line start
G1 X111.60 Y110.00 E718.4000	Infill line end
G1 X112.00 Y100.00 E718.8000	Infill line start
G1 X112.00 Y110.00 E719.2000	Infill line end
G1 X112.40 Y100.00 E719.6000	Infill line start
G1 X112.40 Y110.00 E720.0000	Infill line end
G1 X112.80 Y100.00 E720.4000	Infill line start
G1 X112.80 Y110.00 E720.8000	Infill line end
G1 X113.20 Y100.00 E721.2000	Infill line start
G1 X113.20 Y110.00 E721.6000	Infill line end
G1 X113.60 Y100.00 E722.0000	Infill line start
G1 X113.60 Y110.00 E722.4000	Infill line end
G1 X114.00 Y100.00 E722.8000	Infill line start
G1 X114.00 Y110.00 E723.2000	Infill line end
G1 X114.40 Y100.00 E723.6000	Infill line start
G1 X114.40 Y110.00 E724.0000	Infill line end
G1 X114.80 Y100.00 E724.4000	Infill line start
G1 X114.80 Y110.00 E724.8000	Infill line end
G1 X115.20 Y100.00 E725.2000	Infill line start
G1 X115.20 Y110.00 E725.6000	Infill line end
G1 X115.60 Y100.00 E726.0000	Infill line start
G1 X115.60 Y110.00 E726.4000	Infill line end
G1 X116.00 Y100.00 E726.8000	Infill line start
G1 X116.00 Y110.00 E727.2000	Infill line end
G1 X116.40 Y100.00 E727.6000	Infill line start
G1 X116.40 Y110.00 E728.0000	Infill line end
G1 X116.80 Y100.00 E728.4000	Infill line start
G1 X116.80 Y110.00 E728.8000	Infill line end
G1 X117.20 Y100.00 E729.2000	Infill line start
G1 X117.20 Y110.00 E729.6000	Infill line end
G1 X117.60 Y100.00 E730.0000	Infill line start
G1 X117.60 Y110.00 E730.4000	Infill line end
G1 X118.00 Y100.00 E730.8000	Infill line start
G1 X118.00 Y110.00 E731.2000	Infill line end
G1 X118.40 Y100.00 E731.6000	Infill line start
G1 X118.40 Y110.00 E732.0000	Infill line end
G1 X118.80 Y100.00 E732.4000	Infill line start
G1 X118.80 Y110.00 E732.8000	Infill line end
G1 X119.20 Y100.00 E733.2000	Infill line start
G1 X119.20 Y110.00 E733.6000	Infill line end
G1 X119.60 Y100.00 E734.0000	Infill line start
G1 X119.60 Y110.00 E734.4000	Infill line end
	Layer 35
G1 Z7.00 F300	Move to layer height
G1 X110.00 Y100.00 F1500	Move to start
G1 X120.00 Y100.00 E734.8000 F1500	Draw square side
G1 X120.00 Y110.00 E735.2000 F1500	Draw square side
G1 X110.00 Y110.00 E735.6000 F1500	Draw square side
G1 X110.00 Y100.00 E736.0000 F1500	Draw square side
G1 X110.00 Y100.00 E736.4000	Infill line start
G1 X110.00 Y110.00 E736.8000	Infill line end
G1 X110.40 Y100.00 E737.2000	Infill line start
G1 X110.40 Y110.00 E737.6000	Infill line end
G1 X110.80 Y100.00 E738.0000	Infill line start
G1 X110.80 Y110.00 E738.4000	Infill line end
G1 X111.20 Y100.00 E738.8000	Infill line start
G1 X111.20 Y110.00 E739.2000	Infill line end
G1 X111.60 Y100.00 E739.6000	Infill line start
G1 X111.60 Y110.00 E740.0000	Infill line end
G1 X112.00 Y100.00 E740.4000	Infill line start
G1 X112.00 Y110.00 E740.8000	Infill line end
G1 X112.40 Y100.00 E741.2000	Infill line start
G1 X112.40 Y110.00 E741.6000	Infill line end
G1 X112.80 Y100.00 E742.0000	Infill line start
G1 X112.80 Y110.00 E742.4000	Infill line end
G1 X113.20 Y100.00 E742.8000	Infill line start
G1 X113.20 Y110.00 E743.2000	Infill line end
G1 X113.60 Y100.00 E743.6000	Infill line start
G1 X113.60 Y110.00 E744.0000	Infill line end
G1 X114.00 Y100.00 E744.4000	Infill line start
G1 X114.00 Y110.00 E744.8000	Infill line end
G1 X114.40 Y100.00 E745.2000	Infill line start
G1 X114.40 Y110.00 E745.6000	Infill line end
G1 X114.80 Y100.00 E746.0000	Infill line start
G1 X114.80 Y110.00 E746.4000	Infill line end
G1 X115.20 Y100.00 E746.8000	Infill line start
G1 X115.20 Y110.00 E747.2000	Infill line end
G1 X115.60 Y100.00 E747.6000	Infill line start
G1 X115.60 Y110.00 E748.0000	Infill line end
G1 X116.00 Y100.00 E748.4000	Infill line start
G1 X116.00 Y110.00 E748.8000	Infill line end
G1 X116.40 Y100.00 E749.2000	Infill line start
G1 X116.40 Y110.00 E749.6000	Infill line end
G1 X116.80 Y100.00 E750.0000	Infill line start
G1 X116.80 Y110.00 E750.4000	Infill line end
G1 X117.20 Y100.00 E750.8000	Infill line start
G1 X117.20 Y110.00 E751.2000	Infill line end
G1 X117.60 Y100.00 E751.6000	Infill line start
G1 X117.60 Y110.00 E752.0000	Infill line end
G1 X118.00 Y100.00 E752.4000	Infill line start
G1 X118.00 Y110.00 E752.8000	Infill line end
G1 X118.40 Y100.00 E753.2000	Infill line start
G1 X118.40 Y110.00 E753.6000	Infill line end
G1 X118.80 Y100.00 E754.0000	Infill line start
G1 X118.80 Y110.00 E754.4000	Infill line end
G1 X119.20 Y100.00 E754.8000	Infill line start
G1 X119.20 Y110.00 E755.2000	Infill line end
G1 X119.60 Y100.00 E755.6000	Infill line start
G1 X119.60 Y110.00 E756.0000	Infill line end
	Layer 36
G1 Z7.20 F300	Move to layer height
G1 X110.00 Y100.00 F1500	Move to start
G1 X120.00 Y100.00 E756.4000 F1500	Draw square side
[truncated: 1,653 more rows]
