# Supplementary material for: Hybrid reasoning for perception, explanation, and autonomous action in manufacturing
Source: Nat Commun. 2026 May 18;17:6589. doi: 10.1038/s41467-026-72378-9 (PMC13381764; doi:10.1038/s41467-026-72378-9)
Supplement: Supplementary file 3 — Supplementary Files [file 41467_2026_72378_MOESM3_ESM.zip › supplementary-files/geometries/square_2cm.gcode]

G21 ; Set units to millimeters
G90 ; Use absolute positioning
M104 S200 ; Set extruder temperature to 200C
M140 S60 ; Set bed temperature to 60C
G28 ; Home all axes
M109 S200 ; Wait for extruder to reach 200C
M190 S60 ; Wait for bed to reach 60C
G92 E0 ; Reset extruder
G1 Z0.2 F300 ; Move to first layer height
G1 X110 Y100 F1500 ; Move to start position (center of print bed)
G1 F9000
; Layer 1
G1 Z0.20 F300 ; Move to layer height
G1 X110.00 Y100.00 F1500 ; Move to start
G1 X130.00 Y100.00 E0.8000 F1500 ; Draw square side
G1 X130.00 Y120.00 E1.6000 F1500 ; Draw square side
G1 X110.00 Y120.00 E2.4000 F1500 ; Draw square side
G1 X110.00 Y100.00 E3.2000 F1500 ; Draw square side
G1 X110.00 Y100.00 E4.0000 ; Infill line start
G1 X110.00 Y120.00 E4.8000 ; Infill line end
G1 X110.40 Y100.00 E5.6000 ; Infill line start
G1 X110.40 Y120.00 E6.4000 ; Infill line end
G1 X110.80 Y100.00 E7.2000 ; Infill line start
G1 X110.80 Y120.00 E8.0000 ; Infill line end
G1 X111.20 Y100.00 E8.8000 ; Infill line start
G1 X111.20 Y120.00 E9.6000 ; Infill line end
G1 X111.60 Y100.00 E10.4000 ; Infill line start
G1 X111.60 Y120.00 E11.2000 ; Infill line end
G1 X112.00 Y100.00 E12.0000 ; Infill line start
G1 X112.00 Y120.00 E12.8000 ; Infill line end
G1 X112.40 Y100.00 E13.6000 ; Infill line start
G1 X112.40 Y120.00 E14.4000 ; Infill line end
G1 X112.80 Y100.00 E15.2000 ; Infill line start
G1 X112.80 Y120.00 E16.0000 ; Infill line end
G1 X113.20 Y100.00 E16.8000 ; Infill line start
G1 X113.20 Y120.00 E17.6000 ; Infill line end
G1 X113.60 Y100.00 E18.4000 ; Infill line start
G1 X113.60 Y120.00 E19.2000 ; Infill line end
G1 X114.00 Y100.00 E20.0000 ; Infill line start
G1 X114.00 Y120.00 E20.8000 ; Infill line end
G1 X114.40 Y100.00 E21.6000 ; Infill line start
G1 X114.40 Y120.00 E22.4000 ; Infill line end
G1 X114.80 Y100.00 E23.2000 ; Infill line start
G1 X114.80 Y120.00 E24.0000 ; Infill line end
G1 X115.20 Y100.00 E24.8000 ; Infill line start
G1 X115.20 Y120.00 E25.6000 ; Infill line end
G1 X115.60 Y100.00 E26.4000 ; Infill line start
G1 X115.60 Y120.00 E27.2000 ; Infill line end
G1 X116.00 Y100.00 E28.0000 ; Infill line start
G1 X116.00 Y120.00 E28.8000 ; Infill line end
G1 X116.40 Y100.00 E29.6000 ; Infill line start
G1 X116.40 Y120.00 E30.4000 ; Infill line end
G1 X116.80 Y100.00 E31.2000 ; Infill line start
G1 X116.80 Y120.00 E32.0000 ; Infill line end
G1 X117.20 Y100.00 E32.8000 ; Infill line start
G1 X117.20 Y120.00 E33.6000 ; Infill line end
G1 X117.60 Y100.00 E34.4000 ; Infill line start
G1 X117.60 Y120.00 E35.2000 ; Infill line end
G1 X118.00 Y100.00 E36.0000 ; Infill line start
G1 X118.00 Y120.00 E36.8000 ; Infill line end
G1 X118.40 Y100.00 E37.6000 ; Infill line start
G1 X118.40 Y120.00 E38.4000 ; Infill line end
G1 X118.80 Y100.00 E39.2000 ; Infill line start
G1 X118.80 Y120.00 E40.0000 ; Infill line end
G1 X119.20 Y100.00 E40.8000 ; Infill line start
G1 X119.20 Y120.00 E41.6000 ; Infill line end
G1 X119.60 Y100.00 E42.4000 ; Infill line start
G1 X119.60 Y120.00 E43.2000 ; Infill line end
G1 X120.00 Y100.00 E44.0000 ; Infill line start
G1 X120.00 Y120.00 E44.8000 ; Infill line end
G1 X120.40 Y100.00 E45.6000 ; Infill line start
G1 X120.40 Y120.00 E46.4000 ; Infill line end
G1 X120.80 Y100.00 E47.2000 ; Infill line start
G1 X120.80 Y120.00 E48.0000 ; Infill line end
G1 X121.20 Y100.00 E48.8000 ; Infill line start
G1 X121.20 Y120.00 E49.6000 ; Infill line end
G1 X121.60 Y100.00 E50.4000 ; Infill line start
G1 X121.60 Y120.00 E51.2000 ; Infill line end
G1 X122.00 Y100.00 E52.0000 ; Infill line start
G1 X122.00 Y120.00 E52.8000 ; Infill line end
G1 X122.40 Y100.00 E53.6000 ; Infill line start
G1 X122.40 Y120.00 E54.4000 ; Infill line end
G1 X122.80 Y100.00 E55.2000 ; Infill line start
G1 X122.80 Y120.00 E56.0000 ; Infill line end
G1 X123.20 Y100.00 E56.8000 ; Infill line start
G1 X123.20 Y120.00 E57.6000 ; Infill line end
G1 X123.60 Y100.00 E58.4000 ; Infill line start
G1 X123.60 Y120.00 E59.2000 ; Infill line end
G1 X124.00 Y100.00 E60.0000 ; Infill line start
G1 X124.00 Y120.00 E60.8000 ; Infill line end
G1 X124.40 Y100.00 E61.6000 ; Infill line start
G1 X124.40 Y120.00 E62.4000 ; Infill line end
G1 X124.80 Y100.00 E63.2000 ; Infill line start
G1 X124.80 Y120.00 E64.0000 ; Infill line end
G1 X125.20 Y100.00 E64.8000 ; Infill line start
G1 X125.20 Y120.00 E65.6000 ; Infill line end
G1 X125.60 Y100.00 E66.4000 ; Infill line start
G1 X125.60 Y120.00 E67.2000 ; Infill line end
G1 X126.00 Y100.00 E68.0000 ; Infill line start
G1 X126.00 Y120.00 E68.8000 ; Infill line end
G1 X126.40 Y100.00 E69.6000 ; Infill line start
G1 X126.40 Y120.00 E70.4000 ; Infill line end
G1 X126.80 Y100.00 E71.2000 ; Infill line start
G1 X126.80 Y120.00 E72.0000 ; Infill line end
G1 X127.20 Y100.00 E72.8000 ; Infill line start
G1 X127.20 Y120.00 E73.6000 ; Infill line end
G1 X127.60 Y100.00 E74.4000 ; Infill line start
G1 X127.60 Y120.00 E75.2000 ; Infill line end
G1 X128.00 Y100.00 E76.0000 ; Infill line start
G1 X128.00 Y120.00 E76.8000 ; Infill line end
G1 X128.40 Y100.00 E77.6000 ; Infill line start
G1 X128.40 Y120.00 E78.4000 ; Infill line end
G1 X128.80 Y100.00 E79.2000 ; Infill line start
G1 X128.80 Y120.00 E80.0000 ; Infill line end
G1 X129.20 Y100.00 E80.8000 ; Infill line start
G1 X129.20 Y120.00 E81.6000 ; Infill line end
G1 X129.60 Y100.00 E82.4000 ; Infill line start
G1 X129.60 Y120.00 E83.2000 ; Infill line end
G1 Z50 F300 ; Lift nozzle
M104 S0 ; Turn off extruder
M140 S0 ; Turn off bed
G28 X0 Y0 ; Home axes
M84 ; Disable motors
