# Supplementary material for: Hybrid reasoning for perception, explanation, and autonomous action in manufacturing
Source: Nat Commun. 2026 May 18;17:6589. doi: 10.1038/s41467-026-72378-9 (PMC13381764; doi:10.1038/s41467-026-72378-9)
Supplement: Supplementary file 3 — Supplementary Files [file 41467_2026_72378_MOESM3_ESM.zip › supplementary-files/geometries/rocket_parallel.gcode]

G21 ; Set units to millimeters
G90 ; Use absolute positioning
M104 S200 ; Set extruder temperature to 200C
M140 S60 ; Set bed temperature to 60C
G28 ; Home all axes
M109 S200 ; Wait for extruder to reach 200C
M190 S60 ; Wait for bed to reach 60C
G92 E0 ; Reset extruder
G1 Z0.2 F300 ; Move to first layer height
G1 X110 Y100 F1500 ; Move to start position (center of print bed)
G1 F9000
; Layer 1
G1 Z0.20 F300 ; Move to layer height
G1 X113.50 Y100.00 F1500 ; Move to start of cylinder
G1 X113.50 Y100.00 F1500 ; Move to start of circle
G1 X113.47 Y100.44 E0.0176 F1500 ; Draw circle segment
G1 X113.39 Y100.87 E0.0352 F1500 ; Draw circle segment
G1 X113.25 Y101.29 E0.0527 F1500 ; Draw circle segment
G1 X113.07 Y101.69 E0.0703 F1500 ; Draw circle segment
G1 X112.83 Y102.06 E0.0879 F1500 ; Draw circle segment
G1 X112.55 Y102.40 E0.1055 F1500 ; Draw circle segment
G1 X112.23 Y102.70 E0.1231 F1500 ; Draw circle segment
G1 X111.88 Y102.96 E0.1407 F1500 ; Draw circle segment
G1 X111.49 Y103.17 E0.1582 F1500 ; Draw circle segment
G1 X111.08 Y103.33 E0.1758 F1500 ; Draw circle segment
G1 X110.66 Y103.44 E0.1934 F1500 ; Draw circle segment
G1 X110.22 Y103.49 E0.2110 F1500 ; Draw circle segment
G1 X109.78 Y103.49 E0.2286 F1500 ; Draw circle segment
G1 X109.34 Y103.44 E0.2461 F1500 ; Draw circle segment
G1 X108.92 Y103.33 E0.2637 F1500 ; Draw circle segment
G1 X108.51 Y103.17 E0.2813 F1500 ; Draw circle segment
G1 X108.12 Y102.96 E0.2989 F1500 ; Draw circle segment
G1 X107.77 Y102.70 E0.3165 F1500 ; Draw circle segment
G1 X107.45 Y102.40 E0.3340 F1500 ; Draw circle segment
G1 X107.17 Y102.06 E0.3516 F1500 ; Draw circle segment
G1 X106.93 Y101.69 E0.3692 F1500 ; Draw circle segment
G1 X106.75 Y101.29 E0.3868 F1500 ; Draw circle segment
G1 X106.61 Y100.87 E0.4044 F1500 ; Draw circle segment
G1 X106.53 Y100.44 E0.4220 F1500 ; Draw circle segment
G1 X106.50 Y100.00 E0.4395 F1500 ; Draw circle segment
G1 X106.53 Y99.56 E0.4571 F1500 ; Draw circle segment
G1 X106.61 Y99.13 E0.4747 F1500 ; Draw circle segment
G1 X106.75 Y98.71 E0.4923 F1500 ; Draw circle segment
G1 X106.93 Y98.31 E0.5099 F1500 ; Draw circle segment
G1 X107.17 Y97.94 E0.5274 F1500 ; Draw circle segment
G1 X107.45 Y97.60 E0.5450 F1500 ; Draw circle segment
G1 X107.77 Y97.30 E0.5626 F1500 ; Draw circle segment
G1 X108.12 Y97.04 E0.5802 F1500 ; Draw circle segment
G1 X108.51 Y96.83 E0.5978 F1500 ; Draw circle segment
G1 X108.92 Y96.67 E0.6153 F1500 ; Draw circle segment
G1 X109.34 Y96.56 E0.6329 F1500 ; Draw circle segment
G1 X109.78 Y96.51 E0.6505 F1500 ; Draw circle segment
G1 X110.22 Y96.51 E0.6681 F1500 ; Draw circle segment
G1 X110.66 Y96.56 E0.6857 F1500 ; Draw circle segment
G1 X111.08 Y96.67 E0.7033 F1500 ; Draw circle segment
G1 X111.49 Y96.83 E0.7208 F1500 ; Draw circle segment
G1 X111.88 Y97.04 E0.7384 F1500 ; Draw circle segment
G1 X112.23 Y97.30 E0.7560 F1500 ; Draw circle segment
G1 X112.55 Y97.60 E0.7736 F1500 ; Draw circle segment
G1 X112.83 Y97.94 E0.7912 F1500 ; Draw circle segment
G1 X113.07 Y98.31 E0.8087 F1500 ; Draw circle segment
G1 X113.25 Y98.71 E0.8263 F1500 ; Draw circle segment
G1 X113.39 Y99.13 E0.8439 F1500 ; Draw circle segment
G1 X113.47 Y99.56 E0.8615 F1500 ; Draw circle segment
G1 X113.50 Y100.00 E0.8791 F1500 ; Draw circle segment
G1 X110.00 Y102.45 F1500 ; Move to start of fin
G1 X110.00 Y105.95 E1.0191 F1500 ; Draw fin side
G1 X105.00 Y104.20 E1.2310 F1500 ; Draw fin side
G1 X110.00 Y102.45 E1.4429 F1500 ; Draw fin side
G1 X107.88 Y98.78 F1500 ; Move to start of fin
G1 X104.84 Y97.03 E1.5829 F1500 ; Draw fin side
G1 X108.86 Y93.57 E1.7948 F1500 ; Draw fin side
G1 X107.88 Y98.78 E2.0067 F1500 ; Draw fin side
G1 X112.12 Y98.77 F1500 ; Move to start of fin
G1 X115.15 Y97.02 E2.1467 F1500 ; Draw fin side
G1 X116.14 Y102.23 E2.3585 F1500 ; Draw fin side
G1 X112.12 Y98.77 E2.5704 F1500 ; Draw fin side
; Layer 2
G1 Z0.40 F300 ; Move to layer height
G1 X113.50 Y100.00 F1500 ; Move to start of cylinder
G1 X113.50 Y100.00 F1500 ; Move to start of circle
G1 X113.47 Y100.44 E2.5880 F1500 ; Draw circle segment
G1 X113.39 Y100.87 E2.6056 F1500 ; Draw circle segment
G1 X113.25 Y101.29 E2.6232 F1500 ; Draw circle segment
G1 X113.07 Y101.69 E2.6408 F1500 ; Draw circle segment
G1 X112.83 Y102.06 E2.6584 F1500 ; Draw circle segment
G1 X112.55 Y102.40 E2.6759 F1500 ; Draw circle segment
G1 X112.23 Y102.70 E2.6935 F1500 ; Draw circle segment
G1 X111.88 Y102.96 E2.7111 F1500 ; Draw circle segment
G1 X111.49 Y103.17 E2.7287 F1500 ; Draw circle segment
G1 X111.08 Y103.33 E2.7463 F1500 ; Draw circle segment
G1 X110.66 Y103.44 E2.7638 F1500 ; Draw circle segment
G1 X110.22 Y103.49 E2.7814 F1500 ; Draw circle segment
G1 X109.78 Y103.49 E2.7990 F1500 ; Draw circle segment
G1 X109.34 Y103.44 E2.8166 F1500 ; Draw circle segment
G1 X108.92 Y103.33 E2.8342 F1500 ; Draw circle segment
G1 X108.51 Y103.17 E2.8517 F1500 ; Draw circle segment
G1 X108.12 Y102.96 E2.8693 F1500 ; Draw circle segment
G1 X107.77 Y102.70 E2.8869 F1500 ; Draw circle segment
G1 X107.45 Y102.40 E2.9045 F1500 ; Draw circle segment
G1 X107.17 Y102.06 E2.9221 F1500 ; Draw circle segment
G1 X106.93 Y101.69 E2.9397 F1500 ; Draw circle segment
G1 X106.75 Y101.29 E2.9572 F1500 ; Draw circle segment
G1 X106.61 Y100.87 E2.9748 F1500 ; Draw circle segment
G1 X106.53 Y100.44 E2.9924 F1500 ; Draw circle segment
G1 X106.50 Y100.00 E3.0100 F1500 ; Draw circle segment
G1 X106.53 Y99.56 E3.0276 F1500 ; Draw circle segment
G1 X106.61 Y99.13 E3.0451 F1500 ; Draw circle segment
G1 X106.75 Y98.71 E3.0627 F1500 ; Draw circle segment
G1 X106.93 Y98.31 E3.0803 F1500 ; Draw circle segment
G1 X107.17 Y97.94 E3.0979 F1500 ; Draw circle segment
G1 X107.45 Y97.60 E3.1155 F1500 ; Draw circle segment
G1 X107.77 Y97.30 E3.1330 F1500 ; Draw circle segment
G1 X108.12 Y97.04 E3.1506 F1500 ; Draw circle segment
G1 X108.51 Y96.83 E3.1682 F1500 ; Draw circle segment
G1 X108.92 Y96.67 E3.1858 F1500 ; Draw circle segment
G1 X109.34 Y96.56 E3.2034 F1500 ; Draw circle segment
G1 X109.78 Y96.51 E3.2210 F1500 ; Draw circle segment
G1 X110.22 Y96.51 E3.2385 F1500 ; Draw circle segment
G1 X110.66 Y96.56 E3.2561 F1500 ; Draw circle segment
G1 X111.08 Y96.67 E3.2737 F1500 ; Draw circle segment
G1 X111.49 Y96.83 E3.2913 F1500 ; Draw circle segment
G1 X111.88 Y97.04 E3.3089 F1500 ; Draw circle segment
G1 X112.23 Y97.30 E3.3264 F1500 ; Draw circle segment
G1 X112.55 Y97.60 E3.3440 F1500 ; Draw circle segment
G1 X112.83 Y97.94 E3.3616 F1500 ; Draw circle segment
G1 X113.07 Y98.31 E3.3792 F1500 ; Draw circle segment
G1 X113.25 Y98.71 E3.3968 F1500 ; Draw circle segment
G1 X113.39 Y99.13 E3.4143 F1500 ; Draw circle segment
G1 X113.47 Y99.56 E3.4319 F1500 ; Draw circle segment
G1 X113.50 Y100.00 E3.4495 F1500 ; Draw circle segment
G1 X110.00 Y102.45 F1500 ; Move to start of fin
G1 X110.00 Y105.95 E3.5895 F1500 ; Draw fin side
G1 X105.00 Y104.20 E3.8014 F1500 ; Draw fin side
G1 X110.00 Y102.45 E4.0133 F1500 ; Draw fin side
G1 X107.88 Y98.78 F1500 ; Move to start of fin
G1 X104.84 Y97.03 E4.1533 F1500 ; Draw fin side
G1 X108.86 Y93.57 E4.3652 F1500 ; Draw fin side
G1 X107.88 Y98.78 E4.5771 F1500 ; Draw fin side
G1 X112.12 Y98.77 F1500 ; Move to start of fin
G1 X115.15 Y97.02 E4.7171 F1500 ; Draw fin side
G1 X116.14 Y102.23 E4.9290 F1500 ; Draw fin side
G1 X112.12 Y98.77 E5.1409 F1500 ; Draw fin side
; Layer 3
G1 Z0.60 F300 ; Move to layer height
G1 X113.50 Y100.00 F1500 ; Move to start of cylinder
G1 X113.50 Y100.00 F1500 ; Move to start of circle
G1 X113.47 Y100.44 E5.1585 F1500 ; Draw circle segment
G1 X113.39 Y100.87 E5.1761 F1500 ; Draw circle segment
G1 X113.25 Y101.29 E5.1936 F1500 ; Draw circle segment
G1 X113.07 Y101.69 E5.2112 F1500 ; Draw circle segment
G1 X112.83 Y102.06 E5.2288 F1500 ; Draw circle segment
G1 X112.55 Y102.40 E5.2464 F1500 ; Draw circle segment
G1 X112.23 Y102.70 E5.2640 F1500 ; Draw circle segment
G1 X111.88 Y102.96 E5.2815 F1500 ; Draw circle segment
G1 X111.49 Y103.17 E5.2991 F1500 ; Draw circle segment
G1 X111.08 Y103.33 E5.3167 F1500 ; Draw circle segment
G1 X110.66 Y103.44 E5.3343 F1500 ; Draw circle segment
G1 X110.22 Y103.49 E5.3519 F1500 ; Draw circle segment
G1 X109.78 Y103.49 E5.3694 F1500 ; Draw circle segment
G1 X109.34 Y103.44 E5.3870 F1500 ; Draw circle segment
G1 X108.92 Y103.33 E5.4046 F1500 ; Draw circle segment
G1 X108.51 Y103.17 E5.4222 F1500 ; Draw circle segment
G1 X108.12 Y102.96 E5.4398 F1500 ; Draw circle segment
G1 X107.77 Y102.70 E5.4574 F1500 ; Draw circle segment
G1 X107.45 Y102.40 E5.4749 F1500 ; Draw circle segment
G1 X107.17 Y102.06 E5.4925 F1500 ; Draw circle segment
G1 X106.93 Y101.69 E5.5101 F1500 ; Draw circle segment
G1 X106.75 Y101.29 E5.5277 F1500 ; Draw circle segment
G1 X106.61 Y100.87 E5.5453 F1500 ; Draw circle segment
G1 X106.53 Y100.44 E5.5628 F1500 ; Draw circle segment
G1 X106.50 Y100.00 E5.5804 F1500 ; Draw circle segment
G1 X106.53 Y99.56 E5.5980 F1500 ; Draw circle segment
G1 X106.61 Y99.13 E5.6156 F1500 ; Draw circle segment
G1 X106.75 Y98.71 E5.6332 F1500 ; Draw circle segment
G1 X106.93 Y98.31 E5.6507 F1500 ; Draw circle segment
G1 X107.17 Y97.94 E5.6683 F1500 ; Draw circle segment
G1 X107.45 Y97.60 E5.6859 F1500 ; Draw circle segment
G1 X107.77 Y97.30 E5.7035 F1500 ; Draw circle segment
G1 X108.12 Y97.04 E5.7211 F1500 ; Draw circle segment
G1 X108.51 Y96.83 E5.7387 F1500 ; Draw circle segment
G1 X108.92 Y96.67 E5.7562 F1500 ; Draw circle segment
G1 X109.34 Y96.56 E5.7738 F1500 ; Draw circle segment
G1 X109.78 Y96.51 E5.7914 F1500 ; Draw circle segment
G1 X110.22 Y96.51 E5.8090 F1500 ; Draw circle segment
G1 X110.66 Y96.56 E5.8266 F1500 ; Draw circle segment
G1 X111.08 Y96.67 E5.8441 F1500 ; Draw circle segment
G1 X111.49 Y96.83 E5.8617 F1500 ; Draw circle segment
G1 X111.88 Y97.04 E5.8793 F1500 ; Draw circle segment
G1 X112.23 Y97.30 E5.8969 F1500 ; Draw circle segment
G1 X112.55 Y97.60 E5.9145 F1500 ; Draw circle segment
G1 X112.83 Y97.94 E5.9320 F1500 ; Draw circle segment
G1 X113.07 Y98.31 E5.9496 F1500 ; Draw circle segment
G1 X113.25 Y98.71 E5.9672 F1500 ; Draw circle segment
G1 X113.39 Y99.13 E5.9848 F1500 ; Draw circle segment
G1 X113.47 Y99.56 E6.0024 F1500 ; Draw circle segment
G1 X113.50 Y100.00 E6.0200 F1500 ; Draw circle segment
G1 X110.00 Y102.45 F1500 ; Move to start of fin
G1 X110.00 Y105.95 E6.1600 F1500 ; Draw fin side
G1 X105.00 Y104.20 E6.3719 F1500 ; Draw fin side
G1 X110.00 Y102.45 E6.5837 F1500 ; Draw fin side
G1 X107.88 Y98.78 F1500 ; Move to start of fin
G1 X104.84 Y97.03 E6.7237 F1500 ; Draw fin side
G1 X108.86 Y93.57 E6.9356 F1500 ; Draw fin side
G1 X107.88 Y98.78 E7.1475 F1500 ; Draw fin side
G1 X112.12 Y98.77 F1500 ; Move to start of fin
G1 X115.15 Y97.02 E7.2875 F1500 ; Draw fin side
G1 X116.14 Y102.23 E7.4994 F1500 ; Draw fin side
G1 X112.12 Y98.77 E7.7113 F1500 ; Draw fin side
; Layer 4
G1 Z0.80 F300 ; Move to layer height
G1 X113.50 Y100.00 F1500 ; Move to start of cylinder
G1 X113.50 Y100.00 F1500 ; Move to start of circle
G1 X113.47 Y100.44 E7.7289 F1500 ; Draw circle segment
G1 X113.39 Y100.87 E7.7465 F1500 ; Draw circle segment
G1 X113.25 Y101.29 E7.7641 F1500 ; Draw circle segment
G1 X113.07 Y101.69 E7.7817 F1500 ; Draw circle segment
G1 X112.83 Y102.06 E7.7992 F1500 ; Draw circle segment
G1 X112.55 Y102.40 E7.8168 F1500 ; Draw circle segment
G1 X112.23 Y102.70 E7.8344 F1500 ; Draw circle segment
G1 X111.88 Y102.96 E7.8520 F1500 ; Draw circle segment
G1 X111.49 Y103.17 E7.8696 F1500 ; Draw circle segment
G1 X111.08 Y103.33 E7.8871 F1500 ; Draw circle segment
G1 X110.66 Y103.44 E7.9047 F1500 ; Draw circle segment
G1 X110.22 Y103.49 E7.9223 F1500 ; Draw circle segment
G1 X109.78 Y103.49 E7.9399 F1500 ; Draw circle segment
G1 X109.34 Y103.44 E7.9575 F1500 ; Draw circle segment
G1 X108.92 Y103.33 E7.9751 F1500 ; Draw circle segment
G1 X108.51 Y103.17 E7.9926 F1500 ; Draw circle segment
G1 X108.12 Y102.96 E8.0102 F1500 ; Draw circle segment
G1 X107.77 Y102.70 E8.0278 F1500 ; Draw circle segment
G1 X107.45 Y102.40 E8.0454 F1500 ; Draw circle segment
G1 X107.17 Y102.06 E8.0630 F1500 ; Draw circle segment
G1 X106.93 Y101.69 E8.0805 F1500 ; Draw circle segment
G1 X106.75 Y101.29 E8.0981 F1500 ; Draw circle segment
G1 X106.61 Y100.87 E8.1157 F1500 ; Draw circle segment
G1 X106.53 Y100.44 E8.1333 F1500 ; Draw circle segment
G1 X106.50 Y100.00 E8.1509 F1500 ; Draw circle segment
G1 X106.53 Y99.56 E8.1684 F1500 ; Draw circle segment
G1 X106.61 Y99.13 E8.1860 F1500 ; Draw circle segment
G1 X106.75 Y98.71 E8.2036 F1500 ; Draw circle segment
G1 X106.93 Y98.31 E8.2212 F1500 ; Draw circle segment
G1 X107.17 Y97.94 E8.2388 F1500 ; Draw circle segment
G1 X107.45 Y97.60 E8.2564 F1500 ; Draw circle segment
G1 X107.77 Y97.30 E8.2739 F1500 ; Draw circle segment
G1 X108.12 Y97.04 E8.2915 F1500 ; Draw circle segment
G1 X108.51 Y96.83 E8.3091 F1500 ; Draw circle segment
G1 X108.92 Y96.67 E8.3267 F1500 ; Draw circle segment
G1 X109.34 Y96.56 E8.3443 F1500 ; Draw circle segment
G1 X109.78 Y96.51 E8.3618 F1500 ; Draw circle segment
G1 X110.22 Y96.51 E8.3794 F1500 ; Draw circle segment
G1 X110.66 Y96.56 E8.3970 F1500 ; Draw circle segment
G1 X111.08 Y96.67 E8.4146 F1500 ; Draw circle segment
G1 X111.49 Y96.83 E8.4322 F1500 ; Draw circle segment
G1 X111.88 Y97.04 E8.4497 F1500 ; Draw circle segment
G1 X112.23 Y97.30 E8.4673 F1500 ; Draw circle segment
G1 X112.55 Y97.60 E8.4849 F1500 ; Draw circle segment
G1 X112.83 Y97.94 E8.5025 F1500 ; Draw circle segment
G1 X113.07 Y98.31 E8.5201 F1500 ; Draw circle segment
G1 X113.25 Y98.71 E8.5377 F1500 ; Draw circle segment
G1 X113.39 Y99.13 E8.5552 F1500 ; Draw circle segment
G1 X113.47 Y99.56 E8.5728 F1500 ; Draw circle segment
G1 X113.50 Y100.00 E8.5904 F1500 ; Draw circle segment
G1 X110.00 Y102.45 F1500 ; Move to start of fin
G1 X110.00 Y105.95 E8.7304 F1500 ; Draw fin side
G1 X105.00 Y104.20 E8.9423 F1500 ; Draw fin side
G1 X110.00 Y102.45 E9.1542 F1500 ; Draw fin side
G1 X107.88 Y98.78 F1500 ; Move to start of fin
G1 X104.84 Y97.03 E9.2942 F1500 ; Draw fin side
G1 X108.86 Y93.57 E9.5061 F1500 ; Draw fin side
G1 X107.88 Y98.78 E9.7180 F1500 ; Draw fin side
G1 X112.12 Y98.77 F1500 ; Move to start of fin
G1 X115.15 Y97.02 E9.8580 F1500 ; Draw fin side
G1 X116.14 Y102.23 E10.0699 F1500 ; Draw fin side
G1 X112.12 Y98.77 E10.2818 F1500 ; Draw fin side
; Layer 5
G1 Z1.00 F300 ; Move to layer height
G1 X113.50 Y100.00 F1500 ; Move to start of cylinder
G1 X113.50 Y100.00 F1500 ; Move to start of circle
G1 X113.47 Y100.44 E10.2994 F1500 ; Draw circle segment
G1 X113.39 Y100.87 E10.3169 F1500 ; Draw circle segment
G1 X113.25 Y101.29 E10.3345 F1500 ; Draw circle segment
G1 X113.07 Y101.69 E10.3521 F1500 ; Draw circle segment
G1 X112.83 Y102.06 E10.3697 F1500 ; Draw circle segment
G1 X112.55 Y102.40 E10.3873 F1500 ; Draw circle segment
G1 X112.23 Y102.70 E10.4048 F1500 ; Draw circle segment
G1 X111.88 Y102.96 E10.4224 F1500 ; Draw circle segment
G1 X111.49 Y103.17 E10.4400 F1500 ; Draw circle segment
G1 X111.08 Y103.33 E10.4576 F1500 ; Draw circle segment
G1 X110.66 Y103.44 E10.4752 F1500 ; Draw circle segment
G1 X110.22 Y103.49 E10.4928 F1500 ; Draw circle segment
G1 X109.78 Y103.49 E10.5103 F1500 ; Draw circle segment
G1 X109.34 Y103.44 E10.5279 F1500 ; Draw circle segment
G1 X108.92 Y103.33 E10.5455 F1500 ; Draw circle segment
G1 X108.51 Y103.17 E10.5631 F1500 ; Draw circle segment
G1 X108.12 Y102.96 E10.5807 F1500 ; Draw circle segment
G1 X107.77 Y102.70 E10.5982 F1500 ; Draw circle segment
G1 X107.45 Y102.40 E10.6158 F1500 ; Draw circle segment
G1 X107.17 Y102.06 E10.6334 F1500 ; Draw circle segment
G1 X106.93 Y101.69 E10.6510 F1500 ; Draw circle segment
G1 X106.75 Y101.29 E10.6686 F1500 ; Draw circle segment
G1 X106.61 Y100.87 E10.6861 F1500 ; Draw circle segment
G1 X106.53 Y100.44 E10.7037 F1500 ; Draw circle segment
G1 X106.50 Y100.00 E10.7213 F1500 ; Draw circle segment
G1 X106.53 Y99.56 E10.7389 F1500 ; Draw circle segment
G1 X106.61 Y99.13 E10.7565 F1500 ; Draw circle segment
G1 X106.75 Y98.71 E10.7741 F1500 ; Draw circle segment
G1 X106.93 Y98.31 E10.7916 F1500 ; Draw circle segment
G1 X107.17 Y97.94 E10.8092 F1500 ; Draw circle segment
G1 X107.45 Y97.60 E10.8268 F1500 ; Draw circle segment
G1 X107.77 Y97.30 E10.8444 F1500 ; Draw circle segment
G1 X108.12 Y97.04 E10.8620 F1500 ; Draw circle segment
G1 X108.51 Y96.83 E10.8795 F1500 ; Draw circle segment
G1 X108.92 Y96.67 E10.8971 F1500 ; Draw circle segment
G1 X109.34 Y96.56 E10.9147 F1500 ; Draw circle segment
G1 X109.78 Y96.51 E10.9323 F1500 ; Draw circle segment
G1 X110.22 Y96.51 E10.9499 F1500 ; Draw circle segment
G1 X110.66 Y96.56 E10.9675 F1500 ; Draw circle segment
G1 X111.08 Y96.67 E10.9850 F1500 ; Draw circle segment
G1 X111.49 Y96.83 E11.0026 F1500 ; Draw circle segment
G1 X111.88 Y97.04 E11.0202 F1500 ; Draw circle segment
G1 X112.23 Y97.30 E11.0378 F1500 ; Draw circle segment
G1 X112.55 Y97.60 E11.0554 F1500 ; Draw circle segment
G1 X112.83 Y97.94 E11.0729 F1500 ; Draw circle segment
G1 X113.07 Y98.31 E11.0905 F1500 ; Draw circle segment
G1 X113.25 Y98.71 E11.1081 F1500 ; Draw circle segment
G1 X113.39 Y99.13 E11.1257 F1500 ; Draw circle segment
G1 X113.47 Y99.56 E11.1433 F1500 ; Draw circle segment
G1 X113.50 Y100.00 E11.1608 F1500 ; Draw circle segment
G1 X110.00 Y102.45 F1500 ; Move to start of fin
G1 X110.00 Y105.95 E11.3008 F1500 ; Draw fin side
G1 X105.00 Y104.20 E11.5127 F1500 ; Draw fin side
G1 X110.00 Y102.45 E11.7246 F1500 ; Draw fin side
G1 X107.88 Y98.78 F1500 ; Move to start of fin
G1 X104.84 Y97.03 E11.8646 F1500 ; Draw fin side
G1 X108.86 Y93.57 E12.0765 F1500 ; Draw fin side
G1 X107.88 Y98.78 E12.2884 F1500 ; Draw fin side
G1 X112.12 Y98.77 F1500 ; Move to start of fin
G1 X115.15 Y97.02 E12.4284 F1500 ; Draw fin side
G1 X116.14 Y102.23 E12.6403 F1500 ; Draw fin side
G1 X112.12 Y98.77 E12.8522 F1500 ; Draw fin side
; Layer 6
G1 Z1.20 F300 ; Move to layer height
G1 X113.50 Y100.00 F1500 ; Move to start of cylinder
G1 X113.50 Y100.00 F1500 ; Move to start of circle
G1 X113.47 Y100.44 E12.8698 F1500 ; Draw circle segment
G1 X113.39 Y100.87 E12.8874 F1500 ; Draw circle segment
G1 X113.25 Y101.29 E12.9050 F1500 ; Draw circle segment
G1 X113.07 Y101.69 E12.9225 F1500 ; Draw circle segment
G1 X112.83 Y102.06 E12.9401 F1500 ; Draw circle segment
G1 X112.55 Y102.40 E12.9577 F1500 ; Draw circle segment
G1 X112.23 Y102.70 E12.9753 F1500 ; Draw circle segment
G1 X111.88 Y102.96 E12.9929 F1500 ; Draw circle segment
G1 X111.49 Y103.17 E13.0105 F1500 ; Draw circle segment
G1 X111.08 Y103.33 E13.0280 F1500 ; Draw circle segment
G1 X110.66 Y103.44 E13.0456 F1500 ; Draw circle segment
G1 X110.22 Y103.49 E13.0632 F1500 ; Draw circle segment
G1 X109.78 Y103.49 E13.0808 F1500 ; Draw circle segment
G1 X109.34 Y103.44 E13.0984 F1500 ; Draw circle segment
G1 X108.92 Y103.33 E13.1159 F1500 ; Draw circle segment
G1 X108.51 Y103.17 E13.1335 F1500 ; Draw circle segment
G1 X108.12 Y102.96 E13.1511 F1500 ; Draw circle segment
G1 X107.77 Y102.70 E13.1687 F1500 ; Draw circle segment
G1 X107.45 Y102.40 E13.1863 F1500 ; Draw circle segment
G1 X107.17 Y102.06 E13.2038 F1500 ; Draw circle segment
G1 X106.93 Y101.69 E13.2214 F1500 ; Draw circle segment
G1 X106.75 Y101.29 E13.2390 F1500 ; Draw circle segment
G1 X106.61 Y100.87 E13.2566 F1500 ; Draw circle segment
G1 X106.53 Y100.44 E13.2742 F1500 ; Draw circle segment
G1 X106.50 Y100.00 E13.2918 F1500 ; Draw circle segment
G1 X106.53 Y99.56 E13.3093 F1500 ; Draw circle segment
G1 X106.61 Y99.13 E13.3269 F1500 ; Draw circle segment
G1 X106.75 Y98.71 E13.3445 F1500 ; Draw circle segment
G1 X106.93 Y98.31 E13.3621 F1500 ; Draw circle segment
G1 X107.17 Y97.94 E13.3797 F1500 ; Draw circle segment
G1 X107.45 Y97.60 E13.3972 F1500 ; Draw circle segment
G1 X107.77 Y97.30 E13.4148 F1500 ; Draw circle segment
G1 X108.12 Y97.04 E13.4324 F1500 ; Draw circle segment
G1 X108.51 Y96.83 E13.4500 F1500 ; Draw circle segment
G1 X108.92 Y96.67 E13.4676 F1500 ; Draw circle segment
G1 X109.34 Y96.56 E13.4852 F1500 ; Draw circle segment
G1 X109.78 Y96.51 E13.5027 F1500 ; Draw circle segment
G1 X110.22 Y96.51 E13.5203 F1500 ; Draw circle segment
G1 X110.66 Y96.56 E13.5379 F1500 ; Draw circle segment
G1 X111.08 Y96.67 E13.5555 F1500 ; Draw circle segment
G1 X111.49 Y96.83 E13.5731 F1500 ; Draw circle segment
G1 X111.88 Y97.04 E13.5906 F1500 ; Draw circle segment
G1 X112.23 Y97.30 E13.6082 F1500 ; Draw circle segment
G1 X112.55 Y97.60 E13.6258 F1500 ; Draw circle segment
G1 X112.83 Y97.94 E13.6434 F1500 ; Draw circle segment
G1 X113.07 Y98.31 E13.6610 F1500 ; Draw circle segment
G1 X113.25 Y98.71 E13.6785 F1500 ; Draw circle segment
G1 X113.39 Y99.13 E13.6961 F1500 ; Draw circle segment
G1 X113.47 Y99.56 E13.7137 F1500 ; Draw circle segment
G1 X113.50 Y100.00 E13.7313 F1500 ; Draw circle segment
G1 X110.00 Y102.45 F1500 ; Move to start of fin
G1 X110.00 Y105.95 E13.8713 F1500 ; Draw fin side
G1 X105.00 Y104.20 E14.0832 F1500 ; Draw fin side
G1 X110.00 Y102.45 E14.2951 F1500 ; Draw fin side
G1 X107.88 Y98.78 F1500 ; Move to start of fin
G1 X104.84 Y97.03 E14.4351 F1500 ; Draw fin side
G1 X108.86 Y93.57 E14.6470 F1500 ; Draw fin side
G1 X107.88 Y98.78 E14.8589 F1500 ; Draw fin side
G1 X112.12 Y98.77 F1500 ; Move to start of fin
G1 X115.15 Y97.02 E14.9989 F1500 ; Draw fin side
G1 X116.14 Y102.23 E15.2108 F1500 ; Draw fin side
G1 X112.12 Y98.77 E15.4227 F1500 ; Draw fin side
; Layer 7
G1 Z1.40 F300 ; Move to layer height
G1 X113.50 Y100.00 F1500 ; Move to start of cylinder
G1 X113.50 Y100.00 F1500 ; Move to start of circle
G1 X113.47 Y100.44 E15.4402 F1500 ; Draw circle segment
G1 X113.39 Y100.87 E15.4578 F1500 ; Draw circle segment
G1 X113.25 Y101.29 E15.4754 F1500 ; Draw circle segment
G1 X113.07 Y101.69 E15.4930 F1500 ; Draw circle segment
G1 X112.83 Y102.06 E15.5106 F1500 ; Draw circle segment
G1 X112.55 Y102.40 E15.5282 F1500 ; Draw circle segment
G1 X112.23 Y102.70 E15.5457 F1500 ; Draw circle segment
G1 X111.88 Y102.96 E15.5633 F1500 ; Draw circle segment
G1 X111.49 Y103.17 E15.5809 F1500 ; Draw circle segment
G1 X111.08 Y103.33 E15.5985 F1500 ; Draw circle segment
G1 X110.66 Y103.44 E15.6161 F1500 ; Draw circle segment
G1 X110.22 Y103.49 E15.6336 F1500 ; Draw circle segment
G1 X109.78 Y103.49 E15.6512 F1500 ; Draw circle segment
G1 X109.34 Y103.44 E15.6688 F1500 ; Draw circle segment
G1 X108.92 Y103.33 E15.6864 F1500 ; Draw circle segment
G1 X108.51 Y103.17 E15.7040 F1500 ; Draw circle segment
G1 X108.12 Y102.96 E15.7215 F1500 ; Draw circle segment
G1 X107.77 Y102.70 E15.7391 F1500 ; Draw circle segment
G1 X107.45 Y102.40 E15.7567 F1500 ; Draw circle segment
G1 X107.17 Y102.06 E15.7743 F1500 ; Draw circle segment
G1 X106.93 Y101.69 E15.7919 F1500 ; Draw circle segment
G1 X106.75 Y101.29 E15.8095 F1500 ; Draw circle segment
G1 X106.61 Y100.87 E15.8270 F1500 ; Draw circle segment
G1 X106.53 Y100.44 E15.8446 F1500 ; Draw circle segment
G1 X106.50 Y100.00 E15.8622 F1500 ; Draw circle segment
G1 X106.53 Y99.56 E15.8798 F1500 ; Draw circle segment
G1 X106.61 Y99.13 E15.8974 F1500 ; Draw circle segment
G1 X106.75 Y98.71 E15.9149 F1500 ; Draw circle segment
G1 X106.93 Y98.31 E15.9325 F1500 ; Draw circle segment
G1 X107.17 Y97.94 E15.9501 F1500 ; Draw circle segment
G1 X107.45 Y97.60 E15.9677 F1500 ; Draw circle segment
G1 X107.77 Y97.30 E15.9853 F1500 ; Draw circle segment
G1 X108.12 Y97.04 E16.0029 F1500 ; Draw circle segment
G1 X108.51 Y96.83 E16.0204 F1500 ; Draw circle segment
G1 X108.92 Y96.67 E16.0380 F1500 ; Draw circle segment
G1 X109.34 Y96.56 E16.0556 F1500 ; Draw circle segment
G1 X109.78 Y96.51 E16.0732 F1500 ; Draw circle segment
G1 X110.22 Y96.51 E16.0908 F1500 ; Draw circle segment
G1 X110.66 Y96.56 E16.1083 F1500 ; Draw circle segment
G1 X111.08 Y96.67 E16.1259 F1500 ; Draw circle segment
G1 X111.49 Y96.83 E16.1435 F1500 ; Draw circle segment
G1 X111.88 Y97.04 E16.1611 F1500 ; Draw circle segment
G1 X112.23 Y97.30 E16.1787 F1500 ; Draw circle segment
G1 X112.55 Y97.60 E16.1962 F1500 ; Draw circle segment
G1 X112.83 Y97.94 E16.2138 F1500 ; Draw circle segment
G1 X113.07 Y98.31 E16.2314 F1500 ; Draw circle segment
G1 X113.25 Y98.71 E16.2490 F1500 ; Draw circle segment
G1 X113.39 Y99.13 E16.2666 F1500 ; Draw circle segment
G1 X113.47 Y99.56 E16.2842 F1500 ; Draw circle segment
G1 X113.50 Y100.00 E16.3017 F1500 ; Draw circle segment
G1 X110.00 Y102.45 F1500 ; Move to start of fin
G1 X110.00 Y105.95 E16.4417 F1500 ; Draw fin side
G1 X105.00 Y104.20 E16.6536 F1500 ; Draw fin side
G1 X110.00 Y102.45 E16.8655 F1500 ; Draw fin side
G1 X107.88 Y98.78 F1500 ; Move to start of fin
G1 X104.84 Y97.03 E17.0055 F1500 ; Draw fin side
G1 X108.86 Y93.57 E17.2174 F1500 ; Draw fin side
G1 X107.88 Y98.78 E17.4293 F1500 ; Draw fin side
G1 X112.12 Y98.77 F1500 ; Move to start of fin
G1 X115.15 Y97.02 E17.5693 F1500 ; Draw fin side
G1 X116.14 Y102.23 E17.7812 F1500 ; Draw fin side
G1 X112.12 Y98.77 E17.9931 F1500 ; Draw fin side
; Layer 8
G1 Z1.60 F300 ; Move to layer height
G1 X113.50 Y100.00 F1500 ; Move to start of cylinder
G1 X113.50 Y100.00 F1500 ; Move to start of circle
G1 X113.47 Y100.44 E18.0107 F1500 ; Draw circle segment
G1 X113.39 Y100.87 E18.0283 F1500 ; Draw circle segment
G1 X113.25 Y101.29 E18.0459 F1500 ; Draw circle segment
G1 X113.07 Y101.69 E18.0634 F1500 ; Draw circle segment
G1 X112.83 Y102.06 E18.0810 F1500 ; Draw circle segment
G1 X112.55 Y102.40 E18.0986 F1500 ; Draw circle segment
G1 X112.23 Y102.70 E18.1162 F1500 ; Draw circle segment
G1 X111.88 Y102.96 E18.1338 F1500 ; Draw circle segment
G1 X111.49 Y103.17 E18.1513 F1500 ; Draw circle segment
G1 X111.08 Y103.33 E18.1689 F1500 ; Draw circle segment
G1 X110.66 Y103.44 E18.1865 F1500 ; Draw circle segment
G1 X110.22 Y103.49 E18.2041 F1500 ; Draw circle segment
G1 X109.78 Y103.49 E18.2217 F1500 ; Draw circle segment
G1 X109.34 Y103.44 E18.2393 F1500 ; Draw circle segment
G1 X108.92 Y103.33 E18.2568 F1500 ; Draw circle segment
G1 X108.51 Y103.17 E18.2744 F1500 ; Draw circle segment
G1 X108.12 Y102.96 E18.2920 F1500 ; Draw circle segment
G1 X107.77 Y102.70 E18.3096 F1500 ; Draw circle segment
G1 X107.45 Y102.40 E18.3272 F1500 ; Draw circle segment
G1 X107.17 Y102.06 E18.3447 F1500 ; Draw circle segment
G1 X106.93 Y101.69 E18.3623 F1500 ; Draw circle segment
G1 X106.75 Y101.29 E18.3799 F1500 ; Draw circle segment
G1 X106.61 Y100.87 E18.3975 F1500 ; Draw circle segment
G1 X106.53 Y100.44 E18.4151 F1500 ; Draw circle segment
G1 X106.50 Y100.00 E18.4326 F1500 ; Draw circle segment
G1 X106.53 Y99.56 E18.4502 F1500 ; Draw circle segment
G1 X106.61 Y99.13 E18.4678 F1500 ; Draw circle segment
G1 X106.75 Y98.71 E18.4854 F1500 ; Draw circle segment
G1 X106.93 Y98.31 E18.5030 F1500 ; Draw circle segment
G1 X107.17 Y97.94 E18.5206 F1500 ; Draw circle segment
G1 X107.45 Y97.60 E18.5381 F1500 ; Draw circle segment
G1 X107.77 Y97.30 E18.5557 F1500 ; Draw circle segment
G1 X108.12 Y97.04 E18.5733 F1500 ; Draw circle segment
G1 X108.51 Y96.83 E18.5909 F1500 ; Draw circle segment
G1 X108.92 Y96.67 E18.6085 F1500 ; Draw circle segment
G1 X109.34 Y96.56 E18.6260 F1500 ; Draw circle segment
G1 X109.78 Y96.51 E18.6436 F1500 ; Draw circle segment
G1 X110.22 Y96.51 E18.6612 F1500 ; Draw circle segment
G1 X110.66 Y96.56 E18.6788 F1500 ; Draw circle segment
G1 X111.08 Y96.67 E18.6964 F1500 ; Draw circle segment
G1 X111.49 Y96.83 E18.7139 F1500 ; Draw circle segment
G1 X111.88 Y97.04 E18.7315 F1500 ; Draw circle segment
G1 X112.23 Y97.30 E18.7491 F1500 ; Draw circle segment
G1 X112.55 Y97.60 E18.7667 F1500 ; Draw circle segment
G1 X112.83 Y97.94 E18.7843 F1500 ; Draw circle segment
G1 X113.07 Y98.31 E18.8019 F1500 ; Draw circle segment
G1 X113.25 Y98.71 E18.8194 F1500 ; Draw circle segment
G1 X113.39 Y99.13 E18.8370 F1500 ; Draw circle segment
G1 X113.47 Y99.56 E18.8546 F1500 ; Draw circle segment
G1 X113.50 Y100.00 E18.8722 F1500 ; Draw circle segment
G1 X110.00 Y102.45 F1500 ; Move to start of fin
G1 X110.00 Y105.95 E19.0122 F1500 ; Draw fin side
G1 X105.00 Y104.20 E19.2241 F1500 ; Draw fin side
G1 X110.00 Y102.45 E19.4360 F1500 ; Draw fin side
G1 X107.88 Y98.78 F1500 ; Move to start of fin
G1 X104.84 Y97.03 E19.5760 F1500 ; Draw fin side
G1 X108.86 Y93.57 E19.7879 F1500 ; Draw fin side
G1 X107.88 Y98.78 E19.9998 F1500 ; Draw fin side
G1 X112.12 Y98.77 F1500 ; Move to start of fin
G1 X115.15 Y97.02 E20.1398 F1500 ; Draw fin side
G1 X116.14 Y102.23 E20.3517 F1500 ; Draw fin side
G1 X112.12 Y98.77 E20.5636 F1500 ; Draw fin side
; Layer 9
G1 Z1.80 F300 ; Move to layer height
G1 X113.50 Y100.00 F1500 ; Move to start of cylinder
G1 X113.50 Y100.00 F1500 ; Move to start of circle
G1 X113.47 Y100.44 E20.5811 F1500 ; Draw circle segment
G1 X113.39 Y100.87 E20.5987 F1500 ; Draw circle segment
G1 X113.25 Y101.29 E20.6163 F1500 ; Draw circle segment
G1 X113.07 Y101.69 E20.6339 F1500 ; Draw circle segment
G1 X112.83 Y102.06 E20.6515 F1500 ; Draw circle segment
G1 X112.55 Y102.40 E20.6690 F1500 ; Draw circle segment
G1 X112.23 Y102.70 E20.6866 F1500 ; Draw circle segment
G1 X111.88 Y102.96 E20.7042 F1500 ; Draw circle segment
G1 X111.49 Y103.17 E20.7218 F1500 ; Draw circle segment
G1 X111.08 Y103.33 E20.7394 F1500 ; Draw circle segment
G1 X110.66 Y103.44 E20.7570 F1500 ; Draw circle segment
G1 X110.22 Y103.49 E20.7745 F1500 ; Draw circle segment
G1 X109.78 Y103.49 E20.7921 F1500 ; Draw circle segment
G1 X109.34 Y103.44 E20.8097 F1500 ; Draw circle segment
G1 X108.92 Y103.33 E20.8273 F1500 ; Draw circle segment
G1 X108.51 Y103.17 E20.8449 F1500 ; Draw circle segment
G1 X108.12 Y102.96 E20.8624 F1500 ; Draw circle segment
G1 X107.77 Y102.70 E20.8800 F1500 ; Draw circle segment
G1 X107.45 Y102.40 E20.8976 F1500 ; Draw circle segment
G1 X107.17 Y102.06 E20.9152 F1500 ; Draw circle segment
G1 X106.93 Y101.69 E20.9328 F1500 ; Draw circle segment
G1 X106.75 Y101.29 E20.9503 F1500 ; Draw circle segment
G1 X106.61 Y100.87 E20.9679 F1500 ; Draw circle segment
G1 X106.53 Y100.44 E20.9855 F1500 ; Draw circle segment
G1 X106.50 Y100.00 E21.0031 F1500 ; Draw circle segment
G1 X106.53 Y99.56 E21.0207 F1500 ; Draw circle segment
G1 X106.61 Y99.13 E21.0383 F1500 ; Draw circle segment
G1 X106.75 Y98.71 E21.0558 F1500 ; Draw circle segment
G1 X106.93 Y98.31 E21.0734 F1500 ; Draw circle segment
G1 X107.17 Y97.94 E21.0910 F1500 ; Draw circle segment
G1 X107.45 Y97.60 E21.1086 F1500 ; Draw circle segment
G1 X107.77 Y97.30 E21.1262 F1500 ; Draw circle segment
G1 X108.12 Y97.04 E21.1437 F1500 ; Draw circle segment
G1 X108.51 Y96.83 E21.1613 F1500 ; Draw circle segment
G1 X108.92 Y96.67 E21.1789 F1500 ; Draw circle segment
G1 X109.34 Y96.56 E21.1965 F1500 ; Draw circle segment
G1 X109.78 Y96.51 E21.2141 F1500 ; Draw circle segment
G1 X110.22 Y96.51 E21.2316 F1500 ; Draw circle segment
G1 X110.66 Y96.56 E21.2492 F1500 ; Draw circle segment
G1 X111.08 Y96.67 E21.2668 F1500 ; Draw circle segment
G1 X111.49 Y96.83 E21.2844 F1500 ; Draw circle segment
G1 X111.88 Y97.04 E21.3020 F1500 ; Draw circle segment
G1 X112.23 Y97.30 E21.3196 F1500 ; Draw circle segment
G1 X112.55 Y97.60 E21.3371 F1500 ; Draw circle segment
G1 X112.83 Y97.94 E21.3547 F1500 ; Draw circle segment
G1 X113.07 Y98.31 E21.3723 F1500 ; Draw circle segment
G1 X113.25 Y98.71 E21.3899 F1500 ; Draw circle segment
G1 X113.39 Y99.13 E21.4075 F1500 ; Draw circle segment
G1 X113.47 Y99.56 E21.4250 F1500 ; Draw circle segment
G1 X113.50 Y100.00 E21.4426 F1500 ; Draw circle segment
G1 X110.00 Y102.45 F1500 ; Move to start of fin
G1 X110.00 Y105.95 E21.5826 F1500 ; Draw fin side
G1 X105.00 Y104.20 E21.7945 F1500 ; Draw fin side
G1 X110.00 Y102.45 E22.0064 F1500 ; Draw fin side
G1 X107.88 Y98.78 F1500 ; Move to start of fin
G1 X104.84 Y97.03 E22.1464 F1500 ; Draw fin side
G1 X108.86 Y93.57 E22.3583 F1500 ; Draw fin side
G1 X107.88 Y98.78 E22.5702 F1500 ; Draw fin side
G1 X112.12 Y98.77 F1500 ; Move to start of fin
G1 X115.15 Y97.02 E22.7102 F1500 ; Draw fin side
G1 X116.14 Y102.23 E22.9221 F1500 ; Draw fin side
G1 X112.12 Y98.77 E23.1340 F1500 ; Draw fin side
; Layer 10
G1 Z2.00 F300 ; Move to layer height
G1 X113.50 Y100.00 F1500 ; Move to start of cylinder
G1 X113.50 Y100.00 F1500 ; Move to start of circle
G1 X113.47 Y100.44 E23.1516 F1500 ; Draw circle segment
G1 X113.39 Y100.87 E23.1692 F1500 ; Draw circle segment
G1 X113.25 Y101.29 E23.1867 F1500 ; Draw circle segment
G1 X113.07 Y101.69 E23.2043 F1500 ; Draw circle segment
G1 X112.83 Y102.06 E23.2219 F1500 ; Draw circle segment
G1 X112.55 Y102.40 E23.2395 F1500 ; Draw circle segment
G1 X112.23 Y102.70 E23.2571 F1500 ; Draw circle segment
G1 X111.88 Y102.96 E23.2747 F1500 ; Draw circle segment
G1 X111.49 Y103.17 E23.2922 F1500 ; Draw circle segment
G1 X111.08 Y103.33 E23.3098 F1500 ; Draw circle segment
G1 X110.66 Y103.44 E23.3274 F1500 ; Draw circle segment
G1 X110.22 Y103.49 E23.3450 F1500 ; Draw circle segment
G1 X109.78 Y103.49 E23.3626 F1500 ; Draw circle segment
G1 X109.34 Y103.44 E23.3801 F1500 ; Draw circle segment
G1 X108.92 Y103.33 E23.3977 F1500 ; Draw circle segment
G1 X108.51 Y103.17 E23.4153 F1500 ; Draw circle segment
G1 X108.12 Y102.96 E23.4329 F1500 ; Draw circle segment
G1 X107.77 Y102.70 E23.4505 F1500 ; Draw circle segment
G1 X107.45 Y102.40 E23.4680 F1500 ; Draw circle segment
G1 X107.17 Y102.06 E23.4856 F1500 ; Draw circle segment
G1 X106.93 Y101.69 E23.5032 F1500 ; Draw circle segment
G1 X106.75 Y101.29 E23.5208 F1500 ; Draw circle segment
G1 X106.61 Y100.87 E23.5384 F1500 ; Draw circle segment
G1 X106.53 Y100.44 E23.5560 F1500 ; Draw circle segment
G1 X106.50 Y100.00 E23.5735 F1500 ; Draw circle segment
G1 X106.53 Y99.56 E23.5911 F1500 ; Draw circle segment
G1 X106.61 Y99.13 E23.6087 F1500 ; Draw circle segment
G1 X106.75 Y98.71 E23.6263 F1500 ; Draw circle segment
G1 X106.93 Y98.31 E23.6439 F1500 ; Draw circle segment
G1 X107.17 Y97.94 E23.6614 F1500 ; Draw circle segment
G1 X107.45 Y97.60 E23.6790 F1500 ; Draw circle segment
G1 X107.77 Y97.30 E23.6966 F1500 ; Draw circle segment
G1 X108.12 Y97.04 E23.7142 F1500 ; Draw circle segment
G1 X108.51 Y96.83 E23.7318 F1500 ; Draw circle segment
G1 X108.92 Y96.67 E23.7493 F1500 ; Draw circle segment
G1 X109.34 Y96.56 E23.7669 F1500 ; Draw circle segment
G1 X109.78 Y96.51 E23.7845 F1500 ; Draw circle segment
G1 X110.22 Y96.51 E23.8021 F1500 ; Draw circle segment
G1 X110.66 Y96.56 E23.8197 F1500 ; Draw circle segment
G1 X111.08 Y96.67 E23.8373 F1500 ; Draw circle segment
G1 X111.49 Y96.83 E23.8548 F1500 ; Draw circle segment
G1 X111.88 Y97.04 E23.8724 F1500 ; Draw circle segment
G1 X112.23 Y97.30 E23.8900 F1500 ; Draw circle segment
G1 X112.55 Y97.60 E23.9076 F1500 ; Draw circle segment
G1 X112.83 Y97.94 E23.9252 F1500 ; Draw circle segment
G1 X113.07 Y98.31 E23.9427 F1500 ; Draw circle segment
G1 X113.25 Y98.71 E23.9603 F1500 ; Draw circle segment
G1 X113.39 Y99.13 E23.9779 F1500 ; Draw circle segment
G1 X113.47 Y99.56 E23.9955 F1500 ; Draw circle segment
G1 X113.50 Y100.00 E24.0131 F1500 ; Draw circle segment
G1 X110.00 Y102.45 F1500 ; Move to start of fin
G1 X110.00 Y105.95 E24.1531 F1500 ; Draw fin side
G1 X105.00 Y104.20 E24.3650 F1500 ; Draw fin side
G1 X110.00 Y102.45 E24.5769 F1500 ; Draw fin side
G1 X107.88 Y98.78 F1500 ; Move to start of fin
G1 X104.84 Y97.03 E24.7169 F1500 ; Draw fin side
G1 X108.86 Y93.57 E24.9288 F1500 ; Draw fin side
G1 X107.88 Y98.78 E25.1407 F1500 ; Draw fin side
G1 X112.12 Y98.77 F1500 ; Move to start of fin
G1 X115.15 Y97.02 E25.2807 F1500 ; Draw fin side
G1 X116.14 Y102.23 E25.4925 F1500 ; Draw fin side
G1 X112.12 Y98.77 E25.7044 F1500 ; Draw fin side
; Layer 11
G1 Z2.20 F300 ; Move to layer height
G1 X113.50 Y100.00 F1500 ; Move to start of cylinder
G1 X113.50 Y100.00 F1500 ; Move to start of circle
G1 X113.47 Y100.44 E25.7220 F1500 ; Draw circle segment
G1 X113.39 Y100.87 E25.7396 F1500 ; Draw circle segment
G1 X113.25 Y101.29 E25.7572 F1500 ; Draw circle segment
G1 X113.07 Y101.69 E25.7748 F1500 ; Draw circle segment
G1 X112.83 Y102.06 E25.7924 F1500 ; Draw circle segment
G1 X112.55 Y102.40 E25.8099 F1500 ; Draw circle segment
G1 X112.23 Y102.70 E25.8275 F1500 ; Draw circle segment
G1 X111.88 Y102.96 E25.8451 F1500 ; Draw circle segment
G1 X111.49 Y103.17 E25.8627 F1500 ; Draw circle segment
G1 X111.08 Y103.33 E25.8803 F1500 ; Draw circle segment
G1 X110.66 Y103.44 E25.8978 F1500 ; Draw circle segment
G1 X110.22 Y103.49 E25.9154 F1500 ; Draw circle segment
G1 X109.78 Y103.49 E25.9330 F1500 ; Draw circle segment
G1 X109.34 Y103.44 E25.9506 F1500 ; Draw circle segment
G1 X108.92 Y103.33 E25.9682 F1500 ; Draw circle segment
G1 X108.51 Y103.17 E25.9857 F1500 ; Draw circle segment
G1 X108.12 Y102.96 E26.0033 F1500 ; Draw circle segment
G1 X107.77 Y102.70 E26.0209 F1500 ; Draw circle segment
G1 X107.45 Y102.40 E26.0385 F1500 ; Draw circle segment
G1 X107.17 Y102.06 E26.0561 F1500 ; Draw circle segment
G1 X106.93 Y101.69 E26.0737 F1500 ; Draw circle segment
G1 X106.75 Y101.29 E26.0912 F1500 ; Draw circle segment
G1 X106.61 Y100.87 E26.1088 F1500 ; Draw circle segment
G1 X106.53 Y100.44 E26.1264 F1500 ; Draw circle segment
G1 X106.50 Y100.00 E26.1440 F1500 ; Draw circle segment
G1 X106.53 Y99.56 E26.1616 F1500 ; Draw circle segment
G1 X106.61 Y99.13 E26.1791 F1500 ; Draw circle segment
G1 X106.75 Y98.71 E26.1967 F1500 ; Draw circle segment
G1 X106.93 Y98.31 E26.2143 F1500 ; Draw circle segment
G1 X107.17 Y97.94 E26.2319 F1500 ; Draw circle segment
G1 X107.45 Y97.60 E26.2495 F1500 ; Draw circle segment
G1 X107.77 Y97.30 E26.2670 F1500 ; Draw circle segment
G1 X108.12 Y97.04 E26.2846 F1500 ; Draw circle segment
G1 X108.51 Y96.83 E26.3022 F1500 ; Draw circle segment
G1 X108.92 Y96.67 E26.3198 F1500 ; Draw circle segment
G1 X109.34 Y96.56 E26.3374 F1500 ; Draw circle segment
G1 X109.78 Y96.51 E26.3550 F1500 ; Draw circle segment
G1 X110.22 Y96.51 E26.3725 F1500 ; Draw circle segment
G1 X110.66 Y96.56 E26.3901 F1500 ; Draw circle segment
G1 X111.08 Y96.67 E26.4077 F1500 ; Draw circle segment
G1 X111.49 Y96.83 E26.4253 F1500 ; Draw circle segment
G1 X111.88 Y97.04 E26.4429 F1500 ; Draw circle segment
G1 X112.23 Y97.30 E26.4604 F1500 ; Draw circle segment
G1 X112.55 Y97.60 E26.4780 F1500 ; Draw circle segment
G1 X112.83 Y97.94 E26.4956 F1500 ; Draw circle segment
G1 X113.07 Y98.31 E26.5132 F1500 ; Draw circle segment
G1 X113.25 Y98.71 E26.5308 F1500 ; Draw circle segment
G1 X113.39 Y99.13 E26.5483 F1500 ; Draw circle segment
G1 X113.47 Y99.56 E26.5659 F1500 ; Draw circle segment
G1 X113.50 Y100.00 E26.5835 F1500 ; Draw circle segment
G1 X110.00 Y102.45 F1500 ; Move to start of fin
G1 X110.00 Y105.95 E26.7235 F1500 ; Draw fin side
G1 X105.00 Y104.20 E26.9354 F1500 ; Draw fin side
G1 X110.00 Y102.45 E27.1473 F1500 ; Draw fin side
G1 X107.88 Y98.78 F1500 ; Move to start of fin
G1 X104.84 Y97.03 E27.2873 F1500 ; Draw fin side
G1 X108.86 Y93.57 E27.4992 F1500 ; Draw fin side
G1 X107.88 Y98.78 E27.7111 F1500 ; Draw fin side
G1 X112.12 Y98.77 F1500 ; Move to start of fin
G1 X115.15 Y97.02 E27.8511 F1500 ; Draw fin side
G1 X116.14 Y102.23 E28.0630 F1500 ; Draw fin side
G1 X112.12 Y98.77 E28.2749 F1500 ; Draw fin side
; Layer 12
G1 Z2.40 F300 ; Move to layer height
G1 X113.50 Y100.00 F1500 ; Move to start of cylinder
G1 X113.50 Y100.00 F1500 ; Move to start of circle
G1 X113.47 Y100.44 E28.2925 F1500 ; Draw circle segment
G1 X113.39 Y100.87 E28.3101 F1500 ; Draw circle segment
G1 X113.25 Y101.29 E28.3276 F1500 ; Draw circle segment
G1 X113.07 Y101.69 E28.3452 F1500 ; Draw circle segment
G1 X112.83 Y102.06 E28.3628 F1500 ; Draw circle segment
G1 X112.55 Y102.40 E28.3804 F1500 ; Draw circle segment
G1 X112.23 Y102.70 E28.3980 F1500 ; Draw circle segment
G1 X111.88 Y102.96 E28.4155 F1500 ; Draw circle segment
G1 X111.49 Y103.17 E28.4331 F1500 ; Draw circle segment
G1 X111.08 Y103.33 E28.4507 F1500 ; Draw circle segment
G1 X110.66 Y103.44 E28.4683 F1500 ; Draw circle segment
G1 X110.22 Y103.49 E28.4859 F1500 ; Draw circle segment
G1 X109.78 Y103.49 E28.5034 F1500 ; Draw circle segment
G1 X109.34 Y103.44 E28.5210 F1500 ; Draw circle segment
G1 X108.92 Y103.33 E28.5386 F1500 ; Draw circle segment
G1 X108.51 Y103.17 E28.5562 F1500 ; Draw circle segment
G1 X108.12 Y102.96 E28.5738 F1500 ; Draw circle segment
G1 X107.77 Y102.70 E28.5914 F1500 ; Draw circle segment
G1 X107.45 Y102.40 E28.6089 F1500 ; Draw circle segment
G1 X107.17 Y102.06 E28.6265 F1500 ; Draw circle segment
G1 X106.93 Y101.69 E28.6441 F1500 ; Draw circle segment
G1 X106.75 Y101.29 E28.6617 F1500 ; Draw circle segment
G1 X106.61 Y100.87 E28.6793 F1500 ; Draw circle segment
G1 X106.53 Y100.44 E28.6968 F1500 ; Draw circle segment
G1 X106.50 Y100.00 E28.7144 F1500 ; Draw circle segment
G1 X106.53 Y99.56 E28.7320 F1500 ; Draw circle segment
G1 X106.61 Y99.13 E28.7496 F1500 ; Draw circle segment
G1 X106.75 Y98.71 E28.7672 F1500 ; Draw circle segment
G1 X106.93 Y98.31 E28.7847 F1500 ; Draw circle segment
G1 X107.17 Y97.94 E28.8023 F1500 ; Draw circle segment
G1 X107.45 Y97.60 E28.8199 F1500 ; Draw circle segment
G1 X107.77 Y97.30 E28.8375 F1500 ; Draw circle segment
G1 X108.12 Y97.04 E28.8551 F1500 ; Draw circle segment
G1 X108.51 Y96.83 E28.8727 F1500 ; Draw circle segment
G1 X108.92 Y96.67 E28.8902 F1500 ; Draw circle segment
G1 X109.34 Y96.56 E28.9078 F1500 ; Draw circle segment
G1 X109.78 Y96.51 E28.9254 F1500 ; Draw circle segment
G1 X110.22 Y96.51 E28.9430 F1500 ; Draw circle segment
G1 X110.66 Y96.56 E28.9606 F1500 ; Draw circle segment
G1 X111.08 Y96.67 E28.9781 F1500 ; Draw circle segment
G1 X111.49 Y96.83 E28.9957 F1500 ; Draw circle segment
G1 X111.88 Y97.04 E29.0133 F1500 ; Draw circle segment
G1 X112.23 Y97.30 E29.0309 F1500 ; Draw circle segment
G1 X112.55 Y97.60 E29.0485 F1500 ; Draw circle segment
G1 X112.83 Y97.94 E29.0660 F1500 ; Draw circle segment
G1 X113.07 Y98.31 E29.0836 F1500 ; Draw circle segment
G1 X113.25 Y98.71 E29.1012 F1500 ; Draw circle segment
G1 X113.39 Y99.13 E29.1188 F1500 ; Draw circle segment
G1 X113.47 Y99.56 E29.1364 F1500 ; Draw circle segment
G1 X113.50 Y100.00 E29.1540 F1500 ; Draw circle segment
G1 X110.00 Y102.45 F1500 ; Move to start of fin
G1 X110.00 Y105.95 E29.2940 F1500 ; Draw fin side
G1 X105.00 Y104.20 E29.5059 F1500 ; Draw fin side
G1 X110.00 Y102.45 E29.7177 F1500 ; Draw fin side
G1 X107.88 Y98.78 F1500 ; Move to start of fin
G1 X104.84 Y97.03 E29.8577 F1500 ; Draw fin side
G1 X108.86 Y93.57 E30.0696 F1500 ; Draw fin side
G1 X107.88 Y98.78 E30.2815 F1500 ; Draw fin side
G1 X112.12 Y98.77 F1500 ; Move to start of fin
G1 X115.15 Y97.02 E30.4215 F1500 ; Draw fin side
G1 X116.14 Y102.23 E30.6334 F1500 ; Draw fin side
G1 X112.12 Y98.77 E30.8453 F1500 ; Draw fin side
; Layer 13
G1 Z2.60 F300 ; Move to layer height
G1 X113.50 Y100.00 F1500 ; Move to start of cylinder
G1 X113.50 Y100.00 F1500 ; Move to start of circle
G1 X113.47 Y100.44 E30.8629 F1500 ; Draw circle segment
G1 X113.39 Y100.87 E30.8805 F1500 ; Draw circle segment
G1 X113.25 Y101.29 E30.8981 F1500 ; Draw circle segment
G1 X113.07 Y101.69 E30.9157 F1500 ; Draw circle segment
G1 X112.83 Y102.06 E30.9332 F1500 ; Draw circle segment
G1 X112.55 Y102.40 E30.9508 F1500 ; Draw circle segment
G1 X112.23 Y102.70 E30.9684 F1500 ; Draw circle segment
G1 X111.88 Y102.96 E30.9860 F1500 ; Draw circle segment
G1 X111.49 Y103.17 E31.0036 F1500 ; Draw circle segment
G1 X111.08 Y103.33 E31.0211 F1500 ; Draw circle segment
G1 X110.66 Y103.44 E31.0387 F1500 ; Draw circle segment
G1 X110.22 Y103.49 E31.0563 F1500 ; Draw circle segment
G1 X109.78 Y103.49 E31.0739 F1500 ; Draw circle segment
G1 X109.34 Y103.44 E31.0915 F1500 ; Draw circle segment
G1 X108.92 Y103.33 E31.1091 F1500 ; Draw circle segment
G1 X108.51 Y103.17 E31.1266 F1500 ; Draw circle segment
G1 X108.12 Y102.96 E31.1442 F1500 ; Draw circle segment
G1 X107.77 Y102.70 E31.1618 F1500 ; Draw circle segment
G1 X107.45 Y102.40 E31.1794 F1500 ; Draw circle segment
G1 X107.17 Y102.06 E31.1970 F1500 ; Draw circle segment
G1 X106.93 Y101.69 E31.2145 F1500 ; Draw circle segment
G1 X106.75 Y101.29 E31.2321 F1500 ; Draw circle segment
G1 X106.61 Y100.87 E31.2497 F1500 ; Draw circle segment
G1 X106.53 Y100.44 E31.2673 F1500 ; Draw circle segment
G1 X106.50 Y100.00 E31.2849 F1500 ; Draw circle segment
G1 X106.53 Y99.56 E31.3024 F1500 ; Draw circle segment
G1 X106.61 Y99.13 E31.3200 F1500 ; Draw circle segment
G1 X106.75 Y98.71 E31.3376 F1500 ; Draw circle segment
G1 X106.93 Y98.31 E31.3552 F1500 ; Draw circle segment
G1 X107.17 Y97.94 E31.3728 F1500 ; Draw circle segment
G1 X107.45 Y97.60 E31.3904 F1500 ; Draw circle segment
G1 X107.77 Y97.30 E31.4079 F1500 ; Draw circle segment
G1 X108.12 Y97.04 E31.4255 F1500 ; Draw circle segment
G1 X108.51 Y96.83 E31.4431 F1500 ; Draw circle segment
G1 X108.92 Y96.67 E31.4607 F1500 ; Draw circle segment
G1 X109.34 Y96.56 E31.4783 F1500 ; Draw circle segment
G1 X109.78 Y96.51 E31.4958 F1500 ; Draw circle segment
G1 X110.22 Y96.51 E31.5134 F1500 ; Draw circle segment
G1 X110.66 Y96.56 E31.5310 F1500 ; Draw circle segment
G1 X111.08 Y96.67 E31.5486 F1500 ; Draw circle segment
G1 X111.49 Y96.83 E31.5662 F1500 ; Draw circle segment
G1 X111.88 Y97.04 E31.5838 F1500 ; Draw circle segment
G1 X112.23 Y97.30 E31.6013 F1500 ; Draw circle segment
G1 X112.55 Y97.60 E31.6189 F1500 ; Draw circle segment
G1 X112.83 Y97.94 E31.6365 F1500 ; Draw circle segment
G1 X113.07 Y98.31 E31.6541 F1500 ; Draw circle segment
G1 X113.25 Y98.71 E31.6717 F1500 ; Draw circle segment
G1 X113.39 Y99.13 E31.6892 F1500 ; Draw circle segment
G1 X113.47 Y99.56 E31.7068 F1500 ; Draw circle segment
G1 X113.50 Y100.00 E31.7244 F1500 ; Draw circle segment
G1 X110.00 Y102.45 F1500 ; Move to start of fin
G1 X110.00 Y105.95 E31.8644 F1500 ; Draw fin side
G1 X105.00 Y104.20 E32.0763 F1500 ; Draw fin side
G1 X110.00 Y102.45 E32.2882 F1500 ; Draw fin side
G1 X107.88 Y98.78 F1500 ; Move to start of fin
G1 X104.84 Y97.03 E32.4282 F1500 ; Draw fin side
G1 X108.86 Y93.57 E32.6401 F1500 ; Draw fin side
G1 X107.88 Y98.78 E32.8520 F1500 ; Draw fin side
G1 X112.12 Y98.77 F1500 ; Move to start of fin
G1 X115.15 Y97.02 E32.9920 F1500 ; Draw fin side
G1 X116.14 Y102.23 E33.2039 F1500 ; Draw fin side
G1 X112.12 Y98.77 E33.4158 F1500 ; Draw fin side
; Layer 14
G1 Z2.80 F300 ; Move to layer height
G1 X113.50 Y100.00 F1500 ; Move to start of cylinder
G1 X113.50 Y100.00 F1500 ; Move to start of circle
G1 X113.47 Y100.44 E33.4334 F1500 ; Draw circle segment
G1 X113.39 Y100.87 E33.4509 F1500 ; Draw circle segment
G1 X113.25 Y101.29 E33.4685 F1500 ; Draw circle segment
G1 X113.07 Y101.69 E33.4861 F1500 ; Draw circle segment
G1 X112.83 Y102.06 E33.5037 F1500 ; Draw circle segment
G1 X112.55 Y102.40 E33.5213 F1500 ; Draw circle segment
G1 X112.23 Y102.70 E33.5388 F1500 ; Draw circle segment
G1 X111.88 Y102.96 E33.5564 F1500 ; Draw circle segment
G1 X111.49 Y103.17 E33.5740 F1500 ; Draw circle segment
G1 X111.08 Y103.33 E33.5916 F1500 ; Draw circle segment
G1 X110.66 Y103.44 E33.6092 F1500 ; Draw circle segment
G1 X110.22 Y103.49 E33.6268 F1500 ; Draw circle segment
G1 X109.78 Y103.49 E33.6443 F1500 ; Draw circle segment
G1 X109.34 Y103.44 E33.6619 F1500 ; Draw circle segment
G1 X108.92 Y103.33 E33.6795 F1500 ; Draw circle segment
G1 X108.51 Y103.17 E33.6971 F1500 ; Draw circle segment
G1 X108.12 Y102.96 E33.7147 F1500 ; Draw circle segment
G1 X107.77 Y102.70 E33.7322 F1500 ; Draw circle segment
G1 X107.45 Y102.40 E33.7498 F1500 ; Draw circle segment
G1 X107.17 Y102.06 E33.7674 F1500 ; Draw circle segment
G1 X106.93 Y101.69 E33.7850 F1500 ; Draw circle segment
G1 X106.75 Y101.29 E33.8026 F1500 ; Draw circle segment
G1 X106.61 Y100.87 E33.8201 F1500 ; Draw circle segment
G1 X106.53 Y100.44 E33.8377 F1500 ; Draw circle segment
G1 X106.50 Y100.00 E33.8553 F1500 ; Draw circle segment
G1 X106.53 Y99.56 E33.8729 F1500 ; Draw circle segment
G1 X106.61 Y99.13 E33.8905 F1500 ; Draw circle segment
G1 X106.75 Y98.71 E33.9081 F1500 ; Draw circle segment
G1 X106.93 Y98.31 E33.9256 F1500 ; Draw circle segment
G1 X107.17 Y97.94 E33.9432 F1500 ; Draw circle segment
G1 X107.45 Y97.60 E33.9608 F1500 ; Draw circle segment
G1 X107.77 Y97.30 E33.9784 F1500 ; Draw circle segment
G1 X108.12 Y97.04 E33.9960 F1500 ; Draw circle segment
G1 X108.51 Y96.83 E34.0135 F1500 ; Draw circle segment
G1 X108.92 Y96.67 E34.0311 F1500 ; Draw circle segment
G1 X109.34 Y96.56 E34.0487 F1500 ; Draw circle segment
G1 X109.78 Y96.51 E34.0663 F1500 ; Draw circle segment
G1 X110.22 Y96.51 E34.0839 F1500 ; Draw circle segment
G1 X110.66 Y96.56 E34.1015 F1500 ; Draw circle segment
G1 X111.08 Y96.67 E34.1190 F1500 ; Draw circle segment
G1 X111.49 Y96.83 E34.1366 F1500 ; Draw circle segment
G1 X111.88 Y97.04 E34.1542 F1500 ; Draw circle segment
G1 X112.23 Y97.30 E34.1718 F1500 ; Draw circle segment
G1 X112.55 Y97.60 E34.1894 F1500 ; Draw circle segment
G1 X112.83 Y97.94 E34.2069 F1500 ; Draw circle segment
G1 X113.07 Y98.31 E34.2245 F1500 ; Draw circle segment
G1 X113.25 Y98.71 E34.2421 F1500 ; Draw circle segment
G1 X113.39 Y99.13 E34.2597 F1500 ; Draw circle segment
G1 X113.47 Y99.56 E34.2773 F1500 ; Draw circle segment
G1 X113.50 Y100.00 E34.2948 F1500 ; Draw circle segment
G1 X110.00 Y102.45 F1500 ; Move to start of fin
G1 X110.00 Y105.95 E34.4348 F1500 ; Draw fin side
G1 X105.00 Y104.20 E34.6467 F1500 ; Draw fin side
G1 X110.00 Y102.45 E34.8586 F1500 ; Draw fin side
G1 X107.88 Y98.78 F1500 ; Move to start of fin
G1 X104.84 Y97.03 E34.9986 F1500 ; Draw fin side
G1 X108.86 Y93.57 E35.2105 F1500 ; Draw fin side
G1 X107.88 Y98.78 E35.4224 F1500 ; Draw fin side
G1 X112.12 Y98.77 F1500 ; Move to start of fin
G1 X115.15 Y97.02 E35.5624 F1500 ; Draw fin side
G1 X116.14 Y102.23 E35.7743 F1500 ; Draw fin side
G1 X112.12 Y98.77 E35.9862 F1500 ; Draw fin side
; Layer 15
G1 Z3.00 F300 ; Move to layer height
G1 X113.50 Y100.00 F1500 ; Move to start of cylinder
G1 X113.50 Y100.00 F1500 ; Move to start of circle
G1 X113.47 Y100.44 E36.0038 F1500 ; Draw circle segment
G1 X113.39 Y100.87 E36.0214 F1500 ; Draw circle segment
G1 X113.25 Y101.29 E36.0390 F1500 ; Draw circle segment
G1 X113.07 Y101.69 E36.0565 F1500 ; Draw circle segment
G1 X112.83 Y102.06 E36.0741 F1500 ; Draw circle segment
G1 X112.55 Y102.40 E36.0917 F1500 ; Draw circle segment
G1 X112.23 Y102.70 E36.1093 F1500 ; Draw circle segment
G1 X111.88 Y102.96 E36.1269 F1500 ; Draw circle segment
G1 X111.49 Y103.17 E36.1445 F1500 ; Draw circle segment
G1 X111.08 Y103.33 E36.1620 F1500 ; Draw circle segment
G1 X110.66 Y103.44 E36.1796 F1500 ; Draw circle segment
G1 X110.22 Y103.49 E36.1972 F1500 ; Draw circle segment
G1 X109.78 Y103.49 E36.2148 F1500 ; Draw circle segment
G1 X109.34 Y103.44 E36.2324 F1500 ; Draw circle segment
G1 X108.92 Y103.33 E36.2499 F1500 ; Draw circle segment
G1 X108.51 Y103.17 E36.2675 F1500 ; Draw circle segment
G1 X108.12 Y102.96 E36.2851 F1500 ; Draw circle segment
G1 X107.77 Y102.70 E36.3027 F1500 ; Draw circle segment
G1 X107.45 Y102.40 E36.3203 F1500 ; Draw circle segment
G1 X107.17 Y102.06 E36.3378 F1500 ; Draw circle segment
G1 X106.93 Y101.69 E36.3554 F1500 ; Draw circle segment
G1 X106.75 Y101.29 E36.3730 F1500 ; Draw circle segment
G1 X106.61 Y100.87 E36.3906 F1500 ; Draw circle segment
G1 X106.53 Y100.44 E36.4082 F1500 ; Draw circle segment
G1 X106.50 Y100.00 E36.4258 F1500 ; Draw circle segment
G1 X106.53 Y99.56 E36.4433 F1500 ; Draw circle segment
G1 X106.61 Y99.13 E36.4609 F1500 ; Draw circle segment
G1 X106.75 Y98.71 E36.4785 F1500 ; Draw circle segment
G1 X106.93 Y98.31 E36.4961 F1500 ; Draw circle segment
G1 X107.17 Y97.94 E36.5137 F1500 ; Draw circle segment
G1 X107.45 Y97.60 E36.5312 F1500 ; Draw circle segment
G1 X107.77 Y97.30 E36.5488 F1500 ; Draw circle segment
G1 X108.12 Y97.04 E36.5664 F1500 ; Draw circle segment
G1 X108.51 Y96.83 E36.5840 F1500 ; Draw circle segment
G1 X108.92 Y96.67 E36.6016 F1500 ; Draw circle segment
G1 X109.34 Y96.56 E36.6192 F1500 ; Draw circle segment
G1 X109.78 Y96.51 E36.6367 F1500 ; Draw circle segment
G1 X110.22 Y96.51 E36.6543 F1500 ; Draw circle segment
G1 X110.66 Y96.56 E36.6719 F1500 ; Draw circle segment
G1 X111.08 Y96.67 E36.6895 F1500 ; Draw circle segment
G1 X111.49 Y96.83 E36.7071 F1500 ; Draw circle segment
G1 X111.88 Y97.04 E36.7246 F1500 ; Draw circle segment
G1 X112.23 Y97.30 E36.7422 F1500 ; Draw circle segment
G1 X112.55 Y97.60 E36.7598 F1500 ; Draw circle segment
G1 X112.83 Y97.94 E36.7774 F1500 ; Draw circle segment
G1 X113.07 Y98.31 E36.7950 F1500 ; Draw circle segment
G1 X113.25 Y98.71 E36.8125 F1500 ; Draw circle segment
G1 X113.39 Y99.13 E36.8301 F1500 ; Draw circle segment
G1 X113.47 Y99.56 E36.8477 F1500 ; Draw circle segment
G1 X113.50 Y100.00 E36.8653 F1500 ; Draw circle segment
G1 X110.00 Y102.45 F1500 ; Move to start of fin
G1 X110.00 Y105.95 E37.0053 F1500 ; Draw fin side
G1 X105.00 Y104.20 E37.2172 F1500 ; Draw fin side
G1 X110.00 Y102.45 E37.4291 F1500 ; Draw fin side
G1 X107.88 Y98.78 F1500 ; Move to start of fin
G1 X104.84 Y97.03 E37.5691 F1500 ; Draw fin side
G1 X108.86 Y93.57 E37.7810 F1500 ; Draw fin side
G1 X107.88 Y98.78 E37.9929 F1500 ; Draw fin side
G1 X112.12 Y98.77 F1500 ; Move to start of fin
G1 X115.15 Y97.02 E38.1329 F1500 ; Draw fin side
G1 X116.14 Y102.23 E38.3448 F1500 ; Draw fin side
G1 X112.12 Y98.77 E38.5567 F1500 ; Draw fin side
; Layer 16
G1 Z3.20 F300 ; Move to layer height
G1 X113.50 Y100.00 F1500 ; Move to start of cylinder
G1 X113.50 Y100.00 F1500 ; Move to start of circle
G1 X113.47 Y100.44 E38.5742 F1500 ; Draw circle segment
G1 X113.39 Y100.87 E38.5918 F1500 ; Draw circle segment
G1 X113.25 Y101.29 E38.6094 F1500 ; Draw circle segment
G1 X113.07 Y101.69 E38.6270 F1500 ; Draw circle segment
G1 X112.83 Y102.06 E38.6446 F1500 ; Draw circle segment
G1 X112.55 Y102.40 E38.6622 F1500 ; Draw circle segment
G1 X112.23 Y102.70 E38.6797 F1500 ; Draw circle segment
G1 X111.88 Y102.96 E38.6973 F1500 ; Draw circle segment
G1 X111.49 Y103.17 E38.7149 F1500 ; Draw circle segment
G1 X111.08 Y103.33 E38.7325 F1500 ; Draw circle segment
G1 X110.66 Y103.44 E38.7501 F1500 ; Draw circle segment
G1 X110.22 Y103.49 E38.7676 F1500 ; Draw circle segment
G1 X109.78 Y103.49 E38.7852 F1500 ; Draw circle segment
G1 X109.34 Y103.44 E38.8028 F1500 ; Draw circle segment
G1 X108.92 Y103.33 E38.8204 F1500 ; Draw circle segment
G1 X108.51 Y103.17 E38.8380 F1500 ; Draw circle segment
G1 X108.12 Y102.96 E38.8556 F1500 ; Draw circle segment
G1 X107.77 Y102.70 E38.8731 F1500 ; Draw circle segment
G1 X107.45 Y102.40 E38.8907 F1500 ; Draw circle segment
G1 X107.17 Y102.06 E38.9083 F1500 ; Draw circle segment
G1 X106.93 Y101.69 E38.9259 F1500 ; Draw circle segment
G1 X106.75 Y101.29 E38.9435 F1500 ; Draw circle segment
G1 X106.61 Y100.87 E38.9610 F1500 ; Draw circle segment
G1 X106.53 Y100.44 E38.9786 F1500 ; Draw circle segment
G1 X106.50 Y100.00 E38.9962 F1500 ; Draw circle segment
G1 X106.53 Y99.56 E39.0138 F1500 ; Draw circle segment
G1 X106.61 Y99.13 E39.0314 F1500 ; Draw circle segment
G1 X106.75 Y98.71 E39.0489 F1500 ; Draw circle segment
G1 X106.93 Y98.31 E39.0665 F1500 ; Draw circle segment
G1 X107.17 Y97.94 E39.0841 F1500 ; Draw circle segment
G1 X107.45 Y97.60 E39.1017 F1500 ; Draw circle segment
G1 X107.77 Y97.30 E39.1193 F1500 ; Draw circle segment
G1 X108.12 Y97.04 E39.1369 F1500 ; Draw circle segment
G1 X108.51 Y96.83 E39.1544 F1500 ; Draw circle segment
G1 X108.92 Y96.67 E39.1720 F1500 ; Draw circle segment
G1 X109.34 Y96.56 E39.1896 F1500 ; Draw circle segment
G1 X109.78 Y96.51 E39.2072 F1500 ; Draw circle segment
G1 X110.22 Y96.51 E39.2248 F1500 ; Draw circle segment
G1 X110.66 Y96.56 E39.2423 F1500 ; Draw circle segment
G1 X111.08 Y96.67 E39.2599 F1500 ; Draw circle segment
G1 X111.49 Y96.83 E39.2775 F1500 ; Draw circle segment
G1 X111.88 Y97.04 E39.2951 F1500 ; Draw circle segment
G1 X112.23 Y97.30 E39.3127 F1500 ; Draw circle segment
G1 X112.55 Y97.60 E39.3302 F1500 ; Draw circle segment
G1 X112.83 Y97.94 E39.3478 F1500 ; Draw circle segment
G1 X113.07 Y98.31 E39.3654 F1500 ; Draw circle segment
G1 X113.25 Y98.71 E39.3830 F1500 ; Draw circle segment
G1 X113.39 Y99.13 E39.4006 F1500 ; Draw circle segment
G1 X113.47 Y99.56 E39.4182 F1500 ; Draw circle segment
G1 X113.50 Y100.00 E39.4357 F1500 ; Draw circle segment
G1 X110.00 Y102.45 F1500 ; Move to start of fin
G1 X110.00 Y105.95 E39.5757 F1500 ; Draw fin side
G1 X105.00 Y104.20 E39.7876 F1500 ; Draw fin side
G1 X110.00 Y102.45 E39.9995 F1500 ; Draw fin side
G1 X107.88 Y98.78 F1500 ; Move to start of fin
G1 X104.84 Y97.03 E40.1395 F1500 ; Draw fin side
G1 X108.86 Y93.57 E40.3514 F1500 ; Draw fin side
G1 X107.88 Y98.78 E40.5633 F1500 ; Draw fin side
G1 X112.12 Y98.77 F1500 ; Move to start of fin
G1 X115.15 Y97.02 E40.7033 F1500 ; Draw fin side
G1 X116.14 Y102.23 E40.9152 F1500 ; Draw fin side
G1 X112.12 Y98.77 E41.1271 F1500 ; Draw fin side
; Layer 17
G1 Z3.40 F300 ; Move to layer height
G1 X113.50 Y100.00 F1500 ; Move to start of cylinder
G1 X113.50 Y100.00 F1500 ; Move to start of circle
G1 X113.47 Y100.44 E41.1447 F1500 ; Draw circle segment
G1 X113.39 Y100.87 E41.1623 F1500 ; Draw circle segment
G1 X113.25 Y101.29 E41.1799 F1500 ; Draw circle segment
G1 X113.07 Y101.69 E41.1974 F1500 ; Draw circle segment
G1 X112.83 Y102.06 E41.2150 F1500 ; Draw circle segment
G1 X112.55 Y102.40 E41.2326 F1500 ; Draw circle segment
G1 X112.23 Y102.70 E41.2502 F1500 ; Draw circle segment
G1 X111.88 Y102.96 E41.2678 F1500 ; Draw circle segment
G1 X111.49 Y103.17 E41.2853 F1500 ; Draw circle segment
G1 X111.08 Y103.33 E41.3029 F1500 ; Draw circle segment
G1 X110.66 Y103.44 E41.3205 F1500 ; Draw circle segment
G1 X110.22 Y103.49 E41.3381 F1500 ; Draw circle segment
G1 X109.78 Y103.49 E41.3557 F1500 ; Draw circle segment
G1 X109.34 Y103.44 E41.3733 F1500 ; Draw circle segment
G1 X108.92 Y103.33 E41.3908 F1500 ; Draw circle segment
G1 X108.51 Y103.17 E41.4084 F1500 ; Draw circle segment
G1 X108.12 Y102.96 E41.4260 F1500 ; Draw circle segment
G1 X107.77 Y102.70 E41.4436 F1500 ; Draw circle segment
G1 X107.45 Y102.40 E41.4612 F1500 ; Draw circle segment
G1 X107.17 Y102.06 E41.4787 F1500 ; Draw circle segment
G1 X106.93 Y101.69 E41.4963 F1500 ; Draw circle segment
G1 X106.75 Y101.29 E41.5139 F1500 ; Draw circle segment
G1 X106.61 Y100.87 E41.5315 F1500 ; Draw circle segment
G1 X106.53 Y100.44 E41.5491 F1500 ; Draw circle segment
G1 X106.50 Y100.00 E41.5666 F1500 ; Draw circle segment
G1 X106.53 Y99.56 E41.5842 F1500 ; Draw circle segment
G1 X106.61 Y99.13 E41.6018 F1500 ; Draw circle segment
G1 X106.75 Y98.71 E41.6194 F1500 ; Draw circle segment
G1 X106.93 Y98.31 E41.6370 F1500 ; Draw circle segment
G1 X107.17 Y97.94 E41.6546 F1500 ; Draw circle segment
G1 X107.45 Y97.60 E41.6721 F1500 ; Draw circle segment
G1 X107.77 Y97.30 E41.6897 F1500 ; Draw circle segment
G1 X108.12 Y97.04 E41.7073 F1500 ; Draw circle segment
G1 X108.51 Y96.83 E41.7249 F1500 ; Draw circle segment
G1 X108.92 Y96.67 E41.7425 F1500 ; Draw circle segment
G1 X109.34 Y96.56 E41.7600 F1500 ; Draw circle segment
G1 X109.78 Y96.51 E41.7776 F1500 ; Draw circle segment
G1 X110.22 Y96.51 E41.7952 F1500 ; Draw circle segment
G1 X110.66 Y96.56 E41.8128 F1500 ; Draw circle segment
G1 X111.08 Y96.67 E41.8304 F1500 ; Draw circle segment
G1 X111.49 Y96.83 E41.8479 F1500 ; Draw circle segment
G1 X111.88 Y97.04 E41.8655 F1500 ; Draw circle segment
G1 X112.23 Y97.30 E41.8831 F1500 ; Draw circle segment
G1 X112.55 Y97.60 E41.9007 F1500 ; Draw circle segment
G1 X112.83 Y97.94 E41.9183 F1500 ; Draw circle segment
G1 X113.07 Y98.31 E41.9359 F1500 ; Draw circle segment
G1 X113.25 Y98.71 E41.9534 F1500 ; Draw circle segment
G1 X113.39 Y99.13 E41.9710 F1500 ; Draw circle segment
G1 X113.47 Y99.56 E41.9886 F1500 ; Draw circle segment
G1 X113.50 Y100.00 E42.0062 F1500 ; Draw circle segment
G1 X110.00 Y102.45 F1500 ; Move to start of fin
G1 X110.00 Y105.95 E42.1462 F1500 ; Draw fin side
G1 X105.00 Y104.20 E42.3581 F1500 ; Draw fin side
G1 X110.00 Y102.45 E42.5700 F1500 ; Draw fin side
G1 X107.88 Y98.78 F1500 ; Move to start of fin
G1 X104.84 Y97.03 E42.7100 F1500 ; Draw fin side
G1 X108.86 Y93.57 E42.9219 F1500 ; Draw fin side
G1 X107.88 Y98.78 E43.1338 F1500 ; Draw fin side
G1 X112.12 Y98.77 F1500 ; Move to start of fin
G1 X115.15 Y97.02 E43.2738 F1500 ; Draw fin side
G1 X116.14 Y102.23 E43.4857 F1500 ; Draw fin side
G1 X112.12 Y98.77 E43.6976 F1500 ; Draw fin side
; Layer 18
G1 Z3.60 F300 ; Move to layer height
G1 X113.50 Y100.00 F1500 ; Move to start of cylinder
G1 X113.50 Y100.00 F1500 ; Move to start of circle
G1 X113.47 Y100.44 E43.7151 F1500 ; Draw circle segment
G1 X113.39 Y100.87 E43.7327 F1500 ; Draw circle segment
G1 X113.25 Y101.29 E43.7503 F1500 ; Draw circle segment
G1 X113.07 Y101.69 E43.7679 F1500 ; Draw circle segment
G1 X112.83 Y102.06 E43.7855 F1500 ; Draw circle segment
G1 X112.55 Y102.40 E43.8030 F1500 ; Draw circle segment
G1 X112.23 Y102.70 E43.8206 F1500 ; Draw circle segment
G1 X111.88 Y102.96 E43.8382 F1500 ; Draw circle segment
G1 X111.49 Y103.17 E43.8558 F1500 ; Draw circle segment
G1 X111.08 Y103.33 E43.8734 F1500 ; Draw circle segment
G1 X110.66 Y103.44 E43.8910 F1500 ; Draw circle segment
G1 X110.22 Y103.49 E43.9085 F1500 ; Draw circle segment
G1 X109.78 Y103.49 E43.9261 F1500 ; Draw circle segment
G1 X109.34 Y103.44 E43.9437 F1500 ; Draw circle segment
G1 X108.92 Y103.33 E43.9613 F1500 ; Draw circle segment
G1 X108.51 Y103.17 E43.9789 F1500 ; Draw circle segment
G1 X108.12 Y102.96 E43.9964 F1500 ; Draw circle segment
G1 X107.77 Y102.70 E44.0140 F1500 ; Draw circle segment
G1 X107.45 Y102.40 E44.0316 F1500 ; Draw circle segment
G1 X107.17 Y102.06 E44.0492 F1500 ; Draw circle segment
G1 X106.93 Y101.69 E44.0668 F1500 ; Draw circle segment
G1 X106.75 Y101.29 E44.0843 F1500 ; Draw circle segment
G1 X106.61 Y100.87 E44.1019 F1500 ; Draw circle segment
G1 X106.53 Y100.44 E44.1195 F1500 ; Draw circle segment
G1 X106.50 Y100.00 E44.1371 F1500 ; Draw circle segment
G1 X106.53 Y99.56 E44.1547 F1500 ; Draw circle segment
G1 X106.61 Y99.13 E44.1723 F1500 ; Draw circle segment
G1 X106.75 Y98.71 E44.1898 F1500 ; Draw circle segment
G1 X106.93 Y98.31 E44.2074 F1500 ; Draw circle segment
G1 X107.17 Y97.94 E44.2250 F1500 ; Draw circle segment
G1 X107.45 Y97.60 E44.2426 F1500 ; Draw circle segment
G1 X107.77 Y97.30 E44.2602 F1500 ; Draw circle segment
G1 X108.12 Y97.04 E44.2777 F1500 ; Draw circle segment
G1 X108.51 Y96.83 E44.2953 F1500 ; Draw circle segment
G1 X108.92 Y96.67 E44.3129 F1500 ; Draw circle segment
G1 X109.34 Y96.56 E44.3305 F1500 ; Draw circle segment
G1 X109.78 Y96.51 E44.3481 F1500 ; Draw circle segment
G1 X110.22 Y96.51 E44.3656 F1500 ; Draw circle segment
G1 X110.66 Y96.56 E44.3832 F1500 ; Draw circle segment
G1 X111.08 Y96.67 E44.4008 F1500 ; Draw circle segment
G1 X111.49 Y96.83 E44.4184 F1500 ; Draw circle segment
G1 X111.88 Y97.04 E44.4360 F1500 ; Draw circle segment
G1 X112.23 Y97.30 E44.4536 F1500 ; Draw circle segment
G1 X112.55 Y97.60 E44.4711 F1500 ; Draw circle segment
G1 X112.83 Y97.94 E44.4887 F1500 ; Draw circle segment
G1 X113.07 Y98.31 E44.5063 F1500 ; Draw circle segment
G1 X113.25 Y98.71 E44.5239 F1500 ; Draw circle segment
G1 X113.39 Y99.13 E44.5415 F1500 ; Draw circle segment
G1 X113.47 Y99.56 E44.5590 F1500 ; Draw circle segment
G1 X113.50 Y100.00 E44.5766 F1500 ; Draw circle segment
G1 X110.00 Y102.45 F1500 ; Move to start of fin
G1 X110.00 Y105.95 E44.7166 F1500 ; Draw fin side
G1 X105.00 Y104.20 E44.9285 F1500 ; Draw fin side
G1 X110.00 Y102.45 E45.1404 F1500 ; Draw fin side
G1 X107.88 Y98.78 F1500 ; Move to start of fin
G1 X104.84 Y97.03 E45.2804 F1500 ; Draw fin side
G1 X108.86 Y93.57 E45.4923 F1500 ; Draw fin side
G1 X107.88 Y98.78 E45.7042 F1500 ; Draw fin side
G1 X112.12 Y98.77 F1500 ; Move to start of fin
G1 X115.15 Y97.02 E45.8442 F1500 ; Draw fin side
G1 X116.14 Y102.23 E46.0561 F1500 ; Draw fin side
G1 X112.12 Y98.77 E46.2680 F1500 ; Draw fin side
; Layer 19
G1 Z3.80 F300 ; Move to layer height
G1 X113.50 Y100.00 F1500 ; Move to start of cylinder
G1 X113.50 Y100.00 F1500 ; Move to start of circle
G1 X113.47 Y100.44 E46.2856 F1500 ; Draw circle segment
G1 X113.39 Y100.87 E46.3032 F1500 ; Draw circle segment
G1 X113.25 Y101.29 E46.3207 F1500 ; Draw circle segment
G1 X113.07 Y101.69 E46.3383 F1500 ; Draw circle segment
G1 X112.83 Y102.06 E46.3559 F1500 ; Draw circle segment
G1 X112.55 Y102.40 E46.3735 F1500 ; Draw circle segment
G1 X112.23 Y102.70 E46.3911 F1500 ; Draw circle segment
G1 X111.88 Y102.96 E46.4087 F1500 ; Draw circle segment
G1 X111.49 Y103.17 E46.4262 F1500 ; Draw circle segment
G1 X111.08 Y103.33 E46.4438 F1500 ; Draw circle segment
G1 X110.66 Y103.44 E46.4614 F1500 ; Draw circle segment
G1 X110.22 Y103.49 E46.4790 F1500 ; Draw circle segment
G1 X109.78 Y103.49 E46.4966 F1500 ; Draw circle segment
G1 X109.34 Y103.44 E46.5141 F1500 ; Draw circle segment
G1 X108.92 Y103.33 E46.5317 F1500 ; Draw circle segment
G1 X108.51 Y103.17 E46.5493 F1500 ; Draw circle segment
G1 X108.12 Y102.96 E46.5669 F1500 ; Draw circle segment
G1 X107.77 Y102.70 E46.5845 F1500 ; Draw circle segment
G1 X107.45 Y102.40 E46.6020 F1500 ; Draw circle segment
G1 X107.17 Y102.06 E46.6196 F1500 ; Draw circle segment
G1 X106.93 Y101.69 E46.6372 F1500 ; Draw circle segment
G1 X106.75 Y101.29 E46.6548 F1500 ; Draw circle segment
G1 X106.61 Y100.87 E46.6724 F1500 ; Draw circle segment
G1 X106.53 Y100.44 E46.6900 F1500 ; Draw circle segment
G1 X106.50 Y100.00 E46.7075 F1500 ; Draw circle segment
G1 X106.53 Y99.56 E46.7251 F1500 ; Draw circle segment
G1 X106.61 Y99.13 E46.7427 F1500 ; Draw circle segment
G1 X106.75 Y98.71 E46.7603 F1500 ; Draw circle segment
G1 X106.93 Y98.31 E46.7779 F1500 ; Draw circle segment
G1 X107.17 Y97.94 E46.7954 F1500 ; Draw circle segment
G1 X107.45 Y97.60 E46.8130 F1500 ; Draw circle segment
G1 X107.77 Y97.30 E46.8306 F1500 ; Draw circle segment
G1 X108.12 Y97.04 E46.8482 F1500 ; Draw circle segment
G1 X108.51 Y96.83 E46.8658 F1500 ; Draw circle segment
G1 X108.92 Y96.67 E46.8833 F1500 ; Draw circle segment
G1 X109.34 Y96.56 E46.9009 F1500 ; Draw circle segment
G1 X109.78 Y96.51 E46.9185 F1500 ; Draw circle segment
G1 X110.22 Y96.51 E46.9361 F1500 ; Draw circle segment
G1 X110.66 Y96.56 E46.9537 F1500 ; Draw circle segment
G1 X111.08 Y96.67 E46.9713 F1500 ; Draw circle segment
G1 X111.49 Y96.83 E46.9888 F1500 ; Draw circle segment
G1 X111.88 Y97.04 E47.0064 F1500 ; Draw circle segment
G1 X112.23 Y97.30 E47.0240 F1500 ; Draw circle segment
G1 X112.55 Y97.60 E47.0416 F1500 ; Draw circle segment
G1 X112.83 Y97.94 E47.0592 F1500 ; Draw circle segment
G1 X113.07 Y98.31 E47.0767 F1500 ; Draw circle segment
G1 X113.25 Y98.71 E47.0943 F1500 ; Draw circle segment
G1 X113.39 Y99.13 E47.1119 F1500 ; Draw circle segment
G1 X113.47 Y99.56 E47.1295 F1500 ; Draw circle segment
G1 X113.50 Y100.00 E47.1471 F1500 ; Draw circle segment
G1 X110.00 Y102.45 F1500 ; Move to start of fin
G1 X110.00 Y105.95 E47.2871 F1500 ; Draw fin side
G1 X105.00 Y104.20 E47.4990 F1500 ; Draw fin side
G1 X110.00 Y102.45 E47.7109 F1500 ; Draw fin side
G1 X107.88 Y98.78 F1500 ; Move to start of fin
G1 X104.84 Y97.03 E47.8509 F1500 ; Draw fin side
G1 X108.86 Y93.57 E48.0628 F1500 ; Draw fin side
G1 X107.88 Y98.78 E48.2747 F1500 ; Draw fin side
G1 X112.12 Y98.77 F1500 ; Move to start of fin
G1 X115.15 Y97.02 E48.4147 F1500 ; Draw fin side
G1 X116.14 Y102.23 E48.6265 F1500 ; Draw fin side
G1 X112.12 Y98.77 E48.8384 F1500 ; Draw fin side
; Layer 20
G1 Z4.00 F300 ; Move to layer height
G1 X113.50 Y100.00 F1500 ; Move to start of cylinder
G1 X113.50 Y100.00 F1500 ; Move to start of circle
G1 X113.47 Y100.44 E48.8560 F1500 ; Draw circle segment
G1 X113.39 Y100.87 E48.8736 F1500 ; Draw circle segment
G1 X113.25 Y101.29 E48.8912 F1500 ; Draw circle segment
G1 X113.07 Y101.69 E48.9088 F1500 ; Draw circle segment
G1 X112.83 Y102.06 E48.9264 F1500 ; Draw circle segment
G1 X112.55 Y102.40 E48.9439 F1500 ; Draw circle segment
G1 X112.23 Y102.70 E48.9615 F1500 ; Draw circle segment
G1 X111.88 Y102.96 E48.9791 F1500 ; Draw circle segment
G1 X111.49 Y103.17 E48.9967 F1500 ; Draw circle segment
G1 X111.08 Y103.33 E49.0143 F1500 ; Draw circle segment
G1 X110.66 Y103.44 E49.0318 F1500 ; Draw circle segment
G1 X110.22 Y103.49 E49.0494 F1500 ; Draw circle segment
G1 X109.78 Y103.49 E49.0670 F1500 ; Draw circle segment
G1 X109.34 Y103.44 E49.0846 F1500 ; Draw circle segment
G1 X108.92 Y103.33 E49.1022 F1500 ; Draw circle segment
G1 X108.51 Y103.17 E49.1197 F1500 ; Draw circle segment
G1 X108.12 Y102.96 E49.1373 F1500 ; Draw circle segment
G1 X107.77 Y102.70 E49.1549 F1500 ; Draw circle segment
G1 X107.45 Y102.40 E49.1725 F1500 ; Draw circle segment
G1 X107.17 Y102.06 E49.1901 F1500 ; Draw circle segment
G1 X106.93 Y101.69 E49.2077 F1500 ; Draw circle segment
G1 X106.75 Y101.29 E49.2252 F1500 ; Draw circle segment
G1 X106.61 Y100.87 E49.2428 F1500 ; Draw circle segment
G1 X106.53 Y100.44 E49.2604 F1500 ; Draw circle segment
G1 X106.50 Y100.00 E49.2780 F1500 ; Draw circle segment
G1 X106.53 Y99.56 E49.2956 F1500 ; Draw circle segment
G1 X106.61 Y99.13 E49.3131 F1500 ; Draw circle segment
G1 X106.75 Y98.71 E49.3307 F1500 ; Draw circle segment
G1 X106.93 Y98.31 E49.3483 F1500 ; Draw circle segment
G1 X107.17 Y97.94 E49.3659 F1500 ; Draw circle segment
G1 X107.45 Y97.60 E49.3835 F1500 ; Draw circle segment
G1 X107.77 Y97.30 E49.4010 F1500 ; Draw circle segment
G1 X108.12 Y97.04 E49.4186 F1500 ; Draw circle segment
G1 X108.51 Y96.83 E49.4362 F1500 ; Draw circle segment
G1 X108.92 Y96.67 E49.4538 F1500 ; Draw circle segment
G1 X109.34 Y96.56 E49.4714 F1500 ; Draw circle segment
G1 X109.78 Y96.51 E49.4890 F1500 ; Draw circle segment
G1 X110.22 Y96.51 E49.5065 F1500 ; Draw circle segment
G1 X110.66 Y96.56 E49.5241 F1500 ; Draw circle segment
G1 X111.08 Y96.67 E49.5417 F1500 ; Draw circle segment
G1 X111.49 Y96.83 E49.5593 F1500 ; Draw circle segment
G1 X111.88 Y97.04 E49.5769 F1500 ; Draw circle segment
G1 X112.23 Y97.30 E49.5944 F1500 ; Draw circle segment
G1 X112.55 Y97.60 E49.6120 F1500 ; Draw circle segment
G1 X112.83 Y97.94 E49.6296 F1500 ; Draw circle segment
G1 X113.07 Y98.31 E49.6472 F1500 ; Draw circle segment
G1 X113.25 Y98.71 E49.6648 F1500 ; Draw circle segment
G1 X113.39 Y99.13 E49.6823 F1500 ; Draw circle segment
G1 X113.47 Y99.56 E49.6999 F1500 ; Draw circle segment
G1 X113.50 Y100.00 E49.7175 F1500 ; Draw circle segment
G1 X110.00 Y102.45 F1500 ; Move to start of fin
G1 X110.00 Y105.95 E49.8575 F1500 ; Draw fin side
G1 X105.00 Y104.20 E50.0694 F1500 ; Draw fin side
G1 X110.00 Y102.45 E50.2813 F1500 ; Draw fin side
G1 X107.88 Y98.78 F1500 ; Move to start of fin
G1 X104.84 Y97.03 E50.4213 F1500 ; Draw fin side
G1 X108.86 Y93.57 E50.6332 F1500 ; Draw fin side
G1 X107.88 Y98.78 E50.8451 F1500 ; Draw fin side
G1 X112.12 Y98.77 F1500 ; Move to start of fin
G1 X115.15 Y97.02 E50.9851 F1500 ; Draw fin side
G1 X116.14 Y102.23 E51.1970 F1500 ; Draw fin side
G1 X112.12 Y98.77 E51.4089 F1500 ; Draw fin side
; Layer 21
G1 Z4.20 F300 ; Move to layer height
G1 X113.50 Y100.00 F1500 ; Move to start of cylinder
G1 X113.50 Y100.00 F1500 ; Move to start of circle
G1 X113.47 Y100.44 E51.4265 F1500 ; Draw circle segment
G1 X113.39 Y100.87 E51.4441 F1500 ; Draw circle segment
G1 X113.25 Y101.29 E51.4616 F1500 ; Draw circle segment
G1 X113.07 Y101.69 E51.4792 F1500 ; Draw circle segment
G1 X112.83 Y102.06 E51.4968 F1500 ; Draw circle segment
G1 X112.55 Y102.40 E51.5144 F1500 ; Draw circle segment
G1 X112.23 Y102.70 E51.5320 F1500 ; Draw circle segment
G1 X111.88 Y102.96 E51.5495 F1500 ; Draw circle segment
G1 X111.49 Y103.17 E51.5671 F1500 ; Draw circle segment
G1 X111.08 Y103.33 E51.5847 F1500 ; Draw circle segment
G1 X110.66 Y103.44 E51.6023 F1500 ; Draw circle segment
G1 X110.22 Y103.49 E51.6199 F1500 ; Draw circle segment
G1 X109.78 Y103.49 E51.6374 F1500 ; Draw circle segment
G1 X109.34 Y103.44 E51.6550 F1500 ; Draw circle segment
G1 X108.92 Y103.33 E51.6726 F1500 ; Draw circle segment
G1 X108.51 Y103.17 E51.6902 F1500 ; Draw circle segment
G1 X108.12 Y102.96 E51.7078 F1500 ; Draw circle segment
G1 X107.77 Y102.70 E51.7254 F1500 ; Draw circle segment
G1 X107.45 Y102.40 E51.7429 F1500 ; Draw circle segment
G1 X107.17 Y102.06 E51.7605 F1500 ; Draw circle segment
G1 X106.93 Y101.69 E51.7781 F1500 ; Draw circle segment
G1 X106.75 Y101.29 E51.7957 F1500 ; Draw circle segment
G1 X106.61 Y100.87 E51.8133 F1500 ; Draw circle segment
G1 X106.53 Y100.44 E51.8308 F1500 ; Draw circle segment
G1 X106.50 Y100.00 E51.8484 F1500 ; Draw circle segment
G1 X106.53 Y99.56 E51.8660 F1500 ; Draw circle segment
G1 X106.61 Y99.13 E51.8836 F1500 ; Draw circle segment
G1 X106.75 Y98.71 E51.9012 F1500 ; Draw circle segment
G1 X106.93 Y98.31 E51.9187 F1500 ; Draw circle segment
G1 X107.17 Y97.94 E51.9363 F1500 ; Draw circle segment
G1 X107.45 Y97.60 E51.9539 F1500 ; Draw circle segment
G1 X107.77 Y97.30 E51.9715 F1500 ; Draw circle segment
G1 X108.12 Y97.04 E51.9891 F1500 ; Draw circle segment
G1 X108.51 Y96.83 E52.0067 F1500 ; Draw circle segment
G1 X108.92 Y96.67 E52.0242 F1500 ; Draw circle segment
G1 X109.34 Y96.56 E52.0418 F1500 ; Draw circle segment
G1 X109.78 Y96.51 E52.0594 F1500 ; Draw circle segment
G1 X110.22 Y96.51 E52.0770 F1500 ; Draw circle segment
G1 X110.66 Y96.56 E52.0946 F1500 ; Draw circle segment
G1 X111.08 Y96.67 E52.1121 F1500 ; Draw circle segment
G1 X111.49 Y96.83 E52.1297 F1500 ; Draw circle segment
G1 X111.88 Y97.04 E52.1473 F1500 ; Draw circle segment
G1 X112.23 Y97.30 E52.1649 F1500 ; Draw circle segment
G1 X112.55 Y97.60 E52.1825 F1500 ; Draw circle segment
G1 X112.83 Y97.94 E52.2001 F1500 ; Draw circle segment
G1 X113.07 Y98.31 E52.2176 F1500 ; Draw circle segment
G1 X113.25 Y98.71 E52.2352 F1500 ; Draw circle segment
G1 X113.39 Y99.13 E52.2528 F1500 ; Draw circle segment
G1 X113.47 Y99.56 E52.2704 F1500 ; Draw circle segment
G1 X113.50 Y100.00 E52.2880 F1500 ; Draw circle segment
G1 X110.00 Y102.45 F1500 ; Move to start of fin
G1 X110.00 Y105.95 E52.4280 F1500 ; Draw fin side
G1 X105.00 Y104.20 E52.6399 F1500 ; Draw fin side
G1 X110.00 Y102.45 E52.8517 F1500 ; Draw fin side
G1 X107.88 Y98.78 F1500 ; Move to start of fin
G1 X104.84 Y97.03 E52.9917 F1500 ; Draw fin side
G1 X108.86 Y93.57 E53.2036 F1500 ; Draw fin side
G1 X107.88 Y98.78 E53.4155 F1500 ; Draw fin side
G1 X112.12 Y98.77 F1500 ; Move to start of fin
G1 X115.15 Y97.02 E53.5555 F1500 ; Draw fin side
G1 X116.14 Y102.23 E53.7674 F1500 ; Draw fin side
G1 X112.12 Y98.77 E53.9793 F1500 ; Draw fin side
; Layer 22
G1 Z4.40 F300 ; Move to layer height
G1 X113.50 Y100.00 F1500 ; Move to start of cylinder
G1 X113.50 Y100.00 F1500 ; Move to start of circle
G1 X113.47 Y100.44 E53.9969 F1500 ; Draw circle segment
G1 X113.39 Y100.87 E54.0145 F1500 ; Draw circle segment
G1 X113.25 Y101.29 E54.0321 F1500 ; Draw circle segment
G1 X113.07 Y101.69 E54.0497 F1500 ; Draw circle segment
G1 X112.83 Y102.06 E54.0672 F1500 ; Draw circle segment
G1 X112.55 Y102.40 E54.0848 F1500 ; Draw circle segment
G1 X112.23 Y102.70 E54.1024 F1500 ; Draw circle segment
G1 X111.88 Y102.96 E54.1200 F1500 ; Draw circle segment
G1 X111.49 Y103.17 E54.1376 F1500 ; Draw circle segment
G1 X111.08 Y103.33 E54.1551 F1500 ; Draw circle segment
G1 X110.66 Y103.44 E54.1727 F1500 ; Draw circle segment
G1 X110.22 Y103.49 E54.1903 F1500 ; Draw circle segment
G1 X109.78 Y103.49 E54.2079 F1500 ; Draw circle segment
G1 X109.34 Y103.44 E54.2255 F1500 ; Draw circle segment
G1 X108.92 Y103.33 E54.2431 F1500 ; Draw circle segment
G1 X108.51 Y103.17 E54.2606 F1500 ; Draw circle segment
G1 X108.12 Y102.96 E54.2782 F1500 ; Draw circle segment
G1 X107.77 Y102.70 E54.2958 F1500 ; Draw circle segment
G1 X107.45 Y102.40 E54.3134 F1500 ; Draw circle segment
G1 X107.17 Y102.06 E54.3310 F1500 ; Draw circle segment
G1 X106.93 Y101.69 E54.3485 F1500 ; Draw circle segment
G1 X106.75 Y101.29 E54.3661 F1500 ; Draw circle segment
G1 X106.61 Y100.87 E54.3837 F1500 ; Draw circle segment
G1 X106.53 Y100.44 E54.4013 F1500 ; Draw circle segment
G1 X106.50 Y100.00 E54.4189 F1500 ; Draw circle segment
G1 X106.53 Y99.56 E54.4364 F1500 ; Draw circle segment
G1 X106.61 Y99.13 E54.4540 F1500 ; Draw circle segment
G1 X106.75 Y98.71 E54.4716 F1500 ; Draw circle segment
G1 X106.93 Y98.31 E54.4892 F1500 ; Draw circle segment
G1 X107.17 Y97.94 E54.5068 F1500 ; Draw circle segment
G1 X107.45 Y97.60 E54.5244 F1500 ; Draw circle segment
G1 X107.77 Y97.30 E54.5419 F1500 ; Draw circle segment
G1 X108.12 Y97.04 E54.5595 F1500 ; Draw circle segment
G1 X108.51 Y96.83 E54.5771 F1500 ; Draw circle segment
G1 X108.92 Y96.67 E54.5947 F1500 ; Draw circle segment
G1 X109.34 Y96.56 E54.6123 F1500 ; Draw circle segment
G1 X109.78 Y96.51 E54.6298 F1500 ; Draw circle segment
G1 X110.22 Y96.51 E54.6474 F1500 ; Draw circle segment
G1 X110.66 Y96.56 E54.6650 F1500 ; Draw circle segment
G1 X111.08 Y96.67 E54.6826 F1500 ; Draw circle segment
G1 X111.49 Y96.83 E54.7002 F1500 ; Draw circle segment
G1 X111.88 Y97.04 E54.7178 F1500 ; Draw circle segment
G1 X112.23 Y97.30 E54.7353 F1500 ; Draw circle segment
G1 X112.55 Y97.60 E54.7529 F1500 ; Draw circle segment
G1 X112.83 Y97.94 E54.7705 F1500 ; Draw circle segment
G1 X113.07 Y98.31 E54.7881 F1500 ; Draw circle segment
G1 X113.25 Y98.71 E54.8057 F1500 ; Draw circle segment
G1 X113.39 Y99.13 E54.8232 F1500 ; Draw circle segment
G1 X113.47 Y99.56 E54.8408 F1500 ; Draw circle segment
G1 X113.50 Y100.00 E54.8584 F1500 ; Draw circle segment
G1 X110.00 Y102.45 F1500 ; Move to start of fin
G1 X110.00 Y105.95 E54.9984 F1500 ; Draw fin side
G1 X105.00 Y104.20 E55.2103 F1500 ; Draw fin side
G1 X110.00 Y102.45 E55.4222 F1500 ; Draw fin side
G1 X107.88 Y98.78 F1500 ; Move to start of fin
G1 X104.84 Y97.03 E55.5622 F1500 ; Draw fin side
G1 X108.86 Y93.57 E55.7741 F1500 ; Draw fin side
G1 X107.88 Y98.78 E55.9860 F1500 ; Draw fin side
G1 X112.12 Y98.77 F1500 ; Move to start of fin
G1 X115.15 Y97.02 E56.1260 F1500 ; Draw fin side
G1 X116.14 Y102.23 E56.3379 F1500 ; Draw fin side
G1 X112.12 Y98.77 E56.5498 F1500 ; Draw fin side
; Layer 23
G1 Z4.60 F300 ; Move to layer height
G1 X113.50 Y100.00 F1500 ; Move to start of cylinder
G1 X113.50 Y100.00 F1500 ; Move to start of circle
G1 X113.47 Y100.44 E56.5674 F1500 ; Draw circle segment
G1 X113.39 Y100.87 E56.5849 F1500 ; Draw circle segment
G1 X113.25 Y101.29 E56.6025 F1500 ; Draw circle segment
G1 X113.07 Y101.69 E56.6201 F1500 ; Draw circle segment
G1 X112.83 Y102.06 E56.6377 F1500 ; Draw circle segment
G1 X112.55 Y102.40 E56.6553 F1500 ; Draw circle segment
G1 X112.23 Y102.70 E56.6728 F1500 ; Draw circle segment
G1 X111.88 Y102.96 E56.6904 F1500 ; Draw circle segment
G1 X111.49 Y103.17 E56.7080 F1500 ; Draw circle segment
G1 X111.08 Y103.33 E56.7256 F1500 ; Draw circle segment
G1 X110.66 Y103.44 E56.7432 F1500 ; Draw circle segment
G1 X110.22 Y103.49 E56.7608 F1500 ; Draw circle segment
G1 X109.78 Y103.49 E56.7783 F1500 ; Draw circle segment
G1 X109.34 Y103.44 E56.7959 F1500 ; Draw circle segment
G1 X108.92 Y103.33 E56.8135 F1500 ; Draw circle segment
G1 X108.51 Y103.17 E56.8311 F1500 ; Draw circle segment
G1 X108.12 Y102.96 E56.8487 F1500 ; Draw circle segment
G1 X107.77 Y102.70 E56.8662 F1500 ; Draw circle segment
G1 X107.45 Y102.40 E56.8838 F1500 ; Draw circle segment
G1 X107.17 Y102.06 E56.9014 F1500 ; Draw circle segment
G1 X106.93 Y101.69 E56.9190 F1500 ; Draw circle segment
G1 X106.75 Y101.29 E56.9366 F1500 ; Draw circle segment
G1 X106.61 Y100.87 E56.9541 F1500 ; Draw circle segment
G1 X106.53 Y100.44 E56.9717 F1500 ; Draw circle segment
G1 X106.50 Y100.00 E56.9893 F1500 ; Draw circle segment
G1 X106.53 Y99.56 E57.0069 F1500 ; Draw circle segment
G1 X106.61 Y99.13 E57.0245 F1500 ; Draw circle segment
G1 X106.75 Y98.71 E57.0421 F1500 ; Draw circle segment
G1 X106.93 Y98.31 E57.0596 F1500 ; Draw circle segment
G1 X107.17 Y97.94 E57.0772 F1500 ; Draw circle segment
G1 X107.45 Y97.60 E57.0948 F1500 ; Draw circle segment
G1 X107.77 Y97.30 E57.1124 F1500 ; Draw circle segment
G1 X108.12 Y97.04 E57.1300 F1500 ; Draw circle segment
G1 X108.51 Y96.83 E57.1475 F1500 ; Draw circle segment
G1 X108.92 Y96.67 E57.1651 F1500 ; Draw circle segment
G1 X109.34 Y96.56 E57.1827 F1500 ; Draw circle segment
G1 X109.78 Y96.51 E57.2003 F1500 ; Draw circle segment
G1 X110.22 Y96.51 E57.2179 F1500 ; Draw circle segment
G1 X110.66 Y96.56 E57.2355 F1500 ; Draw circle segment
G1 X111.08 Y96.67 E57.2530 F1500 ; Draw circle segment
G1 X111.49 Y96.83 E57.2706 F1500 ; Draw circle segment
G1 X111.88 Y97.04 E57.2882 F1500 ; Draw circle segment
G1 X112.23 Y97.30 E57.3058 F1500 ; Draw circle segment
G1 X112.55 Y97.60 E57.3234 F1500 ; Draw circle segment
G1 X112.83 Y97.94 E57.3409 F1500 ; Draw circle segment
G1 X113.07 Y98.31 E57.3585 F1500 ; Draw circle segment
G1 X113.25 Y98.71 E57.3761 F1500 ; Draw circle segment
G1 X113.39 Y99.13 E57.3937 F1500 ; Draw circle segment
G1 X113.47 Y99.56 E57.4113 F1500 ; Draw circle segment
G1 X113.50 Y100.00 E57.4288 F1500 ; Draw circle segment
G1 X110.00 Y102.45 F1500 ; Move to start of fin
G1 X110.00 Y105.95 E57.5688 F1500 ; Draw fin side
G1 X105.00 Y104.20 E57.7807 F1500 ; Draw fin side
G1 X110.00 Y102.45 E57.9926 F1500 ; Draw fin side
G1 X107.88 Y98.78 F1500 ; Move to start of fin
G1 X104.84 Y97.03 E58.1326 F1500 ; Draw fin side
G1 X108.86 Y93.57 E58.3445 F1500 ; Draw fin side
G1 X107.88 Y98.78 E58.5564 F1500 ; Draw fin side
G1 X112.12 Y98.77 F1500 ; Move to start of fin
G1 X115.15 Y97.02 E58.6964 F1500 ; Draw fin side
G1 X116.14 Y102.23 E58.9083 F1500 ; Draw fin side
G1 X112.12 Y98.77 E59.1202 F1500 ; Draw fin side
; Layer 24
G1 Z4.80 F300 ; Move to layer height
G1 X113.50 Y100.00 F1500 ; Move to start of cylinder
G1 X113.50 Y100.00 F1500 ; Move to start of circle
G1 X113.47 Y100.44 E59.1378 F1500 ; Draw circle segment
G1 X113.39 Y100.87 E59.1554 F1500 ; Draw circle segment
G1 X113.25 Y101.29 E59.1730 F1500 ; Draw circle segment
G1 X113.07 Y101.69 E59.1905 F1500 ; Draw circle segment
G1 X112.83 Y102.06 E59.2081 F1500 ; Draw circle segment
G1 X112.55 Y102.40 E59.2257 F1500 ; Draw circle segment
G1 X112.23 Y102.70 E59.2433 F1500 ; Draw circle segment
G1 X111.88 Y102.96 E59.2609 F1500 ; Draw circle segment
G1 X111.49 Y103.17 E59.2785 F1500 ; Draw circle segment
G1 X111.08 Y103.33 E59.2960 F1500 ; Draw circle segment
G1 X110.66 Y103.44 E59.3136 F1500 ; Draw circle segment
G1 X110.22 Y103.49 E59.3312 F1500 ; Draw circle segment
G1 X109.78 Y103.49 E59.3488 F1500 ; Draw circle segment
G1 X109.34 Y103.44 E59.3664 F1500 ; Draw circle segment
G1 X108.92 Y103.33 E59.3839 F1500 ; Draw circle segment
G1 X108.51 Y103.17 E59.4015 F1500 ; Draw circle segment
G1 X108.12 Y102.96 E59.4191 F1500 ; Draw circle segment
G1 X107.77 Y102.70 E59.4367 F1500 ; Draw circle segment
G1 X107.45 Y102.40 E59.4543 F1500 ; Draw circle segment
G1 X107.17 Y102.06 E59.4718 F1500 ; Draw circle segment
G1 X106.93 Y101.69 E59.4894 F1500 ; Draw circle segment
G1 X106.75 Y101.29 E59.5070 F1500 ; Draw circle segment
G1 X106.61 Y100.87 E59.5246 F1500 ; Draw circle segment
G1 X106.53 Y100.44 E59.5422 F1500 ; Draw circle segment
G1 X106.50 Y100.00 E59.5598 F1500 ; Draw circle segment
G1 X106.53 Y99.56 E59.5773 F1500 ; Draw circle segment
G1 X106.61 Y99.13 E59.5949 F1500 ; Draw circle segment
G1 X106.75 Y98.71 E59.6125 F1500 ; Draw circle segment
G1 X106.93 Y98.31 E59.6301 F1500 ; Draw circle segment
G1 X107.17 Y97.94 E59.6477 F1500 ; Draw circle segment
G1 X107.45 Y97.60 E59.6652 F1500 ; Draw circle segment
G1 X107.77 Y97.30 E59.6828 F1500 ; Draw circle segment
G1 X108.12 Y97.04 E59.7004 F1500 ; Draw circle segment
G1 X108.51 Y96.83 E59.7180 F1500 ; Draw circle segment
G1 X108.92 Y96.67 E59.7356 F1500 ; Draw circle segment
G1 X109.34 Y96.56 E59.7532 F1500 ; Draw circle segment
G1 X109.78 Y96.51 E59.7707 F1500 ; Draw circle segment
G1 X110.22 Y96.51 E59.7883 F1500 ; Draw circle segment
G1 X110.66 Y96.56 E59.8059 F1500 ; Draw circle segment
G1 X111.08 Y96.67 E59.8235 F1500 ; Draw circle segment
G1 X111.49 Y96.83 E59.8411 F1500 ; Draw circle segment
G1 X111.88 Y97.04 E59.8586 F1500 ; Draw circle segment
G1 X112.23 Y97.30 E59.8762 F1500 ; Draw circle segment
G1 X112.55 Y97.60 E59.8938 F1500 ; Draw circle segment
G1 X112.83 Y97.94 E59.9114 F1500 ; Draw circle segment
G1 X113.07 Y98.31 E59.9290 F1500 ; Draw circle segment
G1 X113.25 Y98.71 E59.9465 F1500 ; Draw circle segment
G1 X113.39 Y99.13 E59.9641 F1500 ; Draw circle segment
G1 X113.47 Y99.56 E59.9817 F1500 ; Draw circle segment
G1 X113.50 Y100.00 E59.9993 F1500 ; Draw circle segment
G1 X110.00 Y102.45 F1500 ; Move to start of fin
G1 X110.00 Y105.95 E60.1393 F1500 ; Draw fin side
G1 X105.00 Y104.20 E60.3512 F1500 ; Draw fin side
G1 X110.00 Y102.45 E60.5631 F1500 ; Draw fin side
G1 X107.88 Y98.78 F1500 ; Move to start of fin
G1 X104.84 Y97.03 E60.7031 F1500 ; Draw fin side
G1 X108.86 Y93.57 E60.9150 F1500 ; Draw fin side
G1 X107.88 Y98.78 E61.1269 F1500 ; Draw fin side
G1 X112.12 Y98.77 F1500 ; Move to start of fin
G1 X115.15 Y97.02 E61.2669 F1500 ; Draw fin side
G1 X116.14 Y102.23 E61.4788 F1500 ; Draw fin side
G1 X112.12 Y98.77 E61.6907 F1500 ; Draw fin side
; Layer 25
G1 Z5.00 F300 ; Move to layer height
G1 X113.50 Y100.00 F1500 ; Move to start of cylinder
G1 X113.50 Y100.00 F1500 ; Move to start of circle
G1 X113.47 Y100.44 E61.7082 F1500 ; Draw circle segment
G1 X113.39 Y100.87 E61.7258 F1500 ; Draw circle segment
G1 X113.25 Y101.29 E61.7434 F1500 ; Draw circle segment
G1 X113.07 Y101.69 E61.7610 F1500 ; Draw circle segment
G1 X112.83 Y102.06 E61.7786 F1500 ; Draw circle segment
G1 X112.55 Y102.40 E61.7962 F1500 ; Draw circle segment
G1 X112.23 Y102.70 E61.8137 F1500 ; Draw circle segment
G1 X111.88 Y102.96 E61.8313 F1500 ; Draw circle segment
G1 X111.49 Y103.17 E61.8489 F1500 ; Draw circle segment
G1 X111.08 Y103.33 E61.8665 F1500 ; Draw circle segment
G1 X110.66 Y103.44 E61.8841 F1500 ; Draw circle segment
G1 X110.22 Y103.49 E61.9016 F1500 ; Draw circle segment
G1 X109.78 Y103.49 E61.9192 F1500 ; Draw circle segment
G1 X109.34 Y103.44 E61.9368 F1500 ; Draw circle segment
G1 X108.92 Y103.33 E61.9544 F1500 ; Draw circle segment
G1 X108.51 Y103.17 E61.9720 F1500 ; Draw circle segment
G1 X108.12 Y102.96 E61.9896 F1500 ; Draw circle segment
G1 X107.77 Y102.70 E62.0071 F1500 ; Draw circle segment
G1 X107.45 Y102.40 E62.0247 F1500 ; Draw circle segment
G1 X107.17 Y102.06 E62.0423 F1500 ; Draw circle segment
G1 X106.93 Y101.69 E62.0599 F1500 ; Draw circle segment
G1 X106.75 Y101.29 E62.0775 F1500 ; Draw circle segment
G1 X106.61 Y100.87 E62.0950 F1500 ; Draw circle segment
G1 X106.53 Y100.44 E62.1126 F1500 ; Draw circle segment
G1 X106.50 Y100.00 E62.1302 F1500 ; Draw circle segment
G1 X106.53 Y99.56 E62.1478 F1500 ; Draw circle segment
G1 X106.61 Y99.13 E62.1654 F1500 ; Draw circle segment
G1 X106.75 Y98.71 E62.1829 F1500 ; Draw circle segment
G1 X106.93 Y98.31 E62.2005 F1500 ; Draw circle segment
G1 X107.17 Y97.94 E62.2181 F1500 ; Draw circle segment
G1 X107.45 Y97.60 E62.2357 F1500 ; Draw circle segment
G1 X107.77 Y97.30 E62.2533 F1500 ; Draw circle segment
G1 X108.12 Y97.04 E62.2709 F1500 ; Draw circle segment
G1 X108.51 Y96.83 E62.2884 F1500 ; Draw circle segment
G1 X108.92 Y96.67 E62.3060 F1500 ; Draw circle segment
G1 X109.34 Y96.56 E62.3236 F1500 ; Draw circle segment
G1 X109.78 Y96.51 E62.3412 F1500 ; Draw circle segment
G1 X110.22 Y96.51 E62.3588 F1500 ; Draw circle segment
G1 X110.66 Y96.56 E62.3763 F1500 ; Draw circle segment
G1 X111.08 Y96.67 E62.3939 F1500 ; Draw circle segment
G1 X111.49 Y96.83 E62.4115 F1500 ; Draw circle segment
G1 X111.88 Y97.04 E62.4291 F1500 ; Draw circle segment
G1 X112.23 Y97.30 E62.4467 F1500 ; Draw circle segment
G1 X112.55 Y97.60 E62.4642 F1500 ; Draw circle segment
G1 X112.83 Y97.94 E62.4818 F1500 ; Draw circle segment
G1 X113.07 Y98.31 E62.4994 F1500 ; Draw circle segment
G1 X113.25 Y98.71 E62.5170 F1500 ; Draw circle segment
G1 X113.39 Y99.13 E62.5346 F1500 ; Draw circle segment
G1 X113.47 Y99.56 E62.5522 F1500 ; Draw circle segment
G1 X113.50 Y100.00 E62.5697 F1500 ; Draw circle segment
G1 X110.00 Y102.45 F1500 ; Move to start of fin
G1 X110.00 Y105.95 E62.7097 F1500 ; Draw fin side
G1 X105.00 Y104.20 E62.9216 F1500 ; Draw fin side
G1 X110.00 Y102.45 E63.1335 F1500 ; Draw fin side
G1 X107.88 Y98.78 F1500 ; Move to start of fin
G1 X104.84 Y97.03 E63.2735 F1500 ; Draw fin side
G1 X108.86 Y93.57 E63.4854 F1500 ; Draw fin side
G1 X107.88 Y98.78 E63.6973 F1500 ; Draw fin side
G1 X112.12 Y98.77 F1500 ; Move to start of fin
G1 X115.15 Y97.02 E63.8373 F1500 ; Draw fin side
G1 X116.14 Y102.23 E64.0492 F1500 ; Draw fin side
G1 X112.12 Y98.77 E64.2611 F1500 ; Draw fin side
; Layer 26
G1 Z5.20 F300 ; Move to layer height
G1 X113.50 Y100.00 F1500 ; Move to start of cylinder
G1 X113.50 Y100.00 F1500 ; Move to start of circle
G1 X113.47 Y100.44 E64.2787 F1500 ; Draw circle segment
G1 X113.39 Y100.87 E64.2963 F1500 ; Draw circle segment
G1 X113.25 Y101.29 E64.3139 F1500 ; Draw circle segment
G1 X113.07 Y101.69 E64.3314 F1500 ; Draw circle segment
G1 X112.83 Y102.06 E64.3490 F1500 ; Draw circle segment
G1 X112.55 Y102.40 E64.3666 F1500 ; Draw circle segment
G1 X112.23 Y102.70 E64.3842 F1500 ; Draw circle segment
G1 X111.88 Y102.96 E64.4018 F1500 ; Draw circle segment
G1 X111.49 Y103.17 E64.4193 F1500 ; Draw circle segment
G1 X111.08 Y103.33 E64.4369 F1500 ; Draw circle segment
G1 X110.66 Y103.44 E64.4545 F1500 ; Draw circle segment
G1 X110.22 Y103.49 E64.4721 F1500 ; Draw circle segment
G1 X109.78 Y103.49 E64.4897 F1500 ; Draw circle segment
G1 X109.34 Y103.44 E64.5073 F1500 ; Draw circle segment
G1 X108.92 Y103.33 E64.5248 F1500 ; Draw circle segment
G1 X108.51 Y103.17 E64.5424 F1500 ; Draw circle segment
G1 X108.12 Y102.96 E64.5600 F1500 ; Draw circle segment
G1 X107.77 Y102.70 E64.5776 F1500 ; Draw circle segment
G1 X107.45 Y102.40 E64.5952 F1500 ; Draw circle segment
G1 X107.17 Y102.06 E64.6127 F1500 ; Draw circle segment
G1 X106.93 Y101.69 E64.6303 F1500 ; Draw circle segment
G1 X106.75 Y101.29 E64.6479 F1500 ; Draw circle segment
G1 X106.61 Y100.87 E64.6655 F1500 ; Draw circle segment
G1 X106.53 Y100.44 E64.6831 F1500 ; Draw circle segment
G1 X106.50 Y100.00 E64.7006 F1500 ; Draw circle segment
G1 X106.53 Y99.56 E64.7182 F1500 ; Draw circle segment
G1 X106.61 Y99.13 E64.7358 F1500 ; Draw circle segment
G1 X106.75 Y98.71 E64.7534 F1500 ; Draw circle segment
G1 X106.93 Y98.31 E64.7710 F1500 ; Draw circle segment
G1 X107.17 Y97.94 E64.7886 F1500 ; Draw circle segment
G1 X107.45 Y97.60 E64.8061 F1500 ; Draw circle segment
G1 X107.77 Y97.30 E64.8237 F1500 ; Draw circle segment
G1 X108.12 Y97.04 E64.8413 F1500 ; Draw circle segment
G1 X108.51 Y96.83 E64.8589 F1500 ; Draw circle segment
G1 X108.92 Y96.67 E64.8765 F1500 ; Draw circle segment
G1 X109.34 Y96.56 E64.8940 F1500 ; Draw circle segment
G1 X109.78 Y96.51 E64.9116 F1500 ; Draw circle segment
G1 X110.22 Y96.51 E64.9292 F1500 ; Draw circle segment
G1 X110.66 Y96.56 E64.9468 F1500 ; Draw circle segment
G1 X111.08 Y96.67 E64.9644 F1500 ; Draw circle segment
G1 X111.49 Y96.83 E64.9819 F1500 ; Draw circle segment
G1 X111.88 Y97.04 E64.9995 F1500 ; Draw circle segment
G1 X112.23 Y97.30 E65.0171 F1500 ; Draw circle segment
G1 X112.55 Y97.60 E65.0347 F1500 ; Draw circle segment
G1 X112.83 Y97.94 E65.0523 F1500 ; Draw circle segment
G1 X113.07 Y98.31 E65.0699 F1500 ; Draw circle segment
G1 X113.25 Y98.71 E65.0874 F1500 ; Draw circle segment
G1 X113.39 Y99.13 E65.1050 F1500 ; Draw circle segment
G1 X113.47 Y99.56 E65.1226 F1500 ; Draw circle segment
G1 X113.50 Y100.00 E65.1402 F1500 ; Draw circle segment
; Layer 27
G1 Z5.40 F300 ; Move to layer height
G1 X113.50 Y100.00 F1500 ; Move to start of cylinder
G1 X113.50 Y100.00 F1500 ; Move to start of circle
G1 X113.47 Y100.44 E65.1578 F1500 ; Draw circle segment
G1 X113.39 Y100.87 E65.1753 F1500 ; Draw circle segment
G1 X113.25 Y101.29 E65.1929 F1500 ; Draw circle segment
G1 X113.07 Y101.69 E65.2105 F1500 ; Draw circle segment
G1 X112.83 Y102.06 E65.2281 F1500 ; Draw circle segment
G1 X112.55 Y102.40 E65.2457 F1500 ; Draw circle segment
G1 X112.23 Y102.70 E65.2632 F1500 ; Draw circle segment
G1 X111.88 Y102.96 E65.2808 F1500 ; Draw circle segment
G1 X111.49 Y103.17 E65.2984 F1500 ; Draw circle segment
G1 X111.08 Y103.33 E65.3160 F1500 ; Draw circle segment
G1 X110.66 Y103.44 E65.3336 F1500 ; Draw circle segment
G1 X110.22 Y103.49 E65.3512 F1500 ; Draw circle segment
G1 X109.78 Y103.49 E65.3687 F1500 ; Draw circle segment
G1 X109.34 Y103.44 E65.3863 F1500 ; Draw circle segment
G1 X108.92 Y103.33 E65.4039 F1500 ; Draw circle segment
G1 X108.51 Y103.17 E65.4215 F1500 ; Draw circle segment
G1 X108.12 Y102.96 E65.4391 F1500 ; Draw circle segment
G1 X107.77 Y102.70 E65.4566 F1500 ; Draw circle segment
G1 X107.45 Y102.40 E65.4742 F1500 ; Draw circle segment
G1 X107.17 Y102.06 E65.4918 F1500 ; Draw circle segment
G1 X106.93 Y101.69 E65.5094 F1500 ; Draw circle segment
G1 X106.75 Y101.29 E65.5270 F1500 ; Draw circle segment
G1 X106.61 Y100.87 E65.5446 F1500 ; Draw circle segment
G1 X106.53 Y100.44 E65.5621 F1500 ; Draw circle segment
G1 X106.50 Y100.00 E65.5797 F1500 ; Draw circle segment
G1 X106.53 Y99.56 E65.5973 F1500 ; Draw circle segment
G1 X106.61 Y99.13 E65.6149 F1500 ; Draw circle segment
G1 X106.75 Y98.71 E65.6325 F1500 ; Draw circle segment
G1 X106.93 Y98.31 E65.6500 F1500 ; Draw circle segment
G1 X107.17 Y97.94 E65.6676 F1500 ; Draw circle segment
G1 X107.45 Y97.60 E65.6852 F1500 ; Draw circle segment
G1 X107.77 Y97.30 E65.7028 F1500 ; Draw circle segment
G1 X108.12 Y97.04 E65.7204 F1500 ; Draw circle segment
G1 X108.51 Y96.83 E65.7379 F1500 ; Draw circle segment
G1 X108.92 Y96.67 E65.7555 F1500 ; Draw circle segment
G1 X109.34 Y96.56 E65.7731 F1500 ; Draw circle segment
G1 X109.78 Y96.51 E65.7907 F1500 ; Draw circle segment
G1 X110.22 Y96.51 E65.8083 F1500 ; Draw circle segment
G1 X110.66 Y96.56 E65.8259 F1500 ; Draw circle segment
G1 X111.08 Y96.67 E65.8434 F1500 ; Draw circle segment
G1 X111.49 Y96.83 E65.8610 F1500 ; Draw circle segment
G1 X111.88 Y97.04 E65.8786 F1500 ; Draw circle segment
G1 X112.23 Y97.30 E65.8962 F1500 ; Draw circle segment
G1 X112.55 Y97.60 E65.9138 F1500 ; Draw circle segment
G1 X112.83 Y97.94 E65.9313 F1500 ; Draw circle segment
G1 X113.07 Y98.31 E65.9489 F1500 ; Draw circle segment
G1 X113.25 Y98.71 E65.9665 F1500 ; Draw circle segment
G1 X113.39 Y99.13 E65.9841 F1500 ; Draw circle segment
G1 X113.47 Y99.56 E66.0017 F1500 ; Draw circle segment
G1 X113.50 Y100.00 E66.0192 F1500 ; Draw circle segment
; Layer 28
G1 Z5.60 F300 ; Move to layer height
G1 X113.50 Y100.00 F1500 ; Move to start of cylinder
G1 X113.50 Y100.00 F1500 ; Move to start of circle
G1 X113.47 Y100.44 E66.0368 F1500 ; Draw circle segment
G1 X113.39 Y100.87 E66.0544 F1500 ; Draw circle segment
G1 X113.25 Y101.29 E66.0720 F1500 ; Draw circle segment
G1 X113.07 Y101.69 E66.0896 F1500 ; Draw circle segment
G1 X112.83 Y102.06 E66.1072 F1500 ; Draw circle segment
G1 X112.55 Y102.40 E66.1247 F1500 ; Draw circle segment
G1 X112.23 Y102.70 E66.1423 F1500 ; Draw circle segment
G1 X111.88 Y102.96 E66.1599 F1500 ; Draw circle segment
G1 X111.49 Y103.17 E66.1775 F1500 ; Draw circle segment
G1 X111.08 Y103.33 E66.1951 F1500 ; Draw circle segment
G1 X110.66 Y103.44 E66.2126 F1500 ; Draw circle segment
G1 X110.22 Y103.49 E66.2302 F1500 ; Draw circle segment
G1 X109.78 Y103.49 E66.2478 F1500 ; Draw circle segment
G1 X109.34 Y103.44 E66.2654 F1500 ; Draw circle segment
G1 X108.92 Y103.33 E66.2830 F1500 ; Draw circle segment
G1 X108.51 Y103.17 E66.3005 F1500 ; Draw circle segment
G1 X108.12 Y102.96 E66.3181 F1500 ; Draw circle segment
G1 X107.77 Y102.70 E66.3357 F1500 ; Draw circle segment
G1 X107.45 Y102.40 E66.3533 F1500 ; Draw circle segment
G1 X107.17 Y102.06 E66.3709 F1500 ; Draw circle segment
G1 X106.93 Y101.69 E66.3885 F1500 ; Draw circle segment
G1 X106.75 Y101.29 E66.4060 F1500 ; Draw circle segment
G1 X106.61 Y100.87 E66.4236 F1500 ; Draw circle segment
G1 X106.53 Y100.44 E66.4412 F1500 ; Draw circle segment
G1 X106.50 Y100.00 E66.4588 F1500 ; Draw circle segment
G1 X106.53 Y99.56 E66.4764 F1500 ; Draw circle segment
G1 X106.61 Y99.13 E66.4939 F1500 ; Draw circle segment
G1 X106.75 Y98.71 E66.5115 F1500 ; Draw circle segment
G1 X106.93 Y98.31 E66.5291 F1500 ; Draw circle segment
G1 X107.17 Y97.94 E66.5467 F1500 ; Draw circle segment
G1 X107.45 Y97.60 E66.5643 F1500 ; Draw circle segment
G1 X107.77 Y97.30 E66.5818 F1500 ; Draw circle segment
G1 X108.12 Y97.04 E66.5994 F1500 ; Draw circle segment
G1 X108.51 Y96.83 E66.6170 F1500 ; Draw circle segment
G1 X108.92 Y96.67 E66.6346 F1500 ; Draw circle segment
G1 X109.34 Y96.56 E66.6522 F1500 ; Draw circle segment
G1 X109.78 Y96.51 E66.6698 F1500 ; Draw circle segment
G1 X110.22 Y96.51 E66.6873 F1500 ; Draw circle segment
G1 X110.66 Y96.56 E66.7049 F1500 ; Draw circle segment
G1 X111.08 Y96.67 E66.7225 F1500 ; Draw circle segment
G1 X111.49 Y96.83 E66.7401 F1500 ; Draw circle segment
G1 X111.88 Y97.04 E66.7577 F1500 ; Draw circle segment
G1 X112.23 Y97.30 E66.7752 F1500 ; Draw circle segment
G1 X112.55 Y97.60 E66.7928 F1500 ; Draw circle segment
G1 X112.83 Y97.94 E66.8104 F1500 ; Draw circle segment
G1 X113.07 Y98.31 E66.8280 F1500 ; Draw circle segment
G1 X113.25 Y98.71 E66.8456 F1500 ; Draw circle segment
G1 X113.39 Y99.13 E66.8632 F1500 ; Draw circle segment
G1 X113.47 Y99.56 E66.8807 F1500 ; Draw circle segment
G1 X113.50 Y100.00 E66.8983 F1500 ; Draw circle segment
; Layer 29
G1 Z5.80 F300 ; Move to layer height
G1 X113.50 Y100.00 F1500 ; Move to start of cylinder
G1 X113.50 Y100.00 F1500 ; Move to start of circle
G1 X113.47 Y100.44 E66.9159 F1500 ; Draw circle segment
G1 X113.39 Y100.87 E66.9335 F1500 ; Draw circle segment
G1 X113.25 Y101.29 E66.9511 F1500 ; Draw circle segment
G1 X113.07 Y101.69 E66.9686 F1500 ; Draw circle segment
G1 X112.83 Y102.06 E66.9862 F1500 ; Draw circle segment
G1 X112.55 Y102.40 E67.0038 F1500 ; Draw circle segment
G1 X112.23 Y102.70 E67.0214 F1500 ; Draw circle segment
G1 X111.88 Y102.96 E67.0390 F1500 ; Draw circle segment
G1 X111.49 Y103.17 E67.0565 F1500 ; Draw circle segment
G1 X111.08 Y103.33 E67.0741 F1500 ; Draw circle segment
G1 X110.66 Y103.44 E67.0917 F1500 ; Draw circle segment
G1 X110.22 Y103.49 E67.1093 F1500 ; Draw circle segment
G1 X109.78 Y103.49 E67.1269 F1500 ; Draw circle segment
G1 X109.34 Y103.44 E67.1445 F1500 ; Draw circle segment
G1 X108.92 Y103.33 E67.1620 F1500 ; Draw circle segment
G1 X108.51 Y103.17 E67.1796 F1500 ; Draw circle segment
G1 X108.12 Y102.96 E67.1972 F1500 ; Draw circle segment
G1 X107.77 Y102.70 E67.2148 F1500 ; Draw circle segment
G1 X107.45 Y102.40 E67.2324 F1500 ; Draw circle segment
G1 X107.17 Y102.06 E67.2499 F1500 ; Draw circle segment
G1 X106.93 Y101.69 E67.2675 F1500 ; Draw circle segment
G1 X106.75 Y101.29 E67.2851 F1500 ; Draw circle segment
G1 X106.61 Y100.87 E67.3027 F1500 ; Draw circle segment
G1 X106.53 Y100.44 E67.3203 F1500 ; Draw circle segment
G1 X106.50 Y100.00 E67.3378 F1500 ; Draw circle segment
G1 X106.53 Y99.56 E67.3554 F1500 ; Draw circle segment
G1 X106.61 Y99.13 E67.3730 F1500 ; Draw circle segment
G1 X106.75 Y98.71 E67.3906 F1500 ; Draw circle segment
G1 X106.93 Y98.31 E67.4082 F1500 ; Draw circle segment
G1 X107.17 Y97.94 E67.4258 F1500 ; Draw circle segment
G1 X107.45 Y97.60 E67.4433 F1500 ; Draw circle segment
G1 X107.77 Y97.30 E67.4609 F1500 ; Draw circle segment
G1 X108.12 Y97.04 E67.4785 F1500 ; Draw circle segment
G1 X108.51 Y96.83 E67.4961 F1500 ; Draw circle segment
G1 X108.92 Y96.67 E67.5137 F1500 ; Draw circle segment
G1 X109.34 Y96.56 E67.5312 F1500 ; Draw circle segment
G1 X109.78 Y96.51 E67.5488 F1500 ; Draw circle segment
G1 X110.22 Y96.51 E67.5664 F1500 ; Draw circle segment
G1 X110.66 Y96.56 E67.5840 F1500 ; Draw circle segment
G1 X111.08 Y96.67 E67.6016 F1500 ; Draw circle segment
G1 X111.49 Y96.83 E67.6191 F1500 ; Draw circle segment
G1 X111.88 Y97.04 E67.6367 F1500 ; Draw circle segment
G1 X112.23 Y97.30 E67.6543 F1500 ; Draw circle segment
G1 X112.55 Y97.60 E67.6719 F1500 ; Draw circle segment
G1 X112.83 Y97.94 E67.6895 F1500 ; Draw circle segment
G1 X113.07 Y98.31 E67.7071 F1500 ; Draw circle segment
G1 X113.25 Y98.71 E67.7246 F1500 ; Draw circle segment
G1 X113.39 Y99.13 E67.7422 F1500 ; Draw circle segment
G1 X113.47 Y99.56 E67.7598 F1500 ; Draw circle segment
G1 X113.50 Y100.00 E67.7774 F1500 ; Draw circle segment
; Layer 30
G1 Z6.00 F300 ; Move to layer height
G1 X113.50 Y100.00 F1500 ; Move to start of cylinder
G1 X113.50 Y100.00 F1500 ; Move to start of circle
G1 X113.47 Y100.44 E67.7950 F1500 ; Draw circle segment
G1 X113.39 Y100.87 E67.8125 F1500 ; Draw circle segment
G1 X113.25 Y101.29 E67.8301 F1500 ; Draw circle segment
G1 X113.07 Y101.69 E67.8477 F1500 ; Draw circle segment
G1 X112.83 Y102.06 E67.8653 F1500 ; Draw circle segment
G1 X112.55 Y102.40 E67.8829 F1500 ; Draw circle segment
G1 X112.23 Y102.70 E67.9005 F1500 ; Draw circle segment
G1 X111.88 Y102.96 E67.9180 F1500 ; Draw circle segment
G1 X111.49 Y103.17 E67.9356 F1500 ; Draw circle segment
G1 X111.08 Y103.33 E67.9532 F1500 ; Draw circle segment
G1 X110.66 Y103.44 E67.9708 F1500 ; Draw circle segment
G1 X110.22 Y103.49 E67.9884 F1500 ; Draw circle segment
G1 X109.78 Y103.49 E68.0059 F1500 ; Draw circle segment
G1 X109.34 Y103.44 E68.0235 F1500 ; Draw circle segment
G1 X108.92 Y103.33 E68.0411 F1500 ; Draw circle segment
G1 X108.51 Y103.17 E68.0587 F1500 ; Draw circle segment
G1 X108.12 Y102.96 E68.0763 F1500 ; Draw circle segment
G1 X107.77 Y102.70 E68.0938 F1500 ; Draw circle segment
G1 X107.45 Y102.40 E68.1114 F1500 ; Draw circle segment
G1 X107.17 Y102.06 E68.1290 F1500 ; Draw circle segment
G1 X106.93 Y101.69 E68.1466 F1500 ; Draw circle segment
G1 X106.75 Y101.29 E68.1642 F1500 ; Draw circle segment
G1 X106.61 Y100.87 E68.1818 F1500 ; Draw circle segment
G1 X106.53 Y100.44 E68.1993 F1500 ; Draw circle segment
G1 X106.50 Y100.00 E68.2169 F1500 ; Draw circle segment
G1 X106.53 Y99.56 E68.2345 F1500 ; Draw circle segment
G1 X106.61 Y99.13 E68.2521 F1500 ; Draw circle segment
G1 X106.75 Y98.71 E68.2697 F1500 ; Draw circle segment
G1 X106.93 Y98.31 E68.2872 F1500 ; Draw circle segment
G1 X107.17 Y97.94 E68.3048 F1500 ; Draw circle segment
G1 X107.45 Y97.60 E68.3224 F1500 ; Draw circle segment
G1 X107.77 Y97.30 E68.3400 F1500 ; Draw circle segment
G1 X108.12 Y97.04 E68.3576 F1500 ; Draw circle segment
G1 X108.51 Y96.83 E68.3751 F1500 ; Draw circle segment
G1 X108.92 Y96.67 E68.3927 F1500 ; Draw circle segment
G1 X109.34 Y96.56 E68.4103 F1500 ; Draw circle segment
G1 X109.78 Y96.51 E68.4279 F1500 ; Draw circle segment
G1 X110.22 Y96.51 E68.4455 F1500 ; Draw circle segment
G1 X110.66 Y96.56 E68.4631 F1500 ; Draw circle segment
G1 X111.08 Y96.67 E68.4806 F1500 ; Draw circle segment
G1 X111.49 Y96.83 E68.4982 F1500 ; Draw circle segment
G1 X111.88 Y97.04 E68.5158 F1500 ; Draw circle segment
G1 X112.23 Y97.30 E68.5334 F1500 ; Draw circle segment
G1 X112.55 Y97.60 E68.5510 F1500 ; Draw circle segment
G1 X112.83 Y97.94 E68.5685 F1500 ; Draw circle segment
G1 X113.07 Y98.31 E68.5861 F1500 ; Draw circle segment
G1 X113.25 Y98.71 E68.6037 F1500 ; Draw circle segment
G1 X113.39 Y99.13 E68.6213 F1500 ; Draw circle segment
G1 X113.47 Y99.56 E68.6389 F1500 ; Draw circle segment
G1 X113.50 Y100.00 E68.6564 F1500 ; Draw circle segment
; Layer 31
G1 Z6.20 F300 ; Move to layer height
G1 X113.50 Y100.00 F1500 ; Move to start of cylinder
G1 X113.50 Y100.00 F1500 ; Move to start of circle
G1 X113.47 Y100.44 E68.6740 F1500 ; Draw circle segment
G1 X113.39 Y100.87 E68.6916 F1500 ; Draw circle segment
G1 X113.25 Y101.29 E68.7092 F1500 ; Draw circle segment
G1 X113.07 Y101.69 E68.7268 F1500 ; Draw circle segment
G1 X112.83 Y102.06 E68.7444 F1500 ; Draw circle segment
G1 X112.55 Y102.40 E68.7619 F1500 ; Draw circle segment
G1 X112.23 Y102.70 E68.7795 F1500 ; Draw circle segment
G1 X111.88 Y102.96 E68.7971 F1500 ; Draw circle segment
G1 X111.49 Y103.17 E68.8147 F1500 ; Draw circle segment
G1 X111.08 Y103.33 E68.8323 F1500 ; Draw circle segment
G1 X110.66 Y103.44 E68.8498 F1500 ; Draw circle segment
G1 X110.22 Y103.49 E68.8674 F1500 ; Draw circle segment
G1 X109.78 Y103.49 E68.8850 F1500 ; Draw circle segment
G1 X109.34 Y103.44 E68.9026 F1500 ; Draw circle segment
G1 X108.92 Y103.33 E68.9202 F1500 ; Draw circle segment
G1 X108.51 Y103.17 E68.9377 F1500 ; Draw circle segment
G1 X108.12 Y102.96 E68.9553 F1500 ; Draw circle segment
G1 X107.77 Y102.70 E68.9729 F1500 ; Draw circle segment
G1 X107.45 Y102.40 E68.9905 F1500 ; Draw circle segment
G1 X107.17 Y102.06 E69.0081 F1500 ; Draw circle segment
G1 X106.93 Y101.69 E69.0257 F1500 ; Draw circle segment
G1 X106.75 Y101.29 E69.0432 F1500 ; Draw circle segment
G1 X106.61 Y100.87 E69.0608 F1500 ; Draw circle segment
G1 X106.53 Y100.44 E69.0784 F1500 ; Draw circle segment
G1 X106.50 Y100.00 E69.0960 F1500 ; Draw circle segment
G1 X106.53 Y99.56 E69.1136 F1500 ; Draw circle segment
G1 X106.61 Y99.13 E69.1311 F1500 ; Draw circle segment
G1 X106.75 Y98.71 E69.1487 F1500 ; Draw circle segment
G1 X106.93 Y98.31 E69.1663 F1500 ; Draw circle segment
G1 X107.17 Y97.94 E69.1839 F1500 ; Draw circle segment
G1 X107.45 Y97.60 E69.2015 F1500 ; Draw circle segment
G1 X107.77 Y97.30 E69.2191 F1500 ; Draw circle segment
G1 X108.12 Y97.04 E69.2366 F1500 ; Draw circle segment
G1 X108.51 Y96.83 E69.2542 F1500 ; Draw circle segment
G1 X108.92 Y96.67 E69.2718 F1500 ; Draw circle segment
G1 X109.34 Y96.56 E69.2894 F1500 ; Draw circle segment
G1 X109.78 Y96.51 E69.3070 F1500 ; Draw circle segment
G1 X110.22 Y96.51 E69.3245 F1500 ; Draw circle segment
G1 X110.66 Y96.56 E69.3421 F1500 ; Draw circle segment
G1 X111.08 Y96.67 E69.3597 F1500 ; Draw circle segment
G1 X111.49 Y96.83 E69.3773 F1500 ; Draw circle segment
G1 X111.88 Y97.04 E69.3949 F1500 ; Draw circle segment
G1 X112.23 Y97.30 E69.4124 F1500 ; Draw circle segment
G1 X112.55 Y97.60 E69.4300 F1500 ; Draw circle segment
G1 X112.83 Y97.94 E69.4476 F1500 ; Draw circle segment
G1 X113.07 Y98.31 E69.4652 F1500 ; Draw circle segment
G1 X113.25 Y98.71 E69.4828 F1500 ; Draw circle segment
G1 X113.39 Y99.13 E69.5004 F1500 ; Draw circle segment
G1 X113.47 Y99.56 E69.5179 F1500 ; Draw circle segment
G1 X113.50 Y100.00 E69.5355 F1500 ; Draw circle segment
; Layer 32
G1 Z6.40 F300 ; Move to layer height
G1 X113.50 Y100.00 F1500 ; Move to start of cylinder
G1 X113.50 Y100.00 F1500 ; Move to start of circle
G1 X113.47 Y100.44 E69.5531 F1500 ; Draw circle segment
G1 X113.39 Y100.87 E69.5707 F1500 ; Draw circle segment
G1 X113.25 Y101.29 E69.5883 F1500 ; Draw circle segment
G1 X113.07 Y101.69 E69.6058 F1500 ; Draw circle segment
G1 X112.83 Y102.06 E69.6234 F1500 ; Draw circle segment
G1 X112.55 Y102.40 E69.6410 F1500 ; Draw circle segment
G1 X112.23 Y102.70 E69.6586 F1500 ; Draw circle segment
G1 X111.88 Y102.96 E69.6762 F1500 ; Draw circle segment
G1 X111.49 Y103.17 E69.6937 F1500 ; Draw circle segment
G1 X111.08 Y103.33 E69.7113 F1500 ; Draw circle segment
G1 X110.66 Y103.44 E69.7289 F1500 ; Draw circle segment
G1 X110.22 Y103.49 E69.7465 F1500 ; Draw circle segment
G1 X109.78 Y103.49 E69.7641 F1500 ; Draw circle segment
G1 X109.34 Y103.44 E69.7817 F1500 ; Draw circle segment
G1 X108.92 Y103.33 E69.7992 F1500 ; Draw circle segment
G1 X108.51 Y103.17 E69.8168 F1500 ; Draw circle segment
G1 X108.12 Y102.96 E69.8344 F1500 ; Draw circle segment
G1 X107.77 Y102.70 E69.8520 F1500 ; Draw circle segment
G1 X107.45 Y102.40 E69.8696 F1500 ; Draw circle segment
G1 X107.17 Y102.06 E69.8871 F1500 ; Draw circle segment
G1 X106.93 Y101.69 E69.9047 F1500 ; Draw circle segment
G1 X106.75 Y101.29 E69.9223 F1500 ; Draw circle segment
G1 X106.61 Y100.87 E69.9399 F1500 ; Draw circle segment
G1 X106.53 Y100.44 E69.9575 F1500 ; Draw circle segment
G1 X106.50 Y100.00 E69.9750 F1500 ; Draw circle segment
G1 X106.53 Y99.56 E69.9926 F1500 ; Draw circle segment
G1 X106.61 Y99.13 E70.0102 F1500 ; Draw circle segment
G1 X106.75 Y98.71 E70.0278 F1500 ; Draw circle segment
G1 X106.93 Y98.31 E70.0454 F1500 ; Draw circle segment
G1 X107.17 Y97.94 E70.0630 F1500 ; Draw circle segment
G1 X107.45 Y97.60 E70.0805 F1500 ; Draw circle segment
G1 X107.77 Y97.30 E70.0981 F1500 ; Draw circle segment
G1 X108.12 Y97.04 E70.1157 F1500 ; Draw circle segment
G1 X108.51 Y96.83 E70.1333 F1500 ; Draw circle segment
G1 X108.92 Y96.67 E70.1509 F1500 ; Draw circle segment
G1 X109.34 Y96.56 E70.1684 F1500 ; Draw circle segment
G1 X109.78 Y96.51 E70.1860 F1500 ; Draw circle segment
G1 X110.22 Y96.51 E70.2036 F1500 ; Draw circle segment
G1 X110.66 Y96.56 E70.2212 F1500 ; Draw circle segment
G1 X111.08 Y96.67 E70.2388 F1500 ; Draw circle segment
G1 X111.49 Y96.83 E70.2564 F1500 ; Draw circle segment
G1 X111.88 Y97.04 E70.2739 F1500 ; Draw circle segment
G1 X112.23 Y97.30 E70.2915 F1500 ; Draw circle segment
G1 X112.55 Y97.60 E70.3091 F1500 ; Draw circle segment
G1 X112.83 Y97.94 E70.3267 F1500 ; Draw circle segment
G1 X113.07 Y98.31 E70.3443 F1500 ; Draw circle segment
G1 X113.25 Y98.71 E70.3618 F1500 ; Draw circle segment
G1 X113.39 Y99.13 E70.3794 F1500 ; Draw circle segment
G1 X113.47 Y99.56 E70.3970 F1500 ; Draw circle segment
G1 X113.50 Y100.00 E70.4146 F1500 ; Draw circle segment
; Layer 33
G1 Z6.60 F300 ; Move to layer height
G1 X113.50 Y100.00 F1500 ; Move to start of cylinder
G1 X113.50 Y100.00 F1500 ; Move to start of circle
G1 X113.47 Y100.44 E70.4322 F1500 ; Draw circle segment
G1 X113.39 Y100.87 E70.4497 F1500 ; Draw circle segment
G1 X113.25 Y101.29 E70.4673 F1500 ; Draw circle segment
G1 X113.07 Y101.69 E70.4849 F1500 ; Draw circle segment
G1 X112.83 Y102.06 E70.5025 F1500 ; Draw circle segment
G1 X112.55 Y102.40 E70.5201 F1500 ; Draw circle segment
G1 X112.23 Y102.70 E70.5377 F1500 ; Draw circle segment
G1 X111.88 Y102.96 E70.5552 F1500 ; Draw circle segment
G1 X111.49 Y103.17 E70.5728 F1500 ; Draw circle segment
G1 X111.08 Y103.33 E70.5904 F1500 ; Draw circle segment
G1 X110.66 Y103.44 E70.6080 F1500 ; Draw circle segment
G1 X110.22 Y103.49 E70.6256 F1500 ; Draw circle segment
G1 X109.78 Y103.49 E70.6431 F1500 ; Draw circle segment
G1 X109.34 Y103.44 E70.6607 F1500 ; Draw circle segment
G1 X108.92 Y103.33 E70.6783 F1500 ; Draw circle segment
G1 X108.51 Y103.17 E70.6959 F1500 ; Draw circle segment
G1 X108.12 Y102.96 E70.7135 F1500 ; Draw circle segment
G1 X107.77 Y102.70 E70.7310 F1500 ; Draw circle segment
G1 X107.45 Y102.40 E70.7486 F1500 ; Draw circle segment
G1 X107.17 Y102.06 E70.7662 F1500 ; Draw circle segment
G1 X106.93 Y101.69 E70.7838 F1500 ; Draw circle segment
G1 X106.75 Y101.29 E70.8014 F1500 ; Draw circle segment
G1 X106.61 Y100.87 E70.8190 F1500 ; Draw circle segment
G1 X106.53 Y100.44 E70.8365 F1500 ; Draw circle segment
G1 X106.50 Y100.00 E70.8541 F1500 ; Draw circle segment
G1 X106.53 Y99.56 E70.8717 F1500 ; Draw circle segment
G1 X106.61 Y99.13 E70.8893 F1500 ; Draw circle segment
G1 X106.75 Y98.71 E70.9069 F1500 ; Draw circle segment
G1 X106.93 Y98.31 E70.9244 F1500 ; Draw circle segment
G1 X107.17 Y97.94 E70.9420 F1500 ; Draw circle segment
G1 X107.45 Y97.60 E70.9596 F1500 ; Draw circle segment
G1 X107.77 Y97.30 E70.9772 F1500 ; Draw circle segment
G1 X108.12 Y97.04 E70.9948 F1500 ; Draw circle segment
G1 X108.51 Y96.83 E71.0123 F1500 ; Draw circle segment
G1 X108.92 Y96.67 E71.0299 F1500 ; Draw circle segment
G1 X109.34 Y96.56 E71.0475 F1500 ; Draw circle segment
G1 X109.78 Y96.51 E71.0651 F1500 ; Draw circle segment
G1 X110.22 Y96.51 E71.0827 F1500 ; Draw circle segment
G1 X110.66 Y96.56 E71.1003 F1500 ; Draw circle segment
G1 X111.08 Y96.67 E71.1178 F1500 ; Draw circle segment
G1 X111.49 Y96.83 E71.1354 F1500 ; Draw circle segment
G1 X111.88 Y97.04 E71.1530 F1500 ; Draw circle segment
G1 X112.23 Y97.30 E71.1706 F1500 ; Draw circle segment
G1 X112.55 Y97.60 E71.1882 F1500 ; Draw circle segment
G1 X112.83 Y97.94 E71.2057 F1500 ; Draw circle segment
G1 X113.07 Y98.31 E71.2233 F1500 ; Draw circle segment
G1 X113.25 Y98.71 E71.2409 F1500 ; Draw circle segment
G1 X113.39 Y99.13 E71.2585 F1500 ; Draw circle segment
G1 X113.47 Y99.56 E71.2761 F1500 ; Draw circle segment
G1 X113.50 Y100.00 E71.2937 F1500 ; Draw circle segment
; Layer 34
G1 Z6.80 F300 ; Move to layer height
G1 X113.50 Y100.00 F1500 ; Move to start of cylinder
G1 X113.50 Y100.00 F1500 ; Move to start of circle
G1 X113.47 Y100.44 E71.3112 F1500 ; Draw circle segment
G1 X113.39 Y100.87 E71.3288 F1500 ; Draw circle segment
G1 X113.25 Y101.29 E71.3464 F1500 ; Draw circle segment
G1 X113.07 Y101.69 E71.3640 F1500 ; Draw circle segment
G1 X112.83 Y102.06 E71.3816 F1500 ; Draw circle segment
G1 X112.55 Y102.40 E71.3991 F1500 ; Draw circle segment
G1 X112.23 Y102.70 E71.4167 F1500 ; Draw circle segment
G1 X111.88 Y102.96 E71.4343 F1500 ; Draw circle segment
G1 X111.49 Y103.17 E71.4519 F1500 ; Draw circle segment
G1 X111.08 Y103.33 E71.4695 F1500 ; Draw circle segment
G1 X110.66 Y103.44 E71.4870 F1500 ; Draw circle segment
G1 X110.22 Y103.49 E71.5046 F1500 ; Draw circle segment
G1 X109.78 Y103.49 E71.5222 F1500 ; Draw circle segment
G1 X109.34 Y103.44 E71.5398 F1500 ; Draw circle segment
G1 X108.92 Y103.33 E71.5574 F1500 ; Draw circle segment
G1 X108.51 Y103.17 E71.5750 F1500 ; Draw circle segment
G1 X108.12 Y102.96 E71.5925 F1500 ; Draw circle segment
G1 X107.77 Y102.70 E71.6101 F1500 ; Draw circle segment
G1 X107.45 Y102.40 E71.6277 F1500 ; Draw circle segment
G1 X107.17 Y102.06 E71.6453 F1500 ; Draw circle segment
G1 X106.93 Y101.69 E71.6629 F1500 ; Draw circle segment
G1 X106.75 Y101.29 E71.6804 F1500 ; Draw circle segment
G1 X106.61 Y100.87 E71.6980 F1500 ; Draw circle segment
G1 X106.53 Y100.44 E71.7156 F1500 ; Draw circle segment
G1 X106.50 Y100.00 E71.7332 F1500 ; Draw circle segment
G1 X106.53 Y99.56 E71.7508 F1500 ; Draw circle segment
G1 X106.61 Y99.13 E71.7683 F1500 ; Draw circle segment
G1 X106.75 Y98.71 E71.7859 F1500 ; Draw circle segment
G1 X106.93 Y98.31 E71.8035 F1500 ; Draw circle segment
G1 X107.17 Y97.94 E71.8211 F1500 ; Draw circle segment
G1 X107.45 Y97.60 E71.8387 F1500 ; Draw circle segment
G1 X107.77 Y97.30 E71.8563 F1500 ; Draw circle segment
G1 X108.12 Y97.04 E71.8738 F1500 ; Draw circle segment
G1 X108.51 Y96.83 E71.8914 F1500 ; Draw circle segment
G1 X108.92 Y96.67 E71.9090 F1500 ; Draw circle segment
G1 X109.34 Y96.56 E71.9266 F1500 ; Draw circle segment
G1 X109.78 Y96.51 E71.9442 F1500 ; Draw circle segment
G1 X110.22 Y96.51 E71.9617 F1500 ; Draw circle segment
G1 X110.66 Y96.56 E71.9793 F1500 ; Draw circle segment
G1 X111.08 Y96.67 E71.9969 F1500 ; Draw circle segment
G1 X111.49 Y96.83 E72.0145 F1500 ; Draw circle segment
G1 X111.88 Y97.04 E72.0321 F1500 ; Draw circle segment
G1 X112.23 Y97.30 E72.0496 F1500 ; Draw circle segment
G1 X112.55 Y97.60 E72.0672 F1500 ; Draw circle segment
G1 X112.83 Y97.94 E72.0848 F1500 ; Draw circle segment
G1 X113.07 Y98.31 E72.1024 F1500 ; Draw circle segment
G1 X113.25 Y98.71 E72.1200 F1500 ; Draw circle segment
G1 X113.39 Y99.13 E72.1376 F1500 ; Draw circle segment
G1 X113.47 Y99.56 E72.1551 F1500 ; Draw circle segment
G1 X113.50 Y100.00 E72.1727 F1500 ; Draw circle segment
; Layer 35
G1 Z7.00 F300 ; Move to layer height
G1 X113.50 Y100.00 F1500 ; Move to start of cylinder
G1 X113.50 Y100.00 F1500 ; Move to start of circle
G1 X113.47 Y100.44 E72.1903 F1500 ; Draw circle segment
G1 X113.39 Y100.87 E72.2079 F1500 ; Draw circle segment
G1 X113.25 Y101.29 E72.2255 F1500 ; Draw circle segment
G1 X113.07 Y101.69 E72.2430 F1500 ; Draw circle segment
G1 X112.83 Y102.06 E72.2606 F1500 ; Draw circle segment
G1 X112.55 Y102.40 E72.2782 F1500 ; Draw circle segment
G1 X112.23 Y102.70 E72.2958 F1500 ; Draw circle segment
G1 X111.88 Y102.96 E72.3134 F1500 ; Draw circle segment
G1 X111.49 Y103.17 E72.3309 F1500 ; Draw circle segment
G1 X111.08 Y103.33 E72.3485 F1500 ; Draw circle segment
G1 X110.66 Y103.44 E72.3661 F1500 ; Draw circle segment
G1 X110.22 Y103.49 E72.3837 F1500 ; Draw circle segment
G1 X109.78 Y103.49 E72.4013 F1500 ; Draw circle segment
G1 X109.34 Y103.44 E72.4189 F1500 ; Draw circle segment
G1 X108.92 Y103.33 E72.4364 F1500 ; Draw circle segment
G1 X108.51 Y103.17 E72.4540 F1500 ; Draw circle segment
G1 X108.12 Y102.96 E72.4716 F1500 ; Draw circle segment
G1 X107.77 Y102.70 E72.4892 F1500 ; Draw circle segment
G1 X107.45 Y102.40 E72.5068 F1500 ; Draw circle segment
G1 X107.17 Y102.06 E72.5243 F1500 ; Draw circle segment
G1 X106.93 Y101.69 E72.5419 F1500 ; Draw circle segment
G1 X106.75 Y101.29 E72.5595 F1500 ; Draw circle segment
G1 X106.61 Y100.87 E72.5771 F1500 ; Draw circle segment
G1 X106.53 Y100.44 E72.5947 F1500 ; Draw circle segment
G1 X106.50 Y100.00 E72.6123 F1500 ; Draw circle segment
G1 X106.53 Y99.56 E72.6298 F1500 ; Draw circle segment
G1 X106.61 Y99.13 E72.6474 F1500 ; Draw circle segment
G1 X106.75 Y98.71 E72.6650 F1500 ; Draw circle segment
G1 X106.93 Y98.31 E72.6826 F1500 ; Draw circle segment
G1 X107.17 Y97.94 E72.7002 F1500 ; Draw circle segment
G1 X107.45 Y97.60 E72.7177 F1500 ; Draw circle segment
G1 X107.77 Y97.30 E72.7353 F1500 ; Draw circle segment
G1 X108.12 Y97.04 E72.7529 F1500 ; Draw circle segment
G1 X108.51 Y96.83 E72.7705 F1500 ; Draw circle segment
G1 X108.92 Y96.67 E72.7881 F1500 ; Draw circle segment
G1 X109.34 Y96.56 E72.8056 F1500 ; Draw circle segment
G1 X109.78 Y96.51 E72.8232 F1500 ; Draw circle segment
G1 X110.22 Y96.51 E72.8408 F1500 ; Draw circle segment
G1 X110.66 Y96.56 E72.8584 F1500 ; Draw circle segment
G1 X111.08 Y96.67 E72.8760 F1500 ; Draw circle segment
G1 X111.49 Y96.83 E72.8936 F1500 ; Draw circle segment
G1 X111.88 Y97.04 E72.9111 F1500 ; Draw circle segment
G1 X112.23 Y97.30 E72.9287 F1500 ; Draw circle segment
G1 X112.55 Y97.60 E72.9463 F1500 ; Draw circle segment
G1 X112.83 Y97.94 E72.9639 F1500 ; Draw circle segment
G1 X113.07 Y98.31 E72.9815 F1500 ; Draw circle segment
G1 X113.25 Y98.71 E72.9990 F1500 ; Draw circle segment
G1 X113.39 Y99.13 E73.0166 F1500 ; Draw circle segment
G1 X113.47 Y99.56 E73.0342 F1500 ; Draw circle segment
G1 X113.50 Y100.00 E73.0518 F1500 ; Draw circle segment
; Layer 36
G1 Z7.20 F300 ; Move to layer height
G1 X113.50 Y100.00 F1500 ; Move to start of cylinder
G1 X113.50 Y100.00 F1500 ; Move to start of circle
G1 X113.47 Y100.44 E73.0694 F1500 ; Draw circle segment
G1 X113.39 Y100.87 E73.0869 F1500 ; Draw circle segment
G1 X113.25 Y101.29 E73.1045 F1500 ; Draw circle segment
G1 X113.07 Y101.69 E73.1221 F1500 ; Draw circle segment
G1 X112.83 Y102.06 E73.1397 F1500 ; Draw circle segment
G1 X112.55 Y102.40 E73.1573 F1500 ; Draw circle segment
G1 X112.23 Y102.70 E73.1749 F1500 ; Draw circle segment
G1 X111.88 Y102.96 E73.1924 F1500 ; Draw circle segment
G1 X111.49 Y103.17 E73.2100 F1500 ; Draw circle segment
G1 X111.08 Y103.33 E73.2276 F1500 ; Draw circle segment
G1 X110.66 Y103.44 E73.2452 F1500 ; Draw circle segment
G1 X110.22 Y103.49 E73.2628 F1500 ; Draw circle segment
G1 X109.78 Y103.49 E73.2803 F1500 ; Draw circle segment
G1 X109.34 Y103.44 E73.2979 F1500 ; Draw circle segment
G1 X108.92 Y103.33 E73.3155 F1500 ; Draw circle segment
G1 X108.51 Y103.17 E73.3331 F1500 ; Draw circle segment
G1 X108.12 Y102.96 E73.3507 F1500 ; Draw circle segment
G1 X107.77 Y102.70 E73.3682 F1500 ; Draw circle segment
G1 X107.45 Y102.40 E73.3858 F1500 ; Draw circle segment
G1 X107.17 Y102.06 E73.4034 F1500 ; Draw circle segment
G1 X106.93 Y101.69 E73.4210 F1500 ; Draw circle segment
G1 X106.75 Y101.29 E73.4386 F1500 ; Draw circle segment
G1 X106.61 Y100.87 E73.4562 F1500 ; Draw circle segment
G1 X106.53 Y100.44 E73.4737 F1500 ; Draw circle segment
G1 X106.50 Y100.00 E73.4913 F1500 ; Draw circle segment
G1 X106.53 Y99.56 E73.5089 F1500 ; Draw circle segment
G1 X106.61 Y99.13 E73.5265 F1500 ; Draw circle segment
G1 X106.75 Y98.71 E73.5441 F1500 ; Draw circle segment
G1 X106.93 Y98.31 E73.5616 F1500 ; Draw circle segment
G1 X107.17 Y97.94 E73.5792 F1500 ; Draw circle segment
G1 X107.45 Y97.60 E73.5968 F1500 ; Draw circle segment
G1 X107.77 Y97.30 E73.6144 F1500 ; Draw circle segment
G1 X108.12 Y97.04 E73.6320 F1500 ; Draw circle segment
G1 X108.51 Y96.83 E73.6496 F1500 ; Draw circle segment
G1 X108.92 Y96.67 E73.6671 F1500 ; Draw circle segment
G1 X109.34 Y96.56 E73.6847 F1500 ; Draw circle segment
G1 X109.78 Y96.51 E73.7023 F1500 ; Draw circle segment
G1 X110.22 Y96.51 E73.7199 F1500 ; Draw circle segment
G1 X110.66 Y96.56 E73.7375 F1500 ; Draw circle segment
G1 X111.08 Y96.67 E73.7550 F1500 ; Draw circle segment
G1 X111.49 Y96.83 E73.7726 F1500 ; Draw circle segment
G1 X111.88 Y97.04 E73.7902 F1500 ; Draw circle segment
G1 X112.23 Y97.30 E73.8078 F1500 ; Draw circle segment
G1 X112.55 Y97.60 E73.8254 F1500 ; Draw circle segment
G1 X112.83 Y97.94 E73.8429 F1500 ; Draw circle segment
G1 X113.07 Y98.31 E73.8605 F1500 ; Draw circle segment
G1 X113.25 Y98.71 E73.8781 F1500 ; Draw circle segment
G1 X113.39 Y99.13 E73.8957 F1500 ; Draw circle segment
G1 X113.47 Y99.56 E73.9133 F1500 ; Draw circle segment
G1 X113.50 Y100.00 E73.9309 F1500 ; Draw circle segment
; Layer 37
G1 Z7.40 F300 ; Move to layer height
G1 X113.50 Y100.00 F1500 ; Move to start of cylinder
G1 X113.50 Y100.00 F1500 ; Move to start of circle
G1 X113.47 Y100.44 E73.9484 F1500 ; Draw circle segment
G1 X113.39 Y100.87 E73.9660 F1500 ; Draw circle segment
G1 X113.25 Y101.29 E73.9836 F1500 ; Draw circle segment
G1 X113.07 Y101.69 E74.0012 F1500 ; Draw circle segment
G1 X112.83 Y102.06 E74.0188 F1500 ; Draw circle segment
G1 X112.55 Y102.40 E74.0363 F1500 ; Draw circle segment
G1 X112.23 Y102.70 E74.0539 F1500 ; Draw circle segment
G1 X111.88 Y102.96 E74.0715 F1500 ; Draw circle segment
G1 X111.49 Y103.17 E74.0891 F1500 ; Draw circle segment
G1 X111.08 Y103.33 E74.1067 F1500 ; Draw circle segment
G1 X110.66 Y103.44 E74.1242 F1500 ; Draw circle segment
G1 X110.22 Y103.49 E74.1418 F1500 ; Draw circle segment
G1 X109.78 Y103.49 E74.1594 F1500 ; Draw circle segment
G1 X109.34 Y103.44 E74.1770 F1500 ; Draw circle segment
G1 X108.92 Y103.33 E74.1946 F1500 ; Draw circle segment
G1 X108.51 Y103.17 E74.2122 F1500 ; Draw circle segment
G1 X108.12 Y102.96 E74.2297 F1500 ; Draw circle segment
G1 X107.77 Y102.70 E74.2473 F1500 ; Draw circle segment
G1 X107.45 Y102.40 E74.2649 F1500 ; Draw circle segment
G1 X107.17 Y102.06 E74.2825 F1500 ; Draw circle segment
G1 X106.93 Y101.69 E74.3001 F1500 ; Draw circle segment
G1 X106.75 Y101.29 E74.3176 F1500 ; Draw circle segment
G1 X106.61 Y100.87 E74.3352 F1500 ; Draw circle segment
G1 X106.53 Y100.44 E74.3528 F1500 ; Draw circle segment
G1 X106.50 Y100.00 E74.3704 F1500 ; Draw circle segment
G1 X106.53 Y99.56 E74.3880 F1500 ; Draw circle segment
G1 X106.61 Y99.13 E74.4055 F1500 ; Draw circle segment
G1 X106.75 Y98.71 E74.4231 F1500 ; Draw circle segment
G1 X106.93 Y98.31 E74.4407 F1500 ; Draw circle segment
G1 X107.17 Y97.94 E74.4583 F1500 ; Draw circle segment
G1 X107.45 Y97.60 E74.4759 F1500 ; Draw circle segment
G1 X107.77 Y97.30 E74.4935 F1500 ; Draw circle segment
G1 X108.12 Y97.04 E74.5110 F1500 ; Draw circle segment
G1 X108.51 Y96.83 E74.5286 F1500 ; Draw circle segment
G1 X108.92 Y96.67 E74.5462 F1500 ; Draw circle segment
G1 X109.34 Y96.56 E74.5638 F1500 ; Draw circle segment
G1 X109.78 Y96.51 E74.5814 F1500 ; Draw circle segment
G1 X110.22 Y96.51 E74.5989 F1500 ; Draw circle segment
G1 X110.66 Y96.56 E74.6165 F1500 ; Draw circle segment
G1 X111.08 Y96.67 E74.6341 F1500 ; Draw circle segment
G1 X111.49 Y96.83 E74.6517 F1500 ; Draw circle segment
G1 X111.88 Y97.04 E74.6693 F1500 ; Draw circle segment
G1 X112.23 Y97.30 E74.6868 F1500 ; Draw circle segment
G1 X112.55 Y97.60 E74.7044 F1500 ; Draw circle segment
G1 X112.83 Y97.94 E74.7220 F1500 ; Draw circle segment
G1 X113.07 Y98.31 E74.7396 F1500 ; Draw circle segment
G1 X113.25 Y98.71 E74.7572 F1500 ; Draw circle segment
G1 X113.39 Y99.13 E74.7748 F1500 ; Draw circle segment
G1 X113.47 Y99.56 E74.7923 F1500 ; Draw circle segment
G1 X113.50 Y100.00 E74.8099 F1500 ; Draw circle segment
; Layer 38
G1 Z7.60 F300 ; Move to layer height
G1 X113.50 Y100.00 F1500 ; Move to start of cylinder
G1 X113.50 Y100.00 F1500 ; Move to start of circle
G1 X113.47 Y100.44 E74.8275 F1500 ; Draw circle segment
G1 X113.39 Y100.87 E74.8451 F1500 ; Draw circle segment
G1 X113.25 Y101.29 E74.8627 F1500 ; Draw circle segment
G1 X113.07 Y101.69 E74.8802 F1500 ; Draw circle segment
G1 X112.83 Y102.06 E74.8978 F1500 ; Draw circle segment
G1 X112.55 Y102.40 E74.9154 F1500 ; Draw circle segment
G1 X112.23 Y102.70 E74.9330 F1500 ; Draw circle segment
G1 X111.88 Y102.96 E74.9506 F1500 ; Draw circle segment
G1 X111.49 Y103.17 E74.9682 F1500 ; Draw circle segment
G1 X111.08 Y103.33 E74.9857 F1500 ; Draw circle segment
G1 X110.66 Y103.44 E75.0033 F1500 ; Draw circle segment
G1 X110.22 Y103.49 E75.0209 F1500 ; Draw circle segment
G1 X109.78 Y103.49 E75.0385 F1500 ; Draw circle segment
G1 X109.34 Y103.44 E75.0561 F1500 ; Draw circle segment
G1 X108.92 Y103.33 E75.0736 F1500 ; Draw circle segment
G1 X108.51 Y103.17 E75.0912 F1500 ; Draw circle segment
G1 X108.12 Y102.96 E75.1088 F1500 ; Draw circle segment
G1 X107.77 Y102.70 E75.1264 F1500 ; Draw circle segment
G1 X107.45 Y102.40 E75.1440 F1500 ; Draw circle segment
G1 X107.17 Y102.06 E75.1615 F1500 ; Draw circle segment
G1 X106.93 Y101.69 E75.1791 F1500 ; Draw circle segment
G1 X106.75 Y101.29 E75.1967 F1500 ; Draw circle segment
G1 X106.61 Y100.87 E75.2143 F1500 ; Draw circle segment
G1 X106.53 Y100.44 E75.2319 F1500 ; Draw circle segment
G1 X106.50 Y100.00 E75.2495 F1500 ; Draw circle segment
G1 X106.53 Y99.56 E75.2670 F1500 ; Draw circle segment
G1 X106.61 Y99.13 E75.2846 F1500 ; Draw circle segment
G1 X106.75 Y98.71 E75.3022 F1500 ; Draw circle segment
G1 X106.93 Y98.31 E75.3198 F1500 ; Draw circle segment
G1 X107.17 Y97.94 E75.3374 F1500 ; Draw circle segment
G1 X107.45 Y97.60 E75.3549 F1500 ; Draw circle segment
G1 X107.77 Y97.30 E75.3725 F1500 ; Draw circle segment
G1 X108.12 Y97.04 E75.3901 F1500 ; Draw circle segment
G1 X108.51 Y96.83 E75.4077 F1500 ; Draw circle segment
G1 X108.92 Y96.67 E75.4253 F1500 ; Draw circle segment
G1 X109.34 Y96.56 E75.4428 F1500 ; Draw circle segment
G1 X109.78 Y96.51 E75.4604 F1500 ; Draw circle segment
G1 X110.22 Y96.51 E75.4780 F1500 ; Draw circle segment
G1 X110.66 Y96.56 E75.4956 F1500 ; Draw circle segment
G1 X111.08 Y96.67 E75.5132 F1500 ; Draw circle segment
G1 X111.49 Y96.83 E75.5308 F1500 ; Draw circle segment
G1 X111.88 Y97.04 E75.5483 F1500 ; Draw circle segment
G1 X112.23 Y97.30 E75.5659 F1500 ; Draw circle segment
G1 X112.55 Y97.60 E75.5835 F1500 ; Draw circle segment
G1 X112.83 Y97.94 E75.6011 F1500 ; Draw circle segment
G1 X113.07 Y98.31 E75.6187 F1500 ; Draw circle segment
G1 X113.25 Y98.71 E75.6362 F1500 ; Draw circle segment
G1 X113.39 Y99.13 E75.6538 F1500 ; Draw circle segment
G1 X113.47 Y99.56 E75.6714 F1500 ; Draw circle segment
G1 X113.50 Y100.00 E75.6890 F1500 ; Draw circle segment
; Layer 39
G1 Z7.80 F300 ; Move to layer height
G1 X113.50 Y100.00 F1500 ; Move to start of cylinder
G1 X113.50 Y100.00 F1500 ; Move to start of circle
G1 X113.47 Y100.44 E75.7066 F1500 ; Draw circle segment
G1 X113.39 Y100.87 E75.7241 F1500 ; Draw circle segment
G1 X113.25 Y101.29 E75.7417 F1500 ; Draw circle segment
G1 X113.07 Y101.69 E75.7593 F1500 ; Draw circle segment
G1 X112.83 Y102.06 E75.7769 F1500 ; Draw circle segment
G1 X112.55 Y102.40 E75.7945 F1500 ; Draw circle segment
G1 X112.23 Y102.70 E75.8121 F1500 ; Draw circle segment
G1 X111.88 Y102.96 E75.8296 F1500 ; Draw circle segment
G1 X111.49 Y103.17 E75.8472 F1500 ; Draw circle segment
G1 X111.08 Y103.33 E75.8648 F1500 ; Draw circle segment
G1 X110.66 Y103.44 E75.8824 F1500 ; Draw circle segment
G1 X110.22 Y103.49 E75.9000 F1500 ; Draw circle segment
G1 X109.78 Y103.49 E75.9175 F1500 ; Draw circle segment
G1 X109.34 Y103.44 E75.9351 F1500 ; Draw circle segment
G1 X108.92 Y103.33 E75.9527 F1500 ; Draw circle segment
G1 X108.51 Y103.17 E75.9703 F1500 ; Draw circle segment
G1 X108.12 Y102.96 E75.9879 F1500 ; Draw circle segment
G1 X107.77 Y102.70 E76.0055 F1500 ; Draw circle segment
G1 X107.45 Y102.40 E76.0230 F1500 ; Draw circle segment
G1 X107.17 Y102.06 E76.0406 F1500 ; Draw circle segment
G1 X106.93 Y101.69 E76.0582 F1500 ; Draw circle segment
G1 X106.75 Y101.29 E76.0758 F1500 ; Draw circle segment
G1 X106.61 Y100.87 E76.0934 F1500 ; Draw circle segment
G1 X106.53 Y100.44 E76.1109 F1500 ; Draw circle segment
G1 X106.50 Y100.00 E76.1285 F1500 ; Draw circle segment
G1 X106.53 Y99.56 E76.1461 F1500 ; Draw circle segment
G1 X106.61 Y99.13 E76.1637 F1500 ; Draw circle segment
G1 X106.75 Y98.71 E76.1813 F1500 ; Draw circle segment
G1 X106.93 Y98.31 E76.1988 F1500 ; Draw circle segment
G1 X107.17 Y97.94 E76.2164 F1500 ; Draw circle segment
G1 X107.45 Y97.60 E76.2340 F1500 ; Draw circle segment
G1 X107.77 Y97.30 E76.2516 F1500 ; Draw circle segment
G1 X108.12 Y97.04 E76.2692 F1500 ; Draw circle segment
G1 X108.51 Y96.83 E76.2868 F1500 ; Draw circle segment
G1 X108.92 Y96.67 E76.3043 F1500 ; Draw circle segment
G1 X109.34 Y96.56 E76.3219 F1500 ; Draw circle segment
G1 X109.78 Y96.51 E76.3395 F1500 ; Draw circle segment
G1 X110.22 Y96.51 E76.3571 F1500 ; Draw circle segment
G1 X110.66 Y96.56 E76.3747 F1500 ; Draw circle segment
G1 X111.08 Y96.67 E76.3922 F1500 ; Draw circle segment
G1 X111.49 Y96.83 E76.4098 F1500 ; Draw circle segment
G1 X111.88 Y97.04 E76.4274 F1500 ; Draw circle segment
G1 X112.23 Y97.30 E76.4450 F1500 ; Draw circle segment
G1 X112.55 Y97.60 E76.4626 F1500 ; Draw circle segment
G1 X112.83 Y97.94 E76.4801 F1500 ; Draw circle segment
G1 X113.07 Y98.31 E76.4977 F1500 ; Draw circle segment
G1 X113.25 Y98.71 E76.5153 F1500 ; Draw circle segment
G1 X113.39 Y99.13 E76.5329 F1500 ; Draw circle segment
G1 X113.47 Y99.56 E76.5505 F1500 ; Draw circle segment
G1 X113.50 Y100.00 E76.5681 F1500 ; Draw circle segment
; Layer 40
G1 Z8.00 F300 ; Move to layer height
G1 X113.50 Y100.00 F1500 ; Move to start of cylinder
G1 X113.50 Y100.00 F1500 ; Move to start of circle
G1 X113.47 Y100.44 E76.5856 F1500 ; Draw circle segment
G1 X113.39 Y100.87 E76.6032 F1500 ; Draw circle segment
G1 X113.25 Y101.29 E76.6208 F1500 ; Draw circle segment
G1 X113.07 Y101.69 E76.6384 F1500 ; Draw circle segment
G1 X112.83 Y102.06 E76.6560 F1500 ; Draw circle segment
G1 X112.55 Y102.40 E76.6735 F1500 ; Draw circle segment
G1 X112.23 Y102.70 E76.6911 F1500 ; Draw circle segment
G1 X111.88 Y102.96 E76.7087 F1500 ; Draw circle segment
G1 X111.49 Y103.17 E76.7263 F1500 ; Draw circle segment
G1 X111.08 Y103.33 E76.7439 F1500 ; Draw circle segment
G1 X110.66 Y103.44 E76.7614 F1500 ; Draw circle segment
G1 X110.22 Y103.49 E76.7790 F1500 ; Draw circle segment
G1 X109.78 Y103.49 E76.7966 F1500 ; Draw circle segment
G1 X109.34 Y103.44 E76.8142 F1500 ; Draw circle segment
G1 X108.92 Y103.33 E76.8318 F1500 ; Draw circle segment
G1 X108.51 Y103.17 E76.8494 F1500 ; Draw circle segment
G1 X108.12 Y102.96 E76.8669 F1500 ; Draw circle segment
G1 X107.77 Y102.70 E76.8845 F1500 ; Draw circle segment
G1 X107.45 Y102.40 E76.9021 F1500 ; Draw circle segment
G1 X107.17 Y102.06 E76.9197 F1500 ; Draw circle segment
G1 X106.93 Y101.69 E76.9373 F1500 ; Draw circle segment
G1 X106.75 Y101.29 E76.9548 F1500 ; Draw circle segment
G1 X106.61 Y100.87 E76.9724 F1500 ; Draw circle segment
G1 X106.53 Y100.44 E76.9900 F1500 ; Draw circle segment
G1 X106.50 Y100.00 E77.0076 F1500 ; Draw circle segment
G1 X106.53 Y99.56 E77.0252 F1500 ; Draw circle segment
G1 X106.61 Y99.13 E77.0428 F1500 ; Draw circle segment
G1 X106.75 Y98.71 E77.0603 F1500 ; Draw circle segment
G1 X106.93 Y98.31 E77.0779 F1500 ; Draw circle segment
G1 X107.17 Y97.94 E77.0955 F1500 ; Draw circle segment
G1 X107.45 Y97.60 E77.1131 F1500 ; Draw circle segment
G1 X107.77 Y97.30 E77.1307 F1500 ; Draw circle segment
G1 X108.12 Y97.04 E77.1482 F1500 ; Draw circle segment
G1 X108.51 Y96.83 E77.1658 F1500 ; Draw circle segment
G1 X108.92 Y96.67 E77.1834 F1500 ; Draw circle segment
G1 X109.34 Y96.56 E77.2010 F1500 ; Draw circle segment
G1 X109.78 Y96.51 E77.2186 F1500 ; Draw circle segment
G1 X110.22 Y96.51 E77.2361 F1500 ; Draw circle segment
G1 X110.66 Y96.56 E77.2537 F1500 ; Draw circle segment
G1 X111.08 Y96.67 E77.2713 F1500 ; Draw circle segment
G1 X111.49 Y96.83 E77.2889 F1500 ; Draw circle segment
G1 X111.88 Y97.04 E77.3065 F1500 ; Draw circle segment
G1 X112.23 Y97.30 E77.3241 F1500 ; Draw circle segment
G1 X112.55 Y97.60 E77.3416 F1500 ; Draw circle segment
G1 X112.83 Y97.94 E77.3592 F1500 ; Draw circle segment
G1 X113.07 Y98.31 E77.3768 F1500 ; Draw circle segment
G1 X113.25 Y98.71 E77.3944 F1500 ; Draw circle segment
G1 X113.39 Y99.13 E77.4120 F1500 ; Draw circle segment
G1 X113.47 Y99.56 E77.4295 F1500 ; Draw circle segment
G1 X113.50 Y100.00 E77.4471 F1500 ; Draw circle segment
; Layer 41
G1 Z8.20 F300 ; Move to layer height
G1 X113.50 Y100.00 F1500 ; Move to start of cylinder
G1 X113.50 Y100.00 F1500 ; Move to start of circle
G1 X113.47 Y100.44 E77.4647 F1500 ; Draw circle segment
G1 X113.39 Y100.87 E77.4823 F1500 ; Draw circle segment
G1 X113.25 Y101.29 E77.4999 F1500 ; Draw circle segment
G1 X113.07 Y101.69 E77.5174 F1500 ; Draw circle segment
G1 X112.83 Y102.06 E77.5350 F1500 ; Draw circle segment
G1 X112.55 Y102.40 E77.5526 F1500 ; Draw circle segment
G1 X112.23 Y102.70 E77.5702 F1500 ; Draw circle segment
G1 X111.88 Y102.96 E77.5878 F1500 ; Draw circle segment
G1 X111.49 Y103.17 E77.6054 F1500 ; Draw circle segment
G1 X111.08 Y103.33 E77.6229 F1500 ; Draw circle segment
G1 X110.66 Y103.44 E77.6405 F1500 ; Draw circle segment
G1 X110.22 Y103.49 E77.6581 F1500 ; Draw circle segment
G1 X109.78 Y103.49 E77.6757 F1500 ; Draw circle segment
G1 X109.34 Y103.44 E77.6933 F1500 ; Draw circle segment
G1 X108.92 Y103.33 E77.7108 F1500 ; Draw circle segment
G1 X108.51 Y103.17 E77.7284 F1500 ; Draw circle segment
G1 X108.12 Y102.96 E77.7460 F1500 ; Draw circle segment
G1 X107.77 Y102.70 E77.7636 F1500 ; Draw circle segment
G1 X107.45 Y102.40 E77.7812 F1500 ; Draw circle segment
G1 X107.17 Y102.06 E77.7987 F1500 ; Draw circle segment
G1 X106.93 Y101.69 E77.8163 F1500 ; Draw circle segment
G1 X106.75 Y101.29 E77.8339 F1500 ; Draw circle segment
G1 X106.61 Y100.87 E77.8515 F1500 ; Draw circle segment
G1 X106.53 Y100.44 E77.8691 F1500 ; Draw circle segment
G1 X106.50 Y100.00 E77.8867 F1500 ; Draw circle segment
G1 X106.53 Y99.56 E77.9042 F1500 ; Draw circle segment
G1 X106.61 Y99.13 E77.9218 F1500 ; Draw circle segment
G1 X106.75 Y98.71 E77.9394 F1500 ; Draw circle segment
G1 X106.93 Y98.31 E77.9570 F1500 ; Draw circle segment
G1 X107.17 Y97.94 E77.9746 F1500 ; Draw circle segment
G1 X107.45 Y97.60 E77.9921 F1500 ; Draw circle segment
G1 X107.77 Y97.30 E78.0097 F1500 ; Draw circle segment
G1 X108.12 Y97.04 E78.0273 F1500 ; Draw circle segment
G1 X108.51 Y96.83 E78.0449 F1500 ; Draw circle segment
G1 X108.92 Y96.67 E78.0625 F1500 ; Draw circle segment
G1 X109.34 Y96.56 E78.0800 F1500 ; Draw circle segment
G1 X109.78 Y96.51 E78.0976 F1500 ; Draw circle segment
G1 X110.22 Y96.51 E78.1152 F1500 ; Draw circle segment
G1 X110.66 Y96.56 E78.1328 F1500 ; Draw circle segment
G1 X111.08 Y96.67 E78.1504 F1500 ; Draw circle segment
G1 X111.49 Y96.83 E78.1680 F1500 ; Draw circle segment
G1 X111.88 Y97.04 E78.1855 F1500 ; Draw circle segment
G1 X112.23 Y97.30 E78.2031 F1500 ; Draw circle segment
G1 X112.55 Y97.60 E78.2207 F1500 ; Draw circle segment
G1 X112.83 Y97.94 E78.2383 F1500 ; Draw circle segment
G1 X113.07 Y98.31 E78.2559 F1500 ; Draw circle segment
G1 X113.25 Y98.71 E78.2734 F1500 ; Draw circle segment
G1 X113.39 Y99.13 E78.2910 F1500 ; Draw circle segment
G1 X113.47 Y99.56 E78.3086 F1500 ; Draw circle segment
G1 X113.50 Y100.00 E78.3262 F1500 ; Draw circle segment
; Layer 42
G1 Z8.40 F300 ; Move to layer height
G1 X113.50 Y100.00 F1500 ; Move to start of cylinder
G1 X113.50 Y100.00 F1500 ; Move to start of circle
G1 X113.47 Y100.44 E78.3438 F1500 ; Draw circle segment
G1 X113.39 Y100.87 E78.3614 F1500 ; Draw circle segment
G1 X113.25 Y101.29 E78.3789 F1500 ; Draw circle segment
G1 X113.07 Y101.69 E78.3965 F1500 ; Draw circle segment
G1 X112.83 Y102.06 E78.4141 F1500 ; Draw circle segment
G1 X112.55 Y102.40 E78.4317 F1500 ; Draw circle segment
G1 X112.23 Y102.70 E78.4493 F1500 ; Draw circle segment
G1 X111.88 Y102.96 E78.4668 F1500 ; Draw circle segment
G1 X111.49 Y103.17 E78.4844 F1500 ; Draw circle segment
G1 X111.08 Y103.33 E78.5020 F1500 ; Draw circle segment
G1 X110.66 Y103.44 E78.5196 F1500 ; Draw circle segment
G1 X110.22 Y103.49 E78.5372 F1500 ; Draw circle segment
G1 X109.78 Y103.49 E78.5547 F1500 ; Draw circle segment
G1 X109.34 Y103.44 E78.5723 F1500 ; Draw circle segment
G1 X108.92 Y103.33 E78.5899 F1500 ; Draw circle segment
G1 X108.51 Y103.17 E78.6075 F1500 ; Draw circle segment
G1 X108.12 Y102.96 E78.6251 F1500 ; Draw circle segment
G1 X107.77 Y102.70 E78.6427 F1500 ; Draw circle segment
G1 X107.45 Y102.40 E78.6602 F1500 ; Draw circle segment
G1 X107.17 Y102.06 E78.6778 F1500 ; Draw circle segment
G1 X106.93 Y101.69 E78.6954 F1500 ; Draw circle segment
G1 X106.75 Y101.29 E78.7130 F1500 ; Draw circle segment
G1 X106.61 Y100.87 E78.7306 F1500 ; Draw circle segment
G1 X106.53 Y100.44 E78.7481 F1500 ; Draw circle segment
G1 X106.50 Y100.00 E78.7657 F1500 ; Draw circle segment
G1 X106.53 Y99.56 E78.7833 F1500 ; Draw circle segment
G1 X106.61 Y99.13 E78.8009 F1500 ; Draw circle segment
G1 X106.75 Y98.71 E78.8185 F1500 ; Draw circle segment
G1 X106.93 Y98.31 E78.8360 F1500 ; Draw circle segment
G1 X107.17 Y97.94 E78.8536 F1500 ; Draw circle segment
G1 X107.45 Y97.60 E78.8712 F1500 ; Draw circle segment
G1 X107.77 Y97.30 E78.8888 F1500 ; Draw circle segment
G1 X108.12 Y97.04 E78.9064 F1500 ; Draw circle segment
G1 X108.51 Y96.83 E78.9240 F1500 ; Draw circle segment
G1 X108.92 Y96.67 E78.9415 F1500 ; Draw circle segment
G1 X109.34 Y96.56 E78.9591 F1500 ; Draw circle segment
G1 X109.78 Y96.51 E78.9767 F1500 ; Draw circle segment
G1 X110.22 Y96.51 E78.9943 F1500 ; Draw circle segment
G1 X110.66 Y96.56 E79.0119 F1500 ; Draw circle segment
G1 X111.08 Y96.67 E79.0294 F1500 ; Draw circle segment
G1 X111.49 Y96.83 E79.0470 F1500 ; Draw circle segment
G1 X111.88 Y97.04 E79.0646 F1500 ; Draw circle segment
G1 X112.23 Y97.30 E79.0822 F1500 ; Draw circle segment
G1 X112.55 Y97.60 E79.0998 F1500 ; Draw circle segment
G1 X112.83 Y97.94 E79.1173 F1500 ; Draw circle segment
G1 X113.07 Y98.31 E79.1349 F1500 ; Draw circle segment
G1 X113.25 Y98.71 E79.1525 F1500 ; Draw circle segment
G1 X113.39 Y99.13 E79.1701 F1500 ; Draw circle segment
G1 X113.47 Y99.56 E79.1877 F1500 ; Draw circle segment
G1 X113.50 Y100.00 E79.2053 F1500 ; Draw circle segment
; Layer 43
G1 Z8.60 F300 ; Move to layer height
G1 X113.50 Y100.00 F1500 ; Move to start of cylinder
G1 X113.50 Y100.00 F1500 ; Move to start of circle
G1 X113.47 Y100.44 E79.2228 F1500 ; Draw circle segment
G1 X113.39 Y100.87 E79.2404 F1500 ; Draw circle segment
G1 X113.25 Y101.29 E79.2580 F1500 ; Draw circle segment
G1 X113.07 Y101.69 E79.2756 F1500 ; Draw circle segment
G1 X112.83 Y102.06 E79.2932 F1500 ; Draw circle segment
G1 X112.55 Y102.40 E79.3107 F1500 ; Draw circle segment
G1 X112.23 Y102.70 E79.3283 F1500 ; Draw circle segment
G1 X111.88 Y102.96 E79.3459 F1500 ; Draw circle segment
G1 X111.49 Y103.17 E79.3635 F1500 ; Draw circle segment
G1 X111.08 Y103.33 E79.3811 F1500 ; Draw circle segment
G1 X110.66 Y103.44 E79.3987 F1500 ; Draw circle segment
G1 X110.22 Y103.49 E79.4162 F1500 ; Draw circle segment
G1 X109.78 Y103.49 E79.4338 F1500 ; Draw circle segment
G1 X109.34 Y103.44 E79.4514 F1500 ; Draw circle segment
G1 X108.92 Y103.33 E79.4690 F1500 ; Draw circle segment
G1 X108.51 Y103.17 E79.4866 F1500 ; Draw circle segment
G1 X108.12 Y102.96 E79.5041 F1500 ; Draw circle segment
G1 X107.77 Y102.70 E79.5217 F1500 ; Draw circle segment
G1 X107.45 Y102.40 E79.5393 F1500 ; Draw circle segment
G1 X107.17 Y102.06 E79.5569 F1500 ; Draw circle segment
G1 X106.93 Y101.69 E79.5745 F1500 ; Draw circle segment
G1 X106.75 Y101.29 E79.5920 F1500 ; Draw circle segment
G1 X106.61 Y100.87 E79.6096 F1500 ; Draw circle segment
G1 X106.53 Y100.44 E79.6272 F1500 ; Draw circle segment
G1 X106.50 Y100.00 E79.6448 F1500 ; Draw circle segment
G1 X106.53 Y99.56 E79.6624 F1500 ; Draw circle segment
G1 X106.61 Y99.13 E79.6800 F1500 ; Draw circle segment
G1 X106.75 Y98.71 E79.6975 F1500 ; Draw circle segment
G1 X106.93 Y98.31 E79.7151 F1500 ; Draw circle segment
G1 X107.17 Y97.94 E79.7327 F1500 ; Draw circle segment
G1 X107.45 Y97.60 E79.7503 F1500 ; Draw circle segment
G1 X107.77 Y97.30 E79.7679 F1500 ; Draw circle segment
G1 X108.12 Y97.04 E79.7854 F1500 ; Draw circle segment
G1 X108.51 Y96.83 E79.8030 F1500 ; Draw circle segment
G1 X108.92 Y96.67 E79.8206 F1500 ; Draw circle segment
G1 X109.34 Y96.56 E79.8382 F1500 ; Draw circle segment
G1 X109.78 Y96.51 E79.8558 F1500 ; Draw circle segment
G1 X110.22 Y96.51 E79.8733 F1500 ; Draw circle segment
G1 X110.66 Y96.56 E79.8909 F1500 ; Draw circle segment
G1 X111.08 Y96.67 E79.9085 F1500 ; Draw circle segment
G1 X111.49 Y96.83 E79.9261 F1500 ; Draw circle segment
G1 X111.88 Y97.04 E79.9437 F1500 ; Draw circle segment
G1 X112.23 Y97.30 E79.9613 F1500 ; Draw circle segment
G1 X112.55 Y97.60 E79.9788 F1500 ; Draw circle segment
G1 X112.83 Y97.94 E79.9964 F1500 ; Draw circle segment
G1 X113.07 Y98.31 E80.0140 F1500 ; Draw circle segment
G1 X113.25 Y98.71 E80.0316 F1500 ; Draw circle segment
G1 X113.39 Y99.13 E80.0492 F1500 ; Draw circle segment
G1 X113.47 Y99.56 E80.0667 F1500 ; Draw circle segment
G1 X113.50 Y100.00 E80.0843 F1500 ; Draw circle segment
; Layer 44
G1 Z8.80 F300 ; Move to layer height
G1 X113.50 Y100.00 F1500 ; Move to start of cylinder
G1 X113.50 Y100.00 F1500 ; Move to start of circle
G1 X113.47 Y100.44 E80.1019 F1500 ; Draw circle segment
G1 X113.39 Y100.87 E80.1195 F1500 ; Draw circle segment
G1 X113.25 Y101.29 E80.1371 F1500 ; Draw circle segment
G1 X113.07 Y101.69 E80.1546 F1500 ; Draw circle segment
G1 X112.83 Y102.06 E80.1722 F1500 ; Draw circle segment
G1 X112.55 Y102.40 E80.1898 F1500 ; Draw circle segment
G1 X112.23 Y102.70 E80.2074 F1500 ; Draw circle segment
G1 X111.88 Y102.96 E80.2250 F1500 ; Draw circle segment
G1 X111.49 Y103.17 E80.2426 F1500 ; Draw circle segment
G1 X111.08 Y103.33 E80.2601 F1500 ; Draw circle segment
G1 X110.66 Y103.44 E80.2777 F1500 ; Draw circle segment
G1 X110.22 Y103.49 E80.2953 F1500 ; Draw circle segment
G1 X109.78 Y103.49 E80.3129 F1500 ; Draw circle segment
G1 X109.34 Y103.44 E80.3305 F1500 ; Draw circle segment
G1 X108.92 Y103.33 E80.3480 F1500 ; Draw circle segment
G1 X108.51 Y103.17 E80.3656 F1500 ; Draw circle segment
G1 X108.12 Y102.96 E80.3832 F1500 ; Draw circle segment
G1 X107.77 Y102.70 E80.4008 F1500 ; Draw circle segment
G1 X107.45 Y102.40 E80.4184 F1500 ; Draw circle segment
G1 X107.17 Y102.06 E80.4359 F1500 ; Draw circle segment
G1 X106.93 Y101.69 E80.4535 F1500 ; Draw circle segment
G1 X106.75 Y101.29 E80.4711 F1500 ; Draw circle segment
G1 X106.61 Y100.87 E80.4887 F1500 ; Draw circle segment
G1 X106.53 Y100.44 E80.5063 F1500 ; Draw circle segment
G1 X106.50 Y100.00 E80.5239 F1500 ; Draw circle segment
G1 X106.53 Y99.56 E80.5414 F1500 ; Draw circle segment
G1 X106.61 Y99.13 E80.5590 F1500 ; Draw circle segment
G1 X106.75 Y98.71 E80.5766 F1500 ; Draw circle segment
G1 X106.93 Y98.31 E80.5942 F1500 ; Draw circle segment
G1 X107.17 Y97.94 E80.6118 F1500 ; Draw circle segment
G1 X107.45 Y97.60 E80.6293 F1500 ; Draw circle segment
G1 X107.77 Y97.30 E80.6469 F1500 ; Draw circle segment
G1 X108.12 Y97.04 E80.6645 F1500 ; Draw circle segment
G1 X108.51 Y96.83 E80.6821 F1500 ; Draw circle segment
G1 X108.92 Y96.67 E80.6997 F1500 ; Draw circle segment
G1 X109.34 Y96.56 E80.7173 F1500 ; Draw circle segment
G1 X109.78 Y96.51 E80.7348 F1500 ; Draw circle segment
G1 X110.22 Y96.51 E80.7524 F1500 ; Draw circle segment
G1 X110.66 Y96.56 E80.7700 F1500 ; Draw circle segment
G1 X111.08 Y96.67 E80.7876 F1500 ; Draw circle segment
G1 X111.49 Y96.83 E80.8052 F1500 ; Draw circle segment
G1 X111.88 Y97.04 E80.8227 F1500 ; Draw circle segment
G1 X112.23 Y97.30 E80.8403 F1500 ; Draw circle segment
G1 X112.55 Y97.60 E80.8579 F1500 ; Draw circle segment
G1 X112.83 Y97.94 E80.8755 F1500 ; Draw circle segment
G1 X113.07 Y98.31 E80.8931 F1500 ; Draw circle segment
G1 X113.25 Y98.71 E80.9106 F1500 ; Draw circle segment
G1 X113.39 Y99.13 E80.9282 F1500 ; Draw circle segment
G1 X113.47 Y99.56 E80.9458 F1500 ; Draw circle segment
G1 X113.50 Y100.00 E80.9634 F1500 ; Draw circle segment
; Layer 45
G1 Z9.00 F300 ; Move to layer height
G1 X113.50 Y100.00 F1500 ; Move to start of cylinder
G1 X113.50 Y100.00 F1500 ; Move to start of circle
G1 X113.47 Y100.44 E80.9810 F1500 ; Draw circle segment
G1 X113.39 Y100.87 E80.9986 F1500 ; Draw circle segment
G1 X113.25 Y101.29 E81.0161 F1500 ; Draw circle segment
G1 X113.07 Y101.69 E81.0337 F1500 ; Draw circle segment
G1 X112.83 Y102.06 E81.0513 F1500 ; Draw circle segment
G1 X112.55 Y102.40 E81.0689 F1500 ; Draw circle segment
G1 X112.23 Y102.70 E81.0865 F1500 ; Draw circle segment
G1 X111.88 Y102.96 E81.1040 F1500 ; Draw circle segment
G1 X111.49 Y103.17 E81.1216 F1500 ; Draw circle segment
G1 X111.08 Y103.33 E81.1392 F1500 ; Draw circle segment
G1 X110.66 Y103.44 E81.1568 F1500 ; Draw circle segment
G1 X110.22 Y103.49 E81.1744 F1500 ; Draw circle segment
G1 X109.78 Y103.49 E81.1919 F1500 ; Draw circle segment
G1 X109.34 Y103.44 E81.2095 F1500 ; Draw circle segment
G1 X108.92 Y103.33 E81.2271 F1500 ; Draw circle segment
G1 X108.51 Y103.17 E81.2447 F1500 ; Draw circle segment
G1 X108.12 Y102.96 E81.2623 F1500 ; Draw circle segment
G1 X107.77 Y102.70 E81.2799 F1500 ; Draw circle segment
G1 X107.45 Y102.40 E81.2974 F1500 ; Draw circle segment
G1 X107.17 Y102.06 E81.3150 F1500 ; Draw circle segment
G1 X106.93 Y101.69 E81.3326 F1500 ; Draw circle segment
G1 X106.75 Y101.29 E81.3502 F1500 ; Draw circle segment
G1 X106.61 Y100.87 E81.3678 F1500 ; Draw circle segment
G1 X106.53 Y100.44 E81.3853 F1500 ; Draw circle segment
G1 X106.50 Y100.00 E81.4029 F1500 ; Draw circle segment
G1 X106.53 Y99.56 E81.4205 F1500 ; Draw circle segment
G1 X106.61 Y99.13 E81.4381 F1500 ; Draw circle segment
G1 X106.75 Y98.71 E81.4557 F1500 ; Draw circle segment
G1 X106.93 Y98.31 E81.4732 F1500 ; Draw circle segment
G1 X107.17 Y97.94 E81.4908 F1500 ; Draw circle segment
G1 X107.45 Y97.60 E81.5084 F1500 ; Draw circle segment
G1 X107.77 Y97.30 E81.5260 F1500 ; Draw circle segment
G1 X108.12 Y97.04 E81.5436 F1500 ; Draw circle segment
G1 X108.51 Y96.83 E81.5612 F1500 ; Draw circle segment
G1 X108.92 Y96.67 E81.5787 F1500 ; Draw circle segment
G1 X109.34 Y96.56 E81.5963 F1500 ; Draw circle segment
G1 X109.78 Y96.51 E81.6139 F1500 ; Draw circle segment
G1 X110.22 Y96.51 E81.6315 F1500 ; Draw circle segment
G1 X110.66 Y96.56 E81.6491 F1500 ; Draw circle segment
G1 X111.08 Y96.67 E81.6666 F1500 ; Draw circle segment
G1 X111.49 Y96.83 E81.6842 F1500 ; Draw circle segment
G1 X111.88 Y97.04 E81.7018 F1500 ; Draw circle segment
G1 X112.23 Y97.30 E81.7194 F1500 ; Draw circle segment
G1 X112.55 Y97.60 E81.7370 F1500 ; Draw circle segment
G1 X112.83 Y97.94 E81.7546 F1500 ; Draw circle segment
G1 X113.07 Y98.31 E81.7721 F1500 ; Draw circle segment
G1 X113.25 Y98.71 E81.7897 F1500 ; Draw circle segment
G1 X113.39 Y99.13 E81.8073 F1500 ; Draw circle segment
G1 X113.47 Y99.56 E81.8249 F1500 ; Draw circle segment
G1 X113.50 Y100.00 E81.8425 F1500 ; Draw circle segment
; Layer 46
G1 Z9.20 F300 ; Move to layer height
G1 X113.50 Y100.00 F1500 ; Move to start of cylinder
G1 X113.50 Y100.00 F1500 ; Move to start of circle
G1 X113.47 Y100.44 E81.8600 F1500 ; Draw circle segment
G1 X113.39 Y100.87 E81.8776 F1500 ; Draw circle segment
G1 X113.25 Y101.29 E81.8952 F1500 ; Draw circle segment
G1 X113.07 Y101.69 E81.9128 F1500 ; Draw circle segment
G1 X112.83 Y102.06 E81.9304 F1500 ; Draw circle segment
G1 X112.55 Y102.40 E81.9479 F1500 ; Draw circle segment
G1 X112.23 Y102.70 E81.9655 F1500 ; Draw circle segment
G1 X111.88 Y102.96 E81.9831 F1500 ; Draw circle segment
G1 X111.49 Y103.17 E82.0007 F1500 ; Draw circle segment
G1 X111.08 Y103.33 E82.0183 F1500 ; Draw circle segment
G1 X110.66 Y103.44 E82.0359 F1500 ; Draw circle segment
G1 X110.22 Y103.49 E82.0534 F1500 ; Draw circle segment
G1 X109.78 Y103.49 E82.0710 F1500 ; Draw circle segment
G1 X109.34 Y103.44 E82.0886 F1500 ; Draw circle segment
G1 X108.92 Y103.33 E82.1062 F1500 ; Draw circle segment
G1 X108.51 Y103.17 E82.1238 F1500 ; Draw circle segment
G1 X108.12 Y102.96 E82.1413 F1500 ; Draw circle segment
G1 X107.77 Y102.70 E82.1589 F1500 ; Draw circle segment
G1 X107.45 Y102.40 E82.1765 F1500 ; Draw circle segment
G1 X107.17 Y102.06 E82.1941 F1500 ; Draw circle segment
G1 X106.93 Y101.69 E82.2117 F1500 ; Draw circle segment
G1 X106.75 Y101.29 E82.2292 F1500 ; Draw circle segment
G1 X106.61 Y100.87 E82.2468 F1500 ; Draw circle segment
G1 X106.53 Y100.44 E82.2644 F1500 ; Draw circle segment
G1 X106.50 Y100.00 E82.2820 F1500 ; Draw circle segment
G1 X106.53 Y99.56 E82.2996 F1500 ; Draw circle segment
G1 X106.61 Y99.13 E82.3172 F1500 ; Draw circle segment
G1 X106.75 Y98.71 E82.3347 F1500 ; Draw circle segment
G1 X106.93 Y98.31 E82.3523 F1500 ; Draw circle segment
G1 X107.17 Y97.94 E82.3699 F1500 ; Draw circle segment
G1 X107.45 Y97.60 E82.3875 F1500 ; Draw circle segment
G1 X107.77 Y97.30 E82.4051 F1500 ; Draw circle segment
G1 X108.12 Y97.04 E82.4226 F1500 ; Draw circle segment
G1 X108.51 Y96.83 E82.4402 F1500 ; Draw circle segment
G1 X108.92 Y96.67 E82.4578 F1500 ; Draw circle segment
G1 X109.34 Y96.56 E82.4754 F1500 ; Draw circle segment
G1 X109.78 Y96.51 E82.4930 F1500 ; Draw circle segment
G1 X110.22 Y96.51 E82.5105 F1500 ; Draw circle segment
G1 X110.66 Y96.56 E82.5281 F1500 ; Draw circle segment
G1 X111.08 Y96.67 E82.5457 F1500 ; Draw circle segment
G1 X111.49 Y96.83 E82.5633 F1500 ; Draw circle segment
G1 X111.88 Y97.04 E82.5809 F1500 ; Draw circle segment
G1 X112.23 Y97.30 E82.5985 F1500 ; Draw circle segment
G1 X112.55 Y97.60 E82.6160 F1500 ; Draw circle segment
G1 X112.83 Y97.94 E82.6336 F1500 ; Draw circle segment
G1 X113.07 Y98.31 E82.6512 F1500 ; Draw circle segment
G1 X113.25 Y98.71 E82.6688 F1500 ; Draw circle segment
G1 X113.39 Y99.13 E82.6864 F1500 ; Draw circle segment
G1 X113.47 Y99.56 E82.7039 F1500 ; Draw circle segment
G1 X113.50 Y100.00 E82.7215 F1500 ; Draw circle segment
; Layer 47
G1 Z9.40 F300 ; Move to layer height
G1 X113.50 Y100.00 F1500 ; Move to start of cylinder
G1 X113.50 Y100.00 F1500 ; Move to start of circle
G1 X113.47 Y100.44 E82.7391 F1500 ; Draw circle segment
G1 X113.39 Y100.87 E82.7567 F1500 ; Draw circle segment
G1 X113.25 Y101.29 E82.7743 F1500 ; Draw circle segment
G1 X113.07 Y101.69 E82.7919 F1500 ; Draw circle segment
G1 X112.83 Y102.06 E82.8094 F1500 ; Draw circle segment
G1 X112.55 Y102.40 E82.8270 F1500 ; Draw circle segment
G1 X112.23 Y102.70 E82.8446 F1500 ; Draw circle segment
G1 X111.88 Y102.96 E82.8622 F1500 ; Draw circle segment
G1 X111.49 Y103.17 E82.8798 F1500 ; Draw circle segment
G1 X111.08 Y103.33 E82.8973 F1500 ; Draw circle segment
G1 X110.66 Y103.44 E82.9149 F1500 ; Draw circle segment
G1 X110.22 Y103.49 E82.9325 F1500 ; Draw circle segment
G1 X109.78 Y103.49 E82.9501 F1500 ; Draw circle segment
G1 X109.34 Y103.44 E82.9677 F1500 ; Draw circle segment
G1 X108.92 Y103.33 E82.9852 F1500 ; Draw circle segment
G1 X108.51 Y103.17 E83.0028 F1500 ; Draw circle segment
G1 X108.12 Y102.96 E83.0204 F1500 ; Draw circle segment
G1 X107.77 Y102.70 E83.0380 F1500 ; Draw circle segment
G1 X107.45 Y102.40 E83.0556 F1500 ; Draw circle segment
G1 X107.17 Y102.06 E83.0732 F1500 ; Draw circle segment
G1 X106.93 Y101.69 E83.0907 F1500 ; Draw circle segment
G1 X106.75 Y101.29 E83.1083 F1500 ; Draw circle segment
G1 X106.61 Y100.87 E83.1259 F1500 ; Draw circle segment
G1 X106.53 Y100.44 E83.1435 F1500 ; Draw circle segment
G1 X106.50 Y100.00 E83.1611 F1500 ; Draw circle segment
G1 X106.53 Y99.56 E83.1786 F1500 ; Draw circle segment
G1 X106.61 Y99.13 E83.1962 F1500 ; Draw circle segment
G1 X106.75 Y98.71 E83.2138 F1500 ; Draw circle segment
G1 X106.93 Y98.31 E83.2314 F1500 ; Draw circle segment
G1 X107.17 Y97.94 E83.2490 F1500 ; Draw circle segment
G1 X107.45 Y97.60 E83.2665 F1500 ; Draw circle segment
G1 X107.77 Y97.30 E83.2841 F1500 ; Draw circle segment
G1 X108.12 Y97.04 E83.3017 F1500 ; Draw circle segment
G1 X108.51 Y96.83 E83.3193 F1500 ; Draw circle segment
G1 X108.92 Y96.67 E83.3369 F1500 ; Draw circle segment
G1 X109.34 Y96.56 E83.3545 F1500 ; Draw circle segment
G1 X109.78 Y96.51 E83.3720 F1500 ; Draw circle segment
G1 X110.22 Y96.51 E83.3896 F1500 ; Draw circle segment
G1 X110.66 Y96.56 E83.4072 F1500 ; Draw circle segment
G1 X111.08 Y96.67 E83.4248 F1500 ; Draw circle segment
G1 X111.49 Y96.83 E83.4424 F1500 ; Draw circle segment
G1 X111.88 Y97.04 E83.4599 F1500 ; Draw circle segment
G1 X112.23 Y97.30 E83.4775 F1500 ; Draw circle segment
G1 X112.55 Y97.60 E83.4951 F1500 ; Draw circle segment
G1 X112.83 Y97.94 E83.5127 F1500 ; Draw circle segment
G1 X113.07 Y98.31 E83.5303 F1500 ; Draw circle segment
G1 X113.25 Y98.71 E83.5478 F1500 ; Draw circle segment
G1 X113.39 Y99.13 E83.5654 F1500 ; Draw circle segment
G1 X113.47 Y99.56 E83.5830 F1500 ; Draw circle segment
G1 X113.50 Y100.00 E83.6006 F1500 ; Draw circle segment
; Layer 48
G1 Z9.60 F300 ; Move to layer height
G1 X113.50 Y100.00 F1500 ; Move to start of cylinder
G1 X113.50 Y100.00 F1500 ; Move to start of circle
G1 X113.47 Y100.44 E83.6182 F1500 ; Draw circle segment
G1 X113.39 Y100.87 E83.6358 F1500 ; Draw circle segment
G1 X113.25 Y101.29 E83.6533 F1500 ; Draw circle segment
G1 X113.07 Y101.69 E83.6709 F1500 ; Draw circle segment
G1 X112.83 Y102.06 E83.6885 F1500 ; Draw circle segment
G1 X112.55 Y102.40 E83.7061 F1500 ; Draw circle segment
G1 X112.23 Y102.70 E83.7237 F1500 ; Draw circle segment
G1 X111.88 Y102.96 E83.7412 F1500 ; Draw circle segment
G1 X111.49 Y103.17 E83.7588 F1500 ; Draw circle segment
G1 X111.08 Y103.33 E83.7764 F1500 ; Draw circle segment
G1 X110.66 Y103.44 E83.7940 F1500 ; Draw circle segment
G1 X110.22 Y103.49 E83.8116 F1500 ; Draw circle segment
G1 X109.78 Y103.49 E83.8291 F1500 ; Draw circle segment
G1 X109.34 Y103.44 E83.8467 F1500 ; Draw circle segment
G1 X108.92 Y103.33 E83.8643 F1500 ; Draw circle segment
G1 X108.51 Y103.17 E83.8819 F1500 ; Draw circle segment
G1 X108.12 Y102.96 E83.8995 F1500 ; Draw circle segment
G1 X107.77 Y102.70 E83.9171 F1500 ; Draw circle segment
G1 X107.45 Y102.40 E83.9346 F1500 ; Draw circle segment
G1 X107.17 Y102.06 E83.9522 F1500 ; Draw circle segment
G1 X106.93 Y101.69 E83.9698 F1500 ; Draw circle segment
G1 X106.75 Y101.29 E83.9874 F1500 ; Draw circle segment
G1 X106.61 Y100.87 E84.0050 F1500 ; Draw circle segment
G1 X106.53 Y100.44 E84.0225 F1500 ; Draw circle segment
G1 X106.50 Y100.00 E84.0401 F1500 ; Draw circle segment
G1 X106.53 Y99.56 E84.0577 F1500 ; Draw circle segment
G1 X106.61 Y99.13 E84.0753 F1500 ; Draw circle segment
G1 X106.75 Y98.71 E84.0929 F1500 ; Draw circle segment
G1 X106.93 Y98.31 E84.1105 F1500 ; Draw circle segment
G1 X107.17 Y97.94 E84.1280 F1500 ; Draw circle segment
G1 X107.45 Y97.60 E84.1456 F1500 ; Draw circle segment
G1 X107.77 Y97.30 E84.1632 F1500 ; Draw circle segment
G1 X108.12 Y97.04 E84.1808 F1500 ; Draw circle segment
G1 X108.51 Y96.83 E84.1984 F1500 ; Draw circle segment
G1 X108.92 Y96.67 E84.2159 F1500 ; Draw circle segment
G1 X109.34 Y96.56 E84.2335 F1500 ; Draw circle segment
G1 X109.78 Y96.51 E84.2511 F1500 ; Draw circle segment
G1 X110.22 Y96.51 E84.2687 F1500 ; Draw circle segment
G1 X110.66 Y96.56 E84.2863 F1500 ; Draw circle segment
G1 X111.08 Y96.67 E84.3038 F1500 ; Draw circle segment
G1 X111.49 Y96.83 E84.3214 F1500 ; Draw circle segment
G1 X111.88 Y97.04 E84.3390 F1500 ; Draw circle segment
G1 X112.23 Y97.30 E84.3566 F1500 ; Draw circle segment
G1 X112.55 Y97.60 E84.3742 F1500 ; Draw circle segment
G1 X112.83 Y97.94 E84.3918 F1500 ; Draw circle segment
G1 X113.07 Y98.31 E84.4093 F1500 ; Draw circle segment
G1 X113.25 Y98.71 E84.4269 F1500 ; Draw circle segment
G1 X113.39 Y99.13 E84.4445 F1500 ; Draw circle segment
G1 X113.47 Y99.56 E84.4621 F1500 ; Draw circle segment
G1 X113.50 Y100.00 E84.4797 F1500 ; Draw circle segment
; Layer 49
G1 Z9.80 F300 ; Move to layer height
G1 X113.50 Y100.00 F1500 ; Move to start of cylinder
G1 X113.50 Y100.00 F1500 ; Move to start of circle
G1 X113.47 Y100.44 E84.4972 F1500 ; Draw circle segment
G1 X113.39 Y100.87 E84.5148 F1500 ; Draw circle segment
G1 X113.25 Y101.29 E84.5324 F1500 ; Draw circle segment
G1 X113.07 Y101.69 E84.5500 F1500 ; Draw circle segment
G1 X112.83 Y102.06 E84.5676 F1500 ; Draw circle segment
G1 X112.55 Y102.40 E84.5851 F1500 ; Draw circle segment
G1 X112.23 Y102.70 E84.6027 F1500 ; Draw circle segment
G1 X111.88 Y102.96 E84.6203 F1500 ; Draw circle segment
G1 X111.49 Y103.17 E84.6379 F1500 ; Draw circle segment
G1 X111.08 Y103.33 E84.6555 F1500 ; Draw circle segment
G1 X110.66 Y103.44 E84.6731 F1500 ; Draw circle segment
G1 X110.22 Y103.49 E84.6906 F1500 ; Draw circle segment
G1 X109.78 Y103.49 E84.7082 F1500 ; Draw circle segment
G1 X109.34 Y103.44 E84.7258 F1500 ; Draw circle segment
G1 X108.92 Y103.33 E84.7434 F1500 ; Draw circle segment
G1 X108.51 Y103.17 E84.7610 F1500 ; Draw circle segment
G1 X108.12 Y102.96 E84.7785 F1500 ; Draw circle segment
G1 X107.77 Y102.70 E84.7961 F1500 ; Draw circle segment
G1 X107.45 Y102.40 E84.8137 F1500 ; Draw circle segment
G1 X107.17 Y102.06 E84.8313 F1500 ; Draw circle segment
G1 X106.93 Y101.69 E84.8489 F1500 ; Draw circle segment
G1 X106.75 Y101.29 E84.8664 F1500 ; Draw circle segment
G1 X106.61 Y100.87 E84.8840 F1500 ; Draw circle segment
G1 X106.53 Y100.44 E84.9016 F1500 ; Draw circle segment
G1 X106.50 Y100.00 E84.9192 F1500 ; Draw circle segment
G1 X106.53 Y99.56 E84.9368 F1500 ; Draw circle segment
G1 X106.61 Y99.13 E84.9544 F1500 ; Draw circle segment
G1 X106.75 Y98.71 E84.9719 F1500 ; Draw circle segment
G1 X106.93 Y98.31 E84.9895 F1500 ; Draw circle segment
G1 X107.17 Y97.94 E85.0071 F1500 ; Draw circle segment
G1 X107.45 Y97.60 E85.0247 F1500 ; Draw circle segment
G1 X107.77 Y97.30 E85.0423 F1500 ; Draw circle segment
G1 X108.12 Y97.04 E85.0598 F1500 ; Draw circle segment
G1 X108.51 Y96.83 E85.0774 F1500 ; Draw circle segment
G1 X108.92 Y96.67 E85.0950 F1500 ; Draw circle segment
G1 X109.34 Y96.56 E85.1126 F1500 ; Draw circle segment
G1 X109.78 Y96.51 E85.1302 F1500 ; Draw circle segment
G1 X110.22 Y96.51 E85.1478 F1500 ; Draw circle segment
G1 X110.66 Y96.56 E85.1653 F1500 ; Draw circle segment
G1 X111.08 Y96.67 E85.1829 F1500 ; Draw circle segment
G1 X111.49 Y96.83 E85.2005 F1500 ; Draw circle segment
G1 X111.88 Y97.04 E85.2181 F1500 ; Draw circle segment
G1 X112.23 Y97.30 E85.2357 F1500 ; Draw circle segment
G1 X112.55 Y97.60 E85.2532 F1500 ; Draw circle segment
G1 X112.83 Y97.94 E85.2708 F1500 ; Draw circle segment
G1 X113.07 Y98.31 E85.2884 F1500 ; Draw circle segment
G1 X113.25 Y98.71 E85.3060 F1500 ; Draw circle segment
G1 X113.39 Y99.13 E85.3236 F1500 ; Draw circle segment
G1 X113.47 Y99.56 E85.3411 F1500 ; Draw circle segment
G1 X113.50 Y100.00 E85.3587 F1500 ; Draw circle segment
; Layer 50
G1 Z10.00 F300 ; Move to layer height
G1 X113.50 Y100.00 F1500 ; Move to start of cylinder
G1 X113.50 Y100.00 F1500 ; Move to start of circle
G1 X113.47 Y100.44 E85.3763 F1500 ; Draw circle segment
G1 X113.39 Y100.87 E85.3939 F1500 ; Draw circle segment
G1 X113.25 Y101.29 E85.4115 F1500 ; Draw circle segment
G1 X113.07 Y101.69 E85.4291 F1500 ; Draw circle segment
G1 X112.83 Y102.06 E85.4466 F1500 ; Draw circle segment
G1 X112.55 Y102.40 E85.4642 F1500 ; Draw circle segment
G1 X112.23 Y102.70 E85.4818 F1500 ; Draw circle segment
G1 X111.88 Y102.96 E85.4994 F1500 ; Draw circle segment
G1 X111.49 Y103.17 E85.5170 F1500 ; Draw circle segment
G1 X111.08 Y103.33 E85.5345 F1500 ; Draw circle segment
G1 X110.66 Y103.44 E85.5521 F1500 ; Draw circle segment
G1 X110.22 Y103.49 E85.5697 F1500 ; Draw circle segment
G1 X109.78 Y103.49 E85.5873 F1500 ; Draw circle segment
G1 X109.34 Y103.44 E85.6049 F1500 ; Draw circle segment
G1 X108.92 Y103.33 E85.6224 F1500 ; Draw circle segment
G1 X108.51 Y103.17 E85.6400 F1500 ; Draw circle segment
G1 X108.12 Y102.96 E85.6576 F1500 ; Draw circle segment
G1 X107.77 Y102.70 E85.6752 F1500 ; Draw circle segment
G1 X107.45 Y102.40 E85.6928 F1500 ; Draw circle segment
G1 X107.17 Y102.06 E85.7104 F1500 ; Draw circle segment
G1 X106.93 Y101.69 E85.7279 F1500 ; Draw circle segment
G1 X106.75 Y101.29 E85.7455 F1500 ; Draw circle segment
G1 X106.61 Y100.87 E85.7631 F1500 ; Draw circle segment
G1 X106.53 Y100.44 E85.7807 F1500 ; Draw circle segment
G1 X106.50 Y100.00 E85.7983 F1500 ; Draw circle segment
G1 X106.53 Y99.56 E85.8158 F1500 ; Draw circle segment
G1 X106.61 Y99.13 E85.8334 F1500 ; Draw circle segment
G1 X106.75 Y98.71 E85.8510 F1500 ; Draw circle segment
G1 X106.93 Y98.31 E85.8686 F1500 ; Draw circle segment
G1 X107.17 Y97.94 E85.8862 F1500 ; Draw circle segment
G1 X107.45 Y97.60 E85.9037 F1500 ; Draw circle segment
G1 X107.77 Y97.30 E85.9213 F1500 ; Draw circle segment
G1 X108.12 Y97.04 E85.9389 F1500 ; Draw circle segment
G1 X108.51 Y96.83 E85.9565 F1500 ; Draw circle segment
G1 X108.92 Y96.67 E85.9741 F1500 ; Draw circle segment
G1 X109.34 Y96.56 E85.9917 F1500 ; Draw circle segment
G1 X109.78 Y96.51 E86.0092 F1500 ; Draw circle segment
G1 X110.22 Y96.51 E86.0268 F1500 ; Draw circle segment
G1 X110.66 Y96.56 E86.0444 F1500 ; Draw circle segment
G1 X111.08 Y96.67 E86.0620 F1500 ; Draw circle segment
G1 X111.49 Y96.83 E86.0796 F1500 ; Draw circle segment
G1 X111.88 Y97.04 E86.0971 F1500 ; Draw circle segment
G1 X112.23 Y97.30 E86.1147 F1500 ; Draw circle segment
G1 X112.55 Y97.60 E86.1323 F1500 ; Draw circle segment
G1 X112.83 Y97.94 E86.1499 F1500 ; Draw circle segment
G1 X113.07 Y98.31 E86.1675 F1500 ; Draw circle segment
G1 X113.25 Y98.71 E86.1850 F1500 ; Draw circle segment
G1 X113.39 Y99.13 E86.2026 F1500 ; Draw circle segment
G1 X113.47 Y99.56 E86.2202 F1500 ; Draw circle segment
G1 X113.50 Y100.00 E86.2378 F1500 ; Draw circle segment
; Layer 51
G1 Z10.20 F300 ; Move to layer height
G1 X113.50 Y100.00 F1500 ; Move to start of cylinder
G1 X113.50 Y100.00 F1500 ; Move to start of circle
G1 X113.47 Y100.44 E86.2554 F1500 ; Draw circle segment
G1 X113.39 Y100.87 E86.2730 F1500 ; Draw circle segment
G1 X113.25 Y101.29 E86.2905 F1500 ; Draw circle segment
G1 X113.07 Y101.69 E86.3081 F1500 ; Draw circle segment
G1 X112.83 Y102.06 E86.3257 F1500 ; Draw circle segment
G1 X112.55 Y102.40 E86.3433 F1500 ; Draw circle segment
G1 X112.23 Y102.70 E86.3609 F1500 ; Draw circle segment
G1 X111.88 Y102.96 E86.3784 F1500 ; Draw circle segment
G1 X111.49 Y103.17 E86.3960 F1500 ; Draw circle segment
G1 X111.08 Y103.33 E86.4136 F1500 ; Draw circle segment
G1 X110.66 Y103.44 E86.4312 F1500 ; Draw circle segment
G1 X110.22 Y103.49 E86.4488 F1500 ; Draw circle segment
G1 X109.78 Y103.49 E86.4664 F1500 ; Draw circle segment
G1 X109.34 Y103.44 E86.4839 F1500 ; Draw circle segment
G1 X108.92 Y103.33 E86.5015 F1500 ; Draw circle segment
G1 X108.51 Y103.17 E86.5191 F1500 ; Draw circle segment
G1 X108.12 Y102.96 E86.5367 F1500 ; Draw circle segment
G1 X107.77 Y102.70 E86.5543 F1500 ; Draw circle segment
G1 X107.45 Y102.40 E86.5718 F1500 ; Draw circle segment
G1 X107.17 Y102.06 E86.5894 F1500 ; Draw circle segment
G1 X106.93 Y101.69 E86.6070 F1500 ; Draw circle segment
G1 X106.75 Y101.29 E86.6246 F1500 ; Draw circle segment
G1 X106.61 Y100.87 E86.6422 F1500 ; Draw circle segment
G1 X106.53 Y100.44 E86.6597 F1500 ; Draw circle segment
G1 X106.50 Y100.00 E86.6773 F1500 ; Draw circle segment
G1 X106.53 Y99.56 E86.6949 F1500 ; Draw circle segment
G1 X106.61 Y99.13 E86.7125 F1500 ; Draw circle segment
G1 X106.75 Y98.71 E86.7301 F1500 ; Draw circle segment
G1 X106.93 Y98.31 E86.7477 F1500 ; Draw circle segment
G1 X107.17 Y97.94 E86.7652 F1500 ; Draw circle segment
G1 X107.45 Y97.60 E86.7828 F1500 ; Draw circle segment
G1 X107.77 Y97.30 E86.8004 F1500 ; Draw circle segment
G1 X108.12 Y97.04 E86.8180 F1500 ; Draw circle segment
G1 X108.51 Y96.83 E86.8356 F1500 ; Draw circle segment
G1 X108.92 Y96.67 E86.8531 F1500 ; Draw circle segment
G1 X109.34 Y96.56 E86.8707 F1500 ; Draw circle segment
G1 X109.78 Y96.51 E86.8883 F1500 ; Draw circle segment
G1 X110.22 Y96.51 E86.9059 F1500 ; Draw circle segment
G1 X110.66 Y96.56 E86.9235 F1500 ; Draw circle segment
G1 X111.08 Y96.67 E86.9410 F1500 ; Draw circle segment
G1 X111.49 Y96.83 E86.9586 F1500 ; Draw circle segment
G1 X111.88 Y97.04 E86.9762 F1500 ; Draw circle segment
G1 X112.23 Y97.30 E86.9938 F1500 ; Draw circle segment
G1 X112.55 Y97.60 E87.0114 F1500 ; Draw circle segment
G1 X112.83 Y97.94 E87.0290 F1500 ; Draw circle segment
G1 X113.07 Y98.31 E87.0465 F1500 ; Draw circle segment
G1 X113.25 Y98.71 E87.0641 F1500 ; Draw circle segment
G1 X113.39 Y99.13 E87.0817 F1500 ; Draw circle segment
G1 X113.47 Y99.56 E87.0993 F1500 ; Draw circle segment
G1 X113.50 Y100.00 E87.1169 F1500 ; Draw circle segment
; Layer 52
G1 Z10.40 F300 ; Move to layer height
G1 X113.50 Y100.00 F1500 ; Move to start of cylinder
G1 X113.50 Y100.00 F1500 ; Move to start of circle
G1 X113.47 Y100.44 E87.1344 F1500 ; Draw circle segment
G1 X113.39 Y100.87 E87.1520 F1500 ; Draw circle segment
G1 X113.25 Y101.29 E87.1696 F1500 ; Draw circle segment
G1 X113.07 Y101.69 E87.1872 F1500 ; Draw circle segment
G1 X112.83 Y102.06 E87.2048 F1500 ; Draw circle segment
G1 X112.55 Y102.40 E87.2223 F1500 ; Draw circle segment
G1 X112.23 Y102.70 E87.2399 F1500 ; Draw circle segment
G1 X111.88 Y102.96 E87.2575 F1500 ; Draw circle segment
G1 X111.49 Y103.17 E87.2751 F1500 ; Draw circle segment
G1 X111.08 Y103.33 E87.2927 F1500 ; Draw circle segment
G1 X110.66 Y103.44 E87.3103 F1500 ; Draw circle segment
G1 X110.22 Y103.49 E87.3278 F1500 ; Draw circle segment
G1 X109.78 Y103.49 E87.3454 F1500 ; Draw circle segment
G1 X109.34 Y103.44 E87.3630 F1500 ; Draw circle segment
G1 X108.92 Y103.33 E87.3806 F1500 ; Draw circle segment
G1 X108.51 Y103.17 E87.3982 F1500 ; Draw circle segment
G1 X108.12 Y102.96 E87.4157 F1500 ; Draw circle segment
G1 X107.77 Y102.70 E87.4333 F1500 ; Draw circle segment
G1 X107.45 Y102.40 E87.4509 F1500 ; Draw circle segment
G1 X107.17 Y102.06 E87.4685 F1500 ; Draw circle segment
G1 X106.93 Y101.69 E87.4861 F1500 ; Draw circle segment
G1 X106.75 Y101.29 E87.5037 F1500 ; Draw circle segment
G1 X106.61 Y100.87 E87.5212 F1500 ; Draw circle segment
G1 X106.53 Y100.44 E87.5388 F1500 ; Draw circle segment
G1 X106.50 Y100.00 E87.5564 F1500 ; Draw circle segment
G1 X106.53 Y99.56 E87.5740 F1500 ; Draw circle segment
G1 X106.61 Y99.13 E87.5916 F1500 ; Draw circle segment
G1 X106.75 Y98.71 E87.6091 F1500 ; Draw circle segment
G1 X106.93 Y98.31 E87.6267 F1500 ; Draw circle segment
G1 X107.17 Y97.94 E87.6443 F1500 ; Draw circle segment
G1 X107.45 Y97.60 E87.6619 F1500 ; Draw circle segment
G1 X107.77 Y97.30 E87.6795 F1500 ; Draw circle segment
G1 X108.12 Y97.04 E87.6970 F1500 ; Draw circle segment
G1 X108.51 Y96.83 E87.7146 F1500 ; Draw circle segment
G1 X108.92 Y96.67 E87.7322 F1500 ; Draw circle segment
G1 X109.34 Y96.56 E87.7498 F1500 ; Draw circle segment
G1 X109.78 Y96.51 E87.7674 F1500 ; Draw circle segment
G1 X110.22 Y96.51 E87.7850 F1500 ; Draw circle segment
G1 X110.66 Y96.56 E87.8025 F1500 ; Draw circle segment
G1 X111.08 Y96.67 E87.8201 F1500 ; Draw circle segment
G1 X111.49 Y96.83 E87.8377 F1500 ; Draw circle segment
G1 X111.88 Y97.04 E87.8553 F1500 ; Draw circle segment
G1 X112.23 Y97.30 E87.8729 F1500 ; Draw circle segment
G1 X112.55 Y97.60 E87.8904 F1500 ; Draw circle segment
G1 X112.83 Y97.94 E87.9080 F1500 ; Draw circle segment
G1 X113.07 Y98.31 E87.9256 F1500 ; Draw circle segment
G1 X113.25 Y98.71 E87.9432 F1500 ; Draw circle segment
G1 X113.39 Y99.13 E87.9608 F1500 ; Draw circle segment
G1 X113.47 Y99.56 E87.9783 F1500 ; Draw circle segment
G1 X113.50 Y100.00 E87.9959 F1500 ; Draw circle segment
; Layer 53
G1 Z10.60 F300 ; Move to layer height
G1 X113.50 Y100.00 F1500 ; Move to start of cylinder
G1 X113.50 Y100.00 F1500 ; Move to start of circle
G1 X113.47 Y100.44 E88.0135 F1500 ; Draw circle segment
G1 X113.39 Y100.87 E88.0311 F1500 ; Draw circle segment
G1 X113.25 Y101.29 E88.0487 F1500 ; Draw circle segment
G1 X113.07 Y101.69 E88.0663 F1500 ; Draw circle segment
G1 X112.83 Y102.06 E88.0838 F1500 ; Draw circle segment
G1 X112.55 Y102.40 E88.1014 F1500 ; Draw circle segment
G1 X112.23 Y102.70 E88.1190 F1500 ; Draw circle segment
G1 X111.88 Y102.96 E88.1366 F1500 ; Draw circle segment
G1 X111.49 Y103.17 E88.1542 F1500 ; Draw circle segment
G1 X111.08 Y103.33 E88.1717 F1500 ; Draw circle segment
G1 X110.66 Y103.44 E88.1893 F1500 ; Draw circle segment
G1 X110.22 Y103.49 E88.2069 F1500 ; Draw circle segment
G1 X109.78 Y103.49 E88.2245 F1500 ; Draw circle segment
G1 X109.34 Y103.44 E88.2421 F1500 ; Draw circle segment
G1 X108.92 Y103.33 E88.2596 F1500 ; Draw circle segment
G1 X108.51 Y103.17 E88.2772 F1500 ; Draw circle segment
G1 X108.12 Y102.96 E88.2948 F1500 ; Draw circle segment
G1 X107.77 Y102.70 E88.3124 F1500 ; Draw circle segment
G1 X107.45 Y102.40 E88.3300 F1500 ; Draw circle segment
G1 X107.17 Y102.06 E88.3476 F1500 ; Draw circle segment
G1 X106.93 Y101.69 E88.3651 F1500 ; Draw circle segment
G1 X106.75 Y101.29 E88.3827 F1500 ; Draw circle segment
G1 X106.61 Y100.87 E88.4003 F1500 ; Draw circle segment
G1 X106.53 Y100.44 E88.4179 F1500 ; Draw circle segment
G1 X106.50 Y100.00 E88.4355 F1500 ; Draw circle segment
G1 X106.53 Y99.56 E88.4530 F1500 ; Draw circle segment
G1 X106.61 Y99.13 E88.4706 F1500 ; Draw circle segment
G1 X106.75 Y98.71 E88.4882 F1500 ; Draw circle segment
G1 X106.93 Y98.31 E88.5058 F1500 ; Draw circle segment
G1 X107.17 Y97.94 E88.5234 F1500 ; Draw circle segment
G1 X107.45 Y97.60 E88.5410 F1500 ; Draw circle segment
G1 X107.77 Y97.30 E88.5585 F1500 ; Draw circle segment
G1 X108.12 Y97.04 E88.5761 F1500 ; Draw circle segment
G1 X108.51 Y96.83 E88.5937 F1500 ; Draw circle segment
G1 X108.92 Y96.67 E88.6113 F1500 ; Draw circle segment
G1 X109.34 Y96.56 E88.6289 F1500 ; Draw circle segment
G1 X109.78 Y96.51 E88.6464 F1500 ; Draw circle segment
G1 X110.22 Y96.51 E88.6640 F1500 ; Draw circle segment
G1 X110.66 Y96.56 E88.6816 F1500 ; Draw circle segment
G1 X111.08 Y96.67 E88.6992 F1500 ; Draw circle segment
G1 X111.49 Y96.83 E88.7168 F1500 ; Draw circle segment
G1 X111.88 Y97.04 E88.7343 F1500 ; Draw circle segment
G1 X112.23 Y97.30 E88.7519 F1500 ; Draw circle segment
G1 X112.55 Y97.60 E88.7695 F1500 ; Draw circle segment
G1 X112.83 Y97.94 E88.7871 F1500 ; Draw circle segment
G1 X113.07 Y98.31 E88.8047 F1500 ; Draw circle segment
G1 X113.25 Y98.71 E88.8223 F1500 ; Draw circle segment
G1 X113.39 Y99.13 E88.8398 F1500 ; Draw circle segment
G1 X113.47 Y99.56 E88.8574 F1500 ; Draw circle segment
G1 X113.50 Y100.00 E88.8750 F1500 ; Draw circle segment
; Layer 54
G1 Z10.80 F300 ; Move to layer height
G1 X113.50 Y100.00 F1500 ; Move to start of cylinder
G1 X113.50 Y100.00 F1500 ; Move to start of circle
G1 X113.47 Y100.44 E88.8926 F1500 ; Draw circle segment
G1 X113.39 Y100.87 E88.9102 F1500 ; Draw circle segment
G1 X113.25 Y101.29 E88.9277 F1500 ; Draw circle segment
G1 X113.07 Y101.69 E88.9453 F1500 ; Draw circle segment
G1 X112.83 Y102.06 E88.9629 F1500 ; Draw circle segment
G1 X112.55 Y102.40 E88.9805 F1500 ; Draw circle segment
G1 X112.23 Y102.70 E88.9981 F1500 ; Draw circle segment
G1 X111.88 Y102.96 E89.0156 F1500 ; Draw circle segment
G1 X111.49 Y103.17 E89.0332 F1500 ; Draw circle segment
G1 X111.08 Y103.33 E89.0508 F1500 ; Draw circle segment
G1 X110.66 Y103.44 E89.0684 F1500 ; Draw circle segment
G1 X110.22 Y103.49 E89.0860 F1500 ; Draw circle segment
G1 X109.78 Y103.49 E89.1036 F1500 ; Draw circle segment
G1 X109.34 Y103.44 E89.1211 F1500 ; Draw circle segment
G1 X108.92 Y103.33 E89.1387 F1500 ; Draw circle segment
G1 X108.51 Y103.17 E89.1563 F1500 ; Draw circle segment
G1 X108.12 Y102.96 E89.1739 F1500 ; Draw circle segment
G1 X107.77 Y102.70 E89.1915 F1500 ; Draw circle segment
G1 X107.45 Y102.40 E89.2090 F1500 ; Draw circle segment
G1 X107.17 Y102.06 E89.2266 F1500 ; Draw circle segment
G1 X106.93 Y101.69 E89.2442 F1500 ; Draw circle segment
G1 X106.75 Y101.29 E89.2618 F1500 ; Draw circle segment
G1 X106.61 Y100.87 E89.2794 F1500 ; Draw circle segment
G1 X106.53 Y100.44 E89.2969 F1500 ; Draw circle segment
G1 X106.50 Y100.00 E89.3145 F1500 ; Draw circle segment
G1 X106.53 Y99.56 E89.3321 F1500 ; Draw circle segment
G1 X106.61 Y99.13 E89.3497 F1500 ; Draw circle segment
G1 X106.75 Y98.71 E89.3673 F1500 ; Draw circle segment
G1 X106.93 Y98.31 E89.3849 F1500 ; Draw circle segment
G1 X107.17 Y97.94 E89.4024 F1500 ; Draw circle segment
G1 X107.45 Y97.60 E89.4200 F1500 ; Draw circle segment
G1 X107.77 Y97.30 E89.4376 F1500 ; Draw circle segment
G1 X108.12 Y97.04 E89.4552 F1500 ; Draw circle segment
G1 X108.51 Y96.83 E89.4728 F1500 ; Draw circle segment
G1 X108.92 Y96.67 E89.4903 F1500 ; Draw circle segment
G1 X109.34 Y96.56 E89.5079 F1500 ; Draw circle segment
G1 X109.78 Y96.51 E89.5255 F1500 ; Draw circle segment
G1 X110.22 Y96.51 E89.5431 F1500 ; Draw circle segment
G1 X110.66 Y96.56 E89.5607 F1500 ; Draw circle segment
G1 X111.08 Y96.67 E89.5782 F1500 ; Draw circle segment
G1 X111.49 Y96.83 E89.5958 F1500 ; Draw circle segment
G1 X111.88 Y97.04 E89.6134 F1500 ; Draw circle segment
G1 X112.23 Y97.30 E89.6310 F1500 ; Draw circle segment
G1 X112.55 Y97.60 E89.6486 F1500 ; Draw circle segment
G1 X112.83 Y97.94 E89.6662 F1500 ; Draw circle segment
G1 X113.07 Y98.31 E89.6837 F1500 ; Draw circle segment
G1 X113.25 Y98.71 E89.7013 F1500 ; Draw circle segment
G1 X113.39 Y99.13 E89.7189 F1500 ; Draw circle segment
G1 X113.47 Y99.56 E89.7365 F1500 ; Draw circle segment
G1 X113.50 Y100.00 E89.7541 F1500 ; Draw circle segment
; Layer 55
G1 Z11.00 F300 ; Move to layer height
G1 X113.50 Y100.00 F1500 ; Move to start of cylinder
G1 X113.50 Y100.00 F1500 ; Move to start of circle
G1 X113.47 Y100.44 E89.7716 F1500 ; Draw circle segment
G1 X113.39 Y100.87 E89.7892 F1500 ; Draw circle segment
G1 X113.25 Y101.29 E89.8068 F1500 ; Draw circle segment
G1 X113.07 Y101.69 E89.8244 F1500 ; Draw circle segment
G1 X112.83 Y102.06 E89.8420 F1500 ; Draw circle segment
G1 X112.55 Y102.40 E89.8596 F1500 ; Draw circle segment
G1 X112.23 Y102.70 E89.8771 F1500 ; Draw circle segment
G1 X111.88 Y102.96 E89.8947 F1500 ; Draw circle segment
G1 X111.49 Y103.17 E89.9123 F1500 ; Draw circle segment
G1 X111.08 Y103.33 E89.9299 F1500 ; Draw circle segment
G1 X110.66 Y103.44 E89.9475 F1500 ; Draw circle segment
G1 X110.22 Y103.49 E89.9650 F1500 ; Draw circle segment
G1 X109.78 Y103.49 E89.9826 F1500 ; Draw circle segment
G1 X109.34 Y103.44 E90.0002 F1500 ; Draw circle segment
G1 X108.92 Y103.33 E90.0178 F1500 ; Draw circle segment
G1 X108.51 Y103.17 E90.0354 F1500 ; Draw circle segment
G1 X108.12 Y102.96 E90.0529 F1500 ; Draw circle segment
G1 X107.77 Y102.70 E90.0705 F1500 ; Draw circle segment
G1 X107.45 Y102.40 E90.0881 F1500 ; Draw circle segment
G1 X107.17 Y102.06 E90.1057 F1500 ; Draw circle segment
G1 X106.93 Y101.69 E90.1233 F1500 ; Draw circle segment
G1 X106.75 Y101.29 E90.1409 F1500 ; Draw circle segment
G1 X106.61 Y100.87 E90.1584 F1500 ; Draw circle segment
G1 X106.53 Y100.44 E90.1760 F1500 ; Draw circle segment
G1 X106.50 Y100.00 E90.1936 F1500 ; Draw circle segment
G1 X106.53 Y99.56 E90.2112 F1500 ; Draw circle segment
G1 X106.61 Y99.13 E90.2288 F1500 ; Draw circle segment
G1 X106.75 Y98.71 E90.2463 F1500 ; Draw circle segment
G1 X106.93 Y98.31 E90.2639 F1500 ; Draw circle segment
G1 X107.17 Y97.94 E90.2815 F1500 ; Draw circle segment
G1 X107.45 Y97.60 E90.2991 F1500 ; Draw circle segment
G1 X107.77 Y97.30 E90.3167 F1500 ; Draw circle segment
G1 X108.12 Y97.04 E90.3342 F1500 ; Draw circle segment
G1 X108.51 Y96.83 E90.3518 F1500 ; Draw circle segment
G1 X108.92 Y96.67 E90.3694 F1500 ; Draw circle segment
G1 X109.34 Y96.56 E90.3870 F1500 ; Draw circle segment
G1 X109.78 Y96.51 E90.4046 F1500 ; Draw circle segment
G1 X110.22 Y96.51 E90.4222 F1500 ; Draw circle segment
G1 X110.66 Y96.56 E90.4397 F1500 ; Draw circle segment
G1 X111.08 Y96.67 E90.4573 F1500 ; Draw circle segment
G1 X111.49 Y96.83 E90.4749 F1500 ; Draw circle segment
G1 X111.88 Y97.04 E90.4925 F1500 ; Draw circle segment
G1 X112.23 Y97.30 E90.5101 F1500 ; Draw circle segment
G1 X112.55 Y97.60 E90.5276 F1500 ; Draw circle segment
G1 X112.83 Y97.94 E90.5452 F1500 ; Draw circle segment
G1 X113.07 Y98.31 E90.5628 F1500 ; Draw circle segment
G1 X113.25 Y98.71 E90.5804 F1500 ; Draw circle segment
G1 X113.39 Y99.13 E90.5980 F1500 ; Draw circle segment
G1 X113.47 Y99.56 E90.6155 F1500 ; Draw circle segment
G1 X113.50 Y100.00 E90.6331 F1500 ; Draw circle segment
; Layer 56
G1 Z11.20 F300 ; Move to layer height
G1 X113.50 Y100.00 F1500 ; Move to start of cylinder
G1 X113.50 Y100.00 F1500 ; Move to start of circle
G1 X113.47 Y100.44 E90.6507 F1500 ; Draw circle segment
G1 X113.39 Y100.87 E90.6683 F1500 ; Draw circle segment
G1 X113.25 Y101.29 E90.6859 F1500 ; Draw circle segment
G1 X113.07 Y101.69 E90.7035 F1500 ; Draw circle segment
G1 X112.83 Y102.06 E90.7210 F1500 ; Draw circle segment
G1 X112.55 Y102.40 E90.7386 F1500 ; Draw circle segment
G1 X112.23 Y102.70 E90.7562 F1500 ; Draw circle segment
G1 X111.88 Y102.96 E90.7738 F1500 ; Draw circle segment
G1 X111.49 Y103.17 E90.7914 F1500 ; Draw circle segment
G1 X111.08 Y103.33 E90.8089 F1500 ; Draw circle segment
G1 X110.66 Y103.44 E90.8265 F1500 ; Draw circle segment
G1 X110.22 Y103.49 E90.8441 F1500 ; Draw circle segment
G1 X109.78 Y103.49 E90.8617 F1500 ; Draw circle segment
G1 X109.34 Y103.44 E90.8793 F1500 ; Draw circle segment
G1 X108.92 Y103.33 E90.8969 F1500 ; Draw circle segment
G1 X108.51 Y103.17 E90.9144 F1500 ; Draw circle segment
G1 X108.12 Y102.96 E90.9320 F1500 ; Draw circle segment
G1 X107.77 Y102.70 E90.9496 F1500 ; Draw circle segment
G1 X107.45 Y102.40 E90.9672 F1500 ; Draw circle segment
G1 X107.17 Y102.06 E90.9848 F1500 ; Draw circle segment
G1 X106.93 Y101.69 E91.0023 F1500 ; Draw circle segment
G1 X106.75 Y101.29 E91.0199 F1500 ; Draw circle segment
G1 X106.61 Y100.87 E91.0375 F1500 ; Draw circle segment
G1 X106.53 Y100.44 E91.0551 F1500 ; Draw circle segment
G1 X106.50 Y100.00 E91.0727 F1500 ; Draw circle segment
G1 X106.53 Y99.56 E91.0902 F1500 ; Draw circle segment
G1 X106.61 Y99.13 E91.1078 F1500 ; Draw circle segment
G1 X106.75 Y98.71 E91.1254 F1500 ; Draw circle segment
G1 X106.93 Y98.31 E91.1430 F1500 ; Draw circle segment
G1 X107.17 Y97.94 E91.1606 F1500 ; Draw circle segment
G1 X107.45 Y97.60 E91.1782 F1500 ; Draw circle segment
G1 X107.77 Y97.30 E91.1957 F1500 ; Draw circle segment
G1 X108.12 Y97.04 E91.2133 F1500 ; Draw circle segment
G1 X108.51 Y96.83 E91.2309 F1500 ; Draw circle segment
G1 X108.92 Y96.67 E91.2485 F1500 ; Draw circle segment
G1 X109.34 Y96.56 E91.2661 F1500 ; Draw circle segment
G1 X109.78 Y96.51 E91.2836 F1500 ; Draw circle segment
G1 X110.22 Y96.51 E91.3012 F1500 ; Draw circle segment
G1 X110.66 Y96.56 E91.3188 F1500 ; Draw circle segment
G1 X111.08 Y96.67 E91.3364 F1500 ; Draw circle segment
G1 X111.49 Y96.83 E91.3540 F1500 ; Draw circle segment
G1 X111.88 Y97.04 E91.3715 F1500 ; Draw circle segment
G1 X112.23 Y97.30 E91.3891 F1500 ; Draw circle segment
G1 X112.55 Y97.60 E91.4067 F1500 ; Draw circle segment
G1 X112.83 Y97.94 E91.4243 F1500 ; Draw circle segment
G1 X113.07 Y98.31 E91.4419 F1500 ; Draw circle segment
G1 X113.25 Y98.71 E91.4595 F1500 ; Draw circle segment
G1 X113.39 Y99.13 E91.4770 F1500 ; Draw circle segment
G1 X113.47 Y99.56 E91.4946 F1500 ; Draw circle segment
G1 X113.50 Y100.00 E91.5122 F1500 ; Draw circle segment
; Layer 57
G1 Z11.40 F300 ; Move to layer height
G1 X113.50 Y100.00 F1500 ; Move to start of cylinder
G1 X113.50 Y100.00 F1500 ; Move to start of circle
G1 X113.47 Y100.44 E91.5298 F1500 ; Draw circle segment
G1 X113.39 Y100.87 E91.5474 F1500 ; Draw circle segment
G1 X113.25 Y101.29 E91.5649 F1500 ; Draw circle segment
G1 X113.07 Y101.69 E91.5825 F1500 ; Draw circle segment
G1 X112.83 Y102.06 E91.6001 F1500 ; Draw circle segment
G1 X112.55 Y102.40 E91.6177 F1500 ; Draw circle segment
G1 X112.23 Y102.70 E91.6353 F1500 ; Draw circle segment
G1 X111.88 Y102.96 E91.6528 F1500 ; Draw circle segment
G1 X111.49 Y103.17 E91.6704 F1500 ; Draw circle segment
G1 X111.08 Y103.33 E91.6880 F1500 ; Draw circle segment
G1 X110.66 Y103.44 E91.7056 F1500 ; Draw circle segment
G1 X110.22 Y103.49 E91.7232 F1500 ; Draw circle segment
G1 X109.78 Y103.49 E91.7408 F1500 ; Draw circle segment
G1 X109.34 Y103.44 E91.7583 F1500 ; Draw circle segment
G1 X108.92 Y103.33 E91.7759 F1500 ; Draw circle segment
G1 X108.51 Y103.17 E91.7935 F1500 ; Draw circle segment
G1 X108.12 Y102.96 E91.8111 F1500 ; Draw circle segment
G1 X107.77 Y102.70 E91.8287 F1500 ; Draw circle segment
G1 X107.45 Y102.40 E91.8462 F1500 ; Draw circle segment
G1 X107.17 Y102.06 E91.8638 F1500 ; Draw circle segment
G1 X106.93 Y101.69 E91.8814 F1500 ; Draw circle segment
G1 X106.75 Y101.29 E91.8990 F1500 ; Draw circle segment
G1 X106.61 Y100.87 E91.9166 F1500 ; Draw circle segment
G1 X106.53 Y100.44 E91.9341 F1500 ; Draw circle segment
G1 X106.50 Y100.00 E91.9517 F1500 ; Draw circle segment
G1 X106.53 Y99.56 E91.9693 F1500 ; Draw circle segment
G1 X106.61 Y99.13 E91.9869 F1500 ; Draw circle segment
G1 X106.75 Y98.71 E92.0045 F1500 ; Draw circle segment
G1 X106.93 Y98.31 E92.0221 F1500 ; Draw circle segment
G1 X107.17 Y97.94 E92.0396 F1500 ; Draw circle segment
G1 X107.45 Y97.60 E92.0572 F1500 ; Draw circle segment
G1 X107.77 Y97.30 E92.0748 F1500 ; Draw circle segment
G1 X108.12 Y97.04 E92.0924 F1500 ; Draw circle segment
G1 X108.51 Y96.83 E92.1100 F1500 ; Draw circle segment
G1 X108.92 Y96.67 E92.1275 F1500 ; Draw circle segment
G1 X109.34 Y96.56 E92.1451 F1500 ; Draw circle segment
G1 X109.78 Y96.51 E92.1627 F1500 ; Draw circle segment
G1 X110.22 Y96.51 E92.1803 F1500 ; Draw circle segment
G1 X110.66 Y96.56 E92.1979 F1500 ; Draw circle segment
G1 X111.08 Y96.67 E92.2155 F1500 ; Draw circle segment
G1 X111.49 Y96.83 E92.2330 F1500 ; Draw circle segment
G1 X111.88 Y97.04 E92.2506 F1500 ; Draw circle segment
G1 X112.23 Y97.30 E92.2682 F1500 ; Draw circle segment
G1 X112.55 Y97.60 E92.2858 F1500 ; Draw circle segment
G1 X112.83 Y97.94 E92.3034 F1500 ; Draw circle segment
G1 X113.07 Y98.31 E92.3209 F1500 ; Draw circle segment
G1 X113.25 Y98.71 E92.3385 F1500 ; Draw circle segment
G1 X113.39 Y99.13 E92.3561 F1500 ; Draw circle segment
G1 X113.47 Y99.56 E92.3737 F1500 ; Draw circle segment
G1 X113.50 Y100.00 E92.3913 F1500 ; Draw circle segment
; Layer 58
G1 Z11.60 F300 ; Move to layer height
G1 X113.50 Y100.00 F1500 ; Move to start of cylinder
G1 X113.50 Y100.00 F1500 ; Move to start of circle
G1 X113.47 Y100.44 E92.4088 F1500 ; Draw circle segment
G1 X113.39 Y100.87 E92.4264 F1500 ; Draw circle segment
G1 X113.25 Y101.29 E92.4440 F1500 ; Draw circle segment
G1 X113.07 Y101.69 E92.4616 F1500 ; Draw circle segment
G1 X112.83 Y102.06 E92.4792 F1500 ; Draw circle segment
G1 X112.55 Y102.40 E92.4968 F1500 ; Draw circle segment
G1 X112.23 Y102.70 E92.5143 F1500 ; Draw circle segment
G1 X111.88 Y102.96 E92.5319 F1500 ; Draw circle segment
G1 X111.49 Y103.17 E92.5495 F1500 ; Draw circle segment
G1 X111.08 Y103.33 E92.5671 F1500 ; Draw circle segment
G1 X110.66 Y103.44 E92.5847 F1500 ; Draw circle segment
G1 X110.22 Y103.49 E92.6022 F1500 ; Draw circle segment
G1 X109.78 Y103.49 E92.6198 F1500 ; Draw circle segment
G1 X109.34 Y103.44 E92.6374 F1500 ; Draw circle segment
G1 X108.92 Y103.33 E92.6550 F1500 ; Draw circle segment
G1 X108.51 Y103.17 E92.6726 F1500 ; Draw circle segment
G1 X108.12 Y102.96 E92.6901 F1500 ; Draw circle segment
G1 X107.77 Y102.70 E92.7077 F1500 ; Draw circle segment
G1 X107.45 Y102.40 E92.7253 F1500 ; Draw circle segment
G1 X107.17 Y102.06 E92.7429 F1500 ; Draw circle segment
G1 X106.93 Y101.69 E92.7605 F1500 ; Draw circle segment
G1 X106.75 Y101.29 E92.7781 F1500 ; Draw circle segment
G1 X106.61 Y100.87 E92.7956 F1500 ; Draw circle segment
G1 X106.53 Y100.44 E92.8132 F1500 ; Draw circle segment
G1 X106.50 Y100.00 E92.8308 F1500 ; Draw circle segment
G1 X106.53 Y99.56 E92.8484 F1500 ; Draw circle segment
G1 X106.61 Y99.13 E92.8660 F1500 ; Draw circle segment
G1 X106.75 Y98.71 E92.8835 F1500 ; Draw circle segment
G1 X106.93 Y98.31 E92.9011 F1500 ; Draw circle segment
G1 X107.17 Y97.94 E92.9187 F1500 ; Draw circle segment
G1 X107.45 Y97.60 E92.9363 F1500 ; Draw circle segment
G1 X107.77 Y97.30 E92.9539 F1500 ; Draw circle segment
G1 X108.12 Y97.04 E92.9714 F1500 ; Draw circle segment
G1 X108.51 Y96.83 E92.9890 F1500 ; Draw circle segment
G1 X108.92 Y96.67 E93.0066 F1500 ; Draw circle segment
G1 X109.34 Y96.56 E93.0242 F1500 ; Draw circle segment
G1 X109.78 Y96.51 E93.0418 F1500 ; Draw circle segment
G1 X110.22 Y96.51 E93.0594 F1500 ; Draw circle segment
G1 X110.66 Y96.56 E93.0769 F1500 ; Draw circle segment
G1 X111.08 Y96.67 E93.0945 F1500 ; Draw circle segment
G1 X111.49 Y96.83 E93.1121 F1500 ; Draw circle segment
G1 X111.88 Y97.04 E93.1297 F1500 ; Draw circle segment
G1 X112.23 Y97.30 E93.1473 F1500 ; Draw circle segment
G1 X112.55 Y97.60 E93.1648 F1500 ; Draw circle segment
G1 X112.83 Y97.94 E93.1824 F1500 ; Draw circle segment
G1 X113.07 Y98.31 E93.2000 F1500 ; Draw circle segment
G1 X113.25 Y98.71 E93.2176 F1500 ; Draw circle segment
G1 X113.39 Y99.13 E93.2352 F1500 ; Draw circle segment
G1 X113.47 Y99.56 E93.2528 F1500 ; Draw circle segment
G1 X113.50 Y100.00 E93.2703 F1500 ; Draw circle segment
; Layer 59
G1 Z11.80 F300 ; Move to layer height
G1 X113.50 Y100.00 F1500 ; Move to start of cylinder
G1 X113.50 Y100.00 F1500 ; Move to start of circle
G1 X113.47 Y100.44 E93.2879 F1500 ; Draw circle segment
G1 X113.39 Y100.87 E93.3055 F1500 ; Draw circle segment
G1 X113.25 Y101.29 E93.3231 F1500 ; Draw circle segment
G1 X113.07 Y101.69 E93.3407 F1500 ; Draw circle segment
G1 X112.83 Y102.06 E93.3582 F1500 ; Draw circle segment
G1 X112.55 Y102.40 E93.3758 F1500 ; Draw circle segment
G1 X112.23 Y102.70 E93.3934 F1500 ; Draw circle segment
G1 X111.88 Y102.96 E93.4110 F1500 ; Draw circle segment
G1 X111.49 Y103.17 E93.4286 F1500 ; Draw circle segment
G1 X111.08 Y103.33 E93.4461 F1500 ; Draw circle segment
G1 X110.66 Y103.44 E93.4637 F1500 ; Draw circle segment
G1 X110.22 Y103.49 E93.4813 F1500 ; Draw circle segment
G1 X109.78 Y103.49 E93.4989 F1500 ; Draw circle segment
G1 X109.34 Y103.44 E93.5165 F1500 ; Draw circle segment
G1 X108.92 Y103.33 E93.5341 F1500 ; Draw circle segment
G1 X108.51 Y103.17 E93.5516 F1500 ; Draw circle segment
G1 X108.12 Y102.96 E93.5692 F1500 ; Draw circle segment
G1 X107.77 Y102.70 E93.5868 F1500 ; Draw circle segment
G1 X107.45 Y102.40 E93.6044 F1500 ; Draw circle segment
G1 X107.17 Y102.06 E93.6220 F1500 ; Draw circle segment
G1 X106.93 Y101.69 E93.6395 F1500 ; Draw circle segment
G1 X106.75 Y101.29 E93.6571 F1500 ; Draw circle segment
G1 X106.61 Y100.87 E93.6747 F1500 ; Draw circle segment
G1 X106.53 Y100.44 E93.6923 F1500 ; Draw circle segment
G1 X106.50 Y100.00 E93.7099 F1500 ; Draw circle segment
G1 X106.53 Y99.56 E93.7274 F1500 ; Draw circle segment
G1 X106.61 Y99.13 E93.7450 F1500 ; Draw circle segment
G1 X106.75 Y98.71 E93.7626 F1500 ; Draw circle segment
G1 X106.93 Y98.31 E93.7802 F1500 ; Draw circle segment
G1 X107.17 Y97.94 E93.7978 F1500 ; Draw circle segment
G1 X107.45 Y97.60 E93.8154 F1500 ; Draw circle segment
G1 X107.77 Y97.30 E93.8329 F1500 ; Draw circle segment
G1 X108.12 Y97.04 E93.8505 F1500 ; Draw circle segment
G1 X108.51 Y96.83 E93.8681 F1500 ; Draw circle segment
G1 X108.92 Y96.67 E93.8857 F1500 ; Draw circle segment
G1 X109.34 Y96.56 E93.9033 F1500 ; Draw circle segment
G1 X109.78 Y96.51 E93.9208 F1500 ; Draw circle segment
G1 X110.22 Y96.51 E93.9384 F1500 ; Draw circle segment
G1 X110.66 Y96.56 E93.9560 F1500 ; Draw circle segment
G1 X111.08 Y96.67 E93.9736 F1500 ; Draw circle segment
G1 X111.49 Y96.83 E93.9912 F1500 ; Draw circle segment
G1 X111.88 Y97.04 E94.0087 F1500 ; Draw circle segment
G1 X112.23 Y97.30 E94.0263 F1500 ; Draw circle segment
G1 X112.55 Y97.60 E94.0439 F1500 ; Draw circle segment
G1 X112.83 Y97.94 E94.0615 F1500 ; Draw circle segment
G1 X113.07 Y98.31 E94.0791 F1500 ; Draw circle segment
G1 X113.25 Y98.71 E94.0967 F1500 ; Draw circle segment
G1 X113.39 Y99.13 E94.1142 F1500 ; Draw circle segment
G1 X113.47 Y99.56 E94.1318 F1500 ; Draw circle segment
G1 X113.50 Y100.00 E94.1494 F1500 ; Draw circle segment
; Layer 60
G1 Z12.00 F300 ; Move to layer height
G1 X113.50 Y100.00 F1500 ; Move to start of cylinder
G1 X113.50 Y100.00 F1500 ; Move to start of circle
G1 X113.47 Y100.44 E94.1670 F1500 ; Draw circle segment
G1 X113.39 Y100.87 E94.1846 F1500 ; Draw circle segment
G1 X113.25 Y101.29 E94.2021 F1500 ; Draw circle segment
G1 X113.07 Y101.69 E94.2197 F1500 ; Draw circle segment
G1 X112.83 Y102.06 E94.2373 F1500 ; Draw circle segment
G1 X112.55 Y102.40 E94.2549 F1500 ; Draw circle segment
G1 X112.23 Y102.70 E94.2725 F1500 ; Draw circle segment
G1 X111.88 Y102.96 E94.2901 F1500 ; Draw circle segment
G1 X111.49 Y103.17 E94.3076 F1500 ; Draw circle segment
G1 X111.08 Y103.33 E94.3252 F1500 ; Draw circle segment
G1 X110.66 Y103.44 E94.3428 F1500 ; Draw circle segment
G1 X110.22 Y103.49 E94.3604 F1500 ; Draw circle segment
G1 X109.78 Y103.49 E94.3780 F1500 ; Draw circle segment
G1 X109.34 Y103.44 E94.3955 F1500 ; Draw circle segment
G1 X108.92 Y103.33 E94.4131 F1500 ; Draw circle segment
G1 X108.51 Y103.17 E94.4307 F1500 ; Draw circle segment
G1 X108.12 Y102.96 E94.4483 F1500 ; Draw circle segment
G1 X107.77 Y102.70 E94.4659 F1500 ; Draw circle segment
G1 X107.45 Y102.40 E94.4834 F1500 ; Draw circle segment
G1 X107.17 Y102.06 E94.5010 F1500 ; Draw circle segment
G1 X106.93 Y101.69 E94.5186 F1500 ; Draw circle segment
G1 X106.75 Y101.29 E94.5362 F1500 ; Draw circle segment
G1 X106.61 Y100.87 E94.5538 F1500 ; Draw circle segment
G1 X106.53 Y100.44 E94.5714 F1500 ; Draw circle segment
G1 X106.50 Y100.00 E94.5889 F1500 ; Draw circle segment
G1 X106.53 Y99.56 E94.6065 F1500 ; Draw circle segment
G1 X106.61 Y99.13 E94.6241 F1500 ; Draw circle segment
G1 X106.75 Y98.71 E94.6417 F1500 ; Draw circle segment
G1 X106.93 Y98.31 E94.6593 F1500 ; Draw circle segment
G1 X107.17 Y97.94 E94.6768 F1500 ; Draw circle segment
G1 X107.45 Y97.60 E94.6944 F1500 ; Draw circle segment
G1 X107.77 Y97.30 E94.7120 F1500 ; Draw circle segment
G1 X108.12 Y97.04 E94.7296 F1500 ; Draw circle segment
G1 X108.51 Y96.83 E94.7472 F1500 ; Draw circle segment
G1 X108.92 Y96.67 E94.7647 F1500 ; Draw circle segment
G1 X109.34 Y96.56 E94.7823 F1500 ; Draw circle segment
G1 X109.78 Y96.51 E94.7999 F1500 ; Draw circle segment
G1 X110.22 Y96.51 E94.8175 F1500 ; Draw circle segment
G1 X110.66 Y96.56 E94.8351 F1500 ; Draw circle segment
G1 X111.08 Y96.67 E94.8527 F1500 ; Draw circle segment
G1 X111.49 Y96.83 E94.8702 F1500 ; Draw circle segment
G1 X111.88 Y97.04 E94.8878 F1500 ; Draw circle segment
G1 X112.23 Y97.30 E94.9054 F1500 ; Draw circle segment
G1 X112.55 Y97.60 E94.9230 F1500 ; Draw circle segment
G1 X112.83 Y97.94 E94.9406 F1500 ; Draw circle segment
G1 X113.07 Y98.31 E94.9581 F1500 ; Draw circle segment
G1 X113.25 Y98.71 E94.9757 F1500 ; Draw circle segment
G1 X113.39 Y99.13 E94.9933 F1500 ; Draw circle segment
G1 X113.47 Y99.56 E95.0109 F1500 ; Draw circle segment
G1 X113.50 Y100.00 E95.0285 F1500 ; Draw circle segment
; Layer 61
G1 Z12.20 F300 ; Move to layer height
G1 X113.50 Y100.00 F1500 ; Move to start of cylinder
G1 X113.50 Y100.00 F1500 ; Move to start of circle
G1 X113.47 Y100.44 E95.0460 F1500 ; Draw circle segment
G1 X113.39 Y100.87 E95.0636 F1500 ; Draw circle segment
G1 X113.25 Y101.29 E95.0812 F1500 ; Draw circle segment
G1 X113.07 Y101.69 E95.0988 F1500 ; Draw circle segment
G1 X112.83 Y102.06 E95.1164 F1500 ; Draw circle segment
G1 X112.55 Y102.40 E95.1340 F1500 ; Draw circle segment
G1 X112.23 Y102.70 E95.1515 F1500 ; Draw circle segment
G1 X111.88 Y102.96 E95.1691 F1500 ; Draw circle segment
G1 X111.49 Y103.17 E95.1867 F1500 ; Draw circle segment
G1 X111.08 Y103.33 E95.2043 F1500 ; Draw circle segment
G1 X110.66 Y103.44 E95.2219 F1500 ; Draw circle segment
G1 X110.22 Y103.49 E95.2394 F1500 ; Draw circle segment
G1 X109.78 Y103.49 E95.2570 F1500 ; Draw circle segment
G1 X109.34 Y103.44 E95.2746 F1500 ; Draw circle segment
G1 X108.92 Y103.33 E95.2922 F1500 ; Draw circle segment
G1 X108.51 Y103.17 E95.3098 F1500 ; Draw circle segment
G1 X108.12 Y102.96 E95.3273 F1500 ; Draw circle segment
G1 X107.77 Y102.70 E95.3449 F1500 ; Draw circle segment
G1 X107.45 Y102.40 E95.3625 F1500 ; Draw circle segment
G1 X107.17 Y102.06 E95.3801 F1500 ; Draw circle segment
G1 X106.93 Y101.69 E95.3977 F1500 ; Draw circle segment
G1 X106.75 Y101.29 E95.4153 F1500 ; Draw circle segment
G1 X106.61 Y100.87 E95.4328 F1500 ; Draw circle segment
G1 X106.53 Y100.44 E95.4504 F1500 ; Draw circle segment
G1 X106.50 Y100.00 E95.4680 F1500 ; Draw circle segment
G1 X106.53 Y99.56 E95.4856 F1500 ; Draw circle segment
G1 X106.61 Y99.13 E95.5032 F1500 ; Draw circle segment
G1 X106.75 Y98.71 E95.5207 F1500 ; Draw circle segment
G1 X106.93 Y98.31 E95.5383 F1500 ; Draw circle segment
G1 X107.17 Y97.94 E95.5559 F1500 ; Draw circle segment
G1 X107.45 Y97.60 E95.5735 F1500 ; Draw circle segment
G1 X107.77 Y97.30 E95.5911 F1500 ; Draw circle segment
G1 X108.12 Y97.04 E95.6087 F1500 ; Draw circle segment
G1 X108.51 Y96.83 E95.6262 F1500 ; Draw circle segment
G1 X108.92 Y96.67 E95.6438 F1500 ; Draw circle segment
G1 X109.34 Y96.56 E95.6614 F1500 ; Draw circle segment
G1 X109.78 Y96.51 E95.6790 F1500 ; Draw circle segment
G1 X110.22 Y96.51 E95.6966 F1500 ; Draw circle segment
G1 X110.66 Y96.56 E95.7141 F1500 ; Draw circle segment
G1 X111.08 Y96.67 E95.7317 F1500 ; Draw circle segment
G1 X111.49 Y96.83 E95.7493 F1500 ; Draw circle segment
G1 X111.88 Y97.04 E95.7669 F1500 ; Draw circle segment
G1 X112.23 Y97.30 E95.7845 F1500 ; Draw circle segment
G1 X112.55 Y97.60 E95.8020 F1500 ; Draw circle segment
G1 X112.83 Y97.94 E95.8196 F1500 ; Draw circle segment
G1 X113.07 Y98.31 E95.8372 F1500 ; Draw circle segment
G1 X113.25 Y98.71 E95.8548 F1500 ; Draw circle segment
G1 X113.39 Y99.13 E95.8724 F1500 ; Draw circle segment
G1 X113.47 Y99.56 E95.8900 F1500 ; Draw circle segment
G1 X113.50 Y100.00 E95.9075 F1500 ; Draw circle segment
; Layer 62
G1 Z12.40 F300 ; Move to layer height
G1 X113.50 Y100.00 F1500 ; Move to start of cylinder
G1 X113.50 Y100.00 F1500 ; Move to start of circle
G1 X113.47 Y100.44 E95.9251 F1500 ; Draw circle segment
G1 X113.39 Y100.87 E95.9427 F1500 ; Draw circle segment
G1 X113.25 Y101.29 E95.9603 F1500 ; Draw circle segment
G1 X113.07 Y101.69 E95.9779 F1500 ; Draw circle segment
G1 X112.83 Y102.06 E95.9954 F1500 ; Draw circle segment
G1 X112.55 Y102.40 E96.0130 F1500 ; Draw circle segment
G1 X112.23 Y102.70 E96.0306 F1500 ; Draw circle segment
G1 X111.88 Y102.96 E96.0482 F1500 ; Draw circle segment
G1 X111.49 Y103.17 E96.0658 F1500 ; Draw circle segment
G1 X111.08 Y103.33 E96.0833 F1500 ; Draw circle segment
G1 X110.66 Y103.44 E96.1009 F1500 ; Draw circle segment
G1 X110.22 Y103.49 E96.1185 F1500 ; Draw circle segment
G1 X109.78 Y103.49 E96.1361 F1500 ; Draw circle segment
G1 X109.34 Y103.44 E96.1537 F1500 ; Draw circle segment
G1 X108.92 Y103.33 E96.1713 F1500 ; Draw circle segment
G1 X108.51 Y103.17 E96.1888 F1500 ; Draw circle segment
G1 X108.12 Y102.96 E96.2064 F1500 ; Draw circle segment
G1 X107.77 Y102.70 E96.2240 F1500 ; Draw circle segment
G1 X107.45 Y102.40 E96.2416 F1500 ; Draw circle segment
G1 X107.17 Y102.06 E96.2592 F1500 ; Draw circle segment
G1 X106.93 Y101.69 E96.2767 F1500 ; Draw circle segment
G1 X106.75 Y101.29 E96.2943 F1500 ; Draw circle segment
G1 X106.61 Y100.87 E96.3119 F1500 ; Draw circle segment
G1 X106.53 Y100.44 E96.3295 F1500 ; Draw circle segment
G1 X106.50 Y100.00 E96.3471 F1500 ; Draw circle segment
G1 X106.53 Y99.56 E96.3646 F1500 ; Draw circle segment
G1 X106.61 Y99.13 E96.3822 F1500 ; Draw circle segment
G1 X106.75 Y98.71 E96.3998 F1500 ; Draw circle segment
G1 X106.93 Y98.31 E96.4174 F1500 ; Draw circle segment
G1 X107.17 Y97.94 E96.4350 F1500 ; Draw circle segment
G1 X107.45 Y97.60 E96.4526 F1500 ; Draw circle segment
G1 X107.77 Y97.30 E96.4701 F1500 ; Draw circle segment
G1 X108.12 Y97.04 E96.4877 F1500 ; Draw circle segment
G1 X108.51 Y96.83 E96.5053 F1500 ; Draw circle segment
G1 X108.92 Y96.67 E96.5229 F1500 ; Draw circle segment
G1 X109.34 Y96.56 E96.5405 F1500 ; Draw circle segment
G1 X109.78 Y96.51 E96.5580 F1500 ; Draw circle segment
G1 X110.22 Y96.51 E96.5756 F1500 ; Draw circle segment
G1 X110.66 Y96.56 E96.5932 F1500 ; Draw circle segment
G1 X111.08 Y96.67 E96.6108 F1500 ; Draw circle segment
G1 X111.49 Y96.83 E96.6284 F1500 ; Draw circle segment
G1 X111.88 Y97.04 E96.6460 F1500 ; Draw circle segment
G1 X112.23 Y97.30 E96.6635 F1500 ; Draw circle segment
G1 X112.55 Y97.60 E96.6811 F1500 ; Draw circle segment
G1 X112.83 Y97.94 E96.6987 F1500 ; Draw circle segment
G1 X113.07 Y98.31 E96.7163 F1500 ; Draw circle segment
G1 X113.25 Y98.71 E96.7339 F1500 ; Draw circle segment
G1 X113.39 Y99.13 E96.7514 F1500 ; Draw circle segment
G1 X113.47 Y99.56 E96.7690 F1500 ; Draw circle segment
G1 X113.50 Y100.00 E96.7866 F1500 ; Draw circle segment
; Layer 63
G1 Z12.60 F300 ; Move to layer height
G1 X113.50 Y100.00 F1500 ; Move to start of cylinder
G1 X113.50 Y100.00 F1500 ; Move to start of circle
G1 X113.47 Y100.44 E96.8042 F1500 ; Draw circle segment
G1 X113.39 Y100.87 E96.8218 F1500 ; Draw circle segment
G1 X113.25 Y101.29 E96.8393 F1500 ; Draw circle segment
G1 X113.07 Y101.69 E96.8569 F1500 ; Draw circle segment
G1 X112.83 Y102.06 E96.8745 F1500 ; Draw circle segment
G1 X112.55 Y102.40 E96.8921 F1500 ; Draw circle segment
G1 X112.23 Y102.70 E96.9097 F1500 ; Draw circle segment
G1 X111.88 Y102.96 E96.9273 F1500 ; Draw circle segment
G1 X111.49 Y103.17 E96.9448 F1500 ; Draw circle segment
G1 X111.08 Y103.33 E96.9624 F1500 ; Draw circle segment
G1 X110.66 Y103.44 E96.9800 F1500 ; Draw circle segment
G1 X110.22 Y103.49 E96.9976 F1500 ; Draw circle segment
G1 X109.78 Y103.49 E97.0152 F1500 ; Draw circle segment
G1 X109.34 Y103.44 E97.0327 F1500 ; Draw circle segment
G1 X108.92 Y103.33 E97.0503 F1500 ; Draw circle segment
G1 X108.51 Y103.17 E97.0679 F1500 ; Draw circle segment
G1 X108.12 Y102.96 E97.0855 F1500 ; Draw circle segment
G1 X107.77 Y102.70 E97.1031 F1500 ; Draw circle segment
G1 X107.45 Y102.40 E97.1206 F1500 ; Draw circle segment
G1 X107.17 Y102.06 E97.1382 F1500 ; Draw circle segment
G1 X106.93 Y101.69 E97.1558 F1500 ; Draw circle segment
G1 X106.75 Y101.29 E97.1734 F1500 ; Draw circle segment
G1 X106.61 Y100.87 E97.1910 F1500 ; Draw circle segment
G1 X106.53 Y100.44 E97.2086 F1500 ; Draw circle segment
G1 X106.50 Y100.00 E97.2261 F1500 ; Draw circle segment
G1 X106.53 Y99.56 E97.2437 F1500 ; Draw circle segment
G1 X106.61 Y99.13 E97.2613 F1500 ; Draw circle segment
G1 X106.75 Y98.71 E97.2789 F1500 ; Draw circle segment
G1 X106.93 Y98.31 E97.2965 F1500 ; Draw circle segment
G1 X107.17 Y97.94 E97.3140 F1500 ; Draw circle segment
G1 X107.45 Y97.60 E97.3316 F1500 ; Draw circle segment
G1 X107.77 Y97.30 E97.3492 F1500 ; Draw circle segment
G1 X108.12 Y97.04 E97.3668 F1500 ; Draw circle segment
G1 X108.51 Y96.83 E97.3844 F1500 ; Draw circle segment
G1 X108.92 Y96.67 E97.4019 F1500 ; Draw circle segment
G1 X109.34 Y96.56 E97.4195 F1500 ; Draw circle segment
G1 X109.78 Y96.51 E97.4371 F1500 ; Draw circle segment
G1 X110.22 Y96.51 E97.4547 F1500 ; Draw circle segment
G1 X110.66 Y96.56 E97.4723 F1500 ; Draw circle segment
G1 X111.08 Y96.67 E97.4899 F1500 ; Draw circle segment
G1 X111.49 Y96.83 E97.5074 F1500 ; Draw circle segment
G1 X111.88 Y97.04 E97.5250 F1500 ; Draw circle segment
G1 X112.23 Y97.30 E97.5426 F1500 ; Draw circle segment
G1 X112.55 Y97.60 E97.5602 F1500 ; Draw circle segment
G1 X112.83 Y97.94 E97.5778 F1500 ; Draw circle segment
G1 X113.07 Y98.31 E97.5953 F1500 ; Draw circle segment
G1 X113.25 Y98.71 E97.6129 F1500 ; Draw circle segment
G1 X113.39 Y99.13 E97.6305 F1500 ; Draw circle segment
G1 X113.47 Y99.56 E97.6481 F1500 ; Draw circle segment
G1 X113.50 Y100.00 E97.6657 F1500 ; Draw circle segment
; Layer 64
G1 Z12.80 F300 ; Move to layer height
G1 X113.50 Y100.00 F1500 ; Move to start of cylinder
G1 X113.50 Y100.00 F1500 ; Move to start of circle
G1 X113.47 Y100.44 E97.6832 F1500 ; Draw circle segment
G1 X113.39 Y100.87 E97.7008 F1500 ; Draw circle segment
G1 X113.25 Y101.29 E97.7184 F1500 ; Draw circle segment
G1 X113.07 Y101.69 E97.7360 F1500 ; Draw circle segment
G1 X112.83 Y102.06 E97.7536 F1500 ; Draw circle segment
G1 X112.55 Y102.40 E97.7712 F1500 ; Draw circle segment
G1 X112.23 Y102.70 E97.7887 F1500 ; Draw circle segment
G1 X111.88 Y102.96 E97.8063 F1500 ; Draw circle segment
G1 X111.49 Y103.17 E97.8239 F1500 ; Draw circle segment
G1 X111.08 Y103.33 E97.8415 F1500 ; Draw circle segment
G1 X110.66 Y103.44 E97.8591 F1500 ; Draw circle segment
G1 X110.22 Y103.49 E97.8766 F1500 ; Draw circle segment
G1 X109.78 Y103.49 E97.8942 F1500 ; Draw circle segment
G1 X109.34 Y103.44 E97.9118 F1500 ; Draw circle segment
G1 X108.92 Y103.33 E97.9294 F1500 ; Draw circle segment
G1 X108.51 Y103.17 E97.9470 F1500 ; Draw circle segment
G1 X108.12 Y102.96 E97.9646 F1500 ; Draw circle segment
G1 X107.77 Y102.70 E97.9821 F1500 ; Draw circle segment
G1 X107.45 Y102.40 E97.9997 F1500 ; Draw circle segment
G1 X107.17 Y102.06 E98.0173 F1500 ; Draw circle segment
G1 X106.93 Y101.69 E98.0349 F1500 ; Draw circle segment
G1 X106.75 Y101.29 E98.0525 F1500 ; Draw circle segment
G1 X106.61 Y100.87 E98.0700 F1500 ; Draw circle segment
G1 X106.53 Y100.44 E98.0876 F1500 ; Draw circle segment
G1 X106.50 Y100.00 E98.1052 F1500 ; Draw circle segment
G1 X106.53 Y99.56 E98.1228 F1500 ; Draw circle segment
G1 X106.61 Y99.13 E98.1404 F1500 ; Draw circle segment
G1 X106.75 Y98.71 E98.1579 F1500 ; Draw circle segment
G1 X106.93 Y98.31 E98.1755 F1500 ; Draw circle segment
G1 X107.17 Y97.94 E98.1931 F1500 ; Draw circle segment
G1 X107.45 Y97.60 E98.2107 F1500 ; Draw circle segment
G1 X107.77 Y97.30 E98.2283 F1500 ; Draw circle segment
G1 X108.12 Y97.04 E98.2459 F1500 ; Draw circle segment
G1 X108.51 Y96.83 E98.2634 F1500 ; Draw circle segment
G1 X108.92 Y96.67 E98.2810 F1500 ; Draw circle segment
G1 X109.34 Y96.56 E98.2986 F1500 ; Draw circle segment
G1 X109.78 Y96.51 E98.3162 F1500 ; Draw circle segment
G1 X110.22 Y96.51 E98.3338 F1500 ; Draw circle segment
G1 X110.66 Y96.56 E98.3513 F1500 ; Draw circle segment
G1 X111.08 Y96.67 E98.3689 F1500 ; Draw circle segment
G1 X111.49 Y96.83 E98.3865 F1500 ; Draw circle segment
G1 X111.88 Y97.04 E98.4041 F1500 ; Draw circle segment
G1 X112.23 Y97.30 E98.4217 F1500 ; Draw circle segment
G1 X112.55 Y97.60 E98.4392 F1500 ; Draw circle segment
G1 X112.83 Y97.94 E98.4568 F1500 ; Draw circle segment
G1 X113.07 Y98.31 E98.4744 F1500 ; Draw circle segment
G1 X113.25 Y98.71 E98.4920 F1500 ; Draw circle segment
G1 X113.39 Y99.13 E98.5096 F1500 ; Draw circle segment
G1 X113.47 Y99.56 E98.5272 F1500 ; Draw circle segment
G1 X113.50 Y100.00 E98.5447 F1500 ; Draw circle segment
; Layer 65
G1 Z13.00 F300 ; Move to layer height
G1 X113.50 Y100.00 F1500 ; Move to start of cylinder
G1 X113.50 Y100.00 F1500 ; Move to start of circle
G1 X113.47 Y100.44 E98.5623 F1500 ; Draw circle segment
G1 X113.39 Y100.87 E98.5799 F1500 ; Draw circle segment
G1 X113.25 Y101.29 E98.5975 F1500 ; Draw circle segment
G1 X113.07 Y101.69 E98.6151 F1500 ; Draw circle segment
G1 X112.83 Y102.06 E98.6326 F1500 ; Draw circle segment
G1 X112.55 Y102.40 E98.6502 F1500 ; Draw circle segment
G1 X112.23 Y102.70 E98.6678 F1500 ; Draw circle segment
G1 X111.88 Y102.96 E98.6854 F1500 ; Draw circle segment
G1 X111.49 Y103.17 E98.7030 F1500 ; Draw circle segment
G1 X111.08 Y103.33 E98.7205 F1500 ; Draw circle segment
G1 X110.66 Y103.44 E98.7381 F1500 ; Draw circle segment
G1 X110.22 Y103.49 E98.7557 F1500 ; Draw circle segment
G1 X109.78 Y103.49 E98.7733 F1500 ; Draw circle segment
G1 X109.34 Y103.44 E98.7909 F1500 ; Draw circle segment
G1 X108.92 Y103.33 E98.8085 F1500 ; Draw circle segment
G1 X108.51 Y103.17 E98.8260 F1500 ; Draw circle segment
G1 X108.12 Y102.96 E98.8436 F1500 ; Draw circle segment
G1 X107.77 Y102.70 E98.8612 F1500 ; Draw circle segment
G1 X107.45 Y102.40 E98.8788 F1500 ; Draw circle segment
G1 X107.17 Y102.06 E98.8964 F1500 ; Draw circle segment
G1 X106.93 Y101.69 E98.9139 F1500 ; Draw circle segment
G1 X106.75 Y101.29 E98.9315 F1500 ; Draw circle segment
G1 X106.61 Y100.87 E98.9491 F1500 ; Draw circle segment
G1 X106.53 Y100.44 E98.9667 F1500 ; Draw circle segment
G1 X106.50 Y100.00 E98.9843 F1500 ; Draw circle segment
G1 X106.53 Y99.56 E99.0019 F1500 ; Draw circle segment
G1 X106.61 Y99.13 E99.0194 F1500 ; Draw circle segment
G1 X106.75 Y98.71 E99.0370 F1500 ; Draw circle segment
G1 X106.93 Y98.31 E99.0546 F1500 ; Draw circle segment
G1 X107.17 Y97.94 E99.0722 F1500 ; Draw circle segment
G1 X107.45 Y97.60 E99.0898 F1500 ; Draw circle segment
G1 X107.77 Y97.30 E99.1073 F1500 ; Draw circle segment
G1 X108.12 Y97.04 E99.1249 F1500 ; Draw circle segment
G1 X108.51 Y96.83 E99.1425 F1500 ; Draw circle segment
G1 X108.92 Y96.67 E99.1601 F1500 ; Draw circle segment
G1 X109.34 Y96.56 E99.1777 F1500 ; Draw circle segment
G1 X109.78 Y96.51 E99.1952 F1500 ; Draw circle segment
G1 X110.22 Y96.51 E99.2128 F1500 ; Draw circle segment
G1 X110.66 Y96.56 E99.2304 F1500 ; Draw circle segment
G1 X111.08 Y96.67 E99.2480 F1500 ; Draw circle segment
G1 X111.49 Y96.83 E99.2656 F1500 ; Draw circle segment
G1 X111.88 Y97.04 E99.2832 F1500 ; Draw circle segment
G1 X112.23 Y97.30 E99.3007 F1500 ; Draw circle segment
G1 X112.55 Y97.60 E99.3183 F1500 ; Draw circle segment
G1 X112.83 Y97.94 E99.3359 F1500 ; Draw circle segment
G1 X113.07 Y98.31 E99.3535 F1500 ; Draw circle segment
G1 X113.25 Y98.71 E99.3711 F1500 ; Draw circle segment
G1 X113.39 Y99.13 E99.3886 F1500 ; Draw circle segment
G1 X113.47 Y99.56 E99.4062 F1500 ; Draw circle segment
G1 X113.50 Y100.00 E99.4238 F1500 ; Draw circle segment
; Layer 66
G1 Z13.20 F300 ; Move to layer height
G1 X113.50 Y100.00 F1500 ; Move to start of cylinder
G1 X113.50 Y100.00 F1500 ; Move to start of circle
G1 X113.47 Y100.44 E99.4414 F1500 ; Draw circle segment
G1 X113.39 Y100.87 E99.4590 F1500 ; Draw circle segment
G1 X113.25 Y101.29 E99.4765 F1500 ; Draw circle segment
G1 X113.07 Y101.69 E99.4941 F1500 ; Draw circle segment
G1 X112.83 Y102.06 E99.5117 F1500 ; Draw circle segment
G1 X112.55 Y102.40 E99.5293 F1500 ; Draw circle segment
G1 X112.23 Y102.70 E99.5469 F1500 ; Draw circle segment
G1 X111.88 Y102.96 E99.5645 F1500 ; Draw circle segment
G1 X111.49 Y103.17 E99.5820 F1500 ; Draw circle segment
G1 X111.08 Y103.33 E99.5996 F1500 ; Draw circle segment
G1 X110.66 Y103.44 E99.6172 F1500 ; Draw circle segment
G1 X110.22 Y103.49 E99.6348 F1500 ; Draw circle segment
G1 X109.78 Y103.49 E99.6524 F1500 ; Draw circle segment
G1 X109.34 Y103.44 E99.6699 F1500 ; Draw circle segment
G1 X108.92 Y103.33 E99.6875 F1500 ; Draw circle segment
G1 X108.51 Y103.17 E99.7051 F1500 ; Draw circle segment
G1 X108.12 Y102.96 E99.7227 F1500 ; Draw circle segment
G1 X107.77 Y102.70 E99.7403 F1500 ; Draw circle segment
G1 X107.45 Y102.40 E99.7578 F1500 ; Draw circle segment
G1 X107.17 Y102.06 E99.7754 F1500 ; Draw circle segment
G1 X106.93 Y101.69 E99.7930 F1500 ; Draw circle segment
G1 X106.75 Y101.29 E99.8106 F1500 ; Draw circle segment
G1 X106.61 Y100.87 E99.8282 F1500 ; Draw circle segment
G1 X106.53 Y100.44 E99.8458 F1500 ; Draw circle segment
G1 X106.50 Y100.00 E99.8633 F1500 ; Draw circle segment
G1 X106.53 Y99.56 E99.8809 F1500 ; Draw circle segment
G1 X106.61 Y99.13 E99.8985 F1500 ; Draw circle segment
G1 X106.75 Y98.71 E99.9161 F1500 ; Draw circle segment
G1 X106.93 Y98.31 E99.9337 F1500 ; Draw circle segment
G1 X107.17 Y97.94 E99.9512 F1500 ; Draw circle segment
G1 X107.45 Y97.60 E99.9688 F1500 ; Draw circle segment
G1 X107.77 Y97.30 E99.9864 F1500 ; Draw circle segment
G1 X108.12 Y97.04 E100.0040 F1500 ; Draw circle segment
G1 X108.51 Y96.83 E100.0216 F1500 ; Draw circle segment
G1 X108.92 Y96.67 E100.0392 F1500 ; Draw circle segment
G1 X109.34 Y96.56 E100.0567 F1500 ; Draw circle segment
G1 X109.78 Y96.51 E100.0743 F1500 ; Draw circle segment
G1 X110.22 Y96.51 E100.0919 F1500 ; Draw circle segment
G1 X110.66 Y96.56 E100.1095 F1500 ; Draw circle segment
G1 X111.08 Y96.67 E100.1271 F1500 ; Draw circle segment
G1 X111.49 Y96.83 E100.1446 F1500 ; Draw circle segment
G1 X111.88 Y97.04 E100.1622 F1500 ; Draw circle segment
G1 X112.23 Y97.30 E100.1798 F1500 ; Draw circle segment
G1 X112.55 Y97.60 E100.1974 F1500 ; Draw circle segment
G1 X112.83 Y97.94 E100.2150 F1500 ; Draw circle segment
G1 X113.07 Y98.31 E100.2325 F1500 ; Draw circle segment
G1 X113.25 Y98.71 E100.2501 F1500 ; Draw circle segment
G1 X113.39 Y99.13 E100.2677 F1500 ; Draw circle segment
G1 X113.47 Y99.56 E100.2853 F1500 ; Draw circle segment
G1 X113.50 Y100.00 E100.3029 F1500 ; Draw circle segment
; Layer 67
G1 Z13.40 F300 ; Move to layer height
G1 X113.50 Y100.00 F1500 ; Move to start of cylinder
G1 X113.50 Y100.00 F1500 ; Move to start of circle
G1 X113.47 Y100.44 E100.3205 F1500 ; Draw circle segment
G1 X113.39 Y100.87 E100.3380 F1500 ; Draw circle segment
G1 X113.25 Y101.29 E100.3556 F1500 ; Draw circle segment
G1 X113.07 Y101.69 E100.3732 F1500 ; Draw circle segment
G1 X112.83 Y102.06 E100.3908 F1500 ; Draw circle segment
G1 X112.55 Y102.40 E100.4084 F1500 ; Draw circle segment
G1 X112.23 Y102.70 E100.4259 F1500 ; Draw circle segment
G1 X111.88 Y102.96 E100.4435 F1500 ; Draw circle segment
G1 X111.49 Y103.17 E100.4611 F1500 ; Draw circle segment
G1 X111.08 Y103.33 E100.4787 F1500 ; Draw circle segment
G1 X110.66 Y103.44 E100.4963 F1500 ; Draw circle segment
G1 X110.22 Y103.49 E100.5138 F1500 ; Draw circle segment
G1 X109.78 Y103.49 E100.5314 F1500 ; Draw circle segment
G1 X109.34 Y103.44 E100.5490 F1500 ; Draw circle segment
G1 X108.92 Y103.33 E100.5666 F1500 ; Draw circle segment
G1 X108.51 Y103.17 E100.5842 F1500 ; Draw circle segment
G1 X108.12 Y102.96 E100.6018 F1500 ; Draw circle segment
G1 X107.77 Y102.70 E100.6193 F1500 ; Draw circle segment
G1 X107.45 Y102.40 E100.6369 F1500 ; Draw circle segment
G1 X107.17 Y102.06 E100.6545 F1500 ; Draw circle segment
G1 X106.93 Y101.69 E100.6721 F1500 ; Draw circle segment
G1 X106.75 Y101.29 E100.6897 F1500 ; Draw circle segment
G1 X106.61 Y100.87 E100.7072 F1500 ; Draw circle segment
G1 X106.53 Y100.44 E100.7248 F1500 ; Draw circle segment
G1 X106.50 Y100.00 E100.7424 F1500 ; Draw circle segment
G1 X106.53 Y99.56 E100.7600 F1500 ; Draw circle segment
G1 X106.61 Y99.13 E100.7776 F1500 ; Draw circle segment
G1 X106.75 Y98.71 E100.7951 F1500 ; Draw circle segment
G1 X106.93 Y98.31 E100.8127 F1500 ; Draw circle segment
G1 X107.17 Y97.94 E100.8303 F1500 ; Draw circle segment
G1 X107.45 Y97.60 E100.8479 F1500 ; Draw circle segment
G1 X107.77 Y97.30 E100.8655 F1500 ; Draw circle segment
G1 X108.12 Y97.04 E100.8831 F1500 ; Draw circle segment
G1 X108.51 Y96.83 E100.9006 F1500 ; Draw circle segment
G1 X108.92 Y96.67 E100.9182 F1500 ; Draw circle segment
G1 X109.34 Y96.56 E100.9358 F1500 ; Draw circle segment
G1 X109.78 Y96.51 E100.9534 F1500 ; Draw circle segment
G1 X110.22 Y96.51 E100.9710 F1500 ; Draw circle segment
G1 X110.66 Y96.56 E100.9885 F1500 ; Draw circle segment
G1 X111.08 Y96.67 E101.0061 F1500 ; Draw circle segment
G1 X111.49 Y96.83 E101.0237 F1500 ; Draw circle segment
G1 X111.88 Y97.04 E101.0413 F1500 ; Draw circle segment
G1 X112.23 Y97.30 E101.0589 F1500 ; Draw circle segment
G1 X112.55 Y97.60 E101.0764 F1500 ; Draw circle segment
G1 X112.83 Y97.94 E101.0940 F1500 ; Draw circle segment
G1 X113.07 Y98.31 E101.1116 F1500 ; Draw circle segment
G1 X113.25 Y98.71 E101.1292 F1500 ; Draw circle segment
G1 X113.39 Y99.13 E101.1468 F1500 ; Draw circle segment
G1 X113.47 Y99.56 E101.1644 F1500 ; Draw circle segment
G1 X113.50 Y100.00 E101.1819 F1500 ; Draw circle segment
; Layer 68
G1 Z13.60 F300 ; Move to layer height
G1 X113.50 Y100.00 F1500 ; Move to start of cylinder
G1 X113.50 Y100.00 F1500 ; Move to start of circle
G1 X113.47 Y100.44 E101.1995 F1500 ; Draw circle segment
G1 X113.39 Y100.87 E101.2171 F1500 ; Draw circle segment
G1 X113.25 Y101.29 E101.2347 F1500 ; Draw circle segment
G1 X113.07 Y101.69 E101.2523 F1500 ; Draw circle segment
G1 X112.83 Y102.06 E101.2698 F1500 ; Draw circle segment
G1 X112.55 Y102.40 E101.2874 F1500 ; Draw circle segment
G1 X112.23 Y102.70 E101.3050 F1500 ; Draw circle segment
G1 X111.88 Y102.96 E101.3226 F1500 ; Draw circle segment
G1 X111.49 Y103.17 E101.3402 F1500 ; Draw circle segment
G1 X111.08 Y103.33 E101.3578 F1500 ; Draw circle segment
G1 X110.66 Y103.44 E101.3753 F1500 ; Draw circle segment
G1 X110.22 Y103.49 E101.3929 F1500 ; Draw circle segment
G1 X109.78 Y103.49 E101.4105 F1500 ; Draw circle segment
G1 X109.34 Y103.44 E101.4281 F1500 ; Draw circle segment
G1 X108.92 Y103.33 E101.4457 F1500 ; Draw circle segment
G1 X108.51 Y103.17 E101.4632 F1500 ; Draw circle segment
G1 X108.12 Y102.96 E101.4808 F1500 ; Draw circle segment
G1 X107.77 Y102.70 E101.4984 F1500 ; Draw circle segment
G1 X107.45 Y102.40 E101.5160 F1500 ; Draw circle segment
G1 X107.17 Y102.06 E101.5336 F1500 ; Draw circle segment
G1 X106.93 Y101.69 E101.5511 F1500 ; Draw circle segment
G1 X106.75 Y101.29 E101.5687 F1500 ; Draw circle segment
G1 X106.61 Y100.87 E101.5863 F1500 ; Draw circle segment
G1 X106.53 Y100.44 E101.6039 F1500 ; Draw circle segment
G1 X106.50 Y100.00 E101.6215 F1500 ; Draw circle segment
G1 X106.53 Y99.56 E101.6391 F1500 ; Draw circle segment
G1 X106.61 Y99.13 E101.6566 F1500 ; Draw circle segment
G1 X106.75 Y98.71 E101.6742 F1500 ; Draw circle segment
G1 X106.93 Y98.31 E101.6918 F1500 ; Draw circle segment
G1 X107.17 Y97.94 E101.7094 F1500 ; Draw circle segment
G1 X107.45 Y97.60 E101.7270 F1500 ; Draw circle segment
G1 X107.77 Y97.30 E101.7445 F1500 ; Draw circle segment
G1 X108.12 Y97.04 E101.7621 F1500 ; Draw circle segment
G1 X108.51 Y96.83 E101.7797 F1500 ; Draw circle segment
G1 X108.92 Y96.67 E101.7973 F1500 ; Draw circle segment
G1 X109.34 Y96.56 E101.8149 F1500 ; Draw circle segment
G1 X109.78 Y96.51 E101.8324 F1500 ; Draw circle segment
G1 X110.22 Y96.51 E101.8500 F1500 ; Draw circle segment
G1 X110.66 Y96.56 E101.8676 F1500 ; Draw circle segment
G1 X111.08 Y96.67 E101.8852 F1500 ; Draw circle segment
G1 X111.49 Y96.83 E101.9028 F1500 ; Draw circle segment
G1 X111.88 Y97.04 E101.9204 F1500 ; Draw circle segment
G1 X112.23 Y97.30 E101.9379 F1500 ; Draw circle segment
G1 X112.55 Y97.60 E101.9555 F1500 ; Draw circle segment
G1 X112.83 Y97.94 E101.9731 F1500 ; Draw circle segment
G1 X113.07 Y98.31 E101.9907 F1500 ; Draw circle segment
G1 X113.25 Y98.71 E102.0083 F1500 ; Draw circle segment
G1 X113.39 Y99.13 E102.0258 F1500 ; Draw circle segment
G1 X113.47 Y99.56 E102.0434 F1500 ; Draw circle segment
G1 X113.50 Y100.00 E102.0610 F1500 ; Draw circle segment
; Layer 69
G1 Z13.80 F300 ; Move to layer height
G1 X113.50 Y100.00 F1500 ; Move to start of cylinder
G1 X113.50 Y100.00 F1500 ; Move to start of circle
G1 X113.47 Y100.44 E102.0786 F1500 ; Draw circle segment
G1 X113.39 Y100.87 E102.0962 F1500 ; Draw circle segment
G1 X113.25 Y101.29 E102.1137 F1500 ; Draw circle segment
G1 X113.07 Y101.69 E102.1313 F1500 ; Draw circle segment
G1 X112.83 Y102.06 E102.1489 F1500 ; Draw circle segment
G1 X112.55 Y102.40 E102.1665 F1500 ; Draw circle segment
G1 X112.23 Y102.70 E102.1841 F1500 ; Draw circle segment
G1 X111.88 Y102.96 E102.2017 F1500 ; Draw circle segment
G1 X111.49 Y103.17 E102.2192 F1500 ; Draw circle segment
G1 X111.08 Y103.33 E102.2368 F1500 ; Draw circle segment
G1 X110.66 Y103.44 E102.2544 F1500 ; Draw circle segment
G1 X110.22 Y103.49 E102.2720 F1500 ; Draw circle segment
G1 X109.78 Y103.49 E102.2896 F1500 ; Draw circle segment
G1 X109.34 Y103.44 E102.3071 F1500 ; Draw circle segment
G1 X108.92 Y103.33 E102.3247 F1500 ; Draw circle segment
G1 X108.51 Y103.17 E102.3423 F1500 ; Draw circle segment
G1 X108.12 Y102.96 E102.3599 F1500 ; Draw circle segment
G1 X107.77 Y102.70 E102.3775 F1500 ; Draw circle segment
G1 X107.45 Y102.40 E102.3951 F1500 ; Draw circle segment
G1 X107.17 Y102.06 E102.4126 F1500 ; Draw circle segment
G1 X106.93 Y101.69 E102.4302 F1500 ; Draw circle segment
G1 X106.75 Y101.29 E102.4478 F1500 ; Draw circle segment
G1 X106.61 Y100.87 E102.4654 F1500 ; Draw circle segment
G1 X106.53 Y100.44 E102.4830 F1500 ; Draw circle segment
G1 X106.50 Y100.00 E102.5005 F1500 ; Draw circle segment
G1 X106.53 Y99.56 E102.5181 F1500 ; Draw circle segment
G1 X106.61 Y99.13 E102.5357 F1500 ; Draw circle segment
G1 X106.75 Y98.71 E102.5533 F1500 ; Draw circle segment
G1 X106.93 Y98.31 E102.5709 F1500 ; Draw circle segment
G1 X107.17 Y97.94 E102.5884 F1500 ; Draw circle segment
G1 X107.45 Y97.60 E102.6060 F1500 ; Draw circle segment
G1 X107.77 Y97.30 E102.6236 F1500 ; Draw circle segment
G1 X108.12 Y97.04 E102.6412 F1500 ; Draw circle segment
G1 X108.51 Y96.83 E102.6588 F1500 ; Draw circle segment
G1 X108.92 Y96.67 E102.6764 F1500 ; Draw circle segment
G1 X109.34 Y96.56 E102.6939 F1500 ; Draw circle segment
G1 X109.78 Y96.51 E102.7115 F1500 ; Draw circle segment
G1 X110.22 Y96.51 E102.7291 F1500 ; Draw circle segment
G1 X110.66 Y96.56 E102.7467 F1500 ; Draw circle segment
G1 X111.08 Y96.67 E102.7643 F1500 ; Draw circle segment
G1 X111.49 Y96.83 E102.7818 F1500 ; Draw circle segment
G1 X111.88 Y97.04 E102.7994 F1500 ; Draw circle segment
G1 X112.23 Y97.30 E102.8170 F1500 ; Draw circle segment
G1 X112.55 Y97.60 E102.8346 F1500 ; Draw circle segment
G1 X112.83 Y97.94 E102.8522 F1500 ; Draw circle segment
G1 X113.07 Y98.31 E102.8697 F1500 ; Draw circle segment
G1 X113.25 Y98.71 E102.8873 F1500 ; Draw circle segment
G1 X113.39 Y99.13 E102.9049 F1500 ; Draw circle segment
G1 X113.47 Y99.56 E102.9225 F1500 ; Draw circle segment
G1 X113.50 Y100.00 E102.9401 F1500 ; Draw circle segment
; Layer 70
G1 Z14.00 F300 ; Move to layer height
G1 X113.50 Y100.00 F1500 ; Move to start of cylinder
G1 X113.50 Y100.00 F1500 ; Move to start of circle
G1 X113.47 Y100.44 E102.9577 F1500 ; Draw circle segment
G1 X113.39 Y100.87 E102.9752 F1500 ; Draw circle segment
G1 X113.25 Y101.29 E102.9928 F1500 ; Draw circle segment
G1 X113.07 Y101.69 E103.0104 F1500 ; Draw circle segment
G1 X112.83 Y102.06 E103.0280 F1500 ; Draw circle segment
G1 X112.55 Y102.40 E103.0456 F1500 ; Draw circle segment
G1 X112.23 Y102.70 E103.0631 F1500 ; Draw circle segment
G1 X111.88 Y102.96 E103.0807 F1500 ; Draw circle segment
G1 X111.49 Y103.17 E103.0983 F1500 ; Draw circle segment
G1 X111.08 Y103.33 E103.1159 F1500 ; Draw circle segment
G1 X110.66 Y103.44 E103.1335 F1500 ; Draw circle segment
G1 X110.22 Y103.49 E103.1510 F1500 ; Draw circle segment
G1 X109.78 Y103.49 E103.1686 F1500 ; Draw circle segment
G1 X109.34 Y103.44 E103.1862 F1500 ; Draw circle segment
G1 X108.92 Y103.33 E103.2038 F1500 ; Draw circle segment
G1 X108.51 Y103.17 E103.2214 F1500 ; Draw circle segment
G1 X108.12 Y102.96 E103.2390 F1500 ; Draw circle segment
G1 X107.77 Y102.70 E103.2565 F1500 ; Draw circle segment
G1 X107.45 Y102.40 E103.2741 F1500 ; Draw circle segment
G1 X107.17 Y102.06 E103.2917 F1500 ; Draw circle segment
G1 X106.93 Y101.69 E103.3093 F1500 ; Draw circle segment
G1 X106.75 Y101.29 E103.3269 F1500 ; Draw circle segment
G1 X106.61 Y100.87 E103.3444 F1500 ; Draw circle segment
G1 X106.53 Y100.44 E103.3620 F1500 ; Draw circle segment
G1 X106.50 Y100.00 E103.3796 F1500 ; Draw circle segment
G1 X106.53 Y99.56 E103.3972 F1500 ; Draw circle segment
G1 X106.61 Y99.13 E103.4148 F1500 ; Draw circle segment
G1 X106.75 Y98.71 E103.4323 F1500 ; Draw circle segment
G1 X106.93 Y98.31 E103.4499 F1500 ; Draw circle segment
G1 X107.17 Y97.94 E103.4675 F1500 ; Draw circle segment
G1 X107.45 Y97.60 E103.4851 F1500 ; Draw circle segment
G1 X107.77 Y97.30 E103.5027 F1500 ; Draw circle segment
G1 X108.12 Y97.04 E103.5203 F1500 ; Draw circle segment
G1 X108.51 Y96.83 E103.5378 F1500 ; Draw circle segment
G1 X108.92 Y96.67 E103.5554 F1500 ; Draw circle segment
G1 X109.34 Y96.56 E103.5730 F1500 ; Draw circle segment
G1 X109.78 Y96.51 E103.5906 F1500 ; Draw circle segment
G1 X110.22 Y96.51 E103.6082 F1500 ; Draw circle segment
G1 X110.66 Y96.56 E103.6257 F1500 ; Draw circle segment
G1 X111.08 Y96.67 E103.6433 F1500 ; Draw circle segment
G1 X111.49 Y96.83 E103.6609 F1500 ; Draw circle segment
G1 X111.88 Y97.04 E103.6785 F1500 ; Draw circle segment
G1 X112.23 Y97.30 E103.6961 F1500 ; Draw circle segment
G1 X112.55 Y97.60 E103.7137 F1500 ; Draw circle segment
G1 X112.83 Y97.94 E103.7312 F1500 ; Draw circle segment
G1 X113.07 Y98.31 E103.7488 F1500 ; Draw circle segment
G1 X113.25 Y98.71 E103.7664 F1500 ; Draw circle segment
G1 X113.39 Y99.13 E103.7840 F1500 ; Draw circle segment
G1 X113.47 Y99.56 E103.8016 F1500 ; Draw circle segment
G1 X113.50 Y100.00 E103.8191 F1500 ; Draw circle segment
; Layer 71
G1 Z14.20 F300 ; Move to layer height
G1 X113.50 Y100.00 F1500 ; Move to start of cylinder
G1 X113.50 Y100.00 F1500 ; Move to start of circle
G1 X113.47 Y100.44 E103.8367 F1500 ; Draw circle segment
G1 X113.39 Y100.87 E103.8543 F1500 ; Draw circle segment
G1 X113.25 Y101.29 E103.8719 F1500 ; Draw circle segment
G1 X113.07 Y101.69 E103.8895 F1500 ; Draw circle segment
G1 X112.83 Y102.06 E103.9070 F1500 ; Draw circle segment
G1 X112.55 Y102.40 E103.9246 F1500 ; Draw circle segment
G1 X112.23 Y102.70 E103.9422 F1500 ; Draw circle segment
G1 X111.88 Y102.96 E103.9598 F1500 ; Draw circle segment
G1 X111.49 Y103.17 E103.9774 F1500 ; Draw circle segment
G1 X111.08 Y103.33 E103.9950 F1500 ; Draw circle segment
G1 X110.66 Y103.44 E104.0125 F1500 ; Draw circle segment
G1 X110.22 Y103.49 E104.0301 F1500 ; Draw circle segment
G1 X109.78 Y103.49 E104.0477 F1500 ; Draw circle segment
G1 X109.34 Y103.44 E104.0653 F1500 ; Draw circle segment
G1 X108.92 Y103.33 E104.0829 F1500 ; Draw circle segment
G1 X108.51 Y103.17 E104.1004 F1500 ; Draw circle segment
G1 X108.12 Y102.96 E104.1180 F1500 ; Draw circle segment
G1 X107.77 Y102.70 E104.1356 F1500 ; Draw circle segment
G1 X107.45 Y102.40 E104.1532 F1500 ; Draw circle segment
G1 X107.17 Y102.06 E104.1708 F1500 ; Draw circle segment
G1 X106.93 Y101.69 E104.1883 F1500 ; Draw circle segment
G1 X106.75 Y101.29 E104.2059 F1500 ; Draw circle segment
G1 X106.61 Y100.87 E104.2235 F1500 ; Draw circle segment
G1 X106.53 Y100.44 E104.2411 F1500 ; Draw circle segment
G1 X106.50 Y100.00 E104.2587 F1500 ; Draw circle segment
G1 X106.53 Y99.56 E104.2763 F1500 ; Draw circle segment
G1 X106.61 Y99.13 E104.2938 F1500 ; Draw circle segment
G1 X106.75 Y98.71 E104.3114 F1500 ; Draw circle segment
G1 X106.93 Y98.31 E104.3290 F1500 ; Draw circle segment
G1 X107.17 Y97.94 E104.3466 F1500 ; Draw circle segment
G1 X107.45 Y97.60 E104.3642 F1500 ; Draw circle segment
G1 X107.77 Y97.30 E104.3817 F1500 ; Draw circle segment
G1 X108.12 Y97.04 E104.3993 F1500 ; Draw circle segment
G1 X108.51 Y96.83 E104.4169 F1500 ; Draw circle segment
G1 X108.92 Y96.67 E104.4345 F1500 ; Draw circle segment
G1 X109.34 Y96.56 E104.4521 F1500 ; Draw circle segment
G1 X109.78 Y96.51 E104.4696 F1500 ; Draw circle segment
G1 X110.22 Y96.51 E104.4872 F1500 ; Draw circle segment
G1 X110.66 Y96.56 E104.5048 F1500 ; Draw circle segment
G1 X111.08 Y96.67 E104.5224 F1500 ; Draw circle segment
G1 X111.49 Y96.83 E104.5400 F1500 ; Draw circle segment
G1 X111.88 Y97.04 E104.5576 F1500 ; Draw circle segment
G1 X112.23 Y97.30 E104.5751 F1500 ; Draw circle segment
G1 X112.55 Y97.60 E104.5927 F1500 ; Draw circle segment
G1 X112.83 Y97.94 E104.6103 F1500 ; Draw circle segment
G1 X113.07 Y98.31 E104.6279 F1500 ; Draw circle segment
G1 X113.25 Y98.71 E104.6455 F1500 ; Draw circle segment
G1 X113.39 Y99.13 E104.6630 F1500 ; Draw circle segment
G1 X113.47 Y99.56 E104.6806 F1500 ; Draw circle segment
G1 X113.50 Y100.00 E104.6982 F1500 ; Draw circle segment
; Layer 72
G1 Z14.40 F300 ; Move to layer height
G1 X113.38 Y100.00 F1500 ; Move to start of cylinder
G1 X113.38 Y100.00 F1500 ; Move to start of circle
G1 X113.36 Y100.42 E104.7152 F1500 ; Draw circle segment
G1 X113.28 Y100.84 E104.7322 F1500 ; Draw circle segment
G1 X113.15 Y101.25 E104.7492 F1500 ; Draw circle segment
G1 X112.96 Y101.63 E104.7662 F1500 ; Draw circle segment
G1 X112.74 Y101.99 E104.7832 F1500 ; Draw circle segment
G1 X112.47 Y102.32 E104.8002 F1500 ; Draw circle segment
G1 X112.16 Y102.61 E104.8172 F1500 ; Draw circle segment
G1 X111.81 Y102.86 E104.8342 F1500 ; Draw circle segment
G1 X111.44 Y103.06 E104.8512 F1500 ; Draw circle segment
G1 X111.05 Y103.22 E104.8682 F1500 ; Draw circle segment
G1 X110.63 Y103.32 E104.8852 F1500 ; Draw circle segment
G1 X110.21 Y103.38 E104.9022 F1500 ; Draw circle segment
G1 X109.79 Y103.38 E104.9191 F1500 ; Draw circle segment
G1 X109.37 Y103.32 E104.9361 F1500 ; Draw circle segment
G1 X108.95 Y103.22 E104.9531 F1500 ; Draw circle segment
G1 X108.56 Y103.06 E104.9701 F1500 ; Draw circle segment
G1 X108.19 Y102.86 E104.9871 F1500 ; Draw circle segment
G1 X107.84 Y102.61 E105.0041 F1500 ; Draw circle segment
G1 X107.53 Y102.32 E105.0211 F1500 ; Draw circle segment
G1 X107.26 Y101.99 E105.0381 F1500 ; Draw circle segment
G1 X107.04 Y101.63 E105.0551 F1500 ; Draw circle segment
G1 X106.85 Y101.25 E105.0721 F1500 ; Draw circle segment
G1 X106.72 Y100.84 E105.0891 F1500 ; Draw circle segment
G1 X106.64 Y100.42 E105.1061 F1500 ; Draw circle segment
G1 X106.62 Y100.00 E105.1231 F1500 ; Draw circle segment
G1 X106.64 Y99.58 E105.1401 F1500 ; Draw circle segment
G1 X106.72 Y99.16 E105.1571 F1500 ; Draw circle segment
G1 X106.85 Y98.75 E105.1741 F1500 ; Draw circle segment
G1 X107.04 Y98.37 E105.1911 F1500 ; Draw circle segment
G1 X107.26 Y98.01 E105.2081 F1500 ; Draw circle segment
G1 X107.53 Y97.68 E105.2251 F1500 ; Draw circle segment
G1 X107.84 Y97.39 E105.2421 F1500 ; Draw circle segment
G1 X108.19 Y97.14 E105.2591 F1500 ; Draw circle segment
G1 X108.56 Y96.94 E105.2760 F1500 ; Draw circle segment
G1 X108.95 Y96.78 E105.2930 F1500 ; Draw circle segment
G1 X109.37 Y96.68 E105.3100 F1500 ; Draw circle segment
G1 X109.79 Y96.62 E105.3270 F1500 ; Draw circle segment
G1 X110.21 Y96.62 E105.3440 F1500 ; Draw circle segment
G1 X110.63 Y96.68 E105.3610 F1500 ; Draw circle segment
G1 X111.05 Y96.78 E105.3780 F1500 ; Draw circle segment
G1 X111.44 Y96.94 E105.3950 F1500 ; Draw circle segment
G1 X111.81 Y97.14 E105.4120 F1500 ; Draw circle segment
G1 X112.16 Y97.39 E105.4290 F1500 ; Draw circle segment
G1 X112.47 Y97.68 E105.4460 F1500 ; Draw circle segment
G1 X112.74 Y98.01 E105.4630 F1500 ; Draw circle segment
G1 X112.96 Y98.37 E105.4800 F1500 ; Draw circle segment
G1 X113.15 Y98.75 E105.4970 F1500 ; Draw circle segment
G1 X113.28 Y99.16 E105.5140 F1500 ; Draw circle segment
G1 X113.36 Y99.58 E105.5310 F1500 ; Draw circle segment
G1 X113.38 Y100.00 E105.5480 F1500 ; Draw circle segment
; Layer 73
G1 Z14.60 F300 ; Move to layer height
G1 X113.27 Y100.00 F1500 ; Move to start of cylinder
G1 X113.27 Y100.00 F1500 ; Move to start of circle
G1 X113.24 Y100.41 E105.5644 F1500 ; Draw circle segment
G1 X113.16 Y100.81 E105.5808 F1500 ; Draw circle segment
G1 X113.04 Y101.20 E105.5972 F1500 ; Draw circle segment
G1 X112.86 Y101.57 E105.6136 F1500 ; Draw circle segment
G1 X112.64 Y101.92 E105.6300 F1500 ; Draw circle segment
G1 X112.38 Y102.24 E105.6464 F1500 ; Draw circle segment
G1 X112.08 Y102.52 E105.6628 F1500 ; Draw circle segment
G1 X111.75 Y102.76 E105.6792 F1500 ; Draw circle segment
G1 X111.39 Y102.96 E105.6957 F1500 ; Draw circle segment
G1 X111.01 Y103.11 E105.7121 F1500 ; Draw circle segment
G1 X110.61 Y103.21 E105.7285 F1500 ; Draw circle segment
G1 X110.21 Y103.26 E105.7449 F1500 ; Draw circle segment
G1 X109.79 Y103.26 E105.7613 F1500 ; Draw circle segment
G1 X109.39 Y103.21 E105.7777 F1500 ; Draw circle segment
G1 X108.99 Y103.11 E105.7941 F1500 ; Draw circle segment
G1 X108.61 Y102.96 E105.8105 F1500 ; Draw circle segment
G1 X108.25 Y102.76 E105.8269 F1500 ; Draw circle segment
G1 X107.92 Y102.52 E105.8433 F1500 ; Draw circle segment
G1 X107.62 Y102.24 E105.8597 F1500 ; Draw circle segment
G1 X107.36 Y101.92 E105.8762 F1500 ; Draw circle segment
G1 X107.14 Y101.57 E105.8926 F1500 ; Draw circle segment
G1 X106.96 Y101.20 E105.9090 F1500 ; Draw circle segment
G1 X106.84 Y100.81 E105.9254 F1500 ; Draw circle segment
G1 X106.76 Y100.41 E105.9418 F1500 ; Draw circle segment
G1 X106.73 Y100.00 E105.9582 F1500 ; Draw circle segment
G1 X106.76 Y99.59 E105.9746 F1500 ; Draw circle segment
G1 X106.84 Y99.19 E105.9910 F1500 ; Draw circle segment
G1 X106.96 Y98.80 E106.0074 F1500 ; Draw circle segment
G1 X107.14 Y98.43 E106.0238 F1500 ; Draw circle segment
G1 X107.36 Y98.08 E106.0402 F1500 ; Draw circle segment
G1 X107.62 Y97.76 E106.0567 F1500 ; Draw circle segment
G1 X107.92 Y97.48 E106.0731 F1500 ; Draw circle segment
G1 X108.25 Y97.24 E106.0895 F1500 ; Draw circle segment
G1 X108.61 Y97.04 E106.1059 F1500 ; Draw circle segment
G1 X108.99 Y96.89 E106.1223 F1500 ; Draw circle segment
G1 X109.39 Y96.79 E106.1387 F1500 ; Draw circle segment
G1 X109.79 Y96.74 E106.1551 F1500 ; Draw circle segment
G1 X110.21 Y96.74 E106.1715 F1500 ; Draw circle segment
G1 X110.61 Y96.79 E106.1879 F1500 ; Draw circle segment
G1 X111.01 Y96.89 E106.2043 F1500 ; Draw circle segment
G1 X111.39 Y97.04 E106.2208 F1500 ; Draw circle segment
G1 X111.75 Y97.24 E106.2372 F1500 ; Draw circle segment
G1 X112.08 Y97.48 E106.2536 F1500 ; Draw circle segment
G1 X112.38 Y97.76 E106.2700 F1500 ; Draw circle segment
G1 X112.64 Y98.08 E106.2864 F1500 ; Draw circle segment
G1 X112.86 Y98.43 E106.3028 F1500 ; Draw circle segment
G1 X113.04 Y98.80 E106.3192 F1500 ; Draw circle segment
G1 X113.16 Y99.19 E106.3356 F1500 ; Draw circle segment
G1 X113.24 Y99.59 E106.3520 F1500 ; Draw circle segment
G1 X113.27 Y100.00 E106.3684 F1500 ; Draw circle segment
; Layer 74
G1 Z14.80 F300 ; Move to layer height
G1 X113.15 Y100.00 F1500 ; Move to start of cylinder
G1 X113.15 Y100.00 F1500 ; Move to start of circle
G1 X113.13 Y100.39 E106.3843 F1500 ; Draw circle segment
G1 X113.05 Y100.78 E106.4001 F1500 ; Draw circle segment
G1 X112.93 Y101.16 E106.4159 F1500 ; Draw circle segment
G1 X112.76 Y101.52 E106.4317 F1500 ; Draw circle segment
G1 X112.55 Y101.85 E106.4476 F1500 ; Draw circle segment
G1 X112.30 Y102.16 E106.4634 F1500 ; Draw circle segment
G1 X112.01 Y102.43 E106.4792 F1500 ; Draw circle segment
G1 X111.69 Y102.66 E106.4950 F1500 ; Draw circle segment
G1 X111.34 Y102.85 E106.5108 F1500 ; Draw circle segment
G1 X110.97 Y103.00 E106.5267 F1500 ; Draw circle segment
G1 X110.59 Y103.09 E106.5425 F1500 ; Draw circle segment
G1 X110.20 Y103.14 E106.5583 F1500 ; Draw circle segment
G1 X109.80 Y103.14 E106.5741 F1500 ; Draw circle segment
G1 X109.41 Y103.09 E106.5900 F1500 ; Draw circle segment
G1 X109.03 Y103.00 E106.6058 F1500 ; Draw circle segment
G1 X108.66 Y102.85 E106.6216 F1500 ; Draw circle segment
G1 X108.31 Y102.66 E106.6374 F1500 ; Draw circle segment
G1 X107.99 Y102.43 E106.6533 F1500 ; Draw circle segment
G1 X107.70 Y102.16 E106.6691 F1500 ; Draw circle segment
G1 X107.45 Y101.85 E106.6849 F1500 ; Draw circle segment
G1 X107.24 Y101.52 E106.7007 F1500 ; Draw circle segment
G1 X107.07 Y101.16 E106.7165 F1500 ; Draw circle segment
G1 X106.95 Y100.78 E106.7324 F1500 ; Draw circle segment
G1 X106.87 Y100.39 E106.7482 F1500 ; Draw circle segment
G1 X106.85 Y100.00 E106.7640 F1500 ; Draw circle segment
G1 X106.87 Y99.61 E106.7798 F1500 ; Draw circle segment
G1 X106.95 Y99.22 E106.7957 F1500 ; Draw circle segment
G1 X107.07 Y98.84 E106.8115 F1500 ; Draw circle segment
G1 X107.24 Y98.48 E106.8273 F1500 ; Draw circle segment
G1 X107.45 Y98.15 E106.8431 F1500 ; Draw circle segment
G1 X107.70 Y97.84 E106.8590 F1500 ; Draw circle segment
G1 X107.99 Y97.57 E106.8748 F1500 ; Draw circle segment
G1 X108.31 Y97.34 E106.8906 F1500 ; Draw circle segment
G1 X108.66 Y97.15 E106.9064 F1500 ; Draw circle segment
G1 X109.03 Y97.00 E106.9222 F1500 ; Draw circle segment
G1 X109.41 Y96.91 E106.9381 F1500 ; Draw circle segment
G1 X109.80 Y96.86 E106.9539 F1500 ; Draw circle segment
G1 X110.20 Y96.86 E106.9697 F1500 ; Draw circle segment
G1 X110.59 Y96.91 E106.9855 F1500 ; Draw circle segment
G1 X110.97 Y97.00 E107.0014 F1500 ; Draw circle segment
G1 X111.34 Y97.15 E107.0172 F1500 ; Draw circle segment
G1 X111.69 Y97.34 E107.0330 F1500 ; Draw circle segment
G1 X112.01 Y97.57 E107.0488 F1500 ; Draw circle segment
G1 X112.30 Y97.84 E107.0647 F1500 ; Draw circle segment
G1 X112.55 Y98.15 E107.0805 F1500 ; Draw circle segment
G1 X112.76 Y98.48 E107.0963 F1500 ; Draw circle segment
G1 X112.93 Y98.84 E107.1121 F1500 ; Draw circle segment
G1 X113.05 Y99.22 E107.1279 F1500 ; Draw circle segment
G1 X113.13 Y99.61 E107.1438 F1500 ; Draw circle segment
G1 X113.15 Y100.00 E107.1596 F1500 ; Draw circle segment
; Layer 75
G1 Z15.00 F300 ; Move to layer height
G1 X113.03 Y100.00 F1500 ; Move to start of cylinder
G1 X113.03 Y100.00 F1500 ; Move to start of circle
G1 X113.01 Y100.38 E107.1748 F1500 ; Draw circle segment
G1 X112.94 Y100.75 E107.1901 F1500 ; Draw circle segment
G1 X112.82 Y101.12 E107.2053 F1500 ; Draw circle segment
G1 X112.66 Y101.46 E107.2205 F1500 ; Draw circle segment
G1 X112.45 Y101.78 E107.2358 F1500 ; Draw circle segment
G1 X112.21 Y102.08 E107.2510 F1500 ; Draw circle segment
G1 X111.93 Y102.34 E107.2663 F1500 ; Draw circle segment
G1 X111.63 Y102.56 E107.2815 F1500 ; Draw circle segment
G1 X111.29 Y102.74 E107.2967 F1500 ; Draw circle segment
G1 X110.94 Y102.88 E107.3120 F1500 ; Draw circle segment
G1 X110.57 Y102.98 E107.3272 F1500 ; Draw circle segment
G1 X110.19 Y103.03 E107.3424 F1500 ; Draw circle segment
G1 X109.81 Y103.03 E107.3577 F1500 ; Draw circle segment
G1 X109.43 Y102.98 E107.3729 F1500 ; Draw circle segment
G1 X109.06 Y102.88 E107.3882 F1500 ; Draw circle segment
G1 X108.71 Y102.74 E107.4034 F1500 ; Draw circle segment
G1 X108.37 Y102.56 E107.4186 F1500 ; Draw circle segment
G1 X108.07 Y102.34 E107.4339 F1500 ; Draw circle segment
G1 X107.79 Y102.08 E107.4491 F1500 ; Draw circle segment
G1 X107.55 Y101.78 E107.4643 F1500 ; Draw circle segment
G1 X107.34 Y101.46 E107.4796 F1500 ; Draw circle segment
G1 X107.18 Y101.12 E107.4948 F1500 ; Draw circle segment
G1 X107.06 Y100.75 E107.5100 F1500 ; Draw circle segment
G1 X106.99 Y100.38 E107.5253 F1500 ; Draw circle segment
G1 X106.97 Y100.00 E107.5405 F1500 ; Draw circle segment
G1 X106.99 Y99.62 E107.5558 F1500 ; Draw circle segment
G1 X107.06 Y99.25 E107.5710 F1500 ; Draw circle segment
G1 X107.18 Y98.88 E107.5862 F1500 ; Draw circle segment
G1 X107.34 Y98.54 E107.6015 F1500 ; Draw circle segment
G1 X107.55 Y98.22 E107.6167 F1500 ; Draw circle segment
G1 X107.79 Y97.92 E107.6319 F1500 ; Draw circle segment
G1 X108.07 Y97.66 E107.6472 F1500 ; Draw circle segment
G1 X108.37 Y97.44 E107.6624 F1500 ; Draw circle segment
G1 X108.71 Y97.26 E107.6777 F1500 ; Draw circle segment
G1 X109.06 Y97.12 E107.6929 F1500 ; Draw circle segment
G1 X109.43 Y97.02 E107.7081 F1500 ; Draw circle segment
G1 X109.81 Y96.97 E107.7234 F1500 ; Draw circle segment
G1 X110.19 Y96.97 E107.7386 F1500 ; Draw circle segment
G1 X110.57 Y97.02 E107.7538 F1500 ; Draw circle segment
G1 X110.94 Y97.12 E107.7691 F1500 ; Draw circle segment
G1 X111.29 Y97.26 E107.7843 F1500 ; Draw circle segment
G1 X111.63 Y97.44 E107.7996 F1500 ; Draw circle segment
G1 X111.93 Y97.66 E107.8148 F1500 ; Draw circle segment
G1 X112.21 Y97.92 E107.8300 F1500 ; Draw circle segment
G1 X112.45 Y98.22 E107.8453 F1500 ; Draw circle segment
G1 X112.66 Y98.54 E107.8605 F1500 ; Draw circle segment
G1 X112.82 Y98.88 E107.8757 F1500 ; Draw circle segment
G1 X112.94 Y99.25 E107.8910 F1500 ; Draw circle segment
G1 X113.01 Y99.62 E107.9062 F1500 ; Draw circle segment
G1 X113.03 Y100.00 E107.9215 F1500 ; Draw circle segment
; Layer 76
G1 Z15.20 F300 ; Move to layer height
G1 X112.92 Y100.00 F1500 ; Move to start of cylinder
G1 X112.92 Y100.00 F1500 ; Move to start of circle
G1 X112.89 Y100.37 E107.9361 F1500 ; Draw circle segment
G1 X112.83 Y100.73 E107.9508 F1500 ; Draw circle segment
G1 X112.71 Y101.07 E107.9654 F1500 ; Draw circle segment
G1 X112.56 Y101.41 E107.9801 F1500 ; Draw circle segment
G1 X112.36 Y101.71 E107.9947 F1500 ; Draw circle segment
G1 X112.13 Y102.00 E108.0094 F1500 ; Draw circle segment
G1 X111.86 Y102.25 E108.0240 F1500 ; Draw circle segment
G1 X111.56 Y102.46 E108.0387 F1500 ; Draw circle segment
G1 X111.24 Y102.64 E108.0533 F1500 ; Draw circle segment
G1 X110.90 Y102.77 E108.0680 F1500 ; Draw circle segment
G1 X110.55 Y102.87 E108.0826 F1500 ; Draw circle segment
G1 X110.18 Y102.91 E108.0973 F1500 ; Draw circle segment
G1 X109.82 Y102.91 E108.1119 F1500 ; Draw circle segment
G1 X109.45 Y102.87 E108.1266 F1500 ; Draw circle segment
G1 X109.10 Y102.77 E108.1412 F1500 ; Draw circle segment
G1 X108.76 Y102.64 E108.1559 F1500 ; Draw circle segment
G1 X108.44 Y102.46 E108.1705 F1500 ; Draw circle segment
G1 X108.14 Y102.25 E108.1852 F1500 ; Draw circle segment
G1 X107.87 Y102.00 E108.1998 F1500 ; Draw circle segment
G1 X107.64 Y101.71 E108.2145 F1500 ; Draw circle segment
G1 X107.44 Y101.41 E108.2291 F1500 ; Draw circle segment
G1 X107.29 Y101.07 E108.2438 F1500 ; Draw circle segment
G1 X107.17 Y100.73 E108.2584 F1500 ; Draw circle segment
G1 X107.11 Y100.37 E108.2731 F1500 ; Draw circle segment
G1 X107.08 Y100.00 E108.2877 F1500 ; Draw circle segment
G1 X107.11 Y99.63 E108.3024 F1500 ; Draw circle segment
G1 X107.17 Y99.27 E108.3170 F1500 ; Draw circle segment
G1 X107.29 Y98.93 E108.3317 F1500 ; Draw circle segment
G1 X107.44 Y98.59 E108.3463 F1500 ; Draw circle segment
G1 X107.64 Y98.29 E108.3610 F1500 ; Draw circle segment
G1 X107.87 Y98.00 E108.3756 F1500 ; Draw circle segment
G1 X108.14 Y97.75 E108.3903 F1500 ; Draw circle segment
G1 X108.44 Y97.54 E108.4049 F1500 ; Draw circle segment
G1 X108.76 Y97.36 E108.4196 F1500 ; Draw circle segment
G1 X109.10 Y97.23 E108.4342 F1500 ; Draw circle segment
G1 X109.45 Y97.13 E108.4489 F1500 ; Draw circle segment
G1 X109.82 Y97.09 E108.4635 F1500 ; Draw circle segment
G1 X110.18 Y97.09 E108.4782 F1500 ; Draw circle segment
G1 X110.55 Y97.13 E108.4928 F1500 ; Draw circle segment
G1 X110.90 Y97.23 E108.5075 F1500 ; Draw circle segment
G1 X111.24 Y97.36 E108.5221 F1500 ; Draw circle segment
G1 X111.56 Y97.54 E108.5368 F1500 ; Draw circle segment
G1 X111.86 Y97.75 E108.5515 F1500 ; Draw circle segment
G1 X112.13 Y98.00 E108.5661 F1500 ; Draw circle segment
G1 X112.36 Y98.29 E108.5808 F1500 ; Draw circle segment
G1 X112.56 Y98.59 E108.5954 F1500 ; Draw circle segment
G1 X112.71 Y98.93 E108.6101 F1500 ; Draw circle segment
G1 X112.83 Y99.27 E108.6247 F1500 ; Draw circle segment
G1 X112.89 Y99.63 E108.6394 F1500 ; Draw circle segment
G1 X112.92 Y100.00 E108.6540 F1500 ; Draw circle segment
; Layer 77
G1 Z15.40 F300 ; Move to layer height
G1 X112.80 Y100.00 F1500 ; Move to start of cylinder
G1 X112.80 Y100.00 F1500 ; Move to start of circle
G1 X112.78 Y100.35 E108.6681 F1500 ; Draw circle segment
G1 X112.71 Y100.70 E108.6821 F1500 ; Draw circle segment
G1 X112.60 Y101.03 E108.6962 F1500 ; Draw circle segment
G1 X112.45 Y101.35 E108.7103 F1500 ; Draw circle segment
G1 X112.27 Y101.65 E108.7243 F1500 ; Draw circle segment
G1 X112.04 Y101.92 E108.7384 F1500 ; Draw circle segment
G1 X111.78 Y102.16 E108.7525 F1500 ; Draw circle segment
G1 X111.50 Y102.36 E108.7665 F1500 ; Draw circle segment
G1 X111.19 Y102.53 E108.7806 F1500 ; Draw circle segment
G1 X110.87 Y102.66 E108.7947 F1500 ; Draw circle segment
G1 X110.52 Y102.75 E108.8087 F1500 ; Draw circle segment
G1 X110.18 Y102.79 E108.8228 F1500 ; Draw circle segment
G1 X109.82 Y102.79 E108.8369 F1500 ; Draw circle segment
G1 X109.48 Y102.75 E108.8509 F1500 ; Draw circle segment
G1 X109.13 Y102.66 E108.8650 F1500 ; Draw circle segment
G1 X108.81 Y102.53 E108.8791 F1500 ; Draw circle segment
G1 X108.50 Y102.36 E108.8931 F1500 ; Draw circle segment
G1 X108.22 Y102.16 E108.9072 F1500 ; Draw circle segment
G1 X107.96 Y101.92 E108.9212 F1500 ; Draw circle segment
G1 X107.73 Y101.65 E108.9353 F1500 ; Draw circle segment
G1 X107.55 Y101.35 E108.9494 F1500 ; Draw circle segment
G1 X107.40 Y101.03 E108.9634 F1500 ; Draw circle segment
G1 X107.29 Y100.70 E108.9775 F1500 ; Draw circle segment
G1 X107.22 Y100.35 E108.9916 F1500 ; Draw circle segment
G1 X107.20 Y100.00 E109.0056 F1500 ; Draw circle segment
G1 X107.22 Y99.65 E109.0197 F1500 ; Draw circle segment
G1 X107.29 Y99.30 E109.0338 F1500 ; Draw circle segment
G1 X107.40 Y98.97 E109.0478 F1500 ; Draw circle segment
G1 X107.55 Y98.65 E109.0619 F1500 ; Draw circle segment
G1 X107.73 Y98.35 E109.0760 F1500 ; Draw circle segment
G1 X107.96 Y98.08 E109.0900 F1500 ; Draw circle segment
G1 X108.22 Y97.84 E109.1041 F1500 ; Draw circle segment
G1 X108.50 Y97.64 E109.1182 F1500 ; Draw circle segment
G1 X108.81 Y97.47 E109.1322 F1500 ; Draw circle segment
G1 X109.13 Y97.34 E109.1463 F1500 ; Draw circle segment
G1 X109.48 Y97.25 E109.1604 F1500 ; Draw circle segment
G1 X109.82 Y97.21 E109.1744 F1500 ; Draw circle segment
G1 X110.18 Y97.21 E109.1885 F1500 ; Draw circle segment
G1 X110.52 Y97.25 E109.2025 F1500 ; Draw circle segment
G1 X110.87 Y97.34 E109.2166 F1500 ; Draw circle segment
G1 X111.19 Y97.47 E109.2307 F1500 ; Draw circle segment
G1 X111.50 Y97.64 E109.2447 F1500 ; Draw circle segment
G1 X111.78 Y97.84 E109.2588 F1500 ; Draw circle segment
G1 X112.04 Y98.08 E109.2729 F1500 ; Draw circle segment
G1 X112.27 Y98.35 E109.2869 F1500 ; Draw circle segment
G1 X112.45 Y98.65 E109.3010 F1500 ; Draw circle segment
G1 X112.60 Y98.97 E109.3151 F1500 ; Draw circle segment
G1 X112.71 Y99.30 E109.3291 F1500 ; Draw circle segment
G1 X112.78 Y99.65 E109.3432 F1500 ; Draw circle segment
G1 X112.80 Y100.00 E109.3573 F1500 ; Draw circle segment
; Layer 78
G1 Z15.60 F300 ; Move to layer height
G1 X112.68 Y100.00 F1500 ; Move to start of cylinder
G1 X112.68 Y100.00 F1500 ; Move to start of circle
G1 X112.66 Y100.34 E109.3707 F1500 ; Draw circle segment
G1 X112.60 Y100.67 E109.3842 F1500 ; Draw circle segment
G1 X112.49 Y100.99 E109.3977 F1500 ; Draw circle segment
G1 X112.35 Y101.29 E109.4112 F1500 ; Draw circle segment
G1 X112.17 Y101.58 E109.4247 F1500 ; Draw circle segment
G1 X111.96 Y101.84 E109.4381 F1500 ; Draw circle segment
G1 X111.71 Y102.07 E109.4516 F1500 ; Draw circle segment
G1 X111.44 Y102.27 E109.4651 F1500 ; Draw circle segment
G1 X111.14 Y102.43 E109.4786 F1500 ; Draw circle segment
G1 X110.83 Y102.55 E109.4921 F1500 ; Draw circle segment
G1 X110.50 Y102.64 E109.5055 F1500 ; Draw circle segment
G1 X110.17 Y102.68 E109.5190 F1500 ; Draw circle segment
G1 X109.83 Y102.68 E109.5325 F1500 ; Draw circle segment
G1 X109.50 Y102.64 E109.5460 F1500 ; Draw circle segment
G1 X109.17 Y102.55 E109.5594 F1500 ; Draw circle segment
G1 X108.86 Y102.43 E109.5729 F1500 ; Draw circle segment
G1 X108.56 Y102.27 E109.5864 F1500 ; Draw circle segment
G1 X108.29 Y102.07 E109.5999 F1500 ; Draw circle segment
G1 X108.04 Y101.84 E109.6134 F1500 ; Draw circle segment
G1 X107.83 Y101.58 E109.6268 F1500 ; Draw circle segment
G1 X107.65 Y101.29 E109.6403 F1500 ; Draw circle segment
G1 X107.51 Y100.99 E109.6538 F1500 ; Draw circle segment
G1 X107.40 Y100.67 E109.6673 F1500 ; Draw circle segment
G1 X107.34 Y100.34 E109.6808 F1500 ; Draw circle segment
G1 X107.32 Y100.00 E109.6942 F1500 ; Draw circle segment
G1 X107.34 Y99.66 E109.7077 F1500 ; Draw circle segment
G1 X107.40 Y99.33 E109.7212 F1500 ; Draw circle segment
G1 X107.51 Y99.01 E109.7347 F1500 ; Draw circle segment
G1 X107.65 Y98.71 E109.7482 F1500 ; Draw circle segment
G1 X107.83 Y98.42 E109.7616 F1500 ; Draw circle segment
G1 X108.04 Y98.16 E109.7751 F1500 ; Draw circle segment
G1 X108.29 Y97.93 E109.7886 F1500 ; Draw circle segment
G1 X108.56 Y97.73 E109.8021 F1500 ; Draw circle segment
G1 X108.86 Y97.57 E109.8156 F1500 ; Draw circle segment
G1 X109.17 Y97.45 E109.8290 F1500 ; Draw circle segment
G1 X109.50 Y97.36 E109.8425 F1500 ; Draw circle segment
G1 X109.83 Y97.32 E109.8560 F1500 ; Draw circle segment
G1 X110.17 Y97.32 E109.8695 F1500 ; Draw circle segment
G1 X110.50 Y97.36 E109.8829 F1500 ; Draw circle segment
G1 X110.83 Y97.45 E109.8964 F1500 ; Draw circle segment
G1 X111.14 Y97.57 E109.9099 F1500 ; Draw circle segment
G1 X111.44 Y97.73 E109.9234 F1500 ; Draw circle segment
G1 X111.71 Y97.93 E109.9369 F1500 ; Draw circle segment
G1 X111.96 Y98.16 E109.9503 F1500 ; Draw circle segment
G1 X112.17 Y98.42 E109.9638 F1500 ; Draw circle segment
G1 X112.35 Y98.71 E109.9773 F1500 ; Draw circle segment
G1 X112.49 Y99.01 E109.9908 F1500 ; Draw circle segment
G1 X112.60 Y99.33 E110.0043 F1500 ; Draw circle segment
G1 X112.66 Y99.66 E110.0177 F1500 ; Draw circle segment
G1 X112.68 Y100.00 E110.0312 F1500 ; Draw circle segment
; Layer 79
G1 Z15.80 F300 ; Move to layer height
G1 X112.57 Y100.00 F1500 ; Move to start of cylinder
G1 X112.57 Y100.00 F1500 ; Move to start of circle
G1 X112.55 Y100.32 E110.0441 F1500 ; Draw circle segment
G1 X112.49 Y100.64 E110.0570 F1500 ; Draw circle segment
G1 X112.39 Y100.94 E110.0699 F1500 ; Draw circle segment
G1 X112.25 Y101.24 E110.0828 F1500 ; Draw circle segment
G1 X112.08 Y101.51 E110.0957 F1500 ; Draw circle segment
G1 X111.87 Y101.76 E110.1086 F1500 ; Draw circle segment
G1 X111.64 Y101.98 E110.1215 F1500 ; Draw circle segment
G1 X111.38 Y102.17 E110.1344 F1500 ; Draw circle segment
G1 X111.09 Y102.32 E110.1473 F1500 ; Draw circle segment
G1 X110.79 Y102.44 E110.1601 F1500 ; Draw circle segment
G1 X110.48 Y102.52 E110.1730 F1500 ; Draw circle segment
G1 X110.16 Y102.56 E110.1859 F1500 ; Draw circle segment
G1 X109.84 Y102.56 E110.1988 F1500 ; Draw circle segment
G1 X109.52 Y102.52 E110.2117 F1500 ; Draw circle segment
G1 X109.21 Y102.44 E110.2246 F1500 ; Draw circle segment
G1 X108.91 Y102.32 E110.2375 F1500 ; Draw circle segment
G1 X108.62 Y102.17 E110.2504 F1500 ; Draw circle segment
G1 X108.36 Y101.98 E110.2633 F1500 ; Draw circle segment
G1 X108.13 Y101.76 E110.2762 F1500 ; Draw circle segment
G1 X107.92 Y101.51 E110.2891 F1500 ; Draw circle segment
G1 X107.75 Y101.24 E110.3020 F1500 ; Draw circle segment
G1 X107.61 Y100.94 E110.3149 F1500 ; Draw circle segment
G1 X107.51 Y100.64 E110.3278 F1500 ; Draw circle segment
G1 X107.45 Y100.32 E110.3406 F1500 ; Draw circle segment
G1 X107.43 Y100.00 E110.3535 F1500 ; Draw circle segment
G1 X107.45 Y99.68 E110.3664 F1500 ; Draw circle segment
G1 X107.51 Y99.36 E110.3793 F1500 ; Draw circle segment
G1 X107.61 Y99.06 E110.3922 F1500 ; Draw circle segment
G1 X107.75 Y98.76 E110.4051 F1500 ; Draw circle segment
G1 X107.92 Y98.49 E110.4180 F1500 ; Draw circle segment
G1 X108.13 Y98.24 E110.4309 F1500 ; Draw circle segment
G1 X108.36 Y98.02 E110.4438 F1500 ; Draw circle segment
G1 X108.62 Y97.83 E110.4567 F1500 ; Draw circle segment
G1 X108.91 Y97.68 E110.4696 F1500 ; Draw circle segment
G1 X109.21 Y97.56 E110.4825 F1500 ; Draw circle segment
G1 X109.52 Y97.48 E110.4954 F1500 ; Draw circle segment
G1 X109.84 Y97.44 E110.5083 F1500 ; Draw circle segment
G1 X110.16 Y97.44 E110.5211 F1500 ; Draw circle segment
G1 X110.48 Y97.48 E110.5340 F1500 ; Draw circle segment
G1 X110.79 Y97.56 E110.5469 F1500 ; Draw circle segment
G1 X111.09 Y97.68 E110.5598 F1500 ; Draw circle segment
G1 X111.38 Y97.83 E110.5727 F1500 ; Draw circle segment
G1 X111.64 Y98.02 E110.5856 F1500 ; Draw circle segment
G1 X111.87 Y98.24 E110.5985 F1500 ; Draw circle segment
G1 X112.08 Y98.49 E110.6114 F1500 ; Draw circle segment
G1 X112.25 Y98.76 E110.6243 F1500 ; Draw circle segment
G1 X112.39 Y99.06 E110.6372 F1500 ; Draw circle segment
G1 X112.49 Y99.36 E110.6501 F1500 ; Draw circle segment
G1 X112.55 Y99.68 E110.6630 F1500 ; Draw circle segment
G1 X112.57 Y100.00 E110.6759 F1500 ; Draw circle segment
; Layer 80
G1 Z16.00 F300 ; Move to layer height
G1 X112.45 Y100.00 F1500 ; Move to start of cylinder
G1 X112.45 Y100.00 F1500 ; Move to start of circle
G1 X112.43 Y100.31 E110.6882 F1500 ; Draw circle segment
G1 X112.37 Y100.61 E110.7005 F1500 ; Draw circle segment
G1 X112.28 Y100.90 E110.7128 F1500 ; Draw circle segment
G1 X112.15 Y101.18 E110.7251 F1500 ; Draw circle segment
G1 X111.98 Y101.44 E110.7374 F1500 ; Draw circle segment
G1 X111.79 Y101.68 E110.7497 F1500 ; Draw circle segment
G1 X111.56 Y101.89 E110.7620 F1500 ; Draw circle segment
G1 X111.31 Y102.07 E110.7743 F1500 ; Draw circle segment
G1 X111.04 Y102.22 E110.7866 F1500 ; Draw circle segment
G1 X110.76 Y102.33 E110.7989 F1500 ; Draw circle segment
G1 X110.46 Y102.41 E110.8112 F1500 ; Draw circle segment
G1 X110.15 Y102.45 E110.8235 F1500 ; Draw circle segment
G1 X109.85 Y102.45 E110.8359 F1500 ; Draw circle segment
G1 X109.54 Y102.41 E110.8482 F1500 ; Draw circle segment
G1 X109.24 Y102.33 E110.8605 F1500 ; Draw circle segment
G1 X108.96 Y102.22 E110.8728 F1500 ; Draw circle segment
G1 X108.69 Y102.07 E110.8851 F1500 ; Draw circle segment
G1 X108.44 Y101.89 E110.8974 F1500 ; Draw circle segment
G1 X108.21 Y101.68 E110.9097 F1500 ; Draw circle segment
G1 X108.02 Y101.44 E110.9220 F1500 ; Draw circle segment
G1 X107.85 Y101.18 E110.9343 F1500 ; Draw circle segment
G1 X107.72 Y100.90 E110.9466 F1500 ; Draw circle segment
G1 X107.63 Y100.61 E110.9589 F1500 ; Draw circle segment
G1 X107.57 Y100.31 E110.9712 F1500 ; Draw circle segment
G1 X107.55 Y100.00 E110.9835 F1500 ; Draw circle segment
G1 X107.57 Y99.69 E110.9958 F1500 ; Draw circle segment
G1 X107.63 Y99.39 E111.0082 F1500 ; Draw circle segment
G1 X107.72 Y99.10 E111.0205 F1500 ; Draw circle segment
G1 X107.85 Y98.82 E111.0328 F1500 ; Draw circle segment
G1 X108.02 Y98.56 E111.0451 F1500 ; Draw circle segment
G1 X108.21 Y98.32 E111.0574 F1500 ; Draw circle segment
G1 X108.44 Y98.11 E111.0697 F1500 ; Draw circle segment
G1 X108.69 Y97.93 E111.0820 F1500 ; Draw circle segment
G1 X108.96 Y97.78 E111.0943 F1500 ; Draw circle segment
G1 X109.24 Y97.67 E111.1066 F1500 ; Draw circle segment
G1 X109.54 Y97.59 E111.1189 F1500 ; Draw circle segment
G1 X109.85 Y97.55 E111.1312 F1500 ; Draw circle segment
G1 X110.15 Y97.55 E111.1435 F1500 ; Draw circle segment
G1 X110.46 Y97.59 E111.1558 F1500 ; Draw circle segment
G1 X110.76 Y97.67 E111.1681 F1500 ; Draw circle segment
G1 X111.04 Y97.78 E111.1804 F1500 ; Draw circle segment
G1 X111.31 Y97.93 E111.1928 F1500 ; Draw circle segment
G1 X111.56 Y98.11 E111.2051 F1500 ; Draw circle segment
G1 X111.79 Y98.32 E111.2174 F1500 ; Draw circle segment
G1 X111.98 Y98.56 E111.2297 F1500 ; Draw circle segment
G1 X112.15 Y98.82 E111.2420 F1500 ; Draw circle segment
G1 X112.28 Y99.10 E111.2543 F1500 ; Draw circle segment
G1 X112.37 Y99.39 E111.2666 F1500 ; Draw circle segment
G1 X112.43 Y99.69 E111.2789 F1500 ; Draw circle segment
G1 X112.45 Y100.00 E111.2912 F1500 ; Draw circle segment
; Layer 81
G1 Z16.20 F300 ; Move to layer height
G1 X112.33 Y100.00 F1500 ; Move to start of cylinder
G1 X112.33 Y100.00 F1500 ; Move to start of circle
G1 X112.31 Y100.29 E111.3029 F1500 ; Draw circle segment
G1 X112.26 Y100.58 E111.3147 F1500 ; Draw circle segment
G1 X112.17 Y100.86 E111.3264 F1500 ; Draw circle segment
G1 X112.04 Y101.12 E111.3381 F1500 ; Draw circle segment
G1 X111.89 Y101.37 E111.3498 F1500 ; Draw circle segment
G1 X111.70 Y101.60 E111.3615 F1500 ; Draw circle segment
G1 X111.49 Y101.80 E111.3733 F1500 ; Draw circle segment
G1 X111.25 Y101.97 E111.3850 F1500 ; Draw circle segment
G1 X110.99 Y102.11 E111.3967 F1500 ; Draw circle segment
G1 X110.72 Y102.22 E111.4084 F1500 ; Draw circle segment
G1 X110.44 Y102.29 E111.4201 F1500 ; Draw circle segment
G1 X110.15 Y102.33 E111.4319 F1500 ; Draw circle segment
G1 X109.85 Y102.33 E111.4436 F1500 ; Draw circle segment
G1 X109.56 Y102.29 E111.4553 F1500 ; Draw circle segment
G1 X109.28 Y102.22 E111.4670 F1500 ; Draw circle segment
G1 X109.01 Y102.11 E111.4787 F1500 ; Draw circle segment
G1 X108.75 Y101.97 E111.4905 F1500 ; Draw circle segment
G1 X108.51 Y101.80 E111.5022 F1500 ; Draw circle segment
G1 X108.30 Y101.60 E111.5139 F1500 ; Draw circle segment
G1 X108.11 Y101.37 E111.5256 F1500 ; Draw circle segment
G1 X107.96 Y101.12 E111.5373 F1500 ; Draw circle segment
G1 X107.83 Y100.86 E111.5491 F1500 ; Draw circle segment
G1 X107.74 Y100.58 E111.5608 F1500 ; Draw circle segment
G1 X107.69 Y100.29 E111.5725 F1500 ; Draw circle segment
G1 X107.67 Y100.00 E111.5842 F1500 ; Draw circle segment
G1 X107.69 Y99.71 E111.5960 F1500 ; Draw circle segment
G1 X107.74 Y99.42 E111.6077 F1500 ; Draw circle segment
G1 X107.83 Y99.14 E111.6194 F1500 ; Draw circle segment
G1 X107.96 Y98.88 E111.6311 F1500 ; Draw circle segment
G1 X108.11 Y98.63 E111.6428 F1500 ; Draw circle segment
G1 X108.30 Y98.40 E111.6546 F1500 ; Draw circle segment
G1 X108.51 Y98.20 E111.6663 F1500 ; Draw circle segment
G1 X108.75 Y98.03 E111.6780 F1500 ; Draw circle segment
G1 X109.01 Y97.89 E111.6897 F1500 ; Draw circle segment
G1 X109.28 Y97.78 E111.7014 F1500 ; Draw circle segment
G1 X109.56 Y97.71 E111.7132 F1500 ; Draw circle segment
G1 X109.85 Y97.67 E111.7249 F1500 ; Draw circle segment
G1 X110.15 Y97.67 E111.7366 F1500 ; Draw circle segment
G1 X110.44 Y97.71 E111.7483 F1500 ; Draw circle segment
G1 X110.72 Y97.78 E111.7600 F1500 ; Draw circle segment
G1 X110.99 Y97.89 E111.7718 F1500 ; Draw circle segment
G1 X111.25 Y98.03 E111.7835 F1500 ; Draw circle segment
G1 X111.49 Y98.20 E111.7952 F1500 ; Draw circle segment
G1 X111.70 Y98.40 E111.8069 F1500 ; Draw circle segment
G1 X111.89 Y98.63 E111.8187 F1500 ; Draw circle segment
G1 X112.04 Y98.88 E111.8304 F1500 ; Draw circle segment
G1 X112.17 Y99.14 E111.8421 F1500 ; Draw circle segment
G1 X112.26 Y99.42 E111.8538 F1500 ; Draw circle segment
G1 X112.31 Y99.71 E111.8655 F1500 ; Draw circle segment
G1 X112.33 Y100.00 E111.8773 F1500 ; Draw circle segment
; Layer 82
G1 Z16.40 F300 ; Move to layer height
G1 X112.22 Y100.00 F1500 ; Move to start of cylinder
G1 X112.22 Y100.00 F1500 ; Move to start of circle
G1 X112.20 Y100.28 E111.8884 F1500 ; Draw circle segment
G1 X112.15 Y100.55 E111.8995 F1500 ; Draw circle segment
G1 X112.06 Y100.82 E111.9107 F1500 ; Draw circle segment
G1 X111.94 Y101.07 E111.9218 F1500 ; Draw circle segment
G1 X111.79 Y101.30 E111.9329 F1500 ; Draw circle segment
G1 X111.62 Y101.52 E111.9441 F1500 ; Draw circle segment
G1 X111.41 Y101.71 E111.9552 F1500 ; Draw circle segment
G1 X111.19 Y101.87 E111.9663 F1500 ; Draw circle segment
G1 X110.94 Y102.01 E111.9775 F1500 ; Draw circle segment
G1 X110.68 Y102.11 E111.9886 F1500 ; Draw circle segment
G1 X110.42 Y102.18 E111.9997 F1500 ; Draw circle segment
G1 X110.14 Y102.21 E112.0109 F1500 ; Draw circle segment
G1 X109.86 Y102.21 E112.0220 F1500 ; Draw circle segment
G1 X109.58 Y102.18 E112.0331 F1500 ; Draw circle segment
G1 X109.32 Y102.11 E112.0443 F1500 ; Draw circle segment
G1 X109.06 Y102.01 E112.0554 F1500 ; Draw circle segment
G1 X108.81 Y101.87 E112.0665 F1500 ; Draw circle segment
G1 X108.59 Y101.71 E112.0777 F1500 ; Draw circle segment
G1 X108.38 Y101.52 E112.0888 F1500 ; Draw circle segment
G1 X108.21 Y101.30 E112.1000 F1500 ; Draw circle segment
G1 X108.06 Y101.07 E112.1111 F1500 ; Draw circle segment
G1 X107.94 Y100.82 E112.1222 F1500 ; Draw circle segment
G1 X107.85 Y100.55 E112.1334 F1500 ; Draw circle segment
G1 X107.80 Y100.28 E112.1445 F1500 ; Draw circle segment
G1 X107.78 Y100.00 E112.1556 F1500 ; Draw circle segment
G1 X107.80 Y99.72 E112.1668 F1500 ; Draw circle segment
G1 X107.85 Y99.45 E112.1779 F1500 ; Draw circle segment
G1 X107.94 Y99.18 E112.1890 F1500 ; Draw circle segment
G1 X108.06 Y98.93 E112.2002 F1500 ; Draw circle segment
G1 X108.21 Y98.70 E112.2113 F1500 ; Draw circle segment
G1 X108.38 Y98.48 E112.2224 F1500 ; Draw circle segment
G1 X108.59 Y98.29 E112.2336 F1500 ; Draw circle segment
G1 X108.81 Y98.13 E112.2447 F1500 ; Draw circle segment
G1 X109.06 Y97.99 E112.2558 F1500 ; Draw circle segment
G1 X109.32 Y97.89 E112.2670 F1500 ; Draw circle segment
G1 X109.58 Y97.82 E112.2781 F1500 ; Draw circle segment
G1 X109.86 Y97.79 E112.2892 F1500 ; Draw circle segment
G1 X110.14 Y97.79 E112.3004 F1500 ; Draw circle segment
G1 X110.42 Y97.82 E112.3115 F1500 ; Draw circle segment
G1 X110.68 Y97.89 E112.3227 F1500 ; Draw circle segment
G1 X110.94 Y97.99 E112.3338 F1500 ; Draw circle segment
G1 X111.19 Y98.13 E112.3449 F1500 ; Draw circle segment
G1 X111.41 Y98.29 E112.3561 F1500 ; Draw circle segment
G1 X111.62 Y98.48 E112.3672 F1500 ; Draw circle segment
G1 X111.79 Y98.70 E112.3783 F1500 ; Draw circle segment
G1 X111.94 Y98.93 E112.3895 F1500 ; Draw circle segment
G1 X112.06 Y99.18 E112.4006 F1500 ; Draw circle segment
G1 X112.15 Y99.45 E112.4117 F1500 ; Draw circle segment
G1 X112.20 Y99.72 E112.4229 F1500 ; Draw circle segment
G1 X112.22 Y100.00 E112.4340 F1500 ; Draw circle segment
; Layer 83
G1 Z16.60 F300 ; Move to layer height
G1 X112.10 Y100.00 F1500 ; Move to start of cylinder
G1 X112.10 Y100.00 F1500 ; Move to start of circle
G1 X112.08 Y100.26 E112.4445 F1500 ; Draw circle segment
G1 X112.03 Y100.52 E112.4551 F1500 ; Draw circle segment
G1 X111.95 Y100.77 E112.4656 F1500 ; Draw circle segment
G1 X111.84 Y101.01 E112.4762 F1500 ; Draw circle segment
G1 X111.70 Y101.23 E112.4867 F1500 ; Draw circle segment
G1 X111.53 Y101.44 E112.4973 F1500 ; Draw circle segment
G1 X111.34 Y101.62 E112.5078 F1500 ; Draw circle segment
G1 X111.13 Y101.77 E112.5184 F1500 ; Draw circle segment
G1 X110.89 Y101.90 E112.5289 F1500 ; Draw circle segment
G1 X110.65 Y102.00 E112.5395 F1500 ; Draw circle segment
G1 X110.39 Y102.06 E112.5500 F1500 ; Draw circle segment
G1 X110.13 Y102.10 E112.5606 F1500 ; Draw circle segment
G1 X109.87 Y102.10 E112.5711 F1500 ; Draw circle segment
G1 X109.61 Y102.06 E112.5817 F1500 ; Draw circle segment
G1 X109.35 Y102.00 E112.5922 F1500 ; Draw circle segment
G1 X109.11 Y101.90 E112.6028 F1500 ; Draw circle segment
G1 X108.87 Y101.77 E112.6133 F1500 ; Draw circle segment
G1 X108.66 Y101.62 E112.6239 F1500 ; Draw circle segment
G1 X108.47 Y101.44 E112.6344 F1500 ; Draw circle segment
G1 X108.30 Y101.23 E112.6450 F1500 ; Draw circle segment
G1 X108.16 Y101.01 E112.6555 F1500 ; Draw circle segment
G1 X108.05 Y100.77 E112.6661 F1500 ; Draw circle segment
G1 X107.97 Y100.52 E112.6766 F1500 ; Draw circle segment
G1 X107.92 Y100.26 E112.6872 F1500 ; Draw circle segment
G1 X107.90 Y100.00 E112.6977 F1500 ; Draw circle segment
G1 X107.92 Y99.74 E112.7083 F1500 ; Draw circle segment
G1 X107.97 Y99.48 E112.7188 F1500 ; Draw circle segment
G1 X108.05 Y99.23 E112.7294 F1500 ; Draw circle segment
G1 X108.16 Y98.99 E112.7399 F1500 ; Draw circle segment
G1 X108.30 Y98.77 E112.7505 F1500 ; Draw circle segment
G1 X108.47 Y98.56 E112.7610 F1500 ; Draw circle segment
G1 X108.66 Y98.38 E112.7716 F1500 ; Draw circle segment
G1 X108.87 Y98.23 E112.7821 F1500 ; Draw circle segment
G1 X109.11 Y98.10 E112.7927 F1500 ; Draw circle segment
G1 X109.35 Y98.00 E112.8032 F1500 ; Draw circle segment
G1 X109.61 Y97.94 E112.8138 F1500 ; Draw circle segment
G1 X109.87 Y97.90 E112.8243 F1500 ; Draw circle segment
G1 X110.13 Y97.90 E112.8349 F1500 ; Draw circle segment
G1 X110.39 Y97.94 E112.8454 F1500 ; Draw circle segment
G1 X110.65 Y98.00 E112.8560 F1500 ; Draw circle segment
G1 X110.89 Y98.10 E112.8665 F1500 ; Draw circle segment
G1 X111.13 Y98.23 E112.8770 F1500 ; Draw circle segment
G1 X111.34 Y98.38 E112.8876 F1500 ; Draw circle segment
G1 X111.53 Y98.56 E112.8981 F1500 ; Draw circle segment
G1 X111.70 Y98.77 E112.9087 F1500 ; Draw circle segment
G1 X111.84 Y98.99 E112.9192 F1500 ; Draw circle segment
G1 X111.95 Y99.23 E112.9298 F1500 ; Draw circle segment
G1 X112.03 Y99.48 E112.9403 F1500 ; Draw circle segment
G1 X112.08 Y99.74 E112.9509 F1500 ; Draw circle segment
G1 X112.10 Y100.00 E112.9614 F1500 ; Draw circle segment
; Layer 84
G1 Z16.80 F300 ; Move to layer height
G1 X111.98 Y100.00 F1500 ; Move to start of cylinder
G1 X111.98 Y100.00 F1500 ; Move to start of circle
G1 X111.97 Y100.25 E112.9714 F1500 ; Draw circle segment
G1 X111.92 Y100.49 E112.9814 F1500 ; Draw circle segment
G1 X111.84 Y100.73 E112.9913 F1500 ; Draw circle segment
G1 X111.74 Y100.96 E113.0013 F1500 ; Draw circle segment
G1 X111.60 Y101.17 E113.0113 F1500 ; Draw circle segment
G1 X111.45 Y101.36 E113.0212 F1500 ; Draw circle segment
G1 X111.26 Y101.53 E113.0312 F1500 ; Draw circle segment
G1 X111.06 Y101.67 E113.0411 F1500 ; Draw circle segment
G1 X110.84 Y101.79 E113.0511 F1500 ; Draw circle segment
G1 X110.61 Y101.89 E113.0611 F1500 ; Draw circle segment
G1 X110.37 Y101.95 E113.0710 F1500 ; Draw circle segment
G1 X110.12 Y101.98 E113.0810 F1500 ; Draw circle segment
G1 X109.88 Y101.98 E113.0910 F1500 ; Draw circle segment
G1 X109.63 Y101.95 E113.1009 F1500 ; Draw circle segment
G1 X109.39 Y101.89 E113.1109 F1500 ; Draw circle segment
G1 X109.16 Y101.79 E113.1208 F1500 ; Draw circle segment
G1 X108.94 Y101.67 E113.1308 F1500 ; Draw circle segment
G1 X108.74 Y101.53 E113.1408 F1500 ; Draw circle segment
G1 X108.55 Y101.36 E113.1507 F1500 ; Draw circle segment
G1 X108.40 Y101.17 E113.1607 F1500 ; Draw circle segment
G1 X108.26 Y100.96 E113.1707 F1500 ; Draw circle segment
G1 X108.16 Y100.73 E113.1806 F1500 ; Draw circle segment
G1 X108.08 Y100.49 E113.1906 F1500 ; Draw circle segment
G1 X108.03 Y100.25 E113.2005 F1500 ; Draw circle segment
G1 X108.02 Y100.00 E113.2105 F1500 ; Draw circle segment
G1 X108.03 Y99.75 E113.2205 F1500 ; Draw circle segment
G1 X108.08 Y99.51 E113.2304 F1500 ; Draw circle segment
G1 X108.16 Y99.27 E113.2404 F1500 ; Draw circle segment
G1 X108.26 Y99.04 E113.2504 F1500 ; Draw circle segment
G1 X108.40 Y98.83 E113.2603 F1500 ; Draw circle segment
G1 X108.55 Y98.64 E113.2703 F1500 ; Draw circle segment
G1 X108.74 Y98.47 E113.2802 F1500 ; Draw circle segment
G1 X108.94 Y98.33 E113.2902 F1500 ; Draw circle segment
G1 X109.16 Y98.21 E113.3002 F1500 ; Draw circle segment
G1 X109.39 Y98.11 E113.3101 F1500 ; Draw circle segment
G1 X109.63 Y98.05 E113.3201 F1500 ; Draw circle segment
G1 X109.88 Y98.02 E113.3301 F1500 ; Draw circle segment
G1 X110.12 Y98.02 E113.3400 F1500 ; Draw circle segment
G1 X110.37 Y98.05 E113.3500 F1500 ; Draw circle segment
G1 X110.61 Y98.11 E113.3599 F1500 ; Draw circle segment
G1 X110.84 Y98.21 E113.3699 F1500 ; Draw circle segment
G1 X111.06 Y98.33 E113.3799 F1500 ; Draw circle segment
G1 X111.26 Y98.47 E113.3898 F1500 ; Draw circle segment
G1 X111.45 Y98.64 E113.3998 F1500 ; Draw circle segment
G1 X111.60 Y98.83 E113.4098 F1500 ; Draw circle segment
G1 X111.74 Y99.04 E113.4197 F1500 ; Draw circle segment
G1 X111.84 Y99.27 E113.4297 F1500 ; Draw circle segment
G1 X111.92 Y99.51 E113.4397 F1500 ; Draw circle segment
G1 X111.97 Y99.75 E113.4496 F1500 ; Draw circle segment
G1 X111.98 Y100.00 E113.4596 F1500 ; Draw circle segment
; Layer 85
G1 Z17.00 F300 ; Move to layer height
G1 X111.87 Y100.00 F1500 ; Move to start of cylinder
G1 X111.87 Y100.00 F1500 ; Move to start of circle
G1 X111.85 Y100.23 E113.4690 F1500 ; Draw circle segment
G1 X111.81 Y100.46 E113.4783 F1500 ; Draw circle segment
G1 X111.74 Y100.69 E113.4877 F1500 ; Draw circle segment
G1 X111.64 Y100.90 E113.4971 F1500 ; Draw circle segment
G1 X111.51 Y101.10 E113.5065 F1500 ; Draw circle segment
G1 X111.36 Y101.28 E113.5158 F1500 ; Draw circle segment
G1 X111.19 Y101.44 E113.5252 F1500 ; Draw circle segment
G1 X111.00 Y101.58 E113.5346 F1500 ; Draw circle segment
G1 X110.79 Y101.69 E113.5440 F1500 ; Draw circle segment
G1 X110.58 Y101.78 E113.5533 F1500 ; Draw circle segment
G1 X110.35 Y101.83 E113.5627 F1500 ; Draw circle segment
G1 X110.12 Y101.86 E113.5721 F1500 ; Draw circle segment
G1 X109.88 Y101.86 E113.5815 F1500 ; Draw circle segment
G1 X109.65 Y101.83 E113.5909 F1500 ; Draw circle segment
G1 X109.42 Y101.78 E113.6002 F1500 ; Draw circle segment
G1 X109.21 Y101.69 E113.6096 F1500 ; Draw circle segment
G1 X109.00 Y101.58 E113.6190 F1500 ; Draw circle segment
G1 X108.81 Y101.44 E113.6284 F1500 ; Draw circle segment
G1 X108.64 Y101.28 E113.6377 F1500 ; Draw circle segment
G1 X108.49 Y101.10 E113.6471 F1500 ; Draw circle segment
G1 X108.36 Y100.90 E113.6565 F1500 ; Draw circle segment
G1 X108.26 Y100.69 E113.6659 F1500 ; Draw circle segment
G1 X108.19 Y100.46 E113.6752 F1500 ; Draw circle segment
G1 X108.15 Y100.23 E113.6846 F1500 ; Draw circle segment
G1 X108.13 Y100.00 E113.6940 F1500 ; Draw circle segment
G1 X108.15 Y99.77 E113.7034 F1500 ; Draw circle segment
G1 X108.19 Y99.54 E113.7127 F1500 ; Draw circle segment
G1 X108.26 Y99.31 E113.7221 F1500 ; Draw circle segment
G1 X108.36 Y99.10 E113.7315 F1500 ; Draw circle segment
G1 X108.49 Y98.90 E113.7409 F1500 ; Draw circle segment
G1 X108.64 Y98.72 E113.7503 F1500 ; Draw circle segment
G1 X108.81 Y98.56 E113.7596 F1500 ; Draw circle segment
G1 X109.00 Y98.42 E113.7690 F1500 ; Draw circle segment
G1 X109.21 Y98.31 E113.7784 F1500 ; Draw circle segment
G1 X109.42 Y98.22 E113.7878 F1500 ; Draw circle segment
G1 X109.65 Y98.17 E113.7971 F1500 ; Draw circle segment
G1 X109.88 Y98.14 E113.8065 F1500 ; Draw circle segment
G1 X110.12 Y98.14 E113.8159 F1500 ; Draw circle segment
G1 X110.35 Y98.17 E113.8253 F1500 ; Draw circle segment
G1 X110.58 Y98.22 E113.8346 F1500 ; Draw circle segment
G1 X110.79 Y98.31 E113.8440 F1500 ; Draw circle segment
G1 X111.00 Y98.42 E113.8534 F1500 ; Draw circle segment
G1 X111.19 Y98.56 E113.8628 F1500 ; Draw circle segment
G1 X111.36 Y98.72 E113.8722 F1500 ; Draw circle segment
G1 X111.51 Y98.90 E113.8815 F1500 ; Draw circle segment
G1 X111.64 Y99.10 E113.8909 F1500 ; Draw circle segment
G1 X111.74 Y99.31 E113.9003 F1500 ; Draw circle segment
G1 X111.81 Y99.54 E113.9097 F1500 ; Draw circle segment
G1 X111.85 Y99.77 E113.9190 F1500 ; Draw circle segment
G1 X111.87 Y100.00 E113.9284 F1500 ; Draw circle segment
; Layer 86
G1 Z17.20 F300 ; Move to layer height
G1 X111.75 Y100.00 F1500 ; Move to start of cylinder
G1 X111.75 Y100.00 F1500 ; Move to start of circle
G1 X111.74 Y100.22 E113.9372 F1500 ; Draw circle segment
G1 X111.70 Y100.44 E113.9460 F1500 ; Draw circle segment
G1 X111.63 Y100.64 E113.9548 F1500 ; Draw circle segment
G1 X111.53 Y100.84 E113.9636 F1500 ; Draw circle segment
G1 X111.42 Y101.03 E113.9724 F1500 ; Draw circle segment
G1 X111.28 Y101.20 E113.9812 F1500 ; Draw circle segment
G1 X111.12 Y101.35 E113.9899 F1500 ; Draw circle segment
G1 X110.94 Y101.48 E113.9987 F1500 ; Draw circle segment
G1 X110.75 Y101.58 E114.0075 F1500 ; Draw circle segment
G1 X110.54 Y101.66 E114.0163 F1500 ; Draw circle segment
G1 X110.33 Y101.72 E114.0251 F1500 ; Draw circle segment
G1 X110.11 Y101.75 E114.0339 F1500 ; Draw circle segment
G1 X109.89 Y101.75 E114.0427 F1500 ; Draw circle segment
G1 X109.67 Y101.72 E114.0515 F1500 ; Draw circle segment
G1 X109.46 Y101.66 E114.0603 F1500 ; Draw circle segment
G1 X109.25 Y101.58 E114.0691 F1500 ; Draw circle segment
G1 X109.06 Y101.48 E114.0779 F1500 ; Draw circle segment
G1 X108.88 Y101.35 E114.0866 F1500 ; Draw circle segment
G1 X108.72 Y101.20 E114.0954 F1500 ; Draw circle segment
G1 X108.58 Y101.03 E114.1042 F1500 ; Draw circle segment
G1 X108.47 Y100.84 E114.1130 F1500 ; Draw circle segment
G1 X108.37 Y100.64 E114.1218 F1500 ; Draw circle segment
G1 X108.30 Y100.44 E114.1306 F1500 ; Draw circle segment
G1 X108.26 Y100.22 E114.1394 F1500 ; Draw circle segment
G1 X108.25 Y100.00 E114.1482 F1500 ; Draw circle segment
G1 X108.26 Y99.78 E114.1570 F1500 ; Draw circle segment
G1 X108.30 Y99.56 E114.1658 F1500 ; Draw circle segment
G1 X108.37 Y99.36 E114.1746 F1500 ; Draw circle segment
G1 X108.47 Y99.16 E114.1833 F1500 ; Draw circle segment
G1 X108.58 Y98.97 E114.1921 F1500 ; Draw circle segment
G1 X108.72 Y98.80 E114.2009 F1500 ; Draw circle segment
G1 X108.88 Y98.65 E114.2097 F1500 ; Draw circle segment
G1 X109.06 Y98.52 E114.2185 F1500 ; Draw circle segment
G1 X109.25 Y98.42 E114.2273 F1500 ; Draw circle segment
G1 X109.46 Y98.34 E114.2361 F1500 ; Draw circle segment
G1 X109.67 Y98.28 E114.2449 F1500 ; Draw circle segment
G1 X109.89 Y98.25 E114.2537 F1500 ; Draw circle segment
G1 X110.11 Y98.25 E114.2625 F1500 ; Draw circle segment
G1 X110.33 Y98.28 E114.2712 F1500 ; Draw circle segment
G1 X110.54 Y98.34 E114.2800 F1500 ; Draw circle segment
G1 X110.75 Y98.42 E114.2888 F1500 ; Draw circle segment
G1 X110.94 Y98.52 E114.2976 F1500 ; Draw circle segment
G1 X111.12 Y98.65 E114.3064 F1500 ; Draw circle segment
G1 X111.28 Y98.80 E114.3152 F1500 ; Draw circle segment
G1 X111.42 Y98.97 E114.3240 F1500 ; Draw circle segment
G1 X111.53 Y99.16 E114.3328 F1500 ; Draw circle segment
G1 X111.63 Y99.36 E114.3416 F1500 ; Draw circle segment
G1 X111.70 Y99.56 E114.3504 F1500 ; Draw circle segment
G1 X111.74 Y99.78 E114.3592 F1500 ; Draw circle segment
G1 X111.75 Y100.00 E114.3679 F1500 ; Draw circle segment
; Layer 87
G1 Z17.40 F300 ; Move to layer height
G1 X111.63 Y100.00 F1500 ; Move to start of cylinder
G1 X111.63 Y100.00 F1500 ; Move to start of circle
G1 X111.62 Y100.20 E114.3762 F1500 ; Draw circle segment
G1 X111.58 Y100.41 E114.3844 F1500 ; Draw circle segment
G1 X111.52 Y100.60 E114.3926 F1500 ; Draw circle segment
G1 X111.43 Y100.79 E114.4008 F1500 ; Draw circle segment
G1 X111.32 Y100.96 E114.4090 F1500 ; Draw circle segment
G1 X111.19 Y101.12 E114.4172 F1500 ; Draw circle segment
G1 X111.04 Y101.26 E114.4254 F1500 ; Draw circle segment
G1 X110.88 Y101.38 E114.4336 F1500 ; Draw circle segment
G1 X110.70 Y101.48 E114.4418 F1500 ; Draw circle segment
G1 X110.50 Y101.55 E114.4500 F1500 ; Draw circle segment
G1 X110.31 Y101.60 E114.4582 F1500 ; Draw circle segment
G1 X110.10 Y101.63 E114.4664 F1500 ; Draw circle segment
G1 X109.90 Y101.63 E114.4746 F1500 ; Draw circle segment
G1 X109.69 Y101.60 E114.4828 F1500 ; Draw circle segment
G1 X109.50 Y101.55 E114.4910 F1500 ; Draw circle segment
G1 X109.30 Y101.48 E114.4992 F1500 ; Draw circle segment
G1 X109.12 Y101.38 E114.5074 F1500 ; Draw circle segment
G1 X108.96 Y101.26 E114.5156 F1500 ; Draw circle segment
G1 X108.81 Y101.12 E114.5238 F1500 ; Draw circle segment
G1 X108.68 Y100.96 E114.5320 F1500 ; Draw circle segment
G1 X108.57 Y100.79 E114.5402 F1500 ; Draw circle segment
G1 X108.48 Y100.60 E114.5484 F1500 ; Draw circle segment
G1 X108.42 Y100.41 E114.5567 F1500 ; Draw circle segment
G1 X108.38 Y100.20 E114.5649 F1500 ; Draw circle segment
G1 X108.37 Y100.00 E114.5731 F1500 ; Draw circle segment
G1 X108.38 Y99.80 E114.5813 F1500 ; Draw circle segment
G1 X108.42 Y99.59 E114.5895 F1500 ; Draw circle segment
G1 X108.48 Y99.40 E114.5977 F1500 ; Draw circle segment
G1 X108.57 Y99.21 E114.6059 F1500 ; Draw circle segment
G1 X108.68 Y99.04 E114.6141 F1500 ; Draw circle segment
G1 X108.81 Y98.88 E114.6223 F1500 ; Draw circle segment
G1 X108.96 Y98.74 E114.6305 F1500 ; Draw circle segment
G1 X109.12 Y98.62 E114.6387 F1500 ; Draw circle segment
G1 X109.30 Y98.52 E114.6469 F1500 ; Draw circle segment
G1 X109.50 Y98.45 E114.6551 F1500 ; Draw circle segment
G1 X109.69 Y98.40 E114.6633 F1500 ; Draw circle segment
G1 X109.90 Y98.37 E114.6715 F1500 ; Draw circle segment
G1 X110.10 Y98.37 E114.6797 F1500 ; Draw circle segment
G1 X110.31 Y98.40 E114.6879 F1500 ; Draw circle segment
G1 X110.50 Y98.45 E114.6961 F1500 ; Draw circle segment
G1 X110.70 Y98.52 E114.7043 F1500 ; Draw circle segment
G1 X110.88 Y98.62 E114.7125 F1500 ; Draw circle segment
G1 X111.04 Y98.74 E114.7207 F1500 ; Draw circle segment
G1 X111.19 Y98.88 E114.7290 F1500 ; Draw circle segment
G1 X111.32 Y99.04 E114.7372 F1500 ; Draw circle segment
G1 X111.43 Y99.21 E114.7454 F1500 ; Draw circle segment
G1 X111.52 Y99.40 E114.7536 F1500 ; Draw circle segment
G1 X111.58 Y99.59 E114.7618 F1500 ; Draw circle segment
G1 X111.62 Y99.80 E114.7700 F1500 ; Draw circle segment
G1 X111.63 Y100.00 E114.7782 F1500 ; Draw circle segment
; Layer 88
G1 Z17.60 F300 ; Move to layer height
G1 X111.52 Y100.00 F1500 ; Move to start of cylinder
G1 X111.52 Y100.00 F1500 ; Move to start of circle
G1 X111.50 Y100.19 E114.7858 F1500 ; Draw circle segment
G1 X111.47 Y100.38 E114.7934 F1500 ; Draw circle segment
G1 X111.41 Y100.56 E114.8010 F1500 ; Draw circle segment
G1 X111.33 Y100.73 E114.8087 F1500 ; Draw circle segment
G1 X111.23 Y100.89 E114.8163 F1500 ; Draw circle segment
G1 X111.11 Y101.04 E114.8239 F1500 ; Draw circle segment
G1 X110.97 Y101.17 E114.8315 F1500 ; Draw circle segment
G1 X110.81 Y101.28 E114.8391 F1500 ; Draw circle segment
G1 X110.65 Y101.37 E114.8467 F1500 ; Draw circle segment
G1 X110.47 Y101.44 E114.8544 F1500 ; Draw circle segment
G1 X110.28 Y101.49 E114.8620 F1500 ; Draw circle segment
G1 X110.10 Y101.51 E114.8696 F1500 ; Draw circle segment
G1 X109.90 Y101.51 E114.8772 F1500 ; Draw circle segment
G1 X109.72 Y101.49 E114.8848 F1500 ; Draw circle segment
G1 X109.53 Y101.44 E114.8925 F1500 ; Draw circle segment
G1 X109.35 Y101.37 E114.9001 F1500 ; Draw circle segment
G1 X109.19 Y101.28 E114.9077 F1500 ; Draw circle segment
G1 X109.03 Y101.17 E114.9153 F1500 ; Draw circle segment
G1 X108.89 Y101.04 E114.9229 F1500 ; Draw circle segment
G1 X108.77 Y100.89 E114.9305 F1500 ; Draw circle segment
G1 X108.67 Y100.73 E114.9382 F1500 ; Draw circle segment
G1 X108.59 Y100.56 E114.9458 F1500 ; Draw circle segment
G1 X108.53 Y100.38 E114.9534 F1500 ; Draw circle segment
G1 X108.50 Y100.19 E114.9610 F1500 ; Draw circle segment
G1 X108.48 Y100.00 E114.9686 F1500 ; Draw circle segment
G1 X108.50 Y99.81 E114.9763 F1500 ; Draw circle segment
G1 X108.53 Y99.62 E114.9839 F1500 ; Draw circle segment
G1 X108.59 Y99.44 E114.9915 F1500 ; Draw circle segment
G1 X108.67 Y99.27 E114.9991 F1500 ; Draw circle segment
G1 X108.77 Y99.11 E115.0067 F1500 ; Draw circle segment
G1 X108.89 Y98.96 E115.0144 F1500 ; Draw circle segment
G1 X109.03 Y98.83 E115.0220 F1500 ; Draw circle segment
G1 X109.19 Y98.72 E115.0296 F1500 ; Draw circle segment
G1 X109.35 Y98.63 E115.0372 F1500 ; Draw circle segment
G1 X109.53 Y98.56 E115.0448 F1500 ; Draw circle segment
G1 X109.72 Y98.51 E115.0524 F1500 ; Draw circle segment
G1 X109.90 Y98.49 E115.0601 F1500 ; Draw circle segment
G1 X110.10 Y98.49 E115.0677 F1500 ; Draw circle segment
G1 X110.28 Y98.51 E115.0753 F1500 ; Draw circle segment
G1 X110.47 Y98.56 E115.0829 F1500 ; Draw circle segment
G1 X110.65 Y98.63 E115.0905 F1500 ; Draw circle segment
G1 X110.81 Y98.72 E115.0982 F1500 ; Draw circle segment
G1 X110.97 Y98.83 E115.1058 F1500 ; Draw circle segment
G1 X111.11 Y98.96 E115.1134 F1500 ; Draw circle segment
G1 X111.23 Y99.11 E115.1210 F1500 ; Draw circle segment
G1 X111.33 Y99.27 E115.1286 F1500 ; Draw circle segment
G1 X111.41 Y99.44 E115.1363 F1500 ; Draw circle segment
G1 X111.47 Y99.62 E115.1439 F1500 ; Draw circle segment
G1 X111.50 Y99.81 E115.1515 F1500 ; Draw circle segment
G1 X111.52 Y100.00 E115.1591 F1500 ; Draw circle segment
; Layer 89
G1 Z17.80 F300 ; Move to layer height
G1 X111.40 Y100.00 F1500 ; Move to start of cylinder
G1 X111.40 Y100.00 F1500 ; Move to start of circle
G1 X111.39 Y100.18 E115.1661 F1500 ; Draw circle segment
G1 X111.36 Y100.35 E115.1732 F1500 ; Draw circle segment
G1 X111.30 Y100.52 E115.1802 F1500 ; Draw circle segment
G1 X111.23 Y100.67 E115.1872 F1500 ; Draw circle segment
G1 X111.13 Y100.82 E115.1943 F1500 ; Draw circle segment
G1 X111.02 Y100.96 E115.2013 F1500 ; Draw circle segment
G1 X110.89 Y101.08 E115.2083 F1500 ; Draw circle segment
G1 X110.75 Y101.18 E115.2154 F1500 ; Draw circle segment
G1 X110.60 Y101.27 E115.2224 F1500 ; Draw circle segment
G1 X110.43 Y101.33 E115.2294 F1500 ; Draw circle segment
G1 X110.26 Y101.38 E115.2365 F1500 ; Draw circle segment
G1 X110.09 Y101.40 E115.2435 F1500 ; Draw circle segment
G1 X109.91 Y101.40 E115.2505 F1500 ; Draw circle segment
G1 X109.74 Y101.38 E115.2576 F1500 ; Draw circle segment
G1 X109.57 Y101.33 E115.2646 F1500 ; Draw circle segment
G1 X109.40 Y101.27 E115.2716 F1500 ; Draw circle segment
G1 X109.25 Y101.18 E115.2787 F1500 ; Draw circle segment
G1 X109.11 Y101.08 E115.2857 F1500 ; Draw circle segment
G1 X108.98 Y100.96 E115.2927 F1500 ; Draw circle segment
G1 X108.87 Y100.82 E115.2998 F1500 ; Draw circle segment
G1 X108.77 Y100.67 E115.3068 F1500 ; Draw circle segment
G1 X108.70 Y100.52 E115.3138 F1500 ; Draw circle segment
G1 X108.64 Y100.35 E115.3209 F1500 ; Draw circle segment
G1 X108.61 Y100.18 E115.3279 F1500 ; Draw circle segment
G1 X108.60 Y100.00 E115.3349 F1500 ; Draw circle segment
G1 X108.61 Y99.82 E115.3420 F1500 ; Draw circle segment
G1 X108.64 Y99.65 E115.3490 F1500 ; Draw circle segment
G1 X108.70 Y99.48 E115.3560 F1500 ; Draw circle segment
G1 X108.77 Y99.33 E115.3631 F1500 ; Draw circle segment
G1 X108.87 Y99.18 E115.3701 F1500 ; Draw circle segment
G1 X108.98 Y99.04 E115.3771 F1500 ; Draw circle segment
G1 X109.11 Y98.92 E115.3841 F1500 ; Draw circle segment
G1 X109.25 Y98.82 E115.3912 F1500 ; Draw circle segment
G1 X109.40 Y98.73 E115.3982 F1500 ; Draw circle segment
G1 X109.57 Y98.67 E115.4052 F1500 ; Draw circle segment
G1 X109.74 Y98.62 E115.4123 F1500 ; Draw circle segment
G1 X109.91 Y98.60 E115.4193 F1500 ; Draw circle segment
G1 X110.09 Y98.60 E115.4263 F1500 ; Draw circle segment
G1 X110.26 Y98.62 E115.4334 F1500 ; Draw circle segment
G1 X110.43 Y98.67 E115.4404 F1500 ; Draw circle segment
G1 X110.60 Y98.73 E115.4474 F1500 ; Draw circle segment
G1 X110.75 Y98.82 E115.4545 F1500 ; Draw circle segment
G1 X110.89 Y98.92 E115.4615 F1500 ; Draw circle segment
G1 X111.02 Y99.04 E115.4685 F1500 ; Draw circle segment
G1 X111.13 Y99.18 E115.4756 F1500 ; Draw circle segment
G1 X111.23 Y99.33 E115.4826 F1500 ; Draw circle segment
G1 X111.30 Y99.48 E115.4896 F1500 ; Draw circle segment
G1 X111.36 Y99.65 E115.4967 F1500 ; Draw circle segment
G1 X111.39 Y99.82 E115.5037 F1500 ; Draw circle segment
G1 X111.40 Y100.00 E115.5107 F1500 ; Draw circle segment
; Layer 90
G1 Z18.00 F300 ; Move to layer height
G1 X111.28 Y100.00 F1500 ; Move to start of cylinder
G1 X111.28 Y100.00 F1500 ; Move to start of circle
G1 X111.27 Y100.16 E115.5172 F1500 ; Draw circle segment
G1 X111.24 Y100.32 E115.5236 F1500 ; Draw circle segment
G1 X111.19 Y100.47 E115.5301 F1500 ; Draw circle segment
G1 X111.12 Y100.62 E115.5365 F1500 ; Draw circle segment
G1 X111.04 Y100.75 E115.5430 F1500 ; Draw circle segment
G1 X110.94 Y100.88 E115.5494 F1500 ; Draw circle segment
G1 X110.82 Y100.99 E115.5559 F1500 ; Draw circle segment
G1 X110.69 Y101.08 E115.5623 F1500 ; Draw circle segment
G1 X110.55 Y101.16 E115.5688 F1500 ; Draw circle segment
G1 X110.40 Y101.22 E115.5752 F1500 ; Draw circle segment
G1 X110.24 Y101.26 E115.5816 F1500 ; Draw circle segment
G1 X110.08 Y101.28 E115.5881 F1500 ; Draw circle segment
G1 X109.92 Y101.28 E115.5945 F1500 ; Draw circle segment
G1 X109.76 Y101.26 E115.6010 F1500 ; Draw circle segment
G1 X109.60 Y101.22 E115.6074 F1500 ; Draw circle segment
G1 X109.45 Y101.16 E115.6139 F1500 ; Draw circle segment
G1 X109.31 Y101.08 E115.6203 F1500 ; Draw circle segment
G1 X109.18 Y100.99 E115.6268 F1500 ; Draw circle segment
G1 X109.06 Y100.88 E115.6332 F1500 ; Draw circle segment
G1 X108.96 Y100.75 E115.6397 F1500 ; Draw circle segment
G1 X108.88 Y100.62 E115.6461 F1500 ; Draw circle segment
G1 X108.81 Y100.47 E115.6526 F1500 ; Draw circle segment
G1 X108.76 Y100.32 E115.6590 F1500 ; Draw circle segment
G1 X108.73 Y100.16 E115.6654 F1500 ; Draw circle segment
G1 X108.72 Y100.00 E115.6719 F1500 ; Draw circle segment
G1 X108.73 Y99.84 E115.6783 F1500 ; Draw circle segment
G1 X108.76 Y99.68 E115.6848 F1500 ; Draw circle segment
G1 X108.81 Y99.53 E115.6912 F1500 ; Draw circle segment
G1 X108.88 Y99.38 E115.6977 F1500 ; Draw circle segment
G1 X108.96 Y99.25 E115.7041 F1500 ; Draw circle segment
G1 X109.06 Y99.12 E115.7106 F1500 ; Draw circle segment
G1 X109.18 Y99.01 E115.7170 F1500 ; Draw circle segment
G1 X109.31 Y98.92 E115.7235 F1500 ; Draw circle segment
G1 X109.45 Y98.84 E115.7299 F1500 ; Draw circle segment
G1 X109.60 Y98.78 E115.7364 F1500 ; Draw circle segment
G1 X109.76 Y98.74 E115.7428 F1500 ; Draw circle segment
G1 X109.92 Y98.72 E115.7493 F1500 ; Draw circle segment
G1 X110.08 Y98.72 E115.7557 F1500 ; Draw circle segment
G1 X110.24 Y98.74 E115.7621 F1500 ; Draw circle segment
G1 X110.40 Y98.78 E115.7686 F1500 ; Draw circle segment
G1 X110.55 Y98.84 E115.7750 F1500 ; Draw circle segment
G1 X110.69 Y98.92 E115.7815 F1500 ; Draw circle segment
G1 X110.82 Y99.01 E115.7879 F1500 ; Draw circle segment
G1 X110.94 Y99.12 E115.7944 F1500 ; Draw circle segment
G1 X111.04 Y99.25 E115.8008 F1500 ; Draw circle segment
G1 X111.12 Y99.38 E115.8073 F1500 ; Draw circle segment
G1 X111.19 Y99.53 E115.8137 F1500 ; Draw circle segment
G1 X111.24 Y99.68 E115.8202 F1500 ; Draw circle segment
G1 X111.27 Y99.84 E115.8266 F1500 ; Draw circle segment
G1 X111.28 Y100.00 E115.8331 F1500 ; Draw circle segment
; Layer 91
G1 Z18.20 F300 ; Move to layer height
G1 X111.17 Y100.00 F1500 ; Move to start of cylinder
G1 X111.17 Y100.00 F1500 ; Move to start of circle
G1 X111.16 Y100.15 E115.8389 F1500 ; Draw circle segment
G1 X111.13 Y100.29 E115.8448 F1500 ; Draw circle segment
G1 X111.08 Y100.43 E115.8506 F1500 ; Draw circle segment
G1 X111.02 Y100.56 E115.8565 F1500 ; Draw circle segment
G1 X110.94 Y100.69 E115.8624 F1500 ; Draw circle segment
G1 X110.85 Y100.80 E115.8682 F1500 ; Draw circle segment
G1 X110.74 Y100.90 E115.8741 F1500 ; Draw circle segment
G1 X110.63 Y100.99 E115.8799 F1500 ; Draw circle segment
G1 X110.50 Y101.06 E115.8858 F1500 ; Draw circle segment
G1 X110.36 Y101.11 E115.8917 F1500 ; Draw circle segment
G1 X110.22 Y101.15 E115.8975 F1500 ; Draw circle segment
G1 X110.07 Y101.16 E115.9034 F1500 ; Draw circle segment
G1 X109.93 Y101.16 E115.9092 F1500 ; Draw circle segment
G1 X109.78 Y101.15 E115.9151 F1500 ; Draw circle segment
G1 X109.64 Y101.11 E115.9210 F1500 ; Draw circle segment
G1 X109.50 Y101.06 E115.9268 F1500 ; Draw circle segment
G1 X109.37 Y100.99 E115.9327 F1500 ; Draw circle segment
G1 X109.26 Y100.90 E115.9385 F1500 ; Draw circle segment
G1 X109.15 Y100.80 E115.9444 F1500 ; Draw circle segment
G1 X109.06 Y100.69 E115.9503 F1500 ; Draw circle segment
G1 X108.98 Y100.56 E115.9561 F1500 ; Draw circle segment
G1 X108.92 Y100.43 E115.9620 F1500 ; Draw circle segment
G1 X108.87 Y100.29 E115.9678 F1500 ; Draw circle segment
G1 X108.84 Y100.15 E115.9737 F1500 ; Draw circle segment
G1 X108.83 Y100.00 E115.9796 F1500 ; Draw circle segment
G1 X108.84 Y99.85 E115.9854 F1500 ; Draw circle segment
G1 X108.87 Y99.71 E115.9913 F1500 ; Draw circle segment
G1 X108.92 Y99.57 E115.9972 F1500 ; Draw circle segment
G1 X108.98 Y99.44 E116.0030 F1500 ; Draw circle segment
G1 X109.06 Y99.31 E116.0089 F1500 ; Draw circle segment
G1 X109.15 Y99.20 E116.0147 F1500 ; Draw circle segment
G1 X109.26 Y99.10 E116.0206 F1500 ; Draw circle segment
G1 X109.37 Y99.01 E116.0265 F1500 ; Draw circle segment
G1 X109.50 Y98.94 E116.0323 F1500 ; Draw circle segment
G1 X109.64 Y98.89 E116.0382 F1500 ; Draw circle segment
G1 X109.78 Y98.85 E116.0440 F1500 ; Draw circle segment
G1 X109.93 Y98.84 E116.0499 F1500 ; Draw circle segment
G1 X110.07 Y98.84 E116.0558 F1500 ; Draw circle segment
G1 X110.22 Y98.85 E116.0616 F1500 ; Draw circle segment
G1 X110.36 Y98.89 E116.0675 F1500 ; Draw circle segment
G1 X110.50 Y98.94 E116.0733 F1500 ; Draw circle segment
G1 X110.63 Y99.01 E116.0792 F1500 ; Draw circle segment
G1 X110.74 Y99.10 E116.0851 F1500 ; Draw circle segment
G1 X110.85 Y99.20 E116.0909 F1500 ; Draw circle segment
G1 X110.94 Y99.31 E116.0968 F1500 ; Draw circle segment
G1 X111.02 Y99.44 E116.1026 F1500 ; Draw circle segment
G1 X111.08 Y99.57 E116.1085 F1500 ; Draw circle segment
G1 X111.13 Y99.71 E116.1144 F1500 ; Draw circle segment
G1 X111.16 Y99.85 E116.1202 F1500 ; Draw circle segment
G1 X111.17 Y100.00 E116.1261 F1500 ; Draw circle segment
; Layer 92
G1 Z18.40 F300 ; Move to layer height
G1 X111.05 Y100.00 F1500 ; Move to start of cylinder
G1 X111.05 Y100.00 F1500 ; Move to start of circle
G1 X111.04 Y100.13 E116.1314 F1500 ; Draw circle segment
G1 X111.02 Y100.26 E116.1366 F1500 ; Draw circle segment
G1 X110.98 Y100.39 E116.1419 F1500 ; Draw circle segment
G1 X110.92 Y100.51 E116.1472 F1500 ; Draw circle segment
G1 X110.85 Y100.62 E116.1525 F1500 ; Draw circle segment
G1 X110.77 Y100.72 E116.1577 F1500 ; Draw circle segment
G1 X110.67 Y100.81 E116.1630 F1500 ; Draw circle segment
G1 X110.56 Y100.89 E116.1683 F1500 ; Draw circle segment
G1 X110.45 Y100.95 E116.1736 F1500 ; Draw circle segment
G1 X110.32 Y101.00 E116.1788 F1500 ; Draw circle segment
G1 X110.20 Y101.03 E116.1841 F1500 ; Draw circle segment
G1 X110.07 Y101.05 E116.1894 F1500 ; Draw circle segment
G1 X109.93 Y101.05 E116.1946 F1500 ; Draw circle segment
G1 X109.80 Y101.03 E116.1999 F1500 ; Draw circle segment
G1 X109.68 Y101.00 E116.2052 F1500 ; Draw circle segment
G1 X109.55 Y100.95 E116.2105 F1500 ; Draw circle segment
G1 X109.44 Y100.89 E116.2157 F1500 ; Draw circle segment
G1 X109.33 Y100.81 E116.2210 F1500 ; Draw circle segment
G1 X109.23 Y100.72 E116.2263 F1500 ; Draw circle segment
G1 X109.15 Y100.62 E116.2316 F1500 ; Draw circle segment
G1 X109.08 Y100.51 E116.2368 F1500 ; Draw circle segment
G1 X109.02 Y100.39 E116.2421 F1500 ; Draw circle segment
G1 X108.98 Y100.26 E116.2474 F1500 ; Draw circle segment
G1 X108.96 Y100.13 E116.2527 F1500 ; Draw circle segment
G1 X108.95 Y100.00 E116.2579 F1500 ; Draw circle segment
G1 X108.96 Y99.87 E116.2632 F1500 ; Draw circle segment
G1 X108.98 Y99.74 E116.2685 F1500 ; Draw circle segment
G1 X109.02 Y99.61 E116.2738 F1500 ; Draw circle segment
G1 X109.08 Y99.49 E116.2790 F1500 ; Draw circle segment
G1 X109.15 Y99.38 E116.2843 F1500 ; Draw circle segment
G1 X109.23 Y99.28 E116.2896 F1500 ; Draw circle segment
G1 X109.33 Y99.19 E116.2949 F1500 ; Draw circle segment
G1 X109.44 Y99.11 E116.3001 F1500 ; Draw circle segment
G1 X109.55 Y99.05 E116.3054 F1500 ; Draw circle segment
G1 X109.68 Y99.00 E116.3107 F1500 ; Draw circle segment
G1 X109.80 Y98.97 E116.3160 F1500 ; Draw circle segment
G1 X109.93 Y98.95 E116.3212 F1500 ; Draw circle segment
G1 X110.07 Y98.95 E116.3265 F1500 ; Draw circle segment
G1 X110.20 Y98.97 E116.3318 F1500 ; Draw circle segment
G1 X110.32 Y99.00 E116.3371 F1500 ; Draw circle segment
G1 X110.45 Y99.05 E116.3423 F1500 ; Draw circle segment
G1 X110.56 Y99.11 E116.3476 F1500 ; Draw circle segment
G1 X110.67 Y99.19 E116.3529 F1500 ; Draw circle segment
G1 X110.77 Y99.28 E116.3582 F1500 ; Draw circle segment
G1 X110.85 Y99.38 E116.3634 F1500 ; Draw circle segment
G1 X110.92 Y99.49 E116.3687 F1500 ; Draw circle segment
G1 X110.98 Y99.61 E116.3740 F1500 ; Draw circle segment
G1 X111.02 Y99.74 E116.3793 F1500 ; Draw circle segment
G1 X111.04 Y99.87 E116.3845 F1500 ; Draw circle segment
G1 X111.05 Y100.00 E116.3898 F1500 ; Draw circle segment
; Layer 93
G1 Z18.60 F300 ; Move to layer height
G1 X110.93 Y100.00 F1500 ; Move to start of cylinder
G1 X110.93 Y100.00 F1500 ; Move to start of circle
G1 X110.93 Y100.12 E116.3945 F1500 ; Draw circle segment
G1 X110.90 Y100.23 E116.3992 F1500 ; Draw circle segment
G1 X110.87 Y100.34 E116.4039 F1500 ; Draw circle segment
G1 X110.82 Y100.45 E116.4086 F1500 ; Draw circle segment
G1 X110.76 Y100.55 E116.4132 F1500 ; Draw circle segment
G1 X110.68 Y100.64 E116.4179 F1500 ; Draw circle segment
G1 X110.59 Y100.72 E116.4226 F1500 ; Draw circle segment
G1 X110.50 Y100.79 E116.4273 F1500 ; Draw circle segment
G1 X110.40 Y100.84 E116.4320 F1500 ; Draw circle segment
G1 X110.29 Y100.89 E116.4367 F1500 ; Draw circle segment
G1 X110.17 Y100.92 E116.4414 F1500 ; Draw circle segment
G1 X110.06 Y100.93 E116.4461 F1500 ; Draw circle segment
G1 X109.94 Y100.93 E116.4507 F1500 ; Draw circle segment
G1 X109.83 Y100.92 E116.4554 F1500 ; Draw circle segment
G1 X109.71 Y100.89 E116.4601 F1500 ; Draw circle segment
G1 X109.60 Y100.84 E116.4648 F1500 ; Draw circle segment
G1 X109.50 Y100.79 E116.4695 F1500 ; Draw circle segment
G1 X109.41 Y100.72 E116.4742 F1500 ; Draw circle segment
G1 X109.32 Y100.64 E116.4789 F1500 ; Draw circle segment
G1 X109.24 Y100.55 E116.4836 F1500 ; Draw circle segment
G1 X109.18 Y100.45 E116.4883 F1500 ; Draw circle segment
G1 X109.13 Y100.34 E116.4929 F1500 ; Draw circle segment
G1 X109.10 Y100.23 E116.4976 F1500 ; Draw circle segment
G1 X109.07 Y100.12 E116.5023 F1500 ; Draw circle segment
G1 X109.07 Y100.00 E116.5070 F1500 ; Draw circle segment
G1 X109.07 Y99.88 E116.5117 F1500 ; Draw circle segment
G1 X109.10 Y99.77 E116.5164 F1500 ; Draw circle segment
G1 X109.13 Y99.66 E116.5211 F1500 ; Draw circle segment
G1 X109.18 Y99.55 E116.5258 F1500 ; Draw circle segment
G1 X109.24 Y99.45 E116.5305 F1500 ; Draw circle segment
G1 X109.32 Y99.36 E116.5351 F1500 ; Draw circle segment
G1 X109.41 Y99.28 E116.5398 F1500 ; Draw circle segment
G1 X109.50 Y99.21 E116.5445 F1500 ; Draw circle segment
G1 X109.60 Y99.16 E116.5492 F1500 ; Draw circle segment
G1 X109.71 Y99.11 E116.5539 F1500 ; Draw circle segment
G1 X109.83 Y99.08 E116.5586 F1500 ; Draw circle segment
G1 X109.94 Y99.07 E116.5633 F1500 ; Draw circle segment
G1 X110.06 Y99.07 E116.5680 F1500 ; Draw circle segment
G1 X110.17 Y99.08 E116.5726 F1500 ; Draw circle segment
G1 X110.29 Y99.11 E116.5773 F1500 ; Draw circle segment
G1 X110.40 Y99.16 E116.5820 F1500 ; Draw circle segment
G1 X110.50 Y99.21 E116.5867 F1500 ; Draw circle segment
G1 X110.59 Y99.28 E116.5914 F1500 ; Draw circle segment
G1 X110.68 Y99.36 E116.5961 F1500 ; Draw circle segment
G1 X110.76 Y99.45 E116.6008 F1500 ; Draw circle segment
G1 X110.82 Y99.55 E116.6055 F1500 ; Draw circle segment
G1 X110.87 Y99.66 E116.6102 F1500 ; Draw circle segment
G1 X110.90 Y99.77 E116.6148 F1500 ; Draw circle segment
G1 X110.93 Y99.88 E116.6195 F1500 ; Draw circle segment
G1 X110.93 Y100.00 E116.6242 F1500 ; Draw circle segment
; Layer 94
G1 Z18.80 F300 ; Move to layer height
G1 X110.82 Y100.00 F1500 ; Move to start of cylinder
G1 X110.82 Y100.00 F1500 ; Move to start of circle
G1 X110.81 Y100.10 E116.6283 F1500 ; Draw circle segment
G1 X110.79 Y100.20 E116.6324 F1500 ; Draw circle segment
G1 X110.76 Y100.30 E116.6365 F1500 ; Draw circle segment
G1 X110.72 Y100.39 E116.6406 F1500 ; Draw circle segment
G1 X110.66 Y100.48 E116.6447 F1500 ; Draw circle segment
G1 X110.60 Y100.56 E116.6488 F1500 ; Draw circle segment
G1 X110.52 Y100.63 E116.6529 F1500 ; Draw circle segment
G1 X110.44 Y100.69 E116.6570 F1500 ; Draw circle segment
G1 X110.35 Y100.74 E116.6611 F1500 ; Draw circle segment
G1 X110.25 Y100.78 E116.6652 F1500 ; Draw circle segment
G1 X110.15 Y100.80 E116.6693 F1500 ; Draw circle segment
G1 X110.05 Y100.82 E116.6734 F1500 ; Draw circle segment
G1 X109.95 Y100.82 E116.6775 F1500 ; Draw circle segment
G1 X109.85 Y100.80 E116.6817 F1500 ; Draw circle segment
G1 X109.75 Y100.78 E116.6858 F1500 ; Draw circle segment
G1 X109.65 Y100.74 E116.6899 F1500 ; Draw circle segment
G1 X109.56 Y100.69 E116.6940 F1500 ; Draw circle segment
G1 X109.48 Y100.63 E116.6981 F1500 ; Draw circle segment
G1 X109.40 Y100.56 E116.7022 F1500 ; Draw circle segment
G1 X109.34 Y100.48 E116.7063 F1500 ; Draw circle segment
G1 X109.28 Y100.39 E116.7104 F1500 ; Draw circle segment
G1 X109.24 Y100.30 E116.7145 F1500 ; Draw circle segment
G1 X109.21 Y100.20 E116.7186 F1500 ; Draw circle segment
G1 X109.19 Y100.10 E116.7227 F1500 ; Draw circle segment
G1 X109.18 Y100.00 E116.7268 F1500 ; Draw circle segment
G1 X109.19 Y99.90 E116.7309 F1500 ; Draw circle segment
G1 X109.21 Y99.80 E116.7350 F1500 ; Draw circle segment
G1 X109.24 Y99.70 E116.7391 F1500 ; Draw circle segment
G1 X109.28 Y99.61 E116.7432 F1500 ; Draw circle segment
G1 X109.34 Y99.52 E116.7473 F1500 ; Draw circle segment
G1 X109.40 Y99.44 E116.7514 F1500 ; Draw circle segment
G1 X109.48 Y99.37 E116.7555 F1500 ; Draw circle segment
G1 X109.56 Y99.31 E116.7596 F1500 ; Draw circle segment
G1 X109.65 Y99.26 E116.7637 F1500 ; Draw circle segment
G1 X109.75 Y99.22 E116.7678 F1500 ; Draw circle segment
G1 X109.85 Y99.20 E116.7719 F1500 ; Draw circle segment
G1 X109.95 Y99.18 E116.7760 F1500 ; Draw circle segment
G1 X110.05 Y99.18 E116.7801 F1500 ; Draw circle segment
G1 X110.15 Y99.20 E116.7842 F1500 ; Draw circle segment
G1 X110.25 Y99.22 E116.7883 F1500 ; Draw circle segment
G1 X110.35 Y99.26 E116.7924 F1500 ; Draw circle segment
G1 X110.44 Y99.31 E116.7965 F1500 ; Draw circle segment
G1 X110.52 Y99.37 E116.8006 F1500 ; Draw circle segment
G1 X110.60 Y99.44 E116.8047 F1500 ; Draw circle segment
G1 X110.66 Y99.52 E116.8088 F1500 ; Draw circle segment
G1 X110.72 Y99.61 E116.8129 F1500 ; Draw circle segment
G1 X110.76 Y99.70 E116.8170 F1500 ; Draw circle segment
G1 X110.79 Y99.80 E116.8211 F1500 ; Draw circle segment
G1 X110.81 Y99.90 E116.8252 F1500 ; Draw circle segment
G1 X110.82 Y100.00 E116.8293 F1500 ; Draw circle segment
; Layer 95
G1 Z19.00 F300 ; Move to layer height
G1 X110.70 Y100.00 F1500 ; Move to start of cylinder
G1 X110.70 Y100.00 F1500 ; Move to start of circle
G1 X110.69 Y100.09 E116.8329 F1500 ; Draw circle segment
G1 X110.68 Y100.17 E116.8364 F1500 ; Draw circle segment
G1 X110.65 Y100.26 E116.8399 F1500 ; Draw circle segment
G1 X110.61 Y100.34 E116.8434 F1500 ; Draw circle segment
G1 X110.57 Y100.41 E116.8469 F1500 ; Draw circle segment
G1 X110.51 Y100.48 E116.8504 F1500 ; Draw circle segment
G1 X110.45 Y100.54 E116.8539 F1500 ; Draw circle segment
G1 X110.38 Y100.59 E116.8575 F1500 ; Draw circle segment
G1 X110.30 Y100.63 E116.8610 F1500 ; Draw circle segment
G1 X110.22 Y100.67 E116.8645 F1500 ; Draw circle segment
G1 X110.13 Y100.69 E116.8680 F1500 ; Draw circle segment
G1 X110.04 Y100.70 E116.8715 F1500 ; Draw circle segment
G1 X109.96 Y100.70 E116.8750 F1500 ; Draw circle segment
G1 X109.87 Y100.69 E116.8786 F1500 ; Draw circle segment
G1 X109.78 Y100.67 E116.8821 F1500 ; Draw circle segment
G1 X109.70 Y100.63 E116.8856 F1500 ; Draw circle segment
G1 X109.62 Y100.59 E116.8891 F1500 ; Draw circle segment
G1 X109.55 Y100.54 E116.8926 F1500 ; Draw circle segment
G1 X109.49 Y100.48 E116.8961 F1500 ; Draw circle segment
G1 X109.43 Y100.41 E116.8997 F1500 ; Draw circle segment
G1 X109.39 Y100.34 E116.9032 F1500 ; Draw circle segment
G1 X109.35 Y100.26 E116.9067 F1500 ; Draw circle segment
G1 X109.32 Y100.17 E116.9102 F1500 ; Draw circle segment
G1 X109.31 Y100.09 E116.9137 F1500 ; Draw circle segment
G1 X109.30 Y100.00 E116.9172 F1500 ; Draw circle segment
G1 X109.31 Y99.91 E116.9208 F1500 ; Draw circle segment
G1 X109.32 Y99.83 E116.9243 F1500 ; Draw circle segment
G1 X109.35 Y99.74 E116.9278 F1500 ; Draw circle segment
G1 X109.39 Y99.66 E116.9313 F1500 ; Draw circle segment
G1 X109.43 Y99.59 E116.9348 F1500 ; Draw circle segment
G1 X109.49 Y99.52 E116.9383 F1500 ; Draw circle segment
G1 X109.55 Y99.46 E116.9419 F1500 ; Draw circle segment
G1 X109.62 Y99.41 E116.9454 F1500 ; Draw circle segment
G1 X109.70 Y99.37 E116.9489 F1500 ; Draw circle segment
G1 X109.78 Y99.33 E116.9524 F1500 ; Draw circle segment
G1 X109.87 Y99.31 E116.9559 F1500 ; Draw circle segment
G1 X109.96 Y99.30 E116.9594 F1500 ; Draw circle segment
G1 X110.04 Y99.30 E116.9630 F1500 ; Draw circle segment
G1 X110.13 Y99.31 E116.9665 F1500 ; Draw circle segment
G1 X110.22 Y99.33 E116.9700 F1500 ; Draw circle segment
G1 X110.30 Y99.37 E116.9735 F1500 ; Draw circle segment
G1 X110.38 Y99.41 E116.9770 F1500 ; Draw circle segment
G1 X110.45 Y99.46 E116.9805 F1500 ; Draw circle segment
G1 X110.51 Y99.52 E116.9841 F1500 ; Draw circle segment
G1 X110.57 Y99.59 E116.9876 F1500 ; Draw circle segment
G1 X110.61 Y99.66 E116.9911 F1500 ; Draw circle segment
G1 X110.65 Y99.74 E116.9946 F1500 ; Draw circle segment
G1 X110.68 Y99.83 E116.9981 F1500 ; Draw circle segment
G1 X110.69 Y99.91 E117.0016 F1500 ; Draw circle segment
G1 X110.70 Y100.00 E117.0051 F1500 ; Draw circle segment
; Layer 96
G1 Z19.20 F300 ; Move to layer height
G1 X110.58 Y100.00 F1500 ; Move to start of cylinder
G1 X110.58 Y100.00 F1500 ; Move to start of circle
G1 X110.58 Y100.07 E117.0081 F1500 ; Draw circle segment
G1 X110.57 Y100.15 E117.0110 F1500 ; Draw circle segment
G1 X110.54 Y100.21 E117.0139 F1500 ; Draw circle segment
G1 X110.51 Y100.28 E117.0169 F1500 ; Draw circle segment
G1 X110.47 Y100.34 E117.0198 F1500 ; Draw circle segment
G1 X110.43 Y100.40 E117.0227 F1500 ; Draw circle segment
G1 X110.37 Y100.45 E117.0257 F1500 ; Draw circle segment
G1 X110.31 Y100.49 E117.0286 F1500 ; Draw circle segment
G1 X110.25 Y100.53 E117.0315 F1500 ; Draw circle segment
G1 X110.18 Y100.55 E117.0345 F1500 ; Draw circle segment
G1 X110.11 Y100.57 E117.0374 F1500 ; Draw circle segment
G1 X110.04 Y100.58 E117.0403 F1500 ; Draw circle segment
G1 X109.96 Y100.58 E117.0432 F1500 ; Draw circle segment
G1 X109.89 Y100.57 E117.0462 F1500 ; Draw circle segment
G1 X109.82 Y100.55 E117.0491 F1500 ; Draw circle segment
G1 X109.75 Y100.53 E117.0520 F1500 ; Draw circle segment
G1 X109.69 Y100.49 E117.0550 F1500 ; Draw circle segment
G1 X109.63 Y100.45 E117.0579 F1500 ; Draw circle segment
G1 X109.57 Y100.40 E117.0608 F1500 ; Draw circle segment
G1 X109.53 Y100.34 E117.0638 F1500 ; Draw circle segment
G1 X109.49 Y100.28 E117.0667 F1500 ; Draw circle segment
G1 X109.46 Y100.21 E117.0696 F1500 ; Draw circle segment
G1 X109.43 Y100.15 E117.0725 F1500 ; Draw circle segment
G1 X109.42 Y100.07 E117.0755 F1500 ; Draw circle segment
G1 X109.42 Y100.00 E117.0784 F1500 ; Draw circle segment
G1 X109.42 Y99.93 E117.0813 F1500 ; Draw circle segment
G1 X109.43 Y99.85 E117.0843 F1500 ; Draw circle segment
G1 X109.46 Y99.79 E117.0872 F1500 ; Draw circle segment
G1 X109.49 Y99.72 E117.0901 F1500 ; Draw circle segment
G1 X109.53 Y99.66 E117.0931 F1500 ; Draw circle segment
G1 X109.57 Y99.60 E117.0960 F1500 ; Draw circle segment
G1 X109.63 Y99.55 E117.0989 F1500 ; Draw circle segment
G1 X109.69 Y99.51 E117.1018 F1500 ; Draw circle segment
G1 X109.75 Y99.47 E117.1048 F1500 ; Draw circle segment
G1 X109.82 Y99.45 E117.1077 F1500 ; Draw circle segment
G1 X109.89 Y99.43 E117.1106 F1500 ; Draw circle segment
G1 X109.96 Y99.42 E117.1136 F1500 ; Draw circle segment
G1 X110.04 Y99.42 E117.1165 F1500 ; Draw circle segment
G1 X110.11 Y99.43 E117.1194 F1500 ; Draw circle segment
G1 X110.18 Y99.45 E117.1224 F1500 ; Draw circle segment
G1 X110.25 Y99.47 E117.1253 F1500 ; Draw circle segment
G1 X110.31 Y99.51 E117.1282 F1500 ; Draw circle segment
G1 X110.37 Y99.55 E117.1311 F1500 ; Draw circle segment
G1 X110.43 Y99.60 E117.1341 F1500 ; Draw circle segment
G1 X110.47 Y99.66 E117.1370 F1500 ; Draw circle segment
G1 X110.51 Y99.72 E117.1399 F1500 ; Draw circle segment
G1 X110.54 Y99.79 E117.1429 F1500 ; Draw circle segment
G1 X110.57 Y99.85 E117.1458 F1500 ; Draw circle segment
G1 X110.58 Y99.93 E117.1487 F1500 ; Draw circle segment
G1 X110.58 Y100.00 E117.1517 F1500 ; Draw circle segment
; Layer 97
G1 Z19.40 F300 ; Move to layer height
G1 X110.47 Y100.00 F1500 ; Move to start of cylinder
G1 X110.47 Y100.00 F1500 ; Move to start of circle
G1 X110.46 Y100.06 E117.1540 F1500 ; Draw circle segment
G1 X110.45 Y100.12 E117.1563 F1500 ; Draw circle segment
G1 X110.43 Y100.17 E117.1587 F1500 ; Draw circle segment
G1 X110.41 Y100.22 E117.1610 F1500 ; Draw circle segment
G1 X110.38 Y100.27 E117.1634 F1500 ; Draw circle segment
G1 X110.34 Y100.32 E117.1657 F1500 ; Draw circle segment
G1 X110.30 Y100.36 E117.1681 F1500 ; Draw circle segment
G1 X110.25 Y100.39 E117.1704 F1500 ; Draw circle segment
G1 X110.20 Y100.42 E117.1728 F1500 ; Draw circle segment
G1 X110.14 Y100.44 E117.1751 F1500 ; Draw circle segment
G1 X110.09 Y100.46 E117.1774 F1500 ; Draw circle segment
G1 X110.03 Y100.47 E117.1798 F1500 ; Draw circle segment
G1 X109.97 Y100.47 E117.1821 F1500 ; Draw circle segment
G1 X109.91 Y100.46 E117.1845 F1500 ; Draw circle segment
G1 X109.86 Y100.44 E117.1868 F1500 ; Draw circle segment
G1 X109.80 Y100.42 E117.1892 F1500 ; Draw circle segment
G1 X109.75 Y100.39 E117.1915 F1500 ; Draw circle segment
G1 X109.70 Y100.36 E117.1939 F1500 ; Draw circle segment
G1 X109.66 Y100.32 E117.1962 F1500 ; Draw circle segment
G1 X109.62 Y100.27 E117.1985 F1500 ; Draw circle segment
G1 X109.59 Y100.22 E117.2009 F1500 ; Draw circle segment
G1 X109.57 Y100.17 E117.2032 F1500 ; Draw circle segment
G1 X109.55 Y100.12 E117.2056 F1500 ; Draw circle segment
G1 X109.54 Y100.06 E117.2079 F1500 ; Draw circle segment
G1 X109.53 Y100.00 E117.2103 F1500 ; Draw circle segment
G1 X109.54 Y99.94 E117.2126 F1500 ; Draw circle segment
G1 X109.55 Y99.88 E117.2150 F1500 ; Draw circle segment
G1 X109.57 Y99.83 E117.2173 F1500 ; Draw circle segment
G1 X109.59 Y99.78 E117.2196 F1500 ; Draw circle segment
G1 X109.62 Y99.73 E117.2220 F1500 ; Draw circle segment
G1 X109.66 Y99.68 E117.2243 F1500 ; Draw circle segment
G1 X109.70 Y99.64 E117.2267 F1500 ; Draw circle segment
G1 X109.75 Y99.61 E117.2290 F1500 ; Draw circle segment
G1 X109.80 Y99.58 E117.2314 F1500 ; Draw circle segment
G1 X109.86 Y99.56 E117.2337 F1500 ; Draw circle segment
G1 X109.91 Y99.54 E117.2361 F1500 ; Draw circle segment
G1 X109.97 Y99.53 E117.2384 F1500 ; Draw circle segment
G1 X110.03 Y99.53 E117.2407 F1500 ; Draw circle segment
G1 X110.09 Y99.54 E117.2431 F1500 ; Draw circle segment
G1 X110.14 Y99.56 E117.2454 F1500 ; Draw circle segment
G1 X110.20 Y99.58 E117.2478 F1500 ; Draw circle segment
G1 X110.25 Y99.61 E117.2501 F1500 ; Draw circle segment
G1 X110.30 Y99.64 E117.2525 F1500 ; Draw circle segment
G1 X110.34 Y99.68 E117.2548 F1500 ; Draw circle segment
G1 X110.38 Y99.73 E117.2571 F1500 ; Draw circle segment
G1 X110.41 Y99.78 E117.2595 F1500 ; Draw circle segment
G1 X110.43 Y99.83 E117.2618 F1500 ; Draw circle segment
G1 X110.45 Y99.88 E117.2642 F1500 ; Draw circle segment
G1 X110.46 Y99.94 E117.2665 F1500 ; Draw circle segment
G1 X110.47 Y100.00 E117.2689 F1500 ; Draw circle segment
; Layer 98
G1 Z19.60 F300 ; Move to layer height
G1 X110.35 Y100.00 F1500 ; Move to start of cylinder
G1 X110.35 Y100.00 F1500 ; Move to start of circle
G1 X110.35 Y100.04 E117.2706 F1500 ; Draw circle segment
G1 X110.34 Y100.09 E117.2724 F1500 ; Draw circle segment
G1 X110.33 Y100.13 E117.2741 F1500 ; Draw circle segment
G1 X110.31 Y100.17 E117.2759 F1500 ; Draw circle segment
G1 X110.28 Y100.21 E117.2777 F1500 ; Draw circle segment
G1 X110.26 Y100.24 E117.2794 F1500 ; Draw circle segment
G1 X110.22 Y100.27 E117.2812 F1500 ; Draw circle segment
G1 X110.19 Y100.30 E117.2829 F1500 ; Draw circle segment
G1 X110.15 Y100.32 E117.2847 F1500 ; Draw circle segment
G1 X110.11 Y100.33 E117.2864 F1500 ; Draw circle segment
G1 X110.07 Y100.34 E117.2882 F1500 ; Draw circle segment
G1 X110.02 Y100.35 E117.2900 F1500 ; Draw circle segment
G1 X109.98 Y100.35 E117.2917 F1500 ; Draw circle segment
G1 X109.93 Y100.34 E117.2935 F1500 ; Draw circle segment
G1 X109.89 Y100.33 E117.2952 F1500 ; Draw circle segment
G1 X109.85 Y100.32 E117.2970 F1500 ; Draw circle segment
G1 X109.81 Y100.30 E117.2988 F1500 ; Draw circle segment
G1 X109.78 Y100.27 E117.3005 F1500 ; Draw circle segment
G1 X109.74 Y100.24 E117.3023 F1500 ; Draw circle segment
G1 X109.72 Y100.21 E117.3040 F1500 ; Draw circle segment
G1 X109.69 Y100.17 E117.3058 F1500 ; Draw circle segment
G1 X109.67 Y100.13 E117.3075 F1500 ; Draw circle segment
G1 X109.66 Y100.09 E117.3093 F1500 ; Draw circle segment
G1 X109.65 Y100.04 E117.3111 F1500 ; Draw circle segment
G1 X109.65 Y100.00 E117.3128 F1500 ; Draw circle segment
G1 X109.65 Y99.96 E117.3146 F1500 ; Draw circle segment
G1 X109.66 Y99.91 E117.3163 F1500 ; Draw circle segment
G1 X109.67 Y99.87 E117.3181 F1500 ; Draw circle segment
G1 X109.69 Y99.83 E117.3199 F1500 ; Draw circle segment
G1 X109.72 Y99.79 E117.3216 F1500 ; Draw circle segment
G1 X109.74 Y99.76 E117.3234 F1500 ; Draw circle segment
G1 X109.78 Y99.73 E117.3251 F1500 ; Draw circle segment
G1 X109.81 Y99.70 E117.3269 F1500 ; Draw circle segment
G1 X109.85 Y99.68 E117.3286 F1500 ; Draw circle segment
G1 X109.89 Y99.67 E117.3304 F1500 ; Draw circle segment
G1 X109.93 Y99.66 E117.3322 F1500 ; Draw circle segment
G1 X109.98 Y99.65 E117.3339 F1500 ; Draw circle segment
G1 X110.02 Y99.65 E117.3357 F1500 ; Draw circle segment
G1 X110.07 Y99.66 E117.3374 F1500 ; Draw circle segment
G1 X110.11 Y99.67 E117.3392 F1500 ; Draw circle segment
G1 X110.15 Y99.68 E117.3410 F1500 ; Draw circle segment
G1 X110.19 Y99.70 E117.3427 F1500 ; Draw circle segment
G1 X110.22 Y99.73 E117.3445 F1500 ; Draw circle segment
G1 X110.26 Y99.76 E117.3462 F1500 ; Draw circle segment
G1 X110.28 Y99.79 E117.3480 F1500 ; Draw circle segment
G1 X110.31 Y99.83 E117.3497 F1500 ; Draw circle segment
G1 X110.33 Y99.87 E117.3515 F1500 ; Draw circle segment
G1 X110.34 Y99.91 E117.3533 F1500 ; Draw circle segment
G1 X110.35 Y99.96 E117.3550 F1500 ; Draw circle segment
G1 X110.35 Y100.00 E117.3568 F1500 ; Draw circle segment
; Layer 99
G1 Z19.80 F300 ; Move to layer height
G1 X110.23 Y100.00 F1500 ; Move to start of cylinder
G1 X110.23 Y100.00 F1500 ; Move to start of circle
G1 X110.23 Y100.03 E117.3579 F1500 ; Draw circle segment
G1 X110.23 Y100.06 E117.3591 F1500 ; Draw circle segment
G1 X110.22 Y100.09 E117.3603 F1500 ; Draw circle segment
G1 X110.20 Y100.11 E117.3615 F1500 ; Draw circle segment
G1 X110.19 Y100.14 E117.3626 F1500 ; Draw circle segment
G1 X110.17 Y100.16 E117.3638 F1500 ; Draw circle segment
G1 X110.15 Y100.18 E117.3650 F1500 ; Draw circle segment
G1 X110.13 Y100.20 E117.3662 F1500 ; Draw circle segment
G1 X110.10 Y100.21 E117.3673 F1500 ; Draw circle segment
G1 X110.07 Y100.22 E117.3685 F1500 ; Draw circle segment
G1 X110.04 Y100.23 E117.3697 F1500 ; Draw circle segment
G1 X110.01 Y100.23 E117.3708 F1500 ; Draw circle segment
G1 X109.99 Y100.23 E117.3720 F1500 ; Draw circle segment
G1 X109.96 Y100.23 E117.3732 F1500 ; Draw circle segment
G1 X109.93 Y100.22 E117.3744 F1500 ; Draw circle segment
G1 X109.90 Y100.21 E117.3755 F1500 ; Draw circle segment
G1 X109.87 Y100.20 E117.3767 F1500 ; Draw circle segment
G1 X109.85 Y100.18 E117.3779 F1500 ; Draw circle segment
G1 X109.83 Y100.16 E117.3790 F1500 ; Draw circle segment
G1 X109.81 Y100.14 E117.3802 F1500 ; Draw circle segment
G1 X109.80 Y100.11 E117.3814 F1500 ; Draw circle segment
G1 X109.78 Y100.09 E117.3826 F1500 ; Draw circle segment
G1 X109.77 Y100.06 E117.3837 F1500 ; Draw circle segment
G1 X109.77 Y100.03 E117.3849 F1500 ; Draw circle segment
G1 X109.77 Y100.00 E117.3861 F1500 ; Draw circle segment
G1 X109.77 Y99.97 E117.3872 F1500 ; Draw circle segment
G1 X109.77 Y99.94 E117.3884 F1500 ; Draw circle segment
G1 X109.78 Y99.91 E117.3896 F1500 ; Draw circle segment
G1 X109.80 Y99.89 E117.3908 F1500 ; Draw circle segment
G1 X109.81 Y99.86 E117.3919 F1500 ; Draw circle segment
G1 X109.83 Y99.84 E117.3931 F1500 ; Draw circle segment
G1 X109.85 Y99.82 E117.3943 F1500 ; Draw circle segment
G1 X109.87 Y99.80 E117.3955 F1500 ; Draw circle segment
G1 X109.90 Y99.79 E117.3966 F1500 ; Draw circle segment
G1 X109.93 Y99.78 E117.3978 F1500 ; Draw circle segment
G1 X109.96 Y99.77 E117.3990 F1500 ; Draw circle segment
G1 X109.99 Y99.77 E117.4001 F1500 ; Draw circle segment
G1 X110.01 Y99.77 E117.4013 F1500 ; Draw circle segment
G1 X110.04 Y99.77 E117.4025 F1500 ; Draw circle segment
G1 X110.07 Y99.78 E117.4037 F1500 ; Draw circle segment
G1 X110.10 Y99.79 E117.4048 F1500 ; Draw circle segment
G1 X110.13 Y99.80 E117.4060 F1500 ; Draw circle segment
G1 X110.15 Y99.82 E117.4072 F1500 ; Draw circle segment
G1 X110.17 Y99.84 E117.4083 F1500 ; Draw circle segment
G1 X110.19 Y99.86 E117.4095 F1500 ; Draw circle segment
G1 X110.20 Y99.89 E117.4107 F1500 ; Draw circle segment
G1 X110.22 Y99.91 E117.4119 F1500 ; Draw circle segment
G1 X110.23 Y99.94 E117.4130 F1500 ; Draw circle segment
G1 X110.23 Y99.97 E117.4142 F1500 ; Draw circle segment
G1 X110.23 Y100.00 E117.4154 F1500 ; Draw circle segment
; Layer 100
G1 Z20.00 F300 ; Move to layer height
G1 X110.12 Y100.00 F1500 ; Move to start of cylinder
G1 X110.12 Y100.00 F1500 ; Move to start of circle
G1 X110.12 Y100.01 E117.4160 F1500 ; Draw circle segment
G1 X110.11 Y100.03 E117.4166 F1500 ; Draw circle segment
G1 X110.11 Y100.04 E117.4171 F1500 ; Draw circle segment
G1 X110.10 Y100.06 E117.4177 F1500 ; Draw circle segment
G1 X110.09 Y100.07 E117.4183 F1500 ; Draw circle segment
G1 X110.09 Y100.08 E117.4189 F1500 ; Draw circle segment
G1 X110.07 Y100.09 E117.4195 F1500 ; Draw circle segment
G1 X110.06 Y100.10 E117.4201 F1500 ; Draw circle segment
G1 X110.05 Y100.11 E117.4207 F1500 ; Draw circle segment
G1 X110.04 Y100.11 E117.4212 F1500 ; Draw circle segment
G1 X110.02 Y100.11 E117.4218 F1500 ; Draw circle segment
G1 X110.01 Y100.12 E117.4224 F1500 ; Draw circle segment
G1 X109.99 Y100.12 E117.4230 F1500 ; Draw circle segment
G1 X109.98 Y100.11 E117.4236 F1500 ; Draw circle segment
G1 X109.96 Y100.11 E117.4242 F1500 ; Draw circle segment
G1 X109.95 Y100.11 E117.4248 F1500 ; Draw circle segment
G1 X109.94 Y100.10 E117.4253 F1500 ; Draw circle segment
G1 X109.93 Y100.09 E117.4259 F1500 ; Draw circle segment
G1 X109.91 Y100.08 E117.4265 F1500 ; Draw circle segment
G1 X109.91 Y100.07 E117.4271 F1500 ; Draw circle segment
G1 X109.90 Y100.06 E117.4277 F1500 ; Draw circle segment
G1 X109.89 Y100.04 E117.4283 F1500 ; Draw circle segment
G1 X109.89 Y100.03 E117.4289 F1500 ; Draw circle segment
G1 X109.88 Y100.01 E117.4294 F1500 ; Draw circle segment
G1 X109.88 Y100.00 E117.4300 F1500 ; Draw circle segment
G1 X109.88 Y99.99 E117.4306 F1500 ; Draw circle segment
G1 X109.89 Y99.97 E117.4312 F1500 ; Draw circle segment
G1 X109.89 Y99.96 E117.4318 F1500 ; Draw circle segment
G1 X109.90 Y99.94 E117.4324 F1500 ; Draw circle segment
G1 X109.91 Y99.93 E117.4330 F1500 ; Draw circle segment
G1 X109.91 Y99.92 E117.4335 F1500 ; Draw circle segment
G1 X109.93 Y99.91 E117.4341 F1500 ; Draw circle segment
G1 X109.94 Y99.90 E117.4347 F1500 ; Draw circle segment
G1 X109.95 Y99.89 E117.4353 F1500 ; Draw circle segment
G1 X109.96 Y99.89 E117.4359 F1500 ; Draw circle segment
G1 X109.98 Y99.89 E117.4365 F1500 ; Draw circle segment
G1 X109.99 Y99.88 E117.4371 F1500 ; Draw circle segment
G1 X110.01 Y99.88 E117.4376 F1500 ; Draw circle segment
G1 X110.02 Y99.89 E117.4382 F1500 ; Draw circle segment
G1 X110.04 Y99.89 E117.4388 F1500 ; Draw circle segment
G1 X110.05 Y99.89 E117.4394 F1500 ; Draw circle segment
G1 X110.06 Y99.90 E117.4400 F1500 ; Draw circle segment
G1 X110.07 Y99.91 E117.4406 F1500 ; Draw circle segment
G1 X110.09 Y99.92 E117.4412 F1500 ; Draw circle segment
G1 X110.09 Y99.93 E117.4418 F1500 ; Draw circle segment
G1 X110.10 Y99.94 E117.4423 F1500 ; Draw circle segment
G1 X110.11 Y99.96 E117.4429 F1500 ; Draw circle segment
G1 X110.11 Y99.97 E117.4435 F1500 ; Draw circle segment
G1 X110.12 Y99.99 E117.4441 F1500 ; Draw circle segment
G1 X110.12 Y100.00 E117.4447 F1500 ; Draw circle segment
G1 Z50 F300 ; Lift nozzle
M104 S0 ; Turn off extruder
M140 S0 ; Turn off bed
G28 X0 Y0 ; Home axes
M84 ; Disable motors
