# Supplementary material for: Hybrid reasoning for perception, explanation, and autonomous action in manufacturing
Source: Nat Commun. 2026 May 18;17:6589. doi: 10.1038/s41467-026-72378-9 (PMC13381764; doi:10.1038/s41467-026-72378-9)
Supplement: Supplementary file 3 — Supplementary Files [file 41467_2026_72378_MOESM3_ESM.zip › supplementary-files/geometries/triangular_prism.gcode]

	Layer 1
G1 Z0.20 F300	Move to layer height
G1 X110.00 Y100.00 F1500	Move to start
G1 X130.00 Y100.00 E0.8000 F1500	Draw triangle side
G1 X120.00 Y117.32 E1.6000 F1500	Draw triangle side
G1 X110.00 Y100.00 E2.4000 F1500	Draw triangle side
G1 X110.00 Y100.00 E3.2000	Infill line start
G1 X130.00 Y100.00 E4.0000	Infill line end
G1 X110.23 Y100.40 E4.7815	Infill line start
G1 X129.77 Y100.40 E5.5630	Infill line end
G1 X110.46 Y100.80 E6.3261	Infill line start
G1 X129.54 Y100.80 E7.0891	Infill line end
G1 X110.69 Y101.20 E7.8337	Infill line start
G1 X129.31 Y101.20 E8.5783	Infill line end
G1 X110.92 Y101.60 E9.3044	Infill line start
G1 X129.08 Y101.60 E10.0305	Infill line end
G1 X111.15 Y102.00 E10.7381	Infill line start
G1 X128.85 Y102.00 E11.4457	Infill line end
G1 X111.39 Y102.40 E12.1349	Infill line start
G1 X128.61 Y102.40 E12.8240	Infill line end
G1 X111.62 Y102.80 E13.4947	Infill line start
G1 X128.38 Y102.80 E14.1654	Infill line end
G1 X111.85 Y103.20 E14.8176	Infill line start
G1 X128.15 Y103.20 E15.4698	Infill line end
G1 X112.08 Y103.60 E16.1035	Infill line start
G1 X127.92 Y103.60 E16.7372	Infill line end
G1 X112.31 Y104.00 E17.3525	Infill line start
G1 X127.69 Y104.00 E17.9677	Infill line end
G1 X112.54 Y104.40 E18.5645	Infill line start
G1 X127.46 Y104.40 E19.1613	Infill line end
G1 X112.77 Y104.80 E19.7396	Infill line start
G1 X127.23 Y104.80 E20.3179	Infill line end
G1 X113.00 Y105.20 E20.8777	Infill line start
G1 X127.00 Y105.20 E21.4375	Infill line end
G1 X113.23 Y105.60 E21.9789	Infill line start
G1 X126.77 Y105.60 E22.5202	Infill line end
G1 X113.46 Y106.00 E23.0431	Infill line start
G1 X126.54 Y106.00 E23.5659	Infill line end
G1 X113.70 Y106.40 E24.0703	Infill line start
G1 X126.30 Y106.40 E24.5747	Infill line end
G1 X113.93 Y106.80 E25.0607	Infill line start
G1 X126.07 Y106.80 E25.5466	Infill line end
G1 X114.16 Y107.20 E26.0140	Infill line start
G1 X125.84 Y107.20 E26.4815	Infill line end
G1 X114.39 Y107.60 E26.9304	Infill line start
G1 X125.61 Y107.60 E27.3794	Infill line end
G1 X114.62 Y108.00 E27.8099	Infill line start
G1 X125.38 Y108.00 E28.2404	Infill line end
G1 X114.85 Y108.40 E28.6524	Infill line start
G1 X125.15 Y108.40 E29.0645	Infill line end
G1 X115.08 Y108.80 E29.4580	Infill line start
G1 X124.92 Y108.80 E29.8515	Infill line end
G1 X115.31 Y109.20 E30.2266	Infill line start
G1 X124.69 Y109.20 E30.6017	Infill line end
G1 X115.54 Y109.60 E30.9583	Infill line start
G1 X124.46 Y109.60 E31.3149	Infill line end
G1 X115.77 Y110.00 E31.6530	Infill line start
G1 X124.23 Y110.00 E31.9911	Infill line end
G1 X116.00 Y110.40 E32.3108	Infill line start
G1 X124.00 Y110.40 E32.6304	Infill line end
G1 X116.24 Y110.80 E32.9316	Infill line start
G1 X123.76 Y110.80 E33.2327	Infill line end
G1 X116.47 Y111.20 E33.5154	Infill line start
G1 X123.53 Y111.20 E33.7981	Infill line end
G1 X116.70 Y111.60 E34.0623	Infill line start
G1 X123.30 Y111.60 E34.3266	Infill line end
G1 X116.93 Y112.00 E34.5723	Infill line start
G1 X123.07 Y112.00 E34.8181	Infill line end
G1 X117.16 Y112.40 E35.0453	Infill line start
G1 X122.84 Y112.40 E35.2726	Infill line end
G1 X117.39 Y112.80 E35.4814	Infill line start
G1 X122.61 Y112.80 E35.6902	Infill line end
G1 X117.62 Y113.20 E35.8805	Infill line start
G1 X122.38 Y113.20 E36.0708	Infill line end
G1 X117.85 Y113.60 E36.2427	Infill line start
G1 X122.15 Y113.60 E36.4145	Infill line end
G1 X118.08 Y114.00 E36.5679	Infill line start
G1 X121.92 Y114.00 E36.7212	Infill line end
G1 X118.31 Y114.40 E36.8561	Infill line start
G1 X121.69 Y114.40 E36.9910	Infill line end
G1 X118.54 Y114.80 E37.1074	Infill line start
G1 X121.46 Y114.80 E37.2239	Infill line end
G1 X118.78 Y115.20 E37.3218	Infill line start
G1 X121.22 Y115.20 E37.4197	Infill line end
G1 X119.01 Y115.60 E37.4992	Infill line start
G1 X120.99 Y115.60 E37.5787	Infill line end
G1 X119.24 Y116.00 E37.6397	Infill line start
G1 X120.76 Y116.00 E37.7007	Infill line end
G1 X119.47 Y116.40 E37.7432	Infill line start
G1 X120.53 Y116.40 E37.7857	Infill line end
G1 X119.70 Y116.80 E37.8097	Infill line start
G1 X120.30 Y116.80 E37.8338	Infill line end
	Layer 2
G1 Z0.40 F300	Move to layer height
G1 X110.00 Y100.00 F1500	Move to start
G1 X130.00 Y100.00 E38.6338 F1500	Draw triangle side
G1 X120.00 Y117.32 E39.4338 F1500	Draw triangle side
G1 X110.00 Y100.00 E40.2338 F1500	Draw triangle side
G1 X110.00 Y100.00 E41.0338	Infill line start
G1 X130.00 Y100.00 E41.8338	Infill line end
G1 X110.23 Y100.40 E42.6153	Infill line start
G1 X129.77 Y100.40 E43.3968	Infill line end
G1 X110.46 Y100.80 E44.1599	Infill line start
G1 X129.54 Y100.80 E44.9229	Infill line end
G1 X110.69 Y101.20 E45.6675	Infill line start
G1 X129.31 Y101.20 E46.4121	Infill line end
G1 X110.92 Y101.60 E47.1382	Infill line start
G1 X129.08 Y101.60 E47.8643	Infill line end
G1 X111.15 Y102.00 E48.5719	Infill line start
G1 X128.85 Y102.00 E49.2795	Infill line end
G1 X111.39 Y102.40 E49.9687	Infill line start
G1 X128.61 Y102.40 E50.6578	Infill line end
G1 X111.62 Y102.80 E51.3285	Infill line start
G1 X128.38 Y102.80 E51.9992	Infill line end
G1 X111.85 Y103.20 E52.6514	Infill line start
G1 X128.15 Y103.20 E53.3036	Infill line end
G1 X112.08 Y103.60 E53.9373	Infill line start
G1 X127.92 Y103.60 E54.5710	Infill line end
G1 X112.31 Y104.00 E55.1863	Infill line start
G1 X127.69 Y104.00 E55.8015	Infill line end
G1 X112.54 Y104.40 E56.3983	Infill line start
G1 X127.46 Y104.40 E56.9950	Infill line end
G1 X112.77 Y104.80 E57.5733	Infill line start
G1 X127.23 Y104.80 E58.1516	Infill line end
G1 X113.00 Y105.20 E58.7115	Infill line start
G1 X127.00 Y105.20 E59.2713	Infill line end
G1 X113.23 Y105.60 E59.8126	Infill line start
G1 X126.77 Y105.60 E60.3540	Infill line end
G1 X113.46 Y106.00 E60.8769	Infill line start
G1 X126.54 Y106.00 E61.3997	Infill line end
G1 X113.70 Y106.40 E61.9041	Infill line start
G1 X126.30 Y106.40 E62.4085	Infill line end
G1 X113.93 Y106.80 E62.8944	Infill line start
G1 X126.07 Y106.80 E63.3804	Infill line end
G1 X114.16 Y107.20 E63.8478	Infill line start
G1 X125.84 Y107.20 E64.3153	Infill line end
G1 X114.39 Y107.60 E64.7642	Infill line start
G1 X125.61 Y107.60 E65.2132	Infill line end
G1 X114.62 Y108.00 E65.6437	Infill line start
G1 X125.38 Y108.00 E66.0742	Infill line end
G1 X114.85 Y108.40 E66.4862	Infill line start
G1 X125.15 Y108.40 E66.8982	Infill line end
G1 X115.08 Y108.80 E67.2918	Infill line start
G1 X124.92 Y108.80 E67.6853	Infill line end
G1 X115.31 Y109.20 E68.0604	Infill line start
G1 X124.69 Y109.20 E68.4355	Infill line end
G1 X115.54 Y109.60 E68.7921	Infill line start
G1 X124.46 Y109.60 E69.1486	Infill line end
G1 X115.77 Y110.00 E69.4868	Infill line start
G1 X124.23 Y110.00 E69.8249	Infill line end
G1 X116.00 Y110.40 E70.1445	Infill line start
G1 X124.00 Y110.40 E70.4642	Infill line end
G1 X116.24 Y110.80 E70.7653	Infill line start
G1 X123.76 Y110.80 E71.0665	Infill line end
G1 X116.47 Y111.20 E71.3492	Infill line start
G1 X123.53 Y111.20 E71.6319	Infill line end
G1 X116.70 Y111.60 E71.8961	Infill line start
G1 X123.30 Y111.60 E72.1603	Infill line end
G1 X116.93 Y112.00 E72.4061	Infill line start
G1 X123.07 Y112.00 E72.6518	Infill line end
G1 X117.16 Y112.40 E72.8791	Infill line start
G1 X122.84 Y112.40 E73.1064	Infill line end
G1 X117.39 Y112.80 E73.3152	Infill line start
G1 X122.61 Y112.80 E73.5240	Infill line end
G1 X117.62 Y113.20 E73.7143	Infill line start
G1 X122.38 Y113.20 E73.9046	Infill line end
G1 X117.85 Y113.60 E74.0764	Infill line start
G1 X122.15 Y113.60 E74.2483	Infill line end
G1 X118.08 Y114.00 E74.4016	Infill line start
G1 X121.92 Y114.00 E74.5550	Infill line end
G1 X118.31 Y114.40 E74.6899	Infill line start
G1 X121.69 Y114.40 E74.8248	Infill line end
G1 X118.54 Y114.80 E74.9412	Infill line start
G1 X121.46 Y114.80 E75.0576	Infill line end
G1 X118.78 Y115.20 E75.1556	Infill line start
G1 X121.22 Y115.20 E75.2535	Infill line end
G1 X119.01 Y115.60 E75.3330	Infill line start
G1 X120.99 Y115.60 E75.4124	Infill line end
G1 X119.24 Y116.00 E75.4734	Infill line start
G1 X120.76 Y116.00 E75.5344	Infill line end
G1 X119.47 Y116.40 E75.5769	Infill line start
G1 X120.53 Y116.40 E75.6195	Infill line end
G1 X119.70 Y116.80 E75.6435	Infill line start
G1 X120.30 Y116.80 E75.6675	Infill line end
	Layer 3
G1 Z0.60 F300	Move to layer height
G1 X110.00 Y100.00 F1500	Move to start
G1 X130.00 Y100.00 E76.4675 F1500	Draw triangle side
G1 X120.00 Y117.32 E77.2675 F1500	Draw triangle side
G1 X110.00 Y100.00 E78.0675 F1500	Draw triangle side
G1 X110.00 Y100.00 E78.8675	Infill line start
G1 X130.00 Y100.00 E79.6675	Infill line end
G1 X110.23 Y100.40 E80.4491	Infill line start
G1 X129.77 Y100.40 E81.2306	Infill line end
G1 X110.46 Y100.80 E81.9936	Infill line start
G1 X129.54 Y100.80 E82.7567	Infill line end
G1 X110.69 Y101.20 E83.5013	Infill line start
G1 X129.31 Y101.20 E84.2458	Infill line end
G1 X110.92 Y101.60 E84.9719	Infill line start
G1 X129.08 Y101.60 E85.6980	Infill line end
G1 X111.15 Y102.00 E86.4057	Infill line start
G1 X128.85 Y102.00 E87.1133	Infill line end
G1 X111.39 Y102.40 E87.8024	Infill line start
G1 X128.61 Y102.40 E88.4916	Infill line end
G1 X111.62 Y102.80 E89.1623	Infill line start
G1 X128.38 Y102.80 E89.8329	Infill line end
G1 X111.85 Y103.20 E90.4851	Infill line start
G1 X128.15 Y103.20 E91.1373	Infill line end
G1 X112.08 Y103.60 E91.7711	Infill line start
G1 X127.92 Y103.60 E92.4048	Infill line end
G1 X112.31 Y104.00 E93.0200	Infill line start
G1 X127.69 Y104.00 E93.6353	Infill line end
G1 X112.54 Y104.40 E94.2320	Infill line start
G1 X127.46 Y104.40 E94.8288	Infill line end
G1 X112.77 Y104.80 E95.4071	Infill line start
G1 X127.23 Y104.80 E95.9854	Infill line end
G1 X113.00 Y105.20 E96.5452	Infill line start
G1 X127.00 Y105.20 E97.1051	Infill line end
G1 X113.23 Y105.60 E97.6464	Infill line start
G1 X126.77 Y105.60 E98.1878	Infill line end
G1 X113.46 Y106.00 E98.7106	Infill line start
G1 X126.54 Y106.00 E99.2335	Infill line end
G1 X113.70 Y106.40 E99.7379	Infill line start
G1 X126.30 Y106.40 E100.2423	Infill line end
G1 X113.93 Y106.80 E100.7282	Infill line start
G1 X126.07 Y106.80 E101.2141	Infill line end
G1 X114.16 Y107.20 E101.6816	Infill line start
G1 X125.84 Y107.20 E102.1490	Infill line end
G1 X114.39 Y107.60 E102.5980	Infill line start
G1 X125.61 Y107.60 E103.0470	Infill line end
G1 X114.62 Y108.00 E103.4775	Infill line start
G1 X125.38 Y108.00 E103.9080	Infill line end
G1 X114.85 Y108.40 E104.3200	Infill line start
G1 X125.15 Y108.40 E104.7320	Infill line end
G1 X115.08 Y108.80 E105.1255	Infill line start
G1 X124.92 Y108.80 E105.5191	Infill line end
G1 X115.31 Y109.20 E105.8942	Infill line start
G1 X124.69 Y109.20 E106.2692	Infill line end
G1 X115.54 Y109.60 E106.6258	Infill line start
G1 X124.46 Y109.60 E106.9824	Infill line end
G1 X115.77 Y110.00 E107.3205	Infill line start
G1 X124.23 Y110.00 E107.6587	Infill line end
G1 X116.00 Y110.40 E107.9783	Infill line start
G1 X124.00 Y110.40 E108.2980	Infill line end
G1 X116.24 Y110.80 E108.5991	Infill line start
G1 X123.76 Y110.80 E108.9003	Infill line end
G1 X116.47 Y111.20 E109.1830	Infill line start
G1 X123.53 Y111.20 E109.4657	Infill line end
G1 X116.70 Y111.60 E109.7299	Infill line start
G1 X123.30 Y111.60 E109.9941	Infill line end
G1 X116.93 Y112.00 E110.2399	Infill line start
G1 X123.07 Y112.00 E110.4856	Infill line end
G1 X117.16 Y112.40 E110.7129	Infill line start
G1 X122.84 Y112.40 E110.9401	Infill line end
G1 X117.39 Y112.80 E111.1489	Infill line start
G1 X122.61 Y112.80 E111.3577	Infill line end
G1 X117.62 Y113.20 E111.5480	Infill line start
G1 X122.38 Y113.20 E111.7384	Infill line end
G1 X117.85 Y113.60 E111.9102	Infill line start
G1 X122.15 Y113.60 E112.0820	Infill line end
G1 X118.08 Y114.00 E112.2354	Infill line start
G1 X121.92 Y114.00 E112.3888	Infill line end
G1 X118.31 Y114.40 E112.5237	Infill line start
G1 X121.69 Y114.40 E112.6586	Infill line end
G1 X118.54 Y114.80 E112.7750	Infill line start
G1 X121.46 Y114.80 E112.8914	Infill line end
G1 X118.78 Y115.20 E112.9893	Infill line start
G1 X121.22 Y115.20 E113.0873	Infill line end
G1 X119.01 Y115.60 E113.1668	Infill line start
G1 X120.99 Y115.60 E113.2462	Infill line end
G1 X119.24 Y116.00 E113.3072	Infill line start
G1 X120.76 Y116.00 E113.3682	Infill line end
G1 X119.47 Y116.40 E113.4107	Infill line start
G1 X120.53 Y116.40 E113.4532	Infill line end
G1 X119.70 Y116.80 E113.4773	Infill line start
G1 X120.30 Y116.80 E113.5013	Infill line end
	Layer 4
G1 Z0.80 F300	Move to layer height
G1 X110.00 Y100.00 F1500	Move to start
G1 X130.00 Y100.00 E114.3013 F1500	Draw triangle side
G1 X120.00 Y117.32 E115.1013 F1500	Draw triangle side
G1 X110.00 Y100.00 E115.9013 F1500	Draw triangle side
G1 X110.00 Y100.00 E116.7013	Infill line start
G1 X130.00 Y100.00 E117.5013	Infill line end
G1 X110.23 Y100.40 E118.2828	Infill line start
G1 X129.77 Y100.40 E119.0644	Infill line end
G1 X110.46 Y100.80 E119.8274	Infill line start
G1 X129.54 Y100.80 E120.5905	Infill line end
G1 X110.69 Y101.20 E121.3350	Infill line start
G1 X129.31 Y101.20 E122.0796	Infill line end
G1 X110.92 Y101.60 E122.8057	Infill line start
G1 X129.08 Y101.60 E123.5318	Infill line end
G1 X111.15 Y102.00 E124.2394	Infill line start
G1 X128.85 Y102.00 E124.9471	Infill line end
G1 X111.39 Y102.40 E125.6362	Infill line start
G1 X128.61 Y102.40 E126.3254	Infill line end
G1 X111.62 Y102.80 E126.9960	Infill line start
G1 X128.38 Y102.80 E127.6667	Infill line end
G1 X111.85 Y103.20 E128.3189	Infill line start
G1 X128.15 Y103.20 E128.9711	Infill line end
G1 X112.08 Y103.60 E129.6048	Infill line start
G1 X127.92 Y103.60 E130.2386	Infill line end
G1 X112.31 Y104.00 E130.8538	Infill line start
G1 X127.69 Y104.00 E131.4690	Infill line end
G1 X112.54 Y104.40 E132.0658	Infill line start
G1 X127.46 Y104.40 E132.6626	Infill line end
G1 X112.77 Y104.80 E133.2409	Infill line start
G1 X127.23 Y104.80 E133.8192	Infill line end
G1 X113.00 Y105.20 E134.3790	Infill line start
G1 X127.00 Y105.20 E134.9388	Infill line end
G1 X113.23 Y105.60 E135.4802	Infill line start
G1 X126.77 Y105.60 E136.0215	Infill line end
G1 X113.46 Y106.00 E136.5444	Infill line start
G1 X126.54 Y106.00 E137.0673	Infill line end
G1 X113.70 Y106.40 E137.5717	Infill line start
G1 X126.30 Y106.40 E138.0761	Infill line end
G1 X113.93 Y106.80 E138.5620	Infill line start
G1 X126.07 Y106.80 E139.0479	Infill line end
G1 X114.16 Y107.20 E139.5154	Infill line start
G1 X125.84 Y107.20 E139.9828	Infill line end
G1 X114.39 Y107.60 E140.4318	Infill line start
G1 X125.61 Y107.60 E140.8807	Infill line end
G1 X114.62 Y108.00 E141.3112	Infill line start
G1 X125.38 Y108.00 E141.7417	Infill line end
G1 X114.85 Y108.40 E142.1538	Infill line start
G1 X125.15 Y108.40 E142.5658	Infill line end
G1 X115.08 Y108.80 E142.9593	Infill line start
G1 X124.92 Y108.80 E143.3529	Infill line end
G1 X115.31 Y109.20 E143.7279	Infill line start
G1 X124.69 Y109.20 E144.1030	Infill line end
G1 X115.54 Y109.60 E144.4596	Infill line start
G1 X124.46 Y109.60 E144.8162	Infill line end
G1 X115.77 Y110.00 E145.1543	Infill line start
G1 X124.23 Y110.00 E145.4924	Infill line end
G1 X116.00 Y110.40 E145.8121	Infill line start
G1 X124.00 Y110.40 E146.1317	Infill line end
G1 X116.24 Y110.80 E146.4329	Infill line start
G1 X123.76 Y110.80 E146.7341	Infill line end
G1 X116.47 Y111.20 E147.0168	Infill line start
G1 X123.53 Y111.20 E147.2995	Infill line end
G1 X116.70 Y111.60 E147.5637	Infill line start
G1 X123.30 Y111.60 E147.8279	Infill line end
G1 X116.93 Y112.00 E148.0736	Infill line start
G1 X123.07 Y112.00 E148.3194	Infill line end
G1 X117.16 Y112.40 E148.5466	Infill line start
G1 X122.84 Y112.40 E148.7739	Infill line end
G1 X117.39 Y112.80 E148.9827	Infill line start
G1 X122.61 Y112.80 E149.1915	Infill line end
G1 X117.62 Y113.20 E149.3818	Infill line start
G1 X122.38 Y113.20 E149.5721	Infill line end
G1 X117.85 Y113.60 E149.7440	Infill line start
G1 X122.15 Y113.60 E149.9158	Infill line end
G1 X118.08 Y114.00 E150.0692	Infill line start
G1 X121.92 Y114.00 E150.2226	Infill line end
G1 X118.31 Y114.40 E150.3574	Infill line start
G1 X121.69 Y114.40 E150.4923	Infill line end
G1 X118.54 Y114.80 E150.6088	Infill line start
G1 X121.46 Y114.80 E150.7252	Infill line end
G1 X118.78 Y115.20 E150.8231	Infill line start
G1 X121.22 Y115.20 E150.9211	Infill line end
G1 X119.01 Y115.60 E151.0005	Infill line start
G1 X120.99 Y115.60 E151.0800	Infill line end
G1 X119.24 Y116.00 E151.1410	Infill line start
G1 X120.76 Y116.00 E151.2020	Infill line end
G1 X119.47 Y116.40 E151.2445	Infill line start
G1 X120.53 Y116.40 E151.2870	Infill line end
G1 X119.70 Y116.80 E151.3111	Infill line start
G1 X120.30 Y116.80 E151.3351	Infill line end
	Layer 5
G1 Z1.00 F300	Move to layer height
G1 X110.00 Y100.00 F1500	Move to start
G1 X130.00 Y100.00 E152.1351 F1500	Draw triangle side
G1 X120.00 Y117.32 E152.9351 F1500	Draw triangle side
G1 X110.00 Y100.00 E153.7351 F1500	Draw triangle side
G1 X110.00 Y100.00 E154.5351	Infill line start
G1 X130.00 Y100.00 E155.3351	Infill line end
G1 X110.23 Y100.40 E156.1166	Infill line start
G1 X129.77 Y100.40 E156.8981	Infill line end
G1 X110.46 Y100.80 E157.6612	Infill line start
G1 X129.54 Y100.80 E158.4242	Infill line end
G1 X110.69 Y101.20 E159.1688	Infill line start
G1 X129.31 Y101.20 E159.9134	Infill line end
G1 X110.92 Y101.60 E160.6395	Infill line start
G1 X129.08 Y101.60 E161.3656	Infill line end
G1 X111.15 Y102.00 E162.0732	Infill line start
G1 X128.85 Y102.00 E162.7808	Infill line end
G1 X111.39 Y102.40 E163.4700	Infill line start
G1 X128.61 Y102.40 E164.1591	Infill line end
G1 X111.62 Y102.80 E164.8298	Infill line start
G1 X128.38 Y102.80 E165.5005	Infill line end
G1 X111.85 Y103.20 E166.1527	Infill line start
G1 X128.15 Y103.20 E166.8049	Infill line end
G1 X112.08 Y103.60 E167.4386	Infill line start
G1 X127.92 Y103.60 E168.0723	Infill line end
G1 X112.31 Y104.00 E168.6876	Infill line start
G1 X127.69 Y104.00 E169.3028	Infill line end
G1 X112.54 Y104.40 E169.8996	Infill line start
G1 X127.46 Y104.40 E170.4964	Infill line end
G1 X112.77 Y104.80 E171.0747	Infill line start
G1 X127.23 Y104.80 E171.6530	Infill line end
G1 X113.00 Y105.20 E172.2128	Infill line start
G1 X127.00 Y105.20 E172.7726	Infill line end
G1 X113.23 Y105.60 E173.3140	Infill line start
G1 X126.77 Y105.60 E173.8553	Infill line end
G1 X113.46 Y106.00 E174.3782	Infill line start
G1 X126.54 Y106.00 E174.9010	Infill line end
G1 X113.70 Y106.40 E175.4054	Infill line start
G1 X126.30 Y106.40 E175.9098	Infill line end
G1 X113.93 Y106.80 E176.3958	Infill line start
G1 X126.07 Y106.80 E176.8817	Infill line end
G1 X114.16 Y107.20 E177.3491	Infill line start
G1 X125.84 Y107.20 E177.8166	Infill line end
G1 X114.39 Y107.60 E178.2655	Infill line start
G1 X125.61 Y107.60 E178.7145	Infill line end
G1 X114.62 Y108.00 E179.1450	Infill line start
G1 X125.38 Y108.00 E179.5755	Infill line end
G1 X114.85 Y108.40 E179.9875	Infill line start
G1 X125.15 Y108.40 E180.3995	Infill line end
G1 X115.08 Y108.80 E180.7931	Infill line start
G1 X124.92 Y108.80 E181.1866	Infill line end
G1 X115.31 Y109.20 E181.5617	Infill line start
G1 X124.69 Y109.20 E181.9368	Infill line end
G1 X115.54 Y109.60 E182.2934	Infill line start
G1 X124.46 Y109.60 E182.6500	Infill line end
G1 X115.77 Y110.00 E182.9881	Infill line start
G1 X124.23 Y110.00 E183.3262	Infill line end
G1 X116.00 Y110.40 E183.6459	Infill line start
G1 X124.00 Y110.40 E183.9655	Infill line end
G1 X116.24 Y110.80 E184.2667	Infill line start
G1 X123.76 Y110.80 E184.5678	Infill line end
G1 X116.47 Y111.20 E184.8505	Infill line start
G1 X123.53 Y111.20 E185.1332	Infill line end
G1 X116.70 Y111.60 E185.3974	Infill line start
G1 X123.30 Y111.60 E185.6617	Infill line end
G1 X116.93 Y112.00 E185.9074	Infill line start
G1 X123.07 Y112.00 E186.1531	Infill line end
G1 X117.16 Y112.40 E186.3804	Infill line start
G1 X122.84 Y112.40 E186.6077	Infill line end
G1 X117.39 Y112.80 E186.8165	Infill line start
G1 X122.61 Y112.80 E187.0253	Infill line end
G1 X117.62 Y113.20 E187.2156	Infill line start
G1 X122.38 Y113.20 E187.4059	Infill line end
G1 X117.85 Y113.60 E187.5778	Infill line start
G1 X122.15 Y113.60 E187.7496	Infill line end
G1 X118.08 Y114.00 E187.9030	Infill line start
G1 X121.92 Y114.00 E188.0563	Infill line end
G1 X118.31 Y114.40 E188.1912	Infill line start
G1 X121.69 Y114.40 E188.3261	Infill line end
G1 X118.54 Y114.80 E188.4425	Infill line start
G1 X121.46 Y114.80 E188.5589	Infill line end
G1 X118.78 Y115.20 E188.6569	Infill line start
G1 X121.22 Y115.20 E188.7548	Infill line end
G1 X119.01 Y115.60 E188.8343	Infill line start
G1 X120.99 Y115.60 E188.9138	Infill line end
G1 X119.24 Y116.00 E188.9748	Infill line start
G1 X120.76 Y116.00 E189.0358	Infill line end
G1 X119.47 Y116.40 E189.0783	Infill line start
G1 X120.53 Y116.40 E189.1208	Infill line end
G1 X119.70 Y116.80 E189.1448	Infill line start
G1 X120.30 Y116.80 E189.1689	Infill line end
	Layer 6
G1 Z1.20 F300	Move to layer height
G1 X110.00 Y100.00 F1500	Move to start
G1 X130.00 Y100.00 E189.9689 F1500	Draw triangle side
G1 X120.00 Y117.32 E190.7689 F1500	Draw triangle side
G1 X110.00 Y100.00 E191.5689 F1500	Draw triangle side
G1 X110.00 Y100.00 E192.3689	Infill line start
G1 X130.00 Y100.00 E193.1689	Infill line end
G1 X110.23 Y100.40 E193.9504	Infill line start
G1 X129.77 Y100.40 E194.7319	Infill line end
G1 X110.46 Y100.80 E195.4950	Infill line start
G1 X129.54 Y100.80 E196.2580	Infill line end
G1 X110.69 Y101.20 E197.0026	Infill line start
G1 X129.31 Y101.20 E197.7472	Infill line end
G1 X110.92 Y101.60 E198.4733	Infill line start
G1 X129.08 Y101.60 E199.1994	Infill line end
G1 X111.15 Y102.00 E199.9070	Infill line start
G1 X128.85 Y102.00 E200.6146	Infill line end
G1 X111.39 Y102.40 E201.3038	Infill line start
G1 X128.61 Y102.40 E201.9929	Infill line end
G1 X111.62 Y102.80 E202.6636	Infill line start
G1 X128.38 Y102.80 E203.3343	Infill line end
G1 X111.85 Y103.20 E203.9865	Infill line start
G1 X128.15 Y103.20 E204.6387	Infill line end
G1 X112.08 Y103.60 E205.2724	Infill line start
G1 X127.92 Y103.60 E205.9061	Infill line end
G1 X112.31 Y104.00 E206.5213	Infill line start
G1 X127.69 Y104.00 E207.1366	Infill line end
G1 X112.54 Y104.40 E207.7334	Infill line start
G1 X127.46 Y104.40 E208.3301	Infill line end
G1 X112.77 Y104.80 E208.9084	Infill line start
G1 X127.23 Y104.80 E209.4867	Infill line end
G1 X113.00 Y105.20 E210.0466	Infill line start
G1 X127.00 Y105.20 E210.6064	Infill line end
G1 X113.23 Y105.60 E211.1477	Infill line start
G1 X126.77 Y105.60 E211.6891	Infill line end
G1 X113.46 Y106.00 E212.2119	Infill line start
G1 X126.54 Y106.00 E212.7348	Infill line end
G1 X113.70 Y106.40 E213.2392	Infill line start
G1 X126.30 Y106.40 E213.7436	Infill line end
G1 X113.93 Y106.80 E214.2295	Infill line start
G1 X126.07 Y106.80 E214.7155	Infill line end
G1 X114.16 Y107.20 E215.1829	Infill line start
G1 X125.84 Y107.20 E215.6503	Infill line end
G1 X114.39 Y107.60 E216.0993	Infill line start
G1 X125.61 Y107.60 E216.5483	Infill line end
G1 X114.62 Y108.00 E216.9788	Infill line start
G1 X125.38 Y108.00 E217.4093	Infill line end
G1 X114.85 Y108.40 E217.8213	Infill line start
G1 X125.15 Y108.40 E218.2333	Infill line end
G1 X115.08 Y108.80 E218.6269	Infill line start
G1 X124.92 Y108.80 E219.0204	Infill line end
G1 X115.31 Y109.20 E219.3955	Infill line start
G1 X124.69 Y109.20 E219.7706	Infill line end
G1 X115.54 Y109.60 E220.1271	Infill line start
G1 X124.46 Y109.60 E220.4837	Infill line end
G1 X115.77 Y110.00 E220.8219	Infill line start
G1 X124.23 Y110.00 E221.1600	Infill line end
G1 X116.00 Y110.40 E221.4796	Infill line start
G1 X124.00 Y110.40 E221.7993	Infill line end
G1 X116.24 Y110.80 E222.1004	Infill line start
G1 X123.76 Y110.80 E222.4016	Infill line end
G1 X116.47 Y111.20 E222.6843	Infill line start
G1 X123.53 Y111.20 E222.9670	Infill line end
G1 X116.70 Y111.60 E223.2312	Infill line start
G1 X123.30 Y111.60 E223.4954	Infill line end
G1 X116.93 Y112.00 E223.7412	Infill line start
G1 X123.07 Y112.00 E223.9869	Infill line end
G1 X117.16 Y112.40 E224.2142	Infill line start
G1 X122.84 Y112.40 E224.4415	Infill line end
G1 X117.39 Y112.80 E224.6503	Infill line start
G1 X122.61 Y112.80 E224.8590	Infill line end
G1 X117.62 Y113.20 E225.0494	Infill line start
G1 X122.38 Y113.20 E225.2397	Infill line end
G1 X117.85 Y113.60 E225.4115	Infill line start
G1 X122.15 Y113.60 E225.5834	Infill line end
G1 X118.08 Y114.00 E225.7367	Infill line start
G1 X121.92 Y114.00 E225.8901	Infill line end
G1 X118.31 Y114.40 E226.0250	Infill line start
G1 X121.69 Y114.40 E226.1599	Infill line end
G1 X118.54 Y114.80 E226.2763	Infill line start
G1 X121.46 Y114.80 E226.3927	Infill line end
G1 X118.78 Y115.20 E226.4907	Infill line start
G1 X121.22 Y115.20 E226.5886	Infill line end
G1 X119.01 Y115.60 E226.6681	Infill line start
G1 X120.99 Y115.60 E226.7475	Infill line end
G1 X119.24 Y116.00 E226.8085	Infill line start
G1 X120.76 Y116.00 E226.8695	Infill line end
G1 X119.47 Y116.40 E226.9120	Infill line start
G1 X120.53 Y116.40 E226.9546	Infill line end
G1 X119.70 Y116.80 E226.9786	Infill line start
G1 X120.30 Y116.80 E227.0026	Infill line end
	Layer 7
G1 Z1.40 F300	Move to layer height
G1 X110.00 Y100.00 F1500	Move to start
G1 X130.00 Y100.00 E227.8026 F1500	Draw triangle side
G1 X120.00 Y117.32 E228.6026 F1500	Draw triangle side
G1 X110.00 Y100.00 E229.4026 F1500	Draw triangle side
G1 X110.00 Y100.00 E230.2026	Infill line start
G1 X130.00 Y100.00 E231.0026	Infill line end
G1 X110.23 Y100.40 E231.7842	Infill line start
G1 X129.77 Y100.40 E232.5657	Infill line end
G1 X110.46 Y100.80 E233.3287	Infill line start
G1 X129.54 Y100.80 E234.0918	Infill line end
G1 X110.69 Y101.20 E234.8364	Infill line start
G1 X129.31 Y101.20 E235.5809	Infill line end
G1 X110.92 Y101.60 E236.3070	Infill line start
G1 X129.08 Y101.60 E237.0331	Infill line end
G1 X111.15 Y102.00 E237.7408	Infill line start
G1 X128.85 Y102.00 E238.4484	Infill line end
G1 X111.39 Y102.40 E239.1375	Infill line start
G1 X128.61 Y102.40 E239.8267	Infill line end
G1 X111.62 Y102.80 E240.4974	Infill line start
G1 X128.38 Y102.80 E241.1680	Infill line end
G1 X111.85 Y103.20 E241.8202	Infill line start
G1 X128.15 Y103.20 E242.4724	Infill line end
G1 X112.08 Y103.60 E243.1061	Infill line start
G1 X127.92 Y103.60 E243.7399	Infill line end
G1 X112.31 Y104.00 E244.3551	Infill line start
G1 X127.69 Y104.00 E244.9704	Infill line end
G1 X112.54 Y104.40 E245.5671	Infill line start
G1 X127.46 Y104.40 E246.1639	Infill line end
G1 X112.77 Y104.80 E246.7422	Infill line start
G1 X127.23 Y104.80 E247.3205	Infill line end
G1 X113.00 Y105.20 E247.8803	Infill line start
G1 X127.00 Y105.20 E248.4402	Infill line end
G1 X113.23 Y105.60 E248.9815	Infill line start
G1 X126.77 Y105.60 E249.5228	Infill line end
G1 X113.46 Y106.00 E250.0457	Infill line start
G1 X126.54 Y106.00 E250.5686	Infill line end
G1 X113.70 Y106.40 E251.0730	Infill line start
G1 X126.30 Y106.40 E251.5774	Infill line end
G1 X113.93 Y106.80 E252.0633	Infill line start
G1 X126.07 Y106.80 E252.5492	Infill line end
G1 X114.16 Y107.20 E253.0167	Infill line start
G1 X125.84 Y107.20 E253.4841	Infill line end
G1 X114.39 Y107.60 E253.9331	Infill line start
G1 X125.61 Y107.60 E254.3821	Infill line end
G1 X114.62 Y108.00 E254.8126	Infill line start
G1 X125.38 Y108.00 E255.2431	Infill line end
G1 X114.85 Y108.40 E255.6551	Infill line start
G1 X125.15 Y108.40 E256.0671	Infill line end
G1 X115.08 Y108.80 E256.4606	Infill line start
G1 X124.92 Y108.80 E256.8542	Infill line end
G1 X115.31 Y109.20 E257.2293	Infill line start
G1 X124.69 Y109.20 E257.6043	Infill line end
G1 X115.54 Y109.60 E257.9609	Infill line start
G1 X124.46 Y109.60 E258.3175	Infill line end
G1 X115.77 Y110.00 E258.6556	Infill line start
G1 X124.23 Y110.00 E258.9938	Infill line end
G1 X116.00 Y110.40 E259.3134	Infill line start
G1 X124.00 Y110.40 E259.6330	Infill line end
G1 X116.24 Y110.80 E259.9342	Infill line start
G1 X123.76 Y110.80 E260.2354	Infill line end
G1 X116.47 Y111.20 E260.5181	Infill line start
G1 X123.53 Y111.20 E260.8008	Infill line end
G1 X116.70 Y111.60 E261.0650	Infill line start
G1 X123.30 Y111.60 E261.3292	Infill line end
G1 X116.93 Y112.00 E261.5750	Infill line start
G1 X123.07 Y112.00 E261.8207	Infill line end
G1 X117.16 Y112.40 E262.0480	Infill line start
G1 X122.84 Y112.40 E262.2752	Infill line end
G1 X117.39 Y112.80 E262.4840	Infill line start
G1 X122.61 Y112.80 E262.6928	Infill line end
G1 X117.62 Y113.20 E262.8831	Infill line start
G1 X122.38 Y113.20 E263.0735	Infill line end
G1 X117.85 Y113.60 E263.2453	Infill line start
G1 X122.15 Y113.60 E263.4171	Infill line end
G1 X118.08 Y114.00 E263.5705	Infill line start
G1 X121.92 Y114.00 E263.7239	Infill line end
G1 X118.31 Y114.40 E263.8588	Infill line start
G1 X121.69 Y114.40 E263.9937	Infill line end
G1 X118.54 Y114.80 E264.1101	Infill line start
G1 X121.46 Y114.80 E264.2265	Infill line end
G1 X118.78 Y115.20 E264.3244	Infill line start
G1 X121.22 Y115.20 E264.4224	Infill line end
G1 X119.01 Y115.60 E264.5018	Infill line start
G1 X120.99 Y115.60 E264.5813	Infill line end
G1 X119.24 Y116.00 E264.6423	Infill line start
G1 X120.76 Y116.00 E264.7033	Infill line end
G1 X119.47 Y116.40 E264.7458	Infill line start
G1 X120.53 Y116.40 E264.7883	Infill line end
G1 X119.70 Y116.80 E264.8124	Infill line start
G1 X120.30 Y116.80 E264.8364	Infill line end
	Layer 8
G1 Z1.60 F300	Move to layer height
G1 X110.00 Y100.00 F1500	Move to start
G1 X130.00 Y100.00 E265.6364 F1500	Draw triangle side
G1 X120.00 Y117.32 E266.4364 F1500	Draw triangle side
G1 X110.00 Y100.00 E267.2364 F1500	Draw triangle side
G1 X110.00 Y100.00 E268.0364	Infill line start
G1 X130.00 Y100.00 E268.8364	Infill line end
G1 X110.23 Y100.40 E269.6179	Infill line start
G1 X129.77 Y100.40 E270.3995	Infill line end
G1 X110.46 Y100.80 E271.1625	Infill line start
G1 X129.54 Y100.80 E271.9256	Infill line end
G1 X110.69 Y101.20 E272.6701	Infill line start
G1 X129.31 Y101.20 E273.4147	Infill line end
G1 X110.92 Y101.60 E274.1408	Infill line start
G1 X129.08 Y101.60 E274.8669	Infill line end
G1 X111.15 Y102.00 E275.5745	Infill line start
G1 X128.85 Y102.00 E276.2822	Infill line end
G1 X111.39 Y102.40 E276.9713	Infill line start
G1 X128.61 Y102.40 E277.6605	Infill line end
G1 X111.62 Y102.80 E278.3311	Infill line start
G1 X128.38 Y102.80 E279.0018	Infill line end
G1 X111.85 Y103.20 E279.6540	Infill line start
G1 X128.15 Y103.20 E280.3062	Infill line end
G1 X112.08 Y103.60 E280.9399	Infill line start
G1 X127.92 Y103.60 E281.5736	Infill line end
G1 X112.31 Y104.00 E282.1889	Infill line start
G1 X127.69 Y104.00 E282.8041	Infill line end
G1 X112.54 Y104.40 E283.4009	Infill line start
G1 X127.46 Y104.40 E283.9977	Infill line end
G1 X112.77 Y104.80 E284.5760	Infill line start
G1 X127.23 Y104.80 E285.1543	Infill line end
G1 X113.00 Y105.20 E285.7141	Infill line start
G1 X127.00 Y105.20 E286.2739	Infill line end
G1 X113.23 Y105.60 E286.8153	Infill line start
G1 X126.77 Y105.60 E287.3566	Infill line end
G1 X113.46 Y106.00 E287.8795	Infill line start
G1 X126.54 Y106.00 E288.4024	Infill line end
G1 X113.70 Y106.40 E288.9068	Infill line start
G1 X126.30 Y106.40 E289.4112	Infill line end
G1 X113.93 Y106.80 E289.8971	Infill line start
G1 X126.07 Y106.80 E290.3830	Infill line end
G1 X114.16 Y107.20 E290.8504	Infill line start
G1 X125.84 Y107.20 E291.3179	Infill line end
G1 X114.39 Y107.60 E291.7669	Infill line start
G1 X125.61 Y107.60 E292.2158	Infill line end
G1 X114.62 Y108.00 E292.6463	Infill line start
G1 X125.38 Y108.00 E293.0768	Infill line end
G1 X114.85 Y108.40 E293.4888	Infill line start
G1 X125.15 Y108.40 E293.9009	Infill line end
G1 X115.08 Y108.80 E294.2944	Infill line start
G1 X124.92 Y108.80 E294.6880	Infill line end
G1 X115.31 Y109.20 E295.0630	Infill line start
G1 X124.69 Y109.20 E295.4381	Infill line end
G1 X115.54 Y109.60 E295.7947	Infill line start
G1 X124.46 Y109.60 E296.1513	Infill line end
G1 X115.77 Y110.00 E296.4894	Infill line start
G1 X124.23 Y110.00 E296.8275	Infill line end
G1 X116.00 Y110.40 E297.1472	Infill line start
G1 X124.00 Y110.40 E297.4668	Infill line end
G1 X116.24 Y110.80 E297.7680	Infill line start
G1 X123.76 Y110.80 E298.0692	Infill line end
G1 X116.47 Y111.20 E298.3518	Infill line start
G1 X123.53 Y111.20 E298.6345	Infill line end
G1 X116.70 Y111.60 E298.8988	Infill line start
G1 X123.30 Y111.60 E299.1630	Infill line end
G1 X116.93 Y112.00 E299.4087	Infill line start
G1 X123.07 Y112.00 E299.6545	Infill line end
G1 X117.16 Y112.40 E299.8817	Infill line start
G1 X122.84 Y112.40 E300.1090	Infill line end
G1 X117.39 Y112.80 E300.3178	Infill line start
G1 X122.61 Y112.80 E300.5266	Infill line end
G1 X117.62 Y113.20 E300.7169	Infill line start
G1 X122.38 Y113.20 E300.9072	Infill line end
G1 X117.85 Y113.60 E301.0791	Infill line start
G1 X122.15 Y113.60 E301.2509	Infill line end
G1 X118.08 Y114.00 E301.4043	Infill line start
G1 X121.92 Y114.00 E301.5576	Infill line end
G1 X118.31 Y114.40 E301.6925	Infill line start
G1 X121.69 Y114.40 E301.8274	Infill line end
G1 X118.54 Y114.80 E301.9439	Infill line start
G1 X121.46 Y114.80 E302.0603	Infill line end
G1 X118.78 Y115.20 E302.1582	Infill line start
G1 X121.22 Y115.20 E302.2562	Infill line end
G1 X119.01 Y115.60 E302.3356	Infill line start
G1 X120.99 Y115.60 E302.4151	Infill line end
G1 X119.24 Y116.00 E302.4761	Infill line start
G1 X120.76 Y116.00 E302.5371	Infill line end
G1 X119.47 Y116.40 E302.5796	Infill line start
G1 X120.53 Y116.40 E302.6221	Infill line end
G1 X119.70 Y116.80 E302.6461	Infill line start
G1 X120.30 Y116.80 E302.6702	Infill line end
	Layer 9
G1 Z1.80 F300	Move to layer height
G1 X110.00 Y100.00 F1500	Move to start
G1 X130.00 Y100.00 E303.4702 F1500	Draw triangle side
G1 X120.00 Y117.32 E304.2702 F1500	Draw triangle side
G1 X110.00 Y100.00 E305.0702 F1500	Draw triangle side
G1 X110.00 Y100.00 E305.8702	Infill line start
G1 X130.00 Y100.00 E306.6702	Infill line end
G1 X110.23 Y100.40 E307.4517	Infill line start
G1 X129.77 Y100.40 E308.2332	Infill line end
G1 X110.46 Y100.80 E308.9963	Infill line start
G1 X129.54 Y100.80 E309.7593	Infill line end
G1 X110.69 Y101.20 E310.5039	Infill line start
G1 X129.31 Y101.20 E311.2485	Infill line end
G1 X110.92 Y101.60 E311.9746	Infill line start
G1 X129.08 Y101.60 E312.7007	Infill line end
G1 X111.15 Y102.00 E313.4083	Infill line start
G1 X128.85 Y102.00 E314.1159	Infill line end
G1 X111.39 Y102.40 E314.8051	Infill line start
G1 X128.61 Y102.40 E315.4942	Infill line end
G1 X111.62 Y102.80 E316.1649	Infill line start
G1 X128.38 Y102.80 E316.8356	Infill line end
G1 X111.85 Y103.20 E317.4878	Infill line start
G1 X128.15 Y103.20 E318.1400	Infill line end
G1 X112.08 Y103.60 E318.7737	Infill line start
G1 X127.92 Y103.60 E319.4074	Infill line end
G1 X112.31 Y104.00 E320.0227	Infill line start
G1 X127.69 Y104.00 E320.6379	Infill line end
G1 X112.54 Y104.40 E321.2347	Infill line start
G1 X127.46 Y104.40 E321.8315	Infill line end
G1 X112.77 Y104.80 E322.4098	Infill line start
G1 X127.23 Y104.80 E322.9881	Infill line end
G1 X113.00 Y105.20 E323.5479	Infill line start
G1 X127.00 Y105.20 E324.1077	Infill line end
G1 X113.23 Y105.60 E324.6490	Infill line start
G1 X126.77 Y105.60 E325.1904	Infill line end
G1 X113.46 Y106.00 E325.7133	Infill line start
G1 X126.54 Y106.00 E326.2361	Infill line end
G1 X113.70 Y106.40 E326.7405	Infill line start
G1 X126.30 Y106.40 E327.2449	Infill line end
G1 X113.93 Y106.80 E327.7309	Infill line start
G1 X126.07 Y106.80 E328.2168	Infill line end
G1 X114.16 Y107.20 E328.6842	Infill line start
G1 X125.84 Y107.20 E329.1517	Infill line end
G1 X114.39 Y107.60 E329.6006	Infill line start
G1 X125.61 Y107.60 E330.0496	Infill line end
G1 X114.62 Y108.00 E330.4801	Infill line start
G1 X125.38 Y108.00 E330.9106	Infill line end
G1 X114.85 Y108.40 E331.3226	Infill line start
G1 X125.15 Y108.40 E331.7346	Infill line end
G1 X115.08 Y108.80 E332.1282	Infill line start
G1 X124.92 Y108.80 E332.5217	Infill line end
G1 X115.31 Y109.20 E332.8968	Infill line start
G1 X124.69 Y109.20 E333.2719	Infill line end
G1 X115.54 Y109.60 E333.6285	Infill line start
G1 X124.46 Y109.60 E333.9851	Infill line end
G1 X115.77 Y110.00 E334.3232	Infill line start
G1 X124.23 Y110.00 E334.6613	Infill line end
G1 X116.00 Y110.40 E334.9809	Infill line start
G1 X124.00 Y110.40 E335.3006	Infill line end
G1 X116.24 Y110.80 E335.6018	Infill line start
G1 X123.76 Y110.80 E335.9029	Infill line end
G1 X116.47 Y111.20 E336.1856	Infill line start
G1 X123.53 Y111.20 E336.4683	Infill line end
G1 X116.70 Y111.60 E336.7325	Infill line start
G1 X123.30 Y111.60 E336.9968	Infill line end
G1 X116.93 Y112.00 E337.2425	Infill line start
G1 X123.07 Y112.00 E337.4882	Infill line end
G1 X117.16 Y112.40 E337.7155	Infill line start
G1 X122.84 Y112.40 E337.9428	Infill line end
G1 X117.39 Y112.80 E338.1516	Infill line start
G1 X122.61 Y112.80 E338.3604	Infill line end
G1 X117.62 Y113.20 E338.5507	Infill line start
G1 X122.38 Y113.20 E338.7410	Infill line end
G1 X117.85 Y113.60 E338.9128	Infill line start
G1 X122.15 Y113.60 E339.0847	Infill line end
G1 X118.08 Y114.00 E339.2381	Infill line start
G1 X121.92 Y114.00 E339.3914	Infill line end
G1 X118.31 Y114.40 E339.5263	Infill line start
G1 X121.69 Y114.40 E339.6612	Infill line end
G1 X118.54 Y114.80 E339.7776	Infill line start
G1 X121.46 Y114.80 E339.8940	Infill line end
G1 X118.78 Y115.20 E339.9920	Infill line start
G1 X121.22 Y115.20 E340.0899	Infill line end
G1 X119.01 Y115.60 E340.1694	Infill line start
G1 X120.99 Y115.60 E340.2489	Infill line end
G1 X119.24 Y116.00 E340.3099	Infill line start
G1 X120.76 Y116.00 E340.3708	Infill line end
G1 X119.47 Y116.40 E340.4134	Infill line start
G1 X120.53 Y116.40 E340.4559	Infill line end
G1 X119.70 Y116.80 E340.4799	Infill line start
G1 X120.30 Y116.80 E340.5040	Infill line end
	Layer 10
G1 Z2.00 F300	Move to layer height
G1 X110.00 Y100.00 F1500	Move to start
G1 X130.00 Y100.00 E341.3040 F1500	Draw triangle side
G1 X120.00 Y117.32 E342.1040 F1500	Draw triangle side
G1 X110.00 Y100.00 E342.9040 F1500	Draw triangle side
G1 X110.00 Y100.00 E343.7040	Infill line start
G1 X130.00 Y100.00 E344.5040	Infill line end
G1 X110.23 Y100.40 E345.2855	Infill line start
G1 X129.77 Y100.40 E346.0670	Infill line end
G1 X110.46 Y100.80 E346.8301	Infill line start
G1 X129.54 Y100.80 E347.5931	Infill line end
G1 X110.69 Y101.20 E348.3377	Infill line start
G1 X129.31 Y101.20 E349.0823	Infill line end
G1 X110.92 Y101.60 E349.8084	Infill line start
G1 X129.08 Y101.60 E350.5345	Infill line end
G1 X111.15 Y102.00 E351.2421	Infill line start
G1 X128.85 Y102.00 E351.9497	Infill line end
G1 X111.39 Y102.40 E352.6389	Infill line start
G1 X128.61 Y102.40 E353.3280	Infill line end
G1 X111.62 Y102.80 E353.9987	Infill line start
G1 X128.38 Y102.80 E354.6693	Infill line end
G1 X111.85 Y103.20 E355.3215	Infill line start
G1 X128.15 Y103.20 E355.9737	Infill line end
G1 X112.08 Y103.60 E356.6075	Infill line start
G1 X127.92 Y103.60 E357.2412	Infill line end
G1 X112.31 Y104.00 E357.8564	Infill line start
G1 X127.69 Y104.00 E358.4717	Infill line end
G1 X112.54 Y104.40 E359.0685	Infill line start
G1 X127.46 Y104.40 E359.6652	Infill line end
G1 X112.77 Y104.80 E360.2435	Infill line start
G1 X127.23 Y104.80 E360.8218	Infill line end
G1 X113.00 Y105.20 E361.3816	Infill line start
G1 X127.00 Y105.20 E361.9415	Infill line end
G1 X113.23 Y105.60 E362.4828	Infill line start
G1 X126.77 Y105.60 E363.0242	Infill line end
G1 X113.46 Y106.00 E363.5470	Infill line start
G1 X126.54 Y106.00 E364.0699	Infill line end
G1 X113.70 Y106.40 E364.5743	Infill line start
G1 X126.30 Y106.40 E365.0787	Infill line end
G1 X113.93 Y106.80 E365.5646	Infill line start
G1 X126.07 Y106.80 E366.0505	Infill line end
G1 X114.16 Y107.20 E366.5180	Infill line start
G1 X125.84 Y107.20 E366.9854	Infill line end
G1 X114.39 Y107.60 E367.4344	Infill line start
G1 X125.61 Y107.60 E367.8834	Infill line end
G1 X114.62 Y108.00 E368.3139	Infill line start
G1 X125.38 Y108.00 E368.7444	Infill line end
G1 X114.85 Y108.40 E369.1564	Infill line start
G1 X125.15 Y108.40 E369.5684	Infill line end
G1 X115.08 Y108.80 E369.9620	Infill line start
G1 X124.92 Y108.80 E370.3555	Infill line end
G1 X115.31 Y109.20 E370.7306	Infill line start
G1 X124.69 Y109.20 E371.1056	Infill line end
G1 X115.54 Y109.60 E371.4622	Infill line start
G1 X124.46 Y109.60 E371.8188	Infill line end
G1 X115.77 Y110.00 E372.1570	Infill line start
G1 X124.23 Y110.00 E372.4951	Infill line end
G1 X116.00 Y110.40 E372.8147	Infill line start
G1 X124.00 Y110.40 E373.1344	Infill line end
G1 X116.24 Y110.80 E373.4355	Infill line start
G1 X123.76 Y110.80 E373.7367	Infill line end
G1 X116.47 Y111.20 E374.0194	Infill line start
G1 X123.53 Y111.20 E374.3021	Infill line end
G1 X116.70 Y111.60 E374.5663	Infill line start
G1 X123.30 Y111.60 E374.8305	Infill line end
G1 X116.93 Y112.00 E375.0763	Infill line start
G1 X123.07 Y112.00 E375.3220	Infill line end
G1 X117.16 Y112.40 E375.5493	Infill line start
G1 X122.84 Y112.40 E375.7766	Infill line end
G1 X117.39 Y112.80 E375.9853	Infill line start
G1 X122.61 Y112.80 E376.1941	Infill line end
G1 X117.62 Y113.20 E376.3845	Infill line start
G1 X122.38 Y113.20 E376.5748	Infill line end
G1 X117.85 Y113.60 E376.7466	Infill line start
G1 X122.15 Y113.60 E376.9185	Infill line end
G1 X118.08 Y114.00 E377.0718	Infill line start
G1 X121.92 Y114.00 E377.2252	Infill line end
G1 X118.31 Y114.40 E377.3601	Infill line start
G1 X121.69 Y114.40 E377.4950	Infill line end
G1 X118.54 Y114.80 E377.6114	Infill line start
G1 X121.46 Y114.80 E377.7278	Infill line end
G1 X118.78 Y115.20 E377.8258	Infill line start
G1 X121.22 Y115.20 E377.9237	Infill line end
G1 X119.01 Y115.60 E378.0032	Infill line start
G1 X120.99 Y115.60 E378.0826	Infill line end
G1 X119.24 Y116.00 E378.1436	Infill line start
G1 X120.76 Y116.00 E378.2046	Infill line end
G1 X119.47 Y116.40 E378.2471	Infill line start
G1 X120.53 Y116.40 E378.2896	Infill line end
G1 X119.70 Y116.80 E378.3137	Infill line start
G1 X120.30 Y116.80 E378.3377	Infill line end
	Layer 11
G1 Z2.20 F300	Move to layer height
G1 X110.00 Y100.00 F1500	Move to start
G1 X130.00 Y100.00 E379.1377 F1500	Draw triangle side
G1 X120.00 Y117.32 E379.9377 F1500	Draw triangle side
G1 X110.00 Y100.00 E380.7377 F1500	Draw triangle side
G1 X110.00 Y100.00 E381.5377	Infill line start
G1 X130.00 Y100.00 E382.3377	Infill line end
G1 X110.23 Y100.40 E383.1193	Infill line start
G1 X129.77 Y100.40 E383.9008	Infill line end
G1 X110.46 Y100.80 E384.6638	Infill line start
G1 X129.54 Y100.80 E385.4269	Infill line end
G1 X110.69 Y101.20 E386.1715	Infill line start
G1 X129.31 Y101.20 E386.9160	Infill line end
G1 X110.92 Y101.60 E387.6421	Infill line start
G1 X129.08 Y101.60 E388.3682	Infill line end
G1 X111.15 Y102.00 E389.0759	Infill line start
G1 X128.85 Y102.00 E389.7835	Infill line end
G1 X111.39 Y102.40 E390.4726	Infill line start
G1 X128.61 Y102.40 E391.1618	Infill line end
G1 X111.62 Y102.80 E391.8324	Infill line start
G1 X128.38 Y102.80 E392.5031	Infill line end
G1 X111.85 Y103.20 E393.1553	Infill line start
G1 X128.15 Y103.20 E393.8075	Infill line end
G1 X112.08 Y103.60 E394.4412	Infill line start
G1 X127.92 Y103.60 E395.0750	Infill line end
G1 X112.31 Y104.00 E395.6902	Infill line start
G1 X127.69 Y104.00 E396.3055	Infill line end
G1 X112.54 Y104.40 E396.9022	Infill line start
G1 X127.46 Y104.40 E397.4990	Infill line end
G1 X112.77 Y104.80 E398.0773	Infill line start
G1 X127.23 Y104.80 E398.6556	Infill line end
G1 X113.00 Y105.20 E399.2154	Infill line start
G1 X127.00 Y105.20 E399.7752	Infill line end
G1 X113.23 Y105.60 E400.3166	Infill line start
G1 X126.77 Y105.60 E400.8579	Infill line end
G1 X113.46 Y106.00 E401.3808	Infill line start
G1 X126.54 Y106.00 E401.9037	Infill line end
G1 X113.70 Y106.40 E402.4081	Infill line start
G1 X126.30 Y106.40 E402.9125	Infill line end
G1 X113.93 Y106.80 E403.3984	Infill line start
G1 X126.07 Y106.80 E403.8843	Infill line end
G1 X114.16 Y107.20 E404.3518	Infill line start
G1 X125.84 Y107.20 E404.8192	Infill line end
G1 X114.39 Y107.60 E405.2682	Infill line start
G1 X125.61 Y107.60 E405.7172	Infill line end
G1 X114.62 Y108.00 E406.1476	Infill line start
G1 X125.38 Y108.00 E406.5781	Infill line end
G1 X114.85 Y108.40 E406.9902	Infill line start
G1 X125.15 Y108.40 E407.4022	Infill line end
G1 X115.08 Y108.80 E407.7957	Infill line start
G1 X124.92 Y108.80 E408.1893	Infill line end
G1 X115.31 Y109.20 E408.5643	Infill line start
G1 X124.69 Y109.20 E408.9394	Infill line end
G1 X115.54 Y109.60 E409.2960	Infill line start
G1 X124.46 Y109.60 E409.6526	Infill line end
G1 X115.77 Y110.00 E409.9907	Infill line start
G1 X124.23 Y110.00 E410.3288	Infill line end
G1 X116.00 Y110.40 E410.6485	Infill line start
G1 X124.00 Y110.40 E410.9681	Infill line end
G1 X116.24 Y110.80 E411.2693	Infill line start
G1 X123.76 Y110.80 E411.5705	Infill line end
G1 X116.47 Y111.20 E411.8532	Infill line start
G1 X123.53 Y111.20 E412.1359	Infill line end
G1 X116.70 Y111.60 E412.4001	Infill line start
G1 X123.30 Y111.60 E412.6643	Infill line end
G1 X116.93 Y112.00 E412.9100	Infill line start
G1 X123.07 Y112.00 E413.1558	Infill line end
G1 X117.16 Y112.40 E413.3831	Infill line start
G1 X122.84 Y112.40 E413.6103	Infill line end
G1 X117.39 Y112.80 E413.8191	Infill line start
G1 X122.61 Y112.80 E414.0279	Infill line end
G1 X117.62 Y113.20 E414.2182	Infill line start
G1 X122.38 Y113.20 E414.4085	Infill line end
G1 X117.85 Y113.60 E414.5804	Infill line start
G1 X122.15 Y113.60 E414.7522	Infill line end
G1 X118.08 Y114.00 E414.9056	Infill line start
G1 X121.92 Y114.00 E415.0590	Infill line end
G1 X118.31 Y114.40 E415.1939	Infill line start
G1 X121.69 Y114.40 E415.3288	Infill line end
G1 X118.54 Y114.80 E415.4452	Infill line start
G1 X121.46 Y114.80 E415.5616	Infill line end
G1 X118.78 Y115.20 E415.6595	Infill line start
G1 X121.22 Y115.20 E415.7575	Infill line end
G1 X119.01 Y115.60 E415.8369	Infill line start
G1 X120.99 Y115.60 E415.9164	Infill line end
G1 X119.24 Y116.00 E415.9774	Infill line start
G1 X120.76 Y116.00 E416.0384	Infill line end
G1 X119.47 Y116.40 E416.0809	Infill line start
G1 X120.53 Y116.40 E416.1234	Infill line end
G1 X119.70 Y116.80 E416.1475	Infill line start
G1 X120.30 Y116.80 E416.1715	Infill line end
	Layer 12
G1 Z2.40 F300	Move to layer height
G1 X110.00 Y100.00 F1500	Move to start
G1 X130.00 Y100.00 E416.9715 F1500	Draw triangle side
G1 X120.00 Y117.32 E417.7715 F1500	Draw triangle side
G1 X110.00 Y100.00 E418.5715 F1500	Draw triangle side
G1 X110.00 Y100.00 E419.3715	Infill line start
G1 X130.00 Y100.00 E420.1715	Infill line end
G1 X110.23 Y100.40 E420.9530	Infill line start
G1 X129.77 Y100.40 E421.7346	Infill line end
G1 X110.46 Y100.80 E422.4976	Infill line start
G1 X129.54 Y100.80 E423.2607	Infill line end
G1 X110.69 Y101.20 E424.0052	Infill line start
G1 X129.31 Y101.20 E424.7498	Infill line end
G1 X110.92 Y101.60 E425.4759	Infill line start
G1 X129.08 Y101.60 E426.2020	Infill line end
G1 X111.15 Y102.00 E426.9096	Infill line start
G1 X128.85 Y102.00 E427.6172	Infill line end
G1 X111.39 Y102.40 E428.3064	Infill line start
G1 X128.61 Y102.40 E428.9955	Infill line end
G1 X111.62 Y102.80 E429.6662	Infill line start
G1 X128.38 Y102.80 E430.3369	Infill line end
G1 X111.85 Y103.20 E430.9891	Infill line start
G1 X128.15 Y103.20 E431.6413	Infill line end
G1 X112.08 Y103.60 E432.2750	Infill line start
G1 X127.92 Y103.60 E432.9087	Infill line end
G1 X112.31 Y104.00 E433.5240	Infill line start
G1 X127.69 Y104.00 E434.1392	Infill line end
G1 X112.54 Y104.40 E434.7360	Infill line start
G1 X127.46 Y104.40 E435.3328	Infill line end
G1 X112.77 Y104.80 E435.9111	Infill line start
G1 X127.23 Y104.80 E436.4894	Infill line end
G1 X113.00 Y105.20 E437.0492	Infill line start
G1 X127.00 Y105.20 E437.6090	Infill line end
G1 X113.23 Y105.60 E438.1504	Infill line start
G1 X126.77 Y105.60 E438.6917	Infill line end
G1 X113.46 Y106.00 E439.2146	Infill line start
G1 X126.54 Y106.00 E439.7375	Infill line end
G1 X113.70 Y106.40 E440.2419	Infill line start
G1 X126.30 Y106.40 E440.7462	Infill line end
G1 X113.93 Y106.80 E441.2322	Infill line start
G1 X126.07 Y106.80 E441.7181	Infill line end
G1 X114.16 Y107.20 E442.1855	Infill line start
G1 X125.84 Y107.20 E442.6530	Infill line end
G1 X114.39 Y107.60 E443.1020	Infill line start
G1 X125.61 Y107.60 E443.5509	Infill line end
G1 X114.62 Y108.00 E443.9814	Infill line start
G1 X125.38 Y108.00 E444.4119	Infill line end
G1 X114.85 Y108.40 E444.8239	Infill line start
G1 X125.15 Y108.40 E445.2360	Infill line end
G1 X115.08 Y108.80 E445.6295	Infill line start
G1 X124.92 Y108.80 E446.0231	Infill line end
G1 X115.31 Y109.20 E446.3981	Infill line start
G1 X124.69 Y109.20 E446.7732	Infill line end
G1 X115.54 Y109.60 E447.1298	Infill line start
G1 X124.46 Y109.60 E447.4864	Infill line end
G1 X115.77 Y110.00 E447.8245	Infill line start
G1 X124.23 Y110.00 E448.1626	Infill line end
G1 X116.00 Y110.40 E448.4823	Infill line start
G1 X124.00 Y110.40 E448.8019	Infill line end
G1 X116.24 Y110.80 E449.1031	Infill line start
G1 X123.76 Y110.80 E449.4042	Infill line end
G1 X116.47 Y111.20 E449.6869	Infill line start
G1 X123.53 Y111.20 E449.9696	Infill line end
G1 X116.70 Y111.60 E450.2339	Infill line start
G1 X123.30 Y111.60 E450.4981	Infill line end
G1 X116.93 Y112.00 E450.7438	Infill line start
G1 X123.07 Y112.00 E450.9896	Infill line end
G1 X117.16 Y112.40 E451.2168	Infill line start
G1 X122.84 Y112.40 E451.4441	Infill line end
G1 X117.39 Y112.80 E451.6529	Infill line start
G1 X122.61 Y112.80 E451.8617	Infill line end
G1 X117.62 Y113.20 E452.0520	Infill line start
G1 X122.38 Y113.20 E452.2423	Infill line end
G1 X117.85 Y113.60 E452.4142	Infill line start
G1 X122.15 Y113.60 E452.5860	Infill line end
G1 X118.08 Y114.00 E452.7394	Infill line start
G1 X121.92 Y114.00 E452.8927	Infill line end
G1 X118.31 Y114.40 E453.0276	Infill line start
G1 X121.69 Y114.40 E453.1625	Infill line end
G1 X118.54 Y114.80 E453.2789	Infill line start
G1 X121.46 Y114.80 E453.3954	Infill line end
G1 X118.78 Y115.20 E453.4933	Infill line start
G1 X121.22 Y115.20 E453.5912	Infill line end
G1 X119.01 Y115.60 E453.6707	Infill line start
G1 X120.99 Y115.60 E453.7502	Infill line end
G1 X119.24 Y116.00 E453.8112	Infill line start
G1 X120.76 Y116.00 E453.8722	Infill line end
G1 X119.47 Y116.40 E453.9147	Infill line start
G1 X120.53 Y116.40 E453.9572	Infill line end
G1 X119.70 Y116.80 E453.9812	Infill line start
G1 X120.30 Y116.80 E454.0053	Infill line end
	Layer 13
G1 Z2.60 F300	Move to layer height
G1 X110.00 Y100.00 F1500	Move to start
G1 X130.00 Y100.00 E454.8053 F1500	Draw triangle side
G1 X120.00 Y117.32 E455.6053 F1500	Draw triangle side
G1 X110.00 Y100.00 E456.4053 F1500	Draw triangle side
G1 X110.00 Y100.00 E457.2053	Infill line start
G1 X130.00 Y100.00 E458.0053	Infill line end
G1 X110.23 Y100.40 E458.7868	Infill line start
G1 X129.77 Y100.40 E459.5683	Infill line end
G1 X110.46 Y100.80 E460.3314	Infill line start
G1 X129.54 Y100.80 E461.0944	Infill line end
G1 X110.69 Y101.20 E461.8390	Infill line start
G1 X129.31 Y101.20 E462.5836	Infill line end
G1 X110.92 Y101.60 E463.3097	Infill line start
G1 X129.08 Y101.60 E464.0358	Infill line end
G1 X111.15 Y102.00 E464.7434	Infill line start
G1 X128.85 Y102.00 E465.4510	Infill line end
G1 X111.39 Y102.40 E466.1402	Infill line start
G1 X128.61 Y102.40 E466.8293	Infill line end
G1 X111.62 Y102.80 E467.5000	Infill line start
G1 X128.38 Y102.80 E468.1707	Infill line end
G1 X111.85 Y103.20 E468.8229	Infill line start
G1 X128.15 Y103.20 E469.4751	Infill line end
G1 X112.08 Y103.60 E470.1088	Infill line start
G1 X127.92 Y103.60 E470.7425	Infill line end
G1 X112.31 Y104.00 E471.3578	Infill line start
G1 X127.69 Y104.00 E471.9730	Infill line end
G1 X112.54 Y104.40 E472.5698	Infill line start
G1 X127.46 Y104.40 E473.1666	Infill line end
G1 X112.77 Y104.80 E473.7448	Infill line start
G1 X127.23 Y104.80 E474.3231	Infill line end
G1 X113.00 Y105.20 E474.8830	Infill line start
G1 X127.00 Y105.20 E475.4428	Infill line end
G1 X113.23 Y105.60 E475.9841	Infill line start
G1 X126.77 Y105.60 E476.5255	Infill line end
G1 X113.46 Y106.00 E477.0484	Infill line start
G1 X126.54 Y106.00 E477.5712	Infill line end
G1 X113.70 Y106.40 E478.0756	Infill line start
G1 X126.30 Y106.40 E478.5800	Infill line end
G1 X113.93 Y106.80 E479.0659	Infill line start
G1 X126.07 Y106.80 E479.5519	Infill line end
G1 X114.16 Y107.20 E480.0193	Infill line start
G1 X125.84 Y107.20 E480.4868	Infill line end
G1 X114.39 Y107.60 E480.9357	Infill line start
G1 X125.61 Y107.60 E481.3847	Infill line end
G1 X114.62 Y108.00 E481.8152	Infill line start
G1 X125.38 Y108.00 E482.2457	Infill line end
G1 X114.85 Y108.40 E482.6577	Infill line start
G1 X125.15 Y108.40 E483.0697	Infill line end
G1 X115.08 Y108.80 E483.4633	Infill line start
G1 X124.92 Y108.80 E483.8568	Infill line end
G1 X115.31 Y109.20 E484.2319	Infill line start
G1 X124.69 Y109.20 E484.6070	Infill line end
G1 X115.54 Y109.60 E484.9636	Infill line start
G1 X124.46 Y109.60 E485.3202	Infill line end
G1 X115.77 Y110.00 E485.6583	Infill line start
G1 X124.23 Y110.00 E485.9964	Infill line end
G1 X116.00 Y110.40 E486.3160	Infill line start
G1 X124.00 Y110.40 E486.6357	Infill line end
G1 X116.24 Y110.80 E486.9369	Infill line start
G1 X123.76 Y110.80 E487.2380	Infill line end
G1 X116.47 Y111.20 E487.5207	Infill line start
G1 X123.53 Y111.20 E487.8034	Infill line end
G1 X116.70 Y111.60 E488.0676	Infill line start
G1 X123.30 Y111.60 E488.3318	Infill line end
G1 X116.93 Y112.00 E488.5776	Infill line start
G1 X123.07 Y112.00 E488.8233	Infill line end
G1 X117.16 Y112.40 E489.0506	Infill line start
G1 X122.84 Y112.40 E489.2779	Infill line end
G1 X117.39 Y112.80 E489.4867	Infill line start
G1 X122.61 Y112.80 E489.6955	Infill line end
G1 X117.62 Y113.20 E489.8858	Infill line start
G1 X122.38 Y113.20 E490.0761	Infill line end
G1 X117.85 Y113.60 E490.2479	Infill line start
G1 X122.15 Y113.60 E490.4198	Infill line end
G1 X118.08 Y114.00 E490.5731	Infill line start
G1 X121.92 Y114.00 E490.7265	Infill line end
G1 X118.31 Y114.40 E490.8614	Infill line start
G1 X121.69 Y114.40 E490.9963	Infill line end
G1 X118.54 Y114.80 E491.1127	Infill line start
G1 X121.46 Y114.80 E491.2291	Infill line end
G1 X118.78 Y115.20 E491.3271	Infill line start
G1 X121.22 Y115.20 E491.4250	Infill line end
G1 X119.01 Y115.60 E491.5045	Infill line start
G1 X120.99 Y115.60 E491.5840	Infill line end
G1 X119.24 Y116.00 E491.6449	Infill line start
G1 X120.76 Y116.00 E491.7059	Infill line end
G1 X119.47 Y116.40 E491.7485	Infill line start
G1 X120.53 Y116.40 E491.7910	Infill line end
G1 X119.70 Y116.80 E491.8150	Infill line start
G1 X120.30 Y116.80 E491.8391	Infill line end
	Layer 14
G1 Z2.80 F300	Move to layer height
G1 X110.00 Y100.00 F1500	Move to start
G1 X130.00 Y100.00 E492.6391 F1500	Draw triangle side
G1 X120.00 Y117.32 E493.4391 F1500	Draw triangle side
G1 X110.00 Y100.00 E494.2391 F1500	Draw triangle side
G1 X110.00 Y100.00 E495.0391	Infill line start
G1 X130.00 Y100.00 E495.8391	Infill line end
G1 X110.23 Y100.40 E496.6206	Infill line start
G1 X129.77 Y100.40 E497.4021	Infill line end
G1 X110.46 Y100.80 E498.1652	Infill line start
G1 X129.54 Y100.80 E498.9282	Infill line end
G1 X110.69 Y101.20 E499.6728	Infill line start
G1 X129.31 Y101.20 E500.4173	Infill line end
G1 X110.92 Y101.60 E501.1434	Infill line start
G1 X129.08 Y101.60 E501.8695	Infill line end
G1 X111.15 Y102.00 E502.5772	Infill line start
G1 X128.85 Y102.00 E503.2848	Infill line end
G1 X111.39 Y102.40 E503.9739	Infill line start
G1 X128.61 Y102.40 E504.6631	Infill line end
G1 X111.62 Y102.80 E505.3338	Infill line start
G1 X128.38 Y102.80 E506.0044	Infill line end
G1 X111.85 Y103.20 E506.6566	Infill line start
G1 X128.15 Y103.20 E507.3088	Infill line end
G1 X112.08 Y103.60 E507.9426	Infill line start
G1 X127.92 Y103.60 E508.5763	Infill line end
G1 X112.31 Y104.00 E509.1915	Infill line start
G1 X127.69 Y104.00 E509.8068	Infill line end
G1 X112.54 Y104.40 E510.4036	Infill line start
G1 X127.46 Y104.40 E511.0003	Infill line end
G1 X112.77 Y104.80 E511.5786	Infill line start
G1 X127.23 Y104.80 E512.1569	Infill line end
G1 X113.00 Y105.20 E512.7167	Infill line start
G1 X127.00 Y105.20 E513.2766	Infill line end
G1 X113.23 Y105.60 E513.8179	Infill line start
G1 X126.77 Y105.60 E514.3593	Infill line end
G1 X113.46 Y106.00 E514.8821	Infill line start
G1 X126.54 Y106.00 E515.4050	Infill line end
G1 X113.70 Y106.40 E515.9094	Infill line start
G1 X126.30 Y106.40 E516.4138	Infill line end
G1 X113.93 Y106.80 E516.8997	Infill line start
G1 X126.07 Y106.80 E517.3856	Infill line end
G1 X114.16 Y107.20 E517.8531	Infill line start
G1 X125.84 Y107.20 E518.3205	Infill line end
G1 X114.39 Y107.60 E518.7695	Infill line start
G1 X125.61 Y107.60 E519.2185	Infill line end
G1 X114.62 Y108.00 E519.6490	Infill line start
G1 X125.38 Y108.00 E520.0795	Infill line end
G1 X114.85 Y108.40 E520.4915	Infill line start
G1 X125.15 Y108.40 E520.9035	Infill line end
G1 X115.08 Y108.80 E521.2971	Infill line start
G1 X124.92 Y108.80 E521.6906	Infill line end
G1 X115.31 Y109.20 E522.0657	Infill line start
G1 X124.69 Y109.20 E522.4407	Infill line end
G1 X115.54 Y109.60 E522.7973	Infill line start
G1 X124.46 Y109.60 E523.1539	Infill line end
G1 X115.77 Y110.00 E523.4920	Infill line start
G1 X124.23 Y110.00 E523.8302	Infill line end
G1 X116.00 Y110.40 E524.1498	Infill line start
G1 X124.00 Y110.40 E524.4695	Infill line end
G1 X116.24 Y110.80 E524.7706	Infill line start
G1 X123.76 Y110.80 E525.0718	Infill line end
G1 X116.47 Y111.20 E525.3545	Infill line start
G1 X123.53 Y111.20 E525.6372	Infill line end
G1 X116.70 Y111.60 E525.9014	Infill line start
G1 X123.30 Y111.60 E526.1656	Infill line end
G1 X116.93 Y112.00 E526.4114	Infill line start
G1 X123.07 Y112.00 E526.6571	Infill line end
G1 X117.16 Y112.40 E526.8844	Infill line start
G1 X122.84 Y112.40 E527.1116	Infill line end
G1 X117.39 Y112.80 E527.3204	Infill line start
G1 X122.61 Y112.80 E527.5292	Infill line end
G1 X117.62 Y113.20 E527.7195	Infill line start
G1 X122.38 Y113.20 E527.9099	Infill line end
G1 X117.85 Y113.60 E528.0817	Infill line start
G1 X122.15 Y113.60 E528.2536	Infill line end
G1 X118.08 Y114.00 E528.4069	Infill line start
G1 X121.92 Y114.00 E528.5603	Infill line end
G1 X118.31 Y114.40 E528.6952	Infill line start
G1 X121.69 Y114.40 E528.8301	Infill line end
G1 X118.54 Y114.80 E528.9465	Infill line start
G1 X121.46 Y114.80 E529.0629	Infill line end
G1 X118.78 Y115.20 E529.1609	Infill line start
G1 X121.22 Y115.20 E529.2588	Infill line end
G1 X119.01 Y115.60 E529.3383	Infill line start
G1 X120.99 Y115.60 E529.4177	Infill line end
G1 X119.24 Y116.00 E529.4787	Infill line start
G1 X120.76 Y116.00 E529.5397	Infill line end
G1 X119.47 Y116.40 E529.5822	Infill line start
G1 X120.53 Y116.40 E529.6247	Infill line end
G1 X119.70 Y116.80 E529.6488	Infill line start
G1 X120.30 Y116.80 E529.6728	Infill line end
	Layer 15
G1 Z3.00 F300	Move to layer height
G1 X110.00 Y100.00 F1500	Move to start
G1 X130.00 Y100.00 E530.4728 F1500	Draw triangle side
G1 X120.00 Y117.32 E531.2728 F1500	Draw triangle side
G1 X110.00 Y100.00 E532.0728 F1500	Draw triangle side
G1 X110.00 Y100.00 E532.8728	Infill line start
G1 X130.00 Y100.00 E533.6728	Infill line end
G1 X110.23 Y100.40 E534.4544	Infill line start
G1 X129.77 Y100.40 E535.2359	Infill line end
G1 X110.46 Y100.80 E535.9989	Infill line start
G1 X129.54 Y100.80 E536.7620	Infill line end
G1 X110.69 Y101.20 E537.5065	Infill line start
G1 X129.31 Y101.20 E538.2511	Infill line end
G1 X110.92 Y101.60 E538.9772	Infill line start
G1 X129.08 Y101.60 E539.7033	Infill line end
G1 X111.15 Y102.00 E540.4109	Infill line start
G1 X128.85 Y102.00 E541.1186	Infill line end
G1 X111.39 Y102.40 E541.8077	Infill line start
G1 X128.61 Y102.40 E542.4969	Infill line end
G1 X111.62 Y102.80 E543.1675	Infill line start
G1 X128.38 Y102.80 E543.8382	Infill line end
G1 X111.85 Y103.20 E544.4904	Infill line start
G1 X128.15 Y103.20 E545.1426	Infill line end
G1 X112.08 Y103.60 E545.7763	Infill line start
G1 X127.92 Y103.60 E546.4101	Infill line end
G1 X112.31 Y104.00 E547.0253	Infill line start
G1 X127.69 Y104.00 E547.6406	Infill line end
G1 X112.54 Y104.40 E548.2373	Infill line start
G1 X127.46 Y104.40 E548.8341	Infill line end
G1 X112.77 Y104.80 E549.4124	Infill line start
G1 X127.23 Y104.80 E549.9907	Infill line end
G1 X113.00 Y105.20 E550.5505	Infill line start
G1 X127.00 Y105.20 E551.1103	Infill line end
G1 X113.23 Y105.60 E551.6517	Infill line start
G1 X126.77 Y105.60 E552.1930	Infill line end
G1 X113.46 Y106.00 E552.7159	Infill line start
G1 X126.54 Y106.00 E553.2388	Infill line end
G1 X113.70 Y106.40 E553.7432	Infill line start
G1 X126.30 Y106.40 E554.2476	Infill line end
G1 X113.93 Y106.80 E554.7335	Infill line start
G1 X126.07 Y106.80 E555.2194	Infill line end
G1 X114.16 Y107.20 E555.6869	Infill line start
G1 X125.84 Y107.20 E556.1543	Infill line end
G1 X114.39 Y107.60 E556.6033	Infill line start
G1 X125.61 Y107.60 E557.0522	Infill line end
G1 X114.62 Y108.00 E557.4827	Infill line start
G1 X125.38 Y108.00 E557.9132	Infill line end
G1 X114.85 Y108.40 E558.3253	Infill line start
G1 X125.15 Y108.40 E558.7373	Infill line end
G1 X115.08 Y108.80 E559.1308	Infill line start
G1 X124.92 Y108.80 E559.5244	Infill line end
G1 X115.31 Y109.20 E559.8994	Infill line start
G1 X124.69 Y109.20 E560.2745	Infill line end
G1 X115.54 Y109.60 E560.6311	Infill line start
G1 X124.46 Y109.60 E560.9877	Infill line end
G1 X115.77 Y110.00 E561.3258	Infill line start
G1 X124.23 Y110.00 E561.6639	Infill line end
G1 X116.00 Y110.40 E561.9836	Infill line start
G1 X124.00 Y110.40 E562.3032	Infill line end
G1 X116.24 Y110.80 E562.6044	Infill line start
G1 X123.76 Y110.80 E562.9056	Infill line end
G1 X116.47 Y111.20 E563.1883	Infill line start
G1 X123.53 Y111.20 E563.4710	Infill line end
G1 X116.70 Y111.60 E563.7352	Infill line start
G1 X123.30 Y111.60 E563.9994	Infill line end
G1 X116.93 Y112.00 E564.2451	Infill line start
G1 X123.07 Y112.00 E564.4909	Infill line end
G1 X117.16 Y112.40 E564.7181	Infill line start
G1 X122.84 Y112.40 E564.9454	Infill line end
G1 X117.39 Y112.80 E565.1542	Infill line start
G1 X122.61 Y112.80 E565.3630	Infill line end
G1 X117.62 Y113.20 E565.5533	Infill line start
G1 X122.38 Y113.20 E565.7436	Infill line end
G1 X117.85 Y113.60 E565.9155	Infill line start
G1 X122.15 Y113.60 E566.0873	Infill line end
G1 X118.08 Y114.00 E566.2407	Infill line start
G1 X121.92 Y114.00 E566.3941	Infill line end
G1 X118.31 Y114.40 E566.5290	Infill line start
G1 X121.69 Y114.40 E566.6638	Infill line end
G1 X118.54 Y114.80 E566.7803	Infill line start
G1 X121.46 Y114.80 E566.8967	Infill line end
G1 X118.78 Y115.20 E566.9946	Infill line start
G1 X121.22 Y115.20 E567.0926	Infill line end
G1 X119.01 Y115.60 E567.1720	Infill line start
G1 X120.99 Y115.60 E567.2515	Infill line end
G1 X119.24 Y116.00 E567.3125	Infill line start
G1 X120.76 Y116.00 E567.3735	Infill line end
G1 X119.47 Y116.40 E567.4160	Infill line start
G1 X120.53 Y116.40 E567.4585	Infill line end
G1 X119.70 Y116.80 E567.4826	Infill line start
G1 X120.30 Y116.80 E567.5066	Infill line end
	Layer 16
G1 Z3.20 F300	Move to layer height
G1 X110.00 Y100.00 F1500	Move to start
G1 X130.00 Y100.00 E568.3066 F1500	Draw triangle side
G1 X120.00 Y117.32 E569.1066 F1500	Draw triangle side
G1 X110.00 Y100.00 E569.9066 F1500	Draw triangle side
G1 X110.00 Y100.00 E570.7066	Infill line start
G1 X130.00 Y100.00 E571.5066	Infill line end
G1 X110.23 Y100.40 E572.2881	Infill line start
G1 X129.77 Y100.40 E573.0696	Infill line end
G1 X110.46 Y100.80 E573.8327	Infill line start
G1 X129.54 Y100.80 E574.5957	Infill line end
G1 X110.69 Y101.20 E575.3403	Infill line start
G1 X129.31 Y101.20 E576.0849	Infill line end
G1 X110.92 Y101.60 E576.8110	Infill line start
G1 X129.08 Y101.60 E577.5371	Infill line end
G1 X111.15 Y102.00 E578.2447	Infill line start
G1 X128.85 Y102.00 E578.9523	Infill line end
G1 X111.39 Y102.40 E579.6415	Infill line start
G1 X128.61 Y102.40 E580.3306	Infill line end
G1 X111.62 Y102.80 E581.0013	Infill line start
G1 X128.38 Y102.80 E581.6720	Infill line end
G1 X111.85 Y103.20 E582.3242	Infill line start
G1 X128.15 Y103.20 E582.9764	Infill line end
G1 X112.08 Y103.60 E583.6101	Infill line start
G1 X127.92 Y103.60 E584.2438	Infill line end
G1 X112.31 Y104.00 E584.8591	Infill line start
G1 X127.69 Y104.00 E585.4743	Infill line end
G1 X112.54 Y104.40 E586.0711	Infill line start
G1 X127.46 Y104.40 E586.6679	Infill line end
G1 X112.77 Y104.80 E587.2462	Infill line start
G1 X127.23 Y104.80 E587.8245	Infill line end
G1 X113.00 Y105.20 E588.3843	Infill line start
G1 X127.00 Y105.20 E588.9441	Infill line end
G1 X113.23 Y105.60 E589.4855	Infill line start
G1 X126.77 Y105.60 E590.0268	Infill line end
G1 X113.46 Y106.00 E590.5497	Infill line start
G1 X126.54 Y106.00 E591.0725	Infill line end
G1 X113.70 Y106.40 E591.5769	Infill line start
G1 X126.30 Y106.40 E592.0813	Infill line end
G1 X113.93 Y106.80 E592.5673	Infill line start
G1 X126.07 Y106.80 E593.0532	Infill line end
G1 X114.16 Y107.20 E593.5206	Infill line start
G1 X125.84 Y107.20 E593.9881	Infill line end
G1 X114.39 Y107.60 E594.4370	Infill line start
G1 X125.61 Y107.60 E594.8860	Infill line end
G1 X114.62 Y108.00 E595.3165	Infill line start
G1 X125.38 Y108.00 E595.7470	Infill line end
G1 X114.85 Y108.40 E596.1590	Infill line start
G1 X125.15 Y108.40 E596.5711	Infill line end
G1 X115.08 Y108.80 E596.9646	Infill line start
G1 X124.92 Y108.80 E597.3581	Infill line end
G1 X115.31 Y109.20 E597.7332	Infill line start
G1 X124.69 Y109.20 E598.1083	Infill line end
G1 X115.54 Y109.60 E598.4649	Infill line start
G1 X124.46 Y109.60 E598.8215	Infill line end
G1 X115.77 Y110.00 E599.1596	Infill line start
G1 X124.23 Y110.00 E599.4977	Infill line end
G1 X116.00 Y110.40 E599.8174	Infill line start
G1 X124.00 Y110.40 E600.1370	Infill line end
G1 X116.24 Y110.80 E600.4382	Infill line start
G1 X123.76 Y110.80 E600.7393	Infill line end
G1 X116.47 Y111.20 E601.0220	Infill line start
G1 X123.53 Y111.20 E601.3047	Infill line end
G1 X116.70 Y111.60 E601.5689	Infill line start
G1 X123.30 Y111.60 E601.8332	Infill line end
G1 X116.93 Y112.00 E602.0789	Infill line start
G1 X123.07 Y112.00 E602.3247	Infill line end
G1 X117.16 Y112.40 E602.5519	Infill line start
G1 X122.84 Y112.40 E602.7792	Infill line end
G1 X117.39 Y112.80 E602.9880	Infill line start
G1 X122.61 Y112.80 E603.1968	Infill line end
G1 X117.62 Y113.20 E603.3871	Infill line start
G1 X122.38 Y113.20 E603.5774	Infill line end
G1 X117.85 Y113.60 E603.7493	Infill line start
G1 X122.15 Y113.60 E603.9211	Infill line end
G1 X118.08 Y114.00 E604.0745	Infill line start
G1 X121.92 Y114.00 E604.2278	Infill line end
G1 X118.31 Y114.40 E604.3627	Infill line start
G1 X121.69 Y114.40 E604.4976	Infill line end
G1 X118.54 Y114.80 E604.6140	Infill line start
G1 X121.46 Y114.80 E604.7305	Infill line end
G1 X118.78 Y115.20 E604.8284	Infill line start
G1 X121.22 Y115.20 E604.9263	Infill line end
G1 X119.01 Y115.60 E605.0058	Infill line start
G1 X120.99 Y115.60 E605.0853	Infill line end
G1 X119.24 Y116.00 E605.1463	Infill line start
G1 X120.76 Y116.00 E605.2073	Infill line end
G1 X119.47 Y116.40 E605.2498	Infill line start
G1 X120.53 Y116.40 E605.2923	Infill line end
G1 X119.70 Y116.80 E605.3163	Infill line start
G1 X120.30 Y116.80 E605.3404	Infill line end
	Layer 17
G1 Z3.40 F300	Move to layer height
G1 X110.00 Y100.00 F1500	Move to start
G1 X130.00 Y100.00 E606.1404 F1500	Draw triangle side
G1 X120.00 Y117.32 E606.9404 F1500	Draw triangle side
G1 X110.00 Y100.00 E607.7404 F1500	Draw triangle side
G1 X110.00 Y100.00 E608.5404	Infill line start
G1 X130.00 Y100.00 E609.3404	Infill line end
G1 X110.23 Y100.40 E610.1219	Infill line start
G1 X129.77 Y100.40 E610.9034	Infill line end
G1 X110.46 Y100.80 E611.6665	Infill line start
G1 X129.54 Y100.80 E612.4295	Infill line end
G1 X110.69 Y101.20 E613.1741	Infill line start
G1 X129.31 Y101.20 E613.9187	Infill line end
G1 X110.92 Y101.60 E614.6448	Infill line start
G1 X129.08 Y101.60 E615.3709	Infill line end
G1 X111.15 Y102.00 E616.0785	Infill line start
G1 X128.85 Y102.00 E616.7861	Infill line end
G1 X111.39 Y102.40 E617.4753	Infill line start
G1 X128.61 Y102.40 E618.1644	Infill line end
G1 X111.62 Y102.80 E618.8351	Infill line start
G1 X128.38 Y102.80 E619.5058	Infill line end
G1 X111.85 Y103.20 E620.1580	Infill line start
G1 X128.15 Y103.20 E620.8102	Infill line end
G1 X112.08 Y103.60 E621.4439	Infill line start
G1 X127.92 Y103.60 E622.0776	Infill line end
G1 X112.31 Y104.00 E622.6929	Infill line start
G1 X127.69 Y104.00 E623.3081	Infill line end
G1 X112.54 Y104.40 E623.9049	Infill line start
G1 X127.46 Y104.40 E624.5016	Infill line end
G1 X112.77 Y104.80 E625.0799	Infill line start
G1 X127.23 Y104.80 E625.6582	Infill line end
G1 X113.00 Y105.20 E626.2181	Infill line start
G1 X127.00 Y105.20 E626.7779	Infill line end
G1 X113.23 Y105.60 E627.3192	Infill line start
G1 X126.77 Y105.60 E627.8606	Infill line end
G1 X113.46 Y106.00 E628.3834	Infill line start
G1 X126.54 Y106.00 E628.9063	Infill line end
G1 X113.70 Y106.40 E629.4107	Infill line start
G1 X126.30 Y106.40 E629.9151	Infill line end
G1 X113.93 Y106.80 E630.4010	Infill line start
G1 X126.07 Y106.80 E630.8870	Infill line end
G1 X114.16 Y107.20 E631.3544	Infill line start
G1 X125.84 Y107.20 E631.8219	Infill line end
G1 X114.39 Y107.60 E632.2708	Infill line start
G1 X125.61 Y107.60 E632.7198	Infill line end
G1 X114.62 Y108.00 E633.1503	Infill line start
G1 X125.38 Y108.00 E633.5808	Infill line end
G1 X114.85 Y108.40 E633.9928	Infill line start
G1 X125.15 Y108.40 E634.4048	Infill line end
G1 X115.08 Y108.80 E634.7984	Infill line start
G1 X124.92 Y108.80 E635.1919	Infill line end
G1 X115.31 Y109.20 E635.5670	Infill line start
G1 X124.69 Y109.20 E635.9421	Infill line end
G1 X115.54 Y109.60 E636.2987	Infill line start
G1 X124.46 Y109.60 E636.6552	Infill line end
G1 X115.77 Y110.00 E636.9934	Infill line start
G1 X124.23 Y110.00 E637.3315	Infill line end
G1 X116.00 Y110.40 E637.6511	Infill line start
G1 X124.00 Y110.40 E637.9708	Infill line end
G1 X116.24 Y110.80 E638.2719	Infill line start
G1 X123.76 Y110.80 E638.5731	Infill line end
G1 X116.47 Y111.20 E638.8558	Infill line start
G1 X123.53 Y111.20 E639.1385	Infill line end
G1 X116.70 Y111.60 E639.4027	Infill line start
G1 X123.30 Y111.60 E639.6669	Infill line end
G1 X116.93 Y112.00 E639.9127	Infill line start
G1 X123.07 Y112.00 E640.1584	Infill line end
G1 X117.16 Y112.40 E640.3857	Infill line start
G1 X122.84 Y112.40 E640.6130	Infill line end
G1 X117.39 Y112.80 E640.8218	Infill line start
G1 X122.61 Y112.80 E641.0306	Infill line end
G1 X117.62 Y113.20 E641.2209	Infill line start
G1 X122.38 Y113.20 E641.4112	Infill line end
G1 X117.85 Y113.60 E641.5830	Infill line start
G1 X122.15 Y113.60 E641.7549	Infill line end
G1 X118.08 Y114.00 E641.9082	Infill line start
G1 X121.92 Y114.00 E642.0616	Infill line end
G1 X118.31 Y114.40 E642.1965	Infill line start
G1 X121.69 Y114.40 E642.3314	Infill line end
G1 X118.54 Y114.80 E642.4478	Infill line start
G1 X121.46 Y114.80 E642.5642	Infill line end
G1 X118.78 Y115.20 E642.6622	Infill line start
G1 X121.22 Y115.20 E642.7601	Infill line end
G1 X119.01 Y115.60 E642.8396	Infill line start
G1 X120.99 Y115.60 E642.9190	Infill line end
G1 X119.24 Y116.00 E642.9800	Infill line start
G1 X120.76 Y116.00 E643.0410	Infill line end
G1 X119.47 Y116.40 E643.0835	Infill line start
G1 X120.53 Y116.40 E643.1261	Infill line end
G1 X119.70 Y116.80 E643.1501	Infill line start
G1 X120.30 Y116.80 E643.1741	Infill line end
	Layer 18
G1 Z3.60 F300	Move to layer height
G1 X110.00 Y100.00 F1500	Move to start
G1 X130.00 Y100.00 E643.9741 F1500	Draw triangle side
G1 X120.00 Y117.32 E644.7741 F1500	Draw triangle side
G1 X110.00 Y100.00 E645.5741 F1500	Draw triangle side
G1 X110.00 Y100.00 E646.3741	Infill line start
G1 X130.00 Y100.00 E647.1741	Infill line end
G1 X110.23 Y100.40 E647.9557	Infill line start
G1 X129.77 Y100.40 E648.7372	Infill line end
G1 X110.46 Y100.80 E649.5002	Infill line start
G1 X129.54 Y100.80 E650.2633	Infill line end
G1 X110.69 Y101.20 E651.0079	Infill line start
G1 X129.31 Y101.20 E651.7524	Infill line end
G1 X110.92 Y101.60 E652.4785	Infill line start
G1 X129.08 Y101.60 E653.2046	Infill line end
G1 X111.15 Y102.00 E653.9123	Infill line start
G1 X128.85 Y102.00 E654.6199	Infill line end
G1 X111.39 Y102.40 E655.3090	Infill line start
G1 X128.61 Y102.40 E655.9982	Infill line end
G1 X111.62 Y102.80 E656.6689	Infill line start
G1 X128.38 Y102.80 E657.3395	Infill line end
G1 X111.85 Y103.20 E657.9917	Infill line start
G1 X128.15 Y103.20 E658.6439	Infill line end
G1 X112.08 Y103.60 E659.2777	Infill line start
G1 X127.92 Y103.60 E659.9114	Infill line end
G1 X112.31 Y104.00 E660.5266	Infill line start
G1 X127.69 Y104.00 E661.1419	Infill line end
G1 X112.54 Y104.40 E661.7386	Infill line start
G1 X127.46 Y104.40 E662.3354	Infill line end
G1 X112.77 Y104.80 E662.9137	Infill line start
G1 X127.23 Y104.80 E663.4920	Infill line end
G1 X113.00 Y105.20 E664.0518	Infill line start
G1 X127.00 Y105.20 E664.6117	Infill line end
G1 X113.23 Y105.60 E665.1530	Infill line start
G1 X126.77 Y105.60 E665.6944	Infill line end
G1 X113.46 Y106.00 E666.2172	Infill line start
G1 X126.54 Y106.00 E666.7401	Infill line end
G1 X113.70 Y106.40 E667.2445	Infill line start
G1 X126.30 Y106.40 E667.7489	Infill line end
G1 X113.93 Y106.80 E668.2348	Infill line start
G1 X126.07 Y106.80 E668.7207	Infill line end
G1 X114.16 Y107.20 E669.1882	Infill line start
G1 X125.84 Y107.20 E669.6556	Infill line end
G1 X114.39 Y107.60 E670.1046	Infill line start
G1 X125.61 Y107.60 E670.5536	Infill line end
G1 X114.62 Y108.00 E670.9841	Infill line start
G1 X125.38 Y108.00 E671.4146	Infill line end
G1 X114.85 Y108.40 E671.8266	Infill line start
G1 X125.15 Y108.40 E672.2386	Infill line end
G1 X115.08 Y108.80 E672.6321	Infill line start
G1 X124.92 Y108.80 E673.0257	Infill line end
G1 X115.31 Y109.20 E673.4008	Infill line start
G1 X124.69 Y109.20 E673.7758	Infill line end
G1 X115.54 Y109.60 E674.1324	Infill line start
G1 X124.46 Y109.60 E674.4890	Infill line end
G1 X115.77 Y110.00 E674.8271	Infill line start
G1 X124.23 Y110.00 E675.1653	Infill line end
G1 X116.00 Y110.40 E675.4849	Infill line start
G1 X124.00 Y110.40 E675.8045	Infill line end
G1 X116.24 Y110.80 E676.1057	Infill line start
G1 X123.76 Y110.80 E676.4069	Infill line end
G1 X116.47 Y111.20 E676.6896	Infill line start
G1 X123.53 Y111.20 E676.9723	Infill line end
G1 X116.70 Y111.60 E677.2365	Infill line start
G1 X123.30 Y111.60 E677.5007	Infill line end
G1 X116.93 Y112.00 E677.7465	Infill line start
G1 X123.07 Y112.00 E677.9922	Infill line end
G1 X117.16 Y112.40 E678.2195	Infill line start
G1 X122.84 Y112.40 E678.4467	Infill line end
G1 X117.39 Y112.80 E678.6555	Infill line start
G1 X122.61 Y112.80 E678.8643	Infill line end
G1 X117.62 Y113.20 E679.0546	Infill line start
G1 X122.38 Y113.20 E679.2450	Infill line end
G1 X117.85 Y113.60 E679.4168	Infill line start
G1 X122.15 Y113.60 E679.5886	Infill line end
G1 X118.08 Y114.00 E679.7420	Infill line start
G1 X121.92 Y114.00 E679.8954	Infill line end
G1 X118.31 Y114.40 E680.0303	Infill line start
G1 X121.69 Y114.40 E680.1652	Infill line end
G1 X118.54 Y114.80 E680.2816	Infill line start
G1 X121.46 Y114.80 E680.3980	Infill line end
G1 X118.78 Y115.20 E680.4959	Infill line start
G1 X121.22 Y115.20 E680.5939	Infill line end
G1 X119.01 Y115.60 E680.6734	Infill line start
G1 X120.99 Y115.60 E680.7528	Infill line end
G1 X119.24 Y116.00 E680.8138	Infill line start
G1 X120.76 Y116.00 E680.8748	Infill line end
G1 X119.47 Y116.40 E680.9173	Infill line start
G1 X120.53 Y116.40 E680.9598	Infill line end
G1 X119.70 Y116.80 E680.9839	Infill line start
G1 X120.30 Y116.80 E681.0079	Infill line end
	Layer 19
G1 Z3.80 F300	Move to layer height
G1 X110.00 Y100.00 F1500	Move to start
G1 X130.00 Y100.00 E681.8079 F1500	Draw triangle side
G1 X120.00 Y117.32 E682.6079 F1500	Draw triangle side
G1 X110.00 Y100.00 E683.4079 F1500	Draw triangle side
G1 X110.00 Y100.00 E684.2079	Infill line start
G1 X130.00 Y100.00 E685.0079	Infill line end
G1 X110.23 Y100.40 E685.7894	Infill line start
G1 X129.77 Y100.40 E686.5710	Infill line end
G1 X110.46 Y100.80 E687.3340	Infill line start
G1 X129.54 Y100.80 E688.0971	Infill line end
G1 X110.69 Y101.20 E688.8416	Infill line start
G1 X129.31 Y101.20 E689.5862	Infill line end
G1 X110.92 Y101.60 E690.3123	Infill line start
G1 X129.08 Y101.60 E691.0384	Infill line end
G1 X111.15 Y102.00 E691.7460	Infill line start
G1 X128.85 Y102.00 E692.4537	Infill line end
G1 X111.39 Y102.40 E693.1428	Infill line start
G1 X128.61 Y102.40 E693.8320	Infill line end
G1 X111.62 Y102.80 E694.5026	Infill line start
G1 X128.38 Y102.80 E695.1733	Infill line end
G1 X111.85 Y103.20 E695.8255	Infill line start
G1 X128.15 Y103.20 E696.4777	Infill line end
G1 X112.08 Y103.60 E697.1114	Infill line start
G1 X127.92 Y103.60 E697.7451	Infill line end
G1 X112.31 Y104.00 E698.3604	Infill line start
G1 X127.69 Y104.00 E698.9756	Infill line end
G1 X112.54 Y104.40 E699.5724	Infill line start
G1 X127.46 Y104.40 E700.1692	Infill line end
G1 X112.77 Y104.80 E700.7475	Infill line start
G1 X127.23 Y104.80 E701.3258	Infill line end
G1 X113.00 Y105.20 E701.8856	Infill line start
G1 X127.00 Y105.20 E702.4454	Infill line end
G1 X113.23 Y105.60 E702.9868	Infill line start
G1 X126.77 Y105.60 E703.5281	Infill line end
G1 X113.46 Y106.00 E704.0510	Infill line start
G1 X126.54 Y106.00 E704.5739	Infill line end
G1 X113.70 Y106.40 E705.0783	Infill line start
G1 X126.30 Y106.40 E705.5827	Infill line end
G1 X113.93 Y106.80 E706.0686	Infill line start
G1 X126.07 Y106.80 E706.5545	Infill line end
G1 X114.16 Y107.20 E707.0220	Infill line start
G1 X125.84 Y107.20 E707.4894	Infill line end
G1 X114.39 Y107.60 E707.9384	Infill line start
G1 X125.61 Y107.60 E708.3873	Infill line end
G1 X114.62 Y108.00 E708.8178	Infill line start
G1 X125.38 Y108.00 E709.2483	Infill line end
G1 X114.85 Y108.40 E709.6604	Infill line start
G1 X125.15 Y108.40 E710.0724	Infill line end
G1 X115.08 Y108.80 E710.4659	Infill line start
G1 X124.92 Y108.80 E710.8595	Infill line end
G1 X115.31 Y109.20 E711.2345	Infill line start
G1 X124.69 Y109.20 E711.6096	Infill line end
G1 X115.54 Y109.60 E711.9662	Infill line start
G1 X124.46 Y109.60 E712.3228	Infill line end
G1 X115.77 Y110.00 E712.6609	Infill line start
G1 X124.23 Y110.00 E712.9990	Infill line end
G1 X116.00 Y110.40 E713.3187	Infill line start
G1 X124.00 Y110.40 E713.6383	Infill line end
G1 X116.24 Y110.80 E713.9395	Infill line start
G1 X123.76 Y110.80 E714.2407	Infill line end
G1 X116.47 Y111.20 E714.5234	Infill line start
G1 X123.53 Y111.20 E714.8060	Infill line end
G1 X116.70 Y111.60 E715.0703	Infill line start
G1 X123.30 Y111.60 E715.3345	Infill line end
G1 X116.93 Y112.00 E715.5802	Infill line start
G1 X123.07 Y112.00 E715.8260	Infill line end
G1 X117.16 Y112.40 E716.0532	Infill line start
G1 X122.84 Y112.40 E716.2805	Infill line end
G1 X117.39 Y112.80 E716.4893	Infill line start
G1 X122.61 Y112.80 E716.6981	Infill line end
G1 X117.62 Y113.20 E716.8884	Infill line start
G1 X122.38 Y113.20 E717.0787	Infill line end
G1 X117.85 Y113.60 E717.2506	Infill line start
G1 X122.15 Y113.60 E717.4224	Infill line end
G1 X118.08 Y114.00 E717.5758	Infill line start
G1 X121.92 Y114.00 E717.7292	Infill line end
G1 X118.31 Y114.40 E717.8640	Infill line start
G1 X121.69 Y114.40 E717.9989	Infill line end
G1 X118.54 Y114.80 E718.1154	Infill line start
G1 X121.46 Y114.80 E718.2318	Infill line end
G1 X118.78 Y115.20 E718.3297	Infill line start
G1 X121.22 Y115.20 E718.4277	Infill line end
G1 X119.01 Y115.60 E718.5071	Infill line start
G1 X120.99 Y115.60 E718.5866	Infill line end
G1 X119.24 Y116.00 E718.6476	Infill line start
G1 X120.76 Y116.00 E718.7086	Infill line end
G1 X119.47 Y116.40 E718.7511	Infill line start
G1 X120.53 Y116.40 E718.7936	Infill line end
G1 X119.70 Y116.80 E718.8177	Infill line start
G1 X120.30 Y116.80 E718.8417	Infill line end
	Layer 20
G1 Z4.00 F300	Move to layer height
G1 X110.00 Y100.00 F1500	Move to start
G1 X130.00 Y100.00 E719.6417 F1500	Draw triangle side
G1 X120.00 Y117.32 E720.4417 F1500	Draw triangle side
G1 X110.00 Y100.00 E721.2417 F1500	Draw triangle side
G1 X110.00 Y100.00 E722.0417	Infill line start
G1 X130.00 Y100.00 E722.8417	Infill line end
G1 X110.23 Y100.40 E723.6232	Infill line start
G1 X129.77 Y100.40 E724.4047	Infill line end
G1 X110.46 Y100.80 E725.1678	Infill line start
G1 X129.54 Y100.80 E725.9308	Infill line end
G1 X110.69 Y101.20 E726.6754	Infill line start
G1 X129.31 Y101.20 E727.4200	Infill line end
G1 X110.92 Y101.60 E728.1461	Infill line start
G1 X129.08 Y101.60 E728.8722	Infill line end
G1 X111.15 Y102.00 E729.5798	Infill line start
G1 X128.85 Y102.00 E730.2874	Infill line end
G1 X111.39 Y102.40 E730.9766	Infill line start
G1 X128.61 Y102.40 E731.6657	Infill line end
G1 X111.62 Y102.80 E732.3364	Infill line start
G1 X128.38 Y102.80 E733.0071	Infill line end
G1 X111.85 Y103.20 E733.6593	Infill line start
G1 X128.15 Y103.20 E734.3115	Infill line end
G1 X112.08 Y103.60 E734.9452	Infill line start
G1 X127.92 Y103.60 E735.5789	Infill line end
G1 X112.31 Y104.00 E736.1942	Infill line start
G1 X127.69 Y104.00 E736.8094	Infill line end
G1 X112.54 Y104.40 E737.4062	Infill line start
G1 X127.46 Y104.40 E738.0030	Infill line end
G1 X112.77 Y104.80 E738.5813	Infill line start
G1 X127.23 Y104.80 E739.1596	Infill line end
G1 X113.00 Y105.20 E739.7194	Infill line start
G1 X127.00 Y105.20 E740.2792	Infill line end
G1 X113.23 Y105.60 E740.8206	Infill line start
G1 X126.77 Y105.60 E741.3619	Infill line end
G1 X113.46 Y106.00 E741.8848	Infill line start
G1 X126.54 Y106.00 E742.4076	Infill line end
G1 X113.70 Y106.40 E742.9120	Infill line start
G1 X126.30 Y106.40 E743.4164	Infill line end
G1 X113.93 Y106.80 E743.9024	Infill line start
G1 X126.07 Y106.80 E744.3883	Infill line end
G1 X114.16 Y107.20 E744.8557	Infill line start
G1 X125.84 Y107.20 E745.3232	Infill line end
G1 X114.39 Y107.60 E745.7721	Infill line start
G1 X125.61 Y107.60 E746.2211	Infill line end
G1 X114.62 Y108.00 E746.6516	Infill line start
G1 X125.38 Y108.00 E747.0821	Infill line end
G1 X114.85 Y108.40 E747.4941	Infill line start
G1 X125.15 Y108.40 E747.9061	Infill line end
G1 X115.08 Y108.80 E748.2997	Infill line start
G1 X124.92 Y108.80 E748.6932	Infill line end
G1 X115.31 Y109.20 E749.0683	Infill line start
G1 X124.69 Y109.20 E749.4434	Infill line end
G1 X115.54 Y109.60 E749.8000	Infill line start
G1 X124.46 Y109.60 E750.1566	Infill line end
G1 X115.77 Y110.00 E750.4947	Infill line start
G1 X124.23 Y110.00 E750.8328	Infill line end
G1 X116.00 Y110.40 E751.1525	Infill line start
G1 X124.00 Y110.40 E751.4721	Infill line end
G1 X116.24 Y110.80 E751.7733	Infill line start
G1 X123.76 Y110.80 E752.0744	Infill line end
G1 X116.47 Y111.20 E752.3571	Infill line start
G1 X123.53 Y111.20 E752.6398	Infill line end
G1 X116.70 Y111.60 E752.9040	Infill line start
G1 X123.30 Y111.60 E753.1683	Infill line end
G1 X116.93 Y112.00 E753.4140	Infill line start
G1 X123.07 Y112.00 E753.6597	Infill line end
G1 X117.16 Y112.40 E753.8870	Infill line start
G1 X122.84 Y112.40 E754.1143	Infill line end
G1 X117.39 Y112.80 E754.3231	Infill line start
G1 X122.61 Y112.80 E754.5319	Infill line end
G1 X117.62 Y113.20 E754.7222	Infill line start
G1 X122.38 Y113.20 E754.9125	Infill line end
G1 X117.85 Y113.60 E755.0844	Infill line start
G1 X122.15 Y113.60 E755.2562	Infill line end
G1 X118.08 Y114.00 E755.4096	Infill line start
G1 X121.92 Y114.00 E755.5629	Infill line end
G1 X118.31 Y114.40 E755.6978	Infill line start
G1 X121.69 Y114.40 E755.8327	Infill line end
G1 X118.54 Y114.80 E755.9491	Infill line start
G1 X121.46 Y114.80 E756.0655	Infill line end
G1 X118.78 Y115.20 E756.1635	Infill line start
G1 X121.22 Y115.20 E756.2614	Infill line end
G1 X119.01 Y115.60 E756.3409	Infill line start
G1 X120.99 Y115.60 E756.4204	Infill line end
G1 X119.24 Y116.00 E756.4814	Infill line start
G1 X120.76 Y116.00 E756.5423	Infill line end
G1 X119.47 Y116.40 E756.5849	Infill line start
G1 X120.53 Y116.40 E756.6274	Infill line end
G1 X119.70 Y116.80 E756.6514	Infill line start
G1 X120.30 Y116.80 E756.6755	Infill line end
	Layer 21
G1 Z4.20 F300	Move to layer height
G1 X110.00 Y100.00 F1500	Move to start
G1 X130.00 Y100.00 E757.4755 F1500	Draw triangle side
G1 X120.00 Y117.32 E758.2755 F1500	Draw triangle side
G1 X110.00 Y100.00 E759.0755 F1500	Draw triangle side
G1 X110.00 Y100.00 E759.8755	Infill line start
G1 X130.00 Y100.00 E760.6755	Infill line end
G1 X110.23 Y100.40 E761.4570	Infill line start
G1 X129.77 Y100.40 E762.2385	Infill line end
G1 X110.46 Y100.80 E763.0016	Infill line start
G1 X129.54 Y100.80 E763.7646	Infill line end
G1 X110.69 Y101.20 E764.5092	Infill line start
G1 X129.31 Y101.20 E765.2538	Infill line end
G1 X110.92 Y101.60 E765.9799	Infill line start
G1 X129.08 Y101.60 E766.7060	Infill line end
G1 X111.15 Y102.00 E767.4136	Infill line start
G1 X128.85 Y102.00 E768.1212	Infill line end
G1 X111.39 Y102.40 E768.8104	Infill line start
G1 X128.61 Y102.40 E769.4995	Infill line end
G1 X111.62 Y102.80 E770.1702	Infill line start
G1 X128.38 Y102.80 E770.8409	Infill line end
G1 X111.85 Y103.20 E771.4931	Infill line start
G1 X128.15 Y103.20 E772.1452	Infill line end
G1 X112.08 Y103.60 E772.7790	Infill line start
G1 X127.92 Y103.60 E773.4127	Infill line end
G1 X112.31 Y104.00 E774.0279	Infill line start
G1 X127.69 Y104.00 E774.6432	Infill line end
G1 X112.54 Y104.40 E775.2400	Infill line start
G1 X127.46 Y104.40 E775.8367	Infill line end
G1 X112.77 Y104.80 E776.4150	Infill line start
G1 X127.23 Y104.80 E776.9933	Infill line end
G1 X113.00 Y105.20 E777.5532	Infill line start
G1 X127.00 Y105.20 E778.1130	Infill line end
G1 X113.23 Y105.60 E778.6543	Infill line start
G1 X126.77 Y105.60 E779.1957	Infill line end
G1 X113.46 Y106.00 E779.7185	Infill line start
G1 X126.54 Y106.00 E780.2414	Infill line end
G1 X113.70 Y106.40 E780.7458	Infill line start
G1 X126.30 Y106.40 E781.2502	Infill line end
G1 X113.93 Y106.80 E781.7361	Infill line start
G1 X126.07 Y106.80 E782.2221	Infill line end
G1 X114.16 Y107.20 E782.6895	Infill line start
G1 X125.84 Y107.20 E783.1569	Infill line end
G1 X114.39 Y107.60 E783.6059	Infill line start
G1 X125.61 Y107.60 E784.0549	Infill line end
G1 X114.62 Y108.00 E784.4854	Infill line start
G1 X125.38 Y108.00 E784.9159	Infill line end
G1 X114.85 Y108.40 E785.3279	Infill line start
G1 X125.15 Y108.40 E785.7399	Infill line end
G1 X115.08 Y108.80 E786.1335	Infill line start
G1 X124.92 Y108.80 E786.5270	Infill line end
G1 X115.31 Y109.20 E786.9021	Infill line start
G1 X124.69 Y109.20 E787.2771	Infill line end
G1 X115.54 Y109.60 E787.6337	Infill line start
G1 X124.46 Y109.60 E787.9903	Infill line end
G1 X115.77 Y110.00 E788.3285	Infill line start
G1 X124.23 Y110.00 E788.6666	Infill line end
G1 X116.00 Y110.40 E788.9862	Infill line start
G1 X124.00 Y110.40 E789.3059	Infill line end
G1 X116.24 Y110.80 E789.6070	Infill line start
G1 X123.76 Y110.80 E789.9082	Infill line end
G1 X116.47 Y111.20 E790.1909	Infill line start
G1 X123.53 Y111.20 E790.4736	Infill line end
G1 X116.70 Y111.60 E790.7378	Infill line start
G1 X123.30 Y111.60 E791.0020	Infill line end
G1 X116.93 Y112.00 E791.2478	Infill line start
G1 X123.07 Y112.00 E791.4935	Infill line end
G1 X117.16 Y112.40 E791.7208	Infill line start
G1 X122.84 Y112.40 E791.9481	Infill line end
G1 X117.39 Y112.80 E792.1569	Infill line start
G1 X122.61 Y112.80 E792.3656	Infill line end
G1 X117.62 Y113.20 E792.5560	Infill line start
G1 X122.38 Y113.20 E792.7463	Infill line end
G1 X117.85 Y113.60 E792.9181	Infill line start
G1 X122.15 Y113.60 E793.0900	Infill line end
G1 X118.08 Y114.00 E793.2433	Infill line start
G1 X121.92 Y114.00 E793.3967	Infill line end
G1 X118.31 Y114.40 E793.5316	Infill line start
G1 X121.69 Y114.40 E793.6665	Infill line end
G1 X118.54 Y114.80 E793.7829	Infill line start
G1 X121.46 Y114.80 E793.8993	Infill line end
G1 X118.78 Y115.20 E793.9973	Infill line start
G1 X121.22 Y115.20 E794.0952	Infill line end
G1 X119.01 Y115.60 E794.1747	Infill line start
G1 X120.99 Y115.60 E794.2541	Infill line end
G1 X119.24 Y116.00 E794.3151	Infill line start
G1 X120.76 Y116.00 E794.3761	Infill line end
G1 X119.47 Y116.40 E794.4186	Infill line start
G1 X120.53 Y116.40 E794.4612	Infill line end
G1 X119.70 Y116.80 E794.4852	Infill line start
G1 X120.30 Y116.80 E794.5092	Infill line end
	Layer 22
G1 Z4.40 F300	Move to layer height
G1 X110.00 Y100.00 F1500	Move to start
G1 X130.00 Y100.00 E795.3092 F1500	Draw triangle side
G1 X120.00 Y117.32 E796.1092 F1500	Draw triangle side
G1 X110.00 Y100.00 E796.9092 F1500	Draw triangle side
G1 X110.00 Y100.00 E797.7092	Infill line start
G1 X130.00 Y100.00 E798.5092	Infill line end
G1 X110.23 Y100.40 E799.2908	Infill line start
G1 X129.77 Y100.40 E800.0723	Infill line end
G1 X110.46 Y100.80 E800.8353	Infill line start
G1 X129.54 Y100.80 E801.5984	Infill line end
G1 X110.69 Y101.20 E802.3430	Infill line start
G1 X129.31 Y101.20 E803.0875	Infill line end
G1 X110.92 Y101.60 E803.8136	Infill line start
G1 X129.08 Y101.60 E804.5397	Infill line end
G1 X111.15 Y102.00 E805.2474	Infill line start
G1 X128.85 Y102.00 E805.9550	Infill line end
G1 X111.39 Y102.40 E806.6441	Infill line start
G1 X128.61 Y102.40 E807.3333	Infill line end
G1 X111.62 Y102.80 E808.0040	Infill line start
G1 X128.38 Y102.80 E808.6746	Infill line end
G1 X111.85 Y103.20 E809.3268	Infill line start
G1 X128.15 Y103.20 E809.9790	Infill line end
G1 X112.08 Y103.60 E810.6127	Infill line start
G1 X127.92 Y103.60 E811.2465	Infill line end
G1 X112.31 Y104.00 E811.8617	Infill line start
G1 X127.69 Y104.00 E812.4770	Infill line end
G1 X112.54 Y104.40 E813.0737	Infill line start
G1 X127.46 Y104.40 E813.6705	Infill line end
G1 X112.77 Y104.80 E814.2488	Infill line start
G1 X127.23 Y104.80 E814.8271	Infill line end
G1 X113.00 Y105.20 E815.3869	Infill line start
G1 X127.00 Y105.20 E815.9468	Infill line end
G1 X113.23 Y105.60 E816.4881	Infill line start
G1 X126.77 Y105.60 E817.0294	Infill line end
G1 X113.46 Y106.00 E817.5523	Infill line start
G1 X126.54 Y106.00 E818.0752	Infill line end
G1 X113.70 Y106.40 E818.5796	Infill line start
G1 X126.30 Y106.40 E819.0840	Infill line end
G1 X113.93 Y106.80 E819.5699	Infill line start
G1 X126.07 Y106.80 E820.0558	Infill line end
G1 X114.16 Y107.20 E820.5233	Infill line start
G1 X125.84 Y107.20 E820.9907	Infill line end
G1 X114.39 Y107.60 E821.4397	Infill line start
G1 X125.61 Y107.60 E821.8887	Infill line end
G1 X114.62 Y108.00 E822.3192	Infill line start
G1 X125.38 Y108.00 E822.7497	Infill line end
G1 X114.85 Y108.40 E823.1617	Infill line start
G1 X125.15 Y108.40 E823.5737	Infill line end
G1 X115.08 Y108.80 E823.9672	Infill line start
G1 X124.92 Y108.80 E824.3608	Infill line end
G1 X115.31 Y109.20 E824.7359	Infill line start
G1 X124.69 Y109.20 E825.1109	Infill line end
G1 X115.54 Y109.60 E825.4675	Infill line start
G1 X124.46 Y109.60 E825.8241	Infill line end
G1 X115.77 Y110.00 E826.1622	Infill line start
G1 X124.23 Y110.00 E826.5004	Infill line end
G1 X116.00 Y110.40 E826.8200	Infill line start
G1 X124.00 Y110.40 E827.1396	Infill line end
G1 X116.24 Y110.80 E827.4408	Infill line start
G1 X123.76 Y110.80 E827.7420	Infill line end
G1 X116.47 Y111.20 E828.0247	Infill line start
G1 X123.53 Y111.20 E828.3074	Infill line end
G1 X116.70 Y111.60 E828.5716	Infill line start
G1 X123.30 Y111.60 E828.8358	Infill line end
G1 X116.93 Y112.00 E829.0816	Infill line start
G1 X123.07 Y112.00 E829.3273	Infill line end
[truncated: 7,200 more rows]
