# Supplementary material for: Hybrid reasoning for perception, explanation, and autonomous action in manufacturing
Source: Nat Commun. 2026 May 18;17:6589. doi: 10.1038/s41467-026-72378-9 (PMC13381764; doi:10.1038/s41467-026-72378-9)
Supplement: Supplementary file 3 — Supplementary Files [file 41467_2026_72378_MOESM3_ESM.zip › supplementary-files/geometries/helix.gcode]

	Layer 1
G1 Z0.20 F300	Move to layer height
G1 X112.50 Y95.00 F1500	Move to start of rectangle
G1 X117.50 Y95.00 E0.2000 F1500	Draw rectangle side
G1 X117.50 Y105.00 E0.6000 F1500	Draw rectangle side
G1 X112.50 Y105.00 E0.8000 F1500	Draw rectangle side
G1 X112.50 Y95.00 E1.2000 F1500	Draw rectangle side
G1 X117.50 Y95.00 E1.4000	Infill line start
G1 X112.50 Y95.00 E1.6000	Infill line end
G1 X117.50 Y95.40 E1.8000	Infill line start
G1 X112.50 Y95.40 E2.0000	Infill line end
G1 X117.50 Y95.80 E2.2000	Infill line start
G1 X112.50 Y95.80 E2.4000	Infill line end
G1 X117.50 Y96.20 E2.6000	Infill line start
G1 X112.50 Y96.20 E2.8000	Infill line end
G1 X117.50 Y96.60 E3.0000	Infill line start
G1 X112.50 Y96.60 E3.2000	Infill line end
G1 X117.50 Y97.00 E3.4000	Infill line start
G1 X112.50 Y97.00 E3.6000	Infill line end
G1 X117.50 Y97.40 E3.8000	Infill line start
G1 X112.50 Y97.40 E4.0000	Infill line end
G1 X117.50 Y97.80 E4.2000	Infill line start
G1 X112.50 Y97.80 E4.4000	Infill line end
G1 X117.50 Y98.20 E4.6000	Infill line start
G1 X112.50 Y98.20 E4.8000	Infill line end
G1 X117.50 Y98.60 E5.0000	Infill line start
G1 X112.50 Y98.60 E5.2000	Infill line end
G1 X117.50 Y99.00 E5.4000	Infill line start
G1 X112.50 Y99.00 E5.6000	Infill line end
G1 X117.50 Y99.40 E5.8000	Infill line start
G1 X112.50 Y99.40 E6.0000	Infill line end
G1 X117.50 Y99.80 E6.2000	Infill line start
G1 X112.50 Y99.80 E6.4000	Infill line end
G1 X117.50 Y100.20 E6.6000	Infill line start
G1 X112.50 Y100.20 E6.8000	Infill line end
G1 X117.50 Y100.60 E7.0000	Infill line start
G1 X112.50 Y100.60 E7.2000	Infill line end
G1 X117.50 Y101.00 E7.4000	Infill line start
G1 X112.50 Y101.00 E7.6000	Infill line end
G1 X117.50 Y101.40 E7.8000	Infill line start
G1 X112.50 Y101.40 E8.0000	Infill line end
G1 X117.50 Y101.80 E8.2000	Infill line start
G1 X112.50 Y101.80 E8.4000	Infill line end
G1 X117.50 Y102.20 E8.6000	Infill line start
G1 X112.50 Y102.20 E8.8000	Infill line end
G1 X117.50 Y102.60 E9.0000	Infill line start
G1 X112.50 Y102.60 E9.2000	Infill line end
G1 X117.50 Y103.00 E9.4000	Infill line start
G1 X112.50 Y103.00 E9.6000	Infill line end
G1 X117.50 Y103.40 E9.8000	Infill line start
G1 X112.50 Y103.40 E10.0000	Infill line end
G1 X117.50 Y103.80 E10.2000	Infill line start
G1 X112.50 Y103.80 E10.4000	Infill line end
G1 X117.50 Y104.20 E10.6000	Infill line start
G1 X112.50 Y104.20 E10.8000	Infill line end
G1 X117.50 Y104.60 E11.0000	Infill line start
G1 X112.50 Y104.60 E11.2000	Infill line end
	Layer 2
G1 Z0.40 F300	Move to layer height
G1 X113.11 Y95.35 F1500	Move to start of rectangle
G1 X118.07 Y95.98 E11.4000 F1500	Draw rectangle side
G1 X116.81 Y105.90 E11.8000 F1500	Draw rectangle side
G1 X111.85 Y105.27 E12.0000 F1500	Draw rectangle side
G1 X113.11 Y95.35 E12.4000 F1500	Draw rectangle side
G1 X117.46 Y95.63 E12.6000	Infill line start
G1 X112.46 Y95.63 E12.8000	Infill line end
G1 X117.46 Y96.03 E13.0000	Infill line start
G1 X112.46 Y96.03 E13.2000	Infill line end
G1 X117.46 Y96.43 E13.4000	Infill line start
G1 X112.46 Y96.43 E13.6000	Infill line end
G1 X117.46 Y96.83 E13.8000	Infill line start
G1 X112.46 Y96.83 E14.0000	Infill line end
G1 X117.46 Y97.23 E14.2000	Infill line start
G1 X112.46 Y97.23 E14.4000	Infill line end
G1 X117.46 Y97.63 E14.6000	Infill line start
G1 X112.46 Y97.63 E14.8000	Infill line end
G1 X117.46 Y98.03 E15.0000	Infill line start
G1 X112.46 Y98.03 E15.2000	Infill line end
G1 X117.46 Y98.43 E15.4000	Infill line start
G1 X112.46 Y98.43 E15.6000	Infill line end
G1 X117.46 Y98.83 E15.8000	Infill line start
G1 X112.46 Y98.83 E16.0000	Infill line end
G1 X117.46 Y99.23 E16.2000	Infill line start
G1 X112.46 Y99.23 E16.4000	Infill line end
G1 X117.46 Y99.63 E16.6000	Infill line start
G1 X112.46 Y99.63 E16.8000	Infill line end
G1 X117.46 Y100.03 E17.0000	Infill line start
G1 X112.46 Y100.03 E17.2000	Infill line end
G1 X117.46 Y100.43 E17.4000	Infill line start
G1 X112.46 Y100.43 E17.6000	Infill line end
G1 X117.46 Y100.83 E17.8000	Infill line start
G1 X112.46 Y100.83 E18.0000	Infill line end
G1 X117.46 Y101.23 E18.2000	Infill line start
G1 X112.46 Y101.23 E18.4000	Infill line end
G1 X117.46 Y101.63 E18.6000	Infill line start
G1 X112.46 Y101.63 E18.8000	Infill line end
G1 X117.46 Y102.03 E19.0000	Infill line start
G1 X112.46 Y102.03 E19.2000	Infill line end
G1 X117.46 Y102.43 E19.4000	Infill line start
G1 X112.46 Y102.43 E19.6000	Infill line end
G1 X117.46 Y102.83 E19.8000	Infill line start
G1 X112.46 Y102.83 E20.0000	Infill line end
G1 X117.46 Y103.23 E20.2000	Infill line start
G1 X112.46 Y103.23 E20.4000	Infill line end
G1 X117.46 Y103.63 E20.6000	Infill line start
G1 X112.46 Y103.63 E20.8000	Infill line end
G1 X117.46 Y104.03 E21.0000	Infill line start
G1 X112.46 Y104.03 E21.2000	Infill line end
G1 X117.46 Y104.43 E21.4000	Infill line start
G1 X112.46 Y104.43 E21.6000	Infill line end
G1 X117.46 Y104.83 E21.8000	Infill line start
G1 X112.46 Y104.83 E22.0000	Infill line end
G1 X117.46 Y105.23 E22.2000	Infill line start
G1 X112.46 Y105.23 E22.4000	Infill line end
	Layer 3
G1 Z0.60 F300	Move to layer height
G1 X113.66 Y95.78 F1500	Move to start of rectangle
G1 X118.51 Y97.02 E22.6000 F1500	Draw rectangle side
G1 X116.02 Y106.71 E23.0000 F1500	Draw rectangle side
G1 X111.18 Y105.46 E23.2000 F1500	Draw rectangle side
G1 X113.66 Y95.78 E23.6000 F1500	Draw rectangle side
G1 X117.34 Y96.24 E23.8000	Infill line start
G1 X112.34 Y96.24 E24.0000	Infill line end
G1 X117.34 Y96.64 E24.2000	Infill line start
G1 X112.34 Y96.64 E24.4000	Infill line end
G1 X117.34 Y97.04 E24.6000	Infill line start
G1 X112.34 Y97.04 E24.8000	Infill line end
G1 X117.34 Y97.44 E25.0000	Infill line start
G1 X112.34 Y97.44 E25.2000	Infill line end
G1 X117.34 Y97.84 E25.4000	Infill line start
G1 X112.34 Y97.84 E25.6000	Infill line end
G1 X117.34 Y98.24 E25.8000	Infill line start
G1 X112.34 Y98.24 E26.0000	Infill line end
G1 X117.34 Y98.64 E26.2000	Infill line start
G1 X112.34 Y98.64 E26.4000	Infill line end
G1 X117.34 Y99.04 E26.6000	Infill line start
G1 X112.34 Y99.04 E26.8000	Infill line end
G1 X117.34 Y99.44 E27.0000	Infill line start
G1 X112.34 Y99.44 E27.2000	Infill line end
G1 X117.34 Y99.84 E27.4000	Infill line start
G1 X112.34 Y99.84 E27.6000	Infill line end
G1 X117.34 Y100.24 E27.8000	Infill line start
G1 X112.34 Y100.24 E28.0000	Infill line end
G1 X117.34 Y100.64 E28.2000	Infill line start
G1 X112.34 Y100.64 E28.4000	Infill line end
G1 X117.34 Y101.04 E28.6000	Infill line start
G1 X112.34 Y101.04 E28.8000	Infill line end
G1 X117.34 Y101.44 E29.0000	Infill line start
G1 X112.34 Y101.44 E29.2000	Infill line end
G1 X117.34 Y101.84 E29.4000	Infill line start
G1 X112.34 Y101.84 E29.6000	Infill line end
G1 X117.34 Y102.24 E29.8000	Infill line start
G1 X112.34 Y102.24 E30.0000	Infill line end
G1 X117.34 Y102.64 E30.2000	Infill line start
G1 X112.34 Y102.64 E30.4000	Infill line end
G1 X117.34 Y103.04 E30.6000	Infill line start
G1 X112.34 Y103.04 E30.8000	Infill line end
G1 X117.34 Y103.44 E31.0000	Infill line start
G1 X112.34 Y103.44 E31.2000	Infill line end
G1 X117.34 Y103.84 E31.4000	Infill line start
G1 X112.34 Y103.84 E31.6000	Infill line end
G1 X117.34 Y104.24 E31.8000	Infill line start
G1 X112.34 Y104.24 E32.0000	Infill line end
G1 X117.34 Y104.64 E32.2000	Infill line start
G1 X112.34 Y104.64 E32.4000	Infill line end
G1 X117.34 Y105.04 E32.6000	Infill line start
G1 X112.34 Y105.04 E32.8000	Infill line end
G1 X117.34 Y105.44 E33.0000	Infill line start
G1 X112.34 Y105.44 E33.2000	Infill line end
G1 X117.34 Y105.84 E33.4000	Infill line start
G1 X112.34 Y105.84 E33.6000	Infill line end
	Layer 4
G1 Z0.80 F300	Move to layer height
G1 X114.17 Y96.27 F1500	Move to start of rectangle
G1 X118.81 Y98.11 E33.8000 F1500	Draw rectangle side
G1 X115.13 Y107.41 E34.2000 F1500	Draw rectangle side
G1 X110.48 Y105.57 E34.4000 F1500	Draw rectangle side
G1 X114.17 Y96.27 E34.8000 F1500	Draw rectangle side
G1 X117.15 Y96.84 E35.0000	Infill line start
G1 X112.15 Y96.84 E35.2000	Infill line end
G1 X117.15 Y97.24 E35.4000	Infill line start
G1 X112.15 Y97.24 E35.6000	Infill line end
G1 X117.15 Y97.64 E35.8000	Infill line start
G1 X112.15 Y97.64 E36.0000	Infill line end
G1 X117.15 Y98.04 E36.2000	Infill line start
G1 X112.15 Y98.04 E36.4000	Infill line end
G1 X117.15 Y98.44 E36.6000	Infill line start
G1 X112.15 Y98.44 E36.8000	Infill line end
G1 X117.15 Y98.84 E37.0000	Infill line start
G1 X112.15 Y98.84 E37.2000	Infill line end
G1 X117.15 Y99.24 E37.4000	Infill line start
G1 X112.15 Y99.24 E37.6000	Infill line end
G1 X117.15 Y99.64 E37.8000	Infill line start
G1 X112.15 Y99.64 E38.0000	Infill line end
G1 X117.15 Y100.04 E38.2000	Infill line start
G1 X112.15 Y100.04 E38.4000	Infill line end
G1 X117.15 Y100.44 E38.6000	Infill line start
G1 X112.15 Y100.44 E38.8000	Infill line end
G1 X117.15 Y100.84 E39.0000	Infill line start
G1 X112.15 Y100.84 E39.2000	Infill line end
G1 X117.15 Y101.24 E39.4000	Infill line start
G1 X112.15 Y101.24 E39.6000	Infill line end
G1 X117.15 Y101.64 E39.8000	Infill line start
G1 X112.15 Y101.64 E40.0000	Infill line end
G1 X117.15 Y102.04 E40.2000	Infill line start
G1 X112.15 Y102.04 E40.4000	Infill line end
G1 X117.15 Y102.44 E40.6000	Infill line start
G1 X112.15 Y102.44 E40.8000	Infill line end
G1 X117.15 Y102.84 E41.0000	Infill line start
G1 X112.15 Y102.84 E41.2000	Infill line end
G1 X117.15 Y103.24 E41.4000	Infill line start
G1 X112.15 Y103.24 E41.6000	Infill line end
G1 X117.15 Y103.64 E41.8000	Infill line start
G1 X112.15 Y103.64 E42.0000	Infill line end
G1 X117.15 Y104.04 E42.2000	Infill line start
G1 X112.15 Y104.04 E42.4000	Infill line end
G1 X117.15 Y104.44 E42.6000	Infill line start
G1 X112.15 Y104.44 E42.8000	Infill line end
G1 X117.15 Y104.84 E43.0000	Infill line start
G1 X112.15 Y104.84 E43.2000	Infill line end
G1 X117.15 Y105.24 E43.4000	Infill line start
G1 X112.15 Y105.24 E43.6000	Infill line end
G1 X117.15 Y105.64 E43.8000	Infill line start
G1 X112.15 Y105.64 E44.0000	Infill line end
G1 X117.15 Y106.04 E44.2000	Infill line start
G1 X112.15 Y106.04 E44.4000	Infill line end
G1 X117.15 Y106.44 E44.6000	Infill line start
G1 X112.15 Y106.44 E44.8000	Infill line end
	Layer 5
G1 Z1.00 F300	Move to layer height
G1 X114.60 Y96.82 F1500	Move to start of rectangle
G1 X118.98 Y99.23 E45.0000 F1500	Draw rectangle side
G1 X114.16 Y107.99 E45.4000 F1500	Draw rectangle side
G1 X109.78 Y105.59 E45.6000 F1500	Draw rectangle side
G1 X114.60 Y96.82 E46.0000 F1500	Draw rectangle side
G1 X116.88 Y97.41 E46.2000	Infill line start
G1 X111.88 Y97.41 E46.4000	Infill line end
G1 X116.88 Y97.81 E46.6000	Infill line start
G1 X111.88 Y97.81 E46.8000	Infill line end
G1 X116.88 Y98.21 E47.0000	Infill line start
G1 X111.88 Y98.21 E47.2000	Infill line end
G1 X116.88 Y98.61 E47.4000	Infill line start
G1 X111.88 Y98.61 E47.6000	Infill line end
G1 X116.88 Y99.01 E47.8000	Infill line start
G1 X111.88 Y99.01 E48.0000	Infill line end
G1 X116.88 Y99.41 E48.2000	Infill line start
G1 X111.88 Y99.41 E48.4000	Infill line end
G1 X116.88 Y99.81 E48.6000	Infill line start
G1 X111.88 Y99.81 E48.8000	Infill line end
G1 X116.88 Y100.21 E49.0000	Infill line start
G1 X111.88 Y100.21 E49.2000	Infill line end
G1 X116.88 Y100.61 E49.4000	Infill line start
G1 X111.88 Y100.61 E49.6000	Infill line end
G1 X116.88 Y101.01 E49.8000	Infill line start
G1 X111.88 Y101.01 E50.0000	Infill line end
G1 X116.88 Y101.41 E50.2000	Infill line start
G1 X111.88 Y101.41 E50.4000	Infill line end
G1 X116.88 Y101.81 E50.6000	Infill line start
G1 X111.88 Y101.81 E50.8000	Infill line end
G1 X116.88 Y102.21 E51.0000	Infill line start
G1 X111.88 Y102.21 E51.2000	Infill line end
G1 X116.88 Y102.61 E51.4000	Infill line start
G1 X111.88 Y102.61 E51.6000	Infill line end
G1 X116.88 Y103.01 E51.8000	Infill line start
G1 X111.88 Y103.01 E52.0000	Infill line end
G1 X116.88 Y103.41 E52.2000	Infill line start
G1 X111.88 Y103.41 E52.4000	Infill line end
G1 X116.88 Y103.81 E52.6000	Infill line start
G1 X111.88 Y103.81 E52.8000	Infill line end
G1 X116.88 Y104.21 E53.0000	Infill line start
G1 X111.88 Y104.21 E53.2000	Infill line end
G1 X116.88 Y104.61 E53.4000	Infill line start
G1 X111.88 Y104.61 E53.6000	Infill line end
G1 X116.88 Y105.01 E53.8000	Infill line start
G1 X111.88 Y105.01 E54.0000	Infill line end
G1 X116.88 Y105.41 E54.2000	Infill line start
G1 X111.88 Y105.41 E54.4000	Infill line end
G1 X116.88 Y105.81 E54.6000	Infill line start
G1 X111.88 Y105.81 E54.8000	Infill line end
G1 X116.88 Y106.21 E55.0000	Infill line start
G1 X111.88 Y106.21 E55.2000	Infill line end
G1 X116.88 Y106.61 E55.4000	Infill line start
G1 X111.88 Y106.61 E55.6000	Infill line end
G1 X116.88 Y107.01 E55.8000	Infill line start
G1 X111.88 Y107.01 E56.0000	Infill line end
	Layer 6
G1 Z1.20 F300	Move to layer height
G1 X114.96 Y97.42 F1500	Move to start of rectangle
G1 X119.01 Y100.36 E56.2000 F1500	Draw rectangle side
G1 X113.13 Y108.45 E56.6000 F1500	Draw rectangle side
G1 X109.08 Y105.51 E56.8000 F1500	Draw rectangle side
G1 X114.96 Y97.42 E57.2000 F1500	Draw rectangle side
G1 X116.55 Y97.94 E57.4000	Infill line start
G1 X111.55 Y97.94 E57.6000	Infill line end
G1 X116.55 Y98.34 E57.8000	Infill line start
G1 X111.55 Y98.34 E58.0000	Infill line end
G1 X116.55 Y98.74 E58.2000	Infill line start
G1 X111.55 Y98.74 E58.4000	Infill line end
G1 X116.55 Y99.14 E58.6000	Infill line start
G1 X111.55 Y99.14 E58.8000	Infill line end
G1 X116.55 Y99.54 E59.0000	Infill line start
G1 X111.55 Y99.54 E59.2000	Infill line end
G1 X116.55 Y99.94 E59.4000	Infill line start
G1 X111.55 Y99.94 E59.6000	Infill line end
G1 X116.55 Y100.34 E59.8000	Infill line start
G1 X111.55 Y100.34 E60.0000	Infill line end
G1 X116.55 Y100.74 E60.2000	Infill line start
G1 X111.55 Y100.74 E60.4000	Infill line end
G1 X116.55 Y101.14 E60.6000	Infill line start
G1 X111.55 Y101.14 E60.8000	Infill line end
G1 X116.55 Y101.54 E61.0000	Infill line start
G1 X111.55 Y101.54 E61.2000	Infill line end
G1 X116.55 Y101.94 E61.4000	Infill line start
G1 X111.55 Y101.94 E61.6000	Infill line end
G1 X116.55 Y102.34 E61.8000	Infill line start
G1 X111.55 Y102.34 E62.0000	Infill line end
G1 X116.55 Y102.74 E62.2000	Infill line start
G1 X111.55 Y102.74 E62.4000	Infill line end
G1 X116.55 Y103.14 E62.6000	Infill line start
G1 X111.55 Y103.14 E62.8000	Infill line end
G1 X116.55 Y103.54 E63.0000	Infill line start
G1 X111.55 Y103.54 E63.2000	Infill line end
G1 X116.55 Y103.94 E63.4000	Infill line start
G1 X111.55 Y103.94 E63.6000	Infill line end
G1 X116.55 Y104.34 E63.8000	Infill line start
G1 X111.55 Y104.34 E64.0000	Infill line end
G1 X116.55 Y104.74 E64.2000	Infill line start
G1 X111.55 Y104.74 E64.4000	Infill line end
G1 X116.55 Y105.14 E64.6000	Infill line start
G1 X111.55 Y105.14 E64.8000	Infill line end
G1 X116.55 Y105.54 E65.0000	Infill line start
G1 X111.55 Y105.54 E65.2000	Infill line end
G1 X116.55 Y105.94 E65.4000	Infill line start
G1 X111.55 Y105.94 E65.6000	Infill line end
G1 X116.55 Y106.34 E65.8000	Infill line start
G1 X111.55 Y106.34 E66.0000	Infill line end
G1 X116.55 Y106.74 E66.2000	Infill line start
G1 X111.55 Y106.74 E66.4000	Infill line end
G1 X116.55 Y107.14 E66.6000	Infill line start
G1 X111.55 Y107.14 E66.8000	Infill line end
G1 X116.55 Y107.54 E67.0000	Infill line start
G1 X111.55 Y107.54 E67.2000	Infill line end
	Layer 7
G1 Z1.40 F300	Move to layer height
G1 X115.25 Y98.07 F1500	Move to start of rectangle
G1 X118.89 Y101.49 E67.4000 F1500	Draw rectangle side
G1 X112.04 Y108.78 E67.8000 F1500	Draw rectangle side
G1 X108.40 Y105.36 E68.0000 F1500	Draw rectangle side
G1 X115.25 Y98.07 E68.4000 F1500	Draw rectangle side
G1 X116.14 Y98.42 E68.6000	Infill line start
G1 X111.14 Y98.42 E68.8000	Infill line end
G1 X116.14 Y98.82 E69.0000	Infill line start
G1 X111.14 Y98.82 E69.2000	Infill line end
G1 X116.14 Y99.22 E69.4000	Infill line start
G1 X111.14 Y99.22 E69.6000	Infill line end
G1 X116.14 Y99.62 E69.8000	Infill line start
G1 X111.14 Y99.62 E70.0000	Infill line end
G1 X116.14 Y100.02 E70.2000	Infill line start
G1 X111.14 Y100.02 E70.4000	Infill line end
G1 X116.14 Y100.42 E70.6000	Infill line start
G1 X111.14 Y100.42 E70.8000	Infill line end
G1 X116.14 Y100.82 E71.0000	Infill line start
G1 X111.14 Y100.82 E71.2000	Infill line end
G1 X116.14 Y101.22 E71.4000	Infill line start
G1 X111.14 Y101.22 E71.6000	Infill line end
G1 X116.14 Y101.62 E71.8000	Infill line start
G1 X111.14 Y101.62 E72.0000	Infill line end
G1 X116.14 Y102.02 E72.2000	Infill line start
G1 X111.14 Y102.02 E72.4000	Infill line end
G1 X116.14 Y102.42 E72.6000	Infill line start
G1 X111.14 Y102.42 E72.8000	Infill line end
G1 X116.14 Y102.82 E73.0000	Infill line start
G1 X111.14 Y102.82 E73.2000	Infill line end
G1 X116.14 Y103.22 E73.4000	Infill line start
G1 X111.14 Y103.22 E73.6000	Infill line end
G1 X116.14 Y103.62 E73.8000	Infill line start
G1 X111.14 Y103.62 E74.0000	Infill line end
G1 X116.14 Y104.02 E74.2000	Infill line start
G1 X111.14 Y104.02 E74.4000	Infill line end
G1 X116.14 Y104.42 E74.6000	Infill line start
G1 X111.14 Y104.42 E74.8000	Infill line end
G1 X116.14 Y104.82 E75.0000	Infill line start
G1 X111.14 Y104.82 E75.2000	Infill line end
G1 X116.14 Y105.22 E75.4000	Infill line start
G1 X111.14 Y105.22 E75.6000	Infill line end
G1 X116.14 Y105.62 E75.8000	Infill line start
G1 X111.14 Y105.62 E76.0000	Infill line end
G1 X116.14 Y106.02 E76.2000	Infill line start
G1 X111.14 Y106.02 E76.4000	Infill line end
G1 X116.14 Y106.42 E76.6000	Infill line start
G1 X111.14 Y106.42 E76.8000	Infill line end
G1 X116.14 Y106.82 E77.0000	Infill line start
G1 X111.14 Y106.82 E77.2000	Infill line end
G1 X116.14 Y107.22 E77.4000	Infill line start
G1 X111.14 Y107.22 E77.6000	Infill line end
G1 X116.14 Y107.62 E77.8000	Infill line start
G1 X111.14 Y107.62 E78.0000	Infill line end
G1 X116.14 Y108.02 E78.2000	Infill line start
G1 X111.14 Y108.02 E78.4000	Infill line end
	Layer 8
G1 Z1.60 F300	Move to layer height
G1 X115.45 Y98.74 F1500	Move to start of rectangle
G1 X118.63 Y102.59 E78.6000 F1500	Draw rectangle side
G1 X110.93 Y108.97 E79.0000 F1500	Draw rectangle side
G1 X107.74 Y105.11 E79.2000 F1500	Draw rectangle side
G1 X115.45 Y98.74 E79.6000 F1500	Draw rectangle side
G1 X115.69 Y98.85 E79.8000	Infill line start
G1 X110.69 Y98.85 E80.0000	Infill line end
G1 X115.69 Y99.25 E80.2000	Infill line start
G1 X110.69 Y99.25 E80.4000	Infill line end
G1 X115.69 Y99.65 E80.6000	Infill line start
G1 X110.69 Y99.65 E80.8000	Infill line end
G1 X115.69 Y100.05 E81.0000	Infill line start
G1 X110.69 Y100.05 E81.2000	Infill line end
G1 X115.69 Y100.45 E81.4000	Infill line start
G1 X110.69 Y100.45 E81.6000	Infill line end
G1 X115.69 Y100.85 E81.8000	Infill line start
G1 X110.69 Y100.85 E82.0000	Infill line end
G1 X115.69 Y101.25 E82.2000	Infill line start
G1 X110.69 Y101.25 E82.4000	Infill line end
G1 X115.69 Y101.65 E82.6000	Infill line start
G1 X110.69 Y101.65 E82.8000	Infill line end
G1 X115.69 Y102.05 E83.0000	Infill line start
G1 X110.69 Y102.05 E83.2000	Infill line end
G1 X115.69 Y102.45 E83.4000	Infill line start
G1 X110.69 Y102.45 E83.6000	Infill line end
G1 X115.69 Y102.85 E83.8000	Infill line start
G1 X110.69 Y102.85 E84.0000	Infill line end
G1 X115.69 Y103.25 E84.2000	Infill line start
G1 X110.69 Y103.25 E84.4000	Infill line end
G1 X115.69 Y103.65 E84.6000	Infill line start
G1 X110.69 Y103.65 E84.8000	Infill line end
G1 X115.69 Y104.05 E85.0000	Infill line start
G1 X110.69 Y104.05 E85.2000	Infill line end
G1 X115.69 Y104.45 E85.4000	Infill line start
G1 X110.69 Y104.45 E85.6000	Infill line end
G1 X115.69 Y104.85 E85.8000	Infill line start
G1 X110.69 Y104.85 E86.0000	Infill line end
G1 X115.69 Y105.25 E86.2000	Infill line start
G1 X110.69 Y105.25 E86.4000	Infill line end
G1 X115.69 Y105.65 E86.6000	Infill line start
G1 X110.69 Y105.65 E86.8000	Infill line end
G1 X115.69 Y106.05 E87.0000	Infill line start
G1 X110.69 Y106.05 E87.2000	Infill line end
G1 X115.69 Y106.45 E87.4000	Infill line start
G1 X110.69 Y106.45 E87.6000	Infill line end
G1 X115.69 Y106.85 E87.8000	Infill line start
G1 X110.69 Y106.85 E88.0000	Infill line end
G1 X115.69 Y107.25 E88.2000	Infill line start
G1 X110.69 Y107.25 E88.4000	Infill line end
G1 X115.69 Y107.65 E88.6000	Infill line start
G1 X110.69 Y107.65 E88.8000	Infill line end
G1 X115.69 Y108.05 E89.0000	Infill line start
G1 X110.69 Y108.05 E89.2000	Infill line end
G1 X115.69 Y108.45 E89.4000	Infill line start
G1 X110.69 Y108.45 E89.6000	Infill line end
	Layer 9
G1 Z1.80 F300	Move to layer height
G1 X115.56 Y99.43 F1500	Move to start of rectangle
G1 X118.24 Y103.65 E89.8000 F1500	Draw rectangle side
G1 X109.80 Y109.01 E90.2000 F1500	Draw rectangle side
G1 X107.12 Y104.79 E90.4000 F1500	Draw rectangle side
G1 X115.56 Y99.43 E90.8000 F1500	Draw rectangle side
G1 X115.18 Y99.22 E91.0000	Infill line start
G1 X110.18 Y99.22 E91.2000	Infill line end
G1 X115.18 Y99.62 E91.4000	Infill line start
G1 X110.18 Y99.62 E91.6000	Infill line end
G1 X115.18 Y100.02 E91.8000	Infill line start
G1 X110.18 Y100.02 E92.0000	Infill line end
G1 X115.18 Y100.42 E92.2000	Infill line start
G1 X110.18 Y100.42 E92.4000	Infill line end
G1 X115.18 Y100.82 E92.6000	Infill line start
G1 X110.18 Y100.82 E92.8000	Infill line end
G1 X115.18 Y101.22 E93.0000	Infill line start
G1 X110.18 Y101.22 E93.2000	Infill line end
G1 X115.18 Y101.62 E93.4000	Infill line start
G1 X110.18 Y101.62 E93.6000	Infill line end
G1 X115.18 Y102.02 E93.8000	Infill line start
G1 X110.18 Y102.02 E94.0000	Infill line end
G1 X115.18 Y102.42 E94.2000	Infill line start
G1 X110.18 Y102.42 E94.4000	Infill line end
G1 X115.18 Y102.82 E94.6000	Infill line start
G1 X110.18 Y102.82 E94.8000	Infill line end
G1 X115.18 Y103.22 E95.0000	Infill line start
G1 X110.18 Y103.22 E95.2000	Infill line end
G1 X115.18 Y103.62 E95.4000	Infill line start
G1 X110.18 Y103.62 E95.6000	Infill line end
G1 X115.18 Y104.02 E95.8000	Infill line start
G1 X110.18 Y104.02 E96.0000	Infill line end
G1 X115.18 Y104.42 E96.2000	Infill line start
G1 X110.18 Y104.42 E96.4000	Infill line end
G1 X115.18 Y104.82 E96.6000	Infill line start
G1 X110.18 Y104.82 E96.8000	Infill line end
G1 X115.18 Y105.22 E97.0000	Infill line start
G1 X110.18 Y105.22 E97.2000	Infill line end
G1 X115.18 Y105.62 E97.4000	Infill line start
G1 X110.18 Y105.62 E97.6000	Infill line end
G1 X115.18 Y106.02 E97.8000	Infill line start
G1 X110.18 Y106.02 E98.0000	Infill line end
G1 X115.18 Y106.42 E98.2000	Infill line start
G1 X110.18 Y106.42 E98.4000	Infill line end
G1 X115.18 Y106.82 E98.6000	Infill line start
G1 X110.18 Y106.82 E98.8000	Infill line end
G1 X115.18 Y107.22 E99.0000	Infill line start
G1 X110.18 Y107.22 E99.2000	Infill line end
G1 X115.18 Y107.62 E99.4000	Infill line start
G1 X110.18 Y107.62 E99.6000	Infill line end
G1 X115.18 Y108.02 E99.8000	Infill line start
G1 X110.18 Y108.02 E100.0000	Infill line end
G1 X115.18 Y108.42 E100.2000	Infill line start
G1 X110.18 Y108.42 E100.4000	Infill line end
G1 X115.18 Y108.82 E100.6000	Infill line start
G1 X110.18 Y108.82 E100.8000	Infill line end
	Layer 10
G1 Z2.00 F300	Move to layer height
G1 X115.59 Y100.13 F1500	Move to start of rectangle
G1 X117.72 Y104.66 E101.0000 F1500	Draw rectangle side
G1 X108.67 Y108.92 E101.4000 F1500	Draw rectangle side
G1 X106.54 Y104.39 E101.6000 F1500	Draw rectangle side
G1 X115.59 Y100.13 E102.0000 F1500	Draw rectangle side
G1 X114.63 Y99.52 E102.2000	Infill line start
G1 X109.63 Y99.52 E102.4000	Infill line end
G1 X114.63 Y99.92 E102.6000	Infill line start
G1 X109.63 Y99.92 E102.8000	Infill line end
G1 X114.63 Y100.32 E103.0000	Infill line start
G1 X109.63 Y100.32 E103.2000	Infill line end
G1 X114.63 Y100.72 E103.4000	Infill line start
G1 X109.63 Y100.72 E103.6000	Infill line end
G1 X114.63 Y101.12 E103.8000	Infill line start
G1 X109.63 Y101.12 E104.0000	Infill line end
G1 X114.63 Y101.52 E104.2000	Infill line start
G1 X109.63 Y101.52 E104.4000	Infill line end
G1 X114.63 Y101.92 E104.6000	Infill line start
G1 X109.63 Y101.92 E104.8000	Infill line end
G1 X114.63 Y102.32 E105.0000	Infill line start
G1 X109.63 Y102.32 E105.2000	Infill line end
G1 X114.63 Y102.72 E105.4000	Infill line start
G1 X109.63 Y102.72 E105.6000	Infill line end
G1 X114.63 Y103.12 E105.8000	Infill line start
G1 X109.63 Y103.12 E106.0000	Infill line end
G1 X114.63 Y103.52 E106.2000	Infill line start
G1 X109.63 Y103.52 E106.4000	Infill line end
G1 X114.63 Y103.92 E106.6000	Infill line start
G1 X109.63 Y103.92 E106.8000	Infill line end
G1 X114.63 Y104.32 E107.0000	Infill line start
G1 X109.63 Y104.32 E107.2000	Infill line end
G1 X114.63 Y104.72 E107.4000	Infill line start
G1 X109.63 Y104.72 E107.6000	Infill line end
G1 X114.63 Y105.12 E107.8000	Infill line start
G1 X109.63 Y105.12 E108.0000	Infill line end
G1 X114.63 Y105.52 E108.2000	Infill line start
G1 X109.63 Y105.52 E108.4000	Infill line end
G1 X114.63 Y105.92 E108.6000	Infill line start
G1 X109.63 Y105.92 E108.8000	Infill line end
G1 X114.63 Y106.32 E109.0000	Infill line start
G1 X109.63 Y106.32 E109.2000	Infill line end
G1 X114.63 Y106.72 E109.4000	Infill line start
G1 X109.63 Y106.72 E109.6000	Infill line end
G1 X114.63 Y107.12 E109.8000	Infill line start
G1 X109.63 Y107.12 E110.0000	Infill line end
G1 X114.63 Y107.52 E110.2000	Infill line start
G1 X109.63 Y107.52 E110.4000	Infill line end
G1 X114.63 Y107.92 E110.6000	Infill line start
G1 X109.63 Y107.92 E110.8000	Infill line end
G1 X114.63 Y108.32 E111.0000	Infill line start
G1 X109.63 Y108.32 E111.2000	Infill line end
G1 X114.63 Y108.72 E111.4000	Infill line start
G1 X109.63 Y108.72 E111.6000	Infill line end
G1 X114.63 Y109.12 E111.8000	Infill line start
G1 X109.63 Y109.12 E112.0000	Infill line end
	Layer 11
G1 Z2.20 F300	Move to layer height
G1 X115.53 Y100.83 F1500	Move to start of rectangle
G1 X117.07 Y105.59 E112.2000 F1500	Draw rectangle side
G1 X107.56 Y108.68 E112.6000 F1500	Draw rectangle side
G1 X106.02 Y103.92 E112.8000 F1500	Draw rectangle side
G1 X115.53 Y100.83 E113.2000 F1500	Draw rectangle side
G1 X114.05 Y99.76 E113.4000	Infill line start
G1 X109.05 Y99.76 E113.6000	Infill line end
G1 X114.05 Y100.16 E113.8000	Infill line start
G1 X109.05 Y100.16 E114.0000	Infill line end
G1 X114.05 Y100.56 E114.2000	Infill line start
G1 X109.05 Y100.56 E114.4000	Infill line end
G1 X114.05 Y100.96 E114.6000	Infill line start
G1 X109.05 Y100.96 E114.8000	Infill line end
G1 X114.05 Y101.36 E115.0000	Infill line start
G1 X109.05 Y101.36 E115.2000	Infill line end
G1 X114.05 Y101.76 E115.4000	Infill line start
G1 X109.05 Y101.76 E115.6000	Infill line end
G1 X114.05 Y102.16 E115.8000	Infill line start
G1 X109.05 Y102.16 E116.0000	Infill line end
G1 X114.05 Y102.56 E116.2000	Infill line start
G1 X109.05 Y102.56 E116.4000	Infill line end
G1 X114.05 Y102.96 E116.6000	Infill line start
G1 X109.05 Y102.96 E116.8000	Infill line end
G1 X114.05 Y103.36 E117.0000	Infill line start
G1 X109.05 Y103.36 E117.2000	Infill line end
G1 X114.05 Y103.76 E117.4000	Infill line start
G1 X109.05 Y103.76 E117.6000	Infill line end
G1 X114.05 Y104.16 E117.8000	Infill line start
G1 X109.05 Y104.16 E118.0000	Infill line end
G1 X114.05 Y104.56 E118.2000	Infill line start
G1 X109.05 Y104.56 E118.4000	Infill line end
G1 X114.05 Y104.96 E118.6000	Infill line start
G1 X109.05 Y104.96 E118.8000	Infill line end
G1 X114.05 Y105.36 E119.0000	Infill line start
G1 X109.05 Y105.36 E119.2000	Infill line end
G1 X114.05 Y105.76 E119.4000	Infill line start
G1 X109.05 Y105.76 E119.6000	Infill line end
G1 X114.05 Y106.16 E119.8000	Infill line start
G1 X109.05 Y106.16 E120.0000	Infill line end
G1 X114.05 Y106.56 E120.2000	Infill line start
G1 X109.05 Y106.56 E120.4000	Infill line end
G1 X114.05 Y106.96 E120.6000	Infill line start
G1 X109.05 Y106.96 E120.8000	Infill line end
G1 X114.05 Y107.36 E121.0000	Infill line start
G1 X109.05 Y107.36 E121.2000	Infill line end
G1 X114.05 Y107.76 E121.4000	Infill line start
G1 X109.05 Y107.76 E121.6000	Infill line end
G1 X114.05 Y108.16 E121.8000	Infill line start
G1 X109.05 Y108.16 E122.0000	Infill line end
G1 X114.05 Y108.56 E122.2000	Infill line start
G1 X109.05 Y108.56 E122.4000	Infill line end
G1 X114.05 Y108.96 E122.6000	Infill line start
G1 X109.05 Y108.96 E122.8000	Infill line end
G1 X114.05 Y109.36 E123.0000	Infill line start
G1 X109.05 Y109.36 E123.2000	Infill line end
	Layer 12
G1 Z2.40 F300	Move to layer height
G1 X115.38 Y101.52 F1500	Move to start of rectangle
G1 X116.32 Y106.43 E123.4000 F1500	Draw rectangle side
G1 X106.49 Y108.30 E123.8000 F1500	Draw rectangle side
G1 X105.56 Y103.39 E124.0000 F1500	Draw rectangle side
G1 X115.38 Y101.52 E124.4000 F1500	Draw rectangle side
G1 X113.44 Y99.91 E124.6000	Infill line start
G1 X108.44 Y99.91 E124.8000	Infill line end
G1 X113.44 Y100.31 E125.0000	Infill line start
G1 X108.44 Y100.31 E125.2000	Infill line end
G1 X113.44 Y100.71 E125.4000	Infill line start
G1 X108.44 Y100.71 E125.6000	Infill line end
G1 X113.44 Y101.11 E125.8000	Infill line start
G1 X108.44 Y101.11 E126.0000	Infill line end
G1 X113.44 Y101.51 E126.2000	Infill line start
G1 X108.44 Y101.51 E126.4000	Infill line end
G1 X113.44 Y101.91 E126.6000	Infill line start
G1 X108.44 Y101.91 E126.8000	Infill line end
G1 X113.44 Y102.31 E127.0000	Infill line start
G1 X108.44 Y102.31 E127.2000	Infill line end
G1 X113.44 Y102.71 E127.4000	Infill line start
G1 X108.44 Y102.71 E127.6000	Infill line end
G1 X113.44 Y103.11 E127.8000	Infill line start
G1 X108.44 Y103.11 E128.0000	Infill line end
G1 X113.44 Y103.51 E128.2000	Infill line start
G1 X108.44 Y103.51 E128.4000	Infill line end
G1 X113.44 Y103.91 E128.6000	Infill line start
G1 X108.44 Y103.91 E128.8000	Infill line end
G1 X113.44 Y104.31 E129.0000	Infill line start
G1 X108.44 Y104.31 E129.2000	Infill line end
G1 X113.44 Y104.71 E129.4000	Infill line start
G1 X108.44 Y104.71 E129.6000	Infill line end
G1 X113.44 Y105.11 E129.8000	Infill line start
G1 X108.44 Y105.11 E130.0000	Infill line end
G1 X113.44 Y105.51 E130.2000	Infill line start
G1 X108.44 Y105.51 E130.4000	Infill line end
G1 X113.44 Y105.91 E130.6000	Infill line start
G1 X108.44 Y105.91 E130.8000	Infill line end
G1 X113.44 Y106.31 E131.0000	Infill line start
G1 X108.44 Y106.31 E131.2000	Infill line end
G1 X113.44 Y106.71 E131.4000	Infill line start
G1 X108.44 Y106.71 E131.6000	Infill line end
G1 X113.44 Y107.11 E131.8000	Infill line start
G1 X108.44 Y107.11 E132.0000	Infill line end
G1 X113.44 Y107.51 E132.2000	Infill line start
G1 X108.44 Y107.51 E132.4000	Infill line end
G1 X113.44 Y107.91 E132.6000	Infill line start
G1 X108.44 Y107.91 E132.8000	Infill line end
G1 X113.44 Y108.31 E133.0000	Infill line start
G1 X108.44 Y108.31 E133.2000	Infill line end
G1 X113.44 Y108.71 E133.4000	Infill line start
G1 X108.44 Y108.71 E133.6000	Infill line end
G1 X113.44 Y109.11 E133.8000	Infill line start
G1 X108.44 Y109.11 E134.0000	Infill line end
G1 X113.44 Y109.51 E134.2000	Infill line start
G1 X108.44 Y109.51 E134.4000	Infill line end
	Layer 13
G1 Z2.60 F300	Move to layer height
G1 X115.15 Y102.18 F1500	Move to start of rectangle
G1 X115.46 Y107.17 E134.6000 F1500	Draw rectangle side
G1 X105.48 Y107.80 E135.0000 F1500	Draw rectangle side
G1 X105.17 Y102.81 E135.2000 F1500	Draw rectangle side
G1 X115.15 Y102.18 E135.6000 F1500	Draw rectangle side
G1 X112.81 Y99.99 E135.8000	Infill line start
G1 X107.81 Y99.99 E136.0000	Infill line end
G1 X112.81 Y100.39 E136.2000	Infill line start
G1 X107.81 Y100.39 E136.4000	Infill line end
G1 X112.81 Y100.79 E136.6000	Infill line start
G1 X107.81 Y100.79 E136.8000	Infill line end
G1 X112.81 Y101.19 E137.0000	Infill line start
G1 X107.81 Y101.19 E137.2000	Infill line end
G1 X112.81 Y101.59 E137.4000	Infill line start
G1 X107.81 Y101.59 E137.6000	Infill line end
G1 X112.81 Y101.99 E137.8000	Infill line start
G1 X107.81 Y101.99 E138.0000	Infill line end
G1 X112.81 Y102.39 E138.2000	Infill line start
G1 X107.81 Y102.39 E138.4000	Infill line end
G1 X112.81 Y102.79 E138.6000	Infill line start
G1 X107.81 Y102.79 E138.8000	Infill line end
G1 X112.81 Y103.19 E139.0000	Infill line start
G1 X107.81 Y103.19 E139.2000	Infill line end
G1 X112.81 Y103.59 E139.4000	Infill line start
G1 X107.81 Y103.59 E139.6000	Infill line end
G1 X112.81 Y103.99 E139.8000	Infill line start
G1 X107.81 Y103.99 E140.0000	Infill line end
G1 X112.81 Y104.39 E140.2000	Infill line start
G1 X107.81 Y104.39 E140.4000	Infill line end
G1 X112.81 Y104.79 E140.6000	Infill line start
G1 X107.81 Y104.79 E140.8000	Infill line end
G1 X112.81 Y105.19 E141.0000	Infill line start
G1 X107.81 Y105.19 E141.2000	Infill line end
G1 X112.81 Y105.59 E141.4000	Infill line start
G1 X107.81 Y105.59 E141.6000	Infill line end
G1 X112.81 Y105.99 E141.8000	Infill line start
G1 X107.81 Y105.99 E142.0000	Infill line end
G1 X112.81 Y106.39 E142.2000	Infill line start
G1 X107.81 Y106.39 E142.4000	Infill line end
G1 X112.81 Y106.79 E142.6000	Infill line start
G1 X107.81 Y106.79 E142.8000	Infill line end
G1 X112.81 Y107.19 E143.0000	Infill line start
G1 X107.81 Y107.19 E143.2000	Infill line end
G1 X112.81 Y107.59 E143.4000	Infill line start
G1 X107.81 Y107.59 E143.6000	Infill line end
G1 X112.81 Y107.99 E143.8000	Infill line start
G1 X107.81 Y107.99 E144.0000	Infill line end
G1 X112.81 Y108.39 E144.2000	Infill line start
G1 X107.81 Y108.39 E144.4000	Infill line end
G1 X112.81 Y108.79 E144.6000	Infill line start
G1 X107.81 Y108.79 E144.8000	Infill line end
G1 X112.81 Y109.19 E145.0000	Infill line start
G1 X107.81 Y109.19 E145.2000	Infill line end
G1 X112.81 Y109.59 E145.4000	Infill line start
G1 X107.81 Y109.59 E145.6000	Infill line end
	Layer 14
G1 Z2.80 F300	Move to layer height
G1 X114.83 Y102.81 F1500	Move to start of rectangle
G1 X114.52 Y107.80 E145.8000 F1500	Draw rectangle side
G1 X104.54 Y107.17 E146.2000 F1500	Draw rectangle side
G1 X104.85 Y102.18 E146.4000 F1500	Draw rectangle side
G1 X114.83 Y102.81 E146.8000 F1500	Draw rectangle side
G1 X112.19 Y99.99 E147.0000	Infill line start
G1 X107.19 Y99.99 E147.2000	Infill line end
G1 X112.19 Y100.39 E147.4000	Infill line start
G1 X107.19 Y100.39 E147.6000	Infill line end
G1 X112.19 Y100.79 E147.8000	Infill line start
G1 X107.19 Y100.79 E148.0000	Infill line end
G1 X112.19 Y101.19 E148.2000	Infill line start
G1 X107.19 Y101.19 E148.4000	Infill line end
G1 X112.19 Y101.59 E148.6000	Infill line start
G1 X107.19 Y101.59 E148.8000	Infill line end
G1 X112.19 Y101.99 E149.0000	Infill line start
G1 X107.19 Y101.99 E149.2000	Infill line end
G1 X112.19 Y102.39 E149.4000	Infill line start
G1 X107.19 Y102.39 E149.6000	Infill line end
G1 X112.19 Y102.79 E149.8000	Infill line start
G1 X107.19 Y102.79 E150.0000	Infill line end
G1 X112.19 Y103.19 E150.2000	Infill line start
G1 X107.19 Y103.19 E150.4000	Infill line end
G1 X112.19 Y103.59 E150.6000	Infill line start
G1 X107.19 Y103.59 E150.8000	Infill line end
G1 X112.19 Y103.99 E151.0000	Infill line start
G1 X107.19 Y103.99 E151.2000	Infill line end
G1 X112.19 Y104.39 E151.4000	Infill line start
G1 X107.19 Y104.39 E151.6000	Infill line end
G1 X112.19 Y104.79 E151.8000	Infill line start
G1 X107.19 Y104.79 E152.0000	Infill line end
G1 X112.19 Y105.19 E152.2000	Infill line start
G1 X107.19 Y105.19 E152.4000	Infill line end
G1 X112.19 Y105.59 E152.6000	Infill line start
G1 X107.19 Y105.59 E152.8000	Infill line end
G1 X112.19 Y105.99 E153.0000	Infill line start
G1 X107.19 Y105.99 E153.2000	Infill line end
G1 X112.19 Y106.39 E153.4000	Infill line start
G1 X107.19 Y106.39 E153.6000	Infill line end
G1 X112.19 Y106.79 E153.8000	Infill line start
G1 X107.19 Y106.79 E154.0000	Infill line end
G1 X112.19 Y107.19 E154.2000	Infill line start
G1 X107.19 Y107.19 E154.4000	Infill line end
G1 X112.19 Y107.59 E154.6000	Infill line start
G1 X107.19 Y107.59 E154.8000	Infill line end
G1 X112.19 Y107.99 E155.0000	Infill line start
G1 X107.19 Y107.99 E155.2000	Infill line end
G1 X112.19 Y108.39 E155.4000	Infill line start
G1 X107.19 Y108.39 E155.6000	Infill line end
G1 X112.19 Y108.79 E155.8000	Infill line start
G1 X107.19 Y108.79 E156.0000	Infill line end
G1 X112.19 Y109.19 E156.2000	Infill line start
G1 X107.19 Y109.19 E156.4000	Infill line end
G1 X112.19 Y109.59 E156.6000	Infill line start
G1 X107.19 Y109.59 E156.8000	Infill line end
	Layer 15
G1 Z3.00 F300	Move to layer height
G1 X114.44 Y103.39 F1500	Move to start of rectangle
G1 X113.51 Y108.30 E157.0000 F1500	Draw rectangle side
G1 X103.68 Y106.43 E157.4000 F1500	Draw rectangle side
G1 X104.62 Y101.52 E157.6000 F1500	Draw rectangle side
G1 X114.44 Y103.39 E158.0000 F1500	Draw rectangle side
G1 X111.56 Y99.91 E158.2000	Infill line start
G1 X106.56 Y99.91 E158.4000	Infill line end
G1 X111.56 Y100.31 E158.6000	Infill line start
G1 X106.56 Y100.31 E158.8000	Infill line end
G1 X111.56 Y100.71 E159.0000	Infill line start
G1 X106.56 Y100.71 E159.2000	Infill line end
G1 X111.56 Y101.11 E159.4000	Infill line start
G1 X106.56 Y101.11 E159.6000	Infill line end
G1 X111.56 Y101.51 E159.8000	Infill line start
G1 X106.56 Y101.51 E160.0000	Infill line end
G1 X111.56 Y101.91 E160.2000	Infill line start
G1 X106.56 Y101.91 E160.4000	Infill line end
G1 X111.56 Y102.31 E160.6000	Infill line start
G1 X106.56 Y102.31 E160.8000	Infill line end
G1 X111.56 Y102.71 E161.0000	Infill line start
G1 X106.56 Y102.71 E161.2000	Infill line end
G1 X111.56 Y103.11 E161.4000	Infill line start
G1 X106.56 Y103.11 E161.6000	Infill line end
G1 X111.56 Y103.51 E161.8000	Infill line start
G1 X106.56 Y103.51 E162.0000	Infill line end
G1 X111.56 Y103.91 E162.2000	Infill line start
G1 X106.56 Y103.91 E162.4000	Infill line end
G1 X111.56 Y104.31 E162.6000	Infill line start
G1 X106.56 Y104.31 E162.8000	Infill line end
G1 X111.56 Y104.71 E163.0000	Infill line start
G1 X106.56 Y104.71 E163.2000	Infill line end
G1 X111.56 Y105.11 E163.4000	Infill line start
G1 X106.56 Y105.11 E163.6000	Infill line end
G1 X111.56 Y105.51 E163.8000	Infill line start
G1 X106.56 Y105.51 E164.0000	Infill line end
G1 X111.56 Y105.91 E164.2000	Infill line start
G1 X106.56 Y105.91 E164.4000	Infill line end
G1 X111.56 Y106.31 E164.6000	Infill line start
G1 X106.56 Y106.31 E164.8000	Infill line end
G1 X111.56 Y106.71 E165.0000	Infill line start
G1 X106.56 Y106.71 E165.2000	Infill line end
G1 X111.56 Y107.11 E165.4000	Infill line start
G1 X106.56 Y107.11 E165.6000	Infill line end
G1 X111.56 Y107.51 E165.8000	Infill line start
G1 X106.56 Y107.51 E166.0000	Infill line end
G1 X111.56 Y107.91 E166.2000	Infill line start
G1 X106.56 Y107.91 E166.4000	Infill line end
G1 X111.56 Y108.31 E166.6000	Infill line start
G1 X106.56 Y108.31 E166.8000	Infill line end
G1 X111.56 Y108.71 E167.0000	Infill line start
G1 X106.56 Y108.71 E167.2000	Infill line end
G1 X111.56 Y109.11 E167.4000	Infill line start
G1 X106.56 Y109.11 E167.6000	Infill line end
G1 X111.56 Y109.51 E167.8000	Infill line start
G1 X106.56 Y109.51 E168.0000	Infill line end
	Layer 16
G1 Z3.20 F300	Move to layer height
G1 X113.98 Y103.92 F1500	Move to start of rectangle
G1 X112.44 Y108.68 E168.2000 F1500	Draw rectangle side
G1 X102.93 Y105.59 E168.6000 F1500	Draw rectangle side
G1 X104.47 Y100.83 E168.8000 F1500	Draw rectangle side
G1 X113.98 Y103.92 E169.2000 F1500	Draw rectangle side
G1 X110.95 Y99.76 E169.4000	Infill line start
G1 X105.95 Y99.76 E169.6000	Infill line end
G1 X110.95 Y100.16 E169.8000	Infill line start
G1 X105.95 Y100.16 E170.0000	Infill line end
G1 X110.95 Y100.56 E170.2000	Infill line start
G1 X105.95 Y100.56 E170.4000	Infill line end
G1 X110.95 Y100.96 E170.6000	Infill line start
G1 X105.95 Y100.96 E170.8000	Infill line end
G1 X110.95 Y101.36 E171.0000	Infill line start
G1 X105.95 Y101.36 E171.2000	Infill line end
G1 X110.95 Y101.76 E171.4000	Infill line start
G1 X105.95 Y101.76 E171.6000	Infill line end
G1 X110.95 Y102.16 E171.8000	Infill line start
G1 X105.95 Y102.16 E172.0000	Infill line end
G1 X110.95 Y102.56 E172.2000	Infill line start
G1 X105.95 Y102.56 E172.4000	Infill line end
G1 X110.95 Y102.96 E172.6000	Infill line start
G1 X105.95 Y102.96 E172.8000	Infill line end
G1 X110.95 Y103.36 E173.0000	Infill line start
G1 X105.95 Y103.36 E173.2000	Infill line end
G1 X110.95 Y103.76 E173.4000	Infill line start
G1 X105.95 Y103.76 E173.6000	Infill line end
G1 X110.95 Y104.16 E173.8000	Infill line start
G1 X105.95 Y104.16 E174.0000	Infill line end
G1 X110.95 Y104.56 E174.2000	Infill line start
G1 X105.95 Y104.56 E174.4000	Infill line end
G1 X110.95 Y104.96 E174.6000	Infill line start
G1 X105.95 Y104.96 E174.8000	Infill line end
G1 X110.95 Y105.36 E175.0000	Infill line start
G1 X105.95 Y105.36 E175.2000	Infill line end
G1 X110.95 Y105.76 E175.4000	Infill line start
G1 X105.95 Y105.76 E175.6000	Infill line end
G1 X110.95 Y106.16 E175.8000	Infill line start
G1 X105.95 Y106.16 E176.0000	Infill line end
G1 X110.95 Y106.56 E176.2000	Infill line start
G1 X105.95 Y106.56 E176.4000	Infill line end
G1 X110.95 Y106.96 E176.6000	Infill line start
G1 X105.95 Y106.96 E176.8000	Infill line end
G1 X110.95 Y107.36 E177.0000	Infill line start
G1 X105.95 Y107.36 E177.2000	Infill line end
G1 X110.95 Y107.76 E177.4000	Infill line start
G1 X105.95 Y107.76 E177.6000	Infill line end
G1 X110.95 Y108.16 E177.8000	Infill line start
G1 X105.95 Y108.16 E178.0000	Infill line end
G1 X110.95 Y108.56 E178.2000	Infill line start
G1 X105.95 Y108.56 E178.4000	Infill line end
G1 X110.95 Y108.96 E178.6000	Infill line start
G1 X105.95 Y108.96 E178.8000	Infill line end
G1 X110.95 Y109.36 E179.0000	Infill line start
G1 X105.95 Y109.36 E179.2000	Infill line end
	Layer 17
G1 Z3.40 F300	Move to layer height
G1 X113.46 Y104.39 F1500	Move to start of rectangle
G1 X111.33 Y108.92 E179.4000 F1500	Draw rectangle side
G1 X102.28 Y104.66 E179.8000 F1500	Draw rectangle side
G1 X104.41 Y100.13 E180.0000 F1500	Draw rectangle side
G1 X113.46 Y104.39 E180.4000 F1500	Draw rectangle side
G1 X110.37 Y99.52 E180.6000	Infill line start
G1 X105.37 Y99.52 E180.8000	Infill line end
G1 X110.37 Y99.92 E181.0000	Infill line start
G1 X105.37 Y99.92 E181.2000	Infill line end
G1 X110.37 Y100.32 E181.4000	Infill line start
G1 X105.37 Y100.32 E181.6000	Infill line end
G1 X110.37 Y100.72 E181.8000	Infill line start
G1 X105.37 Y100.72 E182.0000	Infill line end
G1 X110.37 Y101.12 E182.2000	Infill line start
G1 X105.37 Y101.12 E182.4000	Infill line end
G1 X110.37 Y101.52 E182.6000	Infill line start
G1 X105.37 Y101.52 E182.8000	Infill line end
G1 X110.37 Y101.92 E183.0000	Infill line start
G1 X105.37 Y101.92 E183.2000	Infill line end
G1 X110.37 Y102.32 E183.4000	Infill line start
G1 X105.37 Y102.32 E183.6000	Infill line end
G1 X110.37 Y102.72 E183.8000	Infill line start
G1 X105.37 Y102.72 E184.0000	Infill line end
G1 X110.37 Y103.12 E184.2000	Infill line start
G1 X105.37 Y103.12 E184.4000	Infill line end
G1 X110.37 Y103.52 E184.6000	Infill line start
G1 X105.37 Y103.52 E184.8000	Infill line end
G1 X110.37 Y103.92 E185.0000	Infill line start
G1 X105.37 Y103.92 E185.2000	Infill line end
G1 X110.37 Y104.32 E185.4000	Infill line start
G1 X105.37 Y104.32 E185.6000	Infill line end
G1 X110.37 Y104.72 E185.8000	Infill line start
G1 X105.37 Y104.72 E186.0000	Infill line end
G1 X110.37 Y105.12 E186.2000	Infill line start
G1 X105.37 Y105.12 E186.4000	Infill line end
G1 X110.37 Y105.52 E186.6000	Infill line start
G1 X105.37 Y105.52 E186.8000	Infill line end
G1 X110.37 Y105.92 E187.0000	Infill line start
G1 X105.37 Y105.92 E187.2000	Infill line end
G1 X110.37 Y106.32 E187.4000	Infill line start
G1 X105.37 Y106.32 E187.6000	Infill line end
G1 X110.37 Y106.72 E187.8000	Infill line start
G1 X105.37 Y106.72 E188.0000	Infill line end
G1 X110.37 Y107.12 E188.2000	Infill line start
G1 X105.37 Y107.12 E188.4000	Infill line end
G1 X110.37 Y107.52 E188.6000	Infill line start
G1 X105.37 Y107.52 E188.8000	Infill line end
G1 X110.37 Y107.92 E189.0000	Infill line start
G1 X105.37 Y107.92 E189.2000	Infill line end
G1 X110.37 Y108.32 E189.4000	Infill line start
G1 X105.37 Y108.32 E189.6000	Infill line end
G1 X110.37 Y108.72 E189.8000	Infill line start
G1 X105.37 Y108.72 E190.0000	Infill line end
G1 X110.37 Y109.12 E190.2000	Infill line start
G1 X105.37 Y109.12 E190.4000	Infill line end
	Layer 18
G1 Z3.60 F300	Move to layer height
G1 X112.88 Y104.79 F1500	Move to start of rectangle
G1 X110.20 Y109.01 E190.6000 F1500	Draw rectangle side
G1 X101.76 Y103.65 E191.0000 F1500	Draw rectangle side
G1 X104.44 Y99.43 E191.2000 F1500	Draw rectangle side
G1 X112.88 Y104.79 E191.6000 F1500	Draw rectangle side
G1 X109.82 Y99.22 E191.8000	Infill line start
G1 X104.82 Y99.22 E192.0000	Infill line end
G1 X109.82 Y99.62 E192.2000	Infill line start
G1 X104.82 Y99.62 E192.4000	Infill line end
G1 X109.82 Y100.02 E192.6000	Infill line start
G1 X104.82 Y100.02 E192.8000	Infill line end
G1 X109.82 Y100.42 E193.0000	Infill line start
G1 X104.82 Y100.42 E193.2000	Infill line end
G1 X109.82 Y100.82 E193.4000	Infill line start
G1 X104.82 Y100.82 E193.6000	Infill line end
G1 X109.82 Y101.22 E193.8000	Infill line start
G1 X104.82 Y101.22 E194.0000	Infill line end
G1 X109.82 Y101.62 E194.2000	Infill line start
G1 X104.82 Y101.62 E194.4000	Infill line end
G1 X109.82 Y102.02 E194.6000	Infill line start
G1 X104.82 Y102.02 E194.8000	Infill line end
G1 X109.82 Y102.42 E195.0000	Infill line start
G1 X104.82 Y102.42 E195.2000	Infill line end
G1 X109.82 Y102.82 E195.4000	Infill line start
G1 X104.82 Y102.82 E195.6000	Infill line end
G1 X109.82 Y103.22 E195.8000	Infill line start
G1 X104.82 Y103.22 E196.0000	Infill line end
G1 X109.82 Y103.62 E196.2000	Infill line start
G1 X104.82 Y103.62 E196.4000	Infill line end
G1 X109.82 Y104.02 E196.6000	Infill line start
G1 X104.82 Y104.02 E196.8000	Infill line end
G1 X109.82 Y104.42 E197.0000	Infill line start
G1 X104.82 Y104.42 E197.2000	Infill line end
G1 X109.82 Y104.82 E197.4000	Infill line start
G1 X104.82 Y104.82 E197.6000	Infill line end
G1 X109.82 Y105.22 E197.8000	Infill line start
G1 X104.82 Y105.22 E198.0000	Infill line end
G1 X109.82 Y105.62 E198.2000	Infill line start
G1 X104.82 Y105.62 E198.4000	Infill line end
G1 X109.82 Y106.02 E198.6000	Infill line start
G1 X104.82 Y106.02 E198.8000	Infill line end
G1 X109.82 Y106.42 E199.0000	Infill line start
G1 X104.82 Y106.42 E199.2000	Infill line end
G1 X109.82 Y106.82 E199.4000	Infill line start
G1 X104.82 Y106.82 E199.6000	Infill line end
G1 X109.82 Y107.22 E199.8000	Infill line start
G1 X104.82 Y107.22 E200.0000	Infill line end
G1 X109.82 Y107.62 E200.2000	Infill line start
G1 X104.82 Y107.62 E200.4000	Infill line end
G1 X109.82 Y108.02 E200.6000	Infill line start
G1 X104.82 Y108.02 E200.8000	Infill line end
G1 X109.82 Y108.42 E201.0000	Infill line start
G1 X104.82 Y108.42 E201.2000	Infill line end
G1 X109.82 Y108.82 E201.4000	Infill line start
G1 X104.82 Y108.82 E201.6000	Infill line end
	Layer 19
G1 Z3.80 F300	Move to layer height
G1 X112.26 Y105.11 F1500	Move to start of rectangle
G1 X109.07 Y108.97 E201.8000 F1500	Draw rectangle side
G1 X101.37 Y102.59 E202.2000 F1500	Draw rectangle side
G1 X104.55 Y98.74 E202.4000 F1500	Draw rectangle side
G1 X112.26 Y105.11 E202.8000 F1500	Draw rectangle side
G1 X109.31 Y98.85 E203.0000	Infill line start
G1 X104.31 Y98.85 E203.2000	Infill line end
G1 X109.31 Y99.25 E203.4000	Infill line start
G1 X104.31 Y99.25 E203.6000	Infill line end
G1 X109.31 Y99.65 E203.8000	Infill line start
G1 X104.31 Y99.65 E204.0000	Infill line end
G1 X109.31 Y100.05 E204.2000	Infill line start
G1 X104.31 Y100.05 E204.4000	Infill line end
G1 X109.31 Y100.45 E204.6000	Infill line start
G1 X104.31 Y100.45 E204.8000	Infill line end
G1 X109.31 Y100.85 E205.0000	Infill line start
G1 X104.31 Y100.85 E205.2000	Infill line end
G1 X109.31 Y101.25 E205.4000	Infill line start
G1 X104.31 Y101.25 E205.6000	Infill line end
G1 X109.31 Y101.65 E205.8000	Infill line start
G1 X104.31 Y101.65 E206.0000	Infill line end
G1 X109.31 Y102.05 E206.2000	Infill line start
G1 X104.31 Y102.05 E206.4000	Infill line end
G1 X109.31 Y102.45 E206.6000	Infill line start
G1 X104.31 Y102.45 E206.8000	Infill line end
G1 X109.31 Y102.85 E207.0000	Infill line start
G1 X104.31 Y102.85 E207.2000	Infill line end
G1 X109.31 Y103.25 E207.4000	Infill line start
G1 X104.31 Y103.25 E207.6000	Infill line end
G1 X109.31 Y103.65 E207.8000	Infill line start
G1 X104.31 Y103.65 E208.0000	Infill line end
G1 X109.31 Y104.05 E208.2000	Infill line start
G1 X104.31 Y104.05 E208.4000	Infill line end
G1 X109.31 Y104.45 E208.6000	Infill line start
G1 X104.31 Y104.45 E208.8000	Infill line end
G1 X109.31 Y104.85 E209.0000	Infill line start
G1 X104.31 Y104.85 E209.2000	Infill line end
G1 X109.31 Y105.25 E209.4000	Infill line start
G1 X104.31 Y105.25 E209.6000	Infill line end
G1 X109.31 Y105.65 E209.8000	Infill line start
G1 X104.31 Y105.65 E210.0000	Infill line end
G1 X109.31 Y106.05 E210.2000	Infill line start
G1 X104.31 Y106.05 E210.4000	Infill line end
G1 X109.31 Y106.45 E210.6000	Infill line start
G1 X104.31 Y106.45 E210.8000	Infill line end
G1 X109.31 Y106.85 E211.0000	Infill line start
G1 X104.31 Y106.85 E211.2000	Infill line end
G1 X109.31 Y107.25 E211.4000	Infill line start
G1 X104.31 Y107.25 E211.6000	Infill line end
G1 X109.31 Y107.65 E211.8000	Infill line start
G1 X104.31 Y107.65 E212.0000	Infill line end
G1 X109.31 Y108.05 E212.2000	Infill line start
G1 X104.31 Y108.05 E212.4000	Infill line end
G1 X109.31 Y108.45 E212.6000	Infill line start
G1 X104.31 Y108.45 E212.8000	Infill line end
	Layer 20
G1 Z4.00 F300	Move to layer height
G1 X111.60 Y105.36 F1500	Move to start of rectangle
G1 X107.96 Y108.78 E213.0000 F1500	Draw rectangle side
G1 X101.11 Y101.49 E213.4000 F1500	Draw rectangle side
G1 X104.75 Y98.07 E213.6000 F1500	Draw rectangle side
G1 X111.60 Y105.36 E214.0000 F1500	Draw rectangle side
G1 X108.86 Y98.42 E214.2000	Infill line start
G1 X103.86 Y98.42 E214.4000	Infill line end
G1 X108.86 Y98.82 E214.6000	Infill line start
G1 X103.86 Y98.82 E214.8000	Infill line end
G1 X108.86 Y99.22 E215.0000	Infill line start
G1 X103.86 Y99.22 E215.2000	Infill line end
G1 X108.86 Y99.62 E215.4000	Infill line start
G1 X103.86 Y99.62 E215.6000	Infill line end
G1 X108.86 Y100.02 E215.8000	Infill line start
G1 X103.86 Y100.02 E216.0000	Infill line end
G1 X108.86 Y100.42 E216.2000	Infill line start
G1 X103.86 Y100.42 E216.4000	Infill line end
G1 X108.86 Y100.82 E216.6000	Infill line start
G1 X103.86 Y100.82 E216.8000	Infill line end
G1 X108.86 Y101.22 E217.0000	Infill line start
G1 X103.86 Y101.22 E217.2000	Infill line end
G1 X108.86 Y101.62 E217.4000	Infill line start
G1 X103.86 Y101.62 E217.6000	Infill line end
G1 X108.86 Y102.02 E217.8000	Infill line start
G1 X103.86 Y102.02 E218.0000	Infill line end
G1 X108.86 Y102.42 E218.2000	Infill line start
G1 X103.86 Y102.42 E218.4000	Infill line end
G1 X108.86 Y102.82 E218.6000	Infill line start
G1 X103.86 Y102.82 E218.8000	Infill line end
G1 X108.86 Y103.22 E219.0000	Infill line start
G1 X103.86 Y103.22 E219.2000	Infill line end
G1 X108.86 Y103.62 E219.4000	Infill line start
G1 X103.86 Y103.62 E219.6000	Infill line end
G1 X108.86 Y104.02 E219.8000	Infill line start
G1 X103.86 Y104.02 E220.0000	Infill line end
G1 X108.86 Y104.42 E220.2000	Infill line start
G1 X103.86 Y104.42 E220.4000	Infill line end
G1 X108.86 Y104.82 E220.6000	Infill line start
G1 X103.86 Y104.82 E220.8000	Infill line end
G1 X108.86 Y105.22 E221.0000	Infill line start
G1 X103.86 Y105.22 E221.2000	Infill line end
G1 X108.86 Y105.62 E221.4000	Infill line start
G1 X103.86 Y105.62 E221.6000	Infill line end
G1 X108.86 Y106.02 E221.8000	Infill line start
G1 X103.86 Y106.02 E222.0000	Infill line end
G1 X108.86 Y106.42 E222.2000	Infill line start
G1 X103.86 Y106.42 E222.4000	Infill line end
G1 X108.86 Y106.82 E222.6000	Infill line start
G1 X103.86 Y106.82 E222.8000	Infill line end
G1 X108.86 Y107.22 E223.0000	Infill line start
G1 X103.86 Y107.22 E223.2000	Infill line end
G1 X108.86 Y107.62 E223.4000	Infill line start
G1 X103.86 Y107.62 E223.6000	Infill line end
G1 X108.86 Y108.02 E223.8000	Infill line start
G1 X103.86 Y108.02 E224.0000	Infill line end
	Layer 21
G1 Z4.20 F300	Move to layer height
G1 X110.92 Y105.51 F1500	Move to start of rectangle
G1 X106.87 Y108.45 E224.2000 F1500	Draw rectangle side
G1 X100.99 Y100.36 E224.6000 F1500	Draw rectangle side
G1 X105.04 Y97.42 E224.8000 F1500	Draw rectangle side
G1 X110.92 Y105.51 E225.2000 F1500	Draw rectangle side
G1 X108.45 Y97.94 E225.4000	Infill line start
G1 X103.45 Y97.94 E225.6000	Infill line end
G1 X108.45 Y98.34 E225.8000	Infill line start
G1 X103.45 Y98.34 E226.0000	Infill line end
G1 X108.45 Y98.74 E226.2000	Infill line start
G1 X103.45 Y98.74 E226.4000	Infill line end
G1 X108.45 Y99.14 E226.6000	Infill line start
G1 X103.45 Y99.14 E226.8000	Infill line end
G1 X108.45 Y99.54 E227.0000	Infill line start
G1 X103.45 Y99.54 E227.2000	Infill line end
G1 X108.45 Y99.94 E227.4000	Infill line start
G1 X103.45 Y99.94 E227.6000	Infill line end
G1 X108.45 Y100.34 E227.8000	Infill line start
G1 X103.45 Y100.34 E228.0000	Infill line end
G1 X108.45 Y100.74 E228.2000	Infill line start
G1 X103.45 Y100.74 E228.4000	Infill line end
G1 X108.45 Y101.14 E228.6000	Infill line start
G1 X103.45 Y101.14 E228.8000	Infill line end
G1 X108.45 Y101.54 E229.0000	Infill line start
G1 X103.45 Y101.54 E229.2000	Infill line end
G1 X108.45 Y101.94 E229.4000	Infill line start
G1 X103.45 Y101.94 E229.6000	Infill line end
G1 X108.45 Y102.34 E229.8000	Infill line start
G1 X103.45 Y102.34 E230.0000	Infill line end
G1 X108.45 Y102.74 E230.2000	Infill line start
G1 X103.45 Y102.74 E230.4000	Infill line end
G1 X108.45 Y103.14 E230.6000	Infill line start
G1 X103.45 Y103.14 E230.8000	Infill line end
G1 X108.45 Y103.54 E231.0000	Infill line start
G1 X103.45 Y103.54 E231.2000	Infill line end
G1 X108.45 Y103.94 E231.4000	Infill line start
G1 X103.45 Y103.94 E231.6000	Infill line end
G1 X108.45 Y104.34 E231.8000	Infill line start
G1 X103.45 Y104.34 E232.0000	Infill line end
G1 X108.45 Y104.74 E232.2000	Infill line start
G1 X103.45 Y104.74 E232.4000	Infill line end
G1 X108.45 Y105.14 E232.6000	Infill line start
G1 X103.45 Y105.14 E232.8000	Infill line end
G1 X108.45 Y105.54 E233.0000	Infill line start
G1 X103.45 Y105.54 E233.2000	Infill line end
G1 X108.45 Y105.94 E233.4000	Infill line start
G1 X103.45 Y105.94 E233.6000	Infill line end
G1 X108.45 Y106.34 E233.8000	Infill line start
G1 X103.45 Y106.34 E234.0000	Infill line end
G1 X108.45 Y106.74 E234.2000	Infill line start
G1 X103.45 Y106.74 E234.4000	Infill line end
G1 X108.45 Y107.14 E234.6000	Infill line start
G1 X103.45 Y107.14 E234.8000	Infill line end
G1 X108.45 Y107.54 E235.0000	Infill line start
G1 X103.45 Y107.54 E235.2000	Infill line end
	Layer 22
G1 Z4.40 F300	Move to layer height
G1 X110.22 Y105.59 F1500	Move to start of rectangle
G1 X105.84 Y107.99 E235.4000 F1500	Draw rectangle side
G1 X101.02 Y99.23 E235.8000 F1500	Draw rectangle side
G1 X105.40 Y96.82 E236.0000 F1500	Draw rectangle side
G1 X110.22 Y105.59 E236.4000 F1500	Draw rectangle side
G1 X108.12 Y97.41 E236.6000	Infill line start
G1 X103.12 Y97.41 E236.8000	Infill line end
G1 X108.12 Y97.81 E237.0000	Infill line start
G1 X103.12 Y97.81 E237.2000	Infill line end
G1 X108.12 Y98.21 E237.4000	Infill line start
G1 X103.12 Y98.21 E237.6000	Infill line end
G1 X108.12 Y98.61 E237.8000	Infill line start
G1 X103.12 Y98.61 E238.0000	Infill line end
G1 X108.12 Y99.01 E238.2000	Infill line start
G1 X103.12 Y99.01 E238.4000	Infill line end
G1 X108.12 Y99.41 E238.6000	Infill line start
G1 X103.12 Y99.41 E238.8000	Infill line end
G1 X108.12 Y99.81 E239.0000	Infill line start
G1 X103.12 Y99.81 E239.2000	Infill line end
G1 X108.12 Y100.21 E239.4000	Infill line start
G1 X103.12 Y100.21 E239.6000	Infill line end
G1 X108.12 Y100.61 E239.8000	Infill line start
G1 X103.12 Y100.61 E240.0000	Infill line end
G1 X108.12 Y101.01 E240.2000	Infill line start
G1 X103.12 Y101.01 E240.4000	Infill line end
G1 X108.12 Y101.41 E240.6000	Infill line start
G1 X103.12 Y101.41 E240.8000	Infill line end
G1 X108.12 Y101.81 E241.0000	Infill line start
G1 X103.12 Y101.81 E241.2000	Infill line end
G1 X108.12 Y102.21 E241.4000	Infill line start
G1 X103.12 Y102.21 E241.6000	Infill line end
G1 X108.12 Y102.61 E241.8000	Infill line start
G1 X103.12 Y102.61 E242.0000	Infill line end
G1 X108.12 Y103.01 E242.2000	Infill line start
G1 X103.12 Y103.01 E242.4000	Infill line end
G1 X108.12 Y103.41 E242.6000	Infill line start
G1 X103.12 Y103.41 E242.8000	Infill line end
G1 X108.12 Y103.81 E243.0000	Infill line start
G1 X103.12 Y103.81 E243.2000	Infill line end
G1 X108.12 Y104.21 E243.4000	Infill line start
G1 X103.12 Y104.21 E243.6000	Infill line end
G1 X108.12 Y104.61 E243.8000	Infill line start
G1 X103.12 Y104.61 E244.0000	Infill line end
G1 X108.12 Y105.01 E244.2000	Infill line start
G1 X103.12 Y105.01 E244.4000	Infill line end
G1 X108.12 Y105.41 E244.6000	Infill line start
G1 X103.12 Y105.41 E244.8000	Infill line end
G1 X108.12 Y105.81 E245.0000	Infill line start
G1 X103.12 Y105.81 E245.2000	Infill line end
G1 X108.12 Y106.21 E245.4000	Infill line start
G1 X103.12 Y106.21 E245.6000	Infill line end
G1 X108.12 Y106.61 E245.8000	Infill line start
G1 X103.12 Y106.61 E246.0000	Infill line end
G1 X108.12 Y107.01 E246.2000	Infill line start
G1 X103.12 Y107.01 E246.4000	Infill line end
	Layer 23
G1 Z4.60 F300	Move to layer height
G1 X109.52 Y105.57 F1500	Move to start of rectangle
G1 X104.87 Y107.41 E246.6000 F1500	Draw rectangle side
G1 X101.19 Y98.11 E247.0000 F1500	Draw rectangle side
G1 X105.83 Y96.27 E247.2000 F1500	Draw rectangle side
G1 X109.52 Y105.57 E247.6000 F1500	Draw rectangle side
G1 X107.85 Y96.84 E247.8000	Infill line start
G1 X102.85 Y96.84 E248.0000	Infill line end
G1 X107.85 Y97.24 E248.2000	Infill line start
G1 X102.85 Y97.24 E248.4000	Infill line end
G1 X107.85 Y97.64 E248.6000	Infill line start
G1 X102.85 Y97.64 E248.8000	Infill line end
G1 X107.85 Y98.04 E249.0000	Infill line start
G1 X102.85 Y98.04 E249.2000	Infill line end
G1 X107.85 Y98.44 E249.4000	Infill line start
G1 X102.85 Y98.44 E249.6000	Infill line end
G1 X107.85 Y98.84 E249.8000	Infill line start
G1 X102.85 Y98.84 E250.0000	Infill line end
G1 X107.85 Y99.24 E250.2000	Infill line start
G1 X102.85 Y99.24 E250.4000	Infill line end
G1 X107.85 Y99.64 E250.6000	Infill line start
G1 X102.85 Y99.64 E250.8000	Infill line end
G1 X107.85 Y100.04 E251.0000	Infill line start
G1 X102.85 Y100.04 E251.2000	Infill line end
G1 X107.85 Y100.44 E251.4000	Infill line start
G1 X102.85 Y100.44 E251.6000	Infill line end
G1 X107.85 Y100.84 E251.8000	Infill line start
G1 X102.85 Y100.84 E252.0000	Infill line end
G1 X107.85 Y101.24 E252.2000	Infill line start
G1 X102.85 Y101.24 E252.4000	Infill line end
G1 X107.85 Y101.64 E252.6000	Infill line start
G1 X102.85 Y101.64 E252.8000	Infill line end
G1 X107.85 Y102.04 E253.0000	Infill line start
G1 X102.85 Y102.04 E253.2000	Infill line end
G1 X107.85 Y102.44 E253.4000	Infill line start
G1 X102.85 Y102.44 E253.6000	Infill line end
G1 X107.85 Y102.84 E253.8000	Infill line start
G1 X102.85 Y102.84 E254.0000	Infill line end
G1 X107.85 Y103.24 E254.2000	Infill line start
G1 X102.85 Y103.24 E254.4000	Infill line end
G1 X107.85 Y103.64 E254.6000	Infill line start
G1 X102.85 Y103.64 E254.8000	Infill line end
G1 X107.85 Y104.04 E255.0000	Infill line start
G1 X102.85 Y104.04 E255.2000	Infill line end
G1 X107.85 Y104.44 E255.4000	Infill line start
G1 X102.85 Y104.44 E255.6000	Infill line end
G1 X107.85 Y104.84 E255.8000	Infill line start
G1 X102.85 Y104.84 E256.0000	Infill line end
G1 X107.85 Y105.24 E256.2000	Infill line start
G1 X102.85 Y105.24 E256.4000	Infill line end
G1 X107.85 Y105.64 E256.6000	Infill line start
G1 X102.85 Y105.64 E256.8000	Infill line end
G1 X107.85 Y106.04 E257.0000	Infill line start
G1 X102.85 Y106.04 E257.2000	Infill line end
G1 X107.85 Y106.44 E257.4000	Infill line start
G1 X102.85 Y106.44 E257.6000	Infill line end
	Layer 24
G1 Z4.80 F300	Move to layer height
G1 X108.82 Y105.46 F1500	Move to start of rectangle
G1 X103.98 Y106.71 E257.8000 F1500	Draw rectangle side
G1 X101.49 Y97.02 E258.2000 F1500	Draw rectangle side
G1 X106.34 Y95.78 E258.4000 F1500	Draw rectangle side
G1 X108.82 Y105.46 E258.8000 F1500	Draw rectangle side
G1 X107.66 Y96.24 E259.0000	Infill line start
G1 X102.66 Y96.24 E259.2000	Infill line end
G1 X107.66 Y96.64 E259.4000	Infill line start
G1 X102.66 Y96.64 E259.6000	Infill line end
G1 X107.66 Y97.04 E259.8000	Infill line start
G1 X102.66 Y97.04 E260.0000	Infill line end
G1 X107.66 Y97.44 E260.2000	Infill line start
G1 X102.66 Y97.44 E260.4000	Infill line end
G1 X107.66 Y97.84 E260.6000	Infill line start
G1 X102.66 Y97.84 E260.8000	Infill line end
G1 X107.66 Y98.24 E261.0000	Infill line start
G1 X102.66 Y98.24 E261.2000	Infill line end
G1 X107.66 Y98.64 E261.4000	Infill line start
G1 X102.66 Y98.64 E261.6000	Infill line end
G1 X107.66 Y99.04 E261.8000	Infill line start
G1 X102.66 Y99.04 E262.0000	Infill line end
G1 X107.66 Y99.44 E262.2000	Infill line start
G1 X102.66 Y99.44 E262.4000	Infill line end
G1 X107.66 Y99.84 E262.6000	Infill line start
G1 X102.66 Y99.84 E262.8000	Infill line end
G1 X107.66 Y100.24 E263.0000	Infill line start
G1 X102.66 Y100.24 E263.2000	Infill line end
G1 X107.66 Y100.64 E263.4000	Infill line start
G1 X102.66 Y100.64 E263.6000	Infill line end
G1 X107.66 Y101.04 E263.8000	Infill line start
G1 X102.66 Y101.04 E264.0000	Infill line end
G1 X107.66 Y101.44 E264.2000	Infill line start
G1 X102.66 Y101.44 E264.4000	Infill line end
G1 X107.66 Y101.84 E264.6000	Infill line start
G1 X102.66 Y101.84 E264.8000	Infill line end
G1 X107.66 Y102.24 E265.0000	Infill line start
G1 X102.66 Y102.24 E265.2000	Infill line end
G1 X107.66 Y102.64 E265.4000	Infill line start
G1 X102.66 Y102.64 E265.6000	Infill line end
G1 X107.66 Y103.04 E265.8000	Infill line start
G1 X102.66 Y103.04 E266.0000	Infill line end
G1 X107.66 Y103.44 E266.2000	Infill line start
G1 X102.66 Y103.44 E266.4000	Infill line end
G1 X107.66 Y103.84 E266.6000	Infill line start
G1 X102.66 Y103.84 E266.8000	Infill line end
G1 X107.66 Y104.24 E267.0000	Infill line start
G1 X102.66 Y104.24 E267.2000	Infill line end
G1 X107.66 Y104.64 E267.4000	Infill line start
G1 X102.66 Y104.64 E267.6000	Infill line end
G1 X107.66 Y105.04 E267.8000	Infill line start
G1 X102.66 Y105.04 E268.0000	Infill line end
G1 X107.66 Y105.44 E268.2000	Infill line start
G1 X102.66 Y105.44 E268.4000	Infill line end
G1 X107.66 Y105.84 E268.6000	Infill line start
G1 X102.66 Y105.84 E268.8000	Infill line end
	Layer 25
G1 Z5.00 F300	Move to layer height
G1 X108.15 Y105.27 F1500	Move to start of rectangle
G1 X103.19 Y105.90 E269.0000 F1500	Draw rectangle side
G1 X101.93 Y95.98 E269.4000 F1500	Draw rectangle side
G1 X106.89 Y95.35 E269.6000 F1500	Draw rectangle side
G1 X108.15 Y105.27 E270.0000 F1500	Draw rectangle side
G1 X107.54 Y95.63 E270.2000	Infill line start
G1 X102.54 Y95.63 E270.4000	Infill line end
G1 X107.54 Y96.03 E270.6000	Infill line start
G1 X102.54 Y96.03 E270.8000	Infill line end
G1 X107.54 Y96.43 E271.0000	Infill line start
G1 X102.54 Y96.43 E271.2000	Infill line end
G1 X107.54 Y96.83 E271.4000	Infill line start
G1 X102.54 Y96.83 E271.6000	Infill line end
G1 X107.54 Y97.23 E271.8000	Infill line start
G1 X102.54 Y97.23 E272.0000	Infill line end
G1 X107.54 Y97.63 E272.2000	Infill line start
G1 X102.54 Y97.63 E272.4000	Infill line end
G1 X107.54 Y98.03 E272.6000	Infill line start
G1 X102.54 Y98.03 E272.8000	Infill line end
G1 X107.54 Y98.43 E273.0000	Infill line start
G1 X102.54 Y98.43 E273.2000	Infill line end
G1 X107.54 Y98.83 E273.4000	Infill line start
G1 X102.54 Y98.83 E273.6000	Infill line end
G1 X107.54 Y99.23 E273.8000	Infill line start
G1 X102.54 Y99.23 E274.0000	Infill line end
G1 X107.54 Y99.63 E274.2000	Infill line start
G1 X102.54 Y99.63 E274.4000	Infill line end
G1 X107.54 Y100.03 E274.6000	Infill line start
G1 X102.54 Y100.03 E274.8000	Infill line end
G1 X107.54 Y100.43 E275.0000	Infill line start
G1 X102.54 Y100.43 E275.2000	Infill line end
G1 X107.54 Y100.83 E275.4000	Infill line start
G1 X102.54 Y100.83 E275.6000	Infill line end
G1 X107.54 Y101.23 E275.8000	Infill line start
G1 X102.54 Y101.23 E276.0000	Infill line end
G1 X107.54 Y101.63 E276.2000	Infill line start
G1 X102.54 Y101.63 E276.4000	Infill line end
G1 X107.54 Y102.03 E276.6000	Infill line start
G1 X102.54 Y102.03 E276.8000	Infill line end
G1 X107.54 Y102.43 E277.0000	Infill line start
G1 X102.54 Y102.43 E277.2000	Infill line end
G1 X107.54 Y102.83 E277.4000	Infill line start
G1 X102.54 Y102.83 E277.6000	Infill line end
G1 X107.54 Y103.23 E277.8000	Infill line start
G1 X102.54 Y103.23 E278.0000	Infill line end
G1 X107.54 Y103.63 E278.2000	Infill line start
G1 X102.54 Y103.63 E278.4000	Infill line end
G1 X107.54 Y104.03 E278.6000	Infill line start
G1 X102.54 Y104.03 E278.8000	Infill line end
G1 X107.54 Y104.43 E279.0000	Infill line start
G1 X102.54 Y104.43 E279.2000	Infill line end
G1 X107.54 Y104.83 E279.4000	Infill line start
G1 X102.54 Y104.83 E279.6000	Infill line end
G1 X107.54 Y105.23 E279.8000	Infill line start
G1 X102.54 Y105.23 E280.0000	Infill line end
	Layer 26
G1 Z5.20 F300	Move to layer height
G1 X107.50 Y105.00 F1500	Move to start of rectangle
G1 X102.50 Y105.00 E280.2000 F1500	Draw rectangle side
G1 X102.50 Y95.00 E280.6000 F1500	Draw rectangle side
G1 X107.50 Y95.00 E280.8000 F1500	Draw rectangle side
G1 X107.50 Y105.00 E281.2000 F1500	Draw rectangle side
G1 X107.50 Y95.00 E281.4000	Infill line start
G1 X102.50 Y95.00 E281.6000	Infill line end
G1 X107.50 Y95.40 E281.8000	Infill line start
G1 X102.50 Y95.40 E282.0000	Infill line end
G1 X107.50 Y95.80 E282.2000	Infill line start
G1 X102.50 Y95.80 E282.4000	Infill line end
G1 X107.50 Y96.20 E282.6000	Infill line start
G1 X102.50 Y96.20 E282.8000	Infill line end
G1 X107.50 Y96.60 E283.0000	Infill line start
G1 X102.50 Y96.60 E283.2000	Infill line end
G1 X107.50 Y97.00 E283.4000	Infill line start
G1 X102.50 Y97.00 E283.6000	Infill line end
G1 X107.50 Y97.40 E283.8000	Infill line start
G1 X102.50 Y97.40 E284.0000	Infill line end
G1 X107.50 Y97.80 E284.2000	Infill line start
G1 X102.50 Y97.80 E284.4000	Infill line end
G1 X107.50 Y98.20 E284.6000	Infill line start
G1 X102.50 Y98.20 E284.8000	Infill line end
G1 X107.50 Y98.60 E285.0000	Infill line start
G1 X102.50 Y98.60 E285.2000	Infill line end
G1 X107.50 Y99.00 E285.4000	Infill line start
G1 X102.50 Y99.00 E285.6000	Infill line end
G1 X107.50 Y99.40 E285.8000	Infill line start
G1 X102.50 Y99.40 E286.0000	Infill line end
G1 X107.50 Y99.80 E286.2000	Infill line start
G1 X102.50 Y99.80 E286.4000	Infill line end
G1 X107.50 Y100.20 E286.6000	Infill line start
G1 X102.50 Y100.20 E286.8000	Infill line end
G1 X107.50 Y100.60 E287.0000	Infill line start
G1 X102.50 Y100.60 E287.2000	Infill line end
G1 X107.50 Y101.00 E287.4000	Infill line start
G1 X102.50 Y101.00 E287.6000	Infill line end
G1 X107.50 Y101.40 E287.8000	Infill line start
G1 X102.50 Y101.40 E288.0000	Infill line end
G1 X107.50 Y101.80 E288.2000	Infill line start
G1 X102.50 Y101.80 E288.4000	Infill line end
G1 X107.50 Y102.20 E288.6000	Infill line start
G1 X102.50 Y102.20 E288.8000	Infill line end
G1 X107.50 Y102.60 E289.0000	Infill line start
G1 X102.50 Y102.60 E289.2000	Infill line end
G1 X107.50 Y103.00 E289.4000	Infill line start
G1 X102.50 Y103.00 E289.6000	Infill line end
G1 X107.50 Y103.40 E289.8000	Infill line start
G1 X102.50 Y103.40 E290.0000	Infill line end
G1 X107.50 Y103.80 E290.2000	Infill line start
G1 X102.50 Y103.80 E290.4000	Infill line end
G1 X107.50 Y104.20 E290.6000	Infill line start
G1 X102.50 Y104.20 E290.8000	Infill line end
G1 X107.50 Y104.60 E291.0000	Infill line start
G1 X102.50 Y104.60 E291.2000	Infill line end
	Layer 27
G1 Z5.40 F300	Move to layer height
G1 X106.89 Y104.65 F1500	Move to start of rectangle
G1 X101.93 Y104.02 E291.4000 F1500	Draw rectangle side
G1 X103.19 Y94.10 E291.8000 F1500	Draw rectangle side
G1 X108.15 Y94.73 E292.0000 F1500	Draw rectangle side
G1 X106.89 Y104.65 E292.4000 F1500	Draw rectangle side
G1 X107.54 Y94.37 E292.6000	Infill line start
G1 X102.54 Y94.37 E292.8000	Infill line end
G1 X107.54 Y94.77 E293.0000	Infill line start
G1 X102.54 Y94.77 E293.2000	Infill line end
G1 X107.54 Y95.17 E293.4000	Infill line start
G1 X102.54 Y95.17 E293.6000	Infill line end
G1 X107.54 Y95.57 E293.8000	Infill line start
G1 X102.54 Y95.57 E294.0000	Infill line end
G1 X107.54 Y95.97 E294.2000	Infill line start
G1 X102.54 Y95.97 E294.4000	Infill line end
G1 X107.54 Y96.37 E294.6000	Infill line start
G1 X102.54 Y96.37 E294.8000	Infill line end
G1 X107.54 Y96.77 E295.0000	Infill line start
G1 X102.54 Y96.77 E295.2000	Infill line end
G1 X107.54 Y97.17 E295.4000	Infill line start
G1 X102.54 Y97.17 E295.6000	Infill line end
G1 X107.54 Y97.57 E295.8000	Infill line start
G1 X102.54 Y97.57 E296.0000	Infill line end
G1 X107.54 Y97.97 E296.2000	Infill line start
G1 X102.54 Y97.97 E296.4000	Infill line end
G1 X107.54 Y98.37 E296.6000	Infill line start
G1 X102.54 Y98.37 E296.8000	Infill line end
G1 X107.54 Y98.77 E297.0000	Infill line start
G1 X102.54 Y98.77 E297.2000	Infill line end
G1 X107.54 Y99.17 E297.4000	Infill line start
G1 X102.54 Y99.17 E297.6000	Infill line end
G1 X107.54 Y99.57 E297.8000	Infill line start
G1 X102.54 Y99.57 E298.0000	Infill line end
G1 X107.54 Y99.97 E298.2000	Infill line start
G1 X102.54 Y99.97 E298.4000	Infill line end
G1 X107.54 Y100.37 E298.6000	Infill line start
G1 X102.54 Y100.37 E298.8000	Infill line end
G1 X107.54 Y100.77 E299.0000	Infill line start
G1 X102.54 Y100.77 E299.2000	Infill line end
G1 X107.54 Y101.17 E299.4000	Infill line start
G1 X102.54 Y101.17 E299.6000	Infill line end
G1 X107.54 Y101.57 E299.8000	Infill line start
G1 X102.54 Y101.57 E300.0000	Infill line end
G1 X107.54 Y101.97 E300.2000	Infill line start
G1 X102.54 Y101.97 E300.4000	Infill line end
G1 X107.54 Y102.37 E300.6000	Infill line start
G1 X102.54 Y102.37 E300.8000	Infill line end
G1 X107.54 Y102.77 E301.0000	Infill line start
G1 X102.54 Y102.77 E301.2000	Infill line end
G1 X107.54 Y103.17 E301.4000	Infill line start
G1 X102.54 Y103.17 E301.6000	Infill line end
G1 X107.54 Y103.57 E301.8000	Infill line start
G1 X102.54 Y103.57 E302.0000	Infill line end
G1 X107.54 Y103.97 E302.2000	Infill line start
G1 X102.54 Y103.97 E302.4000	Infill line end
	Layer 28
G1 Z5.60 F300	Move to layer height
G1 X106.34 Y104.22 F1500	Move to start of rectangle
G1 X101.49 Y102.98 E302.6000 F1500	Draw rectangle side
G1 X103.98 Y93.29 E303.0000 F1500	Draw rectangle side
G1 X108.82 Y94.54 E303.2000 F1500	Draw rectangle side
G1 X106.34 Y104.22 E303.6000 F1500	Draw rectangle side
G1 X107.66 Y93.76 E303.8000	Infill line start
G1 X102.66 Y93.76 E304.0000	Infill line end
G1 X107.66 Y94.16 E304.2000	Infill line start
G1 X102.66 Y94.16 E304.4000	Infill line end
G1 X107.66 Y94.56 E304.6000	Infill line start
G1 X102.66 Y94.56 E304.8000	Infill line end
G1 X107.66 Y94.96 E305.0000	Infill line start
G1 X102.66 Y94.96 E305.2000	Infill line end
G1 X107.66 Y95.36 E305.4000	Infill line start
G1 X102.66 Y95.36 E305.6000	Infill line end
G1 X107.66 Y95.76 E305.8000	Infill line start
G1 X102.66 Y95.76 E306.0000	Infill line end
G1 X107.66 Y96.16 E306.2000	Infill line start
G1 X102.66 Y96.16 E306.4000	Infill line end
G1 X107.66 Y96.56 E306.6000	Infill line start
G1 X102.66 Y96.56 E306.8000	Infill line end
G1 X107.66 Y96.96 E307.0000	Infill line start
G1 X102.66 Y96.96 E307.2000	Infill line end
G1 X107.66 Y97.36 E307.4000	Infill line start
G1 X102.66 Y97.36 E307.6000	Infill line end
G1 X107.66 Y97.76 E307.8000	Infill line start
G1 X102.66 Y97.76 E308.0000	Infill line end
G1 X107.66 Y98.16 E308.2000	Infill line start
G1 X102.66 Y98.16 E308.4000	Infill line end
G1 X107.66 Y98.56 E308.6000	Infill line start
G1 X102.66 Y98.56 E308.8000	Infill line end
G1 X107.66 Y98.96 E309.0000	Infill line start
G1 X102.66 Y98.96 E309.2000	Infill line end
G1 X107.66 Y99.36 E309.4000	Infill line start
G1 X102.66 Y99.36 E309.6000	Infill line end
G1 X107.66 Y99.76 E309.8000	Infill line start
G1 X102.66 Y99.76 E310.0000	Infill line end
G1 X107.66 Y100.16 E310.2000	Infill line start
G1 X102.66 Y100.16 E310.4000	Infill line end
G1 X107.66 Y100.56 E310.6000	Infill line start
G1 X102.66 Y100.56 E310.8000	Infill line end
G1 X107.66 Y100.96 E311.0000	Infill line start
G1 X102.66 Y100.96 E311.2000	Infill line end
G1 X107.66 Y101.36 E311.4000	Infill line start
G1 X102.66 Y101.36 E311.6000	Infill line end
G1 X107.66 Y101.76 E311.8000	Infill line start
G1 X102.66 Y101.76 E312.0000	Infill line end
G1 X107.66 Y102.16 E312.2000	Infill line start
G1 X102.66 Y102.16 E312.4000	Infill line end
G1 X107.66 Y102.56 E312.6000	Infill line start
G1 X102.66 Y102.56 E312.8000	Infill line end
G1 X107.66 Y102.96 E313.0000	Infill line start
G1 X102.66 Y102.96 E313.2000	Infill line end
G1 X107.66 Y103.36 E313.4000	Infill line start
G1 X102.66 Y103.36 E313.6000	Infill line end
	Layer 29
G1 Z5.80 F300	Move to layer height
G1 X105.83 Y103.73 F1500	Move to start of rectangle
G1 X101.19 Y101.89 E313.8000 F1500	Draw rectangle side
G1 X104.87 Y92.59 E314.2000 F1500	Draw rectangle side
G1 X109.52 Y94.43 E314.4000 F1500	Draw rectangle side
G1 X105.83 Y103.73 E314.8000 F1500	Draw rectangle side
G1 X107.85 Y93.16 E315.0000	Infill line start
G1 X102.85 Y93.16 E315.2000	Infill line end
G1 X107.85 Y93.56 E315.4000	Infill line start
G1 X102.85 Y93.56 E315.6000	Infill line end
G1 X107.85 Y93.96 E315.8000	Infill line start
G1 X102.85 Y93.96 E316.0000	Infill line end
G1 X107.85 Y94.36 E316.2000	Infill line start
G1 X102.85 Y94.36 E316.4000	Infill line end
G1 X107.85 Y94.76 E316.6000	Infill line start
G1 X102.85 Y94.76 E316.8000	Infill line end
G1 X107.85 Y95.16 E317.0000	Infill line start
G1 X102.85 Y95.16 E317.2000	Infill line end
G1 X107.85 Y95.56 E317.4000	Infill line start
G1 X102.85 Y95.56 E317.6000	Infill line end
G1 X107.85 Y95.96 E317.8000	Infill line start
G1 X102.85 Y95.96 E318.0000	Infill line end
G1 X107.85 Y96.36 E318.2000	Infill line start
G1 X102.85 Y96.36 E318.4000	Infill line end
G1 X107.85 Y96.76 E318.6000	Infill line start
G1 X102.85 Y96.76 E318.8000	Infill line end
G1 X107.85 Y97.16 E319.0000	Infill line start
G1 X102.85 Y97.16 E319.2000	Infill line end
G1 X107.85 Y97.56 E319.4000	Infill line start
G1 X102.85 Y97.56 E319.6000	Infill line end
G1 X107.85 Y97.96 E319.8000	Infill line start
G1 X102.85 Y97.96 E320.0000	Infill line end
G1 X107.85 Y98.36 E320.2000	Infill line start
G1 X102.85 Y98.36 E320.4000	Infill line end
G1 X107.85 Y98.76 E320.6000	Infill line start
G1 X102.85 Y98.76 E320.8000	Infill line end
G1 X107.85 Y99.16 E321.0000	Infill line start
G1 X102.85 Y99.16 E321.2000	Infill line end
G1 X107.85 Y99.56 E321.4000	Infill line start
G1 X102.85 Y99.56 E321.6000	Infill line end
G1 X107.85 Y99.96 E321.8000	Infill line start
G1 X102.85 Y99.96 E322.0000	Infill line end
G1 X107.85 Y100.36 E322.2000	Infill line start
G1 X102.85 Y100.36 E322.4000	Infill line end
G1 X107.85 Y100.76 E322.6000	Infill line start
G1 X102.85 Y100.76 E322.8000	Infill line end
G1 X107.85 Y101.16 E323.0000	Infill line start
G1 X102.85 Y101.16 E323.2000	Infill line end
G1 X107.85 Y101.56 E323.4000	Infill line start
G1 X102.85 Y101.56 E323.6000	Infill line end
G1 X107.85 Y101.96 E323.8000	Infill line start
G1 X102.85 Y101.96 E324.0000	Infill line end
G1 X107.85 Y102.36 E324.2000	Infill line start
G1 X102.85 Y102.36 E324.4000	Infill line end
G1 X107.85 Y102.76 E324.6000	Infill line start
G1 X102.85 Y102.76 E324.8000	Infill line end
	Layer 30
G1 Z6.00 F300	Move to layer height
G1 X105.40 Y103.18 F1500	Move to start of rectangle
G1 X101.02 Y100.77 E325.0000 F1500	Draw rectangle side
G1 X105.84 Y92.01 E325.4000 F1500	Draw rectangle side
G1 X110.22 Y94.41 E325.6000 F1500	Draw rectangle side
G1 X105.40 Y103.18 E326.0000 F1500	Draw rectangle side
G1 X108.12 Y92.59 E326.2000	Infill line start
G1 X103.12 Y92.59 E326.4000	Infill line end
G1 X108.12 Y92.99 E326.6000	Infill line start
G1 X103.12 Y92.99 E326.8000	Infill line end
G1 X108.12 Y93.39 E327.0000	Infill line start
G1 X103.12 Y93.39 E327.2000	Infill line end
G1 X108.12 Y93.79 E327.4000	Infill line start
G1 X103.12 Y93.79 E327.6000	Infill line end
G1 X108.12 Y94.19 E327.8000	Infill line start
G1 X103.12 Y94.19 E328.0000	Infill line end
G1 X108.12 Y94.59 E328.2000	Infill line start
G1 X103.12 Y94.59 E328.4000	Infill line end
G1 X108.12 Y94.99 E328.6000	Infill line start
G1 X103.12 Y94.99 E328.8000	Infill line end
G1 X108.12 Y95.39 E329.0000	Infill line start
G1 X103.12 Y95.39 E329.2000	Infill line end
G1 X108.12 Y95.79 E329.4000	Infill line start
G1 X103.12 Y95.79 E329.6000	Infill line end
G1 X108.12 Y96.19 E329.8000	Infill line start
G1 X103.12 Y96.19 E330.0000	Infill line end
G1 X108.12 Y96.59 E330.2000	Infill line start
G1 X103.12 Y96.59 E330.4000	Infill line end
G1 X108.12 Y96.99 E330.6000	Infill line start
G1 X103.12 Y96.99 E330.8000	Infill line end
G1 X108.12 Y97.39 E331.0000	Infill line start
G1 X103.12 Y97.39 E331.2000	Infill line end
G1 X108.12 Y97.79 E331.4000	Infill line start
G1 X103.12 Y97.79 E331.6000	Infill line end
G1 X108.12 Y98.19 E331.8000	Infill line start
G1 X103.12 Y98.19 E332.0000	Infill line end
G1 X108.12 Y98.59 E332.2000	Infill line start
G1 X103.12 Y98.59 E332.4000	Infill line end
G1 X108.12 Y98.99 E332.6000	Infill line start
G1 X103.12 Y98.99 E332.8000	Infill line end
G1 X108.12 Y99.39 E333.0000	Infill line start
G1 X103.12 Y99.39 E333.2000	Infill line end
G1 X108.12 Y99.79 E333.4000	Infill line start
G1 X103.12 Y99.79 E333.6000	Infill line end
G1 X108.12 Y100.19 E333.8000	Infill line start
G1 X103.12 Y100.19 E334.0000	Infill line end
G1 X108.12 Y100.59 E334.2000	Infill line start
G1 X103.12 Y100.59 E334.4000	Infill line end
G1 X108.12 Y100.99 E334.6000	Infill line start
G1 X103.12 Y100.99 E334.8000	Infill line end
G1 X108.12 Y101.39 E335.0000	Infill line start
G1 X103.12 Y101.39 E335.2000	Infill line end
G1 X108.12 Y101.79 E335.4000	Infill line start
G1 X103.12 Y101.79 E335.6000	Infill line end
G1 X108.12 Y102.19 E335.8000	Infill line start
G1 X103.12 Y102.19 E336.0000	Infill line end
	Layer 31
G1 Z6.20 F300	Move to layer height
G1 X105.04 Y102.58 F1500	Move to start of rectangle
G1 X100.99 Y99.64 E336.2000 F1500	Draw rectangle side
G1 X106.87 Y91.55 E336.6000 F1500	Draw rectangle side
G1 X110.92 Y94.49 E336.8000 F1500	Draw rectangle side
G1 X105.04 Y102.58 E337.2000 F1500	Draw rectangle side
G1 X108.45 Y92.06 E337.4000	Infill line start
G1 X103.45 Y92.06 E337.6000	Infill line end
G1 X108.45 Y92.46 E337.8000	Infill line start
G1 X103.45 Y92.46 E338.0000	Infill line end
G1 X108.45 Y92.86 E338.2000	Infill line start
G1 X103.45 Y92.86 E338.4000	Infill line end
G1 X108.45 Y93.26 E338.6000	Infill line start
G1 X103.45 Y93.26 E338.8000	Infill line end
G1 X108.45 Y93.66 E339.0000	Infill line start
G1 X103.45 Y93.66 E339.2000	Infill line end
G1 X108.45 Y94.06 E339.4000	Infill line start
G1 X103.45 Y94.06 E339.6000	Infill line end
G1 X108.45 Y94.46 E339.8000	Infill line start
G1 X103.45 Y94.46 E340.0000	Infill line end
G1 X108.45 Y94.86 E340.2000	Infill line start
G1 X103.45 Y94.86 E340.4000	Infill line end
G1 X108.45 Y95.26 E340.6000	Infill line start
G1 X103.45 Y95.26 E340.8000	Infill line end
G1 X108.45 Y95.66 E341.0000	Infill line start
G1 X103.45 Y95.66 E341.2000	Infill line end
G1 X108.45 Y96.06 E341.4000	Infill line start
G1 X103.45 Y96.06 E341.6000	Infill line end
G1 X108.45 Y96.46 E341.8000	Infill line start
G1 X103.45 Y96.46 E342.0000	Infill line end
G1 X108.45 Y96.86 E342.2000	Infill line start
G1 X103.45 Y96.86 E342.4000	Infill line end
G1 X108.45 Y97.26 E342.6000	Infill line start
G1 X103.45 Y97.26 E342.8000	Infill line end
G1 X108.45 Y97.66 E343.0000	Infill line start
G1 X103.45 Y97.66 E343.2000	Infill line end
G1 X108.45 Y98.06 E343.4000	Infill line start
G1 X103.45 Y98.06 E343.6000	Infill line end
G1 X108.45 Y98.46 E343.8000	Infill line start
G1 X103.45 Y98.46 E344.0000	Infill line end
G1 X108.45 Y98.86 E344.2000	Infill line start
G1 X103.45 Y98.86 E344.4000	Infill line end
G1 X108.45 Y99.26 E344.6000	Infill line start
G1 X103.45 Y99.26 E344.8000	Infill line end
G1 X108.45 Y99.66 E345.0000	Infill line start
G1 X103.45 Y99.66 E345.2000	Infill line end
G1 X108.45 Y100.06 E345.4000	Infill line start
G1 X103.45 Y100.06 E345.6000	Infill line end
G1 X108.45 Y100.46 E345.8000	Infill line start
G1 X103.45 Y100.46 E346.0000	Infill line end
G1 X108.45 Y100.86 E346.2000	Infill line start
G1 X103.45 Y100.86 E346.4000	Infill line end
G1 X108.45 Y101.26 E346.6000	Infill line start
G1 X103.45 Y101.26 E346.8000	Infill line end
G1 X108.45 Y101.66 E347.0000	Infill line start
G1 X103.45 Y101.66 E347.2000	Infill line end
	Layer 32
G1 Z6.40 F300	Move to layer height
G1 X104.75 Y101.93 F1500	Move to start of rectangle
G1 X101.11 Y98.51 E347.4000 F1500	Draw rectangle side
G1 X107.96 Y91.22 E347.8000 F1500	Draw rectangle side
G1 X111.60 Y94.64 E348.0000 F1500	Draw rectangle side
G1 X104.75 Y101.93 E348.4000 F1500	Draw rectangle side
G1 X108.86 Y91.58 E348.6000	Infill line start
G1 X103.86 Y91.58 E348.8000	Infill line end
G1 X108.86 Y91.98 E349.0000	Infill line start
G1 X103.86 Y91.98 E349.2000	Infill line end
G1 X108.86 Y92.38 E349.4000	Infill line start
G1 X103.86 Y92.38 E349.6000	Infill line end
G1 X108.86 Y92.78 E349.8000	Infill line start
G1 X103.86 Y92.78 E350.0000	Infill line end
G1 X108.86 Y93.18 E350.2000	Infill line start
G1 X103.86 Y93.18 E350.4000	Infill line end
G1 X108.86 Y93.58 E350.6000	Infill line start
G1 X103.86 Y93.58 E350.8000	Infill line end
G1 X108.86 Y93.98 E351.0000	Infill line start
G1 X103.86 Y93.98 E351.2000	Infill line end
G1 X108.86 Y94.38 E351.4000	Infill line start
G1 X103.86 Y94.38 E351.6000	Infill line end
G1 X108.86 Y94.78 E351.8000	Infill line start
G1 X103.86 Y94.78 E352.0000	Infill line end
G1 X108.86 Y95.18 E352.2000	Infill line start
G1 X103.86 Y95.18 E352.4000	Infill line end
G1 X108.86 Y95.58 E352.6000	Infill line start
G1 X103.86 Y95.58 E352.8000	Infill line end
G1 X108.86 Y95.98 E353.0000	Infill line start
G1 X103.86 Y95.98 E353.2000	Infill line end
G1 X108.86 Y96.38 E353.4000	Infill line start
G1 X103.86 Y96.38 E353.6000	Infill line end
G1 X108.86 Y96.78 E353.8000	Infill line start
G1 X103.86 Y96.78 E354.0000	Infill line end
G1 X108.86 Y97.18 E354.2000	Infill line start
G1 X103.86 Y97.18 E354.4000	Infill line end
G1 X108.86 Y97.58 E354.6000	Infill line start
G1 X103.86 Y97.58 E354.8000	Infill line end
G1 X108.86 Y97.98 E355.0000	Infill line start
G1 X103.86 Y97.98 E355.2000	Infill line end
G1 X108.86 Y98.38 E355.4000	Infill line start
G1 X103.86 Y98.38 E355.6000	Infill line end
G1 X108.86 Y98.78 E355.8000	Infill line start
G1 X103.86 Y98.78 E356.0000	Infill line end
G1 X108.86 Y99.18 E356.2000	Infill line start
G1 X103.86 Y99.18 E356.4000	Infill line end
G1 X108.86 Y99.58 E356.6000	Infill line start
G1 X103.86 Y99.58 E356.8000	Infill line end
G1 X108.86 Y99.98 E357.0000	Infill line start
G1 X103.86 Y99.98 E357.2000	Infill line end
G1 X108.86 Y100.38 E357.4000	Infill line start
G1 X103.86 Y100.38 E357.6000	Infill line end
G1 X108.86 Y100.78 E357.8000	Infill line start
G1 X103.86 Y100.78 E358.0000	Infill line end
G1 X108.86 Y101.18 E358.2000	Infill line start
G1 X103.86 Y101.18 E358.4000	Infill line end
	Layer 33
G1 Z6.60 F300	Move to layer height
G1 X104.55 Y101.26 F1500	Move to start of rectangle
G1 X101.37 Y97.41 E358.6000 F1500	Draw rectangle side
G1 X109.07 Y91.03 E359.0000 F1500	Draw rectangle side
G1 X112.26 Y94.89 E359.2000 F1500	Draw rectangle side
G1 X104.55 Y101.26 E359.6000 F1500	Draw rectangle side
G1 X109.31 Y91.15 E359.8000	Infill line start
G1 X104.31 Y91.15 E360.0000	Infill line end
G1 X109.31 Y91.55 E360.2000	Infill line start
G1 X104.31 Y91.55 E360.4000	Infill line end
G1 X109.31 Y91.95 E360.6000	Infill line start
G1 X104.31 Y91.95 E360.8000	Infill line end
G1 X109.31 Y92.35 E361.0000	Infill line start
G1 X104.31 Y92.35 E361.2000	Infill line end
G1 X109.31 Y92.75 E361.4000	Infill line start
G1 X104.31 Y92.75 E361.6000	Infill line end
G1 X109.31 Y93.15 E361.8000	Infill line start
G1 X104.31 Y93.15 E362.0000	Infill line end
G1 X109.31 Y93.55 E362.2000	Infill line start
G1 X104.31 Y93.55 E362.4000	Infill line end
G1 X109.31 Y93.95 E362.6000	Infill line start
G1 X104.31 Y93.95 E362.8000	Infill line end
G1 X109.31 Y94.35 E363.0000	Infill line start
G1 X104.31 Y94.35 E363.2000	Infill line end
G1 X109.31 Y94.75 E363.4000	Infill line start
G1 X104.31 Y94.75 E363.6000	Infill line end
G1 X109.31 Y95.15 E363.8000	Infill line start
G1 X104.31 Y95.15 E364.0000	Infill line end
G1 X109.31 Y95.55 E364.2000	Infill line start
G1 X104.31 Y95.55 E364.4000	Infill line end
G1 X109.31 Y95.95 E364.6000	Infill line start
G1 X104.31 Y95.95 E364.8000	Infill line end
G1 X109.31 Y96.35 E365.0000	Infill line start
G1 X104.31 Y96.35 E365.2000	Infill line end
G1 X109.31 Y96.75 E365.4000	Infill line start
G1 X104.31 Y96.75 E365.6000	Infill line end
G1 X109.31 Y97.15 E365.8000	Infill line start
G1 X104.31 Y97.15 E366.0000	Infill line end
G1 X109.31 Y97.55 E366.2000	Infill line start
G1 X104.31 Y97.55 E366.4000	Infill line end
G1 X109.31 Y97.95 E366.6000	Infill line start
G1 X104.31 Y97.95 E366.8000	Infill line end
G1 X109.31 Y98.35 E367.0000	Infill line start
G1 X104.31 Y98.35 E367.2000	Infill line end
G1 X109.31 Y98.75 E367.4000	Infill line start
G1 X104.31 Y98.75 E367.6000	Infill line end
G1 X109.31 Y99.15 E367.8000	Infill line start
G1 X104.31 Y99.15 E368.0000	Infill line end
G1 X109.31 Y99.55 E368.2000	Infill line start
G1 X104.31 Y99.55 E368.4000	Infill line end
G1 X109.31 Y99.95 E368.6000	Infill line start
G1 X104.31 Y99.95 E368.8000	Infill line end
G1 X109.31 Y100.35 E369.0000	Infill line start
G1 X104.31 Y100.35 E369.2000	Infill line end
G1 X109.31 Y100.75 E369.4000	Infill line start
G1 X104.31 Y100.75 E369.6000	Infill line end
	Layer 34
G1 Z6.80 F300	Move to layer height
G1 X104.44 Y100.57 F1500	Move to start of rectangle
G1 X101.76 Y96.35 E369.8000 F1500	Draw rectangle side
G1 X110.20 Y90.99 E370.2000 F1500	Draw rectangle side
G1 X112.88 Y95.21 E370.4000 F1500	Draw rectangle side
G1 X104.44 Y100.57 E370.8000 F1500	Draw rectangle side
G1 X109.82 Y90.78 E371.0000	Infill line start
G1 X104.82 Y90.78 E371.2000	Infill line end
G1 X109.82 Y91.18 E371.4000	Infill line start
G1 X104.82 Y91.18 E371.6000	Infill line end
G1 X109.82 Y91.58 E371.8000	Infill line start
G1 X104.82 Y91.58 E372.0000	Infill line end
G1 X109.82 Y91.98 E372.2000	Infill line start
G1 X104.82 Y91.98 E372.4000	Infill line end
G1 X109.82 Y92.38 E372.6000	Infill line start
G1 X104.82 Y92.38 E372.8000	Infill line end
G1 X109.82 Y92.78 E373.0000	Infill line start
G1 X104.82 Y92.78 E373.2000	Infill line end
G1 X109.82 Y93.18 E373.4000	Infill line start
G1 X104.82 Y93.18 E373.6000	Infill line end
G1 X109.82 Y93.58 E373.8000	Infill line start
G1 X104.82 Y93.58 E374.0000	Infill line end
G1 X109.82 Y93.98 E374.2000	Infill line start
G1 X104.82 Y93.98 E374.4000	Infill line end
G1 X109.82 Y94.38 E374.6000	Infill line start
G1 X104.82 Y94.38 E374.8000	Infill line end
G1 X109.82 Y94.78 E375.0000	Infill line start
G1 X104.82 Y94.78 E375.2000	Infill line end
G1 X109.82 Y95.18 E375.4000	Infill line start
G1 X104.82 Y95.18 E375.6000	Infill line end
G1 X109.82 Y95.58 E375.8000	Infill line start
G1 X104.82 Y95.58 E376.0000	Infill line end
G1 X109.82 Y95.98 E376.2000	Infill line start
G1 X104.82 Y95.98 E376.4000	Infill line end
G1 X109.82 Y96.38 E376.6000	Infill line start
G1 X104.82 Y96.38 E376.8000	Infill line end
G1 X109.82 Y96.78 E377.0000	Infill line start
G1 X104.82 Y96.78 E377.2000	Infill line end
G1 X109.82 Y97.18 E377.4000	Infill line start
G1 X104.82 Y97.18 E377.6000	Infill line end
G1 X109.82 Y97.58 E377.8000	Infill line start
G1 X104.82 Y97.58 E378.0000	Infill line end
G1 X109.82 Y97.98 E378.2000	Infill line start
G1 X104.82 Y97.98 E378.4000	Infill line end
G1 X109.82 Y98.38 E378.6000	Infill line start
G1 X104.82 Y98.38 E378.8000	Infill line end
G1 X109.82 Y98.78 E379.0000	Infill line start
G1 X104.82 Y98.78 E379.2000	Infill line end
G1 X109.82 Y99.18 E379.4000	Infill line start
G1 X104.82 Y99.18 E379.6000	Infill line end
G1 X109.82 Y99.58 E379.8000	Infill line start
G1 X104.82 Y99.58 E380.0000	Infill line end
G1 X109.82 Y99.98 E380.2000	Infill line start
G1 X104.82 Y99.98 E380.4000	Infill line end
G1 X109.82 Y100.38 E380.6000	Infill line start
G1 X104.82 Y100.38 E380.8000	Infill line end
	Layer 35
G1 Z7.00 F300	Move to layer height
G1 X104.41 Y99.87 F1500	Move to start of rectangle
G1 X102.28 Y95.34 E381.0000 F1500	Draw rectangle side
G1 X111.33 Y91.08 E381.4000 F1500	Draw rectangle side
G1 X113.46 Y95.61 E381.6000 F1500	Draw rectangle side
G1 X104.41 Y99.87 E382.0000 F1500	Draw rectangle side
G1 X110.37 Y90.48 E382.2000	Infill line start
G1 X105.37 Y90.48 E382.4000	Infill line end
G1 X110.37 Y90.88 E382.6000	Infill line start
G1 X105.37 Y90.88 E382.8000	Infill line end
G1 X110.37 Y91.28 E383.0000	Infill line start
G1 X105.37 Y91.28 E383.2000	Infill line end
G1 X110.37 Y91.68 E383.4000	Infill line start
G1 X105.37 Y91.68 E383.6000	Infill line end
G1 X110.37 Y92.08 E383.8000	Infill line start
G1 X105.37 Y92.08 E384.0000	Infill line end
G1 X110.37 Y92.48 E384.2000	Infill line start
G1 X105.37 Y92.48 E384.4000	Infill line end
G1 X110.37 Y92.88 E384.6000	Infill line start
G1 X105.37 Y92.88 E384.8000	Infill line end
G1 X110.37 Y93.28 E385.0000	Infill line start
G1 X105.37 Y93.28 E385.2000	Infill line end
G1 X110.37 Y93.68 E385.4000	Infill line start
G1 X105.37 Y93.68 E385.6000	Infill line end
G1 X110.37 Y94.08 E385.8000	Infill line start
G1 X105.37 Y94.08 E386.0000	Infill line end
G1 X110.37 Y94.48 E386.2000	Infill line start
G1 X105.37 Y94.48 E386.4000	Infill line end
G1 X110.37 Y94.88 E386.6000	Infill line start
G1 X105.37 Y94.88 E386.8000	Infill line end
G1 X110.37 Y95.28 E387.0000	Infill line start
G1 X105.37 Y95.28 E387.2000	Infill line end
G1 X110.37 Y95.68 E387.4000	Infill line start
G1 X105.37 Y95.68 E387.6000	Infill line end
G1 X110.37 Y96.08 E387.8000	Infill line start
G1 X105.37 Y96.08 E388.0000	Infill line end
G1 X110.37 Y96.48 E388.2000	Infill line start
G1 X105.37 Y96.48 E388.4000	Infill line end
G1 X110.37 Y96.88 E388.6000	Infill line start
G1 X105.37 Y96.88 E388.8000	Infill line end
G1 X110.37 Y97.28 E389.0000	Infill line start
G1 X105.37 Y97.28 E389.2000	Infill line end
G1 X110.37 Y97.68 E389.4000	Infill line start
G1 X105.37 Y97.68 E389.6000	Infill line end
G1 X110.37 Y98.08 E389.8000	Infill line start
G1 X105.37 Y98.08 E390.0000	Infill line end
G1 X110.37 Y98.48 E390.2000	Infill line start
G1 X105.37 Y98.48 E390.4000	Infill line end
G1 X110.37 Y98.88 E390.6000	Infill line start
G1 X105.37 Y98.88 E390.8000	Infill line end
G1 X110.37 Y99.28 E391.0000	Infill line start
G1 X105.37 Y99.28 E391.2000	Infill line end
G1 X110.37 Y99.68 E391.4000	Infill line start
G1 X105.37 Y99.68 E391.6000	Infill line end
G1 X110.37 Y100.08 E391.8000	Infill line start
G1 X105.37 Y100.08 E392.0000	Infill line end
	Layer 36
G1 Z7.20 F300	Move to layer height
G1 X104.47 Y99.17 F1500	Move to start of rectangle
G1 X102.93 Y94.41 E392.2000 F1500	Draw rectangle side
G1 X112.44 Y91.32 E392.6000 F1500	Draw rectangle side
[truncated: 3,700 more rows]
