# Supplementary material for: Hybrid reasoning for perception, explanation, and autonomous action in manufacturing
Source: Nat Commun. 2026 May 18;17:6589. doi: 10.1038/s41467-026-72378-9 (PMC13381764; doi:10.1038/s41467-026-72378-9)
Supplement: Supplementary file 3 — Supplementary Files [file 41467_2026_72378_MOESM3_ESM.zip › supplementary-files/geometries/rocket.gcode]

G21 ; Set units to millimeters
G90 ; Use absolute positioning
M104 S200 ; Set extruder temperature to 200C
M140 S60 ; Set bed temperature to 60C
G28 ; Home all axes
M109 S200 ; Wait for extruder to reach 200C
M190 S60 ; Wait for bed to reach 60C
G92 E0 ; Reset extruder
G1 Z0.2 F300 ; Move to first layer height
G1 X110 Y100 F1500 ; Move to start position (center of print bed)
G1 F9000
; Layer 1
G1 Z0.20 F300 ; Move to layer height
G1 X113.50 Y100.00 F1500 ; Move to start of layer
G1 X113.50 Y100.00 F1500 ; Move to start of circle
G1 X113.47 Y100.44 E0.0176 F1500 ; Draw circle segment
G1 X113.39 Y100.87 E0.0352 F1500 ; Draw circle segment
G1 X113.25 Y101.29 E0.0527 F1500 ; Draw circle segment
G1 X113.07 Y101.69 E0.0703 F1500 ; Draw circle segment
G1 X112.83 Y102.06 E0.0879 F1500 ; Draw circle segment
G1 X112.55 Y102.40 E0.1055 F1500 ; Draw circle segment
G1 X112.23 Y102.70 E0.1231 F1500 ; Draw circle segment
G1 X111.88 Y102.96 E0.1407 F1500 ; Draw circle segment
G1 X111.49 Y103.17 E0.1582 F1500 ; Draw circle segment
G1 X111.08 Y103.33 E0.1758 F1500 ; Draw circle segment
G1 X110.66 Y103.44 E0.1934 F1500 ; Draw circle segment
G1 X110.22 Y103.49 E0.2110 F1500 ; Draw circle segment
G1 X109.78 Y103.49 E0.2286 F1500 ; Draw circle segment
G1 X109.34 Y103.44 E0.2461 F1500 ; Draw circle segment
G1 X108.92 Y103.33 E0.2637 F1500 ; Draw circle segment
G1 X108.51 Y103.17 E0.2813 F1500 ; Draw circle segment
G1 X108.12 Y102.96 E0.2989 F1500 ; Draw circle segment
G1 X107.77 Y102.70 E0.3165 F1500 ; Draw circle segment
G1 X107.45 Y102.40 E0.3340 F1500 ; Draw circle segment
G1 X107.17 Y102.06 E0.3516 F1500 ; Draw circle segment
G1 X106.93 Y101.69 E0.3692 F1500 ; Draw circle segment
G1 X106.75 Y101.29 E0.3868 F1500 ; Draw circle segment
G1 X106.61 Y100.87 E0.4044 F1500 ; Draw circle segment
G1 X106.53 Y100.44 E0.4220 F1500 ; Draw circle segment
G1 X106.50 Y100.00 E0.4395 F1500 ; Draw circle segment
G1 X106.53 Y99.56 E0.4571 F1500 ; Draw circle segment
G1 X106.61 Y99.13 E0.4747 F1500 ; Draw circle segment
G1 X106.75 Y98.71 E0.4923 F1500 ; Draw circle segment
G1 X106.93 Y98.31 E0.5099 F1500 ; Draw circle segment
G1 X107.17 Y97.94 E0.5274 F1500 ; Draw circle segment
G1 X107.45 Y97.60 E0.5450 F1500 ; Draw circle segment
G1 X107.77 Y97.30 E0.5626 F1500 ; Draw circle segment
G1 X108.12 Y97.04 E0.5802 F1500 ; Draw circle segment
G1 X108.51 Y96.83 E0.5978 F1500 ; Draw circle segment
G1 X108.92 Y96.67 E0.6153 F1500 ; Draw circle segment
G1 X109.34 Y96.56 E0.6329 F1500 ; Draw circle segment
G1 X109.78 Y96.51 E0.6505 F1500 ; Draw circle segment
G1 X110.22 Y96.51 E0.6681 F1500 ; Draw circle segment
G1 X110.66 Y96.56 E0.6857 F1500 ; Draw circle segment
G1 X111.08 Y96.67 E0.7033 F1500 ; Draw circle segment
G1 X111.49 Y96.83 E0.7208 F1500 ; Draw circle segment
G1 X111.88 Y97.04 E0.7384 F1500 ; Draw circle segment
G1 X112.23 Y97.30 E0.7560 F1500 ; Draw circle segment
G1 X112.55 Y97.60 E0.7736 F1500 ; Draw circle segment
G1 X112.83 Y97.94 E0.7912 F1500 ; Draw circle segment
G1 X113.07 Y98.31 E0.8087 F1500 ; Draw circle segment
G1 X113.25 Y98.71 E0.8263 F1500 ; Draw circle segment
G1 X113.39 Y99.13 E0.8439 F1500 ; Draw circle segment
G1 X113.47 Y99.56 E0.8615 F1500 ; Draw circle segment
G1 X113.50 Y100.00 E0.8791 F1500 ; Draw circle segment
G1 X110.40 Y100.00 F1500 ; Move to start of infill
G1 X110.40 Y100.05 E0.8811 ; Draw infill segment
G1 X110.39 Y100.10 E0.8831 ; Draw infill segment
G1 X110.37 Y100.15 E0.8851 ; Draw infill segment
G1 X110.35 Y100.19 E0.8871 ; Draw infill segment
G1 X110.32 Y100.24 E0.8891 ; Draw infill segment
G1 X110.29 Y100.27 E0.8911 ; Draw infill segment
G1 X110.25 Y100.31 E0.8931 ; Draw infill segment
G1 X110.21 Y100.34 E0.8951 ; Draw infill segment
G1 X110.17 Y100.36 E0.8972 ; Draw infill segment
G1 X110.12 Y100.38 E0.8992 ; Draw infill segment
G1 X110.07 Y100.39 E0.9012 ; Draw infill segment
G1 X110.03 Y100.40 E0.9032 ; Draw infill segment
G1 X109.97 Y100.40 E0.9052 ; Draw infill segment
G1 X109.93 Y100.39 E0.9072 ; Draw infill segment
G1 X109.88 Y100.38 E0.9092 ; Draw infill segment
G1 X109.83 Y100.36 E0.9112 ; Draw infill segment
G1 X109.79 Y100.34 E0.9132 ; Draw infill segment
G1 X109.75 Y100.31 E0.9152 ; Draw infill segment
G1 X109.71 Y100.27 E0.9172 ; Draw infill segment
G1 X109.68 Y100.24 E0.9193 ; Draw infill segment
G1 X109.65 Y100.19 E0.9213 ; Draw infill segment
G1 X109.63 Y100.15 E0.9233 ; Draw infill segment
G1 X109.61 Y100.10 E0.9253 ; Draw infill segment
G1 X109.60 Y100.05 E0.9273 ; Draw infill segment
G1 X109.60 Y100.00 E0.9293 ; Draw infill segment
G1 X109.60 Y99.95 E0.9313 ; Draw infill segment
G1 X109.61 Y99.90 E0.9333 ; Draw infill segment
G1 X109.63 Y99.85 E0.9353 ; Draw infill segment
G1 X109.65 Y99.81 E0.9373 ; Draw infill segment
G1 X109.68 Y99.76 E0.9393 ; Draw infill segment
G1 X109.71 Y99.73 E0.9414 ; Draw infill segment
G1 X109.75 Y99.69 E0.9434 ; Draw infill segment
G1 X109.79 Y99.66 E0.9454 ; Draw infill segment
G1 X109.83 Y99.64 E0.9474 ; Draw infill segment
G1 X109.88 Y99.62 E0.9494 ; Draw infill segment
G1 X109.93 Y99.61 E0.9514 ; Draw infill segment
G1 X109.97 Y99.60 E0.9534 ; Draw infill segment
G1 X110.03 Y99.60 E0.9554 ; Draw infill segment
G1 X110.07 Y99.61 E0.9574 ; Draw infill segment
G1 X110.12 Y99.62 E0.9594 ; Draw infill segment
G1 X110.17 Y99.64 E0.9614 ; Draw infill segment
G1 X110.21 Y99.66 E0.9635 ; Draw infill segment
G1 X110.25 Y99.69 E0.9655 ; Draw infill segment
G1 X110.29 Y99.73 E0.9675 ; Draw infill segment
G1 X110.32 Y99.76 E0.9695 ; Draw infill segment
G1 X110.35 Y99.81 E0.9715 ; Draw infill segment
G1 X110.37 Y99.85 E0.9735 ; Draw infill segment
G1 X110.39 Y99.90 E0.9755 ; Draw infill segment
G1 X110.40 Y99.95 E0.9775 ; Draw infill segment
G1 X110.40 Y100.00 E0.9795 ; Draw infill segment
G1 X110.80 Y100.00 F1500 ; Move to start of infill
G1 X110.79 Y100.10 E0.9836 ; Draw infill segment
G1 X110.77 Y100.20 E0.9876 ; Draw infill segment
G1 X110.74 Y100.29 E0.9916 ; Draw infill segment
G1 X110.70 Y100.39 E0.9956 ; Draw infill segment
G1 X110.65 Y100.47 E0.9996 ; Draw infill segment
G1 X110.58 Y100.55 E1.0036 ; Draw infill segment
G1 X110.51 Y100.62 E1.0077 ; Draw infill segment
G1 X110.43 Y100.68 E1.0117 ; Draw infill segment
G1 X110.34 Y100.72 E1.0157 ; Draw infill segment
G1 X110.25 Y100.76 E1.0197 ; Draw infill segment
G1 X110.15 Y100.79 E1.0237 ; Draw infill segment
G1 X110.05 Y100.80 E1.0278 ; Draw infill segment
G1 X109.95 Y100.80 E1.0318 ; Draw infill segment
G1 X109.85 Y100.79 E1.0358 ; Draw infill segment
G1 X109.75 Y100.76 E1.0398 ; Draw infill segment
G1 X109.66 Y100.72 E1.0438 ; Draw infill segment
G1 X109.57 Y100.68 E1.0478 ; Draw infill segment
G1 X109.49 Y100.62 E1.0519 ; Draw infill segment
G1 X109.42 Y100.55 E1.0559 ; Draw infill segment
G1 X109.35 Y100.47 E1.0599 ; Draw infill segment
G1 X109.30 Y100.39 E1.0639 ; Draw infill segment
G1 X109.26 Y100.29 E1.0679 ; Draw infill segment
G1 X109.23 Y100.20 E1.0720 ; Draw infill segment
G1 X109.21 Y100.10 E1.0760 ; Draw infill segment
G1 X109.20 Y100.00 E1.0800 ; Draw infill segment
G1 X109.21 Y99.90 E1.0840 ; Draw infill segment
G1 X109.23 Y99.80 E1.0880 ; Draw infill segment
G1 X109.26 Y99.71 E1.0921 ; Draw infill segment
G1 X109.30 Y99.61 E1.0961 ; Draw infill segment
G1 X109.35 Y99.53 E1.1001 ; Draw infill segment
G1 X109.42 Y99.45 E1.1041 ; Draw infill segment
G1 X109.49 Y99.38 E1.1081 ; Draw infill segment
G1 X109.57 Y99.32 E1.1121 ; Draw infill segment
G1 X109.66 Y99.28 E1.1162 ; Draw infill segment
G1 X109.75 Y99.24 E1.1202 ; Draw infill segment
G1 X109.85 Y99.21 E1.1242 ; Draw infill segment
G1 X109.95 Y99.20 E1.1282 ; Draw infill segment
G1 X110.05 Y99.20 E1.1322 ; Draw infill segment
G1 X110.15 Y99.21 E1.1363 ; Draw infill segment
G1 X110.25 Y99.24 E1.1403 ; Draw infill segment
G1 X110.34 Y99.28 E1.1443 ; Draw infill segment
G1 X110.43 Y99.32 E1.1483 ; Draw infill segment
G1 X110.51 Y99.38 E1.1523 ; Draw infill segment
G1 X110.58 Y99.45 E1.1564 ; Draw infill segment
G1 X110.65 Y99.53 E1.1604 ; Draw infill segment
G1 X110.70 Y99.61 E1.1644 ; Draw infill segment
G1 X110.74 Y99.71 E1.1684 ; Draw infill segment
G1 X110.77 Y99.80 E1.1724 ; Draw infill segment
G1 X110.79 Y99.90 E1.1764 ; Draw infill segment
G1 X110.80 Y100.00 E1.1805 ; Draw infill segment
G1 X111.20 Y100.00 F1500 ; Move to start of infill
G1 X111.19 Y100.15 E1.1865 ; Draw infill segment
G1 X111.16 Y100.30 E1.1925 ; Draw infill segment
G1 X111.12 Y100.44 E1.1985 ; Draw infill segment
G1 X111.05 Y100.58 E1.2046 ; Draw infill segment
G1 X110.97 Y100.71 E1.2106 ; Draw infill segment
G1 X110.87 Y100.82 E1.2166 ; Draw infill segment
G1 X110.76 Y100.92 E1.2227 ; Draw infill segment
G1 X110.64 Y101.01 E1.2287 ; Draw infill segment
G1 X110.51 Y101.09 E1.2347 ; Draw infill segment
G1 X110.37 Y101.14 E1.2407 ; Draw infill segment
G1 X110.22 Y101.18 E1.2468 ; Draw infill segment
G1 X110.08 Y101.20 E1.2528 ; Draw infill segment
G1 X109.92 Y101.20 E1.2588 ; Draw infill segment
G1 X109.78 Y101.18 E1.2649 ; Draw infill segment
G1 X109.63 Y101.14 E1.2709 ; Draw infill segment
G1 X109.49 Y101.09 E1.2769 ; Draw infill segment
G1 X109.36 Y101.01 E1.2829 ; Draw infill segment
G1 X109.24 Y100.92 E1.2890 ; Draw infill segment
G1 X109.13 Y100.82 E1.2950 ; Draw infill segment
G1 X109.03 Y100.71 E1.3010 ; Draw infill segment
G1 X108.95 Y100.58 E1.3070 ; Draw infill segment
G1 X108.88 Y100.44 E1.3131 ; Draw infill segment
G1 X108.84 Y100.30 E1.3191 ; Draw infill segment
G1 X108.81 Y100.15 E1.3251 ; Draw infill segment
G1 X108.80 Y100.00 E1.3312 ; Draw infill segment
G1 X108.81 Y99.85 E1.3372 ; Draw infill segment
G1 X108.84 Y99.70 E1.3432 ; Draw infill segment
G1 X108.88 Y99.56 E1.3492 ; Draw infill segment
G1 X108.95 Y99.42 E1.3553 ; Draw infill segment
G1 X109.03 Y99.29 E1.3613 ; Draw infill segment
G1 X109.13 Y99.18 E1.3673 ; Draw infill segment
G1 X109.24 Y99.08 E1.3734 ; Draw infill segment
G1 X109.36 Y98.99 E1.3794 ; Draw infill segment
G1 X109.49 Y98.91 E1.3854 ; Draw infill segment
G1 X109.63 Y98.86 E1.3914 ; Draw infill segment
G1 X109.78 Y98.82 E1.3975 ; Draw infill segment
G1 X109.92 Y98.80 E1.4035 ; Draw infill segment
G1 X110.08 Y98.80 E1.4095 ; Draw infill segment
G1 X110.22 Y98.82 E1.4155 ; Draw infill segment
G1 X110.37 Y98.86 E1.4216 ; Draw infill segment
G1 X110.51 Y98.91 E1.4276 ; Draw infill segment
G1 X110.64 Y98.99 E1.4336 ; Draw infill segment
G1 X110.76 Y99.08 E1.4397 ; Draw infill segment
G1 X110.87 Y99.18 E1.4457 ; Draw infill segment
G1 X110.97 Y99.29 E1.4517 ; Draw infill segment
G1 X111.05 Y99.42 E1.4577 ; Draw infill segment
G1 X111.12 Y99.56 E1.4638 ; Draw infill segment
G1 X111.16 Y99.70 E1.4698 ; Draw infill segment
G1 X111.19 Y99.85 E1.4758 ; Draw infill segment
G1 X111.20 Y100.00 E1.4819 ; Draw infill segment
G1 X111.60 Y100.00 F1500 ; Move to start of infill
G1 X111.59 Y100.20 E1.4899 ; Draw infill segment
G1 X111.55 Y100.40 E1.4979 ; Draw infill segment
G1 X111.49 Y100.59 E1.5060 ; Draw infill segment
G1 X111.40 Y100.77 E1.5140 ; Draw infill segment
G1 X111.29 Y100.94 E1.5220 ; Draw infill segment
G1 X111.17 Y101.10 E1.5301 ; Draw infill segment
G1 X111.02 Y101.23 E1.5381 ; Draw infill segment
G1 X110.86 Y101.35 E1.5462 ; Draw infill segment
G1 X110.68 Y101.45 E1.5542 ; Draw infill segment
G1 X110.49 Y101.52 E1.5622 ; Draw infill segment
G1 X110.30 Y101.57 E1.5703 ; Draw infill segment
G1 X110.10 Y101.60 E1.5783 ; Draw infill segment
G1 X109.90 Y101.60 E1.5863 ; Draw infill segment
G1 X109.70 Y101.57 E1.5944 ; Draw infill segment
G1 X109.51 Y101.52 E1.6024 ; Draw infill segment
G1 X109.32 Y101.45 E1.6105 ; Draw infill segment
G1 X109.14 Y101.35 E1.6185 ; Draw infill segment
G1 X108.98 Y101.23 E1.6265 ; Draw infill segment
G1 X108.83 Y101.10 E1.6346 ; Draw infill segment
G1 X108.71 Y100.94 E1.6426 ; Draw infill segment
G1 X108.60 Y100.77 E1.6506 ; Draw infill segment
G1 X108.51 Y100.59 E1.6587 ; Draw infill segment
G1 X108.45 Y100.40 E1.6667 ; Draw infill segment
G1 X108.41 Y100.20 E1.6747 ; Draw infill segment
G1 X108.40 Y100.00 E1.6828 ; Draw infill segment
G1 X108.41 Y99.80 E1.6908 ; Draw infill segment
G1 X108.45 Y99.60 E1.6989 ; Draw infill segment
G1 X108.51 Y99.41 E1.7069 ; Draw infill segment
G1 X108.60 Y99.23 E1.7149 ; Draw infill segment
G1 X108.71 Y99.06 E1.7230 ; Draw infill segment
G1 X108.83 Y98.90 E1.7310 ; Draw infill segment
G1 X108.98 Y98.77 E1.7390 ; Draw infill segment
G1 X109.14 Y98.65 E1.7471 ; Draw infill segment
G1 X109.32 Y98.55 E1.7551 ; Draw infill segment
G1 X109.51 Y98.48 E1.7632 ; Draw infill segment
G1 X109.70 Y98.43 E1.7712 ; Draw infill segment
G1 X109.90 Y98.40 E1.7792 ; Draw infill segment
G1 X110.10 Y98.40 E1.7873 ; Draw infill segment
G1 X110.30 Y98.43 E1.7953 ; Draw infill segment
G1 X110.49 Y98.48 E1.8033 ; Draw infill segment
G1 X110.68 Y98.55 E1.8114 ; Draw infill segment
G1 X110.86 Y98.65 E1.8194 ; Draw infill segment
G1 X111.02 Y98.77 E1.8275 ; Draw infill segment
G1 X111.17 Y98.90 E1.8355 ; Draw infill segment
G1 X111.29 Y99.06 E1.8435 ; Draw infill segment
G1 X111.40 Y99.23 E1.8516 ; Draw infill segment
G1 X111.49 Y99.41 E1.8596 ; Draw infill segment
G1 X111.55 Y99.60 E1.8676 ; Draw infill segment
G1 X111.59 Y99.80 E1.8757 ; Draw infill segment
G1 X111.60 Y100.00 E1.8837 ; Draw infill segment
G1 X112.00 Y100.00 F1500 ; Move to start of infill
G1 X111.98 Y100.25 E1.8938 ; Draw infill segment
G1 X111.94 Y100.50 E1.9038 ; Draw infill segment
G1 X111.86 Y100.74 E1.9139 ; Draw infill segment
G1 X111.75 Y100.96 E1.9239 ; Draw infill segment
G1 X111.62 Y101.18 E1.9339 ; Draw infill segment
G1 X111.46 Y101.37 E1.9440 ; Draw infill segment
G1 X111.27 Y101.54 E1.9540 ; Draw infill segment
G1 X111.07 Y101.69 E1.9641 ; Draw infill segment
G1 X110.85 Y101.81 E1.9741 ; Draw infill segment
G1 X110.62 Y101.90 E1.9842 ; Draw infill segment
G1 X110.37 Y101.96 E1.9942 ; Draw infill segment
G1 X110.13 Y102.00 E2.0043 ; Draw infill segment
G1 X109.87 Y102.00 E2.0143 ; Draw infill segment
G1 X109.63 Y101.96 E2.0244 ; Draw infill segment
G1 X109.38 Y101.90 E2.0344 ; Draw infill segment
G1 X109.15 Y101.81 E2.0445 ; Draw infill segment
G1 X108.93 Y101.69 E2.0545 ; Draw infill segment
G1 X108.73 Y101.54 E2.0646 ; Draw infill segment
G1 X108.54 Y101.37 E2.0746 ; Draw infill segment
G1 X108.38 Y101.18 E2.0846 ; Draw infill segment
G1 X108.25 Y100.96 E2.0947 ; Draw infill segment
G1 X108.14 Y100.74 E2.1047 ; Draw infill segment
G1 X108.06 Y100.50 E2.1148 ; Draw infill segment
G1 X108.02 Y100.25 E2.1248 ; Draw infill segment
G1 X108.00 Y100.00 E2.1349 ; Draw infill segment
G1 X108.02 Y99.75 E2.1449 ; Draw infill segment
G1 X108.06 Y99.50 E2.1550 ; Draw infill segment
G1 X108.14 Y99.26 E2.1650 ; Draw infill segment
G1 X108.25 Y99.04 E2.1751 ; Draw infill segment
G1 X108.38 Y98.82 E2.1851 ; Draw infill segment
G1 X108.54 Y98.63 E2.1952 ; Draw infill segment
G1 X108.73 Y98.46 E2.2052 ; Draw infill segment
G1 X108.93 Y98.31 E2.2152 ; Draw infill segment
G1 X109.15 Y98.19 E2.2253 ; Draw infill segment
G1 X109.38 Y98.10 E2.2353 ; Draw infill segment
G1 X109.63 Y98.04 E2.2454 ; Draw infill segment
G1 X109.87 Y98.00 E2.2554 ; Draw infill segment
G1 X110.13 Y98.00 E2.2655 ; Draw infill segment
G1 X110.37 Y98.04 E2.2755 ; Draw infill segment
G1 X110.62 Y98.10 E2.2856 ; Draw infill segment
G1 X110.85 Y98.19 E2.2956 ; Draw infill segment
G1 X111.07 Y98.31 E2.3057 ; Draw infill segment
G1 X111.27 Y98.46 E2.3157 ; Draw infill segment
G1 X111.46 Y98.63 E2.3258 ; Draw infill segment
G1 X111.62 Y98.82 E2.3358 ; Draw infill segment
G1 X111.75 Y99.04 E2.3459 ; Draw infill segment
G1 X111.86 Y99.26 E2.3559 ; Draw infill segment
G1 X111.94 Y99.50 E2.3659 ; Draw infill segment
G1 X111.98 Y99.75 E2.3760 ; Draw infill segment
G1 X112.00 Y100.00 E2.3860 ; Draw infill segment
G1 X112.40 Y100.00 F1500 ; Move to start of infill
G1 X112.38 Y100.30 E2.3981 ; Draw infill segment
G1 X112.32 Y100.60 E2.4102 ; Draw infill segment
G1 X112.23 Y100.88 E2.4222 ; Draw infill segment
G1 X112.10 Y101.16 E2.4343 ; Draw infill segment
G1 X111.94 Y101.41 E2.4463 ; Draw infill segment
G1 X111.75 Y101.64 E2.4584 ; Draw infill segment
G1 X111.53 Y101.85 E2.4704 ; Draw infill segment
G1 X111.29 Y102.03 E2.4825 ; Draw infill segment
G1 X111.02 Y102.17 E2.4945 ; Draw infill segment
G1 X110.74 Y102.28 E2.5066 ; Draw infill segment
G1 X110.45 Y102.36 E2.5187 ; Draw infill segment
G1 X110.15 Y102.40 E2.5307 ; Draw infill segment
G1 X109.85 Y102.40 E2.5428 ; Draw infill segment
G1 X109.55 Y102.36 E2.5548 ; Draw infill segment
G1 X109.26 Y102.28 E2.5669 ; Draw infill segment
G1 X108.98 Y102.17 E2.5789 ; Draw infill segment
G1 X108.71 Y102.03 E2.5910 ; Draw infill segment
G1 X108.47 Y101.85 E2.6030 ; Draw infill segment
G1 X108.25 Y101.64 E2.6151 ; Draw infill segment
G1 X108.06 Y101.41 E2.6272 ; Draw infill segment
G1 X107.90 Y101.16 E2.6392 ; Draw infill segment
G1 X107.77 Y100.88 E2.6513 ; Draw infill segment
G1 X107.68 Y100.60 E2.6633 ; Draw infill segment
G1 X107.62 Y100.30 E2.6754 ; Draw infill segment
G1 X107.60 Y100.00 E2.6874 ; Draw infill segment
G1 X107.62 Y99.70 E2.6995 ; Draw infill segment
G1 X107.68 Y99.40 E2.7115 ; Draw infill segment
G1 X107.77 Y99.12 E2.7236 ; Draw infill segment
G1 X107.90 Y98.84 E2.7357 ; Draw infill segment
G1 X108.06 Y98.59 E2.7477 ; Draw infill segment
G1 X108.25 Y98.36 E2.7598 ; Draw infill segment
G1 X108.47 Y98.15 E2.7718 ; Draw infill segment
G1 X108.71 Y97.97 E2.7839 ; Draw infill segment
G1 X108.98 Y97.83 E2.7959 ; Draw infill segment
G1 X109.26 Y97.72 E2.8080 ; Draw infill segment
G1 X109.55 Y97.64 E2.8200 ; Draw infill segment
G1 X109.85 Y97.60 E2.8321 ; Draw infill segment
G1 X110.15 Y97.60 E2.8442 ; Draw infill segment
G1 X110.45 Y97.64 E2.8562 ; Draw infill segment
G1 X110.74 Y97.72 E2.8683 ; Draw infill segment
G1 X111.02 Y97.83 E2.8803 ; Draw infill segment
G1 X111.29 Y97.97 E2.8924 ; Draw infill segment
G1 X111.53 Y98.15 E2.9044 ; Draw infill segment
G1 X111.75 Y98.36 E2.9165 ; Draw infill segment
G1 X111.94 Y98.59 E2.9285 ; Draw infill segment
G1 X112.10 Y98.84 E2.9406 ; Draw infill segment
G1 X112.23 Y99.12 E2.9527 ; Draw infill segment
G1 X112.32 Y99.40 E2.9647 ; Draw infill segment
G1 X112.38 Y99.70 E2.9768 ; Draw infill segment
G1 X112.40 Y100.00 E2.9888 ; Draw infill segment
G1 X112.80 Y100.00 F1500 ; Move to start of infill
G1 X112.78 Y100.35 E3.0029 ; Draw infill segment
G1 X112.71 Y100.70 E3.0170 ; Draw infill segment
G1 X112.60 Y101.03 E3.0310 ; Draw infill segment
G1 X112.45 Y101.35 E3.0451 ; Draw infill segment
G1 X112.27 Y101.65 E3.0592 ; Draw infill segment
G1 X112.04 Y101.92 E3.0732 ; Draw infill segment
G1 X111.78 Y102.16 E3.0873 ; Draw infill segment
G1 X111.50 Y102.36 E3.1013 ; Draw infill segment
G1 X111.19 Y102.53 E3.1154 ; Draw infill segment
G1 X110.87 Y102.66 E3.1295 ; Draw infill segment
G1 X110.52 Y102.75 E3.1435 ; Draw infill segment
G1 X110.18 Y102.79 E3.1576 ; Draw infill segment
G1 X109.82 Y102.79 E3.1717 ; Draw infill segment
G1 X109.48 Y102.75 E3.1857 ; Draw infill segment
G1 X109.13 Y102.66 E3.1998 ; Draw infill segment
G1 X108.81 Y102.53 E3.2139 ; Draw infill segment
G1 X108.50 Y102.36 E3.2279 ; Draw infill segment
G1 X108.22 Y102.16 E3.2420 ; Draw infill segment
G1 X107.96 Y101.92 E3.2561 ; Draw infill segment
G1 X107.73 Y101.65 E3.2701 ; Draw infill segment
G1 X107.55 Y101.35 E3.2842 ; Draw infill segment
G1 X107.40 Y101.03 E3.2983 ; Draw infill segment
G1 X107.29 Y100.70 E3.3123 ; Draw infill segment
G1 X107.22 Y100.35 E3.3264 ; Draw infill segment
G1 X107.20 Y100.00 E3.3405 ; Draw infill segment
G1 X107.22 Y99.65 E3.3545 ; Draw infill segment
G1 X107.29 Y99.30 E3.3686 ; Draw infill segment
G1 X107.40 Y98.97 E3.3827 ; Draw infill segment
G1 X107.55 Y98.65 E3.3967 ; Draw infill segment
G1 X107.73 Y98.35 E3.4108 ; Draw infill segment
G1 X107.96 Y98.08 E3.4248 ; Draw infill segment
G1 X108.22 Y97.84 E3.4389 ; Draw infill segment
G1 X108.50 Y97.64 E3.4530 ; Draw infill segment
G1 X108.81 Y97.47 E3.4670 ; Draw infill segment
G1 X109.13 Y97.34 E3.4811 ; Draw infill segment
G1 X109.48 Y97.25 E3.4952 ; Draw infill segment
G1 X109.82 Y97.21 E3.5092 ; Draw infill segment
G1 X110.18 Y97.21 E3.5233 ; Draw infill segment
G1 X110.52 Y97.25 E3.5374 ; Draw infill segment
G1 X110.87 Y97.34 E3.5514 ; Draw infill segment
G1 X111.19 Y97.47 E3.5655 ; Draw infill segment
G1 X111.50 Y97.64 E3.5796 ; Draw infill segment
G1 X111.78 Y97.84 E3.5936 ; Draw infill segment
G1 X112.04 Y98.08 E3.6077 ; Draw infill segment
G1 X112.27 Y98.35 E3.6218 ; Draw infill segment
G1 X112.45 Y98.65 E3.6358 ; Draw infill segment
G1 X112.60 Y98.97 E3.6499 ; Draw infill segment
G1 X112.71 Y99.30 E3.6640 ; Draw infill segment
G1 X112.78 Y99.65 E3.6780 ; Draw infill segment
G1 X112.80 Y100.00 E3.6921 ; Draw infill segment
G1 X113.20 Y100.00 F1500 ; Move to start of infill
G1 X113.17 Y100.40 E3.7082 ; Draw infill segment
G1 X113.10 Y100.80 E3.7242 ; Draw infill segment
G1 X112.98 Y101.18 E3.7403 ; Draw infill segment
G1 X112.80 Y101.54 E3.7564 ; Draw infill segment
G1 X112.59 Y101.88 E3.7725 ; Draw infill segment
G1 X112.33 Y102.19 E3.7885 ; Draw infill segment
G1 X112.04 Y102.47 E3.8046 ; Draw infill segment
G1 X111.71 Y102.70 E3.8207 ; Draw infill segment
G1 X111.36 Y102.90 E3.8368 ; Draw infill segment
G1 X110.99 Y103.04 E3.8528 ; Draw infill segment
G1 X110.60 Y103.14 E3.8689 ; Draw infill segment
G1 X110.20 Y103.19 E3.8850 ; Draw infill segment
G1 X109.80 Y103.19 E3.9010 ; Draw infill segment
G1 X109.40 Y103.14 E3.9171 ; Draw infill segment
G1 X109.01 Y103.04 E3.9332 ; Draw infill segment
G1 X108.64 Y102.90 E3.9493 ; Draw infill segment
G1 X108.29 Y102.70 E3.9653 ; Draw infill segment
G1 X107.96 Y102.47 E3.9814 ; Draw infill segment
G1 X107.67 Y102.19 E3.9975 ; Draw infill segment
G1 X107.41 Y101.88 E4.0136 ; Draw infill segment
G1 X107.20 Y101.54 E4.0296 ; Draw infill segment
G1 X107.02 Y101.18 E4.0457 ; Draw infill segment
G1 X106.90 Y100.80 E4.0618 ; Draw infill segment
G1 X106.83 Y100.40 E4.0779 ; Draw infill segment
G1 X106.80 Y100.00 E4.0939 ; Draw infill segment
G1 X106.83 Y99.60 E4.1100 ; Draw infill segment
G1 X106.90 Y99.20 E4.1261 ; Draw infill segment
G1 X107.02 Y98.82 E4.1422 ; Draw infill segment
G1 X107.20 Y98.46 E4.1582 ; Draw infill segment
G1 X107.41 Y98.12 E4.1743 ; Draw infill segment
G1 X107.67 Y97.81 E4.1904 ; Draw infill segment
G1 X107.96 Y97.53 E4.2065 ; Draw infill segment
G1 X108.29 Y97.30 E4.2225 ; Draw infill segment
G1 X108.64 Y97.10 E4.2386 ; Draw infill segment
G1 X109.01 Y96.96 E4.2547 ; Draw infill segment
G1 X109.40 Y96.86 E4.2708 ; Draw infill segment
G1 X109.80 Y96.81 E4.2868 ; Draw infill segment
G1 X110.20 Y96.81 E4.3029 ; Draw infill segment
G1 X110.60 Y96.86 E4.3190 ; Draw infill segment
G1 X110.99 Y96.96 E4.3351 ; Draw infill segment
G1 X111.36 Y97.10 E4.3511 ; Draw infill segment
G1 X111.71 Y97.30 E4.3672 ; Draw infill segment
G1 X112.04 Y97.53 E4.3833 ; Draw infill segment
G1 X112.33 Y97.81 E4.3994 ; Draw infill segment
G1 X112.59 Y98.12 E4.4154 ; Draw infill segment
G1 X112.80 Y98.46 E4.4315 ; Draw infill segment
G1 X112.98 Y98.82 E4.4476 ; Draw infill segment
G1 X113.10 Y99.20 E4.4637 ; Draw infill segment
G1 X113.17 Y99.60 E4.4797 ; Draw infill segment
G1 X113.20 Y100.00 E4.4958 ; Draw infill segment
; Layer 2
G1 Z0.40 F300 ; Move to layer height
G1 X113.50 Y100.00 F1500 ; Move to start of layer
G1 X113.50 Y100.00 F1500 ; Move to start of circle
G1 X113.47 Y100.44 E4.5134 F1500 ; Draw circle segment
G1 X113.39 Y100.87 E4.5310 F1500 ; Draw circle segment
G1 X113.25 Y101.29 E4.5485 F1500 ; Draw circle segment
G1 X113.07 Y101.69 E4.5661 F1500 ; Draw circle segment
G1 X112.83 Y102.06 E4.5837 F1500 ; Draw circle segment
G1 X112.55 Y102.40 E4.6013 F1500 ; Draw circle segment
G1 X112.23 Y102.70 E4.6189 F1500 ; Draw circle segment
G1 X111.88 Y102.96 E4.6365 F1500 ; Draw circle segment
G1 X111.49 Y103.17 E4.6540 F1500 ; Draw circle segment
G1 X111.08 Y103.33 E4.6716 F1500 ; Draw circle segment
G1 X110.66 Y103.44 E4.6892 F1500 ; Draw circle segment
G1 X110.22 Y103.49 E4.7068 F1500 ; Draw circle segment
G1 X109.78 Y103.49 E4.7244 F1500 ; Draw circle segment
G1 X109.34 Y103.44 E4.7419 F1500 ; Draw circle segment
G1 X108.92 Y103.33 E4.7595 F1500 ; Draw circle segment
G1 X108.51 Y103.17 E4.7771 F1500 ; Draw circle segment
G1 X108.12 Y102.96 E4.7947 F1500 ; Draw circle segment
G1 X107.77 Y102.70 E4.8123 F1500 ; Draw circle segment
G1 X107.45 Y102.40 E4.8298 F1500 ; Draw circle segment
G1 X107.17 Y102.06 E4.8474 F1500 ; Draw circle segment
G1 X106.93 Y101.69 E4.8650 F1500 ; Draw circle segment
G1 X106.75 Y101.29 E4.8826 F1500 ; Draw circle segment
G1 X106.61 Y100.87 E4.9002 F1500 ; Draw circle segment
G1 X106.53 Y100.44 E4.9178 F1500 ; Draw circle segment
G1 X106.50 Y100.00 E4.9353 F1500 ; Draw circle segment
G1 X106.53 Y99.56 E4.9529 F1500 ; Draw circle segment
G1 X106.61 Y99.13 E4.9705 F1500 ; Draw circle segment
G1 X106.75 Y98.71 E4.9881 F1500 ; Draw circle segment
G1 X106.93 Y98.31 E5.0057 F1500 ; Draw circle segment
G1 X107.17 Y97.94 E5.0232 F1500 ; Draw circle segment
G1 X107.45 Y97.60 E5.0408 F1500 ; Draw circle segment
G1 X107.77 Y97.30 E5.0584 F1500 ; Draw circle segment
G1 X108.12 Y97.04 E5.0760 F1500 ; Draw circle segment
G1 X108.51 Y96.83 E5.0936 F1500 ; Draw circle segment
G1 X108.92 Y96.67 E5.1111 F1500 ; Draw circle segment
G1 X109.34 Y96.56 E5.1287 F1500 ; Draw circle segment
G1 X109.78 Y96.51 E5.1463 F1500 ; Draw circle segment
G1 X110.22 Y96.51 E5.1639 F1500 ; Draw circle segment
G1 X110.66 Y96.56 E5.1815 F1500 ; Draw circle segment
G1 X111.08 Y96.67 E5.1991 F1500 ; Draw circle segment
G1 X111.49 Y96.83 E5.2166 F1500 ; Draw circle segment
G1 X111.88 Y97.04 E5.2342 F1500 ; Draw circle segment
G1 X112.23 Y97.30 E5.2518 F1500 ; Draw circle segment
G1 X112.55 Y97.60 E5.2694 F1500 ; Draw circle segment
G1 X112.83 Y97.94 E5.2870 F1500 ; Draw circle segment
G1 X113.07 Y98.31 E5.3045 F1500 ; Draw circle segment
G1 X113.25 Y98.71 E5.3221 F1500 ; Draw circle segment
G1 X113.39 Y99.13 E5.3397 F1500 ; Draw circle segment
G1 X113.47 Y99.56 E5.3573 F1500 ; Draw circle segment
G1 X113.50 Y100.00 E5.3749 F1500 ; Draw circle segment
G1 X110.40 Y100.00 F1500 ; Move to start of infill
G1 X110.40 Y100.05 E5.3769 ; Draw infill segment
G1 X110.39 Y100.10 E5.3789 ; Draw infill segment
G1 X110.37 Y100.15 E5.3809 ; Draw infill segment
G1 X110.35 Y100.19 E5.3829 ; Draw infill segment
G1 X110.32 Y100.24 E5.3849 ; Draw infill segment
G1 X110.29 Y100.27 E5.3869 ; Draw infill segment
G1 X110.25 Y100.31 E5.3889 ; Draw infill segment
G1 X110.21 Y100.34 E5.3909 ; Draw infill segment
G1 X110.17 Y100.36 E5.3930 ; Draw infill segment
G1 X110.12 Y100.38 E5.3950 ; Draw infill segment
G1 X110.07 Y100.39 E5.3970 ; Draw infill segment
G1 X110.03 Y100.40 E5.3990 ; Draw infill segment
G1 X109.97 Y100.40 E5.4010 ; Draw infill segment
G1 X109.93 Y100.39 E5.4030 ; Draw infill segment
G1 X109.88 Y100.38 E5.4050 ; Draw infill segment
G1 X109.83 Y100.36 E5.4070 ; Draw infill segment
G1 X109.79 Y100.34 E5.4090 ; Draw infill segment
G1 X109.75 Y100.31 E5.4110 ; Draw infill segment
G1 X109.71 Y100.27 E5.4130 ; Draw infill segment
G1 X109.68 Y100.24 E5.4151 ; Draw infill segment
G1 X109.65 Y100.19 E5.4171 ; Draw infill segment
G1 X109.63 Y100.15 E5.4191 ; Draw infill segment
G1 X109.61 Y100.10 E5.4211 ; Draw infill segment
G1 X109.60 Y100.05 E5.4231 ; Draw infill segment
G1 X109.60 Y100.00 E5.4251 ; Draw infill segment
G1 X109.60 Y99.95 E5.4271 ; Draw infill segment
G1 X109.61 Y99.90 E5.4291 ; Draw infill segment
G1 X109.63 Y99.85 E5.4311 ; Draw infill segment
G1 X109.65 Y99.81 E5.4331 ; Draw infill segment
G1 X109.68 Y99.76 E5.4351 ; Draw infill segment
G1 X109.71 Y99.73 E5.4372 ; Draw infill segment
G1 X109.75 Y99.69 E5.4392 ; Draw infill segment
G1 X109.79 Y99.66 E5.4412 ; Draw infill segment
G1 X109.83 Y99.64 E5.4432 ; Draw infill segment
G1 X109.88 Y99.62 E5.4452 ; Draw infill segment
G1 X109.93 Y99.61 E5.4472 ; Draw infill segment
G1 X109.97 Y99.60 E5.4492 ; Draw infill segment
G1 X110.03 Y99.60 E5.4512 ; Draw infill segment
G1 X110.07 Y99.61 E5.4532 ; Draw infill segment
G1 X110.12 Y99.62 E5.4552 ; Draw infill segment
G1 X110.17 Y99.64 E5.4572 ; Draw infill segment
G1 X110.21 Y99.66 E5.4593 ; Draw infill segment
G1 X110.25 Y99.69 E5.4613 ; Draw infill segment
G1 X110.29 Y99.73 E5.4633 ; Draw infill segment
G1 X110.32 Y99.76 E5.4653 ; Draw infill segment
G1 X110.35 Y99.81 E5.4673 ; Draw infill segment
G1 X110.37 Y99.85 E5.4693 ; Draw infill segment
G1 X110.39 Y99.90 E5.4713 ; Draw infill segment
G1 X110.40 Y99.95 E5.4733 ; Draw infill segment
G1 X110.40 Y100.00 E5.4753 ; Draw infill segment
G1 X110.80 Y100.00 F1500 ; Move to start of infill
G1 X110.79 Y100.10 E5.4794 ; Draw infill segment
G1 X110.77 Y100.20 E5.4834 ; Draw infill segment
G1 X110.74 Y100.29 E5.4874 ; Draw infill segment
G1 X110.70 Y100.39 E5.4914 ; Draw infill segment
G1 X110.65 Y100.47 E5.4954 ; Draw infill segment
G1 X110.58 Y100.55 E5.4994 ; Draw infill segment
G1 X110.51 Y100.62 E5.5035 ; Draw infill segment
G1 X110.43 Y100.68 E5.5075 ; Draw infill segment
G1 X110.34 Y100.72 E5.5115 ; Draw infill segment
G1 X110.25 Y100.76 E5.5155 ; Draw infill segment
G1 X110.15 Y100.79 E5.5195 ; Draw infill segment
G1 X110.05 Y100.80 E5.5236 ; Draw infill segment
G1 X109.95 Y100.80 E5.5276 ; Draw infill segment
G1 X109.85 Y100.79 E5.5316 ; Draw infill segment
G1 X109.75 Y100.76 E5.5356 ; Draw infill segment
G1 X109.66 Y100.72 E5.5396 ; Draw infill segment
G1 X109.57 Y100.68 E5.5436 ; Draw infill segment
G1 X109.49 Y100.62 E5.5477 ; Draw infill segment
G1 X109.42 Y100.55 E5.5517 ; Draw infill segment
G1 X109.35 Y100.47 E5.5557 ; Draw infill segment
G1 X109.30 Y100.39 E5.5597 ; Draw infill segment
G1 X109.26 Y100.29 E5.5637 ; Draw infill segment
G1 X109.23 Y100.20 E5.5678 ; Draw infill segment
G1 X109.21 Y100.10 E5.5718 ; Draw infill segment
G1 X109.20 Y100.00 E5.5758 ; Draw infill segment
G1 X109.21 Y99.90 E5.5798 ; Draw infill segment
G1 X109.23 Y99.80 E5.5838 ; Draw infill segment
G1 X109.26 Y99.71 E5.5879 ; Draw infill segment
G1 X109.30 Y99.61 E5.5919 ; Draw infill segment
G1 X109.35 Y99.53 E5.5959 ; Draw infill segment
G1 X109.42 Y99.45 E5.5999 ; Draw infill segment
G1 X109.49 Y99.38 E5.6039 ; Draw infill segment
G1 X109.57 Y99.32 E5.6079 ; Draw infill segment
G1 X109.66 Y99.28 E5.6120 ; Draw infill segment
G1 X109.75 Y99.24 E5.6160 ; Draw infill segment
G1 X109.85 Y99.21 E5.6200 ; Draw infill segment
G1 X109.95 Y99.20 E5.6240 ; Draw infill segment
G1 X110.05 Y99.20 E5.6280 ; Draw infill segment
G1 X110.15 Y99.21 E5.6321 ; Draw infill segment
G1 X110.25 Y99.24 E5.6361 ; Draw infill segment
G1 X110.34 Y99.28 E5.6401 ; Draw infill segment
G1 X110.43 Y99.32 E5.6441 ; Draw infill segment
G1 X110.51 Y99.38 E5.6481 ; Draw infill segment
G1 X110.58 Y99.45 E5.6522 ; Draw infill segment
G1 X110.65 Y99.53 E5.6562 ; Draw infill segment
G1 X110.70 Y99.61 E5.6602 ; Draw infill segment
G1 X110.74 Y99.71 E5.6642 ; Draw infill segment
G1 X110.77 Y99.80 E5.6682 ; Draw infill segment
G1 X110.79 Y99.90 E5.6722 ; Draw infill segment
G1 X110.80 Y100.00 E5.6763 ; Draw infill segment
G1 X111.20 Y100.00 F1500 ; Move to start of infill
G1 X111.19 Y100.15 E5.6823 ; Draw infill segment
G1 X111.16 Y100.30 E5.6883 ; Draw infill segment
G1 X111.12 Y100.44 E5.6943 ; Draw infill segment
G1 X111.05 Y100.58 E5.7004 ; Draw infill segment
G1 X110.97 Y100.71 E5.7064 ; Draw infill segment
G1 X110.87 Y100.82 E5.7124 ; Draw infill segment
G1 X110.76 Y100.92 E5.7185 ; Draw infill segment
G1 X110.64 Y101.01 E5.7245 ; Draw infill segment
G1 X110.51 Y101.09 E5.7305 ; Draw infill segment
G1 X110.37 Y101.14 E5.7365 ; Draw infill segment
G1 X110.22 Y101.18 E5.7426 ; Draw infill segment
G1 X110.08 Y101.20 E5.7486 ; Draw infill segment
G1 X109.92 Y101.20 E5.7546 ; Draw infill segment
G1 X109.78 Y101.18 E5.7607 ; Draw infill segment
G1 X109.63 Y101.14 E5.7667 ; Draw infill segment
G1 X109.49 Y101.09 E5.7727 ; Draw infill segment
G1 X109.36 Y101.01 E5.7787 ; Draw infill segment
G1 X109.24 Y100.92 E5.7848 ; Draw infill segment
G1 X109.13 Y100.82 E5.7908 ; Draw infill segment
G1 X109.03 Y100.71 E5.7968 ; Draw infill segment
G1 X108.95 Y100.58 E5.8028 ; Draw infill segment
G1 X108.88 Y100.44 E5.8089 ; Draw infill segment
G1 X108.84 Y100.30 E5.8149 ; Draw infill segment
G1 X108.81 Y100.15 E5.8209 ; Draw infill segment
G1 X108.80 Y100.00 E5.8270 ; Draw infill segment
G1 X108.81 Y99.85 E5.8330 ; Draw infill segment
G1 X108.84 Y99.70 E5.8390 ; Draw infill segment
G1 X108.88 Y99.56 E5.8450 ; Draw infill segment
G1 X108.95 Y99.42 E5.8511 ; Draw infill segment
G1 X109.03 Y99.29 E5.8571 ; Draw infill segment
G1 X109.13 Y99.18 E5.8631 ; Draw infill segment
G1 X109.24 Y99.08 E5.8692 ; Draw infill segment
G1 X109.36 Y98.99 E5.8752 ; Draw infill segment
G1 X109.49 Y98.91 E5.8812 ; Draw infill segment
G1 X109.63 Y98.86 E5.8872 ; Draw infill segment
G1 X109.78 Y98.82 E5.8933 ; Draw infill segment
G1 X109.92 Y98.80 E5.8993 ; Draw infill segment
G1 X110.08 Y98.80 E5.9053 ; Draw infill segment
G1 X110.22 Y98.82 E5.9114 ; Draw infill segment
G1 X110.37 Y98.86 E5.9174 ; Draw infill segment
G1 X110.51 Y98.91 E5.9234 ; Draw infill segment
G1 X110.64 Y98.99 E5.9294 ; Draw infill segment
G1 X110.76 Y99.08 E5.9355 ; Draw infill segment
G1 X110.87 Y99.18 E5.9415 ; Draw infill segment
G1 X110.97 Y99.29 E5.9475 ; Draw infill segment
G1 X111.05 Y99.42 E5.9535 ; Draw infill segment
G1 X111.12 Y99.56 E5.9596 ; Draw infill segment
G1 X111.16 Y99.70 E5.9656 ; Draw infill segment
G1 X111.19 Y99.85 E5.9716 ; Draw infill segment
G1 X111.20 Y100.00 E5.9777 ; Draw infill segment
G1 X111.60 Y100.00 F1500 ; Move to start of infill
G1 X111.59 Y100.20 E5.9857 ; Draw infill segment
G1 X111.55 Y100.40 E5.9937 ; Draw infill segment
G1 X111.49 Y100.59 E6.0018 ; Draw infill segment
G1 X111.40 Y100.77 E6.0098 ; Draw infill segment
G1 X111.29 Y100.94 E6.0178 ; Draw infill segment
G1 X111.17 Y101.10 E6.0259 ; Draw infill segment
G1 X111.02 Y101.23 E6.0339 ; Draw infill segment
G1 X110.86 Y101.35 E6.0420 ; Draw infill segment
G1 X110.68 Y101.45 E6.0500 ; Draw infill segment
G1 X110.49 Y101.52 E6.0580 ; Draw infill segment
G1 X110.30 Y101.57 E6.0661 ; Draw infill segment
G1 X110.10 Y101.60 E6.0741 ; Draw infill segment
G1 X109.90 Y101.60 E6.0821 ; Draw infill segment
G1 X109.70 Y101.57 E6.0902 ; Draw infill segment
G1 X109.51 Y101.52 E6.0982 ; Draw infill segment
G1 X109.32 Y101.45 E6.1063 ; Draw infill segment
G1 X109.14 Y101.35 E6.1143 ; Draw infill segment
G1 X108.98 Y101.23 E6.1223 ; Draw infill segment
G1 X108.83 Y101.10 E6.1304 ; Draw infill segment
G1 X108.71 Y100.94 E6.1384 ; Draw infill segment
G1 X108.60 Y100.77 E6.1464 ; Draw infill segment
G1 X108.51 Y100.59 E6.1545 ; Draw infill segment
G1 X108.45 Y100.40 E6.1625 ; Draw infill segment
G1 X108.41 Y100.20 E6.1705 ; Draw infill segment
G1 X108.40 Y100.00 E6.1786 ; Draw infill segment
G1 X108.41 Y99.80 E6.1866 ; Draw infill segment
G1 X108.45 Y99.60 E6.1947 ; Draw infill segment
G1 X108.51 Y99.41 E6.2027 ; Draw infill segment
G1 X108.60 Y99.23 E6.2107 ; Draw infill segment
G1 X108.71 Y99.06 E6.2188 ; Draw infill segment
G1 X108.83 Y98.90 E6.2268 ; Draw infill segment
G1 X108.98 Y98.77 E6.2348 ; Draw infill segment
G1 X109.14 Y98.65 E6.2429 ; Draw infill segment
G1 X109.32 Y98.55 E6.2509 ; Draw infill segment
G1 X109.51 Y98.48 E6.2590 ; Draw infill segment
G1 X109.70 Y98.43 E6.2670 ; Draw infill segment
G1 X109.90 Y98.40 E6.2750 ; Draw infill segment
G1 X110.10 Y98.40 E6.2831 ; Draw infill segment
G1 X110.30 Y98.43 E6.2911 ; Draw infill segment
G1 X110.49 Y98.48 E6.2991 ; Draw infill segment
G1 X110.68 Y98.55 E6.3072 ; Draw infill segment
G1 X110.86 Y98.65 E6.3152 ; Draw infill segment
G1 X111.02 Y98.77 E6.3233 ; Draw infill segment
G1 X111.17 Y98.90 E6.3313 ; Draw infill segment
G1 X111.29 Y99.06 E6.3393 ; Draw infill segment
G1 X111.40 Y99.23 E6.3474 ; Draw infill segment
G1 X111.49 Y99.41 E6.3554 ; Draw infill segment
G1 X111.55 Y99.60 E6.3634 ; Draw infill segment
G1 X111.59 Y99.80 E6.3715 ; Draw infill segment
G1 X111.60 Y100.00 E6.3795 ; Draw infill segment
G1 X112.00 Y100.00 F1500 ; Move to start of infill
G1 X111.98 Y100.25 E6.3896 ; Draw infill segment
G1 X111.94 Y100.50 E6.3996 ; Draw infill segment
G1 X111.86 Y100.74 E6.4097 ; Draw infill segment
G1 X111.75 Y100.96 E6.4197 ; Draw infill segment
G1 X111.62 Y101.18 E6.4297 ; Draw infill segment
G1 X111.46 Y101.37 E6.4398 ; Draw infill segment
G1 X111.27 Y101.54 E6.4498 ; Draw infill segment
G1 X111.07 Y101.69 E6.4599 ; Draw infill segment
G1 X110.85 Y101.81 E6.4699 ; Draw infill segment
G1 X110.62 Y101.90 E6.4800 ; Draw infill segment
G1 X110.37 Y101.96 E6.4900 ; Draw infill segment
G1 X110.13 Y102.00 E6.5001 ; Draw infill segment
G1 X109.87 Y102.00 E6.5101 ; Draw infill segment
G1 X109.63 Y101.96 E6.5202 ; Draw infill segment
G1 X109.38 Y101.90 E6.5302 ; Draw infill segment
G1 X109.15 Y101.81 E6.5403 ; Draw infill segment
G1 X108.93 Y101.69 E6.5503 ; Draw infill segment
G1 X108.73 Y101.54 E6.5604 ; Draw infill segment
G1 X108.54 Y101.37 E6.5704 ; Draw infill segment
G1 X108.38 Y101.18 E6.5804 ; Draw infill segment
G1 X108.25 Y100.96 E6.5905 ; Draw infill segment
G1 X108.14 Y100.74 E6.6005 ; Draw infill segment
G1 X108.06 Y100.50 E6.6106 ; Draw infill segment
G1 X108.02 Y100.25 E6.6206 ; Draw infill segment
G1 X108.00 Y100.00 E6.6307 ; Draw infill segment
G1 X108.02 Y99.75 E6.6407 ; Draw infill segment
G1 X108.06 Y99.50 E6.6508 ; Draw infill segment
G1 X108.14 Y99.26 E6.6608 ; Draw infill segment
G1 X108.25 Y99.04 E6.6709 ; Draw infill segment
G1 X108.38 Y98.82 E6.6809 ; Draw infill segment
G1 X108.54 Y98.63 E6.6910 ; Draw infill segment
G1 X108.73 Y98.46 E6.7010 ; Draw infill segment
G1 X108.93 Y98.31 E6.7111 ; Draw infill segment
G1 X109.15 Y98.19 E6.7211 ; Draw infill segment
G1 X109.38 Y98.10 E6.7311 ; Draw infill segment
G1 X109.63 Y98.04 E6.7412 ; Draw infill segment
G1 X109.87 Y98.00 E6.7512 ; Draw infill segment
G1 X110.13 Y98.00 E6.7613 ; Draw infill segment
G1 X110.37 Y98.04 E6.7713 ; Draw infill segment
G1 X110.62 Y98.10 E6.7814 ; Draw infill segment
G1 X110.85 Y98.19 E6.7914 ; Draw infill segment
G1 X111.07 Y98.31 E6.8015 ; Draw infill segment
G1 X111.27 Y98.46 E6.8115 ; Draw infill segment
G1 X111.46 Y98.63 E6.8216 ; Draw infill segment
G1 X111.62 Y98.82 E6.8316 ; Draw infill segment
G1 X111.75 Y99.04 E6.8417 ; Draw infill segment
G1 X111.86 Y99.26 E6.8517 ; Draw infill segment
G1 X111.94 Y99.50 E6.8617 ; Draw infill segment
G1 X111.98 Y99.75 E6.8718 ; Draw infill segment
G1 X112.00 Y100.00 E6.8818 ; Draw infill segment
G1 X112.40 Y100.00 F1500 ; Move to start of infill
G1 X112.38 Y100.30 E6.8939 ; Draw infill segment
G1 X112.32 Y100.60 E6.9060 ; Draw infill segment
G1 X112.23 Y100.88 E6.9180 ; Draw infill segment
G1 X112.10 Y101.16 E6.9301 ; Draw infill segment
G1 X111.94 Y101.41 E6.9421 ; Draw infill segment
G1 X111.75 Y101.64 E6.9542 ; Draw infill segment
G1 X111.53 Y101.85 E6.9662 ; Draw infill segment
G1 X111.29 Y102.03 E6.9783 ; Draw infill segment
G1 X111.02 Y102.17 E6.9903 ; Draw infill segment
G1 X110.74 Y102.28 E7.0024 ; Draw infill segment
G1 X110.45 Y102.36 E7.0145 ; Draw infill segment
G1 X110.15 Y102.40 E7.0265 ; Draw infill segment
G1 X109.85 Y102.40 E7.0386 ; Draw infill segment
G1 X109.55 Y102.36 E7.0506 ; Draw infill segment
G1 X109.26 Y102.28 E7.0627 ; Draw infill segment
G1 X108.98 Y102.17 E7.0747 ; Draw infill segment
G1 X108.71 Y102.03 E7.0868 ; Draw infill segment
G1 X108.47 Y101.85 E7.0988 ; Draw infill segment
G1 X108.25 Y101.64 E7.1109 ; Draw infill segment
G1 X108.06 Y101.41 E7.1230 ; Draw infill segment
G1 X107.90 Y101.16 E7.1350 ; Draw infill segment
G1 X107.77 Y100.88 E7.1471 ; Draw infill segment
G1 X107.68 Y100.60 E7.1591 ; Draw infill segment
G1 X107.62 Y100.30 E7.1712 ; Draw infill segment
G1 X107.60 Y100.00 E7.1832 ; Draw infill segment
G1 X107.62 Y99.70 E7.1953 ; Draw infill segment
G1 X107.68 Y99.40 E7.2073 ; Draw infill segment
G1 X107.77 Y99.12 E7.2194 ; Draw infill segment
G1 X107.90 Y98.84 E7.2315 ; Draw infill segment
G1 X108.06 Y98.59 E7.2435 ; Draw infill segment
G1 X108.25 Y98.36 E7.2556 ; Draw infill segment
G1 X108.47 Y98.15 E7.2676 ; Draw infill segment
G1 X108.71 Y97.97 E7.2797 ; Draw infill segment
G1 X108.98 Y97.83 E7.2917 ; Draw infill segment
G1 X109.26 Y97.72 E7.3038 ; Draw infill segment
G1 X109.55 Y97.64 E7.3158 ; Draw infill segment
G1 X109.85 Y97.60 E7.3279 ; Draw infill segment
G1 X110.15 Y97.60 E7.3400 ; Draw infill segment
G1 X110.45 Y97.64 E7.3520 ; Draw infill segment
G1 X110.74 Y97.72 E7.3641 ; Draw infill segment
G1 X111.02 Y97.83 E7.3761 ; Draw infill segment
G1 X111.29 Y97.97 E7.3882 ; Draw infill segment
G1 X111.53 Y98.15 E7.4002 ; Draw infill segment
G1 X111.75 Y98.36 E7.4123 ; Draw infill segment
G1 X111.94 Y98.59 E7.4244 ; Draw infill segment
G1 X112.10 Y98.84 E7.4364 ; Draw infill segment
G1 X112.23 Y99.12 E7.4485 ; Draw infill segment
G1 X112.32 Y99.40 E7.4605 ; Draw infill segment
G1 X112.38 Y99.70 E7.4726 ; Draw infill segment
G1 X112.40 Y100.00 E7.4846 ; Draw infill segment
G1 X112.80 Y100.00 F1500 ; Move to start of infill
G1 X112.78 Y100.35 E7.4987 ; Draw infill segment
G1 X112.71 Y100.70 E7.5128 ; Draw infill segment
G1 X112.60 Y101.03 E7.5268 ; Draw infill segment
G1 X112.45 Y101.35 E7.5409 ; Draw infill segment
G1 X112.27 Y101.65 E7.5550 ; Draw infill segment
G1 X112.04 Y101.92 E7.5690 ; Draw infill segment
G1 X111.78 Y102.16 E7.5831 ; Draw infill segment
G1 X111.50 Y102.36 E7.5972 ; Draw infill segment
G1 X111.19 Y102.53 E7.6112 ; Draw infill segment
G1 X110.87 Y102.66 E7.6253 ; Draw infill segment
G1 X110.52 Y102.75 E7.6393 ; Draw infill segment
G1 X110.18 Y102.79 E7.6534 ; Draw infill segment
G1 X109.82 Y102.79 E7.6675 ; Draw infill segment
G1 X109.48 Y102.75 E7.6815 ; Draw infill segment
G1 X109.13 Y102.66 E7.6956 ; Draw infill segment
G1 X108.81 Y102.53 E7.7097 ; Draw infill segment
G1 X108.50 Y102.36 E7.7237 ; Draw infill segment
G1 X108.22 Y102.16 E7.7378 ; Draw infill segment
G1 X107.96 Y101.92 E7.7519 ; Draw infill segment
G1 X107.73 Y101.65 E7.7659 ; Draw infill segment
G1 X107.55 Y101.35 E7.7800 ; Draw infill segment
G1 X107.40 Y101.03 E7.7941 ; Draw infill segment
G1 X107.29 Y100.70 E7.8081 ; Draw infill segment
G1 X107.22 Y100.35 E7.8222 ; Draw infill segment
G1 X107.20 Y100.00 E7.8363 ; Draw infill segment
G1 X107.22 Y99.65 E7.8503 ; Draw infill segment
G1 X107.29 Y99.30 E7.8644 ; Draw infill segment
G1 X107.40 Y98.97 E7.8785 ; Draw infill segment
G1 X107.55 Y98.65 E7.8925 ; Draw infill segment
G1 X107.73 Y98.35 E7.9066 ; Draw infill segment
G1 X107.96 Y98.08 E7.9206 ; Draw infill segment
G1 X108.22 Y97.84 E7.9347 ; Draw infill segment
G1 X108.50 Y97.64 E7.9488 ; Draw infill segment
G1 X108.81 Y97.47 E7.9628 ; Draw infill segment
G1 X109.13 Y97.34 E7.9769 ; Draw infill segment
G1 X109.48 Y97.25 E7.9910 ; Draw infill segment
G1 X109.82 Y97.21 E8.0050 ; Draw infill segment
G1 X110.18 Y97.21 E8.0191 ; Draw infill segment
G1 X110.52 Y97.25 E8.0332 ; Draw infill segment
G1 X110.87 Y97.34 E8.0472 ; Draw infill segment
G1 X111.19 Y97.47 E8.0613 ; Draw infill segment
G1 X111.50 Y97.64 E8.0754 ; Draw infill segment
G1 X111.78 Y97.84 E8.0894 ; Draw infill segment
G1 X112.04 Y98.08 E8.1035 ; Draw infill segment
G1 X112.27 Y98.35 E8.1176 ; Draw infill segment
G1 X112.45 Y98.65 E8.1316 ; Draw infill segment
G1 X112.60 Y98.97 E8.1457 ; Draw infill segment
G1 X112.71 Y99.30 E8.1598 ; Draw infill segment
G1 X112.78 Y99.65 E8.1738 ; Draw infill segment
G1 X112.80 Y100.00 E8.1879 ; Draw infill segment
G1 X113.20 Y100.00 F1500 ; Move to start of infill
G1 X113.17 Y100.40 E8.2040 ; Draw infill segment
G1 X113.10 Y100.80 E8.2200 ; Draw infill segment
G1 X112.98 Y101.18 E8.2361 ; Draw infill segment
G1 X112.80 Y101.54 E8.2522 ; Draw infill segment
G1 X112.59 Y101.88 E8.2683 ; Draw infill segment
G1 X112.33 Y102.19 E8.2843 ; Draw infill segment
G1 X112.04 Y102.47 E8.3004 ; Draw infill segment
G1 X111.71 Y102.70 E8.3165 ; Draw infill segment
G1 X111.36 Y102.90 E8.3326 ; Draw infill segment
G1 X110.99 Y103.04 E8.3486 ; Draw infill segment
G1 X110.60 Y103.14 E8.3647 ; Draw infill segment
G1 X110.20 Y103.19 E8.3808 ; Draw infill segment
G1 X109.80 Y103.19 E8.3969 ; Draw infill segment
G1 X109.40 Y103.14 E8.4129 ; Draw infill segment
G1 X109.01 Y103.04 E8.4290 ; Draw infill segment
G1 X108.64 Y102.90 E8.4451 ; Draw infill segment
G1 X108.29 Y102.70 E8.4611 ; Draw infill segment
G1 X107.96 Y102.47 E8.4772 ; Draw infill segment
G1 X107.67 Y102.19 E8.4933 ; Draw infill segment
G1 X107.41 Y101.88 E8.5094 ; Draw infill segment
G1 X107.20 Y101.54 E8.5254 ; Draw infill segment
G1 X107.02 Y101.18 E8.5415 ; Draw infill segment
G1 X106.90 Y100.80 E8.5576 ; Draw infill segment
G1 X106.83 Y100.40 E8.5737 ; Draw infill segment
G1 X106.80 Y100.00 E8.5897 ; Draw infill segment
G1 X106.83 Y99.60 E8.6058 ; Draw infill segment
G1 X106.90 Y99.20 E8.6219 ; Draw infill segment
G1 X107.02 Y98.82 E8.6380 ; Draw infill segment
G1 X107.20 Y98.46 E8.6540 ; Draw infill segment
G1 X107.41 Y98.12 E8.6701 ; Draw infill segment
G1 X107.67 Y97.81 E8.6862 ; Draw infill segment
G1 X107.96 Y97.53 E8.7023 ; Draw infill segment
G1 X108.29 Y97.30 E8.7183 ; Draw infill segment
G1 X108.64 Y97.10 E8.7344 ; Draw infill segment
G1 X109.01 Y96.96 E8.7505 ; Draw infill segment
G1 X109.40 Y96.86 E8.7666 ; Draw infill segment
G1 X109.80 Y96.81 E8.7826 ; Draw infill segment
G1 X110.20 Y96.81 E8.7987 ; Draw infill segment
G1 X110.60 Y96.86 E8.8148 ; Draw infill segment
G1 X110.99 Y96.96 E8.8309 ; Draw infill segment
G1 X111.36 Y97.10 E8.8469 ; Draw infill segment
G1 X111.71 Y97.30 E8.8630 ; Draw infill segment
G1 X112.04 Y97.53 E8.8791 ; Draw infill segment
G1 X112.33 Y97.81 E8.8952 ; Draw infill segment
G1 X112.59 Y98.12 E8.9112 ; Draw infill segment
G1 X112.80 Y98.46 E8.9273 ; Draw infill segment
G1 X112.98 Y98.82 E8.9434 ; Draw infill segment
G1 X113.10 Y99.20 E8.9595 ; Draw infill segment
G1 X113.17 Y99.60 E8.9755 ; Draw infill segment
G1 X113.20 Y100.00 E8.9916 ; Draw infill segment
; Layer 3
G1 Z0.60 F300 ; Move to layer height
G1 X113.50 Y100.00 F1500 ; Move to start of layer
G1 X113.50 Y100.00 F1500 ; Move to start of circle
G1 X113.47 Y100.44 E9.0092 F1500 ; Draw circle segment
G1 X113.39 Y100.87 E9.0268 F1500 ; Draw circle segment
G1 X113.25 Y101.29 E9.0443 F1500 ; Draw circle segment
G1 X113.07 Y101.69 E9.0619 F1500 ; Draw circle segment
G1 X112.83 Y102.06 E9.0795 F1500 ; Draw circle segment
G1 X112.55 Y102.40 E9.0971 F1500 ; Draw circle segment
G1 X112.23 Y102.70 E9.1147 F1500 ; Draw circle segment
G1 X111.88 Y102.96 E9.1323 F1500 ; Draw circle segment
G1 X111.49 Y103.17 E9.1498 F1500 ; Draw circle segment
G1 X111.08 Y103.33 E9.1674 F1500 ; Draw circle segment
G1 X110.66 Y103.44 E9.1850 F1500 ; Draw circle segment
G1 X110.22 Y103.49 E9.2026 F1500 ; Draw circle segment
G1 X109.78 Y103.49 E9.2202 F1500 ; Draw circle segment
G1 X109.34 Y103.44 E9.2377 F1500 ; Draw circle segment
G1 X108.92 Y103.33 E9.2553 F1500 ; Draw circle segment
G1 X108.51 Y103.17 E9.2729 F1500 ; Draw circle segment
G1 X108.12 Y102.96 E9.2905 F1500 ; Draw circle segment
G1 X107.77 Y102.70 E9.3081 F1500 ; Draw circle segment
G1 X107.45 Y102.40 E9.3256 F1500 ; Draw circle segment
G1 X107.17 Y102.06 E9.3432 F1500 ; Draw circle segment
G1 X106.93 Y101.69 E9.3608 F1500 ; Draw circle segment
G1 X106.75 Y101.29 E9.3784 F1500 ; Draw circle segment
G1 X106.61 Y100.87 E9.3960 F1500 ; Draw circle segment
G1 X106.53 Y100.44 E9.4136 F1500 ; Draw circle segment
G1 X106.50 Y100.00 E9.4311 F1500 ; Draw circle segment
G1 X106.53 Y99.56 E9.4487 F1500 ; Draw circle segment
G1 X106.61 Y99.13 E9.4663 F1500 ; Draw circle segment
G1 X106.75 Y98.71 E9.4839 F1500 ; Draw circle segment
G1 X106.93 Y98.31 E9.5015 F1500 ; Draw circle segment
G1 X107.17 Y97.94 E9.5190 F1500 ; Draw circle segment
G1 X107.45 Y97.60 E9.5366 F1500 ; Draw circle segment
G1 X107.77 Y97.30 E9.5542 F1500 ; Draw circle segment
G1 X108.12 Y97.04 E9.5718 F1500 ; Draw circle segment
G1 X108.51 Y96.83 E9.5894 F1500 ; Draw circle segment
G1 X108.92 Y96.67 E9.6069 F1500 ; Draw circle segment
G1 X109.34 Y96.56 E9.6245 F1500 ; Draw circle segment
G1 X109.78 Y96.51 E9.6421 F1500 ; Draw circle segment
G1 X110.22 Y96.51 E9.6597 F1500 ; Draw circle segment
G1 X110.66 Y96.56 E9.6773 F1500 ; Draw circle segment
G1 X111.08 Y96.67 E9.6949 F1500 ; Draw circle segment
G1 X111.49 Y96.83 E9.7124 F1500 ; Draw circle segment
G1 X111.88 Y97.04 E9.7300 F1500 ; Draw circle segment
G1 X112.23 Y97.30 E9.7476 F1500 ; Draw circle segment
G1 X112.55 Y97.60 E9.7652 F1500 ; Draw circle segment
G1 X112.83 Y97.94 E9.7828 F1500 ; Draw circle segment
G1 X113.07 Y98.31 E9.8003 F1500 ; Draw circle segment
G1 X113.25 Y98.71 E9.8179 F1500 ; Draw circle segment
G1 X113.39 Y99.13 E9.8355 F1500 ; Draw circle segment
G1 X113.47 Y99.56 E9.8531 F1500 ; Draw circle segment
G1 X113.50 Y100.00 E9.8707 F1500 ; Draw circle segment
G1 X110.40 Y100.00 F1500 ; Move to start of infill
G1 X110.40 Y100.05 E9.8727 ; Draw infill segment
G1 X110.39 Y100.10 E9.8747 ; Draw infill segment
G1 X110.37 Y100.15 E9.8767 ; Draw infill segment
G1 X110.35 Y100.19 E9.8787 ; Draw infill segment
G1 X110.32 Y100.24 E9.8807 ; Draw infill segment
G1 X110.29 Y100.27 E9.8827 ; Draw infill segment
G1 X110.25 Y100.31 E9.8847 ; Draw infill segment
G1 X110.21 Y100.34 E9.8867 ; Draw infill segment
G1 X110.17 Y100.36 E9.8888 ; Draw infill segment
G1 X110.12 Y100.38 E9.8908 ; Draw infill segment
G1 X110.07 Y100.39 E9.8928 ; Draw infill segment
G1 X110.03 Y100.40 E9.8948 ; Draw infill segment
G1 X109.97 Y100.40 E9.8968 ; Draw infill segment
G1 X109.93 Y100.39 E9.8988 ; Draw infill segment
G1 X109.88 Y100.38 E9.9008 ; Draw infill segment
G1 X109.83 Y100.36 E9.9028 ; Draw infill segment
G1 X109.79 Y100.34 E9.9048 ; Draw infill segment
G1 X109.75 Y100.31 E9.9068 ; Draw infill segment
G1 X109.71 Y100.27 E9.9088 ; Draw infill segment
G1 X109.68 Y100.24 E9.9109 ; Draw infill segment
G1 X109.65 Y100.19 E9.9129 ; Draw infill segment
G1 X109.63 Y100.15 E9.9149 ; Draw infill segment
G1 X109.61 Y100.10 E9.9169 ; Draw infill segment
G1 X109.60 Y100.05 E9.9189 ; Draw infill segment
G1 X109.60 Y100.00 E9.9209 ; Draw infill segment
G1 X109.60 Y99.95 E9.9229 ; Draw infill segment
G1 X109.61 Y99.90 E9.9249 ; Draw infill segment
G1 X109.63 Y99.85 E9.9269 ; Draw infill segment
G1 X109.65 Y99.81 E9.9289 ; Draw infill segment
G1 X109.68 Y99.76 E9.9309 ; Draw infill segment
G1 X109.71 Y99.73 E9.9330 ; Draw infill segment
G1 X109.75 Y99.69 E9.9350 ; Draw infill segment
G1 X109.79 Y99.66 E9.9370 ; Draw infill segment
G1 X109.83 Y99.64 E9.9390 ; Draw infill segment
G1 X109.88 Y99.62 E9.9410 ; Draw infill segment
G1 X109.93 Y99.61 E9.9430 ; Draw infill segment
G1 X109.97 Y99.60 E9.9450 ; Draw infill segment
G1 X110.03 Y99.60 E9.9470 ; Draw infill segment
G1 X110.07 Y99.61 E9.9490 ; Draw infill segment
G1 X110.12 Y99.62 E9.9510 ; Draw infill segment
G1 X110.17 Y99.64 E9.9531 ; Draw infill segment
G1 X110.21 Y99.66 E9.9551 ; Draw infill segment
G1 X110.25 Y99.69 E9.9571 ; Draw infill segment
G1 X110.29 Y99.73 E9.9591 ; Draw infill segment
G1 X110.32 Y99.76 E9.9611 ; Draw infill segment
G1 X110.35 Y99.81 E9.9631 ; Draw infill segment
G1 X110.37 Y99.85 E9.9651 ; Draw infill segment
G1 X110.39 Y99.90 E9.9671 ; Draw infill segment
G1 X110.40 Y99.95 E9.9691 ; Draw infill segment
G1 X110.40 Y100.00 E9.9711 ; Draw infill segment
G1 X110.80 Y100.00 F1500 ; Move to start of infill
G1 X110.79 Y100.10 E9.9752 ; Draw infill segment
G1 X110.77 Y100.20 E9.9792 ; Draw infill segment
G1 X110.74 Y100.29 E9.9832 ; Draw infill segment
G1 X110.70 Y100.39 E9.9872 ; Draw infill segment
G1 X110.65 Y100.47 E9.9912 ; Draw infill segment
G1 X110.58 Y100.55 E9.9952 ; Draw infill segment
G1 X110.51 Y100.62 E9.9993 ; Draw infill segment
G1 X110.43 Y100.68 E10.0033 ; Draw infill segment
G1 X110.34 Y100.72 E10.0073 ; Draw infill segment
G1 X110.25 Y100.76 E10.0113 ; Draw infill segment
G1 X110.15 Y100.79 E10.0153 ; Draw infill segment
G1 X110.05 Y100.80 E10.0194 ; Draw infill segment
G1 X109.95 Y100.80 E10.0234 ; Draw infill segment
G1 X109.85 Y100.79 E10.0274 ; Draw infill segment
G1 X109.75 Y100.76 E10.0314 ; Draw infill segment
G1 X109.66 Y100.72 E10.0354 ; Draw infill segment
G1 X109.57 Y100.68 E10.0395 ; Draw infill segment
G1 X109.49 Y100.62 E10.0435 ; Draw infill segment
G1 X109.42 Y100.55 E10.0475 ; Draw infill segment
G1 X109.35 Y100.47 E10.0515 ; Draw infill segment
G1 X109.30 Y100.39 E10.0555 ; Draw infill segment
G1 X109.26 Y100.29 E10.0595 ; Draw infill segment
G1 X109.23 Y100.20 E10.0636 ; Draw infill segment
G1 X109.21 Y100.10 E10.0676 ; Draw infill segment
G1 X109.20 Y100.00 E10.0716 ; Draw infill segment
G1 X109.21 Y99.90 E10.0756 ; Draw infill segment
G1 X109.23 Y99.80 E10.0796 ; Draw infill segment
G1 X109.26 Y99.71 E10.0837 ; Draw infill segment
G1 X109.30 Y99.61 E10.0877 ; Draw infill segment
G1 X109.35 Y99.53 E10.0917 ; Draw infill segment
G1 X109.42 Y99.45 E10.0957 ; Draw infill segment
G1 X109.49 Y99.38 E10.0997 ; Draw infill segment
G1 X109.57 Y99.32 E10.1037 ; Draw infill segment
G1 X109.66 Y99.28 E10.1078 ; Draw infill segment
G1 X109.75 Y99.24 E10.1118 ; Draw infill segment
G1 X109.85 Y99.21 E10.1158 ; Draw infill segment
G1 X109.95 Y99.20 E10.1198 ; Draw infill segment
G1 X110.05 Y99.20 E10.1238 ; Draw infill segment
G1 X110.15 Y99.21 E10.1279 ; Draw infill segment
G1 X110.25 Y99.24 E10.1319 ; Draw infill segment
G1 X110.34 Y99.28 E10.1359 ; Draw infill segment
G1 X110.43 Y99.32 E10.1399 ; Draw infill segment
G1 X110.51 Y99.38 E10.1439 ; Draw infill segment
G1 X110.58 Y99.45 E10.1480 ; Draw infill segment
G1 X110.65 Y99.53 E10.1520 ; Draw infill segment
G1 X110.70 Y99.61 E10.1560 ; Draw infill segment
G1 X110.74 Y99.71 E10.1600 ; Draw infill segment
G1 X110.77 Y99.80 E10.1640 ; Draw infill segment
G1 X110.79 Y99.90 E10.1680 ; Draw infill segment
G1 X110.80 Y100.00 E10.1721 ; Draw infill segment
G1 X111.20 Y100.00 F1500 ; Move to start of infill
G1 X111.19 Y100.15 E10.1781 ; Draw infill segment
G1 X111.16 Y100.30 E10.1841 ; Draw infill segment
G1 X111.12 Y100.44 E10.1901 ; Draw infill segment
G1 X111.05 Y100.58 E10.1962 ; Draw infill segment
G1 X110.97 Y100.71 E10.2022 ; Draw infill segment
G1 X110.87 Y100.82 E10.2082 ; Draw infill segment
G1 X110.76 Y100.92 E10.2143 ; Draw infill segment
G1 X110.64 Y101.01 E10.2203 ; Draw infill segment
G1 X110.51 Y101.09 E10.2263 ; Draw infill segment
G1 X110.37 Y101.14 E10.2323 ; Draw infill segment
G1 X110.22 Y101.18 E10.2384 ; Draw infill segment
G1 X110.08 Y101.20 E10.2444 ; Draw infill segment
G1 X109.92 Y101.20 E10.2504 ; Draw infill segment
G1 X109.78 Y101.18 E10.2565 ; Draw infill segment
G1 X109.63 Y101.14 E10.2625 ; Draw infill segment
G1 X109.49 Y101.09 E10.2685 ; Draw infill segment
G1 X109.36 Y101.01 E10.2745 ; Draw infill segment
G1 X109.24 Y100.92 E10.2806 ; Draw infill segment
G1 X109.13 Y100.82 E10.2866 ; Draw infill segment
G1 X109.03 Y100.71 E10.2926 ; Draw infill segment
G1 X108.95 Y100.58 E10.2986 ; Draw infill segment
G1 X108.88 Y100.44 E10.3047 ; Draw infill segment
G1 X108.84 Y100.30 E10.3107 ; Draw infill segment
G1 X108.81 Y100.15 E10.3167 ; Draw infill segment
G1 X108.80 Y100.00 E10.3228 ; Draw infill segment
G1 X108.81 Y99.85 E10.3288 ; Draw infill segment
G1 X108.84 Y99.70 E10.3348 ; Draw infill segment
G1 X108.88 Y99.56 E10.3408 ; Draw infill segment
G1 X108.95 Y99.42 E10.3469 ; Draw infill segment
G1 X109.03 Y99.29 E10.3529 ; Draw infill segment
G1 X109.13 Y99.18 E10.3589 ; Draw infill segment
G1 X109.24 Y99.08 E10.3650 ; Draw infill segment
G1 X109.36 Y98.99 E10.3710 ; Draw infill segment
G1 X109.49 Y98.91 E10.3770 ; Draw infill segment
G1 X109.63 Y98.86 E10.3830 ; Draw infill segment
G1 X109.78 Y98.82 E10.3891 ; Draw infill segment
G1 X109.92 Y98.80 E10.3951 ; Draw infill segment
G1 X110.08 Y98.80 E10.4011 ; Draw infill segment
G1 X110.22 Y98.82 E10.4072 ; Draw infill segment
G1 X110.37 Y98.86 E10.4132 ; Draw infill segment
G1 X110.51 Y98.91 E10.4192 ; Draw infill segment
G1 X110.64 Y98.99 E10.4252 ; Draw infill segment
G1 X110.76 Y99.08 E10.4313 ; Draw infill segment
G1 X110.87 Y99.18 E10.4373 ; Draw infill segment
G1 X110.97 Y99.29 E10.4433 ; Draw infill segment
G1 X111.05 Y99.42 E10.4493 ; Draw infill segment
G1 X111.12 Y99.56 E10.4554 ; Draw infill segment
G1 X111.16 Y99.70 E10.4614 ; Draw infill segment
G1 X111.19 Y99.85 E10.4674 ; Draw infill segment
G1 X111.20 Y100.00 E10.4735 ; Draw infill segment
G1 X111.60 Y100.00 F1500 ; Move to start of infill
G1 X111.59 Y100.20 E10.4815 ; Draw infill segment
G1 X111.55 Y100.40 E10.4895 ; Draw infill segment
G1 X111.49 Y100.59 E10.4976 ; Draw infill segment
G1 X111.40 Y100.77 E10.5056 ; Draw infill segment
G1 X111.29 Y100.94 E10.5136 ; Draw infill segment
G1 X111.17 Y101.10 E10.5217 ; Draw infill segment
G1 X111.02 Y101.23 E10.5297 ; Draw infill segment
G1 X110.86 Y101.35 E10.5378 ; Draw infill segment
G1 X110.68 Y101.45 E10.5458 ; Draw infill segment
G1 X110.49 Y101.52 E10.5538 ; Draw infill segment
G1 X110.30 Y101.57 E10.5619 ; Draw infill segment
G1 X110.10 Y101.60 E10.5699 ; Draw infill segment
G1 X109.90 Y101.60 E10.5779 ; Draw infill segment
G1 X109.70 Y101.57 E10.5860 ; Draw infill segment
G1 X109.51 Y101.52 E10.5940 ; Draw infill segment
G1 X109.32 Y101.45 E10.6021 ; Draw infill segment
G1 X109.14 Y101.35 E10.6101 ; Draw infill segment
G1 X108.98 Y101.23 E10.6181 ; Draw infill segment
G1 X108.83 Y101.10 E10.6262 ; Draw infill segment
G1 X108.71 Y100.94 E10.6342 ; Draw infill segment
G1 X108.60 Y100.77 E10.6422 ; Draw infill segment
G1 X108.51 Y100.59 E10.6503 ; Draw infill segment
G1 X108.45 Y100.40 E10.6583 ; Draw infill segment
G1 X108.41 Y100.20 E10.6664 ; Draw infill segment
G1 X108.40 Y100.00 E10.6744 ; Draw infill segment
G1 X108.41 Y99.80 E10.6824 ; Draw infill segment
G1 X108.45 Y99.60 E10.6905 ; Draw infill segment
G1 X108.51 Y99.41 E10.6985 ; Draw infill segment
G1 X108.60 Y99.23 E10.7065 ; Draw infill segment
G1 X108.71 Y99.06 E10.7146 ; Draw infill segment
G1 X108.83 Y98.90 E10.7226 ; Draw infill segment
G1 X108.98 Y98.77 E10.7306 ; Draw infill segment
G1 X109.14 Y98.65 E10.7387 ; Draw infill segment
G1 X109.32 Y98.55 E10.7467 ; Draw infill segment
G1 X109.51 Y98.48 E10.7548 ; Draw infill segment
G1 X109.70 Y98.43 E10.7628 ; Draw infill segment
G1 X109.90 Y98.40 E10.7708 ; Draw infill segment
G1 X110.10 Y98.40 E10.7789 ; Draw infill segment
G1 X110.30 Y98.43 E10.7869 ; Draw infill segment
G1 X110.49 Y98.48 E10.7949 ; Draw infill segment
G1 X110.68 Y98.55 E10.8030 ; Draw infill segment
G1 X110.86 Y98.65 E10.8110 ; Draw infill segment
G1 X111.02 Y98.77 E10.8191 ; Draw infill segment
G1 X111.17 Y98.90 E10.8271 ; Draw infill segment
G1 X111.29 Y99.06 E10.8351 ; Draw infill segment
G1 X111.40 Y99.23 E10.8432 ; Draw infill segment
G1 X111.49 Y99.41 E10.8512 ; Draw infill segment
G1 X111.55 Y99.60 E10.8592 ; Draw infill segment
G1 X111.59 Y99.80 E10.8673 ; Draw infill segment
G1 X111.60 Y100.00 E10.8753 ; Draw infill segment
G1 X112.00 Y100.00 F1500 ; Move to start of infill
G1 X111.98 Y100.25 E10.8854 ; Draw infill segment
G1 X111.94 Y100.50 E10.8954 ; Draw infill segment
G1 X111.86 Y100.74 E10.9055 ; Draw infill segment
G1 X111.75 Y100.96 E10.9155 ; Draw infill segment
G1 X111.62 Y101.18 E10.9256 ; Draw infill segment
G1 X111.46 Y101.37 E10.9356 ; Draw infill segment
G1 X111.27 Y101.54 E10.9456 ; Draw infill segment
G1 X111.07 Y101.69 E10.9557 ; Draw infill segment
G1 X110.85 Y101.81 E10.9657 ; Draw infill segment
G1 X110.62 Y101.90 E10.9758 ; Draw infill segment
G1 X110.37 Y101.96 E10.9858 ; Draw infill segment
G1 X110.13 Y102.00 E10.9959 ; Draw infill segment
G1 X109.87 Y102.00 E11.0059 ; Draw infill segment
G1 X109.63 Y101.96 E11.0160 ; Draw infill segment
G1 X109.38 Y101.90 E11.0260 ; Draw infill segment
G1 X109.15 Y101.81 E11.0361 ; Draw infill segment
G1 X108.93 Y101.69 E11.0461 ; Draw infill segment
G1 X108.73 Y101.54 E11.0562 ; Draw infill segment
G1 X108.54 Y101.37 E11.0662 ; Draw infill segment
G1 X108.38 Y101.18 E11.0762 ; Draw infill segment
G1 X108.25 Y100.96 E11.0863 ; Draw infill segment
G1 X108.14 Y100.74 E11.0963 ; Draw infill segment
G1 X108.06 Y100.50 E11.1064 ; Draw infill segment
G1 X108.02 Y100.25 E11.1164 ; Draw infill segment
G1 X108.00 Y100.00 E11.1265 ; Draw infill segment
G1 X108.02 Y99.75 E11.1365 ; Draw infill segment
G1 X108.06 Y99.50 E11.1466 ; Draw infill segment
G1 X108.14 Y99.26 E11.1566 ; Draw infill segment
G1 X108.25 Y99.04 E11.1667 ; Draw infill segment
G1 X108.38 Y98.82 E11.1767 ; Draw infill segment
G1 X108.54 Y98.63 E11.1868 ; Draw infill segment
G1 X108.73 Y98.46 E11.1968 ; Draw infill segment
G1 X108.93 Y98.31 E11.2069 ; Draw infill segment
G1 X109.15 Y98.19 E11.2169 ; Draw infill segment
G1 X109.38 Y98.10 E11.2269 ; Draw infill segment
G1 X109.63 Y98.04 E11.2370 ; Draw infill segment
G1 X109.87 Y98.00 E11.2470 ; Draw infill segment
G1 X110.13 Y98.00 E11.2571 ; Draw infill segment
G1 X110.37 Y98.04 E11.2671 ; Draw infill segment
G1 X110.62 Y98.10 E11.2772 ; Draw infill segment
G1 X110.85 Y98.19 E11.2872 ; Draw infill segment
G1 X111.07 Y98.31 E11.2973 ; Draw infill segment
G1 X111.27 Y98.46 E11.3073 ; Draw infill segment
G1 X111.46 Y98.63 E11.3174 ; Draw infill segment
G1 X111.62 Y98.82 E11.3274 ; Draw infill segment
G1 X111.75 Y99.04 E11.3375 ; Draw infill segment
G1 X111.86 Y99.26 E11.3475 ; Draw infill segment
G1 X111.94 Y99.50 E11.3575 ; Draw infill segment
G1 X111.98 Y99.75 E11.3676 ; Draw infill segment
G1 X112.00 Y100.00 E11.3776 ; Draw infill segment
G1 X112.40 Y100.00 F1500 ; Move to start of infill
G1 X112.38 Y100.30 E11.3897 ; Draw infill segment
G1 X112.32 Y100.60 E11.4018 ; Draw infill segment
G1 X112.23 Y100.88 E11.4138 ; Draw infill segment
G1 X112.10 Y101.16 E11.4259 ; Draw infill segment
G1 X111.94 Y101.41 E11.4379 ; Draw infill segment
G1 X111.75 Y101.64 E11.4500 ; Draw infill segment
G1 X111.53 Y101.85 E11.4620 ; Draw infill segment
G1 X111.29 Y102.03 E11.4741 ; Draw infill segment
G1 X111.02 Y102.17 E11.4861 ; Draw infill segment
G1 X110.74 Y102.28 E11.4982 ; Draw infill segment
G1 X110.45 Y102.36 E11.5103 ; Draw infill segment
G1 X110.15 Y102.40 E11.5223 ; Draw infill segment
G1 X109.85 Y102.40 E11.5344 ; Draw infill segment
G1 X109.55 Y102.36 E11.5464 ; Draw infill segment
G1 X109.26 Y102.28 E11.5585 ; Draw infill segment
G1 X108.98 Y102.17 E11.5705 ; Draw infill segment
G1 X108.71 Y102.03 E11.5826 ; Draw infill segment
G1 X108.47 Y101.85 E11.5946 ; Draw infill segment
G1 X108.25 Y101.64 E11.6067 ; Draw infill segment
G1 X108.06 Y101.41 E11.6188 ; Draw infill segment
G1 X107.90 Y101.16 E11.6308 ; Draw infill segment
G1 X107.77 Y100.88 E11.6429 ; Draw infill segment
G1 X107.68 Y100.60 E11.6549 ; Draw infill segment
G1 X107.62 Y100.30 E11.6670 ; Draw infill segment
G1 X107.60 Y100.00 E11.6790 ; Draw infill segment
G1 X107.62 Y99.70 E11.6911 ; Draw infill segment
G1 X107.68 Y99.40 E11.7031 ; Draw infill segment
G1 X107.77 Y99.12 E11.7152 ; Draw infill segment
G1 X107.90 Y98.84 E11.7273 ; Draw infill segment
G1 X108.06 Y98.59 E11.7393 ; Draw infill segment
G1 X108.25 Y98.36 E11.7514 ; Draw infill segment
G1 X108.47 Y98.15 E11.7634 ; Draw infill segment
G1 X108.71 Y97.97 E11.7755 ; Draw infill segment
G1 X108.98 Y97.83 E11.7875 ; Draw infill segment
G1 X109.26 Y97.72 E11.7996 ; Draw infill segment
G1 X109.55 Y97.64 E11.8117 ; Draw infill segment
G1 X109.85 Y97.60 E11.8237 ; Draw infill segment
G1 X110.15 Y97.60 E11.8358 ; Draw infill segment
G1 X110.45 Y97.64 E11.8478 ; Draw infill segment
G1 X110.74 Y97.72 E11.8599 ; Draw infill segment
G1 X111.02 Y97.83 E11.8719 ; Draw infill segment
G1 X111.29 Y97.97 E11.8840 ; Draw infill segment
G1 X111.53 Y98.15 E11.8960 ; Draw infill segment
G1 X111.75 Y98.36 E11.9081 ; Draw infill segment
G1 X111.94 Y98.59 E11.9202 ; Draw infill segment
G1 X112.10 Y98.84 E11.9322 ; Draw infill segment
G1 X112.23 Y99.12 E11.9443 ; Draw infill segment
G1 X112.32 Y99.40 E11.9563 ; Draw infill segment
G1 X112.38 Y99.70 E11.9684 ; Draw infill segment
G1 X112.40 Y100.00 E11.9804 ; Draw infill segment
G1 X112.80 Y100.00 F1500 ; Move to start of infill
G1 X112.78 Y100.35 E11.9945 ; Draw infill segment
G1 X112.71 Y100.70 E12.0086 ; Draw infill segment
G1 X112.60 Y101.03 E12.0226 ; Draw infill segment
G1 X112.45 Y101.35 E12.0367 ; Draw infill segment
G1 X112.27 Y101.65 E12.0508 ; Draw infill segment
G1 X112.04 Y101.92 E12.0648 ; Draw infill segment
G1 X111.78 Y102.16 E12.0789 ; Draw infill segment
G1 X111.50 Y102.36 E12.0930 ; Draw infill segment
G1 X111.19 Y102.53 E12.1070 ; Draw infill segment
G1 X110.87 Y102.66 E12.1211 ; Draw infill segment
G1 X110.52 Y102.75 E12.1351 ; Draw infill segment
G1 X110.18 Y102.79 E12.1492 ; Draw infill segment
G1 X109.82 Y102.79 E12.1633 ; Draw infill segment
G1 X109.48 Y102.75 E12.1773 ; Draw infill segment
G1 X109.13 Y102.66 E12.1914 ; Draw infill segment
G1 X108.81 Y102.53 E12.2055 ; Draw infill segment
G1 X108.50 Y102.36 E12.2195 ; Draw infill segment
G1 X108.22 Y102.16 E12.2336 ; Draw infill segment
G1 X107.96 Y101.92 E12.2477 ; Draw infill segment
G1 X107.73 Y101.65 E12.2617 ; Draw infill segment
G1 X107.55 Y101.35 E12.2758 ; Draw infill segment
G1 X107.40 Y101.03 E12.2899 ; Draw infill segment
G1 X107.29 Y100.70 E12.3039 ; Draw infill segment
G1 X107.22 Y100.35 E12.3180 ; Draw infill segment
G1 X107.20 Y100.00 E12.3321 ; Draw infill segment
G1 X107.22 Y99.65 E12.3461 ; Draw infill segment
G1 X107.29 Y99.30 E12.3602 ; Draw infill segment
G1 X107.40 Y98.97 E12.3743 ; Draw infill segment
G1 X107.55 Y98.65 E12.3883 ; Draw infill segment
G1 X107.73 Y98.35 E12.4024 ; Draw infill segment
G1 X107.96 Y98.08 E12.4164 ; Draw infill segment
G1 X108.22 Y97.84 E12.4305 ; Draw infill segment
G1 X108.50 Y97.64 E12.4446 ; Draw infill segment
G1 X108.81 Y97.47 E12.4586 ; Draw infill segment
G1 X109.13 Y97.34 E12.4727 ; Draw infill segment
G1 X109.48 Y97.25 E12.4868 ; Draw infill segment
G1 X109.82 Y97.21 E12.5008 ; Draw infill segment
G1 X110.18 Y97.21 E12.5149 ; Draw infill segment
G1 X110.52 Y97.25 E12.5290 ; Draw infill segment
G1 X110.87 Y97.34 E12.5430 ; Draw infill segment
G1 X111.19 Y97.47 E12.5571 ; Draw infill segment
G1 X111.50 Y97.64 E12.5712 ; Draw infill segment
G1 X111.78 Y97.84 E12.5852 ; Draw infill segment
G1 X112.04 Y98.08 E12.5993 ; Draw infill segment
G1 X112.27 Y98.35 E12.6134 ; Draw infill segment
G1 X112.45 Y98.65 E12.6274 ; Draw infill segment
G1 X112.60 Y98.97 E12.6415 ; Draw infill segment
G1 X112.71 Y99.30 E12.6556 ; Draw infill segment
G1 X112.78 Y99.65 E12.6696 ; Draw infill segment
G1 X112.80 Y100.00 E12.6837 ; Draw infill segment
G1 X113.20 Y100.00 F1500 ; Move to start of infill
G1 X113.17 Y100.40 E12.6998 ; Draw infill segment
G1 X113.10 Y100.80 E12.7158 ; Draw infill segment
G1 X112.98 Y101.18 E12.7319 ; Draw infill segment
G1 X112.80 Y101.54 E12.7480 ; Draw infill segment
G1 X112.59 Y101.88 E12.7641 ; Draw infill segment
G1 X112.33 Y102.19 E12.7801 ; Draw infill segment
G1 X112.04 Y102.47 E12.7962 ; Draw infill segment
G1 X111.71 Y102.70 E12.8123 ; Draw infill segment
G1 X111.36 Y102.90 E12.8284 ; Draw infill segment
G1 X110.99 Y103.04 E12.8444 ; Draw infill segment
G1 X110.60 Y103.14 E12.8605 ; Draw infill segment
G1 X110.20 Y103.19 E12.8766 ; Draw infill segment
G1 X109.80 Y103.19 E12.8927 ; Draw infill segment
G1 X109.40 Y103.14 E12.9087 ; Draw infill segment
G1 X109.01 Y103.04 E12.9248 ; Draw infill segment
G1 X108.64 Y102.90 E12.9409 ; Draw infill segment
G1 X108.29 Y102.70 E12.9569 ; Draw infill segment
G1 X107.96 Y102.47 E12.9730 ; Draw infill segment
G1 X107.67 Y102.19 E12.9891 ; Draw infill segment
G1 X107.41 Y101.88 E13.0052 ; Draw infill segment
G1 X107.20 Y101.54 E13.0212 ; Draw infill segment
G1 X107.02 Y101.18 E13.0373 ; Draw infill segment
G1 X106.90 Y100.80 E13.0534 ; Draw infill segment
G1 X106.83 Y100.40 E13.0695 ; Draw infill segment
G1 X106.80 Y100.00 E13.0855 ; Draw infill segment
G1 X106.83 Y99.60 E13.1016 ; Draw infill segment
G1 X106.90 Y99.20 E13.1177 ; Draw infill segment
G1 X107.02 Y98.82 E13.1338 ; Draw infill segment
G1 X107.20 Y98.46 E13.1498 ; Draw infill segment
G1 X107.41 Y98.12 E13.1659 ; Draw infill segment
G1 X107.67 Y97.81 E13.1820 ; Draw infill segment
G1 X107.96 Y97.53 E13.1981 ; Draw infill segment
G1 X108.29 Y97.30 E13.2141 ; Draw infill segment
G1 X108.64 Y97.10 E13.2302 ; Draw infill segment
G1 X109.01 Y96.96 E13.2463 ; Draw infill segment
G1 X109.40 Y96.86 E13.2624 ; Draw infill segment
G1 X109.80 Y96.81 E13.2784 ; Draw infill segment
G1 X110.20 Y96.81 E13.2945 ; Draw infill segment
G1 X110.60 Y96.86 E13.3106 ; Draw infill segment
G1 X110.99 Y96.96 E13.3267 ; Draw infill segment
G1 X111.36 Y97.10 E13.3427 ; Draw infill segment
G1 X111.71 Y97.30 E13.3588 ; Draw infill segment
G1 X112.04 Y97.53 E13.3749 ; Draw infill segment
G1 X112.33 Y97.81 E13.3910 ; Draw infill segment
G1 X112.59 Y98.12 E13.4070 ; Draw infill segment
G1 X112.80 Y98.46 E13.4231 ; Draw infill segment
G1 X112.98 Y98.82 E13.4392 ; Draw infill segment
G1 X113.10 Y99.20 E13.4553 ; Draw infill segment
G1 X113.17 Y99.60 E13.4713 ; Draw infill segment
G1 X113.20 Y100.00 E13.4874 ; Draw infill segment
; Layer 4
G1 Z0.80 F300 ; Move to layer height
G1 X113.50 Y100.00 F1500 ; Move to start of layer
G1 X113.50 Y100.00 F1500 ; Move to start of circle
G1 X113.47 Y100.44 E13.5050 F1500 ; Draw circle segment
G1 X113.39 Y100.87 E13.5226 F1500 ; Draw circle segment
G1 X113.25 Y101.29 E13.5401 F1500 ; Draw circle segment
G1 X113.07 Y101.69 E13.5577 F1500 ; Draw circle segment
G1 X112.83 Y102.06 E13.5753 F1500 ; Draw circle segment
G1 X112.55 Y102.40 E13.5929 F1500 ; Draw circle segment
G1 X112.23 Y102.70 E13.6105 F1500 ; Draw circle segment
G1 X111.88 Y102.96 E13.6281 F1500 ; Draw circle segment
G1 X111.49 Y103.17 E13.6456 F1500 ; Draw circle segment
G1 X111.08 Y103.33 E13.6632 F1500 ; Draw circle segment
G1 X110.66 Y103.44 E13.6808 F1500 ; Draw circle segment
G1 X110.22 Y103.49 E13.6984 F1500 ; Draw circle segment
G1 X109.78 Y103.49 E13.7160 F1500 ; Draw circle segment
G1 X109.34 Y103.44 E13.7335 F1500 ; Draw circle segment
G1 X108.92 Y103.33 E13.7511 F1500 ; Draw circle segment
G1 X108.51 Y103.17 E13.7687 F1500 ; Draw circle segment
G1 X108.12 Y102.96 E13.7863 F1500 ; Draw circle segment
G1 X107.77 Y102.70 E13.8039 F1500 ; Draw circle segment
G1 X107.45 Y102.40 E13.8214 F1500 ; Draw circle segment
G1 X107.17 Y102.06 E13.8390 F1500 ; Draw circle segment
G1 X106.93 Y101.69 E13.8566 F1500 ; Draw circle segment
G1 X106.75 Y101.29 E13.8742 F1500 ; Draw circle segment
G1 X106.61 Y100.87 E13.8918 F1500 ; Draw circle segment
G1 X106.53 Y100.44 E13.9094 F1500 ; Draw circle segment
G1 X106.50 Y100.00 E13.9269 F1500 ; Draw circle segment
G1 X106.53 Y99.56 E13.9445 F1500 ; Draw circle segment
G1 X106.61 Y99.13 E13.9621 F1500 ; Draw circle segment
G1 X106.75 Y98.71 E13.9797 F1500 ; Draw circle segment
G1 X106.93 Y98.31 E13.9973 F1500 ; Draw circle segment
G1 X107.17 Y97.94 E14.0148 F1500 ; Draw circle segment
G1 X107.45 Y97.60 E14.0324 F1500 ; Draw circle segment
G1 X107.77 Y97.30 E14.0500 F1500 ; Draw circle segment
G1 X108.12 Y97.04 E14.0676 F1500 ; Draw circle segment
G1 X108.51 Y96.83 E14.0852 F1500 ; Draw circle segment
G1 X108.92 Y96.67 E14.1028 F1500 ; Draw circle segment
G1 X109.34 Y96.56 E14.1203 F1500 ; Draw circle segment
G1 X109.78 Y96.51 E14.1379 F1500 ; Draw circle segment
G1 X110.22 Y96.51 E14.1555 F1500 ; Draw circle segment
G1 X110.66 Y96.56 E14.1731 F1500 ; Draw circle segment
G1 X111.08 Y96.67 E14.1907 F1500 ; Draw circle segment
G1 X111.49 Y96.83 E14.2082 F1500 ; Draw circle segment
G1 X111.88 Y97.04 E14.2258 F1500 ; Draw circle segment
G1 X112.23 Y97.30 E14.2434 F1500 ; Draw circle segment
G1 X112.55 Y97.60 E14.2610 F1500 ; Draw circle segment
G1 X112.83 Y97.94 E14.2786 F1500 ; Draw circle segment
G1 X113.07 Y98.31 E14.2961 F1500 ; Draw circle segment
G1 X113.25 Y98.71 E14.3137 F1500 ; Draw circle segment
G1 X113.39 Y99.13 E14.3313 F1500 ; Draw circle segment
G1 X113.47 Y99.56 E14.3489 F1500 ; Draw circle segment
G1 X113.50 Y100.00 E14.3665 F1500 ; Draw circle segment
G1 X110.40 Y100.00 F1500 ; Move to start of infill
G1 X110.40 Y100.05 E14.3685 ; Draw infill segment
G1 X110.39 Y100.10 E14.3705 ; Draw infill segment
G1 X110.37 Y100.15 E14.3725 ; Draw infill segment
G1 X110.35 Y100.19 E14.3745 ; Draw infill segment
G1 X110.32 Y100.24 E14.3765 ; Draw infill segment
G1 X110.29 Y100.27 E14.3785 ; Draw infill segment
G1 X110.25 Y100.31 E14.3805 ; Draw infill segment
G1 X110.21 Y100.34 E14.3825 ; Draw infill segment
G1 X110.17 Y100.36 E14.3846 ; Draw infill segment
G1 X110.12 Y100.38 E14.3866 ; Draw infill segment
G1 X110.07 Y100.39 E14.3886 ; Draw infill segment
G1 X110.03 Y100.40 E14.3906 ; Draw infill segment
G1 X109.97 Y100.40 E14.3926 ; Draw infill segment
G1 X109.93 Y100.39 E14.3946 ; Draw infill segment
G1 X109.88 Y100.38 E14.3966 ; Draw infill segment
G1 X109.83 Y100.36 E14.3986 ; Draw infill segment
G1 X109.79 Y100.34 E14.4006 ; Draw infill segment
G1 X109.75 Y100.31 E14.4026 ; Draw infill segment
G1 X109.71 Y100.27 E14.4046 ; Draw infill segment
G1 X109.68 Y100.24 E14.4067 ; Draw infill segment
G1 X109.65 Y100.19 E14.4087 ; Draw infill segment
G1 X109.63 Y100.15 E14.4107 ; Draw infill segment
G1 X109.61 Y100.10 E14.4127 ; Draw infill segment
G1 X109.60 Y100.05 E14.4147 ; Draw infill segment
G1 X109.60 Y100.00 E14.4167 ; Draw infill segment
G1 X109.60 Y99.95 E14.4187 ; Draw infill segment
G1 X109.61 Y99.90 E14.4207 ; Draw infill segment
G1 X109.63 Y99.85 E14.4227 ; Draw infill segment
G1 X109.65 Y99.81 E14.4247 ; Draw infill segment
G1 X109.68 Y99.76 E14.4267 ; Draw infill segment
G1 X109.71 Y99.73 E14.4288 ; Draw infill segment
G1 X109.75 Y99.69 E14.4308 ; Draw infill segment
G1 X109.79 Y99.66 E14.4328 ; Draw infill segment
G1 X109.83 Y99.64 E14.4348 ; Draw infill segment
G1 X109.88 Y99.62 E14.4368 ; Draw infill segment
G1 X109.93 Y99.61 E14.4388 ; Draw infill segment
G1 X109.97 Y99.60 E14.4408 ; Draw infill segment
G1 X110.03 Y99.60 E14.4428 ; Draw infill segment
G1 X110.07 Y99.61 E14.4448 ; Draw infill segment
G1 X110.12 Y99.62 E14.4468 ; Draw infill segment
G1 X110.17 Y99.64 E14.4489 ; Draw infill segment
G1 X110.21 Y99.66 E14.4509 ; Draw infill segment
G1 X110.25 Y99.69 E14.4529 ; Draw infill segment
G1 X110.29 Y99.73 E14.4549 ; Draw infill segment
G1 X110.32 Y99.76 E14.4569 ; Draw infill segment
G1 X110.35 Y99.81 E14.4589 ; Draw infill segment
G1 X110.37 Y99.85 E14.4609 ; Draw infill segment
G1 X110.39 Y99.90 E14.4629 ; Draw infill segment
G1 X110.40 Y99.95 E14.4649 ; Draw infill segment
G1 X110.40 Y100.00 E14.4669 ; Draw infill segment
G1 X110.80 Y100.00 F1500 ; Move to start of infill
G1 X110.79 Y100.10 E14.4710 ; Draw infill segment
G1 X110.77 Y100.20 E14.4750 ; Draw infill segment
G1 X110.74 Y100.29 E14.4790 ; Draw infill segment
G1 X110.70 Y100.39 E14.4830 ; Draw infill segment
G1 X110.65 Y100.47 E14.4870 ; Draw infill segment
G1 X110.58 Y100.55 E14.4910 ; Draw infill segment
G1 X110.51 Y100.62 E14.4951 ; Draw infill segment
G1 X110.43 Y100.68 E14.4991 ; Draw infill segment
G1 X110.34 Y100.72 E14.5031 ; Draw infill segment
G1 X110.25 Y100.76 E14.5071 ; Draw infill segment
G1 X110.15 Y100.79 E14.5111 ; Draw infill segment
G1 X110.05 Y100.80 E14.5152 ; Draw infill segment
G1 X109.95 Y100.80 E14.5192 ; Draw infill segment
G1 X109.85 Y100.79 E14.5232 ; Draw infill segment
G1 X109.75 Y100.76 E14.5272 ; Draw infill segment
G1 X109.66 Y100.72 E14.5312 ; Draw infill segment
G1 X109.57 Y100.68 E14.5353 ; Draw infill segment
G1 X109.49 Y100.62 E14.5393 ; Draw infill segment
G1 X109.42 Y100.55 E14.5433 ; Draw infill segment
G1 X109.35 Y100.47 E14.5473 ; Draw infill segment
G1 X109.30 Y100.39 E14.5513 ; Draw infill segment
G1 X109.26 Y100.29 E14.5553 ; Draw infill segment
G1 X109.23 Y100.20 E14.5594 ; Draw infill segment
G1 X109.21 Y100.10 E14.5634 ; Draw infill segment
G1 X109.20 Y100.00 E14.5674 ; Draw infill segment
G1 X109.21 Y99.90 E14.5714 ; Draw infill segment
G1 X109.23 Y99.80 E14.5754 ; Draw infill segment
G1 X109.26 Y99.71 E14.5795 ; Draw infill segment
G1 X109.30 Y99.61 E14.5835 ; Draw infill segment
G1 X109.35 Y99.53 E14.5875 ; Draw infill segment
G1 X109.42 Y99.45 E14.5915 ; Draw infill segment
G1 X109.49 Y99.38 E14.5955 ; Draw infill segment
G1 X109.57 Y99.32 E14.5995 ; Draw infill segment
G1 X109.66 Y99.28 E14.6036 ; Draw infill segment
G1 X109.75 Y99.24 E14.6076 ; Draw infill segment
G1 X109.85 Y99.21 E14.6116 ; Draw infill segment
G1 X109.95 Y99.20 E14.6156 ; Draw infill segment
G1 X110.05 Y99.20 E14.6196 ; Draw infill segment
G1 X110.15 Y99.21 E14.6237 ; Draw infill segment
G1 X110.25 Y99.24 E14.6277 ; Draw infill segment
G1 X110.34 Y99.28 E14.6317 ; Draw infill segment
G1 X110.43 Y99.32 E14.6357 ; Draw infill segment
G1 X110.51 Y99.38 E14.6397 ; Draw infill segment
G1 X110.58 Y99.45 E14.6438 ; Draw infill segment
G1 X110.65 Y99.53 E14.6478 ; Draw infill segment
G1 X110.70 Y99.61 E14.6518 ; Draw infill segment
G1 X110.74 Y99.71 E14.6558 ; Draw infill segment
G1 X110.77 Y99.80 E14.6598 ; Draw infill segment
G1 X110.79 Y99.90 E14.6638 ; Draw infill segment
G1 X110.80 Y100.00 E14.6679 ; Draw infill segment
G1 X111.20 Y100.00 F1500 ; Move to start of infill
G1 X111.19 Y100.15 E14.6739 ; Draw infill segment
G1 X111.16 Y100.30 E14.6799 ; Draw infill segment
G1 X111.12 Y100.44 E14.6859 ; Draw infill segment
G1 X111.05 Y100.58 E14.6920 ; Draw infill segment
G1 X110.97 Y100.71 E14.6980 ; Draw infill segment
G1 X110.87 Y100.82 E14.7040 ; Draw infill segment
G1 X110.76 Y100.92 E14.7101 ; Draw infill segment
G1 X110.64 Y101.01 E14.7161 ; Draw infill segment
G1 X110.51 Y101.09 E14.7221 ; Draw infill segment
G1 X110.37 Y101.14 E14.7281 ; Draw infill segment
G1 X110.22 Y101.18 E14.7342 ; Draw infill segment
G1 X110.08 Y101.20 E14.7402 ; Draw infill segment
G1 X109.92 Y101.20 E14.7462 ; Draw infill segment
G1 X109.78 Y101.18 E14.7523 ; Draw infill segment
G1 X109.63 Y101.14 E14.7583 ; Draw infill segment
G1 X109.49 Y101.09 E14.7643 ; Draw infill segment
G1 X109.36 Y101.01 E14.7703 ; Draw infill segment
G1 X109.24 Y100.92 E14.7764 ; Draw infill segment
G1 X109.13 Y100.82 E14.7824 ; Draw infill segment
G1 X109.03 Y100.71 E14.7884 ; Draw infill segment
G1 X108.95 Y100.58 E14.7945 ; Draw infill segment
G1 X108.88 Y100.44 E14.8005 ; Draw infill segment
G1 X108.84 Y100.30 E14.8065 ; Draw infill segment
G1 X108.81 Y100.15 E14.8125 ; Draw infill segment
G1 X108.80 Y100.00 E14.8186 ; Draw infill segment
G1 X108.81 Y99.85 E14.8246 ; Draw infill segment
G1 X108.84 Y99.70 E14.8306 ; Draw infill segment
G1 X108.88 Y99.56 E14.8366 ; Draw infill segment
G1 X108.95 Y99.42 E14.8427 ; Draw infill segment
G1 X109.03 Y99.29 E14.8487 ; Draw infill segment
G1 X109.13 Y99.18 E14.8547 ; Draw infill segment
G1 X109.24 Y99.08 E14.8608 ; Draw infill segment
G1 X109.36 Y98.99 E14.8668 ; Draw infill segment
G1 X109.49 Y98.91 E14.8728 ; Draw infill segment
G1 X109.63 Y98.86 E14.8788 ; Draw infill segment
G1 X109.78 Y98.82 E14.8849 ; Draw infill segment
G1 X109.92 Y98.80 E14.8909 ; Draw infill segment
G1 X110.08 Y98.80 E14.8969 ; Draw infill segment
G1 X110.22 Y98.82 E14.9030 ; Draw infill segment
G1 X110.37 Y98.86 E14.9090 ; Draw infill segment
G1 X110.51 Y98.91 E14.9150 ; Draw infill segment
G1 X110.64 Y98.99 E14.9210 ; Draw infill segment
G1 X110.76 Y99.08 E14.9271 ; Draw infill segment
G1 X110.87 Y99.18 E14.9331 ; Draw infill segment
G1 X110.97 Y99.29 E14.9391 ; Draw infill segment
G1 X111.05 Y99.42 E14.9451 ; Draw infill segment
G1 X111.12 Y99.56 E14.9512 ; Draw infill segment
G1 X111.16 Y99.70 E14.9572 ; Draw infill segment
G1 X111.19 Y99.85 E14.9632 ; Draw infill segment
G1 X111.20 Y100.00 E14.9693 ; Draw infill segment
G1 X111.60 Y100.00 F1500 ; Move to start of infill
G1 X111.59 Y100.20 E14.9773 ; Draw infill segment
G1 X111.55 Y100.40 E14.9853 ; Draw infill segment
G1 X111.49 Y100.59 E14.9934 ; Draw infill segment
G1 X111.40 Y100.77 E15.0014 ; Draw infill segment
G1 X111.29 Y100.94 E15.0094 ; Draw infill segment
G1 X111.17 Y101.10 E15.0175 ; Draw infill segment
G1 X111.02 Y101.23 E15.0255 ; Draw infill segment
G1 X110.86 Y101.35 E15.0336 ; Draw infill segment
G1 X110.68 Y101.45 E15.0416 ; Draw infill segment
G1 X110.49 Y101.52 E15.0496 ; Draw infill segment
G1 X110.30 Y101.57 E15.0577 ; Draw infill segment
G1 X110.10 Y101.60 E15.0657 ; Draw infill segment
G1 X109.90 Y101.60 E15.0737 ; Draw infill segment
G1 X109.70 Y101.57 E15.0818 ; Draw infill segment
G1 X109.51 Y101.52 E15.0898 ; Draw infill segment
G1 X109.32 Y101.45 E15.0979 ; Draw infill segment
G1 X109.14 Y101.35 E15.1059 ; Draw infill segment
G1 X108.98 Y101.23 E15.1139 ; Draw infill segment
G1 X108.83 Y101.10 E15.1220 ; Draw infill segment
G1 X108.71 Y100.94 E15.1300 ; Draw infill segment
G1 X108.60 Y100.77 E15.1380 ; Draw infill segment
G1 X108.51 Y100.59 E15.1461 ; Draw infill segment
G1 X108.45 Y100.40 E15.1541 ; Draw infill segment
G1 X108.41 Y100.20 E15.1622 ; Draw infill segment
G1 X108.40 Y100.00 E15.1702 ; Draw infill segment
G1 X108.41 Y99.80 E15.1782 ; Draw infill segment
G1 X108.45 Y99.60 E15.1863 ; Draw infill segment
G1 X108.51 Y99.41 E15.1943 ; Draw infill segment
G1 X108.60 Y99.23 E15.2023 ; Draw infill segment
G1 X108.71 Y99.06 E15.2104 ; Draw infill segment
G1 X108.83 Y98.90 E15.2184 ; Draw infill segment
G1 X108.98 Y98.77 E15.2264 ; Draw infill segment
G1 X109.14 Y98.65 E15.2345 ; Draw infill segment
G1 X109.32 Y98.55 E15.2425 ; Draw infill segment
G1 X109.51 Y98.48 E15.2506 ; Draw infill segment
G1 X109.70 Y98.43 E15.2586 ; Draw infill segment
G1 X109.90 Y98.40 E15.2666 ; Draw infill segment
G1 X110.10 Y98.40 E15.2747 ; Draw infill segment
G1 X110.30 Y98.43 E15.2827 ; Draw infill segment
G1 X110.49 Y98.48 E15.2907 ; Draw infill segment
G1 X110.68 Y98.55 E15.2988 ; Draw infill segment
G1 X110.86 Y98.65 E15.3068 ; Draw infill segment
G1 X111.02 Y98.77 E15.3149 ; Draw infill segment
G1 X111.17 Y98.90 E15.3229 ; Draw infill segment
G1 X111.29 Y99.06 E15.3309 ; Draw infill segment
G1 X111.40 Y99.23 E15.3390 ; Draw infill segment
G1 X111.49 Y99.41 E15.3470 ; Draw infill segment
G1 X111.55 Y99.60 E15.3550 ; Draw infill segment
G1 X111.59 Y99.80 E15.3631 ; Draw infill segment
G1 X111.60 Y100.00 E15.3711 ; Draw infill segment
G1 X112.00 Y100.00 F1500 ; Move to start of infill
G1 X111.98 Y100.25 E15.3812 ; Draw infill segment
G1 X111.94 Y100.50 E15.3912 ; Draw infill segment
G1 X111.86 Y100.74 E15.4013 ; Draw infill segment
G1 X111.75 Y100.96 E15.4113 ; Draw infill segment
G1 X111.62 Y101.18 E15.4214 ; Draw infill segment
G1 X111.46 Y101.37 E15.4314 ; Draw infill segment
G1 X111.27 Y101.54 E15.4414 ; Draw infill segment
G1 X111.07 Y101.69 E15.4515 ; Draw infill segment
G1 X110.85 Y101.81 E15.4615 ; Draw infill segment
G1 X110.62 Y101.90 E15.4716 ; Draw infill segment
G1 X110.37 Y101.96 E15.4816 ; Draw infill segment
G1 X110.13 Y102.00 E15.4917 ; Draw infill segment
G1 X109.87 Y102.00 E15.5017 ; Draw infill segment
G1 X109.63 Y101.96 E15.5118 ; Draw infill segment
G1 X109.38 Y101.90 E15.5218 ; Draw infill segment
G1 X109.15 Y101.81 E15.5319 ; Draw infill segment
G1 X108.93 Y101.69 E15.5419 ; Draw infill segment
G1 X108.73 Y101.54 E15.5520 ; Draw infill segment
G1 X108.54 Y101.37 E15.5620 ; Draw infill segment
G1 X108.38 Y101.18 E15.5720 ; Draw infill segment
G1 X108.25 Y100.96 E15.5821 ; Draw infill segment
G1 X108.14 Y100.74 E15.5921 ; Draw infill segment
G1 X108.06 Y100.50 E15.6022 ; Draw infill segment
G1 X108.02 Y100.25 E15.6122 ; Draw infill segment
G1 X108.00 Y100.00 E15.6223 ; Draw infill segment
G1 X108.02 Y99.75 E15.6323 ; Draw infill segment
G1 X108.06 Y99.50 E15.6424 ; Draw infill segment
G1 X108.14 Y99.26 E15.6524 ; Draw infill segment
G1 X108.25 Y99.04 E15.6625 ; Draw infill segment
G1 X108.38 Y98.82 E15.6725 ; Draw infill segment
G1 X108.54 Y98.63 E15.6826 ; Draw infill segment
G1 X108.73 Y98.46 E15.6926 ; Draw infill segment
G1 X108.93 Y98.31 E15.7027 ; Draw infill segment
G1 X109.15 Y98.19 E15.7127 ; Draw infill segment
G1 X109.38 Y98.10 E15.7227 ; Draw infill segment
G1 X109.63 Y98.04 E15.7328 ; Draw infill segment
G1 X109.87 Y98.00 E15.7428 ; Draw infill segment
G1 X110.13 Y98.00 E15.7529 ; Draw infill segment
G1 X110.37 Y98.04 E15.7629 ; Draw infill segment
G1 X110.62 Y98.10 E15.7730 ; Draw infill segment
G1 X110.85 Y98.19 E15.7830 ; Draw infill segment
G1 X111.07 Y98.31 E15.7931 ; Draw infill segment
G1 X111.27 Y98.46 E15.8031 ; Draw infill segment
G1 X111.46 Y98.63 E15.8132 ; Draw infill segment
G1 X111.62 Y98.82 E15.8232 ; Draw infill segment
G1 X111.75 Y99.04 E15.8333 ; Draw infill segment
G1 X111.86 Y99.26 E15.8433 ; Draw infill segment
G1 X111.94 Y99.50 E15.8534 ; Draw infill segment
G1 X111.98 Y99.75 E15.8634 ; Draw infill segment
G1 X112.00 Y100.00 E15.8734 ; Draw infill segment
G1 X112.40 Y100.00 F1500 ; Move to start of infill
G1 X112.38 Y100.30 E15.8855 ; Draw infill segment
G1 X112.32 Y100.60 E15.8976 ; Draw infill segment
G1 X112.23 Y100.88 E15.9096 ; Draw infill segment
G1 X112.10 Y101.16 E15.9217 ; Draw infill segment
G1 X111.94 Y101.41 E15.9337 ; Draw infill segment
G1 X111.75 Y101.64 E15.9458 ; Draw infill segment
G1 X111.53 Y101.85 E15.9578 ; Draw infill segment
G1 X111.29 Y102.03 E15.9699 ; Draw infill segment
G1 X111.02 Y102.17 E15.9819 ; Draw infill segment
G1 X110.74 Y102.28 E15.9940 ; Draw infill segment
G1 X110.45 Y102.36 E16.0061 ; Draw infill segment
G1 X110.15 Y102.40 E16.0181 ; Draw infill segment
G1 X109.85 Y102.40 E16.0302 ; Draw infill segment
G1 X109.55 Y102.36 E16.0422 ; Draw infill segment
G1 X109.26 Y102.28 E16.0543 ; Draw infill segment
G1 X108.98 Y102.17 E16.0663 ; Draw infill segment
G1 X108.71 Y102.03 E16.0784 ; Draw infill segment
G1 X108.47 Y101.85 E16.0904 ; Draw infill segment
G1 X108.25 Y101.64 E16.1025 ; Draw infill segment
G1 X108.06 Y101.41 E16.1146 ; Draw infill segment
G1 X107.90 Y101.16 E16.1266 ; Draw infill segment
G1 X107.77 Y100.88 E16.1387 ; Draw infill segment
G1 X107.68 Y100.60 E16.1507 ; Draw infill segment
G1 X107.62 Y100.30 E16.1628 ; Draw infill segment
G1 X107.60 Y100.00 E16.1748 ; Draw infill segment
G1 X107.62 Y99.70 E16.1869 ; Draw infill segment
G1 X107.68 Y99.40 E16.1989 ; Draw infill segment
G1 X107.77 Y99.12 E16.2110 ; Draw infill segment
G1 X107.90 Y98.84 E16.2231 ; Draw infill segment
G1 X108.06 Y98.59 E16.2351 ; Draw infill segment
G1 X108.25 Y98.36 E16.2472 ; Draw infill segment
G1 X108.47 Y98.15 E16.2592 ; Draw infill segment
G1 X108.71 Y97.97 E16.2713 ; Draw infill segment
G1 X108.98 Y97.83 E16.2833 ; Draw infill segment
G1 X109.26 Y97.72 E16.2954 ; Draw infill segment
G1 X109.55 Y97.64 E16.3075 ; Draw infill segment
G1 X109.85 Y97.60 E16.3195 ; Draw infill segment
G1 X110.15 Y97.60 E16.3316 ; Draw infill segment
G1 X110.45 Y97.64 E16.3436 ; Draw infill segment
G1 X110.74 Y97.72 E16.3557 ; Draw infill segment
G1 X111.02 Y97.83 E16.3677 ; Draw infill segment
G1 X111.29 Y97.97 E16.3798 ; Draw infill segment
G1 X111.53 Y98.15 E16.3918 ; Draw infill segment
G1 X111.75 Y98.36 E16.4039 ; Draw infill segment
G1 X111.94 Y98.59 E16.4160 ; Draw infill segment
G1 X112.10 Y98.84 E16.4280 ; Draw infill segment
G1 X112.23 Y99.12 E16.4401 ; Draw infill segment
G1 X112.32 Y99.40 E16.4521 ; Draw infill segment
G1 X112.38 Y99.70 E16.4642 ; Draw infill segment
G1 X112.40 Y100.00 E16.4762 ; Draw infill segment
G1 X112.80 Y100.00 F1500 ; Move to start of infill
G1 X112.78 Y100.35 E16.4903 ; Draw infill segment
G1 X112.71 Y100.70 E16.5044 ; Draw infill segment
G1 X112.60 Y101.03 E16.5184 ; Draw infill segment
G1 X112.45 Y101.35 E16.5325 ; Draw infill segment
G1 X112.27 Y101.65 E16.5466 ; Draw infill segment
G1 X112.04 Y101.92 E16.5606 ; Draw infill segment
G1 X111.78 Y102.16 E16.5747 ; Draw infill segment
G1 X111.50 Y102.36 E16.5888 ; Draw infill segment
G1 X111.19 Y102.53 E16.6028 ; Draw infill segment
G1 X110.87 Y102.66 E16.6169 ; Draw infill segment
G1 X110.52 Y102.75 E16.6309 ; Draw infill segment
G1 X110.18 Y102.79 E16.6450 ; Draw infill segment
G1 X109.82 Y102.79 E16.6591 ; Draw infill segment
G1 X109.48 Y102.75 E16.6731 ; Draw infill segment
G1 X109.13 Y102.66 E16.6872 ; Draw infill segment
G1 X108.81 Y102.53 E16.7013 ; Draw infill segment
G1 X108.50 Y102.36 E16.7153 ; Draw infill segment
G1 X108.22 Y102.16 E16.7294 ; Draw infill segment
G1 X107.96 Y101.92 E16.7435 ; Draw infill segment
G1 X107.73 Y101.65 E16.7575 ; Draw infill segment
G1 X107.55 Y101.35 E16.7716 ; Draw infill segment
G1 X107.40 Y101.03 E16.7857 ; Draw infill segment
G1 X107.29 Y100.70 E16.7997 ; Draw infill segment
G1 X107.22 Y100.35 E16.8138 ; Draw infill segment
G1 X107.20 Y100.00 E16.8279 ; Draw infill segment
G1 X107.22 Y99.65 E16.8419 ; Draw infill segment
G1 X107.29 Y99.30 E16.8560 ; Draw infill segment
G1 X107.40 Y98.97 E16.8701 ; Draw infill segment
G1 X107.55 Y98.65 E16.8841 ; Draw infill segment
G1 X107.73 Y98.35 E16.8982 ; Draw infill segment
G1 X107.96 Y98.08 E16.9122 ; Draw infill segment
G1 X108.22 Y97.84 E16.9263 ; Draw infill segment
G1 X108.50 Y97.64 E16.9404 ; Draw infill segment
G1 X108.81 Y97.47 E16.9544 ; Draw infill segment
G1 X109.13 Y97.34 E16.9685 ; Draw infill segment
G1 X109.48 Y97.25 E16.9826 ; Draw infill segment
G1 X109.82 Y97.21 E16.9966 ; Draw infill segment
G1 X110.18 Y97.21 E17.0107 ; Draw infill segment
G1 X110.52 Y97.25 E17.0248 ; Draw infill segment
G1 X110.87 Y97.34 E17.0388 ; Draw infill segment
G1 X111.19 Y97.47 E17.0529 ; Draw infill segment
G1 X111.50 Y97.64 E17.0670 ; Draw infill segment
G1 X111.78 Y97.84 E17.0810 ; Draw infill segment
G1 X112.04 Y98.08 E17.0951 ; Draw infill segment
G1 X112.27 Y98.35 E17.1092 ; Draw infill segment
G1 X112.45 Y98.65 E17.1232 ; Draw infill segment
G1 X112.60 Y98.97 E17.1373 ; Draw infill segment
G1 X112.71 Y99.30 E17.1514 ; Draw infill segment
G1 X112.78 Y99.65 E17.1654 ; Draw infill segment
G1 X112.80 Y100.00 E17.1795 ; Draw infill segment
G1 X113.20 Y100.00 F1500 ; Move to start of infill
G1 X113.17 Y100.40 E17.1956 ; Draw infill segment
G1 X113.10 Y100.80 E17.2116 ; Draw infill segment
G1 X112.98 Y101.18 E17.2277 ; Draw infill segment
G1 X112.80 Y101.54 E17.2438 ; Draw infill segment
G1 X112.59 Y101.88 E17.2599 ; Draw infill segment
G1 X112.33 Y102.19 E17.2759 ; Draw infill segment
G1 X112.04 Y102.47 E17.2920 ; Draw infill segment
G1 X111.71 Y102.70 E17.3081 ; Draw infill segment
G1 X111.36 Y102.90 E17.3242 ; Draw infill segment
G1 X110.99 Y103.04 E17.3402 ; Draw infill segment
G1 X110.60 Y103.14 E17.3563 ; Draw infill segment
G1 X110.20 Y103.19 E17.3724 ; Draw infill segment
G1 X109.80 Y103.19 E17.3885 ; Draw infill segment
G1 X109.40 Y103.14 E17.4045 ; Draw infill segment
G1 X109.01 Y103.04 E17.4206 ; Draw infill segment
G1 X108.64 Y102.90 E17.4367 ; Draw infill segment
G1 X108.29 Y102.70 E17.4528 ; Draw infill segment
G1 X107.96 Y102.47 E17.4688 ; Draw infill segment
G1 X107.67 Y102.19 E17.4849 ; Draw infill segment
G1 X107.41 Y101.88 E17.5010 ; Draw infill segment
G1 X107.20 Y101.54 E17.5170 ; Draw infill segment
G1 X107.02 Y101.18 E17.5331 ; Draw infill segment
G1 X106.90 Y100.80 E17.5492 ; Draw infill segment
G1 X106.83 Y100.40 E17.5653 ; Draw infill segment
G1 X106.80 Y100.00 E17.5813 ; Draw infill segment
G1 X106.83 Y99.60 E17.5974 ; Draw infill segment
G1 X106.90 Y99.20 E17.6135 ; Draw infill segment
G1 X107.02 Y98.82 E17.6296 ; Draw infill segment
G1 X107.20 Y98.46 E17.6456 ; Draw infill segment
G1 X107.41 Y98.12 E17.6617 ; Draw infill segment
G1 X107.67 Y97.81 E17.6778 ; Draw infill segment
G1 X107.96 Y97.53 E17.6939 ; Draw infill segment
G1 X108.29 Y97.30 E17.7099 ; Draw infill segment
G1 X108.64 Y97.10 E17.7260 ; Draw infill segment
G1 X109.01 Y96.96 E17.7421 ; Draw infill segment
G1 X109.40 Y96.86 E17.7582 ; Draw infill segment
G1 X109.80 Y96.81 E17.7742 ; Draw infill segment
G1 X110.20 Y96.81 E17.7903 ; Draw infill segment
G1 X110.60 Y96.86 E17.8064 ; Draw infill segment
G1 X110.99 Y96.96 E17.8225 ; Draw infill segment
G1 X111.36 Y97.10 E17.8385 ; Draw infill segment
G1 X111.71 Y97.30 E17.8546 ; Draw infill segment
G1 X112.04 Y97.53 E17.8707 ; Draw infill segment
G1 X112.33 Y97.81 E17.8868 ; Draw infill segment
G1 X112.59 Y98.12 E17.9028 ; Draw infill segment
G1 X112.80 Y98.46 E17.9189 ; Draw infill segment
G1 X112.98 Y98.82 E17.9350 ; Draw infill segment
G1 X113.10 Y99.20 E17.9511 ; Draw infill segment
G1 X113.17 Y99.60 E17.9671 ; Draw infill segment
G1 X113.20 Y100.00 E17.9832 ; Draw infill segment
; Layer 5
G1 Z1.00 F300 ; Move to layer height
G1 X113.50 Y100.00 F1500 ; Move to start of layer
G1 X113.50 Y100.00 F1500 ; Move to start of circle
G1 X113.47 Y100.44 E18.0008 F1500 ; Draw circle segment
G1 X113.39 Y100.87 E18.0184 F1500 ; Draw circle segment
G1 X113.25 Y101.29 E18.0359 F1500 ; Draw circle segment
G1 X113.07 Y101.69 E18.0535 F1500 ; Draw circle segment
G1 X112.83 Y102.06 E18.0711 F1500 ; Draw circle segment
G1 X112.55 Y102.40 E18.0887 F1500 ; Draw circle segment
G1 X112.23 Y102.70 E18.1063 F1500 ; Draw circle segment
G1 X111.88 Y102.96 E18.1239 F1500 ; Draw circle segment
G1 X111.49 Y103.17 E18.1414 F1500 ; Draw circle segment
G1 X111.08 Y103.33 E18.1590 F1500 ; Draw circle segment
G1 X110.66 Y103.44 E18.1766 F1500 ; Draw circle segment
G1 X110.22 Y103.49 E18.1942 F1500 ; Draw circle segment
G1 X109.78 Y103.49 E18.2118 F1500 ; Draw circle segment
G1 X109.34 Y103.44 E18.2293 F1500 ; Draw circle segment
G1 X108.92 Y103.33 E18.2469 F1500 ; Draw circle segment
G1 X108.51 Y103.17 E18.2645 F1500 ; Draw circle segment
G1 X108.12 Y102.96 E18.2821 F1500 ; Draw circle segment
G1 X107.77 Y102.70 E18.2997 F1500 ; Draw circle segment
G1 X107.45 Y102.40 E18.3173 F1500 ; Draw circle segment
G1 X107.17 Y102.06 E18.3348 F1500 ; Draw circle segment
G1 X106.93 Y101.69 E18.3524 F1500 ; Draw circle segment
G1 X106.75 Y101.29 E18.3700 F1500 ; Draw circle segment
G1 X106.61 Y100.87 E18.3876 F1500 ; Draw circle segment
G1 X106.53 Y100.44 E18.4052 F1500 ; Draw circle segment
G1 X106.50 Y100.00 E18.4227 F1500 ; Draw circle segment
G1 X106.53 Y99.56 E18.4403 F1500 ; Draw circle segment
G1 X106.61 Y99.13 E18.4579 F1500 ; Draw circle segment
G1 X106.75 Y98.71 E18.4755 F1500 ; Draw circle segment
G1 X106.93 Y98.31 E18.4931 F1500 ; Draw circle segment
G1 X107.17 Y97.94 E18.5106 F1500 ; Draw circle segment
G1 X107.45 Y97.60 E18.5282 F1500 ; Draw circle segment
G1 X107.77 Y97.30 E18.5458 F1500 ; Draw circle segment
G1 X108.12 Y97.04 E18.5634 F1500 ; Draw circle segment
G1 X108.51 Y96.83 E18.5810 F1500 ; Draw circle segment
G1 X108.92 Y96.67 E18.5986 F1500 ; Draw circle segment
G1 X109.34 Y96.56 E18.6161 F1500 ; Draw circle segment
G1 X109.78 Y96.51 E18.6337 F1500 ; Draw circle segment
G1 X110.22 Y96.51 E18.6513 F1500 ; Draw circle segment
G1 X110.66 Y96.56 E18.6689 F1500 ; Draw circle segment
G1 X111.08 Y96.67 E18.6865 F1500 ; Draw circle segment
G1 X111.49 Y96.83 E18.7040 F1500 ; Draw circle segment
G1 X111.88 Y97.04 E18.7216 F1500 ; Draw circle segment
G1 X112.23 Y97.30 E18.7392 F1500 ; Draw circle segment
G1 X112.55 Y97.60 E18.7568 F1500 ; Draw circle segment
G1 X112.83 Y97.94 E18.7744 F1500 ; Draw circle segment
G1 X113.07 Y98.31 E18.7919 F1500 ; Draw circle segment
G1 X113.25 Y98.71 E18.8095 F1500 ; Draw circle segment
G1 X113.39 Y99.13 E18.8271 F1500 ; Draw circle segment
G1 X113.47 Y99.56 E18.8447 F1500 ; Draw circle segment
G1 X113.50 Y100.00 E18.8623 F1500 ; Draw circle segment
G1 X110.40 Y100.00 F1500 ; Move to start of infill
G1 X110.40 Y100.05 E18.8643 ; Draw infill segment
G1 X110.39 Y100.10 E18.8663 ; Draw infill segment
G1 X110.37 Y100.15 E18.8683 ; Draw infill segment
G1 X110.35 Y100.19 E18.8703 ; Draw infill segment
G1 X110.32 Y100.24 E18.8723 ; Draw infill segment
G1 X110.29 Y100.27 E18.8743 ; Draw infill segment
G1 X110.25 Y100.31 E18.8763 ; Draw infill segment
G1 X110.21 Y100.34 E18.8783 ; Draw infill segment
G1 X110.17 Y100.36 E18.8804 ; Draw infill segment
G1 X110.12 Y100.38 E18.8824 ; Draw infill segment
G1 X110.07 Y100.39 E18.8844 ; Draw infill segment
G1 X110.03 Y100.40 E18.8864 ; Draw infill segment
G1 X109.97 Y100.40 E18.8884 ; Draw infill segment
G1 X109.93 Y100.39 E18.8904 ; Draw infill segment
G1 X109.88 Y100.38 E18.8924 ; Draw infill segment
G1 X109.83 Y100.36 E18.8944 ; Draw infill segment
G1 X109.79 Y100.34 E18.8964 ; Draw infill segment
G1 X109.75 Y100.31 E18.8984 ; Draw infill segment
G1 X109.71 Y100.27 E18.9004 ; Draw infill segment
G1 X109.68 Y100.24 E18.9025 ; Draw infill segment
G1 X109.65 Y100.19 E18.9045 ; Draw infill segment
G1 X109.63 Y100.15 E18.9065 ; Draw infill segment
G1 X109.61 Y100.10 E18.9085 ; Draw infill segment
G1 X109.60 Y100.05 E18.9105 ; Draw infill segment
G1 X109.60 Y100.00 E18.9125 ; Draw infill segment
G1 X109.60 Y99.95 E18.9145 ; Draw infill segment
G1 X109.61 Y99.90 E18.9165 ; Draw infill segment
G1 X109.63 Y99.85 E18.9185 ; Draw infill segment
G1 X109.65 Y99.81 E18.9205 ; Draw infill segment
G1 X109.68 Y99.76 E18.9226 ; Draw infill segment
G1 X109.71 Y99.73 E18.9246 ; Draw infill segment
G1 X109.75 Y99.69 E18.9266 ; Draw infill segment
G1 X109.79 Y99.66 E18.9286 ; Draw infill segment
G1 X109.83 Y99.64 E18.9306 ; Draw infill segment
G1 X109.88 Y99.62 E18.9326 ; Draw infill segment
G1 X109.93 Y99.61 E18.9346 ; Draw infill segment
G1 X109.97 Y99.60 E18.9366 ; Draw infill segment
G1 X110.03 Y99.60 E18.9386 ; Draw infill segment
G1 X110.07 Y99.61 E18.9406 ; Draw infill segment
G1 X110.12 Y99.62 E18.9426 ; Draw infill segment
G1 X110.17 Y99.64 E18.9447 ; Draw infill segment
G1 X110.21 Y99.66 E18.9467 ; Draw infill segment
G1 X110.25 Y99.69 E18.9487 ; Draw infill segment
G1 X110.29 Y99.73 E18.9507 ; Draw infill segment
G1 X110.32 Y99.76 E18.9527 ; Draw infill segment
G1 X110.35 Y99.81 E18.9547 ; Draw infill segment
G1 X110.37 Y99.85 E18.9567 ; Draw infill segment
G1 X110.39 Y99.90 E18.9587 ; Draw infill segment
G1 X110.40 Y99.95 E18.9607 ; Draw infill segment
G1 X110.40 Y100.00 E18.9627 ; Draw infill segment
G1 X110.80 Y100.00 F1500 ; Move to start of infill
G1 X110.79 Y100.10 E18.9668 ; Draw infill segment
G1 X110.77 Y100.20 E18.9708 ; Draw infill segment
G1 X110.74 Y100.29 E18.9748 ; Draw infill segment
G1 X110.70 Y100.39 E18.9788 ; Draw infill segment
G1 X110.65 Y100.47 E18.9828 ; Draw infill segment
G1 X110.58 Y100.55 E18.9868 ; Draw infill segment
G1 X110.51 Y100.62 E18.9909 ; Draw infill segment
G1 X110.43 Y100.68 E18.9949 ; Draw infill segment
G1 X110.34 Y100.72 E18.9989 ; Draw infill segment
G1 X110.25 Y100.76 E19.0029 ; Draw infill segment
G1 X110.15 Y100.79 E19.0069 ; Draw infill segment
G1 X110.05 Y100.80 E19.0110 ; Draw infill segment
G1 X109.95 Y100.80 E19.0150 ; Draw infill segment
G1 X109.85 Y100.79 E19.0190 ; Draw infill segment
G1 X109.75 Y100.76 E19.0230 ; Draw infill segment
G1 X109.66 Y100.72 E19.0270 ; Draw infill segment
G1 X109.57 Y100.68 E19.0311 ; Draw infill segment
G1 X109.49 Y100.62 E19.0351 ; Draw infill segment
G1 X109.42 Y100.55 E19.0391 ; Draw infill segment
G1 X109.35 Y100.47 E19.0431 ; Draw infill segment
G1 X109.30 Y100.39 E19.0471 ; Draw infill segment
G1 X109.26 Y100.29 E19.0511 ; Draw infill segment
G1 X109.23 Y100.20 E19.0552 ; Draw infill segment
G1 X109.21 Y100.10 E19.0592 ; Draw infill segment
G1 X109.20 Y100.00 E19.0632 ; Draw infill segment
G1 X109.21 Y99.90 E19.0672 ; Draw infill segment
G1 X109.23 Y99.80 E19.0712 ; Draw infill segment
G1 X109.26 Y99.71 E19.0753 ; Draw infill segment
G1 X109.30 Y99.61 E19.0793 ; Draw infill segment
G1 X109.35 Y99.53 E19.0833 ; Draw infill segment
G1 X109.42 Y99.45 E19.0873 ; Draw infill segment
G1 X109.49 Y99.38 E19.0913 ; Draw infill segment
G1 X109.57 Y99.32 E19.0954 ; Draw infill segment
G1 X109.66 Y99.28 E19.0994 ; Draw infill segment
G1 X109.75 Y99.24 E19.1034 ; Draw infill segment
G1 X109.85 Y99.21 E19.1074 ; Draw infill segment
G1 X109.95 Y99.20 E19.1114 ; Draw infill segment
G1 X110.05 Y99.20 E19.1154 ; Draw infill segment
G1 X110.15 Y99.21 E19.1195 ; Draw infill segment
G1 X110.25 Y99.24 E19.1235 ; Draw infill segment
G1 X110.34 Y99.28 E19.1275 ; Draw infill segment
G1 X110.43 Y99.32 E19.1315 ; Draw infill segment
G1 X110.51 Y99.38 E19.1355 ; Draw infill segment
G1 X110.58 Y99.45 E19.1396 ; Draw infill segment
G1 X110.65 Y99.53 E19.1436 ; Draw infill segment
G1 X110.70 Y99.61 E19.1476 ; Draw infill segment
G1 X110.74 Y99.71 E19.1516 ; Draw infill segment
G1 X110.77 Y99.80 E19.1556 ; Draw infill segment
G1 X110.79 Y99.90 E19.1596 ; Draw infill segment
G1 X110.80 Y100.00 E19.1637 ; Draw infill segment
G1 X111.20 Y100.00 F1500 ; Move to start of infill
G1 X111.19 Y100.15 E19.1697 ; Draw infill segment
G1 X111.16 Y100.30 E19.1757 ; Draw infill segment
G1 X111.12 Y100.44 E19.1818 ; Draw infill segment
G1 X111.05 Y100.58 E19.1878 ; Draw infill segment
G1 X110.97 Y100.71 E19.1938 ; Draw infill segment
G1 X110.87 Y100.82 E19.1998 ; Draw infill segment
G1 X110.76 Y100.92 E19.2059 ; Draw infill segment
G1 X110.64 Y101.01 E19.2119 ; Draw infill segment
G1 X110.51 Y101.09 E19.2179 ; Draw infill segment
G1 X110.37 Y101.14 E19.2239 ; Draw infill segment
G1 X110.22 Y101.18 E19.2300 ; Draw infill segment
G1 X110.08 Y101.20 E19.2360 ; Draw infill segment
G1 X109.92 Y101.20 E19.2420 ; Draw infill segment
G1 X109.78 Y101.18 E19.2481 ; Draw infill segment
G1 X109.63 Y101.14 E19.2541 ; Draw infill segment
G1 X109.49 Y101.09 E19.2601 ; Draw infill segment
G1 X109.36 Y101.01 E19.2661 ; Draw infill segment
G1 X109.24 Y100.92 E19.2722 ; Draw infill segment
G1 X109.13 Y100.82 E19.2782 ; Draw infill segment
G1 X109.03 Y100.71 E19.2842 ; Draw infill segment
G1 X108.95 Y100.58 E19.2903 ; Draw infill segment
G1 X108.88 Y100.44 E19.2963 ; Draw infill segment
G1 X108.84 Y100.30 E19.3023 ; Draw infill segment
G1 X108.81 Y100.15 E19.3083 ; Draw infill segment
G1 X108.80 Y100.00 E19.3144 ; Draw infill segment
G1 X108.81 Y99.85 E19.3204 ; Draw infill segment
G1 X108.84 Y99.70 E19.3264 ; Draw infill segment
G1 X108.88 Y99.56 E19.3324 ; Draw infill segment
G1 X108.95 Y99.42 E19.3385 ; Draw infill segment
G1 X109.03 Y99.29 E19.3445 ; Draw infill segment
G1 X109.13 Y99.18 E19.3505 ; Draw infill segment
G1 X109.24 Y99.08 E19.3566 ; Draw infill segment
G1 X109.36 Y98.99 E19.3626 ; Draw infill segment
G1 X109.49 Y98.91 E19.3686 ; Draw infill segment
G1 X109.63 Y98.86 E19.3746 ; Draw infill segment
G1 X109.78 Y98.82 E19.3807 ; Draw infill segment
G1 X109.92 Y98.80 E19.3867 ; Draw infill segment
G1 X110.08 Y98.80 E19.3927 ; Draw infill segment
G1 X110.22 Y98.82 E19.3988 ; Draw infill segment
G1 X110.37 Y98.86 E19.4048 ; Draw infill segment
G1 X110.51 Y98.91 E19.4108 ; Draw infill segment
G1 X110.64 Y98.99 E19.4168 ; Draw infill segment
G1 X110.76 Y99.08 E19.4229 ; Draw infill segment
G1 X110.87 Y99.18 E19.4289 ; Draw infill segment
G1 X110.97 Y99.29 E19.4349 ; Draw infill segment
G1 X111.05 Y99.42 E19.4409 ; Draw infill segment
G1 X111.12 Y99.56 E19.4470 ; Draw infill segment
G1 X111.16 Y99.70 E19.4530 ; Draw infill segment
G1 X111.19 Y99.85 E19.4590 ; Draw infill segment
G1 X111.20 Y100.00 E19.4651 ; Draw infill segment
G1 X111.60 Y100.00 F1500 ; Move to start of infill
G1 X111.59 Y100.20 E19.4731 ; Draw infill segment
G1 X111.55 Y100.40 E19.4811 ; Draw infill segment
G1 X111.49 Y100.59 E19.4892 ; Draw infill segment
G1 X111.40 Y100.77 E19.4972 ; Draw infill segment
G1 X111.29 Y100.94 E19.5052 ; Draw infill segment
G1 X111.17 Y101.10 E19.5133 ; Draw infill segment
G1 X111.02 Y101.23 E19.5213 ; Draw infill segment
G1 X110.86 Y101.35 E19.5294 ; Draw infill segment
G1 X110.68 Y101.45 E19.5374 ; Draw infill segment
G1 X110.49 Y101.52 E19.5454 ; Draw infill segment
G1 X110.30 Y101.57 E19.5535 ; Draw infill segment
G1 X110.10 Y101.60 E19.5615 ; Draw infill segment
G1 X109.90 Y101.60 E19.5695 ; Draw infill segment
G1 X109.70 Y101.57 E19.5776 ; Draw infill segment
G1 X109.51 Y101.52 E19.5856 ; Draw infill segment
G1 X109.32 Y101.45 E19.5937 ; Draw infill segment
G1 X109.14 Y101.35 E19.6017 ; Draw infill segment
G1 X108.98 Y101.23 E19.6097 ; Draw infill segment
G1 X108.83 Y101.10 E19.6178 ; Draw infill segment
G1 X108.71 Y100.94 E19.6258 ; Draw infill segment
G1 X108.60 Y100.77 E19.6338 ; Draw infill segment
G1 X108.51 Y100.59 E19.6419 ; Draw infill segment
G1 X108.45 Y100.40 E19.6499 ; Draw infill segment
G1 X108.41 Y100.20 E19.6580 ; Draw infill segment
G1 X108.40 Y100.00 E19.6660 ; Draw infill segment
G1 X108.41 Y99.80 E19.6740 ; Draw infill segment
G1 X108.45 Y99.60 E19.6821 ; Draw infill segment
G1 X108.51 Y99.41 E19.6901 ; Draw infill segment
G1 X108.60 Y99.23 E19.6981 ; Draw infill segment
G1 X108.71 Y99.06 E19.7062 ; Draw infill segment
G1 X108.83 Y98.90 E19.7142 ; Draw infill segment
G1 X108.98 Y98.77 E19.7223 ; Draw infill segment
G1 X109.14 Y98.65 E19.7303 ; Draw infill segment
G1 X109.32 Y98.55 E19.7383 ; Draw infill segment
G1 X109.51 Y98.48 E19.7464 ; Draw infill segment
G1 X109.70 Y98.43 E19.7544 ; Draw infill segment
G1 X109.90 Y98.40 E19.7624 ; Draw infill segment
G1 X110.10 Y98.40 E19.7705 ; Draw infill segment
G1 X110.30 Y98.43 E19.7785 ; Draw infill segment
G1 X110.49 Y98.48 E19.7865 ; Draw infill segment
G1 X110.68 Y98.55 E19.7946 ; Draw infill segment
G1 X110.86 Y98.65 E19.8026 ; Draw infill segment
G1 X111.02 Y98.77 E19.8107 ; Draw infill segment
G1 X111.17 Y98.90 E19.8187 ; Draw infill segment
G1 X111.29 Y99.06 E19.8267 ; Draw infill segment
G1 X111.40 Y99.23 E19.8348 ; Draw infill segment
G1 X111.49 Y99.41 E19.8428 ; Draw infill segment
G1 X111.55 Y99.60 E19.8508 ; Draw infill segment
G1 X111.59 Y99.80 E19.8589 ; Draw infill segment
G1 X111.60 Y100.00 E19.8669 ; Draw infill segment
G1 X112.00 Y100.00 F1500 ; Move to start of infill
G1 X111.98 Y100.25 E19.8770 ; Draw infill segment
G1 X111.94 Y100.50 E19.8870 ; Draw infill segment
G1 X111.86 Y100.74 E19.8971 ; Draw infill segment
G1 X111.75 Y100.96 E19.9071 ; Draw infill segment
G1 X111.62 Y101.18 E19.9172 ; Draw infill segment
G1 X111.46 Y101.37 E19.9272 ; Draw infill segment
G1 X111.27 Y101.54 E19.9372 ; Draw infill segment
G1 X111.07 Y101.69 E19.9473 ; Draw infill segment
G1 X110.85 Y101.81 E19.9573 ; Draw infill segment
G1 X110.62 Y101.90 E19.9674 ; Draw infill segment
G1 X110.37 Y101.96 E19.9774 ; Draw infill segment
G1 X110.13 Y102.00 E19.9875 ; Draw infill segment
G1 X109.87 Y102.00 E19.9975 ; Draw infill segment
G1 X109.63 Y101.96 E20.0076 ; Draw infill segment
G1 X109.38 Y101.90 E20.0176 ; Draw infill segment
G1 X109.15 Y101.81 E20.0277 ; Draw infill segment
G1 X108.93 Y101.69 E20.0377 ; Draw infill segment
G1 X108.73 Y101.54 E20.0478 ; Draw infill segment
G1 X108.54 Y101.37 E20.0578 ; Draw infill segment
G1 X108.38 Y101.18 E20.0679 ; Draw infill segment
G1 X108.25 Y100.96 E20.0779 ; Draw infill segment
G1 X108.14 Y100.74 E20.0879 ; Draw infill segment
G1 X108.06 Y100.50 E20.0980 ; Draw infill segment
G1 X108.02 Y100.25 E20.1080 ; Draw infill segment
G1 X108.00 Y100.00 E20.1181 ; Draw infill segment
G1 X108.02 Y99.75 E20.1281 ; Draw infill segment
G1 X108.06 Y99.50 E20.1382 ; Draw infill segment
G1 X108.14 Y99.26 E20.1482 ; Draw infill segment
G1 X108.25 Y99.04 E20.1583 ; Draw infill segment
G1 X108.38 Y98.82 E20.1683 ; Draw infill segment
G1 X108.54 Y98.63 E20.1784 ; Draw infill segment
G1 X108.73 Y98.46 E20.1884 ; Draw infill segment
G1 X108.93 Y98.31 E20.1985 ; Draw infill segment
G1 X109.15 Y98.19 E20.2085 ; Draw infill segment
G1 X109.38 Y98.10 E20.2185 ; Draw infill segment
G1 X109.63 Y98.04 E20.2286 ; Draw infill segment
G1 X109.87 Y98.00 E20.2386 ; Draw infill segment
G1 X110.13 Y98.00 E20.2487 ; Draw infill segment
G1 X110.37 Y98.04 E20.2587 ; Draw infill segment
G1 X110.62 Y98.10 E20.2688 ; Draw infill segment
G1 X110.85 Y98.19 E20.2788 ; Draw infill segment
G1 X111.07 Y98.31 E20.2889 ; Draw infill segment
G1 X111.27 Y98.46 E20.2989 ; Draw infill segment
G1 X111.46 Y98.63 E20.3090 ; Draw infill segment
G1 X111.62 Y98.82 E20.3190 ; Draw infill segment
G1 X111.75 Y99.04 E20.3291 ; Draw infill segment
G1 X111.86 Y99.26 E20.3391 ; Draw infill segment
G1 X111.94 Y99.50 E20.3492 ; Draw infill segment
G1 X111.98 Y99.75 E20.3592 ; Draw infill segment
G1 X112.00 Y100.00 E20.3692 ; Draw infill segment
G1 X112.40 Y100.00 F1500 ; Move to start of infill
G1 X112.38 Y100.30 E20.3813 ; Draw infill segment
G1 X112.32 Y100.60 E20.3934 ; Draw infill segment
G1 X112.23 Y100.88 E20.4054 ; Draw infill segment
G1 X112.10 Y101.16 E20.4175 ; Draw infill segment
G1 X111.94 Y101.41 E20.4295 ; Draw infill segment
G1 X111.75 Y101.64 E20.4416 ; Draw infill segment
G1 X111.53 Y101.85 E20.4536 ; Draw infill segment
G1 X111.29 Y102.03 E20.4657 ; Draw infill segment
G1 X111.02 Y102.17 E20.4777 ; Draw infill segment
G1 X110.74 Y102.28 E20.4898 ; Draw infill segment
G1 X110.45 Y102.36 E20.5019 ; Draw infill segment
G1 X110.15 Y102.40 E20.5139 ; Draw infill segment
G1 X109.85 Y102.40 E20.5260 ; Draw infill segment
G1 X109.55 Y102.36 E20.5380 ; Draw infill segment
G1 X109.26 Y102.28 E20.5501 ; Draw infill segment
G1 X108.98 Y102.17 E20.5621 ; Draw infill segment
G1 X108.71 Y102.03 E20.5742 ; Draw infill segment
G1 X108.47 Y101.85 E20.5862 ; Draw infill segment
G1 X108.25 Y101.64 E20.5983 ; Draw infill segment
G1 X108.06 Y101.41 E20.6104 ; Draw infill segment
G1 X107.90 Y101.16 E20.6224 ; Draw infill segment
G1 X107.77 Y100.88 E20.6345 ; Draw infill segment
G1 X107.68 Y100.60 E20.6465 ; Draw infill segment
G1 X107.62 Y100.30 E20.6586 ; Draw infill segment
G1 X107.60 Y100.00 E20.6706 ; Draw infill segment
G1 X107.62 Y99.70 E20.6827 ; Draw infill segment
G1 X107.68 Y99.40 E20.6948 ; Draw infill segment
G1 X107.77 Y99.12 E20.7068 ; Draw infill segment
G1 X107.90 Y98.84 E20.7189 ; Draw infill segment
G1 X108.06 Y98.59 E20.7309 ; Draw infill segment
G1 X108.25 Y98.36 E20.7430 ; Draw infill segment
G1 X108.47 Y98.15 E20.7550 ; Draw infill segment
G1 X108.71 Y97.97 E20.7671 ; Draw infill segment
G1 X108.98 Y97.83 E20.7791 ; Draw infill segment
G1 X109.26 Y97.72 E20.7912 ; Draw infill segment
G1 X109.55 Y97.64 E20.8033 ; Draw infill segment
G1 X109.85 Y97.60 E20.8153 ; Draw infill segment
G1 X110.15 Y97.60 E20.8274 ; Draw infill segment
G1 X110.45 Y97.64 E20.8394 ; Draw infill segment
G1 X110.74 Y97.72 E20.8515 ; Draw infill segment
G1 X111.02 Y97.83 E20.8635 ; Draw infill segment
G1 X111.29 Y97.97 E20.8756 ; Draw infill segment
G1 X111.53 Y98.15 E20.8876 ; Draw infill segment
G1 X111.75 Y98.36 E20.8997 ; Draw infill segment
G1 X111.94 Y98.59 E20.9118 ; Draw infill segment
G1 X112.10 Y98.84 E20.9238 ; Draw infill segment
G1 X112.23 Y99.12 E20.9359 ; Draw infill segment
G1 X112.32 Y99.40 E20.9479 ; Draw infill segment
G1 X112.38 Y99.70 E20.9600 ; Draw infill segment
G1 X112.40 Y100.00 E20.9720 ; Draw infill segment
G1 X112.80 Y100.00 F1500 ; Move to start of infill
G1 X112.78 Y100.35 E20.9861 ; Draw infill segment
G1 X112.71 Y100.70 E21.0002 ; Draw infill segment
G1 X112.60 Y101.03 E21.0142 ; Draw infill segment
G1 X112.45 Y101.35 E21.0283 ; Draw infill segment
G1 X112.27 Y101.65 E21.0424 ; Draw infill segment
G1 X112.04 Y101.92 E21.0564 ; Draw infill segment
G1 X111.78 Y102.16 E21.0705 ; Draw infill segment
G1 X111.50 Y102.36 E21.0846 ; Draw infill segment
G1 X111.19 Y102.53 E21.0986 ; Draw infill segment
G1 X110.87 Y102.66 E21.1127 ; Draw infill segment
G1 X110.52 Y102.75 E21.1267 ; Draw infill segment
G1 X110.18 Y102.79 E21.1408 ; Draw infill segment
G1 X109.82 Y102.79 E21.1549 ; Draw infill segment
G1 X109.48 Y102.75 E21.1689 ; Draw infill segment
G1 X109.13 Y102.66 E21.1830 ; Draw infill segment
G1 X108.81 Y102.53 E21.1971 ; Draw infill segment
G1 X108.50 Y102.36 E21.2111 ; Draw infill segment
G1 X108.22 Y102.16 E21.2252 ; Draw infill segment
G1 X107.96 Y101.92 E21.2393 ; Draw infill segment
G1 X107.73 Y101.65 E21.2533 ; Draw infill segment
G1 X107.55 Y101.35 E21.2674 ; Draw infill segment
G1 X107.40 Y101.03 E21.2815 ; Draw infill segment
G1 X107.29 Y100.70 E21.2955 ; Draw infill segment
G1 X107.22 Y100.35 E21.3096 ; Draw infill segment
G1 X107.20 Y100.00 E21.3237 ; Draw infill segment
G1 X107.22 Y99.65 E21.3377 ; Draw infill segment
G1 X107.29 Y99.30 E21.3518 ; Draw infill segment
G1 X107.40 Y98.97 E21.3659 ; Draw infill segment
G1 X107.55 Y98.65 E21.3799 ; Draw infill segment
G1 X107.73 Y98.35 E21.3940 ; Draw infill segment
G1 X107.96 Y98.08 E21.4081 ; Draw infill segment
G1 X108.22 Y97.84 E21.4221 ; Draw infill segment
G1 X108.50 Y97.64 E21.4362 ; Draw infill segment
G1 X108.81 Y97.47 E21.4502 ; Draw infill segment
G1 X109.13 Y97.34 E21.4643 ; Draw infill segment
G1 X109.48 Y97.25 E21.4784 ; Draw infill segment
G1 X109.82 Y97.21 E21.4924 ; Draw infill segment
G1 X110.18 Y97.21 E21.5065 ; Draw infill segment
G1 X110.52 Y97.25 E21.5206 ; Draw infill segment
G1 X110.87 Y97.34 E21.5346 ; Draw infill segment
G1 X111.19 Y97.47 E21.5487 ; Draw infill segment
G1 X111.50 Y97.64 E21.5628 ; Draw infill segment
G1 X111.78 Y97.84 E21.5768 ; Draw infill segment
G1 X112.04 Y98.08 E21.5909 ; Draw infill segment
G1 X112.27 Y98.35 E21.6050 ; Draw infill segment
G1 X112.45 Y98.65 E21.6190 ; Draw infill segment
G1 X112.60 Y98.97 E21.6331 ; Draw infill segment
G1 X112.71 Y99.30 E21.6472 ; Draw infill segment
G1 X112.78 Y99.65 E21.6612 ; Draw infill segment
G1 X112.80 Y100.00 E21.6753 ; Draw infill segment
G1 X113.20 Y100.00 F1500 ; Move to start of infill
G1 X113.17 Y100.40 E21.6914 ; Draw infill segment
G1 X113.10 Y100.80 E21.7074 ; Draw infill segment
G1 X112.98 Y101.18 E21.7235 ; Draw infill segment
G1 X112.80 Y101.54 E21.7396 ; Draw infill segment
G1 X112.59 Y101.88 E21.7557 ; Draw infill segment
G1 X112.33 Y102.19 E21.7717 ; Draw infill segment
G1 X112.04 Y102.47 E21.7878 ; Draw infill segment
G1 X111.71 Y102.70 E21.8039 ; Draw infill segment
G1 X111.36 Y102.90 E21.8200 ; Draw infill segment
G1 X110.99 Y103.04 E21.8360 ; Draw infill segment
G1 X110.60 Y103.14 E21.8521 ; Draw infill segment
G1 X110.20 Y103.19 E21.8682 ; Draw infill segment
G1 X109.80 Y103.19 E21.8843 ; Draw infill segment
G1 X109.40 Y103.14 E21.9003 ; Draw infill segment
G1 X109.01 Y103.04 E21.9164 ; Draw infill segment
G1 X108.64 Y102.90 E21.9325 ; Draw infill segment
G1 X108.29 Y102.70 E21.9486 ; Draw infill segment
G1 X107.96 Y102.47 E21.9646 ; Draw infill segment
G1 X107.67 Y102.19 E21.9807 ; Draw infill segment
G1 X107.41 Y101.88 E21.9968 ; Draw infill segment
G1 X107.20 Y101.54 E22.0128 ; Draw infill segment
G1 X107.02 Y101.18 E22.0289 ; Draw infill segment
G1 X106.90 Y100.80 E22.0450 ; Draw infill segment
G1 X106.83 Y100.40 E22.0611 ; Draw infill segment
G1 X106.80 Y100.00 E22.0771 ; Draw infill segment
G1 X106.83 Y99.60 E22.0932 ; Draw infill segment
G1 X106.90 Y99.20 E22.1093 ; Draw infill segment
G1 X107.02 Y98.82 E22.1254 ; Draw infill segment
G1 X107.20 Y98.46 E22.1414 ; Draw infill segment
G1 X107.41 Y98.12 E22.1575 ; Draw infill segment
G1 X107.67 Y97.81 E22.1736 ; Draw infill segment
G1 X107.96 Y97.53 E22.1897 ; Draw infill segment
G1 X108.29 Y97.30 E22.2057 ; Draw infill segment
G1 X108.64 Y97.10 E22.2218 ; Draw infill segment
G1 X109.01 Y96.96 E22.2379 ; Draw infill segment
G1 X109.40 Y96.86 E22.2540 ; Draw infill segment
G1 X109.80 Y96.81 E22.2700 ; Draw infill segment
G1 X110.20 Y96.81 E22.2861 ; Draw infill segment
G1 X110.60 Y96.86 E22.3022 ; Draw infill segment
G1 X110.99 Y96.96 E22.3183 ; Draw infill segment
G1 X111.36 Y97.10 E22.3343 ; Draw infill segment
G1 X111.71 Y97.30 E22.3504 ; Draw infill segment
G1 X112.04 Y97.53 E22.3665 ; Draw infill segment
G1 X112.33 Y97.81 E22.3826 ; Draw infill segment
G1 X112.59 Y98.12 E22.3986 ; Draw infill segment
G1 X112.80 Y98.46 E22.4147 ; Draw infill segment
G1 X112.98 Y98.82 E22.4308 ; Draw infill segment
G1 X113.10 Y99.20 E22.4469 ; Draw infill segment
G1 X113.17 Y99.60 E22.4629 ; Draw infill segment
G1 X113.20 Y100.00 E22.4790 ; Draw infill segment
; Layer 6
G1 Z1.20 F300 ; Move to layer height
G1 X113.50 Y100.00 F1500 ; Move to start of layer
G1 X113.50 Y100.00 F1500 ; Move to start of circle
G1 X113.47 Y100.44 E22.4966 F1500 ; Draw circle segment
G1 X113.39 Y100.87 E22.5142 F1500 ; Draw circle segment
G1 X113.25 Y101.29 E22.5318 F1500 ; Draw circle segment
G1 X113.07 Y101.69 E22.5493 F1500 ; Draw circle segment
G1 X112.83 Y102.06 E22.5669 F1500 ; Draw circle segment
G1 X112.55 Y102.40 E22.5845 F1500 ; Draw circle segment
G1 X112.23 Y102.70 E22.6021 F1500 ; Draw circle segment
G1 X111.88 Y102.96 E22.6197 F1500 ; Draw circle segment
G1 X111.49 Y103.17 E22.6372 F1500 ; Draw circle segment
G1 X111.08 Y103.33 E22.6548 F1500 ; Draw circle segment
G1 X110.66 Y103.44 E22.6724 F1500 ; Draw circle segment
G1 X110.22 Y103.49 E22.6900 F1500 ; Draw circle segment
G1 X109.78 Y103.49 E22.7076 F1500 ; Draw circle segment
G1 X109.34 Y103.44 E22.7251 F1500 ; Draw circle segment
G1 X108.92 Y103.33 E22.7427 F1500 ; Draw circle segment
G1 X108.51 Y103.17 E22.7603 F1500 ; Draw circle segment
G1 X108.12 Y102.96 E22.7779 F1500 ; Draw circle segment
G1 X107.77 Y102.70 E22.7955 F1500 ; Draw circle segment
G1 X107.45 Y102.40 E22.8131 F1500 ; Draw circle segment
G1 X107.17 Y102.06 E22.8306 F1500 ; Draw circle segment
G1 X106.93 Y101.69 E22.8482 F1500 ; Draw circle segment
G1 X106.75 Y101.29 E22.8658 F1500 ; Draw circle segment
G1 X106.61 Y100.87 E22.8834 F1500 ; Draw circle segment
G1 X106.53 Y100.44 E22.9010 F1500 ; Draw circle segment
G1 X106.50 Y100.00 E22.9185 F1500 ; Draw circle segment
G1 X106.53 Y99.56 E22.9361 F1500 ; Draw circle segment
G1 X106.61 Y99.13 E22.9537 F1500 ; Draw circle segment
G1 X106.75 Y98.71 E22.9713 F1500 ; Draw circle segment
G1 X106.93 Y98.31 E22.9889 F1500 ; Draw circle segment
G1 X107.17 Y97.94 E23.0064 F1500 ; Draw circle segment
G1 X107.45 Y97.60 E23.0240 F1500 ; Draw circle segment
G1 X107.77 Y97.30 E23.0416 F1500 ; Draw circle segment
G1 X108.12 Y97.04 E23.0592 F1500 ; Draw circle segment
G1 X108.51 Y96.83 E23.0768 F1500 ; Draw circle segment
G1 X108.92 Y96.67 E23.0944 F1500 ; Draw circle segment
G1 X109.34 Y96.56 E23.1119 F1500 ; Draw circle segment
G1 X109.78 Y96.51 E23.1295 F1500 ; Draw circle segment
G1 X110.22 Y96.51 E23.1471 F1500 ; Draw circle segment
G1 X110.66 Y96.56 E23.1647 F1500 ; Draw circle segment
G1 X111.08 Y96.67 E23.1823 F1500 ; Draw circle segment
G1 X111.49 Y96.83 E23.1998 F1500 ; Draw circle segment
G1 X111.88 Y97.04 E23.2174 F1500 ; Draw circle segment
G1 X112.23 Y97.30 E23.2350 F1500 ; Draw circle segment
G1 X112.55 Y97.60 E23.2526 F1500 ; Draw circle segment
G1 X112.83 Y97.94 E23.2702 F1500 ; Draw circle segment
G1 X113.07 Y98.31 E23.2877 F1500 ; Draw circle segment
G1 X113.25 Y98.71 E23.3053 F1500 ; Draw circle segment
G1 X113.39 Y99.13 E23.3229 F1500 ; Draw circle segment
G1 X113.47 Y99.56 E23.3405 F1500 ; Draw circle segment
G1 X113.50 Y100.00 E23.3581 F1500 ; Draw circle segment
G1 X110.40 Y100.00 F1500 ; Move to start of infill
G1 X110.40 Y100.05 E23.3601 ; Draw infill segment
G1 X110.39 Y100.10 E23.3621 ; Draw infill segment
G1 X110.37 Y100.15 E23.3641 ; Draw infill segment
G1 X110.35 Y100.19 E23.3661 ; Draw infill segment
G1 X110.32 Y100.24 E23.3681 ; Draw infill segment
G1 X110.29 Y100.27 E23.3701 ; Draw infill segment
G1 X110.25 Y100.31 E23.3721 ; Draw infill segment
G1 X110.21 Y100.34 E23.3741 ; Draw infill segment
G1 X110.17 Y100.36 E23.3762 ; Draw infill segment
G1 X110.12 Y100.38 E23.3782 ; Draw infill segment
G1 X110.07 Y100.39 E23.3802 ; Draw infill segment
G1 X110.03 Y100.40 E23.3822 ; Draw infill segment
G1 X109.97 Y100.40 E23.3842 ; Draw infill segment
G1 X109.93 Y100.39 E23.3862 ; Draw infill segment
G1 X109.88 Y100.38 E23.3882 ; Draw infill segment
G1 X109.83 Y100.36 E23.3902 ; Draw infill segment
G1 X109.79 Y100.34 E23.3922 ; Draw infill segment
G1 X109.75 Y100.31 E23.3942 ; Draw infill segment
G1 X109.71 Y100.27 E23.3962 ; Draw infill segment
G1 X109.68 Y100.24 E23.3983 ; Draw infill segment
G1 X109.65 Y100.19 E23.4003 ; Draw infill segment
G1 X109.63 Y100.15 E23.4023 ; Draw infill segment
G1 X109.61 Y100.10 E23.4043 ; Draw infill segment
G1 X109.60 Y100.05 E23.4063 ; Draw infill segment
G1 X109.60 Y100.00 E23.4083 ; Draw infill segment
G1 X109.60 Y99.95 E23.4103 ; Draw infill segment
G1 X109.61 Y99.90 E23.4123 ; Draw infill segment
G1 X109.63 Y99.85 E23.4143 ; Draw infill segment
G1 X109.65 Y99.81 E23.4163 ; Draw infill segment
G1 X109.68 Y99.76 E23.4184 ; Draw infill segment
G1 X109.71 Y99.73 E23.4204 ; Draw infill segment
G1 X109.75 Y99.69 E23.4224 ; Draw infill segment
G1 X109.79 Y99.66 E23.4244 ; Draw infill segment
G1 X109.83 Y99.64 E23.4264 ; Draw infill segment
G1 X109.88 Y99.62 E23.4284 ; Draw infill segment
G1 X109.93 Y99.61 E23.4304 ; Draw infill segment
G1 X109.97 Y99.60 E23.4324 ; Draw infill segment
G1 X110.03 Y99.60 E23.4344 ; Draw infill segment
G1 X110.07 Y99.61 E23.4364 ; Draw infill segment
G1 X110.12 Y99.62 E23.4384 ; Draw infill segment
G1 X110.17 Y99.64 E23.4405 ; Draw infill segment
G1 X110.21 Y99.66 E23.4425 ; Draw infill segment
G1 X110.25 Y99.69 E23.4445 ; Draw infill segment
G1 X110.29 Y99.73 E23.4465 ; Draw infill segment
G1 X110.32 Y99.76 E23.4485 ; Draw infill segment
G1 X110.35 Y99.81 E23.4505 ; Draw infill segment
G1 X110.37 Y99.85 E23.4525 ; Draw infill segment
G1 X110.39 Y99.90 E23.4545 ; Draw infill segment
G1 X110.40 Y99.95 E23.4565 ; Draw infill segment
G1 X110.40 Y100.00 E23.4585 ; Draw infill segment
G1 X110.80 Y100.00 F1500 ; Move to start of infill
G1 X110.79 Y100.10 E23.4626 ; Draw infill segment
G1 X110.77 Y100.20 E23.4666 ; Draw infill segment
G1 X110.74 Y100.29 E23.4706 ; Draw infill segment
G1 X110.70 Y100.39 E23.4746 ; Draw infill segment
G1 X110.65 Y100.47 E23.4786 ; Draw infill segment
G1 X110.58 Y100.55 E23.4826 ; Draw infill segment
G1 X110.51 Y100.62 E23.4867 ; Draw infill segment
G1 X110.43 Y100.68 E23.4907 ; Draw infill segment
G1 X110.34 Y100.72 E23.4947 ; Draw infill segment
G1 X110.25 Y100.76 E23.4987 ; Draw infill segment
G1 X110.15 Y100.79 E23.5027 ; Draw infill segment
G1 X110.05 Y100.80 E23.5068 ; Draw infill segment
G1 X109.95 Y100.80 E23.5108 ; Draw infill segment
G1 X109.85 Y100.79 E23.5148 ; Draw infill segment
G1 X109.75 Y100.76 E23.5188 ; Draw infill segment
G1 X109.66 Y100.72 E23.5228 ; Draw infill segment
G1 X109.57 Y100.68 E23.5269 ; Draw infill segment
G1 X109.49 Y100.62 E23.5309 ; Draw infill segment
G1 X109.42 Y100.55 E23.5349 ; Draw infill segment
G1 X109.35 Y100.47 E23.5389 ; Draw infill segment
G1 X109.30 Y100.39 E23.5429 ; Draw infill segment
G1 X109.26 Y100.29 E23.5469 ; Draw infill segment
G1 X109.23 Y100.20 E23.5510 ; Draw infill segment
G1 X109.21 Y100.10 E23.5550 ; Draw infill segment
G1 X109.20 Y100.00 E23.5590 ; Draw infill segment
G1 X109.21 Y99.90 E23.5630 ; Draw infill segment
G1 X109.23 Y99.80 E23.5670 ; Draw infill segment
G1 X109.26 Y99.71 E23.5711 ; Draw infill segment
G1 X109.30 Y99.61 E23.5751 ; Draw infill segment
G1 X109.35 Y99.53 E23.5791 ; Draw infill segment
G1 X109.42 Y99.45 E23.5831 ; Draw infill segment
G1 X109.49 Y99.38 E23.5871 ; Draw infill segment
G1 X109.57 Y99.32 E23.5912 ; Draw infill segment
G1 X109.66 Y99.28 E23.5952 ; Draw infill segment
G1 X109.75 Y99.24 E23.5992 ; Draw infill segment
G1 X109.85 Y99.21 E23.6032 ; Draw infill segment
G1 X109.95 Y99.20 E23.6072 ; Draw infill segment
G1 X110.05 Y99.20 E23.6112 ; Draw infill segment
G1 X110.15 Y99.21 E23.6153 ; Draw infill segment
G1 X110.25 Y99.24 E23.6193 ; Draw infill segment
G1 X110.34 Y99.28 E23.6233 ; Draw infill segment
G1 X110.43 Y99.32 E23.6273 ; Draw infill segment
G1 X110.51 Y99.38 E23.6313 ; Draw infill segment
G1 X110.58 Y99.45 E23.6354 ; Draw infill segment
G1 X110.65 Y99.53 E23.6394 ; Draw infill segment
G1 X110.70 Y99.61 E23.6434 ; Draw infill segment
G1 X110.74 Y99.71 E23.6474 ; Draw infill segment
G1 X110.77 Y99.80 E23.6514 ; Draw infill segment
G1 X110.79 Y99.90 E23.6554 ; Draw infill segment
G1 X110.80 Y100.00 E23.6595 ; Draw infill segment
G1 X111.20 Y100.00 F1500 ; Move to start of infill
G1 X111.19 Y100.15 E23.6655 ; Draw infill segment
G1 X111.16 Y100.30 E23.6715 ; Draw infill segment
G1 X111.12 Y100.44 E23.6776 ; Draw infill segment
G1 X111.05 Y100.58 E23.6836 ; Draw infill segment
G1 X110.97 Y100.71 E23.6896 ; Draw infill segment
G1 X110.87 Y100.82 E23.6956 ; Draw infill segment
G1 X110.76 Y100.92 E23.7017 ; Draw infill segment
G1 X110.64 Y101.01 E23.7077 ; Draw infill segment
G1 X110.51 Y101.09 E23.7137 ; Draw infill segment
G1 X110.37 Y101.14 E23.7197 ; Draw infill segment
G1 X110.22 Y101.18 E23.7258 ; Draw infill segment
G1 X110.08 Y101.20 E23.7318 ; Draw infill segment
G1 X109.92 Y101.20 E23.7378 ; Draw infill segment
G1 X109.78 Y101.18 E23.7439 ; Draw infill segment
G1 X109.63 Y101.14 E23.7499 ; Draw infill segment
G1 X109.49 Y101.09 E23.7559 ; Draw infill segment
G1 X109.36 Y101.01 E23.7619 ; Draw infill segment
G1 X109.24 Y100.92 E23.7680 ; Draw infill segment
G1 X109.13 Y100.82 E23.7740 ; Draw infill segment
G1 X109.03 Y100.71 E23.7800 ; Draw infill segment
G1 X108.95 Y100.58 E23.7861 ; Draw infill segment
G1 X108.88 Y100.44 E23.7921 ; Draw infill segment
G1 X108.84 Y100.30 E23.7981 ; Draw infill segment
G1 X108.81 Y100.15 E23.8041 ; Draw infill segment
G1 X108.80 Y100.00 E23.8102 ; Draw infill segment
G1 X108.81 Y99.85 E23.8162 ; Draw infill segment
G1 X108.84 Y99.70 E23.8222 ; Draw infill segment
G1 X108.88 Y99.56 E23.8282 ; Draw infill segment
G1 X108.95 Y99.42 E23.8343 ; Draw infill segment
G1 X109.03 Y99.29 E23.8403 ; Draw infill segment
G1 X109.13 Y99.18 E23.8463 ; Draw infill segment
G1 X109.24 Y99.08 E23.8524 ; Draw infill segment
G1 X109.36 Y98.99 E23.8584 ; Draw infill segment
G1 X109.49 Y98.91 E23.8644 ; Draw infill segment
G1 X109.63 Y98.86 E23.8704 ; Draw infill segment
G1 X109.78 Y98.82 E23.8765 ; Draw infill segment
G1 X109.92 Y98.80 E23.8825 ; Draw infill segment
G1 X110.08 Y98.80 E23.8885 ; Draw infill segment
G1 X110.22 Y98.82 E23.8946 ; Draw infill segment
G1 X110.37 Y98.86 E23.9006 ; Draw infill segment
G1 X110.51 Y98.91 E23.9066 ; Draw infill segment
G1 X110.64 Y98.99 E23.9126 ; Draw infill segment
G1 X110.76 Y99.08 E23.9187 ; Draw infill segment
G1 X110.87 Y99.18 E23.9247 ; Draw infill segment
G1 X110.97 Y99.29 E23.9307 ; Draw infill segment
G1 X111.05 Y99.42 E23.9368 ; Draw infill segment
G1 X111.12 Y99.56 E23.9428 ; Draw infill segment
G1 X111.16 Y99.70 E23.9488 ; Draw infill segment
G1 X111.19 Y99.85 E23.9548 ; Draw infill segment
G1 X111.20 Y100.00 E23.9609 ; Draw infill segment
G1 X111.60 Y100.00 F1500 ; Move to start of infill
G1 X111.59 Y100.20 E23.9689 ; Draw infill segment
G1 X111.55 Y100.40 E23.9769 ; Draw infill segment
G1 X111.49 Y100.59 E23.9850 ; Draw infill segment
G1 X111.40 Y100.77 E23.9930 ; Draw infill segment
G1 X111.29 Y100.94 E24.0010 ; Draw infill segment
G1 X111.17 Y101.10 E24.0091 ; Draw infill segment
G1 X111.02 Y101.23 E24.0171 ; Draw infill segment
G1 X110.86 Y101.35 E24.0252 ; Draw infill segment
G1 X110.68 Y101.45 E24.0332 ; Draw infill segment
G1 X110.49 Y101.52 E24.0412 ; Draw infill segment
G1 X110.30 Y101.57 E24.0493 ; Draw infill segment
G1 X110.10 Y101.60 E24.0573 ; Draw infill segment
G1 X109.90 Y101.60 E24.0653 ; Draw infill segment
G1 X109.70 Y101.57 E24.0734 ; Draw infill segment
G1 X109.51 Y101.52 E24.0814 ; Draw infill segment
G1 X109.32 Y101.45 E24.0895 ; Draw infill segment
G1 X109.14 Y101.35 E24.0975 ; Draw infill segment
G1 X108.98 Y101.23 E24.1055 ; Draw infill segment
G1 X108.83 Y101.10 E24.1136 ; Draw infill segment
G1 X108.71 Y100.94 E24.1216 ; Draw infill segment
G1 X108.60 Y100.77 E24.1296 ; Draw infill segment
G1 X108.51 Y100.59 E24.1377 ; Draw infill segment
G1 X108.45 Y100.40 E24.1457 ; Draw infill segment
G1 X108.41 Y100.20 E24.1538 ; Draw infill segment
G1 X108.40 Y100.00 E24.1618 ; Draw infill segment
G1 X108.41 Y99.80 E24.1698 ; Draw infill segment
G1 X108.45 Y99.60 E24.1779 ; Draw infill segment
G1 X108.51 Y99.41 E24.1859 ; Draw infill segment
G1 X108.60 Y99.23 E24.1939 ; Draw infill segment
G1 X108.71 Y99.06 E24.2020 ; Draw infill segment
G1 X108.83 Y98.90 E24.2100 ; Draw infill segment
G1 X108.98 Y98.77 E24.2181 ; Draw infill segment
G1 X109.14 Y98.65 E24.2261 ; Draw infill segment
G1 X109.32 Y98.55 E24.2341 ; Draw infill segment
G1 X109.51 Y98.48 E24.2422 ; Draw infill segment
G1 X109.70 Y98.43 E24.2502 ; Draw infill segment
G1 X109.90 Y98.40 E24.2582 ; Draw infill segment
G1 X110.10 Y98.40 E24.2663 ; Draw infill segment
G1 X110.30 Y98.43 E24.2743 ; Draw infill segment
G1 X110.49 Y98.48 E24.2823 ; Draw infill segment
G1 X110.68 Y98.55 E24.2904 ; Draw infill segment
G1 X110.86 Y98.65 E24.2984 ; Draw infill segment
G1 X111.02 Y98.77 E24.3065 ; Draw infill segment
G1 X111.17 Y98.90 E24.3145 ; Draw infill segment
G1 X111.29 Y99.06 E24.3225 ; Draw infill segment
G1 X111.40 Y99.23 E24.3306 ; Draw infill segment
G1 X111.49 Y99.41 E24.3386 ; Draw infill segment
G1 X111.55 Y99.60 E24.3466 ; Draw infill segment
G1 X111.59 Y99.80 E24.3547 ; Draw infill segment
G1 X111.60 Y100.00 E24.3627 ; Draw infill segment
G1 X112.00 Y100.00 F1500 ; Move to start of infill
G1 X111.98 Y100.25 E24.3728 ; Draw infill segment
G1 X111.94 Y100.50 E24.3828 ; Draw infill segment
G1 X111.86 Y100.74 E24.3929 ; Draw infill segment
G1 X111.75 Y100.96 E24.4029 ; Draw infill segment
G1 X111.62 Y101.18 E24.4130 ; Draw infill segment
G1 X111.46 Y101.37 E24.4230 ; Draw infill segment
G1 X111.27 Y101.54 E24.4330 ; Draw infill segment
G1 X111.07 Y101.69 E24.4431 ; Draw infill segment
G1 X110.85 Y101.81 E24.4531 ; Draw infill segment
G1 X110.62 Y101.90 E24.4632 ; Draw infill segment
G1 X110.37 Y101.96 E24.4732 ; Draw infill segment
G1 X110.13 Y102.00 E24.4833 ; Draw infill segment
G1 X109.87 Y102.00 E24.4933 ; Draw infill segment
G1 X109.63 Y101.96 E24.5034 ; Draw infill segment
G1 X109.38 Y101.90 E24.5134 ; Draw infill segment
G1 X109.15 Y101.81 E24.5235 ; Draw infill segment
G1 X108.93 Y101.69 E24.5335 ; Draw infill segment
G1 X108.73 Y101.54 E24.5436 ; Draw infill segment
G1 X108.54 Y101.37 E24.5536 ; Draw infill segment
G1 X108.38 Y101.18 E24.5637 ; Draw infill segment
G1 X108.25 Y100.96 E24.5737 ; Draw infill segment
G1 X108.14 Y100.74 E24.5837 ; Draw infill segment
G1 X108.06 Y100.50 E24.5938 ; Draw infill segment
G1 X108.02 Y100.25 E24.6038 ; Draw infill segment
G1 X108.00 Y100.00 E24.6139 ; Draw infill segment
G1 X108.02 Y99.75 E24.6239 ; Draw infill segment
G1 X108.06 Y99.50 E24.6340 ; Draw infill segment
G1 X108.14 Y99.26 E24.6440 ; Draw infill segment
G1 X108.25 Y99.04 E24.6541 ; Draw infill segment
G1 X108.38 Y98.82 E24.6641 ; Draw infill segment
G1 X108.54 Y98.63 E24.6742 ; Draw infill segment
G1 X108.73 Y98.46 E24.6842 ; Draw infill segment
G1 X108.93 Y98.31 E24.6943 ; Draw infill segment
G1 X109.15 Y98.19 E24.7043 ; Draw infill segment
G1 X109.38 Y98.10 E24.7143 ; Draw infill segment
G1 X109.63 Y98.04 E24.7244 ; Draw infill segment
G1 X109.87 Y98.00 E24.7344 ; Draw infill segment
G1 X110.13 Y98.00 E24.7445 ; Draw infill segment
G1 X110.37 Y98.04 E24.7545 ; Draw infill segment
G1 X110.62 Y98.10 E24.7646 ; Draw infill segment
G1 X110.85 Y98.19 E24.7746 ; Draw infill segment
G1 X111.07 Y98.31 E24.7847 ; Draw infill segment
G1 X111.27 Y98.46 E24.7947 ; Draw infill segment
G1 X111.46 Y98.63 E24.8048 ; Draw infill segment
G1 X111.62 Y98.82 E24.8148 ; Draw infill segment
G1 X111.75 Y99.04 E24.8249 ; Draw infill segment
G1 X111.86 Y99.26 E24.8349 ; Draw infill segment
G1 X111.94 Y99.50 E24.8450 ; Draw infill segment
G1 X111.98 Y99.75 E24.8550 ; Draw infill segment
G1 X112.00 Y100.00 E24.8650 ; Draw infill segment
G1 X112.40 Y100.00 F1500 ; Move to start of infill
G1 X112.38 Y100.30 E24.8771 ; Draw infill segment
G1 X112.32 Y100.60 E24.8892 ; Draw infill segment
G1 X112.23 Y100.88 E24.9012 ; Draw infill segment
G1 X112.10 Y101.16 E24.9133 ; Draw infill segment
G1 X111.94 Y101.41 E24.9253 ; Draw infill segment
G1 X111.75 Y101.64 E24.9374 ; Draw infill segment
G1 X111.53 Y101.85 E24.9494 ; Draw infill segment
G1 X111.29 Y102.03 E24.9615 ; Draw infill segment
G1 X111.02 Y102.17 E24.9735 ; Draw infill segment
G1 X110.74 Y102.28 E24.9856 ; Draw infill segment
G1 X110.45 Y102.36 E24.9977 ; Draw infill segment
G1 X110.15 Y102.40 E25.0097 ; Draw infill segment
G1 X109.85 Y102.40 E25.0218 ; Draw infill segment
G1 X109.55 Y102.36 E25.0338 ; Draw infill segment
G1 X109.26 Y102.28 E25.0459 ; Draw infill segment
G1 X108.98 Y102.17 E25.0579 ; Draw infill segment
G1 X108.71 Y102.03 E25.0700 ; Draw infill segment
G1 X108.47 Y101.85 E25.0820 ; Draw infill segment
G1 X108.25 Y101.64 E25.0941 ; Draw infill segment
G1 X108.06 Y101.41 E25.1062 ; Draw infill segment
G1 X107.90 Y101.16 E25.1182 ; Draw infill segment
G1 X107.77 Y100.88 E25.1303 ; Draw infill segment
G1 X107.68 Y100.60 E25.1423 ; Draw infill segment
G1 X107.62 Y100.30 E25.1544 ; Draw infill segment
G1 X107.60 Y100.00 E25.1664 ; Draw infill segment
G1 X107.62 Y99.70 E25.1785 ; Draw infill segment
G1 X107.68 Y99.40 E25.1906 ; Draw infill segment
G1 X107.77 Y99.12 E25.2026 ; Draw infill segment
G1 X107.90 Y98.84 E25.2147 ; Draw infill segment
G1 X108.06 Y98.59 E25.2267 ; Draw infill segment
G1 X108.25 Y98.36 E25.2388 ; Draw infill segment
G1 X108.47 Y98.15 E25.2508 ; Draw infill segment
G1 X108.71 Y97.97 E25.2629 ; Draw infill segment
G1 X108.98 Y97.83 E25.2749 ; Draw infill segment
G1 X109.26 Y97.72 E25.2870 ; Draw infill segment
G1 X109.55 Y97.64 E25.2991 ; Draw infill segment
G1 X109.85 Y97.60 E25.3111 ; Draw infill segment
G1 X110.15 Y97.60 E25.3232 ; Draw infill segment
G1 X110.45 Y97.64 E25.3352 ; Draw infill segment
G1 X110.74 Y97.72 E25.3473 ; Draw infill segment
G1 X111.02 Y97.83 E25.3593 ; Draw infill segment
G1 X111.29 Y97.97 E25.3714 ; Draw infill segment
G1 X111.53 Y98.15 E25.3834 ; Draw infill segment
G1 X111.75 Y98.36 E25.3955 ; Draw infill segment
G1 X111.94 Y98.59 E25.4076 ; Draw infill segment
G1 X112.10 Y98.84 E25.4196 ; Draw infill segment
G1 X112.23 Y99.12 E25.4317 ; Draw infill segment
G1 X112.32 Y99.40 E25.4437 ; Draw infill segment
G1 X112.38 Y99.70 E25.4558 ; Draw infill segment
G1 X112.40 Y100.00 E25.4678 ; Draw infill segment
G1 X112.80 Y100.00 F1500 ; Move to start of infill
G1 X112.78 Y100.35 E25.4819 ; Draw infill segment
G1 X112.71 Y100.70 E25.4960 ; Draw infill segment
G1 X112.60 Y101.03 E25.5100 ; Draw infill segment
G1 X112.45 Y101.35 E25.5241 ; Draw infill segment
G1 X112.27 Y101.65 E25.5382 ; Draw infill segment
G1 X112.04 Y101.92 E25.5522 ; Draw infill segment
G1 X111.78 Y102.16 E25.5663 ; Draw infill segment
G1 X111.50 Y102.36 E25.5804 ; Draw infill segment
G1 X111.19 Y102.53 E25.5944 ; Draw infill segment
G1 X110.87 Y102.66 E25.6085 ; Draw infill segment
G1 X110.52 Y102.75 E25.6226 ; Draw infill segment
G1 X110.18 Y102.79 E25.6366 ; Draw infill segment
G1 X109.82 Y102.79 E25.6507 ; Draw infill segment
G1 X109.48 Y102.75 E25.6647 ; Draw infill segment
G1 X109.13 Y102.66 E25.6788 ; Draw infill segment
G1 X108.81 Y102.53 E25.6929 ; Draw infill segment
G1 X108.50 Y102.36 E25.7069 ; Draw infill segment
G1 X108.22 Y102.16 E25.7210 ; Draw infill segment
G1 X107.96 Y101.92 E25.7351 ; Draw infill segment
G1 X107.73 Y101.65 E25.7491 ; Draw infill segment
G1 X107.55 Y101.35 E25.7632 ; Draw infill segment
G1 X107.40 Y101.03 E25.7773 ; Draw infill segment
G1 X107.29 Y100.70 E25.7913 ; Draw infill segment
G1 X107.22 Y100.35 E25.8054 ; Draw infill segment
G1 X107.20 Y100.00 E25.8195 ; Draw infill segment
G1 X107.22 Y99.65 E25.8335 ; Draw infill segment
G1 X107.29 Y99.30 E25.8476 ; Draw infill segment
G1 X107.40 Y98.97 E25.8617 ; Draw infill segment
G1 X107.55 Y98.65 E25.8757 ; Draw infill segment
G1 X107.73 Y98.35 E25.8898 ; Draw infill segment
G1 X107.96 Y98.08 E25.9039 ; Draw infill segment
G1 X108.22 Y97.84 E25.9179 ; Draw infill segment
G1 X108.50 Y97.64 E25.9320 ; Draw infill segment
G1 X108.81 Y97.47 E25.9460 ; Draw infill segment
G1 X109.13 Y97.34 E25.9601 ; Draw infill segment
G1 X109.48 Y97.25 E25.9742 ; Draw infill segment
G1 X109.82 Y97.21 E25.9882 ; Draw infill segment
G1 X110.18 Y97.21 E26.0023 ; Draw infill segment
G1 X110.52 Y97.25 E26.0164 ; Draw infill segment
G1 X110.87 Y97.34 E26.0304 ; Draw infill segment
G1 X111.19 Y97.47 E26.0445 ; Draw infill segment
G1 X111.50 Y97.64 E26.0586 ; Draw infill segment
G1 X111.78 Y97.84 E26.0726 ; Draw infill segment
G1 X112.04 Y98.08 E26.0867 ; Draw infill segment
G1 X112.27 Y98.35 E26.1008 ; Draw infill segment
G1 X112.45 Y98.65 E26.1148 ; Draw infill segment
G1 X112.60 Y98.97 E26.1289 ; Draw infill segment
G1 X112.71 Y99.30 E26.1430 ; Draw infill segment
G1 X112.78 Y99.65 E26.1570 ; Draw infill segment
G1 X112.80 Y100.00 E26.1711 ; Draw infill segment
G1 X113.20 Y100.00 F1500 ; Move to start of infill
G1 X113.17 Y100.40 E26.1872 ; Draw infill segment
G1 X113.10 Y100.80 E26.2032 ; Draw infill segment
G1 X112.98 Y101.18 E26.2193 ; Draw infill segment
G1 X112.80 Y101.54 E26.2354 ; Draw infill segment
G1 X112.59 Y101.88 E26.2515 ; Draw infill segment
G1 X112.33 Y102.19 E26.2675 ; Draw infill segment
G1 X112.04 Y102.47 E26.2836 ; Draw infill segment
G1 X111.71 Y102.70 E26.2997 ; Draw infill segment
G1 X111.36 Y102.90 E26.3158 ; Draw infill segment
G1 X110.99 Y103.04 E26.3318 ; Draw infill segment
G1 X110.60 Y103.14 E26.3479 ; Draw infill segment
G1 X110.20 Y103.19 E26.3640 ; Draw infill segment
G1 X109.80 Y103.19 E26.3801 ; Draw infill segment
G1 X109.40 Y103.14 E26.3961 ; Draw infill segment
G1 X109.01 Y103.04 E26.4122 ; Draw infill segment
G1 X108.64 Y102.90 E26.4283 ; Draw infill segment
G1 X108.29 Y102.70 E26.4444 ; Draw infill segment
G1 X107.96 Y102.47 E26.4604 ; Draw infill segment
G1 X107.67 Y102.19 E26.4765 ; Draw infill segment
G1 X107.41 Y101.88 E26.4926 ; Draw infill segment
G1 X107.20 Y101.54 E26.5087 ; Draw infill segment
G1 X107.02 Y101.18 E26.5247 ; Draw infill segment
G1 X106.90 Y100.80 E26.5408 ; Draw infill segment
G1 X106.83 Y100.40 E26.5569 ; Draw infill segment
G1 X106.80 Y100.00 E26.5729 ; Draw infill segment
G1 X106.83 Y99.60 E26.5890 ; Draw infill segment
G1 X106.90 Y99.20 E26.6051 ; Draw infill segment
G1 X107.02 Y98.82 E26.6212 ; Draw infill segment
G1 X107.20 Y98.46 E26.6372 ; Draw infill segment
G1 X107.41 Y98.12 E26.6533 ; Draw infill segment
G1 X107.67 Y97.81 E26.6694 ; Draw infill segment
G1 X107.96 Y97.53 E26.6855 ; Draw infill segment
G1 X108.29 Y97.30 E26.7015 ; Draw infill segment
G1 X108.64 Y97.10 E26.7176 ; Draw infill segment
G1 X109.01 Y96.96 E26.7337 ; Draw infill segment
G1 X109.40 Y96.86 E26.7498 ; Draw infill segment
G1 X109.80 Y96.81 E26.7658 ; Draw infill segment
G1 X110.20 Y96.81 E26.7819 ; Draw infill segment
G1 X110.60 Y96.86 E26.7980 ; Draw infill segment
G1 X110.99 Y96.96 E26.8141 ; Draw infill segment
G1 X111.36 Y97.10 E26.8301 ; Draw infill segment
G1 X111.71 Y97.30 E26.8462 ; Draw infill segment
G1 X112.04 Y97.53 E26.8623 ; Draw infill segment
G1 X112.33 Y97.81 E26.8784 ; Draw infill segment
G1 X112.59 Y98.12 E26.8944 ; Draw infill segment
G1 X112.80 Y98.46 E26.9105 ; Draw infill segment
G1 X112.98 Y98.82 E26.9266 ; Draw infill segment
G1 X113.10 Y99.20 E26.9427 ; Draw infill segment
G1 X113.17 Y99.60 E26.9587 ; Draw infill segment
G1 X113.20 Y100.00 E26.9748 ; Draw infill segment
; Layer 7
G1 Z1.40 F300 ; Move to layer height
G1 X113.50 Y100.00 F1500 ; Move to start of layer
G1 X113.50 Y100.00 F1500 ; Move to start of circle
G1 X113.47 Y100.44 E26.9924 F1500 ; Draw circle segment
G1 X113.39 Y100.87 E27.0100 F1500 ; Draw circle segment
G1 X113.25 Y101.29 E27.0276 F1500 ; Draw circle segment
G1 X113.07 Y101.69 E27.0451 F1500 ; Draw circle segment
G1 X112.83 Y102.06 E27.0627 F1500 ; Draw circle segment
G1 X112.55 Y102.40 E27.0803 F1500 ; Draw circle segment
G1 X112.23 Y102.70 E27.0979 F1500 ; Draw circle segment
G1 X111.88 Y102.96 E27.1155 F1500 ; Draw circle segment
G1 X111.49 Y103.17 E27.1330 F1500 ; Draw circle segment
G1 X111.08 Y103.33 E27.1506 F1500 ; Draw circle segment
G1 X110.66 Y103.44 E27.1682 F1500 ; Draw circle segment
G1 X110.22 Y103.49 E27.1858 F1500 ; Draw circle segment
G1 X109.78 Y103.49 E27.2034 F1500 ; Draw circle segment
G1 X109.34 Y103.44 E27.2209 F1500 ; Draw circle segment
G1 X108.92 Y103.33 E27.2385 F1500 ; Draw circle segment
G1 X108.51 Y103.17 E27.2561 F1500 ; Draw circle segment
G1 X108.12 Y102.96 E27.2737 F1500 ; Draw circle segment
G1 X107.77 Y102.70 E27.2913 F1500 ; Draw circle segment
G1 X107.45 Y102.40 E27.3089 F1500 ; Draw circle segment
G1 X107.17 Y102.06 E27.3264 F1500 ; Draw circle segment
G1 X106.93 Y101.69 E27.3440 F1500 ; Draw circle segment
G1 X106.75 Y101.29 E27.3616 F1500 ; Draw circle segment
G1 X106.61 Y100.87 E27.3792 F1500 ; Draw circle segment
G1 X106.53 Y100.44 E27.3968 F1500 ; Draw circle segment
G1 X106.50 Y100.00 E27.4143 F1500 ; Draw circle segment
G1 X106.53 Y99.56 E27.4319 F1500 ; Draw circle segment
G1 X106.61 Y99.13 E27.4495 F1500 ; Draw circle segment
G1 X106.75 Y98.71 E27.4671 F1500 ; Draw circle segment
G1 X106.93 Y98.31 E27.4847 F1500 ; Draw circle segment
G1 X107.17 Y97.94 E27.5022 F1500 ; Draw circle segment
G1 X107.45 Y97.60 E27.5198 F1500 ; Draw circle segment
G1 X107.77 Y97.30 E27.5374 F1500 ; Draw circle segment
G1 X108.12 Y97.04 E27.5550 F1500 ; Draw circle segment
G1 X108.51 Y96.83 E27.5726 F1500 ; Draw circle segment
G1 X108.92 Y96.67 E27.5902 F1500 ; Draw circle segment
G1 X109.34 Y96.56 E27.6077 F1500 ; Draw circle segment
G1 X109.78 Y96.51 E27.6253 F1500 ; Draw circle segment
G1 X110.22 Y96.51 E27.6429 F1500 ; Draw circle segment
G1 X110.66 Y96.56 E27.6605 F1500 ; Draw circle segment
G1 X111.08 Y96.67 E27.6781 F1500 ; Draw circle segment
G1 X111.49 Y96.83 E27.6956 F1500 ; Draw circle segment
G1 X111.88 Y97.04 E27.7132 F1500 ; Draw circle segment
G1 X112.23 Y97.30 E27.7308 F1500 ; Draw circle segment
G1 X112.55 Y97.60 E27.7484 F1500 ; Draw circle segment
G1 X112.83 Y97.94 E27.7660 F1500 ; Draw circle segment
G1 X113.07 Y98.31 E27.7835 F1500 ; Draw circle segment
G1 X113.25 Y98.71 E27.8011 F1500 ; Draw circle segment
G1 X113.39 Y99.13 E27.8187 F1500 ; Draw circle segment
G1 X113.47 Y99.56 E27.8363 F1500 ; Draw circle segment
G1 X113.50 Y100.00 E27.8539 F1500 ; Draw circle segment
G1 X110.40 Y100.00 F1500 ; Move to start of infill
G1 X110.40 Y100.05 E27.8559 ; Draw infill segment
G1 X110.39 Y100.10 E27.8579 ; Draw infill segment
G1 X110.37 Y100.15 E27.8599 ; Draw infill segment
G1 X110.35 Y100.19 E27.8619 ; Draw infill segment
G1 X110.32 Y100.24 E27.8639 ; Draw infill segment
G1 X110.29 Y100.27 E27.8659 ; Draw infill segment
G1 X110.25 Y100.31 E27.8679 ; Draw infill segment
G1 X110.21 Y100.34 E27.8699 ; Draw infill segment
G1 X110.17 Y100.36 E27.8720 ; Draw infill segment
G1 X110.12 Y100.38 E27.8740 ; Draw infill segment
G1 X110.07 Y100.39 E27.8760 ; Draw infill segment
G1 X110.03 Y100.40 E27.8780 ; Draw infill segment
G1 X109.97 Y100.40 E27.8800 ; Draw infill segment
G1 X109.93 Y100.39 E27.8820 ; Draw infill segment
G1 X109.88 Y100.38 E27.8840 ; Draw infill segment
G1 X109.83 Y100.36 E27.8860 ; Draw infill segment
G1 X109.79 Y100.34 E27.8880 ; Draw infill segment
G1 X109.75 Y100.31 E27.8900 ; Draw infill segment
G1 X109.71 Y100.27 E27.8921 ; Draw infill segment
G1 X109.68 Y100.24 E27.8941 ; Draw infill segment
G1 X109.65 Y100.19 E27.8961 ; Draw infill segment
G1 X109.63 Y100.15 E27.8981 ; Draw infill segment
G1 X109.61 Y100.10 E27.9001 ; Draw infill segment
G1 X109.60 Y100.05 E27.9021 ; Draw infill segment
G1 X109.60 Y100.00 E27.9041 ; Draw infill segment
G1 X109.60 Y99.95 E27.9061 ; Draw infill segment
G1 X109.61 Y99.90 E27.9081 ; Draw infill segment
G1 X109.63 Y99.85 E27.9101 ; Draw infill segment
G1 X109.65 Y99.81 E27.9121 ; Draw infill segment
G1 X109.68 Y99.76 E27.9142 ; Draw infill segment
G1 X109.71 Y99.73 E27.9162 ; Draw infill segment
G1 X109.75 Y99.69 E27.9182 ; Draw infill segment
G1 X109.79 Y99.66 E27.9202 ; Draw infill segment
G1 X109.83 Y99.64 E27.9222 ; Draw infill segment
G1 X109.88 Y99.62 E27.9242 ; Draw infill segment
G1 X109.93 Y99.61 E27.9262 ; Draw infill segment
G1 X109.97 Y99.60 E27.9282 ; Draw infill segment
G1 X110.03 Y99.60 E27.9302 ; Draw infill segment
G1 X110.07 Y99.61 E27.9322 ; Draw infill segment
G1 X110.12 Y99.62 E27.9342 ; Draw infill segment
G1 X110.17 Y99.64 E27.9363 ; Draw infill segment
G1 X110.21 Y99.66 E27.9383 ; Draw infill segment
G1 X110.25 Y99.69 E27.9403 ; Draw infill segment
G1 X110.29 Y99.73 E27.9423 ; Draw infill segment
G1 X110.32 Y99.76 E27.9443 ; Draw infill segment
G1 X110.35 Y99.81 E27.9463 ; Draw infill segment
G1 X110.37 Y99.85 E27.9483 ; Draw infill segment
G1 X110.39 Y99.90 E27.9503 ; Draw infill segment
G1 X110.40 Y99.95 E27.9523 ; Draw infill segment
G1 X110.40 Y100.00 E27.9543 ; Draw infill segment
G1 X110.80 Y100.00 F1500 ; Move to start of infill
G1 X110.79 Y100.10 E27.9584 ; Draw infill segment
G1 X110.77 Y100.20 E27.9624 ; Draw infill segment
G1 X110.74 Y100.29 E27.9664 ; Draw infill segment
G1 X110.70 Y100.39 E27.9704 ; Draw infill segment
G1 X110.65 Y100.47 E27.9744 ; Draw infill segment
G1 X110.58 Y100.55 E27.9785 ; Draw infill segment
G1 X110.51 Y100.62 E27.9825 ; Draw infill segment
G1 X110.43 Y100.68 E27.9865 ; Draw infill segment
G1 X110.34 Y100.72 E27.9905 ; Draw infill segment
G1 X110.25 Y100.76 E27.9945 ; Draw infill segment
G1 X110.15 Y100.79 E27.9985 ; Draw infill segment
G1 X110.05 Y100.80 E28.0026 ; Draw infill segment
G1 X109.95 Y100.80 E28.0066 ; Draw infill segment
G1 X109.85 Y100.79 E28.0106 ; Draw infill segment
G1 X109.75 Y100.76 E28.0146 ; Draw infill segment
G1 X109.66 Y100.72 E28.0186 ; Draw infill segment
G1 X109.57 Y100.68 E28.0227 ; Draw infill segment
G1 X109.49 Y100.62 E28.0267 ; Draw infill segment
G1 X109.42 Y100.55 E28.0307 ; Draw infill segment
G1 X109.35 Y100.47 E28.0347 ; Draw infill segment
G1 X109.30 Y100.39 E28.0387 ; Draw infill segment
G1 X109.26 Y100.29 E28.0427 ; Draw infill segment
G1 X109.23 Y100.20 E28.0468 ; Draw infill segment
G1 X109.21 Y100.10 E28.0508 ; Draw infill segment
G1 X109.20 Y100.00 E28.0548 ; Draw infill segment
G1 X109.21 Y99.90 E28.0588 ; Draw infill segment
G1 X109.23 Y99.80 E28.0628 ; Draw infill segment
G1 X109.26 Y99.71 E28.0669 ; Draw infill segment
G1 X109.30 Y99.61 E28.0709 ; Draw infill segment
G1 X109.35 Y99.53 E28.0749 ; Draw infill segment
G1 X109.42 Y99.45 E28.0789 ; Draw infill segment
G1 X109.49 Y99.38 E28.0829 ; Draw infill segment
G1 X109.57 Y99.32 E28.0870 ; Draw infill segment
G1 X109.66 Y99.28 E28.0910 ; Draw infill segment
G1 X109.75 Y99.24 E28.0950 ; Draw infill segment
G1 X109.85 Y99.21 E28.0990 ; Draw infill segment
G1 X109.95 Y99.20 E28.1030 ; Draw infill segment
G1 X110.05 Y99.20 E28.1070 ; Draw infill segment
G1 X110.15 Y99.21 E28.1111 ; Draw infill segment
G1 X110.25 Y99.24 E28.1151 ; Draw infill segment
G1 X110.34 Y99.28 E28.1191 ; Draw infill segment
G1 X110.43 Y99.32 E28.1231 ; Draw infill segment
G1 X110.51 Y99.38 E28.1271 ; Draw infill segment
G1 X110.58 Y99.45 E28.1312 ; Draw infill segment
G1 X110.65 Y99.53 E28.1352 ; Draw infill segment
G1 X110.70 Y99.61 E28.1392 ; Draw infill segment
G1 X110.74 Y99.71 E28.1432 ; Draw infill segment
G1 X110.77 Y99.80 E28.1472 ; Draw infill segment
G1 X110.79 Y99.90 E28.1513 ; Draw infill segment
G1 X110.80 Y100.00 E28.1553 ; Draw infill segment
G1 X111.20 Y100.00 F1500 ; Move to start of infill
G1 X111.19 Y100.15 E28.1613 ; Draw infill segment
G1 X111.16 Y100.30 E28.1673 ; Draw infill segment
G1 X111.12 Y100.44 E28.1734 ; Draw infill segment
G1 X111.05 Y100.58 E28.1794 ; Draw infill segment
G1 X110.97 Y100.71 E28.1854 ; Draw infill segment
G1 X110.87 Y100.82 E28.1914 ; Draw infill segment
G1 X110.76 Y100.92 E28.1975 ; Draw infill segment
G1 X110.64 Y101.01 E28.2035 ; Draw infill segment
G1 X110.51 Y101.09 E28.2095 ; Draw infill segment
G1 X110.37 Y101.14 E28.2155 ; Draw infill segment
G1 X110.22 Y101.18 E28.2216 ; Draw infill segment
G1 X110.08 Y101.20 E28.2276 ; Draw infill segment
G1 X109.92 Y101.20 E28.2336 ; Draw infill segment
G1 X109.78 Y101.18 E28.2397 ; Draw infill segment
G1 X109.63 Y101.14 E28.2457 ; Draw infill segment
G1 X109.49 Y101.09 E28.2517 ; Draw infill segment
G1 X109.36 Y101.01 E28.2577 ; Draw infill segment
G1 X109.24 Y100.92 E28.2638 ; Draw infill segment
G1 X109.13 Y100.82 E28.2698 ; Draw infill segment
G1 X109.03 Y100.71 E28.2758 ; Draw infill segment
G1 X108.95 Y100.58 E28.2819 ; Draw infill segment
G1 X108.88 Y100.44 E28.2879 ; Draw infill segment
G1 X108.84 Y100.30 E28.2939 ; Draw infill segment
G1 X108.81 Y100.15 E28.2999 ; Draw infill segment
G1 X108.80 Y100.00 E28.3060 ; Draw infill segment
G1 X108.81 Y99.85 E28.3120 ; Draw infill segment
G1 X108.84 Y99.70 E28.3180 ; Draw infill segment
G1 X108.88 Y99.56 E28.3240 ; Draw infill segment
G1 X108.95 Y99.42 E28.3301 ; Draw infill segment
G1 X109.03 Y99.29 E28.3361 ; Draw infill segment
G1 X109.13 Y99.18 E28.3421 ; Draw infill segment
G1 X109.24 Y99.08 E28.3482 ; Draw infill segment
G1 X109.36 Y98.99 E28.3542 ; Draw infill segment
G1 X109.49 Y98.91 E28.3602 ; Draw infill segment
G1 X109.63 Y98.86 E28.3662 ; Draw infill segment
G1 X109.78 Y98.82 E28.3723 ; Draw infill segment
G1 X109.92 Y98.80 E28.3783 ; Draw infill segment
G1 X110.08 Y98.80 E28.3843 ; Draw infill segment
G1 X110.22 Y98.82 E28.3904 ; Draw infill segment
G1 X110.37 Y98.86 E28.3964 ; Draw infill segment
G1 X110.51 Y98.91 E28.4024 ; Draw infill segment
G1 X110.64 Y98.99 E28.4084 ; Draw infill segment
G1 X110.76 Y99.08 E28.4145 ; Draw infill segment
G1 X110.87 Y99.18 E28.4205 ; Draw infill segment
G1 X110.97 Y99.29 E28.4265 ; Draw infill segment
G1 X111.05 Y99.42 E28.4326 ; Draw infill segment
G1 X111.12 Y99.56 E28.4386 ; Draw infill segment
G1 X111.16 Y99.70 E28.4446 ; Draw infill segment
G1 X111.19 Y99.85 E28.4506 ; Draw infill segment
G1 X111.20 Y100.00 E28.4567 ; Draw infill segment
G1 X111.60 Y100.00 F1500 ; Move to start of infill
G1 X111.59 Y100.20 E28.4647 ; Draw infill segment
G1 X111.55 Y100.40 E28.4727 ; Draw infill segment
G1 X111.49 Y100.59 E28.4808 ; Draw infill segment
G1 X111.40 Y100.77 E28.4888 ; Draw infill segment
G1 X111.29 Y100.94 E28.4968 ; Draw infill segment
G1 X111.17 Y101.10 E28.5049 ; Draw infill segment
G1 X111.02 Y101.23 E28.5129 ; Draw infill segment
G1 X110.86 Y101.35 E28.5210 ; Draw infill segment
G1 X110.68 Y101.45 E28.5290 ; Draw infill segment
G1 X110.49 Y101.52 E28.5370 ; Draw infill segment
G1 X110.30 Y101.57 E28.5451 ; Draw infill segment
G1 X110.10 Y101.60 E28.5531 ; Draw infill segment
G1 X109.90 Y101.60 E28.5611 ; Draw infill segment
G1 X109.70 Y101.57 E28.5692 ; Draw infill segment
G1 X109.51 Y101.52 E28.5772 ; Draw infill segment
G1 X109.32 Y101.45 E28.5853 ; Draw infill segment
G1 X109.14 Y101.35 E28.5933 ; Draw infill segment
G1 X108.98 Y101.23 E28.6013 ; Draw infill segment
G1 X108.83 Y101.10 E28.6094 ; Draw infill segment
G1 X108.71 Y100.94 E28.6174 ; Draw infill segment
G1 X108.60 Y100.77 E28.6254 ; Draw infill segment
G1 X108.51 Y100.59 E28.6335 ; Draw infill segment
G1 X108.45 Y100.40 E28.6415 ; Draw infill segment
G1 X108.41 Y100.20 E28.6496 ; Draw infill segment
G1 X108.40 Y100.00 E28.6576 ; Draw infill segment
G1 X108.41 Y99.80 E28.6656 ; Draw infill segment
G1 X108.45 Y99.60 E28.6737 ; Draw infill segment
G1 X108.51 Y99.41 E28.6817 ; Draw infill segment
G1 X108.60 Y99.23 E28.6897 ; Draw infill segment
G1 X108.71 Y99.06 E28.6978 ; Draw infill segment
G1 X108.83 Y98.90 E28.7058 ; Draw infill segment
G1 X108.98 Y98.77 E28.7139 ; Draw infill segment
G1 X109.14 Y98.65 E28.7219 ; Draw infill segment
G1 X109.32 Y98.55 E28.7299 ; Draw infill segment
G1 X109.51 Y98.48 E28.7380 ; Draw infill segment
G1 X109.70 Y98.43 E28.7460 ; Draw infill segment
G1 X109.90 Y98.40 E28.7540 ; Draw infill segment
G1 X110.10 Y98.40 E28.7621 ; Draw infill segment
G1 X110.30 Y98.43 E28.7701 ; Draw infill segment
G1 X110.49 Y98.48 E28.7782 ; Draw infill segment
G1 X110.68 Y98.55 E28.7862 ; Draw infill segment
G1 X110.86 Y98.65 E28.7942 ; Draw infill segment
G1 X111.02 Y98.77 E28.8023 ; Draw infill segment
G1 X111.17 Y98.90 E28.8103 ; Draw infill segment
G1 X111.29 Y99.06 E28.8183 ; Draw infill segment
G1 X111.40 Y99.23 E28.8264 ; Draw infill segment
G1 X111.49 Y99.41 E28.8344 ; Draw infill segment
G1 X111.55 Y99.60 E28.8424 ; Draw infill segment
G1 X111.59 Y99.80 E28.8505 ; Draw infill segment
G1 X111.60 Y100.00 E28.8585 ; Draw infill segment
G1 X112.00 Y100.00 F1500 ; Move to start of infill
G1 X111.98 Y100.25 E28.8686 ; Draw infill segment
G1 X111.94 Y100.50 E28.8786 ; Draw infill segment
G1 X111.86 Y100.74 E28.8887 ; Draw infill segment
G1 X111.75 Y100.96 E28.8987 ; Draw infill segment
G1 X111.62 Y101.18 E28.9088 ; Draw infill segment
G1 X111.46 Y101.37 E28.9188 ; Draw infill segment
G1 X111.27 Y101.54 E28.9288 ; Draw infill segment
G1 X111.07 Y101.69 E28.9389 ; Draw infill segment
G1 X110.85 Y101.81 E28.9489 ; Draw infill segment
G1 X110.62 Y101.90 E28.9590 ; Draw infill segment
G1 X110.37 Y101.96 E28.9690 ; Draw infill segment
G1 X110.13 Y102.00 E28.9791 ; Draw infill segment
G1 X109.87 Y102.00 E28.9891 ; Draw infill segment
G1 X109.63 Y101.96 E28.9992 ; Draw infill segment
G1 X109.38 Y101.90 E29.0092 ; Draw infill segment
G1 X109.15 Y101.81 E29.0193 ; Draw infill segment
G1 X108.93 Y101.69 E29.0293 ; Draw infill segment
G1 X108.73 Y101.54 E29.0394 ; Draw infill segment
G1 X108.54 Y101.37 E29.0494 ; Draw infill segment
G1 X108.38 Y101.18 E29.0595 ; Draw infill segment
G1 X108.25 Y100.96 E29.0695 ; Draw infill segment
G1 X108.14 Y100.74 E29.0795 ; Draw infill segment
G1 X108.06 Y100.50 E29.0896 ; Draw infill segment
G1 X108.02 Y100.25 E29.0996 ; Draw infill segment
G1 X108.00 Y100.00 E29.1097 ; Draw infill segment
G1 X108.02 Y99.75 E29.1197 ; Draw infill segment
G1 X108.06 Y99.50 E29.1298 ; Draw infill segment
G1 X108.14 Y99.26 E29.1398 ; Draw infill segment
G1 X108.25 Y99.04 E29.1499 ; Draw infill segment
G1 X108.38 Y98.82 E29.1599 ; Draw infill segment
G1 X108.54 Y98.63 E29.1700 ; Draw infill segment
G1 X108.73 Y98.46 E29.1800 ; Draw infill segment
G1 X108.93 Y98.31 E29.1901 ; Draw infill segment
G1 X109.15 Y98.19 E29.2001 ; Draw infill segment
G1 X109.38 Y98.10 E29.2101 ; Draw infill segment
G1 X109.63 Y98.04 E29.2202 ; Draw infill segment
G1 X109.87 Y98.00 E29.2302 ; Draw infill segment
G1 X110.13 Y98.00 E29.2403 ; Draw infill segment
G1 X110.37 Y98.04 E29.2503 ; Draw infill segment
G1 X110.62 Y98.10 E29.2604 ; Draw infill segment
G1 X110.85 Y98.19 E29.2704 ; Draw infill segment
G1 X111.07 Y98.31 E29.2805 ; Draw infill segment
G1 X111.27 Y98.46 E29.2905 ; Draw infill segment
G1 X111.46 Y98.63 E29.3006 ; Draw infill segment
G1 X111.62 Y98.82 E29.3106 ; Draw infill segment
G1 X111.75 Y99.04 E29.3207 ; Draw infill segment
G1 X111.86 Y99.26 E29.3307 ; Draw infill segment
G1 X111.94 Y99.50 E29.3408 ; Draw infill segment
G1 X111.98 Y99.75 E29.3508 ; Draw infill segment
G1 X112.00 Y100.00 E29.3608 ; Draw infill segment
G1 X112.40 Y100.00 F1500 ; Move to start of infill
G1 X112.38 Y100.30 E29.3729 ; Draw infill segment
G1 X112.32 Y100.60 E29.3850 ; Draw infill segment
G1 X112.23 Y100.88 E29.3970 ; Draw infill segment
G1 X112.10 Y101.16 E29.4091 ; Draw infill segment
G1 X111.94 Y101.41 E29.4211 ; Draw infill segment
G1 X111.75 Y101.64 E29.4332 ; Draw infill segment
G1 X111.53 Y101.85 E29.4452 ; Draw infill segment
G1 X111.29 Y102.03 E29.4573 ; Draw infill segment
G1 X111.02 Y102.17 E29.4693 ; Draw infill segment
G1 X110.74 Y102.28 E29.4814 ; Draw infill segment
G1 X110.45 Y102.36 E29.4935 ; Draw infill segment
G1 X110.15 Y102.40 E29.5055 ; Draw infill segment
G1 X109.85 Y102.40 E29.5176 ; Draw infill segment
G1 X109.55 Y102.36 E29.5296 ; Draw infill segment
G1 X109.26 Y102.28 E29.5417 ; Draw infill segment
G1 X108.98 Y102.17 E29.5537 ; Draw infill segment
G1 X108.71 Y102.03 E29.5658 ; Draw infill segment
G1 X108.47 Y101.85 E29.5779 ; Draw infill segment
G1 X108.25 Y101.64 E29.5899 ; Draw infill segment
G1 X108.06 Y101.41 E29.6020 ; Draw infill segment
G1 X107.90 Y101.16 E29.6140 ; Draw infill segment
G1 X107.77 Y100.88 E29.6261 ; Draw infill segment
G1 X107.68 Y100.60 E29.6381 ; Draw infill segment
G1 X107.62 Y100.30 E29.6502 ; Draw infill segment
G1 X107.60 Y100.00 E29.6622 ; Draw infill segment
G1 X107.62 Y99.70 E29.6743 ; Draw infill segment
G1 X107.68 Y99.40 E29.6864 ; Draw infill segment
G1 X107.77 Y99.12 E29.6984 ; Draw infill segment
G1 X107.90 Y98.84 E29.7105 ; Draw infill segment
G1 X108.06 Y98.59 E29.7225 ; Draw infill segment
G1 X108.25 Y98.36 E29.7346 ; Draw infill segment
G1 X108.47 Y98.15 E29.7466 ; Draw infill segment
G1 X108.71 Y97.97 E29.7587 ; Draw infill segment
G1 X108.98 Y97.83 E29.7707 ; Draw infill segment
G1 X109.26 Y97.72 E29.7828 ; Draw infill segment
G1 X109.55 Y97.64 E29.7949 ; Draw infill segment
G1 X109.85 Y97.60 E29.8069 ; Draw infill segment
G1 X110.15 Y97.60 E29.8190 ; Draw infill segment
G1 X110.45 Y97.64 E29.8310 ; Draw infill segment
G1 X110.74 Y97.72 E29.8431 ; Draw infill segment
G1 X111.02 Y97.83 E29.8551 ; Draw infill segment
G1 X111.29 Y97.97 E29.8672 ; Draw infill segment
G1 X111.53 Y98.15 E29.8792 ; Draw infill segment
G1 X111.75 Y98.36 E29.8913 ; Draw infill segment
G1 X111.94 Y98.59 E29.9034 ; Draw infill segment
G1 X112.10 Y98.84 E29.9154 ; Draw infill segment
G1 X112.23 Y99.12 E29.9275 ; Draw infill segment
G1 X112.32 Y99.40 E29.9395 ; Draw infill segment
G1 X112.38 Y99.70 E29.9516 ; Draw infill segment
G1 X112.40 Y100.00 E29.9636 ; Draw infill segment
G1 X112.80 Y100.00 F1500 ; Move to start of infill
G1 X112.78 Y100.35 E29.9777 ; Draw infill segment
G1 X112.71 Y100.70 E29.9918 ; Draw infill segment
G1 X112.60 Y101.03 E30.0058 ; Draw infill segment
G1 X112.45 Y101.35 E30.0199 ; Draw infill segment
G1 X112.27 Y101.65 E30.0340 ; Draw infill segment
G1 X112.04 Y101.92 E30.0480 ; Draw infill segment
G1 X111.78 Y102.16 E30.0621 ; Draw infill segment
G1 X111.50 Y102.36 E30.0762 ; Draw infill segment
G1 X111.19 Y102.53 E30.0902 ; Draw infill segment
G1 X110.87 Y102.66 E30.1043 ; Draw infill segment
G1 X110.52 Y102.75 E30.1184 ; Draw infill segment
G1 X110.18 Y102.79 E30.1324 ; Draw infill segment
G1 X109.82 Y102.79 E30.1465 ; Draw infill segment
G1 X109.48 Y102.75 E30.1605 ; Draw infill segment
G1 X109.13 Y102.66 E30.1746 ; Draw infill segment
G1 X108.81 Y102.53 E30.1887 ; Draw infill segment
G1 X108.50 Y102.36 E30.2027 ; Draw infill segment
G1 X108.22 Y102.16 E30.2168 ; Draw infill segment
G1 X107.96 Y101.92 E30.2309 ; Draw infill segment
G1 X107.73 Y101.65 E30.2449 ; Draw infill segment
G1 X107.55 Y101.35 E30.2590 ; Draw infill segment
G1 X107.40 Y101.03 E30.2731 ; Draw infill segment
G1 X107.29 Y100.70 E30.2871 ; Draw infill segment
G1 X107.22 Y100.35 E30.3012 ; Draw infill segment
G1 X107.20 Y100.00 E30.3153 ; Draw infill segment
G1 X107.22 Y99.65 E30.3293 ; Draw infill segment
G1 X107.29 Y99.30 E30.3434 ; Draw infill segment
G1 X107.40 Y98.97 E30.3575 ; Draw infill segment
G1 X107.55 Y98.65 E30.3715 ; Draw infill segment
G1 X107.73 Y98.35 E30.3856 ; Draw infill segment
G1 X107.96 Y98.08 E30.3997 ; Draw infill segment
G1 X108.22 Y97.84 E30.4137 ; Draw infill segment
G1 X108.50 Y97.64 E30.4278 ; Draw infill segment
G1 X108.81 Y97.47 E30.4418 ; Draw infill segment
G1 X109.13 Y97.34 E30.4559 ; Draw infill segment
G1 X109.48 Y97.25 E30.4700 ; Draw infill segment
G1 X109.82 Y97.21 E30.4840 ; Draw infill segment
G1 X110.18 Y97.21 E30.4981 ; Draw infill segment
G1 X110.52 Y97.25 E30.5122 ; Draw infill segment
G1 X110.87 Y97.34 E30.5262 ; Draw infill segment
G1 X111.19 Y97.47 E30.5403 ; Draw infill segment
G1 X111.50 Y97.64 E30.5544 ; Draw infill segment
G1 X111.78 Y97.84 E30.5684 ; Draw infill segment
G1 X112.04 Y98.08 E30.5825 ; Draw infill segment
G1 X112.27 Y98.35 E30.5966 ; Draw infill segment
G1 X112.45 Y98.65 E30.6106 ; Draw infill segment
G1 X112.60 Y98.97 E30.6247 ; Draw infill segment
G1 X112.71 Y99.30 E30.6388 ; Draw infill segment
G1 X112.78 Y99.65 E30.6528 ; Draw infill segment
G1 X112.80 Y100.00 E30.6669 ; Draw infill segment
G1 X113.20 Y100.00 F1500 ; Move to start of infill
G1 X113.17 Y100.40 E30.6830 ; Draw infill segment
G1 X113.10 Y100.80 E30.6990 ; Draw infill segment
G1 X112.98 Y101.18 E30.7151 ; Draw infill segment
G1 X112.80 Y101.54 E30.7312 ; Draw infill segment
G1 X112.59 Y101.88 E30.7473 ; Draw infill segment
G1 X112.33 Y102.19 E30.7633 ; Draw infill segment
G1 X112.04 Y102.47 E30.7794 ; Draw infill segment
G1 X111.71 Y102.70 E30.7955 ; Draw infill segment
G1 X111.36 Y102.90 E30.8116 ; Draw infill segment
G1 X110.99 Y103.04 E30.8276 ; Draw infill segment
G1 X110.60 Y103.14 E30.8437 ; Draw infill segment
G1 X110.20 Y103.19 E30.8598 ; Draw infill segment
G1 X109.80 Y103.19 E30.8759 ; Draw infill segment
G1 X109.40 Y103.14 E30.8919 ; Draw infill segment
G1 X109.01 Y103.04 E30.9080 ; Draw infill segment
G1 X108.64 Y102.90 E30.9241 ; Draw infill segment
G1 X108.29 Y102.70 E30.9402 ; Draw infill segment
G1 X107.96 Y102.47 E30.9562 ; Draw infill segment
G1 X107.67 Y102.19 E30.9723 ; Draw infill segment
G1 X107.41 Y101.88 E30.9884 ; Draw infill segment
G1 X107.20 Y101.54 E31.0045 ; Draw infill segment
G1 X107.02 Y101.18 E31.0205 ; Draw infill segment
G1 X106.90 Y100.80 E31.0366 ; Draw infill segment
G1 X106.83 Y100.40 E31.0527 ; Draw infill segment
G1 X106.80 Y100.00 E31.0687 ; Draw infill segment
G1 X106.83 Y99.60 E31.0848 ; Draw infill segment
G1 X106.90 Y99.20 E31.1009 ; Draw infill segment
G1 X107.02 Y98.82 E31.1170 ; Draw infill segment
G1 X107.20 Y98.46 E31.1330 ; Draw infill segment
G1 X107.41 Y98.12 E31.1491 ; Draw infill segment
G1 X107.67 Y97.81 E31.1652 ; Draw infill segment
G1 X107.96 Y97.53 E31.1813 ; Draw infill segment
G1 X108.29 Y97.30 E31.1973 ; Draw infill segment
G1 X108.64 Y97.10 E31.2134 ; Draw infill segment
G1 X109.01 Y96.96 E31.2295 ; Draw infill segment
G1 X109.40 Y96.86 E31.2456 ; Draw infill segment
G1 X109.80 Y96.81 E31.2616 ; Draw infill segment
G1 X110.20 Y96.81 E31.2777 ; Draw infill segment
G1 X110.60 Y96.86 E31.2938 ; Draw infill segment
G1 X110.99 Y96.96 E31.3099 ; Draw infill segment
G1 X111.36 Y97.10 E31.3259 ; Draw infill segment
G1 X111.71 Y97.30 E31.3420 ; Draw infill segment
G1 X112.04 Y97.53 E31.3581 ; Draw infill segment
G1 X112.33 Y97.81 E31.3742 ; Draw infill segment
G1 X112.59 Y98.12 E31.3902 ; Draw infill segment
G1 X112.80 Y98.46 E31.4063 ; Draw infill segment
G1 X112.98 Y98.82 E31.4224 ; Draw infill segment
G1 X113.10 Y99.20 E31.4385 ; Draw infill segment
G1 X113.17 Y99.60 E31.4545 ; Draw infill segment
G1 X113.20 Y100.00 E31.4706 ; Draw infill segment
; Layer 8
G1 Z1.60 F300 ; Move to layer height
G1 X113.50 Y100.00 F1500 ; Move to start of layer
G1 X113.50 Y100.00 F1500 ; Move to start of circle
G1 X113.47 Y100.44 E31.4882 F1500 ; Draw circle segment
G1 X113.39 Y100.87 E31.5058 F1500 ; Draw circle segment
G1 X113.25 Y101.29 E31.5234 F1500 ; Draw circle segment
G1 X113.07 Y101.69 E31.5409 F1500 ; Draw circle segment
G1 X112.83 Y102.06 E31.5585 F1500 ; Draw circle segment
G1 X112.55 Y102.40 E31.5761 F1500 ; Draw circle segment
G1 X112.23 Y102.70 E31.5937 F1500 ; Draw circle segment
G1 X111.88 Y102.96 E31.6113 F1500 ; Draw circle segment
G1 X111.49 Y103.17 E31.6288 F1500 ; Draw circle segment
G1 X111.08 Y103.33 E31.6464 F1500 ; Draw circle segment
G1 X110.66 Y103.44 E31.6640 F1500 ; Draw circle segment
G1 X110.22 Y103.49 E31.6816 F1500 ; Draw circle segment
G1 X109.78 Y103.49 E31.6992 F1500 ; Draw circle segment
G1 X109.34 Y103.44 E31.7167 F1500 ; Draw circle segment
G1 X108.92 Y103.33 E31.7343 F1500 ; Draw circle segment
G1 X108.51 Y103.17 E31.7519 F1500 ; Draw circle segment
G1 X108.12 Y102.96 E31.7695 F1500 ; Draw circle segment
G1 X107.77 Y102.70 E31.7871 F1500 ; Draw circle segment
G1 X107.45 Y102.40 E31.8047 F1500 ; Draw circle segment
G1 X107.17 Y102.06 E31.8222 F1500 ; Draw circle segment
G1 X106.93 Y101.69 E31.8398 F1500 ; Draw circle segment
G1 X106.75 Y101.29 E31.8574 F1500 ; Draw circle segment
G1 X106.61 Y100.87 E31.8750 F1500 ; Draw circle segment
G1 X106.53 Y100.44 E31.8926 F1500 ; Draw circle segment
G1 X106.50 Y100.00 E31.9101 F1500 ; Draw circle segment
G1 X106.53 Y99.56 E31.9277 F1500 ; Draw circle segment
G1 X106.61 Y99.13 E31.9453 F1500 ; Draw circle segment
G1 X106.75 Y98.71 E31.9629 F1500 ; Draw circle segment
G1 X106.93 Y98.31 E31.9805 F1500 ; Draw circle segment
G1 X107.17 Y97.94 E31.9980 F1500 ; Draw circle segment
G1 X107.45 Y97.60 E32.0156 F1500 ; Draw circle segment
G1 X107.77 Y97.30 E32.0332 F1500 ; Draw circle segment
G1 X108.12 Y97.04 E32.0508 F1500 ; Draw circle segment
G1 X108.51 Y96.83 E32.0684 F1500 ; Draw circle segment
G1 X108.92 Y96.67 E32.0860 F1500 ; Draw circle segment
G1 X109.34 Y96.56 E32.1035 F1500 ; Draw circle segment
G1 X109.78 Y96.51 E32.1211 F1500 ; Draw circle segment
G1 X110.22 Y96.51 E32.1387 F1500 ; Draw circle segment
G1 X110.66 Y96.56 E32.1563 F1500 ; Draw circle segment
G1 X111.08 Y96.67 E32.1739 F1500 ; Draw circle segment
G1 X111.49 Y96.83 E32.1914 F1500 ; Draw circle segment
G1 X111.88 Y97.04 E32.2090 F1500 ; Draw circle segment
G1 X112.23 Y97.30 E32.2266 F1500 ; Draw circle segment
G1 X112.55 Y97.60 E32.2442 F1500 ; Draw circle segment
G1 X112.83 Y97.94 E32.2618 F1500 ; Draw circle segment
G1 X113.07 Y98.31 E32.2794 F1500 ; Draw circle segment
G1 X113.25 Y98.71 E32.2969 F1500 ; Draw circle segment
G1 X113.39 Y99.13 E32.3145 F1500 ; Draw circle segment
G1 X113.47 Y99.56 E32.3321 F1500 ; Draw circle segment
G1 X113.50 Y100.00 E32.3497 F1500 ; Draw circle segment
G1 X110.40 Y100.00 F1500 ; Move to start of infill
G1 X110.40 Y100.05 E32.3517 ; Draw infill segment
G1 X110.39 Y100.10 E32.3537 ; Draw infill segment
G1 X110.37 Y100.15 E32.3557 ; Draw infill segment
G1 X110.35 Y100.19 E32.3577 ; Draw infill segment
G1 X110.32 Y100.24 E32.3597 ; Draw infill segment
G1 X110.29 Y100.27 E32.3617 ; Draw infill segment
G1 X110.25 Y100.31 E32.3637 ; Draw infill segment
G1 X110.21 Y100.34 E32.3658 ; Draw infill segment
G1 X110.17 Y100.36 E32.3678 ; Draw infill segment
G1 X110.12 Y100.38 E32.3698 ; Draw infill segment
G1 X110.07 Y100.39 E32.3718 ; Draw infill segment
G1 X110.03 Y100.40 E32.3738 ; Draw infill segment
G1 X109.97 Y100.40 E32.3758 ; Draw infill segment
G1 X109.93 Y100.39 E32.3778 ; Draw infill segment
G1 X109.88 Y100.38 E32.3798 ; Draw infill segment
G1 X109.83 Y100.36 E32.3818 ; Draw infill segment
G1 X109.79 Y100.34 E32.3838 ; Draw infill segment
G1 X109.75 Y100.31 E32.3858 ; Draw infill segment
G1 X109.71 Y100.27 E32.3879 ; Draw infill segment
G1 X109.68 Y100.24 E32.3899 ; Draw infill segment
G1 X109.65 Y100.19 E32.3919 ; Draw infill segment
G1 X109.63 Y100.15 E32.3939 ; Draw infill segment
G1 X109.61 Y100.10 E32.3959 ; Draw infill segment
G1 X109.60 Y100.05 E32.3979 ; Draw infill segment
G1 X109.60 Y100.00 E32.3999 ; Draw infill segment
G1 X109.60 Y99.95 E32.4019 ; Draw infill segment
G1 X109.61 Y99.90 E32.4039 ; Draw infill segment
G1 X109.63 Y99.85 E32.4059 ; Draw infill segment
G1 X109.65 Y99.81 E32.4079 ; Draw infill segment
G1 X109.68 Y99.76 E32.4100 ; Draw infill segment
G1 X109.71 Y99.73 E32.4120 ; Draw infill segment
G1 X109.75 Y99.69 E32.4140 ; Draw infill segment
G1 X109.79 Y99.66 E32.4160 ; Draw infill segment
G1 X109.83 Y99.64 E32.4180 ; Draw infill segment
G1 X109.88 Y99.62 E32.4200 ; Draw infill segment
G1 X109.93 Y99.61 E32.4220 ; Draw infill segment
G1 X109.97 Y99.60 E32.4240 ; Draw infill segment
G1 X110.03 Y99.60 E32.4260 ; Draw infill segment
G1 X110.07 Y99.61 E32.4280 ; Draw infill segment
G1 X110.12 Y99.62 E32.4300 ; Draw infill segment
G1 X110.17 Y99.64 E32.4321 ; Draw infill segment
G1 X110.21 Y99.66 E32.4341 ; Draw infill segment
G1 X110.25 Y99.69 E32.4361 ; Draw infill segment
G1 X110.29 Y99.73 E32.4381 ; Draw infill segment
G1 X110.32 Y99.76 E32.4401 ; Draw infill segment
G1 X110.35 Y99.81 E32.4421 ; Draw infill segment
G1 X110.37 Y99.85 E32.4441 ; Draw infill segment
G1 X110.39 Y99.90 E32.4461 ; Draw infill segment
G1 X110.40 Y99.95 E32.4481 ; Draw infill segment
G1 X110.40 Y100.00 E32.4501 ; Draw infill segment
G1 X110.80 Y100.00 F1500 ; Move to start of infill
G1 X110.79 Y100.10 E32.4542 ; Draw infill segment
G1 X110.77 Y100.20 E32.4582 ; Draw infill segment
G1 X110.74 Y100.29 E32.4622 ; Draw infill segment
G1 X110.70 Y100.39 E32.4662 ; Draw infill segment
G1 X110.65 Y100.47 E32.4702 ; Draw infill segment
G1 X110.58 Y100.55 E32.4743 ; Draw infill segment
G1 X110.51 Y100.62 E32.4783 ; Draw infill segment
G1 X110.43 Y100.68 E32.4823 ; Draw infill segment
G1 X110.34 Y100.72 E32.4863 ; Draw infill segment
G1 X110.25 Y100.76 E32.4903 ; Draw infill segment
G1 X110.15 Y100.79 E32.4943 ; Draw infill segment
G1 X110.05 Y100.80 E32.4984 ; Draw infill segment
G1 X109.95 Y100.80 E32.5024 ; Draw infill segment
G1 X109.85 Y100.79 E32.5064 ; Draw infill segment
G1 X109.75 Y100.76 E32.5104 ; Draw infill segment
G1 X109.66 Y100.72 E32.5144 ; Draw infill segment
G1 X109.57 Y100.68 E32.5185 ; Draw infill segment
G1 X109.49 Y100.62 E32.5225 ; Draw infill segment
G1 X109.42 Y100.55 E32.5265 ; Draw infill segment
G1 X109.35 Y100.47 E32.5305 ; Draw infill segment
G1 X109.30 Y100.39 E32.5345 ; Draw infill segment
G1 X109.26 Y100.29 E32.5385 ; Draw infill segment
G1 X109.23 Y100.20 E32.5426 ; Draw infill segment
G1 X109.21 Y100.10 E32.5466 ; Draw infill segment
G1 X109.20 Y100.00 E32.5506 ; Draw infill segment
G1 X109.21 Y99.90 E32.5546 ; Draw infill segment
G1 X109.23 Y99.80 E32.5586 ; Draw infill segment
G1 X109.26 Y99.71 E32.5627 ; Draw infill segment
G1 X109.30 Y99.61 E32.5667 ; Draw infill segment
G1 X109.35 Y99.53 E32.5707 ; Draw infill segment
G1 X109.42 Y99.45 E32.5747 ; Draw infill segment
G1 X109.49 Y99.38 E32.5787 ; Draw infill segment
G1 X109.57 Y99.32 E32.5828 ; Draw infill segment
G1 X109.66 Y99.28 E32.5868 ; Draw infill segment
G1 X109.75 Y99.24 E32.5908 ; Draw infill segment
G1 X109.85 Y99.21 E32.5948 ; Draw infill segment
G1 X109.95 Y99.20 E32.5988 ; Draw infill segment
G1 X110.05 Y99.20 E32.6028 ; Draw infill segment
G1 X110.15 Y99.21 E32.6069 ; Draw infill segment
G1 X110.25 Y99.24 E32.6109 ; Draw infill segment
G1 X110.34 Y99.28 E32.6149 ; Draw infill segment
G1 X110.43 Y99.32 E32.6189 ; Draw infill segment
G1 X110.51 Y99.38 E32.6229 ; Draw infill segment
G1 X110.58 Y99.45 E32.6270 ; Draw infill segment
G1 X110.65 Y99.53 E32.6310 ; Draw infill segment
G1 X110.70 Y99.61 E32.6350 ; Draw infill segment
G1 X110.74 Y99.71 E32.6390 ; Draw infill segment
G1 X110.77 Y99.80 E32.6430 ; Draw infill segment
G1 X110.79 Y99.90 E32.6471 ; Draw infill segment
G1 X110.80 Y100.00 E32.6511 ; Draw infill segment
G1 X111.20 Y100.00 F1500 ; Move to start of infill
G1 X111.19 Y100.15 E32.6571 ; Draw infill segment
G1 X111.16 Y100.30 E32.6631 ; Draw infill segment
G1 X111.12 Y100.44 E32.6692 ; Draw infill segment
G1 X111.05 Y100.58 E32.6752 ; Draw infill segment
G1 X110.97 Y100.71 E32.6812 ; Draw infill segment
G1 X110.87 Y100.82 E32.6872 ; Draw infill segment
G1 X110.76 Y100.92 E32.6933 ; Draw infill segment
G1 X110.64 Y101.01 E32.6993 ; Draw infill segment
G1 X110.51 Y101.09 E32.7053 ; Draw infill segment
G1 X110.37 Y101.14 E32.7113 ; Draw infill segment
G1 X110.22 Y101.18 E32.7174 ; Draw infill segment
G1 X110.08 Y101.20 E32.7234 ; Draw infill segment
G1 X109.92 Y101.20 E32.7294 ; Draw infill segment
G1 X109.78 Y101.18 E32.7355 ; Draw infill segment
G1 X109.63 Y101.14 E32.7415 ; Draw infill segment
G1 X109.49 Y101.09 E32.7475 ; Draw infill segment
G1 X109.36 Y101.01 E32.7535 ; Draw infill segment
G1 X109.24 Y100.92 E32.7596 ; Draw infill segment
G1 X109.13 Y100.82 E32.7656 ; Draw infill segment
G1 X109.03 Y100.71 E32.7716 ; Draw infill segment
G1 X108.95 Y100.58 E32.7777 ; Draw infill segment
G1 X108.88 Y100.44 E32.7837 ; Draw infill segment
G1 X108.84 Y100.30 E32.7897 ; Draw infill segment
G1 X108.81 Y100.15 E32.7957 ; Draw infill segment
G1 X108.80 Y100.00 E32.8018 ; Draw infill segment
G1 X108.81 Y99.85 E32.8078 ; Draw infill segment
G1 X108.84 Y99.70 E32.8138 ; Draw infill segment
G1 X108.88 Y99.56 E32.8199 ; Draw infill segment
G1 X108.95 Y99.42 E32.8259 ; Draw infill segment
G1 X109.03 Y99.29 E32.8319 ; Draw infill segment
G1 X109.13 Y99.18 E32.8379 ; Draw infill segment
G1 X109.24 Y99.08 E32.8440 ; Draw infill segment
G1 X109.36 Y98.99 E32.8500 ; Draw infill segment
G1 X109.49 Y98.91 E32.8560 ; Draw infill segment
G1 X109.63 Y98.86 E32.8620 ; Draw infill segment
G1 X109.78 Y98.82 E32.8681 ; Draw infill segment
G1 X109.92 Y98.80 E32.8741 ; Draw infill segment
G1 X110.08 Y98.80 E32.8801 ; Draw infill segment
G1 X110.22 Y98.82 E32.8862 ; Draw infill segment
G1 X110.37 Y98.86 E32.8922 ; Draw infill segment
G1 X110.51 Y98.91 E32.8982 ; Draw infill segment
G1 X110.64 Y98.99 E32.9042 ; Draw infill segment
G1 X110.76 Y99.08 E32.9103 ; Draw infill segment
G1 X110.87 Y99.18 E32.9163 ; Draw infill segment
G1 X110.97 Y99.29 E32.9223 ; Draw infill segment
G1 X111.05 Y99.42 E32.9284 ; Draw infill segment
G1 X111.12 Y99.56 E32.9344 ; Draw infill segment
G1 X111.16 Y99.70 E32.9404 ; Draw infill segment
G1 X111.19 Y99.85 E32.9464 ; Draw infill segment
G1 X111.20 Y100.00 E32.9525 ; Draw infill segment
G1 X111.60 Y100.00 F1500 ; Move to start of infill
G1 X111.59 Y100.20 E32.9605 ; Draw infill segment
G1 X111.55 Y100.40 E32.9685 ; Draw infill segment
G1 X111.49 Y100.59 E32.9766 ; Draw infill segment
G1 X111.40 Y100.77 E32.9846 ; Draw infill segment
G1 X111.29 Y100.94 E32.9927 ; Draw infill segment
G1 X111.17 Y101.10 E33.0007 ; Draw infill segment
G1 X111.02 Y101.23 E33.0087 ; Draw infill segment
G1 X110.86 Y101.35 E33.0168 ; Draw infill segment
G1 X110.68 Y101.45 E33.0248 ; Draw infill segment
G1 X110.49 Y101.52 E33.0328 ; Draw infill segment
G1 X110.30 Y101.57 E33.0409 ; Draw infill segment
G1 X110.10 Y101.60 E33.0489 ; Draw infill segment
G1 X109.90 Y101.60 E33.0569 ; Draw infill segment
G1 X109.70 Y101.57 E33.0650 ; Draw infill segment
G1 X109.51 Y101.52 E33.0730 ; Draw infill segment
G1 X109.32 Y101.45 E33.0811 ; Draw infill segment
G1 X109.14 Y101.35 E33.0891 ; Draw infill segment
G1 X108.98 Y101.23 E33.0971 ; Draw infill segment
G1 X108.83 Y101.10 E33.1052 ; Draw infill segment
G1 X108.71 Y100.94 E33.1132 ; Draw infill segment
G1 X108.60 Y100.77 E33.1212 ; Draw infill segment
G1 X108.51 Y100.59 E33.1293 ; Draw infill segment
G1 X108.45 Y100.40 E33.1373 ; Draw infill segment
G1 X108.41 Y100.20 E33.1454 ; Draw infill segment
G1 X108.40 Y100.00 E33.1534 ; Draw infill segment
G1 X108.41 Y99.80 E33.1614 ; Draw infill segment
G1 X108.45 Y99.60 E33.1695 ; Draw infill segment
G1 X108.51 Y99.41 E33.1775 ; Draw infill segment
G1 X108.60 Y99.23 E33.1855 ; Draw infill segment
G1 X108.71 Y99.06 E33.1936 ; Draw infill segment
G1 X108.83 Y98.90 E33.2016 ; Draw infill segment
G1 X108.98 Y98.77 E33.2097 ; Draw infill segment
G1 X109.14 Y98.65 E33.2177 ; Draw infill segment
G1 X109.32 Y98.55 E33.2257 ; Draw infill segment
G1 X109.51 Y98.48 E33.2338 ; Draw infill segment
G1 X109.70 Y98.43 E33.2418 ; Draw infill segment
G1 X109.90 Y98.40 E33.2498 ; Draw infill segment
G1 X110.10 Y98.40 E33.2579 ; Draw infill segment
G1 X110.30 Y98.43 E33.2659 ; Draw infill segment
G1 X110.49 Y98.48 E33.2740 ; Draw infill segment
G1 X110.68 Y98.55 E33.2820 ; Draw infill segment
G1 X110.86 Y98.65 E33.2900 ; Draw infill segment
G1 X111.02 Y98.77 E33.2981 ; Draw infill segment
G1 X111.17 Y98.90 E33.3061 ; Draw infill segment
G1 X111.29 Y99.06 E33.3141 ; Draw infill segment
G1 X111.40 Y99.23 E33.3222 ; Draw infill segment
G1 X111.49 Y99.41 E33.3302 ; Draw infill segment
G1 X111.55 Y99.60 E33.3382 ; Draw infill segment
G1 X111.59 Y99.80 E33.3463 ; Draw infill segment
G1 X111.60 Y100.00 E33.3543 ; Draw infill segment
G1 X112.00 Y100.00 F1500 ; Move to start of infill
G1 X111.98 Y100.25 E33.3644 ; Draw infill segment
G1 X111.94 Y100.50 E33.3744 ; Draw infill segment
G1 X111.86 Y100.74 E33.3845 ; Draw infill segment
G1 X111.75 Y100.96 E33.3945 ; Draw infill segment
G1 X111.62 Y101.18 E33.4046 ; Draw infill segment
G1 X111.46 Y101.37 E33.4146 ; Draw infill segment
G1 X111.27 Y101.54 E33.4246 ; Draw infill segment
G1 X111.07 Y101.69 E33.4347 ; Draw infill segment
G1 X110.85 Y101.81 E33.4447 ; Draw infill segment
G1 X110.62 Y101.90 E33.4548 ; Draw infill segment
G1 X110.37 Y101.96 E33.4648 ; Draw infill segment
G1 X110.13 Y102.00 E33.4749 ; Draw infill segment
G1 X109.87 Y102.00 E33.4849 ; Draw infill segment
G1 X109.63 Y101.96 E33.4950 ; Draw infill segment
G1 X109.38 Y101.90 E33.5050 ; Draw infill segment
G1 X109.15 Y101.81 E33.5151 ; Draw infill segment
G1 X108.93 Y101.69 E33.5251 ; Draw infill segment
G1 X108.73 Y101.54 E33.5352 ; Draw infill segment
G1 X108.54 Y101.37 E33.5452 ; Draw infill segment
G1 X108.38 Y101.18 E33.5553 ; Draw infill segment
G1 X108.25 Y100.96 E33.5653 ; Draw infill segment
G1 X108.14 Y100.74 E33.5753 ; Draw infill segment
G1 X108.06 Y100.50 E33.5854 ; Draw infill segment
G1 X108.02 Y100.25 E33.5954 ; Draw infill segment
G1 X108.00 Y100.00 E33.6055 ; Draw infill segment
G1 X108.02 Y99.75 E33.6155 ; Draw infill segment
G1 X108.06 Y99.50 E33.6256 ; Draw infill segment
G1 X108.14 Y99.26 E33.6356 ; Draw infill segment
G1 X108.25 Y99.04 E33.6457 ; Draw infill segment
G1 X108.38 Y98.82 E33.6557 ; Draw infill segment
G1 X108.54 Y98.63 E33.6658 ; Draw infill segment
G1 X108.73 Y98.46 E33.6758 ; Draw infill segment
G1 X108.93 Y98.31 E33.6859 ; Draw infill segment
G1 X109.15 Y98.19 E33.6959 ; Draw infill segment
G1 X109.38 Y98.10 E33.7060 ; Draw infill segment
G1 X109.63 Y98.04 E33.7160 ; Draw infill segment
G1 X109.87 Y98.00 E33.7260 ; Draw infill segment
G1 X110.13 Y98.00 E33.7361 ; Draw infill segment
G1 X110.37 Y98.04 E33.7461 ; Draw infill segment
G1 X110.62 Y98.10 E33.7562 ; Draw infill segment
G1 X110.85 Y98.19 E33.7662 ; Draw infill segment
G1 X111.07 Y98.31 E33.7763 ; Draw infill segment
G1 X111.27 Y98.46 E33.7863 ; Draw infill segment
G1 X111.46 Y98.63 E33.7964 ; Draw infill segment
G1 X111.62 Y98.82 E33.8064 ; Draw infill segment
G1 X111.75 Y99.04 E33.8165 ; Draw infill segment
G1 X111.86 Y99.26 E33.8265 ; Draw infill segment
G1 X111.94 Y99.50 E33.8366 ; Draw infill segment
G1 X111.98 Y99.75 E33.8466 ; Draw infill segment
G1 X112.00 Y100.00 E33.8566 ; Draw infill segment
G1 X112.40 Y100.00 F1500 ; Move to start of infill
G1 X112.38 Y100.30 E33.8687 ; Draw infill segment
G1 X112.32 Y100.60 E33.8808 ; Draw infill segment
G1 X112.23 Y100.88 E33.8928 ; Draw infill segment
G1 X112.10 Y101.16 E33.9049 ; Draw infill segment
G1 X111.94 Y101.41 E33.9169 ; Draw infill segment
G1 X111.75 Y101.64 E33.9290 ; Draw infill segment
G1 X111.53 Y101.85 E33.9410 ; Draw infill segment
G1 X111.29 Y102.03 E33.9531 ; Draw infill segment
G1 X111.02 Y102.17 E33.9652 ; Draw infill segment
G1 X110.74 Y102.28 E33.9772 ; Draw infill segment
G1 X110.45 Y102.36 E33.9893 ; Draw infill segment
G1 X110.15 Y102.40 E34.0013 ; Draw infill segment
G1 X109.85 Y102.40 E34.0134 ; Draw infill segment
G1 X109.55 Y102.36 E34.0254 ; Draw infill segment
G1 X109.26 Y102.28 E34.0375 ; Draw infill segment
G1 X108.98 Y102.17 E34.0495 ; Draw infill segment
G1 X108.71 Y102.03 E34.0616 ; Draw infill segment
G1 X108.47 Y101.85 E34.0737 ; Draw infill segment
G1 X108.25 Y101.64 E34.0857 ; Draw infill segment
G1 X108.06 Y101.41 E34.0978 ; Draw infill segment
G1 X107.90 Y101.16 E34.1098 ; Draw infill segment
G1 X107.77 Y100.88 E34.1219 ; Draw infill segment
G1 X107.68 Y100.60 E34.1339 ; Draw infill segment
G1 X107.62 Y100.30 E34.1460 ; Draw infill segment
G1 X107.60 Y100.00 E34.1580 ; Draw infill segment
G1 X107.62 Y99.70 E34.1701 ; Draw infill segment
G1 X107.68 Y99.40 E34.1822 ; Draw infill segment
G1 X107.77 Y99.12 E34.1942 ; Draw infill segment
G1 X107.90 Y98.84 E34.2063 ; Draw infill segment
G1 X108.06 Y98.59 E34.2183 ; Draw infill segment
G1 X108.25 Y98.36 E34.2304 ; Draw infill segment
G1 X108.47 Y98.15 E34.2424 ; Draw infill segment
G1 X108.71 Y97.97 E34.2545 ; Draw infill segment
G1 X108.98 Y97.83 E34.2665 ; Draw infill segment
G1 X109.26 Y97.72 E34.2786 ; Draw infill segment
G1 X109.55 Y97.64 E34.2907 ; Draw infill segment
G1 X109.85 Y97.60 E34.3027 ; Draw infill segment
G1 X110.15 Y97.60 E34.3148 ; Draw infill segment
G1 X110.45 Y97.64 E34.3268 ; Draw infill segment
G1 X110.74 Y97.72 E34.3389 ; Draw infill segment
G1 X111.02 Y97.83 E34.3509 ; Draw infill segment
G1 X111.29 Y97.97 E34.3630 ; Draw infill segment
G1 X111.53 Y98.15 E34.3750 ; Draw infill segment
G1 X111.75 Y98.36 E34.3871 ; Draw infill segment
G1 X111.94 Y98.59 E34.3992 ; Draw infill segment
G1 X112.10 Y98.84 E34.4112 ; Draw infill segment
G1 X112.23 Y99.12 E34.4233 ; Draw infill segment
G1 X112.32 Y99.40 E34.4353 ; Draw infill segment
G1 X112.38 Y99.70 E34.4474 ; Draw infill segment
G1 X112.40 Y100.00 E34.4594 ; Draw infill segment
G1 X112.80 Y100.00 F1500 ; Move to start of infill
G1 X112.78 Y100.35 E34.4735 ; Draw infill segment
G1 X112.71 Y100.70 E34.4876 ; Draw infill segment
G1 X112.60 Y101.03 E34.5016 ; Draw infill segment
G1 X112.45 Y101.35 E34.5157 ; Draw infill segment
G1 X112.27 Y101.65 E34.5298 ; Draw infill segment
G1 X112.04 Y101.92 E34.5438 ; Draw infill segment
G1 X111.78 Y102.16 E34.5579 ; Draw infill segment
G1 X111.50 Y102.36 E34.5720 ; Draw infill segment
G1 X111.19 Y102.53 E34.5860 ; Draw infill segment
G1 X110.87 Y102.66 E34.6001 ; Draw infill segment
G1 X110.52 Y102.75 E34.6142 ; Draw infill segment
G1 X110.18 Y102.79 E34.6282 ; Draw infill segment
G1 X109.82 Y102.79 E34.6423 ; Draw infill segment
G1 X109.48 Y102.75 E34.6563 ; Draw infill segment
G1 X109.13 Y102.66 E34.6704 ; Draw infill segment
G1 X108.81 Y102.53 E34.6845 ; Draw infill segment
G1 X108.50 Y102.36 E34.6985 ; Draw infill segment
G1 X108.22 Y102.16 E34.7126 ; Draw infill segment
G1 X107.96 Y101.92 E34.7267 ; Draw infill segment
G1 X107.73 Y101.65 E34.7407 ; Draw infill segment
G1 X107.55 Y101.35 E34.7548 ; Draw infill segment
G1 X107.40 Y101.03 E34.7689 ; Draw infill segment
G1 X107.29 Y100.70 E34.7829 ; Draw infill segment
G1 X107.22 Y100.35 E34.7970 ; Draw infill segment
G1 X107.20 Y100.00 E34.8111 ; Draw infill segment
G1 X107.22 Y99.65 E34.8251 ; Draw infill segment
G1 X107.29 Y99.30 E34.8392 ; Draw infill segment
G1 X107.40 Y98.97 E34.8533 ; Draw infill segment
G1 X107.55 Y98.65 E34.8673 ; Draw infill segment
G1 X107.73 Y98.35 E34.8814 ; Draw infill segment
G1 X107.96 Y98.08 E34.8955 ; Draw infill segment
G1 X108.22 Y97.84 E34.9095 ; Draw infill segment
G1 X108.50 Y97.64 E34.9236 ; Draw infill segment
G1 X108.81 Y97.47 E34.9376 ; Draw infill segment
G1 X109.13 Y97.34 E34.9517 ; Draw infill segment
G1 X109.48 Y97.25 E34.9658 ; Draw infill segment
G1 X109.82 Y97.21 E34.9798 ; Draw infill segment
G1 X110.18 Y97.21 E34.9939 ; Draw infill segment
G1 X110.52 Y97.25 E35.0080 ; Draw infill segment
G1 X110.87 Y97.34 E35.0220 ; Draw infill segment
G1 X111.19 Y97.47 E35.0361 ; Draw infill segment
G1 X111.50 Y97.64 E35.0502 ; Draw infill segment
G1 X111.78 Y97.84 E35.0642 ; Draw infill segment
G1 X112.04 Y98.08 E35.0783 ; Draw infill segment
G1 X112.27 Y98.35 E35.0924 ; Draw infill segment
G1 X112.45 Y98.65 E35.1064 ; Draw infill segment
G1 X112.60 Y98.97 E35.1205 ; Draw infill segment
G1 X112.71 Y99.30 E35.1346 ; Draw infill segment
G1 X112.78 Y99.65 E35.1486 ; Draw infill segment
G1 X112.80 Y100.00 E35.1627 ; Draw infill segment
G1 X113.20 Y100.00 F1500 ; Move to start of infill
G1 X113.17 Y100.40 E35.1788 ; Draw infill segment
G1 X113.10 Y100.80 E35.1948 ; Draw infill segment
G1 X112.98 Y101.18 E35.2109 ; Draw infill segment
G1 X112.80 Y101.54 E35.2270 ; Draw infill segment
G1 X112.59 Y101.88 E35.2431 ; Draw infill segment
G1 X112.33 Y102.19 E35.2591 ; Draw infill segment
G1 X112.04 Y102.47 E35.2752 ; Draw infill segment
G1 X111.71 Y102.70 E35.2913 ; Draw infill segment
G1 X111.36 Y102.90 E35.3074 ; Draw infill segment
G1 X110.99 Y103.04 E35.3234 ; Draw infill segment
G1 X110.60 Y103.14 E35.3395 ; Draw infill segment
G1 X110.20 Y103.19 E35.3556 ; Draw infill segment
G1 X109.80 Y103.19 E35.3717 ; Draw infill segment
G1 X109.40 Y103.14 E35.3877 ; Draw infill segment
G1 X109.01 Y103.04 E35.4038 ; Draw infill segment
G1 X108.64 Y102.90 E35.4199 ; Draw infill segment
G1 X108.29 Y102.70 E35.4360 ; Draw infill segment
G1 X107.96 Y102.47 E35.4520 ; Draw infill segment
G1 X107.67 Y102.19 E35.4681 ; Draw infill segment
G1 X107.41 Y101.88 E35.4842 ; Draw infill segment
G1 X107.20 Y101.54 E35.5003 ; Draw infill segment
G1 X107.02 Y101.18 E35.5163 ; Draw infill segment
G1 X106.90 Y100.80 E35.5324 ; Draw infill segment
G1 X106.83 Y100.40 E35.5485 ; Draw infill segment
G1 X106.80 Y100.00 E35.5646 ; Draw infill segment
G1 X106.83 Y99.60 E35.5806 ; Draw infill segment
G1 X106.90 Y99.20 E35.5967 ; Draw infill segment
G1 X107.02 Y98.82 E35.6128 ; Draw infill segment
G1 X107.20 Y98.46 E35.6288 ; Draw infill segment
G1 X107.41 Y98.12 E35.6449 ; Draw infill segment
G1 X107.67 Y97.81 E35.6610 ; Draw infill segment
G1 X107.96 Y97.53 E35.6771 ; Draw infill segment
G1 X108.29 Y97.30 E35.6931 ; Draw infill segment
G1 X108.64 Y97.10 E35.7092 ; Draw infill segment
G1 X109.01 Y96.96 E35.7253 ; Draw infill segment
G1 X109.40 Y96.86 E35.7414 ; Draw infill segment
G1 X109.80 Y96.81 E35.7574 ; Draw infill segment
G1 X110.20 Y96.81 E35.7735 ; Draw infill segment
G1 X110.60 Y96.86 E35.7896 ; Draw infill segment
G1 X110.99 Y96.96 E35.8057 ; Draw infill segment
G1 X111.36 Y97.10 E35.8217 ; Draw infill segment
G1 X111.71 Y97.30 E35.8378 ; Draw infill segment
G1 X112.04 Y97.53 E35.8539 ; Draw infill segment
G1 X112.33 Y97.81 E35.8700 ; Draw infill segment
G1 X112.59 Y98.12 E35.8860 ; Draw infill segment
G1 X112.80 Y98.46 E35.9021 ; Draw infill segment
G1 X112.98 Y98.82 E35.9182 ; Draw infill segment
G1 X113.10 Y99.20 E35.9343 ; Draw infill segment
G1 X113.17 Y99.60 E35.9503 ; Draw infill segment
G1 X113.20 Y100.00 E35.9664 ; Draw infill segment
; Layer 9
G1 Z1.80 F300 ; Move to layer height
G1 X113.50 Y100.00 F1500 ; Move to start of layer
G1 X113.50 Y100.00 F1500 ; Move to start of circle
G1 X113.47 Y100.44 E35.9840 F1500 ; Draw circle segment
G1 X113.39 Y100.87 E36.0016 F1500 ; Draw circle segment
G1 X113.25 Y101.29 E36.0192 F1500 ; Draw circle segment
G1 X113.07 Y101.69 E36.0367 F1500 ; Draw circle segment
G1 X112.83 Y102.06 E36.0543 F1500 ; Draw circle segment
G1 X112.55 Y102.40 E36.0719 F1500 ; Draw circle segment
G1 X112.23 Y102.70 E36.0895 F1500 ; Draw circle segment
G1 X111.88 Y102.96 E36.1071 F1500 ; Draw circle segment
G1 X111.49 Y103.17 E36.1246 F1500 ; Draw circle segment
G1 X111.08 Y103.33 E36.1422 F1500 ; Draw circle segment
G1 X110.66 Y103.44 E36.1598 F1500 ; Draw circle segment
G1 X110.22 Y103.49 E36.1774 F1500 ; Draw circle segment
G1 X109.78 Y103.49 E36.1950 F1500 ; Draw circle segment
G1 X109.34 Y103.44 E36.2125 F1500 ; Draw circle segment
G1 X108.92 Y103.33 E36.2301 F1500 ; Draw circle segment
G1 X108.51 Y103.17 E36.2477 F1500 ; Draw circle segment
G1 X108.12 Y102.96 E36.2653 F1500 ; Draw circle segment
G1 X107.77 Y102.70 E36.2829 F1500 ; Draw circle segment
G1 X107.45 Y102.40 E36.3005 F1500 ; Draw circle segment
G1 X107.17 Y102.06 E36.3180 F1500 ; Draw circle segment
G1 X106.93 Y101.69 E36.3356 F1500 ; Draw circle segment
G1 X106.75 Y101.29 E36.3532 F1500 ; Draw circle segment
G1 X106.61 Y100.87 E36.3708 F1500 ; Draw circle segment
G1 X106.53 Y100.44 E36.3884 F1500 ; Draw circle segment
G1 X106.50 Y100.00 E36.4059 F1500 ; Draw circle segment
G1 X106.53 Y99.56 E36.4235 F1500 ; Draw circle segment
G1 X106.61 Y99.13 E36.4411 F1500 ; Draw circle segment
G1 X106.75 Y98.71 E36.4587 F1500 ; Draw circle segment
G1 X106.93 Y98.31 E36.4763 F1500 ; Draw circle segment
G1 X107.17 Y97.94 E36.4938 F1500 ; Draw circle segment
G1 X107.45 Y97.60 E36.5114 F1500 ; Draw circle segment
G1 X107.77 Y97.30 E36.5290 F1500 ; Draw circle segment
G1 X108.12 Y97.04 E36.5466 F1500 ; Draw circle segment
G1 X108.51 Y96.83 E36.5642 F1500 ; Draw circle segment
G1 X108.92 Y96.67 E36.5818 F1500 ; Draw circle segment
G1 X109.34 Y96.56 E36.5993 F1500 ; Draw circle segment
G1 X109.78 Y96.51 E36.6169 F1500 ; Draw circle segment
G1 X110.22 Y96.51 E36.6345 F1500 ; Draw circle segment
G1 X110.66 Y96.56 E36.6521 F1500 ; Draw circle segment
G1 X111.08 Y96.67 E36.6697 F1500 ; Draw circle segment
G1 X111.49 Y96.83 E36.6872 F1500 ; Draw circle segment
G1 X111.88 Y97.04 E36.7048 F1500 ; Draw circle segment
G1 X112.23 Y97.30 E36.7224 F1500 ; Draw circle segment
G1 X112.55 Y97.60 E36.7400 F1500 ; Draw circle segment
G1 X112.83 Y97.94 E36.7576 F1500 ; Draw circle segment
G1 X113.07 Y98.31 E36.7752 F1500 ; Draw circle segment
G1 X113.25 Y98.71 E36.7927 F1500 ; Draw circle segment
G1 X113.39 Y99.13 E36.8103 F1500 ; Draw circle segment
G1 X113.47 Y99.56 E36.8279 F1500 ; Draw circle segment
G1 X113.50 Y100.00 E36.8455 F1500 ; Draw circle segment
G1 X110.40 Y100.00 F1500 ; Move to start of infill
G1 X110.40 Y100.05 E36.8475 ; Draw infill segment
G1 X110.39 Y100.10 E36.8495 ; Draw infill segment
G1 X110.37 Y100.15 E36.8515 ; Draw infill segment
G1 X110.35 Y100.19 E36.8535 ; Draw infill segment
G1 X110.32 Y100.24 E36.8555 ; Draw infill segment
G1 X110.29 Y100.27 E36.8575 ; Draw infill segment
G1 X110.25 Y100.31 E36.8595 ; Draw infill segment
G1 X110.21 Y100.34 E36.8616 ; Draw infill segment
G1 X110.17 Y100.36 E36.8636 ; Draw infill segment
G1 X110.12 Y100.38 E36.8656 ; Draw infill segment
G1 X110.07 Y100.39 E36.8676 ; Draw infill segment
G1 X110.03 Y100.40 E36.8696 ; Draw infill segment
G1 X109.97 Y100.40 E36.8716 ; Draw infill segment
G1 X109.93 Y100.39 E36.8736 ; Draw infill segment
G1 X109.88 Y100.38 E36.8756 ; Draw infill segment
G1 X109.83 Y100.36 E36.8776 ; Draw infill segment
G1 X109.79 Y100.34 E36.8796 ; Draw infill segment
G1 X109.75 Y100.31 E36.8816 ; Draw infill segment
G1 X109.71 Y100.27 E36.8837 ; Draw infill segment
G1 X109.68 Y100.24 E36.8857 ; Draw infill segment
G1 X109.65 Y100.19 E36.8877 ; Draw infill segment
G1 X109.63 Y100.15 E36.8897 ; Draw infill segment
G1 X109.61 Y100.10 E36.8917 ; Draw infill segment
G1 X109.60 Y100.05 E36.8937 ; Draw infill segment
G1 X109.60 Y100.00 E36.8957 ; Draw infill segment
G1 X109.60 Y99.95 E36.8977 ; Draw infill segment
G1 X109.61 Y99.90 E36.8997 ; Draw infill segment
G1 X109.63 Y99.85 E36.9017 ; Draw infill segment
G1 X109.65 Y99.81 E36.9037 ; Draw infill segment
G1 X109.68 Y99.76 E36.9058 ; Draw infill segment
G1 X109.71 Y99.73 E36.9078 ; Draw infill segment
G1 X109.75 Y99.69 E36.9098 ; Draw infill segment
G1 X109.79 Y99.66 E36.9118 ; Draw infill segment
G1 X109.83 Y99.64 E36.9138 ; Draw infill segment
G1 X109.88 Y99.62 E36.9158 ; Draw infill segment
G1 X109.93 Y99.61 E36.9178 ; Draw infill segment
G1 X109.97 Y99.60 E36.9198 ; Draw infill segment
G1 X110.03 Y99.60 E36.9218 ; Draw infill segment
G1 X110.07 Y99.61 E36.9238 ; Draw infill segment
G1 X110.12 Y99.62 E36.9258 ; Draw infill segment
G1 X110.17 Y99.64 E36.9279 ; Draw infill segment
G1 X110.21 Y99.66 E36.9299 ; Draw infill segment
G1 X110.25 Y99.69 E36.9319 ; Draw infill segment
G1 X110.29 Y99.73 E36.9339 ; Draw infill segment
G1 X110.32 Y99.76 E36.9359 ; Draw infill segment
G1 X110.35 Y99.81 E36.9379 ; Draw infill segment
G1 X110.37 Y99.85 E36.9399 ; Draw infill segment
G1 X110.39 Y99.90 E36.9419 ; Draw infill segment
G1 X110.40 Y99.95 E36.9439 ; Draw infill segment
G1 X110.40 Y100.00 E36.9459 ; Draw infill segment
G1 X110.80 Y100.00 F1500 ; Move to start of infill
G1 X110.79 Y100.10 E36.9500 ; Draw infill segment
G1 X110.77 Y100.20 E36.9540 ; Draw infill segment
G1 X110.74 Y100.29 E36.9580 ; Draw infill segment
G1 X110.70 Y100.39 E36.9620 ; Draw infill segment
G1 X110.65 Y100.47 E36.9660 ; Draw infill segment
G1 X110.58 Y100.55 E36.9701 ; Draw infill segment
G1 X110.51 Y100.62 E36.9741 ; Draw infill segment
G1 X110.43 Y100.68 E36.9781 ; Draw infill segment
G1 X110.34 Y100.72 E36.9821 ; Draw infill segment
G1 X110.25 Y100.76 E36.9861 ; Draw infill segment
G1 X110.15 Y100.79 E36.9901 ; Draw infill segment
G1 X110.05 Y100.80 E36.9942 ; Draw infill segment
G1 X109.95 Y100.80 E36.9982 ; Draw infill segment
G1 X109.85 Y100.79 E37.0022 ; Draw infill segment
G1 X109.75 Y100.76 E37.0062 ; Draw infill segment
G1 X109.66 Y100.72 E37.0102 ; Draw infill segment
G1 X109.57 Y100.68 E37.0143 ; Draw infill segment
G1 X109.49 Y100.62 E37.0183 ; Draw infill segment
G1 X109.42 Y100.55 E37.0223 ; Draw infill segment
G1 X109.35 Y100.47 E37.0263 ; Draw infill segment
G1 X109.30 Y100.39 E37.0303 ; Draw infill segment
G1 X109.26 Y100.29 E37.0344 ; Draw infill segment
G1 X109.23 Y100.20 E37.0384 ; Draw infill segment
G1 X109.21 Y100.10 E37.0424 ; Draw infill segment
G1 X109.20 Y100.00 E37.0464 ; Draw infill segment
G1 X109.21 Y99.90 E37.0504 ; Draw infill segment
G1 X109.23 Y99.80 E37.0544 ; Draw infill segment
G1 X109.26 Y99.71 E37.0585 ; Draw infill segment
G1 X109.30 Y99.61 E37.0625 ; Draw infill segment
G1 X109.35 Y99.53 E37.0665 ; Draw infill segment
G1 X109.42 Y99.45 E37.0705 ; Draw infill segment
G1 X109.49 Y99.38 E37.0745 ; Draw infill segment
G1 X109.57 Y99.32 E37.0786 ; Draw infill segment
G1 X109.66 Y99.28 E37.0826 ; Draw infill segment
G1 X109.75 Y99.24 E37.0866 ; Draw infill segment
G1 X109.85 Y99.21 E37.0906 ; Draw infill segment
G1 X109.95 Y99.20 E37.0946 ; Draw infill segment
G1 X110.05 Y99.20 E37.0986 ; Draw infill segment
G1 X110.15 Y99.21 E37.1027 ; Draw infill segment
G1 X110.25 Y99.24 E37.1067 ; Draw infill segment
G1 X110.34 Y99.28 E37.1107 ; Draw infill segment
G1 X110.43 Y99.32 E37.1147 ; Draw infill segment
G1 X110.51 Y99.38 E37.1187 ; Draw infill segment
G1 X110.58 Y99.45 E37.1228 ; Draw infill segment
G1 X110.65 Y99.53 E37.1268 ; Draw infill segment
G1 X110.70 Y99.61 E37.1308 ; Draw infill segment
G1 X110.74 Y99.71 E37.1348 ; Draw infill segment
G1 X110.77 Y99.80 E37.1388 ; Draw infill segment
G1 X110.79 Y99.90 E37.1429 ; Draw infill segment
G1 X110.80 Y100.00 E37.1469 ; Draw infill segment
G1 X111.20 Y100.00 F1500 ; Move to start of infill
G1 X111.19 Y100.15 E37.1529 ; Draw infill segment
G1 X111.16 Y100.30 E37.1589 ; Draw infill segment
G1 X111.12 Y100.44 E37.1650 ; Draw infill segment
G1 X111.05 Y100.58 E37.1710 ; Draw infill segment
G1 X110.97 Y100.71 E37.1770 ; Draw infill segment
G1 X110.87 Y100.82 E37.1830 ; Draw infill segment
G1 X110.76 Y100.92 E37.1891 ; Draw infill segment
G1 X110.64 Y101.01 E37.1951 ; Draw infill segment
G1 X110.51 Y101.09 E37.2011 ; Draw infill segment
G1 X110.37 Y101.14 E37.2072 ; Draw infill segment
G1 X110.22 Y101.18 E37.2132 ; Draw infill segment
G1 X110.08 Y101.20 E37.2192 ; Draw infill segment
G1 X109.92 Y101.20 E37.2252 ; Draw infill segment
G1 X109.78 Y101.18 E37.2313 ; Draw infill segment
G1 X109.63 Y101.14 E37.2373 ; Draw infill segment
G1 X109.49 Y101.09 E37.2433 ; Draw infill segment
G1 X109.36 Y101.01 E37.2493 ; Draw infill segment
G1 X109.24 Y100.92 E37.2554 ; Draw infill segment
G1 X109.13 Y100.82 E37.2614 ; Draw infill segment
G1 X109.03 Y100.71 E37.2674 ; Draw infill segment
G1 X108.95 Y100.58 E37.2735 ; Draw infill segment
G1 X108.88 Y100.44 E37.2795 ; Draw infill segment
G1 X108.84 Y100.30 E37.2855 ; Draw infill segment
G1 X108.81 Y100.15 E37.2915 ; Draw infill segment
G1 X108.80 Y100.00 E37.2976 ; Draw infill segment
G1 X108.81 Y99.85 E37.3036 ; Draw infill segment
G1 X108.84 Y99.70 E37.3096 ; Draw infill segment
G1 X108.88 Y99.56 E37.3157 ; Draw infill segment
G1 X108.95 Y99.42 E37.3217 ; Draw infill segment
G1 X109.03 Y99.29 E37.3277 ; Draw infill segment
G1 X109.13 Y99.18 E37.3337 ; Draw infill segment
G1 X109.24 Y99.08 E37.3398 ; Draw infill segment
G1 X109.36 Y98.99 E37.3458 ; Draw infill segment
G1 X109.49 Y98.91 E37.3518 ; Draw infill segment
G1 X109.63 Y98.86 E37.3578 ; Draw infill segment
G1 X109.78 Y98.82 E37.3639 ; Draw infill segment
G1 X109.92 Y98.80 E37.3699 ; Draw infill segment
G1 X110.08 Y98.80 E37.3759 ; Draw infill segment
G1 X110.22 Y98.82 E37.3820 ; Draw infill segment
G1 X110.37 Y98.86 E37.3880 ; Draw infill segment
G1 X110.51 Y98.91 E37.3940 ; Draw infill segment
G1 X110.64 Y98.99 E37.4000 ; Draw infill segment
G1 X110.76 Y99.08 E37.4061 ; Draw infill segment
G1 X110.87 Y99.18 E37.4121 ; Draw infill segment
G1 X110.97 Y99.29 E37.4181 ; Draw infill segment
G1 X111.05 Y99.42 E37.4242 ; Draw infill segment
G1 X111.12 Y99.56 E37.4302 ; Draw infill segment
G1 X111.16 Y99.70 E37.4362 ; Draw infill segment
G1 X111.19 Y99.85 E37.4422 ; Draw infill segment
G1 X111.20 Y100.00 E37.4483 ; Draw infill segment
G1 X111.60 Y100.00 F1500 ; Move to start of infill
G1 X111.59 Y100.20 E37.4563 ; Draw infill segment
G1 X111.55 Y100.40 E37.4643 ; Draw infill segment
G1 X111.49 Y100.59 E37.4724 ; Draw infill segment
G1 X111.40 Y100.77 E37.4804 ; Draw infill segment
G1 X111.29 Y100.94 E37.4885 ; Draw infill segment
G1 X111.17 Y101.10 E37.4965 ; Draw infill segment
G1 X111.02 Y101.23 E37.5045 ; Draw infill segment
G1 X110.86 Y101.35 E37.5126 ; Draw infill segment
G1 X110.68 Y101.45 E37.5206 ; Draw infill segment
G1 X110.49 Y101.52 E37.5286 ; Draw infill segment
G1 X110.30 Y101.57 E37.5367 ; Draw infill segment
G1 X110.10 Y101.60 E37.5447 ; Draw infill segment
G1 X109.90 Y101.60 E37.5527 ; Draw infill segment
G1 X109.70 Y101.57 E37.5608 ; Draw infill segment
G1 X109.51 Y101.52 E37.5688 ; Draw infill segment
G1 X109.32 Y101.45 E37.5769 ; Draw infill segment
G1 X109.14 Y101.35 E37.5849 ; Draw infill segment
G1 X108.98 Y101.23 E37.5929 ; Draw infill segment
G1 X108.83 Y101.10 E37.6010 ; Draw infill segment
G1 X108.71 Y100.94 E37.6090 ; Draw infill segment
G1 X108.60 Y100.77 E37.6170 ; Draw infill segment
G1 X108.51 Y100.59 E37.6251 ; Draw infill segment
G1 X108.45 Y100.40 E37.6331 ; Draw infill segment
G1 X108.41 Y100.20 E37.6412 ; Draw infill segment
G1 X108.40 Y100.00 E37.6492 ; Draw infill segment
G1 X108.41 Y99.80 E37.6572 ; Draw infill segment
G1 X108.45 Y99.60 E37.6653 ; Draw infill segment
G1 X108.51 Y99.41 E37.6733 ; Draw infill segment
G1 X108.60 Y99.23 E37.6813 ; Draw infill segment
G1 X108.71 Y99.06 E37.6894 ; Draw infill segment
G1 X108.83 Y98.90 E37.6974 ; Draw infill segment
G1 X108.98 Y98.77 E37.7055 ; Draw infill segment
G1 X109.14 Y98.65 E37.7135 ; Draw infill segment
G1 X109.32 Y98.55 E37.7215 ; Draw infill segment
G1 X109.51 Y98.48 E37.7296 ; Draw infill segment
G1 X109.70 Y98.43 E37.7376 ; Draw infill segment
G1 X109.90 Y98.40 E37.7456 ; Draw infill segment
G1 X110.10 Y98.40 E37.7537 ; Draw infill segment
G1 X110.30 Y98.43 E37.7617 ; Draw infill segment
G1 X110.49 Y98.48 E37.7698 ; Draw infill segment
G1 X110.68 Y98.55 E37.7778 ; Draw infill segment
G1 X110.86 Y98.65 E37.7858 ; Draw infill segment
G1 X111.02 Y98.77 E37.7939 ; Draw infill segment
G1 X111.17 Y98.90 E37.8019 ; Draw infill segment
G1 X111.29 Y99.06 E37.8099 ; Draw infill segment
G1 X111.40 Y99.23 E37.8180 ; Draw infill segment
G1 X111.49 Y99.41 E37.8260 ; Draw infill segment
G1 X111.55 Y99.60 E37.8341 ; Draw infill segment
G1 X111.59 Y99.80 E37.8421 ; Draw infill segment
G1 X111.60 Y100.00 E37.8501 ; Draw infill segment
G1 X112.00 Y100.00 F1500 ; Move to start of infill
G1 X111.98 Y100.25 E37.8602 ; Draw infill segment
G1 X111.94 Y100.50 E37.8702 ; Draw infill segment
G1 X111.86 Y100.74 E37.8803 ; Draw infill segment
G1 X111.75 Y100.96 E37.8903 ; Draw infill segment
G1 X111.62 Y101.18 E37.9004 ; Draw infill segment
G1 X111.46 Y101.37 E37.9104 ; Draw infill segment
G1 X111.27 Y101.54 E37.9205 ; Draw infill segment
G1 X111.07 Y101.69 E37.9305 ; Draw infill segment
G1 X110.85 Y101.81 E37.9405 ; Draw infill segment
G1 X110.62 Y101.90 E37.9506 ; Draw infill segment
G1 X110.37 Y101.96 E37.9606 ; Draw infill segment
G1 X110.13 Y102.00 E37.9707 ; Draw infill segment
G1 X109.87 Y102.00 E37.9807 ; Draw infill segment
G1 X109.63 Y101.96 E37.9908 ; Draw infill segment
G1 X109.38 Y101.90 E38.0008 ; Draw infill segment
G1 X109.15 Y101.81 E38.0109 ; Draw infill segment
G1 X108.93 Y101.69 E38.0209 ; Draw infill segment
G1 X108.73 Y101.54 E38.0310 ; Draw infill segment
G1 X108.54 Y101.37 E38.0410 ; Draw infill segment
G1 X108.38 Y101.18 E38.0511 ; Draw infill segment
G1 X108.25 Y100.96 E38.0611 ; Draw infill segment
G1 X108.14 Y100.74 E38.0711 ; Draw infill segment
G1 X108.06 Y100.50 E38.0812 ; Draw infill segment
G1 X108.02 Y100.25 E38.0912 ; Draw infill segment
G1 X108.00 Y100.00 E38.1013 ; Draw infill segment
G1 X108.02 Y99.75 E38.1113 ; Draw infill segment
G1 X108.06 Y99.50 E38.1214 ; Draw infill segment
G1 X108.14 Y99.26 E38.1314 ; Draw infill segment
G1 X108.25 Y99.04 E38.1415 ; Draw infill segment
G1 X108.38 Y98.82 E38.1515 ; Draw infill segment
G1 X108.54 Y98.63 E38.1616 ; Draw infill segment
G1 X108.73 Y98.46 E38.1716 ; Draw infill segment
G1 X108.93 Y98.31 E38.1817 ; Draw infill segment
G1 X109.15 Y98.19 E38.1917 ; Draw infill segment
G1 X109.38 Y98.10 E38.2018 ; Draw infill segment
G1 X109.63 Y98.04 E38.2118 ; Draw infill segment
G1 X109.87 Y98.00 E38.2218 ; Draw infill segment
G1 X110.13 Y98.00 E38.2319 ; Draw infill segment
G1 X110.37 Y98.04 E38.2419 ; Draw infill segment
G1 X110.62 Y98.10 E38.2520 ; Draw infill segment
G1 X110.85 Y98.19 E38.2620 ; Draw infill segment
G1 X111.07 Y98.31 E38.2721 ; Draw infill segment
G1 X111.27 Y98.46 E38.2821 ; Draw infill segment
G1 X111.46 Y98.63 E38.2922 ; Draw infill segment
G1 X111.62 Y98.82 E38.3022 ; Draw infill segment
G1 X111.75 Y99.04 E38.3123 ; Draw infill segment
G1 X111.86 Y99.26 E38.3223 ; Draw infill segment
G1 X111.94 Y99.50 E38.3324 ; Draw infill segment
G1 X111.98 Y99.75 E38.3424 ; Draw infill segment
G1 X112.00 Y100.00 E38.3524 ; Draw infill segment
G1 X112.40 Y100.00 F1500 ; Move to start of infill
G1 X112.38 Y100.30 E38.3645 ; Draw infill segment
G1 X112.32 Y100.60 E38.3766 ; Draw infill segment
G1 X112.23 Y100.88 E38.3886 ; Draw infill segment
G1 X112.10 Y101.16 E38.4007 ; Draw infill segment
G1 X111.94 Y101.41 E38.4127 ; Draw infill segment
G1 X111.75 Y101.64 E38.4248 ; Draw infill segment
G1 X111.53 Y101.85 E38.4368 ; Draw infill segment
G1 X111.29 Y102.03 E38.4489 ; Draw infill segment
G1 X111.02 Y102.17 E38.4610 ; Draw infill segment
G1 X110.74 Y102.28 E38.4730 ; Draw infill segment
G1 X110.45 Y102.36 E38.4851 ; Draw infill segment
G1 X110.15 Y102.40 E38.4971 ; Draw infill segment
G1 X109.85 Y102.40 E38.5092 ; Draw infill segment
G1 X109.55 Y102.36 E38.5212 ; Draw infill segment
G1 X109.26 Y102.28 E38.5333 ; Draw infill segment
G1 X108.98 Y102.17 E38.5453 ; Draw infill segment
G1 X108.71 Y102.03 E38.5574 ; Draw infill segment
G1 X108.47 Y101.85 E38.5695 ; Draw infill segment
G1 X108.25 Y101.64 E38.5815 ; Draw infill segment
G1 X108.06 Y101.41 E38.5936 ; Draw infill segment
G1 X107.90 Y101.16 E38.6056 ; Draw infill segment
G1 X107.77 Y100.88 E38.6177 ; Draw infill segment
G1 X107.68 Y100.60 E38.6297 ; Draw infill segment
G1 X107.62 Y100.30 E38.6418 ; Draw infill segment
G1 X107.60 Y100.00 E38.6538 ; Draw infill segment
G1 X107.62 Y99.70 E38.6659 ; Draw infill segment
G1 X107.68 Y99.40 E38.6780 ; Draw infill segment
G1 X107.77 Y99.12 E38.6900 ; Draw infill segment
G1 X107.90 Y98.84 E38.7021 ; Draw infill segment
G1 X108.06 Y98.59 E38.7141 ; Draw infill segment
G1 X108.25 Y98.36 E38.7262 ; Draw infill segment
G1 X108.47 Y98.15 E38.7382 ; Draw infill segment
G1 X108.71 Y97.97 E38.7503 ; Draw infill segment
G1 X108.98 Y97.83 E38.7623 ; Draw infill segment
G1 X109.26 Y97.72 E38.7744 ; Draw infill segment
G1 X109.55 Y97.64 E38.7865 ; Draw infill segment
G1 X109.85 Y97.60 E38.7985 ; Draw infill segment
G1 X110.15 Y97.60 E38.8106 ; Draw infill segment
G1 X110.45 Y97.64 E38.8226 ; Draw infill segment
G1 X110.74 Y97.72 E38.8347 ; Draw infill segment
G1 X111.02 Y97.83 E38.8467 ; Draw infill segment
G1 X111.29 Y97.97 E38.8588 ; Draw infill segment
G1 X111.53 Y98.15 E38.8708 ; Draw infill segment
G1 X111.75 Y98.36 E38.8829 ; Draw infill segment
G1 X111.94 Y98.59 E38.8950 ; Draw infill segment
G1 X112.10 Y98.84 E38.9070 ; Draw infill segment
G1 X112.23 Y99.12 E38.9191 ; Draw infill segment
G1 X112.32 Y99.40 E38.9311 ; Draw infill segment
G1 X112.38 Y99.70 E38.9432 ; Draw infill segment
G1 X112.40 Y100.00 E38.9552 ; Draw infill segment
G1 X112.80 Y100.00 F1500 ; Move to start of infill
G1 X112.78 Y100.35 E38.9693 ; Draw infill segment
G1 X112.71 Y100.70 E38.9834 ; Draw infill segment
G1 X112.60 Y101.03 E38.9974 ; Draw infill segment
G1 X112.45 Y101.35 E39.0115 ; Draw infill segment
G1 X112.27 Y101.65 E39.0256 ; Draw infill segment
G1 X112.04 Y101.92 E39.0396 ; Draw infill segment
G1 X111.78 Y102.16 E39.0537 ; Draw infill segment
G1 X111.50 Y102.36 E39.0678 ; Draw infill segment
G1 X111.19 Y102.53 E39.0818 ; Draw infill segment
G1 X110.87 Y102.66 E39.0959 ; Draw infill segment
G1 X110.52 Y102.75 E39.1100 ; Draw infill segment
G1 X110.18 Y102.79 E39.1240 ; Draw infill segment
G1 X109.82 Y102.79 E39.1381 ; Draw infill segment
G1 X109.48 Y102.75 E39.1521 ; Draw infill segment
G1 X109.13 Y102.66 E39.1662 ; Draw infill segment
G1 X108.81 Y102.53 E39.1803 ; Draw infill segment
G1 X108.50 Y102.36 E39.1943 ; Draw infill segment
G1 X108.22 Y102.16 E39.2084 ; Draw infill segment
G1 X107.96 Y101.92 E39.2225 ; Draw infill segment
G1 X107.73 Y101.65 E39.2365 ; Draw infill segment
G1 X107.55 Y101.35 E39.2506 ; Draw infill segment
G1 X107.40 Y101.03 E39.2647 ; Draw infill segment
G1 X107.29 Y100.70 E39.2787 ; Draw infill segment
G1 X107.22 Y100.35 E39.2928 ; Draw infill segment
G1 X107.20 Y100.00 E39.3069 ; Draw infill segment
G1 X107.22 Y99.65 E39.3209 ; Draw infill segment
G1 X107.29 Y99.30 E39.3350 ; Draw infill segment
G1 X107.40 Y98.97 E39.3491 ; Draw infill segment
G1 X107.55 Y98.65 E39.3631 ; Draw infill segment
G1 X107.73 Y98.35 E39.3772 ; Draw infill segment
G1 X107.96 Y98.08 E39.3913 ; Draw infill segment
G1 X108.22 Y97.84 E39.4053 ; Draw infill segment
G1 X108.50 Y97.64 E39.4194 ; Draw infill segment
G1 X108.81 Y97.47 E39.4335 ; Draw infill segment
G1 X109.13 Y97.34 E39.4475 ; Draw infill segment
G1 X109.48 Y97.25 E39.4616 ; Draw infill segment
G1 X109.82 Y97.21 E39.4756 ; Draw infill segment
G1 X110.18 Y97.21 E39.4897 ; Draw infill segment
G1 X110.52 Y97.25 E39.5038 ; Draw infill segment
G1 X110.87 Y97.34 E39.5178 ; Draw infill segment
G1 X111.19 Y97.47 E39.5319 ; Draw infill segment
G1 X111.50 Y97.64 E39.5460 ; Draw infill segment
G1 X111.78 Y97.84 E39.5600 ; Draw infill segment
G1 X112.04 Y98.08 E39.5741 ; Draw infill segment
G1 X112.27 Y98.35 E39.5882 ; Draw infill segment
G1 X112.45 Y98.65 E39.6022 ; Draw infill segment
G1 X112.60 Y98.97 E39.6163 ; Draw infill segment
G1 X112.71 Y99.30 E39.6304 ; Draw infill segment
G1 X112.78 Y99.65 E39.6444 ; Draw infill segment
G1 X112.80 Y100.00 E39.6585 ; Draw infill segment
G1 X113.20 Y100.00 F1500 ; Move to start of infill
G1 X113.17 Y100.40 E39.6746 ; Draw infill segment
G1 X113.10 Y100.80 E39.6906 ; Draw infill segment
G1 X112.98 Y101.18 E39.7067 ; Draw infill segment
G1 X112.80 Y101.54 E39.7228 ; Draw infill segment
G1 X112.59 Y101.88 E39.7389 ; Draw infill segment
G1 X112.33 Y102.19 E39.7549 ; Draw infill segment
G1 X112.04 Y102.47 E39.7710 ; Draw infill segment
G1 X111.71 Y102.70 E39.7871 ; Draw infill segment
G1 X111.36 Y102.90 E39.8032 ; Draw infill segment
G1 X110.99 Y103.04 E39.8192 ; Draw infill segment
G1 X110.60 Y103.14 E39.8353 ; Draw infill segment
G1 X110.20 Y103.19 E39.8514 ; Draw infill segment
G1 X109.80 Y103.19 E39.8675 ; Draw infill segment
G1 X109.40 Y103.14 E39.8835 ; Draw infill segment
G1 X109.01 Y103.04 E39.8996 ; Draw infill segment
G1 X108.64 Y102.90 E39.9157 ; Draw infill segment
G1 X108.29 Y102.70 E39.9318 ; Draw infill segment
G1 X107.96 Y102.47 E39.9478 ; Draw infill segment
G1 X107.67 Y102.19 E39.9639 ; Draw infill segment
G1 X107.41 Y101.88 E39.9800 ; Draw infill segment
G1 X107.20 Y101.54 E39.9961 ; Draw infill segment
G1 X107.02 Y101.18 E40.0121 ; Draw infill segment
G1 X106.90 Y100.80 E40.0282 ; Draw infill segment
G1 X106.83 Y100.40 E40.0443 ; Draw infill segment
G1 X106.80 Y100.00 E40.0604 ; Draw infill segment
G1 X106.83 Y99.60 E40.0764 ; Draw infill segment
G1 X106.90 Y99.20 E40.0925 ; Draw infill segment
G1 X107.02 Y98.82 E40.1086 ; Draw infill segment
G1 X107.20 Y98.46 E40.1246 ; Draw infill segment
G1 X107.41 Y98.12 E40.1407 ; Draw infill segment
G1 X107.67 Y97.81 E40.1568 ; Draw infill segment
G1 X107.96 Y97.53 E40.1729 ; Draw infill segment
G1 X108.29 Y97.30 E40.1889 ; Draw infill segment
G1 X108.64 Y97.10 E40.2050 ; Draw infill segment
G1 X109.01 Y96.96 E40.2211 ; Draw infill segment
G1 X109.40 Y96.86 E40.2372 ; Draw infill segment
G1 X109.80 Y96.81 E40.2532 ; Draw infill segment
G1 X110.20 Y96.81 E40.2693 ; Draw infill segment
G1 X110.60 Y96.86 E40.2854 ; Draw infill segment
G1 X110.99 Y96.96 E40.3015 ; Draw infill segment
G1 X111.36 Y97.10 E40.3175 ; Draw infill segment
G1 X111.71 Y97.30 E40.3336 ; Draw infill segment
G1 X112.04 Y97.53 E40.3497 ; Draw infill segment
G1 X112.33 Y97.81 E40.3658 ; Draw infill segment
G1 X112.59 Y98.12 E40.3818 ; Draw infill segment
G1 X112.80 Y98.46 E40.3979 ; Draw infill segment
G1 X112.98 Y98.82 E40.4140 ; Draw infill segment
G1 X113.10 Y99.20 E40.4301 ; Draw infill segment
G1 X113.17 Y99.60 E40.4461 ; Draw infill segment
G1 X113.20 Y100.00 E40.4622 ; Draw infill segment
; Layer 10
G1 Z2.00 F300 ; Move to layer height
G1 X113.50 Y100.00 F1500 ; Move to start of layer
G1 X113.50 Y100.00 F1500 ; Move to start of circle
G1 X113.47 Y100.44 E40.4798 F1500 ; Draw circle segment
G1 X113.39 Y100.87 E40.4974 F1500 ; Draw circle segment
G1 X113.25 Y101.29 E40.5150 F1500 ; Draw circle segment
G1 X113.07 Y101.69 E40.5325 F1500 ; Draw circle segment
G1 X112.83 Y102.06 E40.5501 F1500 ; Draw circle segment
G1 X112.55 Y102.40 E40.5677 F1500 ; Draw circle segment
G1 X112.23 Y102.70 E40.5853 F1500 ; Draw circle segment
G1 X111.88 Y102.96 E40.6029 F1500 ; Draw circle segment
G1 X111.49 Y103.17 E40.6204 F1500 ; Draw circle segment
G1 X111.08 Y103.33 E40.6380 F1500 ; Draw circle segment
G1 X110.66 Y103.44 E40.6556 F1500 ; Draw circle segment
G1 X110.22 Y103.49 E40.6732 F1500 ; Draw circle segment
G1 X109.78 Y103.49 E40.6908 F1500 ; Draw circle segment
G1 X109.34 Y103.44 E40.7083 F1500 ; Draw circle segment
G1 X108.92 Y103.33 E40.7259 F1500 ; Draw circle segment
G1 X108.51 Y103.17 E40.7435 F1500 ; Draw circle segment
G1 X108.12 Y102.96 E40.7611 F1500 ; Draw circle segment
G1 X107.77 Y102.70 E40.7787 F1500 ; Draw circle segment
G1 X107.45 Y102.40 E40.7963 F1500 ; Draw circle segment
G1 X107.17 Y102.06 E40.8138 F1500 ; Draw circle segment
G1 X106.93 Y101.69 E40.8314 F1500 ; Draw circle segment
G1 X106.75 Y101.29 E40.8490 F1500 ; Draw circle segment
G1 X106.61 Y100.87 E40.8666 F1500 ; Draw circle segment
G1 X106.53 Y100.44 E40.8842 F1500 ; Draw circle segment
G1 X106.50 Y100.00 E40.9017 F1500 ; Draw circle segment
G1 X106.53 Y99.56 E40.9193 F1500 ; Draw circle segment
G1 X106.61 Y99.13 E40.9369 F1500 ; Draw circle segment
G1 X106.75 Y98.71 E40.9545 F1500 ; Draw circle segment
G1 X106.93 Y98.31 E40.9721 F1500 ; Draw circle segment
G1 X107.17 Y97.94 E40.9897 F1500 ; Draw circle segment
G1 X107.45 Y97.60 E41.0072 F1500 ; Draw circle segment
G1 X107.77 Y97.30 E41.0248 F1500 ; Draw circle segment
G1 X108.12 Y97.04 E41.0424 F1500 ; Draw circle segment
G1 X108.51 Y96.83 E41.0600 F1500 ; Draw circle segment
G1 X108.92 Y96.67 E41.0776 F1500 ; Draw circle segment
G1 X109.34 Y96.56 E41.0951 F1500 ; Draw circle segment
G1 X109.78 Y96.51 E41.1127 F1500 ; Draw circle segment
G1 X110.22 Y96.51 E41.1303 F1500 ; Draw circle segment
G1 X110.66 Y96.56 E41.1479 F1500 ; Draw circle segment
G1 X111.08 Y96.67 E41.1655 F1500 ; Draw circle segment
G1 X111.49 Y96.83 E41.1830 F1500 ; Draw circle segment
G1 X111.88 Y97.04 E41.2006 F1500 ; Draw circle segment
G1 X112.23 Y97.30 E41.2182 F1500 ; Draw circle segment
G1 X112.55 Y97.60 E41.2358 F1500 ; Draw circle segment
G1 X112.83 Y97.94 E41.2534 F1500 ; Draw circle segment
G1 X113.07 Y98.31 E41.2710 F1500 ; Draw circle segment
G1 X113.25 Y98.71 E41.2885 F1500 ; Draw circle segment
G1 X113.39 Y99.13 E41.3061 F1500 ; Draw circle segment
G1 X113.47 Y99.56 E41.3237 F1500 ; Draw circle segment
G1 X113.50 Y100.00 E41.3413 F1500 ; Draw circle segment
G1 X110.40 Y100.00 F1500 ; Move to start of infill
G1 X110.40 Y100.05 E41.3433 ; Draw infill segment
G1 X110.39 Y100.10 E41.3453 ; Draw infill segment
G1 X110.37 Y100.15 E41.3473 ; Draw infill segment
G1 X110.35 Y100.19 E41.3493 ; Draw infill segment
G1 X110.32 Y100.24 E41.3513 ; Draw infill segment
G1 X110.29 Y100.27 E41.3533 ; Draw infill segment
G1 X110.25 Y100.31 E41.3553 ; Draw infill segment
G1 X110.21 Y100.34 E41.3574 ; Draw infill segment
G1 X110.17 Y100.36 E41.3594 ; Draw infill segment
G1 X110.12 Y100.38 E41.3614 ; Draw infill segment
G1 X110.07 Y100.39 E41.3634 ; Draw infill segment
G1 X110.03 Y100.40 E41.3654 ; Draw infill segment
G1 X109.97 Y100.40 E41.3674 ; Draw infill segment
G1 X109.93 Y100.39 E41.3694 ; Draw infill segment
G1 X109.88 Y100.38 E41.3714 ; Draw infill segment
G1 X109.83 Y100.36 E41.3734 ; Draw infill segment
G1 X109.79 Y100.34 E41.3754 ; Draw infill segment
G1 X109.75 Y100.31 E41.3774 ; Draw infill segment
G1 X109.71 Y100.27 E41.3795 ; Draw infill segment
G1 X109.68 Y100.24 E41.3815 ; Draw infill segment
G1 X109.65 Y100.19 E41.3835 ; Draw infill segment
G1 X109.63 Y100.15 E41.3855 ; Draw infill segment
G1 X109.61 Y100.10 E41.3875 ; Draw infill segment
G1 X109.60 Y100.05 E41.3895 ; Draw infill segment
G1 X109.60 Y100.00 E41.3915 ; Draw infill segment
G1 X109.60 Y99.95 E41.3935 ; Draw infill segment
G1 X109.61 Y99.90 E41.3955 ; Draw infill segment
G1 X109.63 Y99.85 E41.3975 ; Draw infill segment
G1 X109.65 Y99.81 E41.3995 ; Draw infill segment
G1 X109.68 Y99.76 E41.4016 ; Draw infill segment
G1 X109.71 Y99.73 E41.4036 ; Draw infill segment
G1 X109.75 Y99.69 E41.4056 ; Draw infill segment
G1 X109.79 Y99.66 E41.4076 ; Draw infill segment
G1 X109.83 Y99.64 E41.4096 ; Draw infill segment
G1 X109.88 Y99.62 E41.4116 ; Draw infill segment
G1 X109.93 Y99.61 E41.4136 ; Draw infill segment
G1 X109.97 Y99.60 E41.4156 ; Draw infill segment
G1 X110.03 Y99.60 E41.4176 ; Draw infill segment
G1 X110.07 Y99.61 E41.4196 ; Draw infill segment
G1 X110.12 Y99.62 E41.4216 ; Draw infill segment
G1 X110.17 Y99.64 E41.4237 ; Draw infill segment
G1 X110.21 Y99.66 E41.4257 ; Draw infill segment
G1 X110.25 Y99.69 E41.4277 ; Draw infill segment
G1 X110.29 Y99.73 E41.4297 ; Draw infill segment
G1 X110.32 Y99.76 E41.4317 ; Draw infill segment
G1 X110.35 Y99.81 E41.4337 ; Draw infill segment
G1 X110.37 Y99.85 E41.4357 ; Draw infill segment
G1 X110.39 Y99.90 E41.4377 ; Draw infill segment
G1 X110.40 Y99.95 E41.4397 ; Draw infill segment
G1 X110.40 Y100.00 E41.4417 ; Draw infill segment
G1 X110.80 Y100.00 F1500 ; Move to start of infill
G1 X110.79 Y100.10 E41.4458 ; Draw infill segment
G1 X110.77 Y100.20 E41.4498 ; Draw infill segment
G1 X110.74 Y100.29 E41.4538 ; Draw infill segment
G1 X110.70 Y100.39 E41.4578 ; Draw infill segment
G1 X110.65 Y100.47 E41.4618 ; Draw infill segment
G1 X110.58 Y100.55 E41.4659 ; Draw infill segment
G1 X110.51 Y100.62 E41.4699 ; Draw infill segment
G1 X110.43 Y100.68 E41.4739 ; Draw infill segment
G1 X110.34 Y100.72 E41.4779 ; Draw infill segment
G1 X110.25 Y100.76 E41.4819 ; Draw infill segment
G1 X110.15 Y100.79 E41.4859 ; Draw infill segment
G1 X110.05 Y100.80 E41.4900 ; Draw infill segment
G1 X109.95 Y100.80 E41.4940 ; Draw infill segment
G1 X109.85 Y100.79 E41.4980 ; Draw infill segment
G1 X109.75 Y100.76 E41.5020 ; Draw infill segment
G1 X109.66 Y100.72 E41.5060 ; Draw infill segment
G1 X109.57 Y100.68 E41.5101 ; Draw infill segment
G1 X109.49 Y100.62 E41.5141 ; Draw infill segment
G1 X109.42 Y100.55 E41.5181 ; Draw infill segment
G1 X109.35 Y100.47 E41.5221 ; Draw infill segment
G1 X109.30 Y100.39 E41.5261 ; Draw infill segment
G1 X109.26 Y100.29 E41.5302 ; Draw infill segment
G1 X109.23 Y100.20 E41.5342 ; Draw infill segment
G1 X109.21 Y100.10 E41.5382 ; Draw infill segment
G1 X109.20 Y100.00 E41.5422 ; Draw infill segment
G1 X109.21 Y99.90 E41.5462 ; Draw infill segment
G1 X109.23 Y99.80 E41.5502 ; Draw infill segment
G1 X109.26 Y99.71 E41.5543 ; Draw infill segment
G1 X109.30 Y99.61 E41.5583 ; Draw infill segment
G1 X109.35 Y99.53 E41.5623 ; Draw infill segment
G1 X109.42 Y99.45 E41.5663 ; Draw infill segment
G1 X109.49 Y99.38 E41.5703 ; Draw infill segment
G1 X109.57 Y99.32 E41.5744 ; Draw infill segment
G1 X109.66 Y99.28 E41.5784 ; Draw infill segment
G1 X109.75 Y99.24 E41.5824 ; Draw infill segment
G1 X109.85 Y99.21 E41.5864 ; Draw infill segment
G1 X109.95 Y99.20 E41.5904 ; Draw infill segment
G1 X110.05 Y99.20 E41.5944 ; Draw infill segment
G1 X110.15 Y99.21 E41.5985 ; Draw infill segment
G1 X110.25 Y99.24 E41.6025 ; Draw infill segment
G1 X110.34 Y99.28 E41.6065 ; Draw infill segment
G1 X110.43 Y99.32 E41.6105 ; Draw infill segment
G1 X110.51 Y99.38 E41.6145 ; Draw infill segment
G1 X110.58 Y99.45 E41.6186 ; Draw infill segment
G1 X110.65 Y99.53 E41.6226 ; Draw infill segment
G1 X110.70 Y99.61 E41.6266 ; Draw infill segment
G1 X110.74 Y99.71 E41.6306 ; Draw infill segment
G1 X110.77 Y99.80 E41.6346 ; Draw infill segment
G1 X110.79 Y99.90 E41.6387 ; Draw infill segment
G1 X110.80 Y100.00 E41.6427 ; Draw infill segment
G1 X111.20 Y100.00 F1500 ; Move to start of infill
G1 X111.19 Y100.15 E41.6487 ; Draw infill segment
G1 X111.16 Y100.30 E41.6547 ; Draw infill segment
G1 X111.12 Y100.44 E41.6608 ; Draw infill segment
G1 X111.05 Y100.58 E41.6668 ; Draw infill segment
G1 X110.97 Y100.71 E41.6728 ; Draw infill segment
G1 X110.87 Y100.82 E41.6788 ; Draw infill segment
G1 X110.76 Y100.92 E41.6849 ; Draw infill segment
G1 X110.64 Y101.01 E41.6909 ; Draw infill segment
G1 X110.51 Y101.09 E41.6969 ; Draw infill segment
G1 X110.37 Y101.14 E41.7030 ; Draw infill segment
G1 X110.22 Y101.18 E41.7090 ; Draw infill segment
G1 X110.08 Y101.20 E41.7150 ; Draw infill segment
G1 X109.92 Y101.20 E41.7210 ; Draw infill segment
G1 X109.78 Y101.18 E41.7271 ; Draw infill segment
G1 X109.63 Y101.14 E41.7331 ; Draw infill segment
G1 X109.49 Y101.09 E41.7391 ; Draw infill segment
G1 X109.36 Y101.01 E41.7451 ; Draw infill segment
G1 X109.24 Y100.92 E41.7512 ; Draw infill segment
G1 X109.13 Y100.82 E41.7572 ; Draw infill segment
G1 X109.03 Y100.71 E41.7632 ; Draw infill segment
G1 X108.95 Y100.58 E41.7693 ; Draw infill segment
G1 X108.88 Y100.44 E41.7753 ; Draw infill segment
G1 X108.84 Y100.30 E41.7813 ; Draw infill segment
G1 X108.81 Y100.15 E41.7873 ; Draw infill segment
G1 X108.80 Y100.00 E41.7934 ; Draw infill segment
G1 X108.81 Y99.85 E41.7994 ; Draw infill segment
G1 X108.84 Y99.70 E41.8054 ; Draw infill segment
G1 X108.88 Y99.56 E41.8115 ; Draw infill segment
G1 X108.95 Y99.42 E41.8175 ; Draw infill segment
G1 X109.03 Y99.29 E41.8235 ; Draw infill segment
G1 X109.13 Y99.18 E41.8295 ; Draw infill segment
G1 X109.24 Y99.08 E41.8356 ; Draw infill segment
G1 X109.36 Y98.99 E41.8416 ; Draw infill segment
G1 X109.49 Y98.91 E41.8476 ; Draw infill segment
G1 X109.63 Y98.86 E41.8536 ; Draw infill segment
G1 X109.78 Y98.82 E41.8597 ; Draw infill segment
G1 X109.92 Y98.80 E41.8657 ; Draw infill segment
G1 X110.08 Y98.80 E41.8717 ; Draw infill segment
G1 X110.22 Y98.82 E41.8778 ; Draw infill segment
G1 X110.37 Y98.86 E41.8838 ; Draw infill segment
G1 X110.51 Y98.91 E41.8898 ; Draw infill segment
G1 X110.64 Y98.99 E41.8958 ; Draw infill segment
G1 X110.76 Y99.08 E41.9019 ; Draw infill segment
G1 X110.87 Y99.18 E41.9079 ; Draw infill segment
G1 X110.97 Y99.29 E41.9139 ; Draw infill segment
G1 X111.05 Y99.42 E41.9200 ; Draw infill segment
G1 X111.12 Y99.56 E41.9260 ; Draw infill segment
G1 X111.16 Y99.70 E41.9320 ; Draw infill segment
G1 X111.19 Y99.85 E41.9380 ; Draw infill segment
G1 X111.20 Y100.00 E41.9441 ; Draw infill segment
G1 X111.60 Y100.00 F1500 ; Move to start of infill
G1 X111.59 Y100.20 E41.9521 ; Draw infill segment
G1 X111.55 Y100.40 E41.9601 ; Draw infill segment
G1 X111.49 Y100.59 E41.9682 ; Draw infill segment
G1 X111.40 Y100.77 E41.9762 ; Draw infill segment
G1 X111.29 Y100.94 E41.9843 ; Draw infill segment
G1 X111.17 Y101.10 E41.9923 ; Draw infill segment
G1 X111.02 Y101.23 E42.0003 ; Draw infill segment
G1 X110.86 Y101.35 E42.0084 ; Draw infill segment
G1 X110.68 Y101.45 E42.0164 ; Draw infill segment
G1 X110.49 Y101.52 E42.0244 ; Draw infill segment
G1 X110.30 Y101.57 E42.0325 ; Draw infill segment
G1 X110.10 Y101.60 E42.0405 ; Draw infill segment
G1 X109.90 Y101.60 E42.0486 ; Draw infill segment
G1 X109.70 Y101.57 E42.0566 ; Draw infill segment
G1 X109.51 Y101.52 E42.0646 ; Draw infill segment
G1 X109.32 Y101.45 E42.0727 ; Draw infill segment
G1 X109.14 Y101.35 E42.0807 ; Draw infill segment
G1 X108.98 Y101.23 E42.0887 ; Draw infill segment
G1 X108.83 Y101.10 E42.0968 ; Draw infill segment
G1 X108.71 Y100.94 E42.1048 ; Draw infill segment
G1 X108.60 Y100.77 E42.1128 ; Draw infill segment
G1 X108.51 Y100.59 E42.1209 ; Draw infill segment
G1 X108.45 Y100.40 E42.1289 ; Draw infill segment
G1 X108.41 Y100.20 E42.1370 ; Draw infill segment
G1 X108.40 Y100.00 E42.1450 ; Draw infill segment
G1 X108.41 Y99.80 E42.1530 ; Draw infill segment
G1 X108.45 Y99.60 E42.1611 ; Draw infill segment
G1 X108.51 Y99.41 E42.1691 ; Draw infill segment
G1 X108.60 Y99.23 E42.1771 ; Draw infill segment
G1 X108.71 Y99.06 E42.1852 ; Draw infill segment
G1 X108.83 Y98.90 E42.1932 ; Draw infill segment
G1 X108.98 Y98.77 E42.2013 ; Draw infill segment
G1 X109.14 Y98.65 E42.2093 ; Draw infill segment
G1 X109.32 Y98.55 E42.2173 ; Draw infill segment
G1 X109.51 Y98.48 E42.2254 ; Draw infill segment
G1 X109.70 Y98.43 E42.2334 ; Draw infill segment
G1 X109.90 Y98.40 E42.2414 ; Draw infill segment
G1 X110.10 Y98.40 E42.2495 ; Draw infill segment
G1 X110.30 Y98.43 E42.2575 ; Draw infill segment
G1 X110.49 Y98.48 E42.2656 ; Draw infill segment
G1 X110.68 Y98.55 E42.2736 ; Draw infill segment
G1 X110.86 Y98.65 E42.2816 ; Draw infill segment
G1 X111.02 Y98.77 E42.2897 ; Draw infill segment
G1 X111.17 Y98.90 E42.2977 ; Draw infill segment
G1 X111.29 Y99.06 E42.3057 ; Draw infill segment
G1 X111.40 Y99.23 E42.3138 ; Draw infill segment
G1 X111.49 Y99.41 E42.3218 ; Draw infill segment
G1 X111.55 Y99.60 E42.3299 ; Draw infill segment
G1 X111.59 Y99.80 E42.3379 ; Draw infill segment
G1 X111.60 Y100.00 E42.3459 ; Draw infill segment
G1 X112.00 Y100.00 F1500 ; Move to start of infill
G1 X111.98 Y100.25 E42.3560 ; Draw infill segment
G1 X111.94 Y100.50 E42.3660 ; Draw infill segment
G1 X111.86 Y100.74 E42.3761 ; Draw infill segment
G1 X111.75 Y100.96 E42.3861 ; Draw infill segment
G1 X111.62 Y101.18 E42.3962 ; Draw infill segment
G1 X111.46 Y101.37 E42.4062 ; Draw infill segment
G1 X111.27 Y101.54 E42.4163 ; Draw infill segment
G1 X111.07 Y101.69 E42.4263 ; Draw infill segment
G1 X110.85 Y101.81 E42.4363 ; Draw infill segment
G1 X110.62 Y101.90 E42.4464 ; Draw infill segment
G1 X110.37 Y101.96 E42.4564 ; Draw infill segment
G1 X110.13 Y102.00 E42.4665 ; Draw infill segment
G1 X109.87 Y102.00 E42.4765 ; Draw infill segment
G1 X109.63 Y101.96 E42.4866 ; Draw infill segment
G1 X109.38 Y101.90 E42.4966 ; Draw infill segment
G1 X109.15 Y101.81 E42.5067 ; Draw infill segment
G1 X108.93 Y101.69 E42.5167 ; Draw infill segment
G1 X108.73 Y101.54 E42.5268 ; Draw infill segment
G1 X108.54 Y101.37 E42.5368 ; Draw infill segment
G1 X108.38 Y101.18 E42.5469 ; Draw infill segment
G1 X108.25 Y100.96 E42.5569 ; Draw infill segment
G1 X108.14 Y100.74 E42.5669 ; Draw infill segment
G1 X108.06 Y100.50 E42.5770 ; Draw infill segment
G1 X108.02 Y100.25 E42.5870 ; Draw infill segment
G1 X108.00 Y100.00 E42.5971 ; Draw infill segment
G1 X108.02 Y99.75 E42.6071 ; Draw infill segment
G1 X108.06 Y99.50 E42.6172 ; Draw infill segment
G1 X108.14 Y99.26 E42.6272 ; Draw infill segment
G1 X108.25 Y99.04 E42.6373 ; Draw infill segment
G1 X108.38 Y98.82 E42.6473 ; Draw infill segment
G1 X108.54 Y98.63 E42.6574 ; Draw infill segment
G1 X108.73 Y98.46 E42.6674 ; Draw infill segment
G1 X108.93 Y98.31 E42.6775 ; Draw infill segment
G1 X109.15 Y98.19 E42.6875 ; Draw infill segment
G1 X109.38 Y98.10 E42.6976 ; Draw infill segment
G1 X109.63 Y98.04 E42.7076 ; Draw infill segment
G1 X109.87 Y98.00 E42.7176 ; Draw infill segment
G1 X110.13 Y98.00 E42.7277 ; Draw infill segment
G1 X110.37 Y98.04 E42.7377 ; Draw infill segment
G1 X110.62 Y98.10 E42.7478 ; Draw infill segment
G1 X110.85 Y98.19 E42.7578 ; Draw infill segment
G1 X111.07 Y98.31 E42.7679 ; Draw infill segment
G1 X111.27 Y98.46 E42.7779 ; Draw infill segment
G1 X111.46 Y98.63 E42.7880 ; Draw infill segment
G1 X111.62 Y98.82 E42.7980 ; Draw infill segment
G1 X111.75 Y99.04 E42.8081 ; Draw infill segment
G1 X111.86 Y99.26 E42.8181 ; Draw infill segment
G1 X111.94 Y99.50 E42.8282 ; Draw infill segment
G1 X111.98 Y99.75 E42.8382 ; Draw infill segment
G1 X112.00 Y100.00 E42.8483 ; Draw infill segment
G1 X112.40 Y100.00 F1500 ; Move to start of infill
G1 X112.38 Y100.30 E42.8603 ; Draw infill segment
G1 X112.32 Y100.60 E42.8724 ; Draw infill segment
G1 X112.23 Y100.88 E42.8844 ; Draw infill segment
G1 X112.10 Y101.16 E42.8965 ; Draw infill segment
G1 X111.94 Y101.41 E42.9085 ; Draw infill segment
G1 X111.75 Y101.64 E42.9206 ; Draw infill segment
G1 X111.53 Y101.85 E42.9326 ; Draw infill segment
G1 X111.29 Y102.03 E42.9447 ; Draw infill segment
G1 X111.02 Y102.17 E42.9568 ; Draw infill segment
G1 X110.74 Y102.28 E42.9688 ; Draw infill segment
G1 X110.45 Y102.36 E42.9809 ; Draw infill segment
G1 X110.15 Y102.40 E42.9929 ; Draw infill segment
G1 X109.85 Y102.40 E43.0050 ; Draw infill segment
G1 X109.55 Y102.36 E43.0170 ; Draw infill segment
G1 X109.26 Y102.28 E43.0291 ; Draw infill segment
G1 X108.98 Y102.17 E43.0411 ; Draw infill segment
G1 X108.71 Y102.03 E43.0532 ; Draw infill segment
G1 X108.47 Y101.85 E43.0653 ; Draw infill segment
G1 X108.25 Y101.64 E43.0773 ; Draw infill segment
G1 X108.06 Y101.41 E43.0894 ; Draw infill segment
G1 X107.90 Y101.16 E43.1014 ; Draw infill segment
G1 X107.77 Y100.88 E43.1135 ; Draw infill segment
G1 X107.68 Y100.60 E43.1255 ; Draw infill segment
G1 X107.62 Y100.30 E43.1376 ; Draw infill segment
G1 X107.60 Y100.00 E43.1496 ; Draw infill segment
G1 X107.62 Y99.70 E43.1617 ; Draw infill segment
G1 X107.68 Y99.40 E43.1738 ; Draw infill segment
G1 X107.77 Y99.12 E43.1858 ; Draw infill segment
G1 X107.90 Y98.84 E43.1979 ; Draw infill segment
G1 X108.06 Y98.59 E43.2099 ; Draw infill segment
G1 X108.25 Y98.36 E43.2220 ; Draw infill segment
G1 X108.47 Y98.15 E43.2340 ; Draw infill segment
G1 X108.71 Y97.97 E43.2461 ; Draw infill segment
G1 X108.98 Y97.83 E43.2581 ; Draw infill segment
G1 X109.26 Y97.72 E43.2702 ; Draw infill segment
G1 X109.55 Y97.64 E43.2823 ; Draw infill segment
G1 X109.85 Y97.60 E43.2943 ; Draw infill segment
G1 X110.15 Y97.60 E43.3064 ; Draw infill segment
G1 X110.45 Y97.64 E43.3184 ; Draw infill segment
G1 X110.74 Y97.72 E43.3305 ; Draw infill segment
G1 X111.02 Y97.83 E43.3425 ; Draw infill segment
G1 X111.29 Y97.97 E43.3546 ; Draw infill segment
G1 X111.53 Y98.15 E43.3666 ; Draw infill segment
G1 X111.75 Y98.36 E43.3787 ; Draw infill segment
G1 X111.94 Y98.59 E43.3908 ; Draw infill segment
G1 X112.10 Y98.84 E43.4028 ; Draw infill segment
G1 X112.23 Y99.12 E43.4149 ; Draw infill segment
G1 X112.32 Y99.40 E43.4269 ; Draw infill segment
G1 X112.38 Y99.70 E43.4390 ; Draw infill segment
G1 X112.40 Y100.00 E43.4510 ; Draw infill segment
G1 X112.80 Y100.00 F1500 ; Move to start of infill
G1 X112.78 Y100.35 E43.4651 ; Draw infill segment
G1 X112.71 Y100.70 E43.4792 ; Draw infill segment
G1 X112.60 Y101.03 E43.4932 ; Draw infill segment
G1 X112.45 Y101.35 E43.5073 ; Draw infill segment
G1 X112.27 Y101.65 E43.5214 ; Draw infill segment
G1 X112.04 Y101.92 E43.5354 ; Draw infill segment
G1 X111.78 Y102.16 E43.5495 ; Draw infill segment
G1 X111.50 Y102.36 E43.5636 ; Draw infill segment
G1 X111.19 Y102.53 E43.5776 ; Draw infill segment
G1 X110.87 Y102.66 E43.5917 ; Draw infill segment
G1 X110.52 Y102.75 E43.6058 ; Draw infill segment
G1 X110.18 Y102.79 E43.6198 ; Draw infill segment
G1 X109.82 Y102.79 E43.6339 ; Draw infill segment
G1 X109.48 Y102.75 E43.6480 ; Draw infill segment
G1 X109.13 Y102.66 E43.6620 ; Draw infill segment
G1 X108.81 Y102.53 E43.6761 ; Draw infill segment
G1 X108.50 Y102.36 E43.6901 ; Draw infill segment
G1 X108.22 Y102.16 E43.7042 ; Draw infill segment
G1 X107.96 Y101.92 E43.7183 ; Draw infill segment
G1 X107.73 Y101.65 E43.7323 ; Draw infill segment
G1 X107.55 Y101.35 E43.7464 ; Draw infill segment
G1 X107.40 Y101.03 E43.7605 ; Draw infill segment
G1 X107.29 Y100.70 E43.7745 ; Draw infill segment
G1 X107.22 Y100.35 E43.7886 ; Draw infill segment
G1 X107.20 Y100.00 E43.8027 ; Draw infill segment
G1 X107.22 Y99.65 E43.8167 ; Draw infill segment
G1 X107.29 Y99.30 E43.8308 ; Draw infill segment
G1 X107.40 Y98.97 E43.8449 ; Draw infill segment
G1 X107.55 Y98.65 E43.8589 ; Draw infill segment
G1 X107.73 Y98.35 E43.8730 ; Draw infill segment
G1 X107.96 Y98.08 E43.8871 ; Draw infill segment
G1 X108.22 Y97.84 E43.9011 ; Draw infill segment
G1 X108.50 Y97.64 E43.9152 ; Draw infill segment
G1 X108.81 Y97.47 E43.9293 ; Draw infill segment
G1 X109.13 Y97.34 E43.9433 ; Draw infill segment
G1 X109.48 Y97.25 E43.9574 ; Draw infill segment
G1 X109.82 Y97.21 E43.9714 ; Draw infill segment
G1 X110.18 Y97.21 E43.9855 ; Draw infill segment
G1 X110.52 Y97.25 E43.9996 ; Draw infill segment
G1 X110.87 Y97.34 E44.0136 ; Draw infill segment
G1 X111.19 Y97.47 E44.0277 ; Draw infill segment
G1 X111.50 Y97.64 E44.0418 ; Draw infill segment
G1 X111.78 Y97.84 E44.0558 ; Draw infill segment
G1 X112.04 Y98.08 E44.0699 ; Draw infill segment
G1 X112.27 Y98.35 E44.0840 ; Draw infill segment
G1 X112.45 Y98.65 E44.0980 ; Draw infill segment
G1 X112.60 Y98.97 E44.1121 ; Draw infill segment
G1 X112.71 Y99.30 E44.1262 ; Draw infill segment
G1 X112.78 Y99.65 E44.1402 ; Draw infill segment
G1 X112.80 Y100.00 E44.1543 ; Draw infill segment
G1 X113.20 Y100.00 F1500 ; Move to start of infill
G1 X113.17 Y100.40 E44.1704 ; Draw infill segment
G1 X113.10 Y100.80 E44.1864 ; Draw infill segment
G1 X112.98 Y101.18 E44.2025 ; Draw infill segment
G1 X112.80 Y101.54 E44.2186 ; Draw infill segment
G1 X112.59 Y101.88 E44.2347 ; Draw infill segment
G1 X112.33 Y102.19 E44.2507 ; Draw infill segment
G1 X112.04 Y102.47 E44.2668 ; Draw infill segment
G1 X111.71 Y102.70 E44.2829 ; Draw infill segment
G1 X111.36 Y102.90 E44.2990 ; Draw infill segment
G1 X110.99 Y103.04 E44.3150 ; Draw infill segment
G1 X110.60 Y103.14 E44.3311 ; Draw infill segment
G1 X110.20 Y103.19 E44.3472 ; Draw infill segment
G1 X109.80 Y103.19 E44.3633 ; Draw infill segment
G1 X109.40 Y103.14 E44.3793 ; Draw infill segment
G1 X109.01 Y103.04 E44.3954 ; Draw infill segment
G1 X108.64 Y102.90 E44.4115 ; Draw infill segment
G1 X108.29 Y102.70 E44.4276 ; Draw infill segment
G1 X107.96 Y102.47 E44.4436 ; Draw infill segment
G1 X107.67 Y102.19 E44.4597 ; Draw infill segment
G1 X107.41 Y101.88 E44.4758 ; Draw infill segment
G1 X107.20 Y101.54 E44.4919 ; Draw infill segment
G1 X107.02 Y101.18 E44.5079 ; Draw infill segment
G1 X106.90 Y100.80 E44.5240 ; Draw infill segment
G1 X106.83 Y100.40 E44.5401 ; Draw infill segment
G1 X106.80 Y100.00 E44.5562 ; Draw infill segment
G1 X106.83 Y99.60 E44.5722 ; Draw infill segment
G1 X106.90 Y99.20 E44.5883 ; Draw infill segment
G1 X107.02 Y98.82 E44.6044 ; Draw infill segment
G1 X107.20 Y98.46 E44.6205 ; Draw infill segment
G1 X107.41 Y98.12 E44.6365 ; Draw infill segment
G1 X107.67 Y97.81 E44.6526 ; Draw infill segment
G1 X107.96 Y97.53 E44.6687 ; Draw infill segment
G1 X108.29 Y97.30 E44.6847 ; Draw infill segment
G1 X108.64 Y97.10 E44.7008 ; Draw infill segment
G1 X109.01 Y96.96 E44.7169 ; Draw infill segment
G1 X109.40 Y96.86 E44.7330 ; Draw infill segment
G1 X109.80 Y96.81 E44.7490 ; Draw infill segment
G1 X110.20 Y96.81 E44.7651 ; Draw infill segment
G1 X110.60 Y96.86 E44.7812 ; Draw infill segment
G1 X110.99 Y96.96 E44.7973 ; Draw infill segment
G1 X111.36 Y97.10 E44.8133 ; Draw infill segment
G1 X111.71 Y97.30 E44.8294 ; Draw infill segment
G1 X112.04 Y97.53 E44.8455 ; Draw infill segment
G1 X112.33 Y97.81 E44.8616 ; Draw infill segment
G1 X112.59 Y98.12 E44.8776 ; Draw infill segment
G1 X112.80 Y98.46 E44.8937 ; Draw infill segment
G1 X112.98 Y98.82 E44.9098 ; Draw infill segment
G1 X113.10 Y99.20 E44.9259 ; Draw infill segment
G1 X113.17 Y99.60 E44.9419 ; Draw infill segment
G1 X113.20 Y100.00 E44.9580 ; Draw infill segment
; Layer 11
G1 Z2.20 F300 ; Move to layer height
G1 X113.50 Y100.00 F1500 ; Move to start of layer
G1 X113.50 Y100.00 F1500 ; Move to start of circle
G1 X113.47 Y100.44 E44.9756 F1500 ; Draw circle segment
G1 X113.39 Y100.87 E44.9932 F1500 ; Draw circle segment
G1 X113.25 Y101.29 E45.0108 F1500 ; Draw circle segment
G1 X113.07 Y101.69 E45.0283 F1500 ; Draw circle segment
G1 X112.83 Y102.06 E45.0459 F1500 ; Draw circle segment
G1 X112.55 Y102.40 E45.0635 F1500 ; Draw circle segment
G1 X112.23 Y102.70 E45.0811 F1500 ; Draw circle segment
G1 X111.88 Y102.96 E45.0987 F1500 ; Draw circle segment
G1 X111.49 Y103.17 E45.1162 F1500 ; Draw circle segment
G1 X111.08 Y103.33 E45.1338 F1500 ; Draw circle segment
G1 X110.66 Y103.44 E45.1514 F1500 ; Draw circle segment
G1 X110.22 Y103.49 E45.1690 F1500 ; Draw circle segment
G1 X109.78 Y103.49 E45.1866 F1500 ; Draw circle segment
G1 X109.34 Y103.44 E45.2042 F1500 ; Draw circle segment
G1 X108.92 Y103.33 E45.2217 F1500 ; Draw circle segment
G1 X108.51 Y103.17 E45.2393 F1500 ; Draw circle segment
G1 X108.12 Y102.96 E45.2569 F1500 ; Draw circle segment
G1 X107.77 Y102.70 E45.2745 F1500 ; Draw circle segment
G1 X107.45 Y102.40 E45.2921 F1500 ; Draw circle segment
G1 X107.17 Y102.06 E45.3096 F1500 ; Draw circle segment
G1 X106.93 Y101.69 E45.3272 F1500 ; Draw circle segment
G1 X106.75 Y101.29 E45.3448 F1500 ; Draw circle segment
G1 X106.61 Y100.87 E45.3624 F1500 ; Draw circle segment
G1 X106.53 Y100.44 E45.3800 F1500 ; Draw circle segment
G1 X106.50 Y100.00 E45.3975 F1500 ; Draw circle segment
G1 X106.53 Y99.56 E45.4151 F1500 ; Draw circle segment
G1 X106.61 Y99.13 E45.4327 F1500 ; Draw circle segment
G1 X106.75 Y98.71 E45.4503 F1500 ; Draw circle segment
G1 X106.93 Y98.31 E45.4679 F1500 ; Draw circle segment
G1 X107.17 Y97.94 E45.4855 F1500 ; Draw circle segment
G1 X107.45 Y97.60 E45.5030 F1500 ; Draw circle segment
G1 X107.77 Y97.30 E45.5206 F1500 ; Draw circle segment
G1 X108.12 Y97.04 E45.5382 F1500 ; Draw circle segment
G1 X108.51 Y96.83 E45.5558 F1500 ; Draw circle segment
G1 X108.92 Y96.67 E45.5734 F1500 ; Draw circle segment
G1 X109.34 Y96.56 E45.5909 F1500 ; Draw circle segment
G1 X109.78 Y96.51 E45.6085 F1500 ; Draw circle segment
G1 X110.22 Y96.51 E45.6261 F1500 ; Draw circle segment
G1 X110.66 Y96.56 E45.6437 F1500 ; Draw circle segment
G1 X111.08 Y96.67 E45.6613 F1500 ; Draw circle segment
G1 X111.49 Y96.83 E45.6788 F1500 ; Draw circle segment
G1 X111.88 Y97.04 E45.6964 F1500 ; Draw circle segment
G1 X112.23 Y97.30 E45.7140 F1500 ; Draw circle segment
G1 X112.55 Y97.60 E45.7316 F1500 ; Draw circle segment
G1 X112.83 Y97.94 E45.7492 F1500 ; Draw circle segment
G1 X113.07 Y98.31 E45.7668 F1500 ; Draw circle segment
G1 X113.25 Y98.71 E45.7843 F1500 ; Draw circle segment
G1 X113.39 Y99.13 E45.8019 F1500 ; Draw circle segment
G1 X113.47 Y99.56 E45.8195 F1500 ; Draw circle segment
G1 X113.50 Y100.00 E45.8371 F1500 ; Draw circle segment
G1 X110.40 Y100.00 F1500 ; Move to start of infill
G1 X110.40 Y100.05 E45.8391 ; Draw infill segment
G1 X110.39 Y100.10 E45.8411 ; Draw infill segment
G1 X110.37 Y100.15 E45.8431 ; Draw infill segment
G1 X110.35 Y100.19 E45.8451 ; Draw infill segment
G1 X110.32 Y100.24 E45.8471 ; Draw infill segment
G1 X110.29 Y100.27 E45.8491 ; Draw infill segment
G1 X110.25 Y100.31 E45.8511 ; Draw infill segment
G1 X110.21 Y100.34 E45.8532 ; Draw infill segment
G1 X110.17 Y100.36 E45.8552 ; Draw infill segment
G1 X110.12 Y100.38 E45.8572 ; Draw infill segment
G1 X110.07 Y100.39 E45.8592 ; Draw infill segment
G1 X110.03 Y100.40 E45.8612 ; Draw infill segment
G1 X109.97 Y100.40 E45.8632 ; Draw infill segment
G1 X109.93 Y100.39 E45.8652 ; Draw infill segment
G1 X109.88 Y100.38 E45.8672 ; Draw infill segment
G1 X109.83 Y100.36 E45.8692 ; Draw infill segment
G1 X109.79 Y100.34 E45.8712 ; Draw infill segment
G1 X109.75 Y100.31 E45.8732 ; Draw infill segment
G1 X109.71 Y100.27 E45.8753 ; Draw infill segment
G1 X109.68 Y100.24 E45.8773 ; Draw infill segment
G1 X109.65 Y100.19 E45.8793 ; Draw infill segment
G1 X109.63 Y100.15 E45.8813 ; Draw infill segment
G1 X109.61 Y100.10 E45.8833 ; Draw infill segment
G1 X109.60 Y100.05 E45.8853 ; Draw infill segment
G1 X109.60 Y100.00 E45.8873 ; Draw infill segment
G1 X109.60 Y99.95 E45.8893 ; Draw infill segment
G1 X109.61 Y99.90 E45.8913 ; Draw infill segment
G1 X109.63 Y99.85 E45.8933 ; Draw infill segment
G1 X109.65 Y99.81 E45.8953 ; Draw infill segment
G1 X109.68 Y99.76 E45.8974 ; Draw infill segment
G1 X109.71 Y99.73 E45.8994 ; Draw infill segment
G1 X109.75 Y99.69 E45.9014 ; Draw infill segment
G1 X109.79 Y99.66 E45.9034 ; Draw infill segment
G1 X109.83 Y99.64 E45.9054 ; Draw infill segment
G1 X109.88 Y99.62 E45.9074 ; Draw infill segment
G1 X109.93 Y99.61 E45.9094 ; Draw infill segment
G1 X109.97 Y99.60 E45.9114 ; Draw infill segment
G1 X110.03 Y99.60 E45.9134 ; Draw infill segment
G1 X110.07 Y99.61 E45.9154 ; Draw infill segment
G1 X110.12 Y99.62 E45.9175 ; Draw infill segment
G1 X110.17 Y99.64 E45.9195 ; Draw infill segment
G1 X110.21 Y99.66 E45.9215 ; Draw infill segment
G1 X110.25 Y99.69 E45.9235 ; Draw infill segment
G1 X110.29 Y99.73 E45.9255 ; Draw infill segment
G1 X110.32 Y99.76 E45.9275 ; Draw infill segment
G1 X110.35 Y99.81 E45.9295 ; Draw infill segment
G1 X110.37 Y99.85 E45.9315 ; Draw infill segment
G1 X110.39 Y99.90 E45.9335 ; Draw infill segment
G1 X110.40 Y99.95 E45.9355 ; Draw infill segment
G1 X110.40 Y100.00 E45.9375 ; Draw infill segment
G1 X110.80 Y100.00 F1500 ; Move to start of infill
G1 X110.79 Y100.10 E45.9416 ; Draw infill segment
G1 X110.77 Y100.20 E45.9456 ; Draw infill segment
G1 X110.74 Y100.29 E45.9496 ; Draw infill segment
G1 X110.70 Y100.39 E45.9536 ; Draw infill segment
G1 X110.65 Y100.47 E45.9576 ; Draw infill segment
G1 X110.58 Y100.55 E45.9617 ; Draw infill segment
G1 X110.51 Y100.62 E45.9657 ; Draw infill segment
G1 X110.43 Y100.68 E45.9697 ; Draw infill segment
G1 X110.34 Y100.72 E45.9737 ; Draw infill segment
G1 X110.25 Y100.76 E45.9777 ; Draw infill segment
G1 X110.15 Y100.79 E45.9817 ; Draw infill segment
G1 X110.05 Y100.80 E45.9858 ; Draw infill segment
G1 X109.95 Y100.80 E45.9898 ; Draw infill segment
G1 X109.85 Y100.79 E45.9938 ; Draw infill segment
G1 X109.75 Y100.76 E45.9978 ; Draw infill segment
G1 X109.66 Y100.72 E46.0018 ; Draw infill segment
G1 X109.57 Y100.68 E46.0059 ; Draw infill segment
G1 X109.49 Y100.62 E46.0099 ; Draw infill segment
G1 X109.42 Y100.55 E46.0139 ; Draw infill segment
G1 X109.35 Y100.47 E46.0179 ; Draw infill segment
G1 X109.30 Y100.39 E46.0219 ; Draw infill segment
G1 X109.26 Y100.29 E46.0260 ; Draw infill segment
G1 X109.23 Y100.20 E46.0300 ; Draw infill segment
G1 X109.21 Y100.10 E46.0340 ; Draw infill segment
G1 X109.20 Y100.00 E46.0380 ; Draw infill segment
G1 X109.21 Y99.90 E46.0420 ; Draw infill segment
G1 X109.23 Y99.80 E46.0460 ; Draw infill segment
G1 X109.26 Y99.71 E46.0501 ; Draw infill segment
G1 X109.30 Y99.61 E46.0541 ; Draw infill segment
G1 X109.35 Y99.53 E46.0581 ; Draw infill segment
G1 X109.42 Y99.45 E46.0621 ; Draw infill segment
G1 X109.49 Y99.38 E46.0661 ; Draw infill segment
G1 X109.57 Y99.32 E46.0702 ; Draw infill segment
G1 X109.66 Y99.28 E46.0742 ; Draw infill segment
G1 X109.75 Y99.24 E46.0782 ; Draw infill segment
G1 X109.85 Y99.21 E46.0822 ; Draw infill segment
G1 X109.95 Y99.20 E46.0862 ; Draw infill segment
G1 X110.05 Y99.20 E46.0903 ; Draw infill segment
G1 X110.15 Y99.21 E46.0943 ; Draw infill segment
G1 X110.25 Y99.24 E46.0983 ; Draw infill segment
G1 X110.34 Y99.28 E46.1023 ; Draw infill segment
G1 X110.43 Y99.32 E46.1063 ; Draw infill segment
G1 X110.51 Y99.38 E46.1103 ; Draw infill segment
G1 X110.58 Y99.45 E46.1144 ; Draw infill segment
G1 X110.65 Y99.53 E46.1184 ; Draw infill segment
G1 X110.70 Y99.61 E46.1224 ; Draw infill segment
G1 X110.74 Y99.71 E46.1264 ; Draw infill segment
G1 X110.77 Y99.80 E46.1304 ; Draw infill segment
G1 X110.79 Y99.90 E46.1345 ; Draw infill segment
G1 X110.80 Y100.00 E46.1385 ; Draw infill segment
G1 X111.20 Y100.00 F1500 ; Move to start of infill
G1 X111.19 Y100.15 E46.1445 ; Draw infill segment
G1 X111.16 Y100.30 E46.1505 ; Draw infill segment
G1 X111.12 Y100.44 E46.1566 ; Draw infill segment
G1 X111.05 Y100.58 E46.1626 ; Draw infill segment
G1 X110.97 Y100.71 E46.1686 ; Draw infill segment
G1 X110.87 Y100.82 E46.1746 ; Draw infill segment
G1 X110.76 Y100.92 E46.1807 ; Draw infill segment
G1 X110.64 Y101.01 E46.1867 ; Draw infill segment
G1 X110.51 Y101.09 E46.1927 ; Draw infill segment
G1 X110.37 Y101.14 E46.1988 ; Draw infill segment
G1 X110.22 Y101.18 E46.2048 ; Draw infill segment
G1 X110.08 Y101.20 E46.2108 ; Draw infill segment
G1 X109.92 Y101.20 E46.2168 ; Draw infill segment
G1 X109.78 Y101.18 E46.2229 ; Draw infill segment
G1 X109.63 Y101.14 E46.2289 ; Draw infill segment
G1 X109.49 Y101.09 E46.2349 ; Draw infill segment
G1 X109.36 Y101.01 E46.2409 ; Draw infill segment
G1 X109.24 Y100.92 E46.2470 ; Draw infill segment
G1 X109.13 Y100.82 E46.2530 ; Draw infill segment
G1 X109.03 Y100.71 E46.2590 ; Draw infill segment
G1 X108.95 Y100.58 E46.2651 ; Draw infill segment
G1 X108.88 Y100.44 E46.2711 ; Draw infill segment
G1 X108.84 Y100.30 E46.2771 ; Draw infill segment
G1 X108.81 Y100.15 E46.2831 ; Draw infill segment
G1 X108.80 Y100.00 E46.2892 ; Draw infill segment
G1 X108.81 Y99.85 E46.2952 ; Draw infill segment
G1 X108.84 Y99.70 E46.3012 ; Draw infill segment
G1 X108.88 Y99.56 E46.3073 ; Draw infill segment
G1 X108.95 Y99.42 E46.3133 ; Draw infill segment
G1 X109.03 Y99.29 E46.3193 ; Draw infill segment
G1 X109.13 Y99.18 E46.3253 ; Draw infill segment
G1 X109.24 Y99.08 E46.3314 ; Draw infill segment
G1 X109.36 Y98.99 E46.3374 ; Draw infill segment
G1 X109.49 Y98.91 E46.3434 ; Draw infill segment
G1 X109.63 Y98.86 E46.3494 ; Draw infill segment
G1 X109.78 Y98.82 E46.3555 ; Draw infill segment
G1 X109.92 Y98.80 E46.3615 ; Draw infill segment
G1 X110.08 Y98.80 E46.3675 ; Draw infill segment
G1 X110.22 Y98.82 E46.3736 ; Draw infill segment
G1 X110.37 Y98.86 E46.3796 ; Draw infill segment
G1 X110.51 Y98.91 E46.3856 ; Draw infill segment
G1 X110.64 Y98.99 E46.3916 ; Draw infill segment
G1 X110.76 Y99.08 E46.3977 ; Draw infill segment
G1 X110.87 Y99.18 E46.4037 ; Draw infill segment
G1 X110.97 Y99.29 E46.4097 ; Draw infill segment
G1 X111.05 Y99.42 E46.4158 ; Draw infill segment
G1 X111.12 Y99.56 E46.4218 ; Draw infill segment
G1 X111.16 Y99.70 E46.4278 ; Draw infill segment
G1 X111.19 Y99.85 E46.4338 ; Draw infill segment
G1 X111.20 Y100.00 E46.4399 ; Draw infill segment
G1 X111.60 Y100.00 F1500 ; Move to start of infill
G1 X111.59 Y100.20 E46.4479 ; Draw infill segment
G1 X111.55 Y100.40 E46.4559 ; Draw infill segment
G1 X111.49 Y100.59 E46.4640 ; Draw infill segment
G1 X111.40 Y100.77 E46.4720 ; Draw infill segment
G1 X111.29 Y100.94 E46.4801 ; Draw infill segment
G1 X111.17 Y101.10 E46.4881 ; Draw infill segment
G1 X111.02 Y101.23 E46.4961 ; Draw infill segment
G1 X110.86 Y101.35 E46.5042 ; Draw infill segment
G1 X110.68 Y101.45 E46.5122 ; Draw infill segment
G1 X110.49 Y101.52 E46.5202 ; Draw infill segment
G1 X110.30 Y101.57 E46.5283 ; Draw infill segment
G1 X110.10 Y101.60 E46.5363 ; Draw infill segment
G1 X109.90 Y101.60 E46.5444 ; Draw infill segment
G1 X109.70 Y101.57 E46.5524 ; Draw infill segment
G1 X109.51 Y101.52 E46.5604 ; Draw infill segment
G1 X109.32 Y101.45 E46.5685 ; Draw infill segment
G1 X109.14 Y101.35 E46.5765 ; Draw infill segment
G1 X108.98 Y101.23 E46.5845 ; Draw infill segment
G1 X108.83 Y101.10 E46.5926 ; Draw infill segment
G1 X108.71 Y100.94 E46.6006 ; Draw infill segment
G1 X108.60 Y100.77 E46.6086 ; Draw infill segment
G1 X108.51 Y100.59 E46.6167 ; Draw infill segment
G1 X108.45 Y100.40 E46.6247 ; Draw infill segment
G1 X108.41 Y100.20 E46.6328 ; Draw infill segment
G1 X108.40 Y100.00 E46.6408 ; Draw infill segment
G1 X108.41 Y99.80 E46.6488 ; Draw infill segment
G1 X108.45 Y99.60 E46.6569 ; Draw infill segment
G1 X108.51 Y99.41 E46.6649 ; Draw infill segment
G1 X108.60 Y99.23 E46.6729 ; Draw infill segment
G1 X108.71 Y99.06 E46.6810 ; Draw infill segment
G1 X108.83 Y98.90 E46.6890 ; Draw infill segment
G1 X108.98 Y98.77 E46.6971 ; Draw infill segment
G1 X109.14 Y98.65 E46.7051 ; Draw infill segment
G1 X109.32 Y98.55 E46.7131 ; Draw infill segment
G1 X109.51 Y98.48 E46.7212 ; Draw infill segment
G1 X109.70 Y98.43 E46.7292 ; Draw infill segment
G1 X109.90 Y98.40 E46.7372 ; Draw infill segment
G1 X110.10 Y98.40 E46.7453 ; Draw infill segment
G1 X110.30 Y98.43 E46.7533 ; Draw infill segment
G1 X110.49 Y98.48 E46.7614 ; Draw infill segment
G1 X110.68 Y98.55 E46.7694 ; Draw infill segment
G1 X110.86 Y98.65 E46.7774 ; Draw infill segment
G1 X111.02 Y98.77 E46.7855 ; Draw infill segment
G1 X111.17 Y98.90 E46.7935 ; Draw infill segment
G1 X111.29 Y99.06 E46.8015 ; Draw infill segment
G1 X111.40 Y99.23 E46.8096 ; Draw infill segment
G1 X111.49 Y99.41 E46.8176 ; Draw infill segment
G1 X111.55 Y99.60 E46.8257 ; Draw infill segment
G1 X111.59 Y99.80 E46.8337 ; Draw infill segment
G1 X111.60 Y100.00 E46.8417 ; Draw infill segment
G1 X112.00 Y100.00 F1500 ; Move to start of infill
G1 X111.98 Y100.25 E46.8518 ; Draw infill segment
G1 X111.94 Y100.50 E46.8618 ; Draw infill segment
G1 X111.86 Y100.74 E46.8719 ; Draw infill segment
G1 X111.75 Y100.96 E46.8819 ; Draw infill segment
G1 X111.62 Y101.18 E46.8920 ; Draw infill segment
G1 X111.46 Y101.37 E46.9020 ; Draw infill segment
G1 X111.27 Y101.54 E46.9121 ; Draw infill segment
G1 X111.07 Y101.69 E46.9221 ; Draw infill segment
G1 X110.85 Y101.81 E46.9321 ; Draw infill segment
G1 X110.62 Y101.90 E46.9422 ; Draw infill segment
G1 X110.37 Y101.96 E46.9522 ; Draw infill segment
G1 X110.13 Y102.00 E46.9623 ; Draw infill segment
G1 X109.87 Y102.00 E46.9723 ; Draw infill segment
G1 X109.63 Y101.96 E46.9824 ; Draw infill segment
G1 X109.38 Y101.90 E46.9924 ; Draw infill segment
G1 X109.15 Y101.81 E47.0025 ; Draw infill segment
G1 X108.93 Y101.69 E47.0125 ; Draw infill segment
G1 X108.73 Y101.54 E47.0226 ; Draw infill segment
G1 X108.54 Y101.37 E47.0326 ; Draw infill segment
G1 X108.38 Y101.18 E47.0427 ; Draw infill segment
G1 X108.25 Y100.96 E47.0527 ; Draw infill segment
G1 X108.14 Y100.74 E47.0628 ; Draw infill segment
G1 X108.06 Y100.50 E47.0728 ; Draw infill segment
G1 X108.02 Y100.25 E47.0828 ; Draw infill segment
G1 X108.00 Y100.00 E47.0929 ; Draw infill segment
G1 X108.02 Y99.75 E47.1029 ; Draw infill segment
G1 X108.06 Y99.50 E47.1130 ; Draw infill segment
G1 X108.14 Y99.26 E47.1230 ; Draw infill segment
G1 X108.25 Y99.04 E47.1331 ; Draw infill segment
G1 X108.38 Y98.82 E47.1431 ; Draw infill segment
G1 X108.54 Y98.63 E47.1532 ; Draw infill segment
G1 X108.73 Y98.46 E47.1632 ; Draw infill segment
G1 X108.93 Y98.31 E47.1733 ; Draw infill segment
G1 X109.15 Y98.19 E47.1833 ; Draw infill segment
G1 X109.38 Y98.10 E47.1934 ; Draw infill segment
G1 X109.63 Y98.04 E47.2034 ; Draw infill segment
G1 X109.87 Y98.00 E47.2134 ; Draw infill segment
G1 X110.13 Y98.00 E47.2235 ; Draw infill segment
G1 X110.37 Y98.04 E47.2335 ; Draw infill segment
G1 X110.62 Y98.10 E47.2436 ; Draw infill segment
G1 X110.85 Y98.19 E47.2536 ; Draw infill segment
G1 X111.07 Y98.31 E47.2637 ; Draw infill segment
G1 X111.27 Y98.46 E47.2737 ; Draw infill segment
G1 X111.46 Y98.63 E47.2838 ; Draw infill segment
G1 X111.62 Y98.82 E47.2938 ; Draw infill segment
G1 X111.75 Y99.04 E47.3039 ; Draw infill segment
G1 X111.86 Y99.26 E47.3139 ; Draw infill segment
G1 X111.94 Y99.50 E47.3240 ; Draw infill segment
G1 X111.98 Y99.75 E47.3340 ; Draw infill segment
G1 X112.00 Y100.00 E47.3441 ; Draw infill segment
G1 X112.40 Y100.00 F1500 ; Move to start of infill
G1 X112.38 Y100.30 E47.3561 ; Draw infill segment
G1 X112.32 Y100.60 E47.3682 ; Draw infill segment
G1 X112.23 Y100.88 E47.3802 ; Draw infill segment
G1 X112.10 Y101.16 E47.3923 ; Draw infill segment
G1 X111.94 Y101.41 E47.4043 ; Draw infill segment
G1 X111.75 Y101.64 E47.4164 ; Draw infill segment
G1 X111.53 Y101.85 E47.4284 ; Draw infill segment
G1 X111.29 Y102.03 E47.4405 ; Draw infill segment
G1 X111.02 Y102.17 E47.4526 ; Draw infill segment
G1 X110.74 Y102.28 E47.4646 ; Draw infill segment
G1 X110.45 Y102.36 E47.4767 ; Draw infill segment
G1 X110.15 Y102.40 E47.4887 ; Draw infill segment
G1 X109.85 Y102.40 E47.5008 ; Draw infill segment
G1 X109.55 Y102.36 E47.5128 ; Draw infill segment
G1 X109.26 Y102.28 E47.5249 ; Draw infill segment
G1 X108.98 Y102.17 E47.5369 ; Draw infill segment
G1 X108.71 Y102.03 E47.5490 ; Draw infill segment
G1 X108.47 Y101.85 E47.5611 ; Draw infill segment
G1 X108.25 Y101.64 E47.5731 ; Draw infill segment
G1 X108.06 Y101.41 E47.5852 ; Draw infill segment
G1 X107.90 Y101.16 E47.5972 ; Draw infill segment
G1 X107.77 Y100.88 E47.6093 ; Draw infill segment
G1 X107.68 Y100.60 E47.6213 ; Draw infill segment
G1 X107.62 Y100.30 E47.6334 ; Draw infill segment
G1 X107.60 Y100.00 E47.6454 ; Draw infill segment
G1 X107.62 Y99.70 E47.6575 ; Draw infill segment
G1 X107.68 Y99.40 E47.6696 ; Draw infill segment
G1 X107.77 Y99.12 E47.6816 ; Draw infill segment
G1 X107.90 Y98.84 E47.6937 ; Draw infill segment
G1 X108.06 Y98.59 E47.7057 ; Draw infill segment
G1 X108.25 Y98.36 E47.7178 ; Draw infill segment
G1 X108.47 Y98.15 E47.7298 ; Draw infill segment
G1 X108.71 Y97.97 E47.7419 ; Draw infill segment
G1 X108.98 Y97.83 E47.7539 ; Draw infill segment
G1 X109.26 Y97.72 E47.7660 ; Draw infill segment
G1 X109.55 Y97.64 E47.7781 ; Draw infill segment
G1 X109.85 Y97.60 E47.7901 ; Draw infill segment
G1 X110.15 Y97.60 E47.8022 ; Draw infill segment
G1 X110.45 Y97.64 E47.8142 ; Draw infill segment
G1 X110.74 Y97.72 E47.8263 ; Draw infill segment
G1 X111.02 Y97.83 E47.8383 ; Draw infill segment
G1 X111.29 Y97.97 E47.8504 ; Draw infill segment
G1 X111.53 Y98.15 E47.8625 ; Draw infill segment
G1 X111.75 Y98.36 E47.8745 ; Draw infill segment
G1 X111.94 Y98.59 E47.8866 ; Draw infill segment
G1 X112.10 Y98.84 E47.8986 ; Draw infill segment
G1 X112.23 Y99.12 E47.9107 ; Draw infill segment
G1 X112.32 Y99.40 E47.9227 ; Draw infill segment
G1 X112.38 Y99.70 E47.9348 ; Draw infill segment
G1 X112.40 Y100.00 E47.9468 ; Draw infill segment
G1 X112.80 Y100.00 F1500 ; Move to start of infill
G1 X112.78 Y100.35 E47.9609 ; Draw infill segment
G1 X112.71 Y100.70 E47.9750 ; Draw infill segment
G1 X112.60 Y101.03 E47.9890 ; Draw infill segment
G1 X112.45 Y101.35 E48.0031 ; Draw infill segment
G1 X112.27 Y101.65 E48.0172 ; Draw infill segment
G1 X112.04 Y101.92 E48.0312 ; Draw infill segment
G1 X111.78 Y102.16 E48.0453 ; Draw infill segment
G1 X111.50 Y102.36 E48.0594 ; Draw infill segment
G1 X111.19 Y102.53 E48.0734 ; Draw infill segment
G1 X110.87 Y102.66 E48.0875 ; Draw infill segment
G1 X110.52 Y102.75 E48.1016 ; Draw infill segment
G1 X110.18 Y102.79 E48.1156 ; Draw infill segment
G1 X109.82 Y102.79 E48.1297 ; Draw infill segment
G1 X109.48 Y102.75 E48.1438 ; Draw infill segment
G1 X109.13 Y102.66 E48.1578 ; Draw infill segment
G1 X108.81 Y102.53 E48.1719 ; Draw infill segment
G1 X108.50 Y102.36 E48.1859 ; Draw infill segment
G1 X108.22 Y102.16 E48.2000 ; Draw infill segment
G1 X107.96 Y101.92 E48.2141 ; Draw infill segment
G1 X107.73 Y101.65 E48.2281 ; Draw infill segment
G1 X107.55 Y101.35 E48.2422 ; Draw infill segment
G1 X107.40 Y101.03 E48.2563 ; Draw infill segment
G1 X107.29 Y100.70 E48.2703 ; Draw infill segment
G1 X107.22 Y100.35 E48.2844 ; Draw infill segment
G1 X107.20 Y100.00 E48.2985 ; Draw infill segment
G1 X107.22 Y99.65 E48.3125 ; Draw infill segment
G1 X107.29 Y99.30 E48.3266 ; Draw infill segment
G1 X107.40 Y98.97 E48.3407 ; Draw infill segment
G1 X107.55 Y98.65 E48.3547 ; Draw infill segment
G1 X107.73 Y98.35 E48.3688 ; Draw infill segment
G1 X107.96 Y98.08 E48.3829 ; Draw infill segment
G1 X108.22 Y97.84 E48.3969 ; Draw infill segment
G1 X108.50 Y97.64 E48.4110 ; Draw infill segment
G1 X108.81 Y97.47 E48.4251 ; Draw infill segment
G1 X109.13 Y97.34 E48.4391 ; Draw infill segment
G1 X109.48 Y97.25 E48.4532 ; Draw infill segment
G1 X109.82 Y97.21 E48.4672 ; Draw infill segment
G1 X110.18 Y97.21 E48.4813 ; Draw infill segment
G1 X110.52 Y97.25 E48.4954 ; Draw infill segment
G1 X110.87 Y97.34 E48.5094 ; Draw infill segment
G1 X111.19 Y97.47 E48.5235 ; Draw infill segment
G1 X111.50 Y97.64 E48.5376 ; Draw infill segment
G1 X111.78 Y97.84 E48.5516 ; Draw infill segment
G1 X112.04 Y98.08 E48.5657 ; Draw infill segment
G1 X112.27 Y98.35 E48.5798 ; Draw infill segment
G1 X112.45 Y98.65 E48.5938 ; Draw infill segment
G1 X112.60 Y98.97 E48.6079 ; Draw infill segment
G1 X112.71 Y99.30 E48.6220 ; Draw infill segment
G1 X112.78 Y99.65 E48.6360 ; Draw infill segment
G1 X112.80 Y100.00 E48.6501 ; Draw infill segment
G1 X113.20 Y100.00 F1500 ; Move to start of infill
G1 X113.17 Y100.40 E48.6662 ; Draw infill segment
G1 X113.10 Y100.80 E48.6822 ; Draw infill segment
G1 X112.98 Y101.18 E48.6983 ; Draw infill segment
G1 X112.80 Y101.54 E48.7144 ; Draw infill segment
G1 X112.59 Y101.88 E48.7305 ; Draw infill segment
G1 X112.33 Y102.19 E48.7465 ; Draw infill segment
G1 X112.04 Y102.47 E48.7626 ; Draw infill segment
G1 X111.71 Y102.70 E48.7787 ; Draw infill segment
G1 X111.36 Y102.90 E48.7948 ; Draw infill segment
G1 X110.99 Y103.04 E48.8108 ; Draw infill segment
G1 X110.60 Y103.14 E48.8269 ; Draw infill segment
G1 X110.20 Y103.19 E48.8430 ; Draw infill segment
G1 X109.80 Y103.19 E48.8591 ; Draw infill segment
G1 X109.40 Y103.14 E48.8751 ; Draw infill segment
G1 X109.01 Y103.04 E48.8912 ; Draw infill segment
G1 X108.64 Y102.90 E48.9073 ; Draw infill segment
G1 X108.29 Y102.70 E48.9234 ; Draw infill segment
G1 X107.96 Y102.47 E48.9394 ; Draw infill segment
G1 X107.67 Y102.19 E48.9555 ; Draw infill segment
G1 X107.41 Y101.88 E48.9716 ; Draw infill segment
G1 X107.20 Y101.54 E48.9877 ; Draw infill segment
G1 X107.02 Y101.18 E49.0037 ; Draw infill segment
G1 X106.90 Y100.80 E49.0198 ; Draw infill segment
G1 X106.83 Y100.40 E49.0359 ; Draw infill segment
G1 X106.80 Y100.00 E49.0520 ; Draw infill segment
G1 X106.83 Y99.60 E49.0680 ; Draw infill segment
G1 X106.90 Y99.20 E49.0841 ; Draw infill segment
G1 X107.02 Y98.82 E49.1002 ; Draw infill segment
G1 X107.20 Y98.46 E49.1163 ; Draw infill segment
G1 X107.41 Y98.12 E49.1323 ; Draw infill segment
G1 X107.67 Y97.81 E49.1484 ; Draw infill segment
G1 X107.96 Y97.53 E49.1645 ; Draw infill segment
G1 X108.29 Y97.30 E49.1805 ; Draw infill segment
G1 X108.64 Y97.10 E49.1966 ; Draw infill segment
G1 X109.01 Y96.96 E49.2127 ; Draw infill segment
G1 X109.40 Y96.86 E49.2288 ; Draw infill segment
G1 X109.80 Y96.81 E49.2448 ; Draw infill segment
G1 X110.20 Y96.81 E49.2609 ; Draw infill segment
G1 X110.60 Y96.86 E49.2770 ; Draw infill segment
G1 X110.99 Y96.96 E49.2931 ; Draw infill segment
G1 X111.36 Y97.10 E49.3091 ; Draw infill segment
G1 X111.71 Y97.30 E49.3252 ; Draw infill segment
G1 X112.04 Y97.53 E49.3413 ; Draw infill segment
G1 X112.33 Y97.81 E49.3574 ; Draw infill segment
G1 X112.59 Y98.12 E49.3734 ; Draw infill segment
G1 X112.80 Y98.46 E49.3895 ; Draw infill segment
G1 X112.98 Y98.82 E49.4056 ; Draw infill segment
G1 X113.10 Y99.20 E49.4217 ; Draw infill segment
G1 X113.17 Y99.60 E49.4377 ; Draw infill segment
G1 X113.20 Y100.00 E49.4538 ; Draw infill segment
; Layer 12
G1 Z2.40 F300 ; Move to layer height
G1 X113.50 Y100.00 F1500 ; Move to start of layer
G1 X113.50 Y100.00 F1500 ; Move to start of circle
G1 X113.47 Y100.44 E49.4714 F1500 ; Draw circle segment
G1 X113.39 Y100.87 E49.4890 F1500 ; Draw circle segment
G1 X113.25 Y101.29 E49.5066 F1500 ; Draw circle segment
G1 X113.07 Y101.69 E49.5241 F1500 ; Draw circle segment
G1 X112.83 Y102.06 E49.5417 F1500 ; Draw circle segment
G1 X112.55 Y102.40 E49.5593 F1500 ; Draw circle segment
G1 X112.23 Y102.70 E49.5769 F1500 ; Draw circle segment
G1 X111.88 Y102.96 E49.5945 F1500 ; Draw circle segment
G1 X111.49 Y103.17 E49.6120 F1500 ; Draw circle segment
G1 X111.08 Y103.33 E49.6296 F1500 ; Draw circle segment
G1 X110.66 Y103.44 E49.6472 F1500 ; Draw circle segment
G1 X110.22 Y103.49 E49.6648 F1500 ; Draw circle segment
G1 X109.78 Y103.49 E49.6824 F1500 ; Draw circle segment
G1 X109.34 Y103.44 E49.7000 F1500 ; Draw circle segment
G1 X108.92 Y103.33 E49.7175 F1500 ; Draw circle segment
G1 X108.51 Y103.17 E49.7351 F1500 ; Draw circle segment
G1 X108.12 Y102.96 E49.7527 F1500 ; Draw circle segment
G1 X107.77 Y102.70 E49.7703 F1500 ; Draw circle segment
G1 X107.45 Y102.40 E49.7879 F1500 ; Draw circle segment
G1 X107.17 Y102.06 E49.8054 F1500 ; Draw circle segment
G1 X106.93 Y101.69 E49.8230 F1500 ; Draw circle segment
G1 X106.75 Y101.29 E49.8406 F1500 ; Draw circle segment
G1 X106.61 Y100.87 E49.8582 F1500 ; Draw circle segment
G1 X106.53 Y100.44 E49.8758 F1500 ; Draw circle segment
G1 X106.50 Y100.00 E49.8933 F1500 ; Draw circle segment
G1 X106.53 Y99.56 E49.9109 F1500 ; Draw circle segment
G1 X106.61 Y99.13 E49.9285 F1500 ; Draw circle segment
G1 X106.75 Y98.71 E49.9461 F1500 ; Draw circle segment
G1 X106.93 Y98.31 E49.9637 F1500 ; Draw circle segment
G1 X107.17 Y97.94 E49.9813 F1500 ; Draw circle segment
G1 X107.45 Y97.60 E49.9988 F1500 ; Draw circle segment
G1 X107.77 Y97.30 E50.0164 F1500 ; Draw circle segment
G1 X108.12 Y97.04 E50.0340 F1500 ; Draw circle segment
G1 X108.51 Y96.83 E50.0516 F1500 ; Draw circle segment
G1 X108.92 Y96.67 E50.0692 F1500 ; Draw circle segment
G1 X109.34 Y96.56 E50.0867 F1500 ; Draw circle segment
G1 X109.78 Y96.51 E50.1043 F1500 ; Draw circle segment
G1 X110.22 Y96.51 E50.1219 F1500 ; Draw circle segment
G1 X110.66 Y96.56 E50.1395 F1500 ; Draw circle segment
G1 X111.08 Y96.67 E50.1571 F1500 ; Draw circle segment
G1 X111.49 Y96.83 E50.1746 F1500 ; Draw circle segment
G1 X111.88 Y97.04 E50.1922 F1500 ; Draw circle segment
G1 X112.23 Y97.30 E50.2098 F1500 ; Draw circle segment
G1 X112.55 Y97.60 E50.2274 F1500 ; Draw circle segment
G1 X112.83 Y97.94 E50.2450 F1500 ; Draw circle segment
G1 X113.07 Y98.31 E50.2626 F1500 ; Draw circle segment
G1 X113.25 Y98.71 E50.2801 F1500 ; Draw circle segment
G1 X113.39 Y99.13 E50.2977 F1500 ; Draw circle segment
G1 X113.47 Y99.56 E50.3153 F1500 ; Draw circle segment
G1 X113.50 Y100.00 E50.3329 F1500 ; Draw circle segment
G1 X110.40 Y100.00 F1500 ; Move to start of infill
G1 X110.40 Y100.05 E50.3349 ; Draw infill segment
G1 X110.39 Y100.10 E50.3369 ; Draw infill segment
G1 X110.37 Y100.15 E50.3389 ; Draw infill segment
G1 X110.35 Y100.19 E50.3409 ; Draw infill segment
G1 X110.32 Y100.24 E50.3429 ; Draw infill segment
G1 X110.29 Y100.27 E50.3449 ; Draw infill segment
G1 X110.25 Y100.31 E50.3469 ; Draw infill segment
G1 X110.21 Y100.34 E50.3490 ; Draw infill segment
G1 X110.17 Y100.36 E50.3510 ; Draw infill segment
G1 X110.12 Y100.38 E50.3530 ; Draw infill segment
G1 X110.07 Y100.39 E50.3550 ; Draw infill segment
G1 X110.03 Y100.40 E50.3570 ; Draw infill segment
G1 X109.97 Y100.40 E50.3590 ; Draw infill segment
G1 X109.93 Y100.39 E50.3610 ; Draw infill segment
G1 X109.88 Y100.38 E50.3630 ; Draw infill segment
G1 X109.83 Y100.36 E50.3650 ; Draw infill segment
G1 X109.79 Y100.34 E50.3670 ; Draw infill segment
G1 X109.75 Y100.31 E50.3690 ; Draw infill segment
G1 X109.71 Y100.27 E50.3711 ; Draw infill segment
G1 X109.68 Y100.24 E50.3731 ; Draw infill segment
G1 X109.65 Y100.19 E50.3751 ; Draw infill segment
G1 X109.63 Y100.15 E50.3771 ; Draw infill segment
G1 X109.61 Y100.10 E50.3791 ; Draw infill segment
G1 X109.60 Y100.05 E50.3811 ; Draw infill segment
G1 X109.60 Y100.00 E50.3831 ; Draw infill segment
G1 X109.60 Y99.95 E50.3851 ; Draw infill segment
G1 X109.61 Y99.90 E50.3871 ; Draw infill segment
G1 X109.63 Y99.85 E50.3891 ; Draw infill segment
G1 X109.65 Y99.81 E50.3912 ; Draw infill segment
G1 X109.68 Y99.76 E50.3932 ; Draw infill segment
G1 X109.71 Y99.73 E50.3952 ; Draw infill segment
G1 X109.75 Y99.69 E50.3972 ; Draw infill segment
G1 X109.79 Y99.66 E50.3992 ; Draw infill segment
G1 X109.83 Y99.64 E50.4012 ; Draw infill segment
G1 X109.88 Y99.62 E50.4032 ; Draw infill segment
G1 X109.93 Y99.61 E50.4052 ; Draw infill segment
G1 X109.97 Y99.60 E50.4072 ; Draw infill segment
G1 X110.03 Y99.60 E50.4092 ; Draw infill segment
G1 X110.07 Y99.61 E50.4112 ; Draw infill segment
G1 X110.12 Y99.62 E50.4133 ; Draw infill segment
G1 X110.17 Y99.64 E50.4153 ; Draw infill segment
G1 X110.21 Y99.66 E50.4173 ; Draw infill segment
G1 X110.25 Y99.69 E50.4193 ; Draw infill segment
G1 X110.29 Y99.73 E50.4213 ; Draw infill segment
G1 X110.32 Y99.76 E50.4233 ; Draw infill segment
G1 X110.35 Y99.81 E50.4253 ; Draw infill segment
G1 X110.37 Y99.85 E50.4273 ; Draw infill segment
G1 X110.39 Y99.90 E50.4293 ; Draw infill segment
G1 X110.40 Y99.95 E50.4313 ; Draw infill segment
G1 X110.40 Y100.00 E50.4333 ; Draw infill segment
G1 X110.80 Y100.00 F1500 ; Move to start of infill
G1 X110.79 Y100.10 E50.4374 ; Draw infill segment
G1 X110.77 Y100.20 E50.4414 ; Draw infill segment
G1 X110.74 Y100.29 E50.4454 ; Draw infill segment
G1 X110.70 Y100.39 E50.4494 ; Draw infill segment
G1 X110.65 Y100.47 E50.4534 ; Draw infill segment
G1 X110.58 Y100.55 E50.4575 ; Draw infill segment
G1 X110.51 Y100.62 E50.4615 ; Draw infill segment
G1 X110.43 Y100.68 E50.4655 ; Draw infill segment
G1 X110.34 Y100.72 E50.4695 ; Draw infill segment
G1 X110.25 Y100.76 E50.4735 ; Draw infill segment
G1 X110.15 Y100.79 E50.4775 ; Draw infill segment
G1 X110.05 Y100.80 E50.4816 ; Draw infill segment
G1 X109.95 Y100.80 E50.4856 ; Draw infill segment
G1 X109.85 Y100.79 E50.4896 ; Draw infill segment
G1 X109.75 Y100.76 E50.4936 ; Draw infill segment
G1 X109.66 Y100.72 E50.4976 ; Draw infill segment
G1 X109.57 Y100.68 E50.5017 ; Draw infill segment
G1 X109.49 Y100.62 E50.5057 ; Draw infill segment
G1 X109.42 Y100.55 E50.5097 ; Draw infill segment
G1 X109.35 Y100.47 E50.5137 ; Draw infill segment
G1 X109.30 Y100.39 E50.5177 ; Draw infill segment
G1 X109.26 Y100.29 E50.5218 ; Draw infill segment
G1 X109.23 Y100.20 E50.5258 ; Draw infill segment
G1 X109.21 Y100.10 E50.5298 ; Draw infill segment
G1 X109.20 Y100.00 E50.5338 ; Draw infill segment
G1 X109.21 Y99.90 E50.5378 ; Draw infill segment
G1 X109.23 Y99.80 E50.5418 ; Draw infill segment
G1 X109.26 Y99.71 E50.5459 ; Draw infill segment
G1 X109.30 Y99.61 E50.5499 ; Draw infill segment
G1 X109.35 Y99.53 E50.5539 ; Draw infill segment
G1 X109.42 Y99.45 E50.5579 ; Draw infill segment
G1 X109.49 Y99.38 E50.5619 ; Draw infill segment
G1 X109.57 Y99.32 E50.5660 ; Draw infill segment
G1 X109.66 Y99.28 E50.5700 ; Draw infill segment
G1 X109.75 Y99.24 E50.5740 ; Draw infill segment
G1 X109.85 Y99.21 E50.5780 ; Draw infill segment
G1 X109.95 Y99.20 E50.5820 ; Draw infill segment
G1 X110.05 Y99.20 E50.5861 ; Draw infill segment
G1 X110.15 Y99.21 E50.5901 ; Draw infill segment
G1 X110.25 Y99.24 E50.5941 ; Draw infill segment
G1 X110.34 Y99.28 E50.5981 ; Draw infill segment
G1 X110.43 Y99.32 E50.6021 ; Draw infill segment
G1 X110.51 Y99.38 E50.6061 ; Draw infill segment
G1 X110.58 Y99.45 E50.6102 ; Draw infill segment
G1 X110.65 Y99.53 E50.6142 ; Draw infill segment
G1 X110.70 Y99.61 E50.6182 ; Draw infill segment
G1 X110.74 Y99.71 E50.6222 ; Draw infill segment
G1 X110.77 Y99.80 E50.6262 ; Draw infill segment
G1 X110.79 Y99.90 E50.6303 ; Draw infill segment
G1 X110.80 Y100.00 E50.6343 ; Draw infill segment
G1 X111.20 Y100.00 F1500 ; Move to start of infill
G1 X111.19 Y100.15 E50.6403 ; Draw infill segment
G1 X111.16 Y100.30 E50.6463 ; Draw infill segment
G1 X111.12 Y100.44 E50.6524 ; Draw infill segment
G1 X111.05 Y100.58 E50.6584 ; Draw infill segment
G1 X110.97 Y100.71 E50.6644 ; Draw infill segment
G1 X110.87 Y100.82 E50.6704 ; Draw infill segment
G1 X110.76 Y100.92 E50.6765 ; Draw infill segment
G1 X110.64 Y101.01 E50.6825 ; Draw infill segment
G1 X110.51 Y101.09 E50.6885 ; Draw infill segment
G1 X110.37 Y101.14 E50.6946 ; Draw infill segment
G1 X110.22 Y101.18 E50.7006 ; Draw infill segment
G1 X110.08 Y101.20 E50.7066 ; Draw infill segment
G1 X109.92 Y101.20 E50.7126 ; Draw infill segment
G1 X109.78 Y101.18 E50.7187 ; Draw infill segment
G1 X109.63 Y101.14 E50.7247 ; Draw infill segment
G1 X109.49 Y101.09 E50.7307 ; Draw infill segment
G1 X109.36 Y101.01 E50.7367 ; Draw infill segment
G1 X109.24 Y100.92 E50.7428 ; Draw infill segment
G1 X109.13 Y100.82 E50.7488 ; Draw infill segment
G1 X109.03 Y100.71 E50.7548 ; Draw infill segment
G1 X108.95 Y100.58 E50.7609 ; Draw infill segment
G1 X108.88 Y100.44 E50.7669 ; Draw infill segment
G1 X108.84 Y100.30 E50.7729 ; Draw infill segment
G1 X108.81 Y100.15 E50.7789 ; Draw infill segment
G1 X108.80 Y100.00 E50.7850 ; Draw infill segment
G1 X108.81 Y99.85 E50.7910 ; Draw infill segment
G1 X108.84 Y99.70 E50.7970 ; Draw infill segment
G1 X108.88 Y99.56 E50.8031 ; Draw infill segment
G1 X108.95 Y99.42 E50.8091 ; Draw infill segment
G1 X109.03 Y99.29 E50.8151 ; Draw infill segment
G1 X109.13 Y99.18 E50.8211 ; Draw infill segment
G1 X109.24 Y99.08 E50.8272 ; Draw infill segment
G1 X109.36 Y98.99 E50.8332 ; Draw infill segment
G1 X109.49 Y98.91 E50.8392 ; Draw infill segment
G1 X109.63 Y98.86 E50.8453 ; Draw infill segment
G1 X109.78 Y98.82 E50.8513 ; Draw infill segment
G1 X109.92 Y98.80 E50.8573 ; Draw infill segment
G1 X110.08 Y98.80 E50.8633 ; Draw infill segment
G1 X110.22 Y98.82 E50.8694 ; Draw infill segment
G1 X110.37 Y98.86 E50.8754 ; Draw infill segment
G1 X110.51 Y98.91 E50.8814 ; Draw infill segment
G1 X110.64 Y98.99 E50.8874 ; Draw infill segment
G1 X110.76 Y99.08 E50.8935 ; Draw infill segment
G1 X110.87 Y99.18 E50.8995 ; Draw infill segment
G1 X110.97 Y99.29 E50.9055 ; Draw infill segment
G1 X111.05 Y99.42 E50.9116 ; Draw infill segment
G1 X111.12 Y99.56 E50.9176 ; Draw infill segment
G1 X111.16 Y99.70 E50.9236 ; Draw infill segment
G1 X111.19 Y99.85 E50.9296 ; Draw infill segment
G1 X111.20 Y100.00 E50.9357 ; Draw infill segment
G1 X111.60 Y100.00 F1500 ; Move to start of infill
G1 X111.59 Y100.20 E50.9437 ; Draw infill segment
G1 X111.55 Y100.40 E50.9517 ; Draw infill segment
G1 X111.49 Y100.59 E50.9598 ; Draw infill segment
G1 X111.40 Y100.77 E50.9678 ; Draw infill segment
G1 X111.29 Y100.94 E50.9759 ; Draw infill segment
G1 X111.17 Y101.10 E50.9839 ; Draw infill segment
G1 X111.02 Y101.23 E50.9919 ; Draw infill segment
G1 X110.86 Y101.35 E51.0000 ; Draw infill segment
G1 X110.68 Y101.45 E51.0080 ; Draw infill segment
G1 X110.49 Y101.52 E51.0160 ; Draw infill segment
G1 X110.30 Y101.57 E51.0241 ; Draw infill segment
G1 X110.10 Y101.60 E51.0321 ; Draw infill segment
G1 X109.90 Y101.60 E51.0402 ; Draw infill segment
G1 X109.70 Y101.57 E51.0482 ; Draw infill segment
G1 X109.51 Y101.52 E51.0562 ; Draw infill segment
G1 X109.32 Y101.45 E51.0643 ; Draw infill segment
G1 X109.14 Y101.35 E51.0723 ; Draw infill segment
G1 X108.98 Y101.23 E51.0803 ; Draw infill segment
G1 X108.83 Y101.10 E51.0884 ; Draw infill segment
G1 X108.71 Y100.94 E51.0964 ; Draw infill segment
G1 X108.60 Y100.77 E51.1045 ; Draw infill segment
G1 X108.51 Y100.59 E51.1125 ; Draw infill segment
G1 X108.45 Y100.40 E51.1205 ; Draw infill segment
G1 X108.41 Y100.20 E51.1286 ; Draw infill segment
G1 X108.40 Y100.00 E51.1366 ; Draw infill segment
G1 X108.41 Y99.80 E51.1446 ; Draw infill segment
G1 X108.45 Y99.60 E51.1527 ; Draw infill segment
G1 X108.51 Y99.41 E51.1607 ; Draw infill segment
G1 X108.60 Y99.23 E51.1687 ; Draw infill segment
G1 X108.71 Y99.06 E51.1768 ; Draw infill segment
G1 X108.83 Y98.90 E51.1848 ; Draw infill segment
G1 X108.98 Y98.77 E51.1929 ; Draw infill segment
G1 X109.14 Y98.65 E51.2009 ; Draw infill segment
G1 X109.32 Y98.55 E51.2089 ; Draw infill segment
G1 X109.51 Y98.48 E51.2170 ; Draw infill segment
G1 X109.70 Y98.43 E51.2250 ; Draw infill segment
G1 X109.90 Y98.40 E51.2330 ; Draw infill segment
G1 X110.10 Y98.40 E51.2411 ; Draw infill segment
G1 X110.30 Y98.43 E51.2491 ; Draw infill segment
G1 X110.49 Y98.48 E51.2572 ; Draw infill segment
G1 X110.68 Y98.55 E51.2652 ; Draw infill segment
G1 X110.86 Y98.65 E51.2732 ; Draw infill segment
G1 X111.02 Y98.77 E51.2813 ; Draw infill segment
G1 X111.17 Y98.90 E51.2893 ; Draw infill segment
G1 X111.29 Y99.06 E51.2973 ; Draw infill segment
G1 X111.40 Y99.23 E51.3054 ; Draw infill segment
G1 X111.49 Y99.41 E51.3134 ; Draw infill segment
G1 X111.55 Y99.60 E51.3215 ; Draw infill segment
G1 X111.59 Y99.80 E51.3295 ; Draw infill segment
G1 X111.60 Y100.00 E51.3375 ; Draw infill segment
G1 X112.00 Y100.00 F1500 ; Move to start of infill
G1 X111.98 Y100.25 E51.3476 ; Draw infill segment
G1 X111.94 Y100.50 E51.3576 ; Draw infill segment
G1 X111.86 Y100.74 E51.3677 ; Draw infill segment
G1 X111.75 Y100.96 E51.3777 ; Draw infill segment
G1 X111.62 Y101.18 E51.3878 ; Draw infill segment
G1 X111.46 Y101.37 E51.3978 ; Draw infill segment
G1 X111.27 Y101.54 E51.4079 ; Draw infill segment
G1 X111.07 Y101.69 E51.4179 ; Draw infill segment
G1 X110.85 Y101.81 E51.4279 ; Draw infill segment
G1 X110.62 Y101.90 E51.4380 ; Draw infill segment
G1 X110.37 Y101.96 E51.4480 ; Draw infill segment
G1 X110.13 Y102.00 E51.4581 ; Draw infill segment
G1 X109.87 Y102.00 E51.4681 ; Draw infill segment
G1 X109.63 Y101.96 E51.4782 ; Draw infill segment
G1 X109.38 Y101.90 E51.4882 ; Draw infill segment
G1 X109.15 Y101.81 E51.4983 ; Draw infill segment
G1 X108.93 Y101.69 E51.5083 ; Draw infill segment
G1 X108.73 Y101.54 E51.5184 ; Draw infill segment
G1 X108.54 Y101.37 E51.5284 ; Draw infill segment
G1 X108.38 Y101.18 E51.5385 ; Draw infill segment
G1 X108.25 Y100.96 E51.5485 ; Draw infill segment
G1 X108.14 Y100.74 E51.5586 ; Draw infill segment
G1 X108.06 Y100.50 E51.5686 ; Draw infill segment
G1 X108.02 Y100.25 E51.5786 ; Draw infill segment
G1 X108.00 Y100.00 E51.5887 ; Draw infill segment
G1 X108.02 Y99.75 E51.5987 ; Draw infill segment
G1 X108.06 Y99.50 E51.6088 ; Draw infill segment
G1 X108.14 Y99.26 E51.6188 ; Draw infill segment
G1 X108.25 Y99.04 E51.6289 ; Draw infill segment
G1 X108.38 Y98.82 E51.6389 ; Draw infill segment
G1 X108.54 Y98.63 E51.6490 ; Draw infill segment
G1 X108.73 Y98.46 E51.6590 ; Draw infill segment
G1 X108.93 Y98.31 E51.6691 ; Draw infill segment
G1 X109.15 Y98.19 E51.6791 ; Draw infill segment
G1 X109.38 Y98.10 E51.6892 ; Draw infill segment
G1 X109.63 Y98.04 E51.6992 ; Draw infill segment
G1 X109.87 Y98.00 E51.7092 ; Draw infill segment
G1 X110.13 Y98.00 E51.7193 ; Draw infill segment
G1 X110.37 Y98.04 E51.7293 ; Draw infill segment
G1 X110.62 Y98.10 E51.7394 ; Draw infill segment
G1 X110.85 Y98.19 E51.7494 ; Draw infill segment
G1 X111.07 Y98.31 E51.7595 ; Draw infill segment
G1 X111.27 Y98.46 E51.7695 ; Draw infill segment
G1 X111.46 Y98.63 E51.7796 ; Draw infill segment
G1 X111.62 Y98.82 E51.7896 ; Draw infill segment
G1 X111.75 Y99.04 E51.7997 ; Draw infill segment
G1 X111.86 Y99.26 E51.8097 ; Draw infill segment
G1 X111.94 Y99.50 E51.8198 ; Draw infill segment
G1 X111.98 Y99.75 E51.8298 ; Draw infill segment
G1 X112.00 Y100.00 E51.8399 ; Draw infill segment
G1 X112.40 Y100.00 F1500 ; Move to start of infill
G1 X112.38 Y100.30 E51.8519 ; Draw infill segment
G1 X112.32 Y100.60 E51.8640 ; Draw infill segment
G1 X112.23 Y100.88 E51.8760 ; Draw infill segment
G1 X112.10 Y101.16 E51.8881 ; Draw infill segment
G1 X111.94 Y101.41 E51.9001 ; Draw infill segment
G1 X111.75 Y101.64 E51.9122 ; Draw infill segment
G1 X111.53 Y101.85 E51.9242 ; Draw infill segment
G1 X111.29 Y102.03 E51.9363 ; Draw infill segment
G1 X111.02 Y102.17 E51.9484 ; Draw infill segment
G1 X110.74 Y102.28 E51.9604 ; Draw infill segment
G1 X110.45 Y102.36 E51.9725 ; Draw infill segment
G1 X110.15 Y102.40 E51.9845 ; Draw infill segment
G1 X109.85 Y102.40 E51.9966 ; Draw infill segment
G1 X109.55 Y102.36 E52.0086 ; Draw infill segment
G1 X109.26 Y102.28 E52.0207 ; Draw infill segment
G1 X108.98 Y102.17 E52.0327 ; Draw infill segment
G1 X108.71 Y102.03 E52.0448 ; Draw infill segment
G1 X108.47 Y101.85 E52.0569 ; Draw infill segment
G1 X108.25 Y101.64 E52.0689 ; Draw infill segment
G1 X108.06 Y101.41 E52.0810 ; Draw infill segment
G1 X107.90 Y101.16 E52.0930 ; Draw infill segment
G1 X107.77 Y100.88 E52.1051 ; Draw infill segment
G1 X107.68 Y100.60 E52.1171 ; Draw infill segment
G1 X107.62 Y100.30 E52.1292 ; Draw infill segment
G1 X107.60 Y100.00 E52.1412 ; Draw infill segment
G1 X107.62 Y99.70 E52.1533 ; Draw infill segment
G1 X107.68 Y99.40 E52.1654 ; Draw infill segment
G1 X107.77 Y99.12 E52.1774 ; Draw infill segment
G1 X107.90 Y98.84 E52.1895 ; Draw infill segment
G1 X108.06 Y98.59 E52.2015 ; Draw infill segment
G1 X108.25 Y98.36 E52.2136 ; Draw infill segment
G1 X108.47 Y98.15 E52.2256 ; Draw infill segment
G1 X108.71 Y97.97 E52.2377 ; Draw infill segment
G1 X108.98 Y97.83 E52.2497 ; Draw infill segment
G1 X109.26 Y97.72 E52.2618 ; Draw infill segment
G1 X109.55 Y97.64 E52.2739 ; Draw infill segment
G1 X109.85 Y97.60 E52.2859 ; Draw infill segment
G1 X110.15 Y97.60 E52.2980 ; Draw infill segment
G1 X110.45 Y97.64 E52.3100 ; Draw infill segment
G1 X110.74 Y97.72 E52.3221 ; Draw infill segment
G1 X111.02 Y97.83 E52.3341 ; Draw infill segment
G1 X111.29 Y97.97 E52.3462 ; Draw infill segment
G1 X111.53 Y98.15 E52.3583 ; Draw infill segment
G1 X111.75 Y98.36 E52.3703 ; Draw infill segment
G1 X111.94 Y98.59 E52.3824 ; Draw infill segment
G1 X112.10 Y98.84 E52.3944 ; Draw infill segment
G1 X112.23 Y99.12 E52.4065 ; Draw infill segment
G1 X112.32 Y99.40 E52.4185 ; Draw infill segment
G1 X112.38 Y99.70 E52.4306 ; Draw infill segment
G1 X112.40 Y100.00 E52.4426 ; Draw infill segment
G1 X112.80 Y100.00 F1500 ; Move to start of infill
G1 X112.78 Y100.35 E52.4567 ; Draw infill segment
G1 X112.71 Y100.70 E52.4708 ; Draw infill segment
G1 X112.60 Y101.03 E52.4848 ; Draw infill segment
G1 X112.45 Y101.35 E52.4989 ; Draw infill segment
G1 X112.27 Y101.65 E52.5130 ; Draw infill segment
G1 X112.04 Y101.92 E52.5270 ; Draw infill segment
G1 X111.78 Y102.16 E52.5411 ; Draw infill segment
G1 X111.50 Y102.36 E52.5552 ; Draw infill segment
G1 X111.19 Y102.53 E52.5692 ; Draw infill segment
G1 X110.87 Y102.66 E52.5833 ; Draw infill segment
G1 X110.52 Y102.75 E52.5974 ; Draw infill segment
G1 X110.18 Y102.79 E52.6114 ; Draw infill segment
G1 X109.82 Y102.79 E52.6255 ; Draw infill segment
G1 X109.48 Y102.75 E52.6396 ; Draw infill segment
G1 X109.13 Y102.66 E52.6536 ; Draw infill segment
G1 X108.81 Y102.53 E52.6677 ; Draw infill segment
G1 X108.50 Y102.36 E52.6817 ; Draw infill segment
G1 X108.22 Y102.16 E52.6958 ; Draw infill segment
G1 X107.96 Y101.92 E52.7099 ; Draw infill segment
G1 X107.73 Y101.65 E52.7239 ; Draw infill segment
G1 X107.55 Y101.35 E52.7380 ; Draw infill segment
G1 X107.40 Y101.03 E52.7521 ; Draw infill segment
G1 X107.29 Y100.70 E52.7661 ; Draw infill segment
G1 X107.22 Y100.35 E52.7802 ; Draw infill segment
G1 X107.20 Y100.00 E52.7943 ; Draw infill segment
G1 X107.22 Y99.65 E52.8083 ; Draw infill segment
G1 X107.29 Y99.30 E52.8224 ; Draw infill segment
G1 X107.40 Y98.97 E52.8365 ; Draw infill segment
G1 X107.55 Y98.65 E52.8505 ; Draw infill segment
G1 X107.73 Y98.35 E52.8646 ; Draw infill segment
G1 X107.96 Y98.08 E52.8787 ; Draw infill segment
G1 X108.22 Y97.84 E52.8927 ; Draw infill segment
G1 X108.50 Y97.64 E52.9068 ; Draw infill segment
G1 X108.81 Y97.47 E52.9209 ; Draw infill segment
G1 X109.13 Y97.34 E52.9349 ; Draw infill segment
G1 X109.48 Y97.25 E52.9490 ; Draw infill segment
G1 X109.82 Y97.21 E52.9630 ; Draw infill segment
G1 X110.18 Y97.21 E52.9771 ; Draw infill segment
G1 X110.52 Y97.25 E52.9912 ; Draw infill segment
G1 X110.87 Y97.34 E53.0052 ; Draw infill segment
G1 X111.19 Y97.47 E53.0193 ; Draw infill segment
G1 X111.50 Y97.64 E53.0334 ; Draw infill segment
G1 X111.78 Y97.84 E53.0474 ; Draw infill segment
G1 X112.04 Y98.08 E53.0615 ; Draw infill segment
G1 X112.27 Y98.35 E53.0756 ; Draw infill segment
G1 X112.45 Y98.65 E53.0896 ; Draw infill segment
G1 X112.60 Y98.97 E53.1037 ; Draw infill segment
G1 X112.71 Y99.30 E53.1178 ; Draw infill segment
G1 X112.78 Y99.65 E53.1318 ; Draw infill segment
G1 X112.80 Y100.00 E53.1459 ; Draw infill segment
G1 X113.20 Y100.00 F1500 ; Move to start of infill
G1 X113.17 Y100.40 E53.1620 ; Draw infill segment
G1 X113.10 Y100.80 E53.1780 ; Draw infill segment
G1 X112.98 Y101.18 E53.1941 ; Draw infill segment
G1 X112.80 Y101.54 E53.2102 ; Draw infill segment
G1 X112.59 Y101.88 E53.2263 ; Draw infill segment
G1 X112.33 Y102.19 E53.2423 ; Draw infill segment
G1 X112.04 Y102.47 E53.2584 ; Draw infill segment
G1 X111.71 Y102.70 E53.2745 ; Draw infill segment
G1 X111.36 Y102.90 E53.2906 ; Draw infill segment
G1 X110.99 Y103.04 E53.3066 ; Draw infill segment
G1 X110.60 Y103.14 E53.3227 ; Draw infill segment
G1 X110.20 Y103.19 E53.3388 ; Draw infill segment
G1 X109.80 Y103.19 E53.3549 ; Draw infill segment
G1 X109.40 Y103.14 E53.3709 ; Draw infill segment
G1 X109.01 Y103.04 E53.3870 ; Draw infill segment
G1 X108.64 Y102.90 E53.4031 ; Draw infill segment
G1 X108.29 Y102.70 E53.4192 ; Draw infill segment
G1 X107.96 Y102.47 E53.4352 ; Draw infill segment
G1 X107.67 Y102.19 E53.4513 ; Draw infill segment
G1 X107.41 Y101.88 E53.4674 ; Draw infill segment
G1 X107.20 Y101.54 E53.4835 ; Draw infill segment
G1 X107.02 Y101.18 E53.4995 ; Draw infill segment
G1 X106.90 Y100.80 E53.5156 ; Draw infill segment
G1 X106.83 Y100.40 E53.5317 ; Draw infill segment
G1 X106.80 Y100.00 E53.5478 ; Draw infill segment
G1 X106.83 Y99.60 E53.5638 ; Draw infill segment
G1 X106.90 Y99.20 E53.5799 ; Draw infill segment
G1 X107.02 Y98.82 E53.5960 ; Draw infill segment
G1 X107.20 Y98.46 E53.6121 ; Draw infill segment
G1 X107.41 Y98.12 E53.6281 ; Draw infill segment
G1 X107.67 Y97.81 E53.6442 ; Draw infill segment
G1 X107.96 Y97.53 E53.6603 ; Draw infill segment
G1 X108.29 Y97.30 E53.6764 ; Draw infill segment
G1 X108.64 Y97.10 E53.6924 ; Draw infill segment
G1 X109.01 Y96.96 E53.7085 ; Draw infill segment
G1 X109.40 Y96.86 E53.7246 ; Draw infill segment
G1 X109.80 Y96.81 E53.7406 ; Draw infill segment
G1 X110.20 Y96.81 E53.7567 ; Draw infill segment
G1 X110.60 Y96.86 E53.7728 ; Draw infill segment
G1 X110.99 Y96.96 E53.7889 ; Draw infill segment
G1 X111.36 Y97.10 E53.8049 ; Draw infill segment
G1 X111.71 Y97.30 E53.8210 ; Draw infill segment
G1 X112.04 Y97.53 E53.8371 ; Draw infill segment
G1 X112.33 Y97.81 E53.8532 ; Draw infill segment
G1 X112.59 Y98.12 E53.8692 ; Draw infill segment
G1 X112.80 Y98.46 E53.8853 ; Draw infill segment
G1 X112.98 Y98.82 E53.9014 ; Draw infill segment
G1 X113.10 Y99.20 E53.9175 ; Draw infill segment
G1 X113.17 Y99.60 E53.9335 ; Draw infill segment
G1 X113.20 Y100.00 E53.9496 ; Draw infill segment
; Layer 13
G1 Z2.60 F300 ; Move to layer height
G1 X113.50 Y100.00 F1500 ; Move to start of layer
G1 X113.50 Y100.00 F1500 ; Move to start of circle
G1 X113.47 Y100.44 E53.9672 F1500 ; Draw circle segment
G1 X113.39 Y100.87 E53.9848 F1500 ; Draw circle segment
G1 X113.25 Y101.29 E54.0024 F1500 ; Draw circle segment
G1 X113.07 Y101.69 E54.0199 F1500 ; Draw circle segment
G1 X112.83 Y102.06 E54.0375 F1500 ; Draw circle segment
G1 X112.55 Y102.40 E54.0551 F1500 ; Draw circle segment
G1 X112.23 Y102.70 E54.0727 F1500 ; Draw circle segment
G1 X111.88 Y102.96 E54.0903 F1500 ; Draw circle segment
G1 X111.49 Y103.17 E54.1078 F1500 ; Draw circle segment
G1 X111.08 Y103.33 E54.1254 F1500 ; Draw circle segment
G1 X110.66 Y103.44 E54.1430 F1500 ; Draw circle segment
G1 X110.22 Y103.49 E54.1606 F1500 ; Draw circle segment
G1 X109.78 Y103.49 E54.1782 F1500 ; Draw circle segment
G1 X109.34 Y103.44 E54.1958 F1500 ; Draw circle segment
G1 X108.92 Y103.33 E54.2133 F1500 ; Draw circle segment
G1 X108.51 Y103.17 E54.2309 F1500 ; Draw circle segment
G1 X108.12 Y102.96 E54.2485 F1500 ; Draw circle segment
G1 X107.77 Y102.70 E54.2661 F1500 ; Draw circle segment
G1 X107.45 Y102.40 E54.2837 F1500 ; Draw circle segment
G1 X107.17 Y102.06 E54.3012 F1500 ; Draw circle segment
G1 X106.93 Y101.69 E54.3188 F1500 ; Draw circle segment
G1 X106.75 Y101.29 E54.3364 F1500 ; Draw circle segment
G1 X106.61 Y100.87 E54.3540 F1500 ; Draw circle segment
G1 X106.53 Y100.44 E54.3716 F1500 ; Draw circle segment
G1 X106.50 Y100.00 E54.3891 F1500 ; Draw circle segment
G1 X106.53 Y99.56 E54.4067 F1500 ; Draw circle segment
G1 X106.61 Y99.13 E54.4243 F1500 ; Draw circle segment
G1 X106.75 Y98.71 E54.4419 F1500 ; Draw circle segment
G1 X106.93 Y98.31 E54.4595 F1500 ; Draw circle segment
G1 X107.17 Y97.94 E54.4771 F1500 ; Draw circle segment
G1 X107.45 Y97.60 E54.4946 F1500 ; Draw circle segment
G1 X107.77 Y97.30 E54.5122 F1500 ; Draw circle segment
G1 X108.12 Y97.04 E54.5298 F1500 ; Draw circle segment
G1 X108.51 Y96.83 E54.5474 F1500 ; Draw circle segment
G1 X108.92 Y96.67 E54.5650 F1500 ; Draw circle segment
G1 X109.34 Y96.56 E54.5825 F1500 ; Draw circle segment
G1 X109.78 Y96.51 E54.6001 F1500 ; Draw circle segment
G1 X110.22 Y96.51 E54.6177 F1500 ; Draw circle segment
G1 X110.66 Y96.56 E54.6353 F1500 ; Draw circle segment
G1 X111.08 Y96.67 E54.6529 F1500 ; Draw circle segment
G1 X111.49 Y96.83 E54.6704 F1500 ; Draw circle segment
G1 X111.88 Y97.04 E54.6880 F1500 ; Draw circle segment
G1 X112.23 Y97.30 E54.7056 F1500 ; Draw circle segment
G1 X112.55 Y97.60 E54.7232 F1500 ; Draw circle segment
G1 X112.83 Y97.94 E54.7408 F1500 ; Draw circle segment
G1 X113.07 Y98.31 E54.7584 F1500 ; Draw circle segment
G1 X113.25 Y98.71 E54.7759 F1500 ; Draw circle segment
G1 X113.39 Y99.13 E54.7935 F1500 ; Draw circle segment
G1 X113.47 Y99.56 E54.8111 F1500 ; Draw circle segment
G1 X113.50 Y100.00 E54.8287 F1500 ; Draw circle segment
G1 X110.40 Y100.00 F1500 ; Move to start of infill
G1 X110.40 Y100.05 E54.8307 ; Draw infill segment
G1 X110.39 Y100.10 E54.8327 ; Draw infill segment
G1 X110.37 Y100.15 E54.8347 ; Draw infill segment
G1 X110.35 Y100.19 E54.8367 ; Draw infill segment
G1 X110.32 Y100.24 E54.8387 ; Draw infill segment
G1 X110.29 Y100.27 E54.8407 ; Draw infill segment
G1 X110.25 Y100.31 E54.8427 ; Draw infill segment
G1 X110.21 Y100.34 E54.8448 ; Draw infill segment
G1 X110.17 Y100.36 E54.8468 ; Draw infill segment
G1 X110.12 Y100.38 E54.8488 ; Draw infill segment
G1 X110.07 Y100.39 E54.8508 ; Draw infill segment
G1 X110.03 Y100.40 E54.8528 ; Draw infill segment
G1 X109.97 Y100.40 E54.8548 ; Draw infill segment
G1 X109.93 Y100.39 E54.8568 ; Draw infill segment
G1 X109.88 Y100.38 E54.8588 ; Draw infill segment
G1 X109.83 Y100.36 E54.8608 ; Draw infill segment
G1 X109.79 Y100.34 E54.8628 ; Draw infill segment
G1 X109.75 Y100.31 E54.8648 ; Draw infill segment
G1 X109.71 Y100.27 E54.8669 ; Draw infill segment
G1 X109.68 Y100.24 E54.8689 ; Draw infill segment
G1 X109.65 Y100.19 E54.8709 ; Draw infill segment
G1 X109.63 Y100.15 E54.8729 ; Draw infill segment
G1 X109.61 Y100.10 E54.8749 ; Draw infill segment
G1 X109.60 Y100.05 E54.8769 ; Draw infill segment
G1 X109.60 Y100.00 E54.8789 ; Draw infill segment
G1 X109.60 Y99.95 E54.8809 ; Draw infill segment
G1 X109.61 Y99.90 E54.8829 ; Draw infill segment
G1 X109.63 Y99.85 E54.8849 ; Draw infill segment
G1 X109.65 Y99.81 E54.8870 ; Draw infill segment
G1 X109.68 Y99.76 E54.8890 ; Draw infill segment
G1 X109.71 Y99.73 E54.8910 ; Draw infill segment
G1 X109.75 Y99.69 E54.8930 ; Draw infill segment
G1 X109.79 Y99.66 E54.8950 ; Draw infill segment
G1 X109.83 Y99.64 E54.8970 ; Draw infill segment
G1 X109.88 Y99.62 E54.8990 ; Draw infill segment
G1 X109.93 Y99.61 E54.9010 ; Draw infill segment
G1 X109.97 Y99.60 E54.9030 ; Draw infill segment
G1 X110.03 Y99.60 E54.9050 ; Draw infill segment
G1 X110.07 Y99.61 E54.9070 ; Draw infill segment
G1 X110.12 Y99.62 E54.9091 ; Draw infill segment
G1 X110.17 Y99.64 E54.9111 ; Draw infill segment
G1 X110.21 Y99.66 E54.9131 ; Draw infill segment
G1 X110.25 Y99.69 E54.9151 ; Draw infill segment
G1 X110.29 Y99.73 E54.9171 ; Draw infill segment
G1 X110.32 Y99.76 E54.9191 ; Draw infill segment
G1 X110.35 Y99.81 E54.9211 ; Draw infill segment
G1 X110.37 Y99.85 E54.9231 ; Draw infill segment
G1 X110.39 Y99.90 E54.9251 ; Draw infill segment
G1 X110.40 Y99.95 E54.9271 ; Draw infill segment
G1 X110.40 Y100.00 E54.9291 ; Draw infill segment
G1 X110.80 Y100.00 F1500 ; Move to start of infill
G1 X110.79 Y100.10 E54.9332 ; Draw infill segment
G1 X110.77 Y100.20 E54.9372 ; Draw infill segment
G1 X110.74 Y100.29 E54.9412 ; Draw infill segment
G1 X110.70 Y100.39 E54.9452 ; Draw infill segment
G1 X110.65 Y100.47 E54.9492 ; Draw infill segment
G1 X110.58 Y100.55 E54.9533 ; Draw infill segment
G1 X110.51 Y100.62 E54.9573 ; Draw infill segment
G1 X110.43 Y100.68 E54.9613 ; Draw infill segment
G1 X110.34 Y100.72 E54.9653 ; Draw infill segment
G1 X110.25 Y100.76 E54.9693 ; Draw infill segment
G1 X110.15 Y100.79 E54.9734 ; Draw infill segment
G1 X110.05 Y100.80 E54.9774 ; Draw infill segment
G1 X109.95 Y100.80 E54.9814 ; Draw infill segment
G1 X109.85 Y100.79 E54.9854 ; Draw infill segment
G1 X109.75 Y100.76 E54.9894 ; Draw infill segment
G1 X109.66 Y100.72 E54.9934 ; Draw infill segment
G1 X109.57 Y100.68 E54.9975 ; Draw infill segment
G1 X109.49 Y100.62 E55.0015 ; Draw infill segment
G1 X109.42 Y100.55 E55.0055 ; Draw infill segment
G1 X109.35 Y100.47 E55.0095 ; Draw infill segment
G1 X109.30 Y100.39 E55.0135 ; Draw infill segment
G1 X109.26 Y100.29 E55.0176 ; Draw infill segment
G1 X109.23 Y100.20 E55.0216 ; Draw infill segment
G1 X109.21 Y100.10 E55.0256 ; Draw infill segment
G1 X109.20 Y100.00 E55.0296 ; Draw infill segment
G1 X109.21 Y99.90 E55.0336 ; Draw infill segment
G1 X109.23 Y99.80 E55.0376 ; Draw infill segment
G1 X109.26 Y99.71 E55.0417 ; Draw infill segment
G1 X109.30 Y99.61 E55.0457 ; Draw infill segment
G1 X109.35 Y99.53 E55.0497 ; Draw infill segment
G1 X109.42 Y99.45 E55.0537 ; Draw infill segment
G1 X109.49 Y99.38 E55.0577 ; Draw infill segment
G1 X109.57 Y99.32 E55.0618 ; Draw infill segment
G1 X109.66 Y99.28 E55.0658 ; Draw infill segment
G1 X109.75 Y99.24 E55.0698 ; Draw infill segment
G1 X109.85 Y99.21 E55.0738 ; Draw infill segment
G1 X109.95 Y99.20 E55.0778 ; Draw infill segment
G1 X110.05 Y99.20 E55.0819 ; Draw infill segment
G1 X110.15 Y99.21 E55.0859 ; Draw infill segment
G1 X110.25 Y99.24 E55.0899 ; Draw infill segment
G1 X110.34 Y99.28 E55.0939 ; Draw infill segment
G1 X110.43 Y99.32 E55.0979 ; Draw infill segment
G1 X110.51 Y99.38 E55.1019 ; Draw infill segment
G1 X110.58 Y99.45 E55.1060 ; Draw infill segment
G1 X110.65 Y99.53 E55.1100 ; Draw infill segment
G1 X110.70 Y99.61 E55.1140 ; Draw infill segment
G1 X110.74 Y99.71 E55.1180 ; Draw infill segment
G1 X110.77 Y99.80 E55.1220 ; Draw infill segment
G1 X110.79 Y99.90 E55.1261 ; Draw infill segment
G1 X110.80 Y100.00 E55.1301 ; Draw infill segment
G1 X111.20 Y100.00 F1500 ; Move to start of infill
G1 X111.19 Y100.15 E55.1361 ; Draw infill segment
G1 X111.16 Y100.30 E55.1421 ; Draw infill segment
G1 X111.12 Y100.44 E55.1482 ; Draw infill segment
G1 X111.05 Y100.58 E55.1542 ; Draw infill segment
G1 X110.97 Y100.71 E55.1602 ; Draw infill segment
G1 X110.87 Y100.82 E55.1662 ; Draw infill segment
G1 X110.76 Y100.92 E55.1723 ; Draw infill segment
G1 X110.64 Y101.01 E55.1783 ; Draw infill segment
G1 X110.51 Y101.09 E55.1843 ; Draw infill segment
G1 X110.37 Y101.14 E55.1904 ; Draw infill segment
G1 X110.22 Y101.18 E55.1964 ; Draw infill segment
G1 X110.08 Y101.20 E55.2024 ; Draw infill segment
G1 X109.92 Y101.20 E55.2084 ; Draw infill segment
G1 X109.78 Y101.18 E55.2145 ; Draw infill segment
G1 X109.63 Y101.14 E55.2205 ; Draw infill segment
G1 X109.49 Y101.09 E55.2265 ; Draw infill segment
G1 X109.36 Y101.01 E55.2326 ; Draw infill segment
G1 X109.24 Y100.92 E55.2386 ; Draw infill segment
G1 X109.13 Y100.82 E55.2446 ; Draw infill segment
G1 X109.03 Y100.71 E55.2506 ; Draw infill segment
G1 X108.95 Y100.58 E55.2567 ; Draw infill segment
G1 X108.88 Y100.44 E55.2627 ; Draw infill segment
G1 X108.84 Y100.30 E55.2687 ; Draw infill segment
G1 X108.81 Y100.15 E55.2747 ; Draw infill segment
G1 X108.80 Y100.00 E55.2808 ; Draw infill segment
G1 X108.81 Y99.85 E55.2868 ; Draw infill segment
G1 X108.84 Y99.70 E55.2928 ; Draw infill segment
G1 X108.88 Y99.56 E55.2989 ; Draw infill segment
G1 X108.95 Y99.42 E55.3049 ; Draw infill segment
G1 X109.03 Y99.29 E55.3109 ; Draw infill segment
G1 X109.13 Y99.18 E55.3169 ; Draw infill segment
G1 X109.24 Y99.08 E55.3230 ; Draw infill segment
G1 X109.36 Y98.99 E55.3290 ; Draw infill segment
G1 X109.49 Y98.91 E55.3350 ; Draw infill segment
G1 X109.63 Y98.86 E55.3411 ; Draw infill segment
G1 X109.78 Y98.82 E55.3471 ; Draw infill segment
G1 X109.92 Y98.80 E55.3531 ; Draw infill segment
G1 X110.08 Y98.80 E55.3591 ; Draw infill segment
G1 X110.22 Y98.82 E55.3652 ; Draw infill segment
G1 X110.37 Y98.86 E55.3712 ; Draw infill segment
G1 X110.51 Y98.91 E55.3772 ; Draw infill segment
G1 X110.64 Y98.99 E55.3832 ; Draw infill segment
G1 X110.76 Y99.08 E55.3893 ; Draw infill segment
G1 X110.87 Y99.18 E55.3953 ; Draw infill segment
G1 X110.97 Y99.29 E55.4013 ; Draw infill segment
G1 X111.05 Y99.42 E55.4074 ; Draw infill segment
G1 X111.12 Y99.56 E55.4134 ; Draw infill segment
G1 X111.16 Y99.70 E55.4194 ; Draw infill segment
G1 X111.19 Y99.85 E55.4254 ; Draw infill segment
G1 X111.20 Y100.00 E55.4315 ; Draw infill segment
G1 X111.60 Y100.00 F1500 ; Move to start of infill
G1 X111.59 Y100.20 E55.4395 ; Draw infill segment
G1 X111.55 Y100.40 E55.4475 ; Draw infill segment
G1 X111.49 Y100.59 E55.4556 ; Draw infill segment
G1 X111.40 Y100.77 E55.4636 ; Draw infill segment
G1 X111.29 Y100.94 E55.4717 ; Draw infill segment
G1 X111.17 Y101.10 E55.4797 ; Draw infill segment
G1 X111.02 Y101.23 E55.4877 ; Draw infill segment
G1 X110.86 Y101.35 E55.4958 ; Draw infill segment
G1 X110.68 Y101.45 E55.5038 ; Draw infill segment
G1 X110.49 Y101.52 E55.5118 ; Draw infill segment
G1 X110.30 Y101.57 E55.5199 ; Draw infill segment
G1 X110.10 Y101.60 E55.5279 ; Draw infill segment
G1 X109.90 Y101.60 E55.5360 ; Draw infill segment
G1 X109.70 Y101.57 E55.5440 ; Draw infill segment
G1 X109.51 Y101.52 E55.5520 ; Draw infill segment
G1 X109.32 Y101.45 E55.5601 ; Draw infill segment
G1 X109.14 Y101.35 E55.5681 ; Draw infill segment
G1 X108.98 Y101.23 E55.5761 ; Draw infill segment
G1 X108.83 Y101.10 E55.5842 ; Draw infill segment
G1 X108.71 Y100.94 E55.5922 ; Draw infill segment
G1 X108.60 Y100.77 E55.6003 ; Draw infill segment
G1 X108.51 Y100.59 E55.6083 ; Draw infill segment
G1 X108.45 Y100.40 E55.6163 ; Draw infill segment
G1 X108.41 Y100.20 E55.6244 ; Draw infill segment
G1 X108.40 Y100.00 E55.6324 ; Draw infill segment
G1 X108.41 Y99.80 E55.6404 ; Draw infill segment
G1 X108.45 Y99.60 E55.6485 ; Draw infill segment
G1 X108.51 Y99.41 E55.6565 ; Draw infill segment
G1 X108.60 Y99.23 E55.6645 ; Draw infill segment
G1 X108.71 Y99.06 E55.6726 ; Draw infill segment
G1 X108.83 Y98.90 E55.6806 ; Draw infill segment
G1 X108.98 Y98.77 E55.6887 ; Draw infill segment
G1 X109.14 Y98.65 E55.6967 ; Draw infill segment
G1 X109.32 Y98.55 E55.7047 ; Draw infill segment
G1 X109.51 Y98.48 E55.7128 ; Draw infill segment
G1 X109.70 Y98.43 E55.7208 ; Draw infill segment
G1 X109.90 Y98.40 E55.7288 ; Draw infill segment
G1 X110.10 Y98.40 E55.7369 ; Draw infill segment
G1 X110.30 Y98.43 E55.7449 ; Draw infill segment
G1 X110.49 Y98.48 E55.7530 ; Draw infill segment
G1 X110.68 Y98.55 E55.7610 ; Draw infill segment
G1 X110.86 Y98.65 E55.7690 ; Draw infill segment
G1 X111.02 Y98.77 E55.7771 ; Draw infill segment
G1 X111.17 Y98.90 E55.7851 ; Draw infill segment
G1 X111.29 Y99.06 E55.7931 ; Draw infill segment
G1 X111.40 Y99.23 E55.8012 ; Draw infill segment
G1 X111.49 Y99.41 E55.8092 ; Draw infill segment
G1 X111.55 Y99.60 E55.8173 ; Draw infill segment
G1 X111.59 Y99.80 E55.8253 ; Draw infill segment
G1 X111.60 Y100.00 E55.8333 ; Draw infill segment
G1 X112.00 Y100.00 F1500 ; Move to start of infill
G1 X111.98 Y100.25 E55.8434 ; Draw infill segment
G1 X111.94 Y100.50 E55.8534 ; Draw infill segment
G1 X111.86 Y100.74 E55.8635 ; Draw infill segment
G1 X111.75 Y100.96 E55.8735 ; Draw infill segment
G1 X111.62 Y101.18 E55.8836 ; Draw infill segment
G1 X111.46 Y101.37 E55.8936 ; Draw infill segment
G1 X111.27 Y101.54 E55.9037 ; Draw infill segment
G1 X111.07 Y101.69 E55.9137 ; Draw infill segment
G1 X110.85 Y101.81 E55.9237 ; Draw infill segment
G1 X110.62 Y101.90 E55.9338 ; Draw infill segment
G1 X110.37 Y101.96 E55.9438 ; Draw infill segment
G1 X110.13 Y102.00 E55.9539 ; Draw infill segment
G1 X109.87 Y102.00 E55.9639 ; Draw infill segment
G1 X109.63 Y101.96 E55.9740 ; Draw infill segment
G1 X109.38 Y101.90 E55.9840 ; Draw infill segment
G1 X109.15 Y101.81 E55.9941 ; Draw infill segment
G1 X108.93 Y101.69 E56.0041 ; Draw infill segment
G1 X108.73 Y101.54 E56.0142 ; Draw infill segment
G1 X108.54 Y101.37 E56.0242 ; Draw infill segment
G1 X108.38 Y101.18 E56.0343 ; Draw infill segment
G1 X108.25 Y100.96 E56.0443 ; Draw infill segment
G1 X108.14 Y100.74 E56.0544 ; Draw infill segment
G1 X108.06 Y100.50 E56.0644 ; Draw infill segment
G1 X108.02 Y100.25 E56.0744 ; Draw infill segment
G1 X108.00 Y100.00 E56.0845 ; Draw infill segment
G1 X108.02 Y99.75 E56.0945 ; Draw infill segment
G1 X108.06 Y99.50 E56.1046 ; Draw infill segment
G1 X108.14 Y99.26 E56.1146 ; Draw infill segment
G1 X108.25 Y99.04 E56.1247 ; Draw infill segment
G1 X108.38 Y98.82 E56.1347 ; Draw infill segment
G1 X108.54 Y98.63 E56.1448 ; Draw infill segment
G1 X108.73 Y98.46 E56.1548 ; Draw infill segment
G1 X108.93 Y98.31 E56.1649 ; Draw infill segment
G1 X109.15 Y98.19 E56.1749 ; Draw infill segment
G1 X109.38 Y98.10 E56.1850 ; Draw infill segment
G1 X109.63 Y98.04 E56.1950 ; Draw infill segment
G1 X109.87 Y98.00 E56.2050 ; Draw infill segment
G1 X110.13 Y98.00 E56.2151 ; Draw infill segment
G1 X110.37 Y98.04 E56.2251 ; Draw infill segment
G1 X110.62 Y98.10 E56.2352 ; Draw infill segment
G1 X110.85 Y98.19 E56.2452 ; Draw infill segment
G1 X111.07 Y98.31 E56.2553 ; Draw infill segment
G1 X111.27 Y98.46 E56.2653 ; Draw infill segment
G1 X111.46 Y98.63 E56.2754 ; Draw infill segment
G1 X111.62 Y98.82 E56.2854 ; Draw infill segment
G1 X111.75 Y99.04 E56.2955 ; Draw infill segment
G1 X111.86 Y99.26 E56.3055 ; Draw infill segment
G1 X111.94 Y99.50 E56.3156 ; Draw infill segment
G1 X111.98 Y99.75 E56.3256 ; Draw infill segment
G1 X112.00 Y100.00 E56.3357 ; Draw infill segment
G1 X112.40 Y100.00 F1500 ; Move to start of infill
G1 X112.38 Y100.30 E56.3477 ; Draw infill segment
G1 X112.32 Y100.60 E56.3598 ; Draw infill segment
G1 X112.23 Y100.88 E56.3718 ; Draw infill segment
G1 X112.10 Y101.16 E56.3839 ; Draw infill segment
G1 X111.94 Y101.41 E56.3959 ; Draw infill segment
G1 X111.75 Y101.64 E56.4080 ; Draw infill segment
G1 X111.53 Y101.85 E56.4200 ; Draw infill segment
G1 X111.29 Y102.03 E56.4321 ; Draw infill segment
G1 X111.02 Y102.17 E56.4442 ; Draw infill segment
G1 X110.74 Y102.28 E56.4562 ; Draw infill segment
G1 X110.45 Y102.36 E56.4683 ; Draw infill segment
G1 X110.15 Y102.40 E56.4803 ; Draw infill segment
G1 X109.85 Y102.40 E56.4924 ; Draw infill segment
G1 X109.55 Y102.36 E56.5044 ; Draw infill segment
G1 X109.26 Y102.28 E56.5165 ; Draw infill segment
G1 X108.98 Y102.17 E56.5285 ; Draw infill segment
G1 X108.71 Y102.03 E56.5406 ; Draw infill segment
G1 X108.47 Y101.85 E56.5527 ; Draw infill segment
G1 X108.25 Y101.64 E56.5647 ; Draw infill segment
G1 X108.06 Y101.41 E56.5768 ; Draw infill segment
G1 X107.90 Y101.16 E56.5888 ; Draw infill segment
G1 X107.77 Y100.88 E56.6009 ; Draw infill segment
G1 X107.68 Y100.60 E56.6129 ; Draw infill segment
G1 X107.62 Y100.30 E56.6250 ; Draw infill segment
G1 X107.60 Y100.00 E56.6370 ; Draw infill segment
G1 X107.62 Y99.70 E56.6491 ; Draw infill segment
G1 X107.68 Y99.40 E56.6612 ; Draw infill segment
G1 X107.77 Y99.12 E56.6732 ; Draw infill segment
G1 X107.90 Y98.84 E56.6853 ; Draw infill segment
G1 X108.06 Y98.59 E56.6973 ; Draw infill segment
G1 X108.25 Y98.36 E56.7094 ; Draw infill segment
G1 X108.47 Y98.15 E56.7214 ; Draw infill segment
G1 X108.71 Y97.97 E56.7335 ; Draw infill segment
G1 X108.98 Y97.83 E56.7456 ; Draw infill segment
G1 X109.26 Y97.72 E56.7576 ; Draw infill segment
G1 X109.55 Y97.64 E56.7697 ; Draw infill segment
G1 X109.85 Y97.60 E56.7817 ; Draw infill segment
G1 X110.15 Y97.60 E56.7938 ; Draw infill segment
G1 X110.45 Y97.64 E56.8058 ; Draw infill segment
G1 X110.74 Y97.72 E56.8179 ; Draw infill segment
G1 X111.02 Y97.83 E56.8299 ; Draw infill segment
G1 X111.29 Y97.97 E56.8420 ; Draw infill segment
G1 X111.53 Y98.15 E56.8541 ; Draw infill segment
G1 X111.75 Y98.36 E56.8661 ; Draw infill segment
G1 X111.94 Y98.59 E56.8782 ; Draw infill segment
G1 X112.10 Y98.84 E56.8902 ; Draw infill segment
G1 X112.23 Y99.12 E56.9023 ; Draw infill segment
G1 X112.32 Y99.40 E56.9143 ; Draw infill segment
G1 X112.38 Y99.70 E56.9264 ; Draw infill segment
G1 X112.40 Y100.00 E56.9384 ; Draw infill segment
G1 X112.80 Y100.00 F1500 ; Move to start of infill
G1 X112.78 Y100.35 E56.9525 ; Draw infill segment
G1 X112.71 Y100.70 E56.9666 ; Draw infill segment
G1 X112.60 Y101.03 E56.9806 ; Draw infill segment
G1 X112.45 Y101.35 E56.9947 ; Draw infill segment
G1 X112.27 Y101.65 E57.0088 ; Draw infill segment
G1 X112.04 Y101.92 E57.0228 ; Draw infill segment
G1 X111.78 Y102.16 E57.0369 ; Draw infill segment
G1 X111.50 Y102.36 E57.0510 ; Draw infill segment
G1 X111.19 Y102.53 E57.0650 ; Draw infill segment
G1 X110.87 Y102.66 E57.0791 ; Draw infill segment
G1 X110.52 Y102.75 E57.0932 ; Draw infill segment
G1 X110.18 Y102.79 E57.1072 ; Draw infill segment
G1 X109.82 Y102.79 E57.1213 ; Draw infill segment
G1 X109.48 Y102.75 E57.1354 ; Draw infill segment
G1 X109.13 Y102.66 E57.1494 ; Draw infill segment
G1 X108.81 Y102.53 E57.1635 ; Draw infill segment
G1 X108.50 Y102.36 E57.1775 ; Draw infill segment
G1 X108.22 Y102.16 E57.1916 ; Draw infill segment
G1 X107.96 Y101.92 E57.2057 ; Draw infill segment
G1 X107.73 Y101.65 E57.2197 ; Draw infill segment
G1 X107.55 Y101.35 E57.2338 ; Draw infill segment
G1 X107.40 Y101.03 E57.2479 ; Draw infill segment
G1 X107.29 Y100.70 E57.2619 ; Draw infill segment
G1 X107.22 Y100.35 E57.2760 ; Draw infill segment
G1 X107.20 Y100.00 E57.2901 ; Draw infill segment
G1 X107.22 Y99.65 E57.3041 ; Draw infill segment
G1 X107.29 Y99.30 E57.3182 ; Draw infill segment
G1 X107.40 Y98.97 E57.3323 ; Draw infill segment
G1 X107.55 Y98.65 E57.3463 ; Draw infill segment
G1 X107.73 Y98.35 E57.3604 ; Draw infill segment
G1 X107.96 Y98.08 E57.3745 ; Draw infill segment
G1 X108.22 Y97.84 E57.3885 ; Draw infill segment
G1 X108.50 Y97.64 E57.4026 ; Draw infill segment
G1 X108.81 Y97.47 E57.4167 ; Draw infill segment
G1 X109.13 Y97.34 E57.4307 ; Draw infill segment
G1 X109.48 Y97.25 E57.4448 ; Draw infill segment
G1 X109.82 Y97.21 E57.4589 ; Draw infill segment
G1 X110.18 Y97.21 E57.4729 ; Draw infill segment
G1 X110.52 Y97.25 E57.4870 ; Draw infill segment
G1 X110.87 Y97.34 E57.5010 ; Draw infill segment
G1 X111.19 Y97.47 E57.5151 ; Draw infill segment
G1 X111.50 Y97.64 E57.5292 ; Draw infill segment
G1 X111.78 Y97.84 E57.5432 ; Draw infill segment
G1 X112.04 Y98.08 E57.5573 ; Draw infill segment
G1 X112.27 Y98.35 E57.5714 ; Draw infill segment
G1 X112.45 Y98.65 E57.5854 ; Draw infill segment
G1 X112.60 Y98.97 E57.5995 ; Draw infill segment
G1 X112.71 Y99.30 E57.6136 ; Draw infill segment
G1 X112.78 Y99.65 E57.6276 ; Draw infill segment
G1 X112.80 Y100.00 E57.6417 ; Draw infill segment
G1 X113.20 Y100.00 F1500 ; Move to start of infill
G1 X113.17 Y100.40 E57.6578 ; Draw infill segment
G1 X113.10 Y100.80 E57.6738 ; Draw infill segment
G1 X112.98 Y101.18 E57.6899 ; Draw infill segment
G1 X112.80 Y101.54 E57.7060 ; Draw infill segment
G1 X112.59 Y101.88 E57.7221 ; Draw infill segment
G1 X112.33 Y102.19 E57.7381 ; Draw infill segment
G1 X112.04 Y102.47 E57.7542 ; Draw infill segment
G1 X111.71 Y102.70 E57.7703 ; Draw infill segment
G1 X111.36 Y102.90 E57.7864 ; Draw infill segment
G1 X110.99 Y103.04 E57.8024 ; Draw infill segment
G1 X110.60 Y103.14 E57.8185 ; Draw infill segment
G1 X110.20 Y103.19 E57.8346 ; Draw infill segment
G1 X109.80 Y103.19 E57.8507 ; Draw infill segment
G1 X109.40 Y103.14 E57.8667 ; Draw infill segment
G1 X109.01 Y103.04 E57.8828 ; Draw infill segment
G1 X108.64 Y102.90 E57.8989 ; Draw infill segment
G1 X108.29 Y102.70 E57.9150 ; Draw infill segment
G1 X107.96 Y102.47 E57.9310 ; Draw infill segment
G1 X107.67 Y102.19 E57.9471 ; Draw infill segment
G1 X107.41 Y101.88 E57.9632 ; Draw infill segment
G1 X107.20 Y101.54 E57.9793 ; Draw infill segment
G1 X107.02 Y101.18 E57.9953 ; Draw infill segment
G1 X106.90 Y100.80 E58.0114 ; Draw infill segment
G1 X106.83 Y100.40 E58.0275 ; Draw infill segment
G1 X106.80 Y100.00 E58.0436 ; Draw infill segment
G1 X106.83 Y99.60 E58.0596 ; Draw infill segment
G1 X106.90 Y99.20 E58.0757 ; Draw infill segment
G1 X107.02 Y98.82 E58.0918 ; Draw infill segment
G1 X107.20 Y98.46 E58.1079 ; Draw infill segment
G1 X107.41 Y98.12 E58.1239 ; Draw infill segment
G1 X107.67 Y97.81 E58.1400 ; Draw infill segment
G1 X107.96 Y97.53 E58.1561 ; Draw infill segment
G1 X108.29 Y97.30 E58.1722 ; Draw infill segment
G1 X108.64 Y97.10 E58.1882 ; Draw infill segment
G1 X109.01 Y96.96 E58.2043 ; Draw infill segment
G1 X109.40 Y96.86 E58.2204 ; Draw infill segment
G1 X109.80 Y96.81 E58.2364 ; Draw infill segment
G1 X110.20 Y96.81 E58.2525 ; Draw infill segment
G1 X110.60 Y96.86 E58.2686 ; Draw infill segment
G1 X110.99 Y96.96 E58.2847 ; Draw infill segment
G1 X111.36 Y97.10 E58.3007 ; Draw infill segment
G1 X111.71 Y97.30 E58.3168 ; Draw infill segment
G1 X112.04 Y97.53 E58.3329 ; Draw infill segment
G1 X112.33 Y97.81 E58.3490 ; Draw infill segment
G1 X112.59 Y98.12 E58.3650 ; Draw infill segment
G1 X112.80 Y98.46 E58.3811 ; Draw infill segment
G1 X112.98 Y98.82 E58.3972 ; Draw infill segment
G1 X113.10 Y99.20 E58.4133 ; Draw infill segment
G1 X113.17 Y99.60 E58.4293 ; Draw infill segment
G1 X113.20 Y100.00 E58.4454 ; Draw infill segment
; Layer 14
G1 Z2.80 F300 ; Move to layer height
G1 X113.50 Y100.00 F1500 ; Move to start of layer
G1 X113.50 Y100.00 F1500 ; Move to start of circle
G1 X113.47 Y100.44 E58.4630 F1500 ; Draw circle segment
G1 X113.39 Y100.87 E58.4806 F1500 ; Draw circle segment
G1 X113.25 Y101.29 E58.4982 F1500 ; Draw circle segment
G1 X113.07 Y101.69 E58.5157 F1500 ; Draw circle segment
G1 X112.83 Y102.06 E58.5333 F1500 ; Draw circle segment
G1 X112.55 Y102.40 E58.5509 F1500 ; Draw circle segment
G1 X112.23 Y102.70 E58.5685 F1500 ; Draw circle segment
G1 X111.88 Y102.96 E58.5861 F1500 ; Draw circle segment
G1 X111.49 Y103.17 E58.6036 F1500 ; Draw circle segment
G1 X111.08 Y103.33 E58.6212 F1500 ; Draw circle segment
G1 X110.66 Y103.44 E58.6388 F1500 ; Draw circle segment
G1 X110.22 Y103.49 E58.6564 F1500 ; Draw circle segment
G1 X109.78 Y103.49 E58.6740 F1500 ; Draw circle segment
G1 X109.34 Y103.44 E58.6916 F1500 ; Draw circle segment
G1 X108.92 Y103.33 E58.7091 F1500 ; Draw circle segment
G1 X108.51 Y103.17 E58.7267 F1500 ; Draw circle segment
G1 X108.12 Y102.96 E58.7443 F1500 ; Draw circle segment
G1 X107.77 Y102.70 E58.7619 F1500 ; Draw circle segment
G1 X107.45 Y102.40 E58.7795 F1500 ; Draw circle segment
G1 X107.17 Y102.06 E58.7970 F1500 ; Draw circle segment
G1 X106.93 Y101.69 E58.8146 F1500 ; Draw circle segment
G1 X106.75 Y101.29 E58.8322 F1500 ; Draw circle segment
G1 X106.61 Y100.87 E58.8498 F1500 ; Draw circle segment
G1 X106.53 Y100.44 E58.8674 F1500 ; Draw circle segment
G1 X106.50 Y100.00 E58.8849 F1500 ; Draw circle segment
G1 X106.53 Y99.56 E58.9025 F1500 ; Draw circle segment
G1 X106.61 Y99.13 E58.9201 F1500 ; Draw circle segment
G1 X106.75 Y98.71 E58.9377 F1500 ; Draw circle segment
G1 X106.93 Y98.31 E58.9553 F1500 ; Draw circle segment
G1 X107.17 Y97.94 E58.9729 F1500 ; Draw circle segment
G1 X107.45 Y97.60 E58.9904 F1500 ; Draw circle segment
G1 X107.77 Y97.30 E59.0080 F1500 ; Draw circle segment
G1 X108.12 Y97.04 E59.0256 F1500 ; Draw circle segment
G1 X108.51 Y96.83 E59.0432 F1500 ; Draw circle segment
G1 X108.92 Y96.67 E59.0608 F1500 ; Draw circle segment
G1 X109.34 Y96.56 E59.0783 F1500 ; Draw circle segment
G1 X109.78 Y96.51 E59.0959 F1500 ; Draw circle segment
G1 X110.22 Y96.51 E59.1135 F1500 ; Draw circle segment
G1 X110.66 Y96.56 E59.1311 F1500 ; Draw circle segment
G1 X111.08 Y96.67 E59.1487 F1500 ; Draw circle segment
G1 X111.49 Y96.83 E59.1663 F1500 ; Draw circle segment
G1 X111.88 Y97.04 E59.1838 F1500 ; Draw circle segment
G1 X112.23 Y97.30 E59.2014 F1500 ; Draw circle segment
G1 X112.55 Y97.60 E59.2190 F1500 ; Draw circle segment
G1 X112.83 Y97.94 E59.2366 F1500 ; Draw circle segment
G1 X113.07 Y98.31 E59.2542 F1500 ; Draw circle segment
G1 X113.25 Y98.71 E59.2717 F1500 ; Draw circle segment
G1 X113.39 Y99.13 E59.2893 F1500 ; Draw circle segment
G1 X113.47 Y99.56 E59.3069 F1500 ; Draw circle segment
G1 X113.50 Y100.00 E59.3245 F1500 ; Draw circle segment
G1 X110.40 Y100.00 F1500 ; Move to start of infill
G1 X110.40 Y100.05 E59.3265 ; Draw infill segment
G1 X110.39 Y100.10 E59.3285 ; Draw infill segment
G1 X110.37 Y100.15 E59.3305 ; Draw infill segment
G1 X110.35 Y100.19 E59.3325 ; Draw infill segment
G1 X110.32 Y100.24 E59.3345 ; Draw infill segment
G1 X110.29 Y100.27 E59.3365 ; Draw infill segment
G1 X110.25 Y100.31 E59.3385 ; Draw infill segment
G1 X110.21 Y100.34 E59.3406 ; Draw infill segment
G1 X110.17 Y100.36 E59.3426 ; Draw infill segment
G1 X110.12 Y100.38 E59.3446 ; Draw infill segment
G1 X110.07 Y100.39 E59.3466 ; Draw infill segment
G1 X110.03 Y100.40 E59.3486 ; Draw infill segment
G1 X109.97 Y100.40 E59.3506 ; Draw infill segment
G1 X109.93 Y100.39 E59.3526 ; Draw infill segment
G1 X109.88 Y100.38 E59.3546 ; Draw infill segment
G1 X109.83 Y100.36 E59.3566 ; Draw infill segment
G1 X109.79 Y100.34 E59.3586 ; Draw infill segment
G1 X109.75 Y100.31 E59.3607 ; Draw infill segment
G1 X109.71 Y100.27 E59.3627 ; Draw infill segment
G1 X109.68 Y100.24 E59.3647 ; Draw infill segment
G1 X109.65 Y100.19 E59.3667 ; Draw infill segment
G1 X109.63 Y100.15 E59.3687 ; Draw infill segment
G1 X109.61 Y100.10 E59.3707 ; Draw infill segment
G1 X109.60 Y100.05 E59.3727 ; Draw infill segment
G1 X109.60 Y100.00 E59.3747 ; Draw infill segment
G1 X109.60 Y99.95 E59.3767 ; Draw infill segment
G1 X109.61 Y99.90 E59.3787 ; Draw infill segment
G1 X109.63 Y99.85 E59.3807 ; Draw infill segment
G1 X109.65 Y99.81 E59.3828 ; Draw infill segment
G1 X109.68 Y99.76 E59.3848 ; Draw infill segment
G1 X109.71 Y99.73 E59.3868 ; Draw infill segment
G1 X109.75 Y99.69 E59.3888 ; Draw infill segment
G1 X109.79 Y99.66 E59.3908 ; Draw infill segment
G1 X109.83 Y99.64 E59.3928 ; Draw infill segment
G1 X109.88 Y99.62 E59.3948 ; Draw infill segment
G1 X109.93 Y99.61 E59.3968 ; Draw infill segment
G1 X109.97 Y99.60 E59.3988 ; Draw infill segment
G1 X110.03 Y99.60 E59.4008 ; Draw infill segment
G1 X110.07 Y99.61 E59.4028 ; Draw infill segment
G1 X110.12 Y99.62 E59.4049 ; Draw infill segment
G1 X110.17 Y99.64 E59.4069 ; Draw infill segment
G1 X110.21 Y99.66 E59.4089 ; Draw infill segment
G1 X110.25 Y99.69 E59.4109 ; Draw infill segment
G1 X110.29 Y99.73 E59.4129 ; Draw infill segment
G1 X110.32 Y99.76 E59.4149 ; Draw infill segment
G1 X110.35 Y99.81 E59.4169 ; Draw infill segment
G1 X110.37 Y99.85 E59.4189 ; Draw infill segment
G1 X110.39 Y99.90 E59.4209 ; Draw infill segment
G1 X110.40 Y99.95 E59.4229 ; Draw infill segment
G1 X110.40 Y100.00 E59.4249 ; Draw infill segment
G1 X110.80 Y100.00 F1500 ; Move to start of infill
G1 X110.79 Y100.10 E59.4290 ; Draw infill segment
G1 X110.77 Y100.20 E59.4330 ; Draw infill segment
G1 X110.74 Y100.29 E59.4370 ; Draw infill segment
G1 X110.70 Y100.39 E59.4410 ; Draw infill segment
G1 X110.65 Y100.47 E59.4450 ; Draw infill segment
G1 X110.58 Y100.55 E59.4491 ; Draw infill segment
G1 X110.51 Y100.62 E59.4531 ; Draw infill segment
G1 X110.43 Y100.68 E59.4571 ; Draw infill segment
G1 X110.34 Y100.72 E59.4611 ; Draw infill segment
G1 X110.25 Y100.76 E59.4651 ; Draw infill segment
G1 X110.15 Y100.79 E59.4692 ; Draw infill segment
G1 X110.05 Y100.80 E59.4732 ; Draw infill segment
G1 X109.95 Y100.80 E59.4772 ; Draw infill segment
G1 X109.85 Y100.79 E59.4812 ; Draw infill segment
G1 X109.75 Y100.76 E59.4852 ; Draw infill segment
G1 X109.66 Y100.72 E59.4892 ; Draw infill segment
G1 X109.57 Y100.68 E59.4933 ; Draw infill segment
G1 X109.49 Y100.62 E59.4973 ; Draw infill segment
G1 X109.42 Y100.55 E59.5013 ; Draw infill segment
G1 X109.35 Y100.47 E59.5053 ; Draw infill segment
G1 X109.30 Y100.39 E59.5093 ; Draw infill segment
G1 X109.26 Y100.29 E59.5134 ; Draw infill segment
G1 X109.23 Y100.20 E59.5174 ; Draw infill segment
G1 X109.21 Y100.10 E59.5214 ; Draw infill segment
G1 X109.20 Y100.00 E59.5254 ; Draw infill segment
G1 X109.21 Y99.90 E59.5294 ; Draw infill segment
G1 X109.23 Y99.80 E59.5334 ; Draw infill segment
G1 X109.26 Y99.71 E59.5375 ; Draw infill segment
G1 X109.30 Y99.61 E59.5415 ; Draw infill segment
G1 X109.35 Y99.53 E59.5455 ; Draw infill segment
G1 X109.42 Y99.45 E59.5495 ; Draw infill segment
G1 X109.49 Y99.38 E59.5535 ; Draw infill segment
G1 X109.57 Y99.32 E59.5576 ; Draw infill segment
G1 X109.66 Y99.28 E59.5616 ; Draw infill segment
G1 X109.75 Y99.24 E59.5656 ; Draw infill segment
G1 X109.85 Y99.21 E59.5696 ; Draw infill segment
G1 X109.95 Y99.20 E59.5736 ; Draw infill segment
G1 X110.05 Y99.20 E59.5777 ; Draw infill segment
G1 X110.15 Y99.21 E59.5817 ; Draw infill segment
G1 X110.25 Y99.24 E59.5857 ; Draw infill segment
G1 X110.34 Y99.28 E59.5897 ; Draw infill segment
G1 X110.43 Y99.32 E59.5937 ; Draw infill segment
G1 X110.51 Y99.38 E59.5977 ; Draw infill segment
G1 X110.58 Y99.45 E59.6018 ; Draw infill segment
G1 X110.65 Y99.53 E59.6058 ; Draw infill segment
G1 X110.70 Y99.61 E59.6098 ; Draw infill segment
G1 X110.74 Y99.71 E59.6138 ; Draw infill segment
G1 X110.77 Y99.80 E59.6178 ; Draw infill segment
G1 X110.79 Y99.90 E59.6219 ; Draw infill segment
G1 X110.80 Y100.00 E59.6259 ; Draw infill segment
G1 X111.20 Y100.00 F1500 ; Move to start of infill
G1 X111.19 Y100.15 E59.6319 ; Draw infill segment
G1 X111.16 Y100.30 E59.6379 ; Draw infill segment
G1 X111.12 Y100.44 E59.6440 ; Draw infill segment
G1 X111.05 Y100.58 E59.6500 ; Draw infill segment
G1 X110.97 Y100.71 E59.6560 ; Draw infill segment
G1 X110.87 Y100.82 E59.6620 ; Draw infill segment
G1 X110.76 Y100.92 E59.6681 ; Draw infill segment
G1 X110.64 Y101.01 E59.6741 ; Draw infill segment
G1 X110.51 Y101.09 E59.6801 ; Draw infill segment
G1 X110.37 Y101.14 E59.6862 ; Draw infill segment
G1 X110.22 Y101.18 E59.6922 ; Draw infill segment
G1 X110.08 Y101.20 E59.6982 ; Draw infill segment
G1 X109.92 Y101.20 E59.7042 ; Draw infill segment
G1 X109.78 Y101.18 E59.7103 ; Draw infill segment
G1 X109.63 Y101.14 E59.7163 ; Draw infill segment
G1 X109.49 Y101.09 E59.7223 ; Draw infill segment
G1 X109.36 Y101.01 E59.7284 ; Draw infill segment
G1 X109.24 Y100.92 E59.7344 ; Draw infill segment
G1 X109.13 Y100.82 E59.7404 ; Draw infill segment
G1 X109.03 Y100.71 E59.7464 ; Draw infill segment
G1 X108.95 Y100.58 E59.7525 ; Draw infill segment
G1 X108.88 Y100.44 E59.7585 ; Draw infill segment
G1 X108.84 Y100.30 E59.7645 ; Draw infill segment
G1 X108.81 Y100.15 E59.7705 ; Draw infill segment
G1 X108.80 Y100.00 E59.7766 ; Draw infill segment
G1 X108.81 Y99.85 E59.7826 ; Draw infill segment
G1 X108.84 Y99.70 E59.7886 ; Draw infill segment
G1 X108.88 Y99.56 E59.7947 ; Draw infill segment
G1 X108.95 Y99.42 E59.8007 ; Draw infill segment
G1 X109.03 Y99.29 E59.8067 ; Draw infill segment
G1 X109.13 Y99.18 E59.8127 ; Draw infill segment
G1 X109.24 Y99.08 E59.8188 ; Draw infill segment
G1 X109.36 Y98.99 E59.8248 ; Draw infill segment
G1 X109.49 Y98.91 E59.8308 ; Draw infill segment
G1 X109.63 Y98.86 E59.8369 ; Draw infill segment
G1 X109.78 Y98.82 E59.8429 ; Draw infill segment
G1 X109.92 Y98.80 E59.8489 ; Draw infill segment
G1 X110.08 Y98.80 E59.8549 ; Draw infill segment
G1 X110.22 Y98.82 E59.8610 ; Draw infill segment
G1 X110.37 Y98.86 E59.8670 ; Draw infill segment
G1 X110.51 Y98.91 E59.8730 ; Draw infill segment
G1 X110.64 Y98.99 E59.8790 ; Draw infill segment
G1 X110.76 Y99.08 E59.8851 ; Draw infill segment
G1 X110.87 Y99.18 E59.8911 ; Draw infill segment
G1 X110.97 Y99.29 E59.8971 ; Draw infill segment
G1 X111.05 Y99.42 E59.9032 ; Draw infill segment
G1 X111.12 Y99.56 E59.9092 ; Draw infill segment
G1 X111.16 Y99.70 E59.9152 ; Draw infill segment
G1 X111.19 Y99.85 E59.9212 ; Draw infill segment
G1 X111.20 Y100.00 E59.9273 ; Draw infill segment
G1 X111.60 Y100.00 F1500 ; Move to start of infill
G1 X111.59 Y100.20 E59.9353 ; Draw infill segment
G1 X111.55 Y100.40 E59.9433 ; Draw infill segment
G1 X111.49 Y100.59 E59.9514 ; Draw infill segment
G1 X111.40 Y100.77 E59.9594 ; Draw infill segment
G1 X111.29 Y100.94 E59.9675 ; Draw infill segment
G1 X111.17 Y101.10 E59.9755 ; Draw infill segment
G1 X111.02 Y101.23 E59.9835 ; Draw infill segment
G1 X110.86 Y101.35 E59.9916 ; Draw infill segment
G1 X110.68 Y101.45 E59.9996 ; Draw infill segment
G1 X110.49 Y101.52 E60.0076 ; Draw infill segment
G1 X110.30 Y101.57 E60.0157 ; Draw infill segment
G1 X110.10 Y101.60 E60.0237 ; Draw infill segment
G1 X109.90 Y101.60 E60.0318 ; Draw infill segment
G1 X109.70 Y101.57 E60.0398 ; Draw infill segment
G1 X109.51 Y101.52 E60.0478 ; Draw infill segment
G1 X109.32 Y101.45 E60.0559 ; Draw infill segment
G1 X109.14 Y101.35 E60.0639 ; Draw infill segment
G1 X108.98 Y101.23 E60.0719 ; Draw infill segment
G1 X108.83 Y101.10 E60.0800 ; Draw infill segment
G1 X108.71 Y100.94 E60.0880 ; Draw infill segment
G1 X108.60 Y100.77 E60.0961 ; Draw infill segment
G1 X108.51 Y100.59 E60.1041 ; Draw infill segment
G1 X108.45 Y100.40 E60.1121 ; Draw infill segment
G1 X108.41 Y100.20 E60.1202 ; Draw infill segment
G1 X108.40 Y100.00 E60.1282 ; Draw infill segment
G1 X108.41 Y99.80 E60.1362 ; Draw infill segment
G1 X108.45 Y99.60 E60.1443 ; Draw infill segment
G1 X108.51 Y99.41 E60.1523 ; Draw infill segment
G1 X108.60 Y99.23 E60.1604 ; Draw infill segment
G1 X108.71 Y99.06 E60.1684 ; Draw infill segment
G1 X108.83 Y98.90 E60.1764 ; Draw infill segment
G1 X108.98 Y98.77 E60.1845 ; Draw infill segment
G1 X109.14 Y98.65 E60.1925 ; Draw infill segment
G1 X109.32 Y98.55 E60.2005 ; Draw infill segment
G1 X109.51 Y98.48 E60.2086 ; Draw infill segment
G1 X109.70 Y98.43 E60.2166 ; Draw infill segment
G1 X109.90 Y98.40 E60.2246 ; Draw infill segment
G1 X110.10 Y98.40 E60.2327 ; Draw infill segment
G1 X110.30 Y98.43 E60.2407 ; Draw infill segment
G1 X110.49 Y98.48 E60.2488 ; Draw infill segment
G1 X110.68 Y98.55 E60.2568 ; Draw infill segment
G1 X110.86 Y98.65 E60.2648 ; Draw infill segment
G1 X111.02 Y98.77 E60.2729 ; Draw infill segment
G1 X111.17 Y98.90 E60.2809 ; Draw infill segment
G1 X111.29 Y99.06 E60.2889 ; Draw infill segment
G1 X111.40 Y99.23 E60.2970 ; Draw infill segment
G1 X111.49 Y99.41 E60.3050 ; Draw infill segment
G1 X111.55 Y99.60 E60.3131 ; Draw infill segment
G1 X111.59 Y99.80 E60.3211 ; Draw infill segment
G1 X111.60 Y100.00 E60.3291 ; Draw infill segment
G1 X112.00 Y100.00 F1500 ; Move to start of infill
G1 X111.98 Y100.25 E60.3392 ; Draw infill segment
G1 X111.94 Y100.50 E60.3492 ; Draw infill segment
G1 X111.86 Y100.74 E60.3593 ; Draw infill segment
G1 X111.75 Y100.96 E60.3693 ; Draw infill segment
G1 X111.62 Y101.18 E60.3794 ; Draw infill segment
G1 X111.46 Y101.37 E60.3894 ; Draw infill segment
G1 X111.27 Y101.54 E60.3995 ; Draw infill segment
G1 X111.07 Y101.69 E60.4095 ; Draw infill segment
G1 X110.85 Y101.81 E60.4195 ; Draw infill segment
G1 X110.62 Y101.90 E60.4296 ; Draw infill segment
G1 X110.37 Y101.96 E60.4396 ; Draw infill segment
G1 X110.13 Y102.00 E60.4497 ; Draw infill segment
G1 X109.87 Y102.00 E60.4597 ; Draw infill segment
G1 X109.63 Y101.96 E60.4698 ; Draw infill segment
G1 X109.38 Y101.90 E60.4798 ; Draw infill segment
G1 X109.15 Y101.81 E60.4899 ; Draw infill segment
G1 X108.93 Y101.69 E60.4999 ; Draw infill segment
G1 X108.73 Y101.54 E60.5100 ; Draw infill segment
G1 X108.54 Y101.37 E60.5200 ; Draw infill segment
G1 X108.38 Y101.18 E60.5301 ; Draw infill segment
G1 X108.25 Y100.96 E60.5401 ; Draw infill segment
G1 X108.14 Y100.74 E60.5502 ; Draw infill segment
G1 X108.06 Y100.50 E60.5602 ; Draw infill segment
G1 X108.02 Y100.25 E60.5702 ; Draw infill segment
G1 X108.00 Y100.00 E60.5803 ; Draw infill segment
G1 X108.02 Y99.75 E60.5903 ; Draw infill segment
G1 X108.06 Y99.50 E60.6004 ; Draw infill segment
G1 X108.14 Y99.26 E60.6104 ; Draw infill segment
G1 X108.25 Y99.04 E60.6205 ; Draw infill segment
G1 X108.38 Y98.82 E60.6305 ; Draw infill segment
G1 X108.54 Y98.63 E60.6406 ; Draw infill segment
G1 X108.73 Y98.46 E60.6506 ; Draw infill segment
G1 X108.93 Y98.31 E60.6607 ; Draw infill segment
G1 X109.15 Y98.19 E60.6707 ; Draw infill segment
G1 X109.38 Y98.10 E60.6808 ; Draw infill segment
G1 X109.63 Y98.04 E60.6908 ; Draw infill segment
G1 X109.87 Y98.00 E60.7009 ; Draw infill segment
G1 X110.13 Y98.00 E60.7109 ; Draw infill segment
G1 X110.37 Y98.04 E60.7209 ; Draw infill segment
G1 X110.62 Y98.10 E60.7310 ; Draw infill segment
G1 X110.85 Y98.19 E60.7410 ; Draw infill segment
G1 X111.07 Y98.31 E60.7511 ; Draw infill segment
G1 X111.27 Y98.46 E60.7611 ; Draw infill segment
G1 X111.46 Y98.63 E60.7712 ; Draw infill segment
G1 X111.62 Y98.82 E60.7812 ; Draw infill segment
G1 X111.75 Y99.04 E60.7913 ; Draw infill segment
G1 X111.86 Y99.26 E60.8013 ; Draw infill segment
G1 X111.94 Y99.50 E60.8114 ; Draw infill segment
G1 X111.98 Y99.75 E60.8214 ; Draw infill segment
G1 X112.00 Y100.00 E60.8315 ; Draw infill segment
G1 X112.40 Y100.00 F1500 ; Move to start of infill
G1 X112.38 Y100.30 E60.8435 ; Draw infill segment
G1 X112.32 Y100.60 E60.8556 ; Draw infill segment
G1 X112.23 Y100.88 E60.8676 ; Draw infill segment
G1 X112.10 Y101.16 E60.8797 ; Draw infill segment
G1 X111.94 Y101.41 E60.8917 ; Draw infill segment
G1 X111.75 Y101.64 E60.9038 ; Draw infill segment
G1 X111.53 Y101.85 E60.9158 ; Draw infill segment
G1 X111.29 Y102.03 E60.9279 ; Draw infill segment
G1 X111.02 Y102.17 E60.9400 ; Draw infill segment
G1 X110.74 Y102.28 E60.9520 ; Draw infill segment
G1 X110.45 Y102.36 E60.9641 ; Draw infill segment
G1 X110.15 Y102.40 E60.9761 ; Draw infill segment
G1 X109.85 Y102.40 E60.9882 ; Draw infill segment
G1 X109.55 Y102.36 E61.0002 ; Draw infill segment
G1 X109.26 Y102.28 E61.0123 ; Draw infill segment
G1 X108.98 Y102.17 E61.0243 ; Draw infill segment
G1 X108.71 Y102.03 E61.0364 ; Draw infill segment
G1 X108.47 Y101.85 E61.0485 ; Draw infill segment
G1 X108.25 Y101.64 E61.0605 ; Draw infill segment
G1 X108.06 Y101.41 E61.0726 ; Draw infill segment
G1 X107.90 Y101.16 E61.0846 ; Draw infill segment
G1 X107.77 Y100.88 E61.0967 ; Draw infill segment
G1 X107.68 Y100.60 E61.1087 ; Draw infill segment
G1 X107.62 Y100.30 E61.1208 ; Draw infill segment
G1 X107.60 Y100.00 E61.1328 ; Draw infill segment
G1 X107.62 Y99.70 E61.1449 ; Draw infill segment
G1 X107.68 Y99.40 E61.1570 ; Draw infill segment
G1 X107.77 Y99.12 E61.1690 ; Draw infill segment
G1 X107.90 Y98.84 E61.1811 ; Draw infill segment
G1 X108.06 Y98.59 E61.1931 ; Draw infill segment
G1 X108.25 Y98.36 E61.2052 ; Draw infill segment
G1 X108.47 Y98.15 E61.2172 ; Draw infill segment
G1 X108.71 Y97.97 E61.2293 ; Draw infill segment
G1 X108.98 Y97.83 E61.2414 ; Draw infill segment
G1 X109.26 Y97.72 E61.2534 ; Draw infill segment
G1 X109.55 Y97.64 E61.2655 ; Draw infill segment
G1 X109.85 Y97.60 E61.2775 ; Draw infill segment
G1 X110.15 Y97.60 E61.2896 ; Draw infill segment
G1 X110.45 Y97.64 E61.3016 ; Draw infill segment
G1 X110.74 Y97.72 E61.3137 ; Draw infill segment
G1 X111.02 Y97.83 E61.3257 ; Draw infill segment
G1 X111.29 Y97.97 E61.3378 ; Draw infill segment
G1 X111.53 Y98.15 E61.3499 ; Draw infill segment
G1 X111.75 Y98.36 E61.3619 ; Draw infill segment
G1 X111.94 Y98.59 E61.3740 ; Draw infill segment
G1 X112.10 Y98.84 E61.3860 ; Draw infill segment
G1 X112.23 Y99.12 E61.3981 ; Draw infill segment
G1 X112.32 Y99.40 E61.4101 ; Draw infill segment
G1 X112.38 Y99.70 E61.4222 ; Draw infill segment
G1 X112.40 Y100.00 E61.4342 ; Draw infill segment
G1 X112.80 Y100.00 F1500 ; Move to start of infill
G1 X112.78 Y100.35 E61.4483 ; Draw infill segment
G1 X112.71 Y100.70 E61.4624 ; Draw infill segment
G1 X112.60 Y101.03 E61.4764 ; Draw infill segment
G1 X112.45 Y101.35 E61.4905 ; Draw infill segment
G1 X112.27 Y101.65 E61.5046 ; Draw infill segment
G1 X112.04 Y101.92 E61.5186 ; Draw infill segment
G1 X111.78 Y102.16 E61.5327 ; Draw infill segment
G1 X111.50 Y102.36 E61.5468 ; Draw infill segment
G1 X111.19 Y102.53 E61.5608 ; Draw infill segment
G1 X110.87 Y102.66 E61.5749 ; Draw infill segment
G1 X110.52 Y102.75 E61.5890 ; Draw infill segment
G1 X110.18 Y102.79 E61.6030 ; Draw infill segment
G1 X109.82 Y102.79 E61.6171 ; Draw infill segment
G1 X109.48 Y102.75 E61.6312 ; Draw infill segment
G1 X109.13 Y102.66 E61.6452 ; Draw infill segment
G1 X108.81 Y102.53 E61.6593 ; Draw infill segment
G1 X108.50 Y102.36 E61.6734 ; Draw infill segment
G1 X108.22 Y102.16 E61.6874 ; Draw infill segment
G1 X107.96 Y101.92 E61.7015 ; Draw infill segment
G1 X107.73 Y101.65 E61.7155 ; Draw infill segment
G1 X107.55 Y101.35 E61.7296 ; Draw infill segment
G1 X107.40 Y101.03 E61.7437 ; Draw infill segment
G1 X107.29 Y100.70 E61.7577 ; Draw infill segment
G1 X107.22 Y100.35 E61.7718 ; Draw infill segment
G1 X107.20 Y100.00 E61.7859 ; Draw infill segment
G1 X107.22 Y99.65 E61.7999 ; Draw infill segment
G1 X107.29 Y99.30 E61.8140 ; Draw infill segment
G1 X107.40 Y98.97 E61.8281 ; Draw infill segment
G1 X107.55 Y98.65 E61.8421 ; Draw infill segment
G1 X107.73 Y98.35 E61.8562 ; Draw infill segment
G1 X107.96 Y98.08 E61.8703 ; Draw infill segment
G1 X108.22 Y97.84 E61.8843 ; Draw infill segment
G1 X108.50 Y97.64 E61.8984 ; Draw infill segment
G1 X108.81 Y97.47 E61.9125 ; Draw infill segment
G1 X109.13 Y97.34 E61.9265 ; Draw infill segment
G1 X109.48 Y97.25 E61.9406 ; Draw infill segment
G1 X109.82 Y97.21 E61.9547 ; Draw infill segment
G1 X110.18 Y97.21 E61.9687 ; Draw infill segment
G1 X110.52 Y97.25 E61.9828 ; Draw infill segment
G1 X110.87 Y97.34 E61.9968 ; Draw infill segment
G1 X111.19 Y97.47 E62.0109 ; Draw infill segment
G1 X111.50 Y97.64 E62.0250 ; Draw infill segment
G1 X111.78 Y97.84 E62.0390 ; Draw infill segment
G1 X112.04 Y98.08 E62.0531 ; Draw infill segment
G1 X112.27 Y98.35 E62.0672 ; Draw infill segment
G1 X112.45 Y98.65 E62.0812 ; Draw infill segment
G1 X112.60 Y98.97 E62.0953 ; Draw infill segment
G1 X112.71 Y99.30 E62.1094 ; Draw infill segment
G1 X112.78 Y99.65 E62.1234 ; Draw infill segment
G1 X112.80 Y100.00 E62.1375 ; Draw infill segment
G1 X113.20 Y100.00 F1500 ; Move to start of infill
G1 X113.17 Y100.40 E62.1536 ; Draw infill segment
G1 X113.10 Y100.80 E62.1696 ; Draw infill segment
G1 X112.98 Y101.18 E62.1857 ; Draw infill segment
G1 X112.80 Y101.54 E62.2018 ; Draw infill segment
G1 X112.59 Y101.88 E62.2179 ; Draw infill segment
G1 X112.33 Y102.19 E62.2339 ; Draw infill segment
G1 X112.04 Y102.47 E62.2500 ; Draw infill segment
G1 X111.71 Y102.70 E62.2661 ; Draw infill segment
G1 X111.36 Y102.90 E62.2822 ; Draw infill segment
G1 X110.99 Y103.04 E62.2982 ; Draw infill segment
G1 X110.60 Y103.14 E62.3143 ; Draw infill segment
G1 X110.20 Y103.19 E62.3304 ; Draw infill segment
G1 X109.80 Y103.19 E62.3465 ; Draw infill segment
G1 X109.40 Y103.14 E62.3625 ; Draw infill segment
G1 X109.01 Y103.04 E62.3786 ; Draw infill segment
G1 X108.64 Y102.90 E62.3947 ; Draw infill segment
G1 X108.29 Y102.70 E62.4108 ; Draw infill segment
G1 X107.96 Y102.47 E62.4268 ; Draw infill segment
G1 X107.67 Y102.19 E62.4429 ; Draw infill segment
G1 X107.41 Y101.88 E62.4590 ; Draw infill segment
G1 X107.20 Y101.54 E62.4751 ; Draw infill segment
G1 X107.02 Y101.18 E62.4911 ; Draw infill segment
G1 X106.90 Y100.80 E62.5072 ; Draw infill segment
G1 X106.83 Y100.40 E62.5233 ; Draw infill segment
G1 X106.80 Y100.00 E62.5394 ; Draw infill segment
G1 X106.83 Y99.60 E62.5554 ; Draw infill segment
G1 X106.90 Y99.20 E62.5715 ; Draw infill segment
G1 X107.02 Y98.82 E62.5876 ; Draw infill segment
G1 X107.20 Y98.46 E62.6037 ; Draw infill segment
G1 X107.41 Y98.12 E62.6197 ; Draw infill segment
G1 X107.67 Y97.81 E62.6358 ; Draw infill segment
G1 X107.96 Y97.53 E62.6519 ; Draw infill segment
G1 X108.29 Y97.30 E62.6680 ; Draw infill segment
G1 X108.64 Y97.10 E62.6840 ; Draw infill segment
G1 X109.01 Y96.96 E62.7001 ; Draw infill segment
G1 X109.40 Y96.86 E62.7162 ; Draw infill segment
G1 X109.80 Y96.81 E62.7322 ; Draw infill segment
G1 X110.20 Y96.81 E62.7483 ; Draw infill segment
G1 X110.60 Y96.86 E62.7644 ; Draw infill segment
G1 X110.99 Y96.96 E62.7805 ; Draw infill segment
G1 X111.36 Y97.10 E62.7965 ; Draw infill segment
G1 X111.71 Y97.30 E62.8126 ; Draw infill segment
G1 X112.04 Y97.53 E62.8287 ; Draw infill segment
G1 X112.33 Y97.81 E62.8448 ; Draw infill segment
G1 X112.59 Y98.12 E62.8608 ; Draw infill segment
G1 X112.80 Y98.46 E62.8769 ; Draw infill segment
G1 X112.98 Y98.82 E62.8930 ; Draw infill segment
G1 X113.10 Y99.20 E62.9091 ; Draw infill segment
G1 X113.17 Y99.60 E62.9251 ; Draw infill segment
G1 X113.20 Y100.00 E62.9412 ; Draw infill segment
; Layer 15
G1 Z3.00 F300 ; Move to layer height
G1 X113.50 Y100.00 F1500 ; Move to start of layer
G1 X113.50 Y100.00 F1500 ; Move to start of circle
G1 X113.47 Y100.44 E62.9588 F1500 ; Draw circle segment
G1 X113.39 Y100.87 E62.9764 F1500 ; Draw circle segment
G1 X113.25 Y101.29 E62.9940 F1500 ; Draw circle segment
G1 X113.07 Y101.69 E63.0115 F1500 ; Draw circle segment
G1 X112.83 Y102.06 E63.0291 F1500 ; Draw circle segment
G1 X112.55 Y102.40 E63.0467 F1500 ; Draw circle segment
G1 X112.23 Y102.70 E63.0643 F1500 ; Draw circle segment
G1 X111.88 Y102.96 E63.0819 F1500 ; Draw circle segment
G1 X111.49 Y103.17 E63.0994 F1500 ; Draw circle segment
G1 X111.08 Y103.33 E63.1170 F1500 ; Draw circle segment
G1 X110.66 Y103.44 E63.1346 F1500 ; Draw circle segment
G1 X110.22 Y103.49 E63.1522 F1500 ; Draw circle segment
G1 X109.78 Y103.49 E63.1698 F1500 ; Draw circle segment
G1 X109.34 Y103.44 E63.1874 F1500 ; Draw circle segment
G1 X108.92 Y103.33 E63.2049 F1500 ; Draw circle segment
G1 X108.51 Y103.17 E63.2225 F1500 ; Draw circle segment
G1 X108.12 Y102.96 E63.2401 F1500 ; Draw circle segment
G1 X107.77 Y102.70 E63.2577 F1500 ; Draw circle segment
G1 X107.45 Y102.40 E63.2753 F1500 ; Draw circle segment
G1 X107.17 Y102.06 E63.2928 F1500 ; Draw circle segment
G1 X106.93 Y101.69 E63.3104 F1500 ; Draw circle segment
G1 X106.75 Y101.29 E63.3280 F1500 ; Draw circle segment
G1 X106.61 Y100.87 E63.3456 F1500 ; Draw circle segment
G1 X106.53 Y100.44 E63.3632 F1500 ; Draw circle segment
G1 X106.50 Y100.00 E63.3808 F1500 ; Draw circle segment
G1 X106.53 Y99.56 E63.3983 F1500 ; Draw circle segment
G1 X106.61 Y99.13 E63.4159 F1500 ; Draw circle segment
G1 X106.75 Y98.71 E63.4335 F1500 ; Draw circle segment
G1 X106.93 Y98.31 E63.4511 F1500 ; Draw circle segment
G1 X107.17 Y97.94 E63.4687 F1500 ; Draw circle segment
G1 X107.45 Y97.60 E63.4862 F1500 ; Draw circle segment
G1 X107.77 Y97.30 E63.5038 F1500 ; Draw circle segment
G1 X108.12 Y97.04 E63.5214 F1500 ; Draw circle segment
G1 X108.51 Y96.83 E63.5390 F1500 ; Draw circle segment
G1 X108.92 Y96.67 E63.5566 F1500 ; Draw circle segment
G1 X109.34 Y96.56 E63.5741 F1500 ; Draw circle segment
G1 X109.78 Y96.51 E63.5917 F1500 ; Draw circle segment
G1 X110.22 Y96.51 E63.6093 F1500 ; Draw circle segment
G1 X110.66 Y96.56 E63.6269 F1500 ; Draw circle segment
G1 X111.08 Y96.67 E63.6445 F1500 ; Draw circle segment
G1 X111.49 Y96.83 E63.6621 F1500 ; Draw circle segment
G1 X111.88 Y97.04 E63.6796 F1500 ; Draw circle segment
G1 X112.23 Y97.30 E63.6972 F1500 ; Draw circle segment
G1 X112.55 Y97.60 E63.7148 F1500 ; Draw circle segment
G1 X112.83 Y97.94 E63.7324 F1500 ; Draw circle segment
G1 X113.07 Y98.31 E63.7500 F1500 ; Draw circle segment
G1 X113.25 Y98.71 E63.7675 F1500 ; Draw circle segment
G1 X113.39 Y99.13 E63.7851 F1500 ; Draw circle segment
G1 X113.47 Y99.56 E63.8027 F1500 ; Draw circle segment
G1 X113.50 Y100.00 E63.8203 F1500 ; Draw circle segment
G1 X110.40 Y100.00 F1500 ; Move to start of infill
G1 X110.40 Y100.05 E63.8223 ; Draw infill segment
G1 X110.39 Y100.10 E63.8243 ; Draw infill segment
G1 X110.37 Y100.15 E63.8263 ; Draw infill segment
G1 X110.35 Y100.19 E63.8283 ; Draw infill segment
G1 X110.32 Y100.24 E63.8303 ; Draw infill segment
G1 X110.29 Y100.27 E63.8323 ; Draw infill segment
G1 X110.25 Y100.31 E63.8343 ; Draw infill segment
G1 X110.21 Y100.34 E63.8364 ; Draw infill segment
G1 X110.17 Y100.36 E63.8384 ; Draw infill segment
G1 X110.12 Y100.38 E63.8404 ; Draw infill segment
G1 X110.07 Y100.39 E63.8424 ; Draw infill segment
G1 X110.03 Y100.40 E63.8444 ; Draw infill segment
G1 X109.97 Y100.40 E63.8464 ; Draw infill segment
G1 X109.93 Y100.39 E63.8484 ; Draw infill segment
G1 X109.88 Y100.38 E63.8504 ; Draw infill segment
G1 X109.83 Y100.36 E63.8524 ; Draw infill segment
G1 X109.79 Y100.34 E63.8544 ; Draw infill segment
G1 X109.75 Y100.31 E63.8565 ; Draw infill segment
G1 X109.71 Y100.27 E63.8585 ; Draw infill segment
G1 X109.68 Y100.24 E63.8605 ; Draw infill segment
G1 X109.65 Y100.19 E63.8625 ; Draw infill segment
G1 X109.63 Y100.15 E63.8645 ; Draw infill segment
G1 X109.61 Y100.10 E63.8665 ; Draw infill segment
G1 X109.60 Y100.05 E63.8685 ; Draw infill segment
G1 X109.60 Y100.00 E63.8705 ; Draw infill segment
G1 X109.60 Y99.95 E63.8725 ; Draw infill segment
G1 X109.61 Y99.90 E63.8745 ; Draw infill segment
G1 X109.63 Y99.85 E63.8765 ; Draw infill segment
G1 X109.65 Y99.81 E63.8786 ; Draw infill segment
G1 X109.68 Y99.76 E63.8806 ; Draw infill segment
G1 X109.71 Y99.73 E63.8826 ; Draw infill segment
G1 X109.75 Y99.69 E63.8846 ; Draw infill segment
G1 X109.79 Y99.66 E63.8866 ; Draw infill segment
G1 X109.83 Y99.64 E63.8886 ; Draw infill segment
G1 X109.88 Y99.62 E63.8906 ; Draw infill segment
G1 X109.93 Y99.61 E63.8926 ; Draw infill segment
G1 X109.97 Y99.60 E63.8946 ; Draw infill segment
G1 X110.03 Y99.60 E63.8966 ; Draw infill segment
G1 X110.07 Y99.61 E63.8986 ; Draw infill segment
G1 X110.12 Y99.62 E63.9007 ; Draw infill segment
G1 X110.17 Y99.64 E63.9027 ; Draw infill segment
G1 X110.21 Y99.66 E63.9047 ; Draw infill segment
G1 X110.25 Y99.69 E63.9067 ; Draw infill segment
G1 X110.29 Y99.73 E63.9087 ; Draw infill segment
G1 X110.32 Y99.76 E63.9107 ; Draw infill segment
G1 X110.35 Y99.81 E63.9127 ; Draw infill segment
G1 X110.37 Y99.85 E63.9147 ; Draw infill segment
G1 X110.39 Y99.90 E63.9167 ; Draw infill segment
G1 X110.40 Y99.95 E63.9187 ; Draw infill segment
G1 X110.40 Y100.00 E63.9207 ; Draw infill segment
G1 X110.80 Y100.00 F1500 ; Move to start of infill
G1 X110.79 Y100.10 E63.9248 ; Draw infill segment
G1 X110.77 Y100.20 E63.9288 ; Draw infill segment
G1 X110.74 Y100.29 E63.9328 ; Draw infill segment
G1 X110.70 Y100.39 E63.9368 ; Draw infill segment
G1 X110.65 Y100.47 E63.9408 ; Draw infill segment
G1 X110.58 Y100.55 E63.9449 ; Draw infill segment
G1 X110.51 Y100.62 E63.9489 ; Draw infill segment
G1 X110.43 Y100.68 E63.9529 ; Draw infill segment
G1 X110.34 Y100.72 E63.9569 ; Draw infill segment
G1 X110.25 Y100.76 E63.9609 ; Draw infill segment
G1 X110.15 Y100.79 E63.9650 ; Draw infill segment
G1 X110.05 Y100.80 E63.9690 ; Draw infill segment
G1 X109.95 Y100.80 E63.9730 ; Draw infill segment
G1 X109.85 Y100.79 E63.9770 ; Draw infill segment
G1 X109.75 Y100.76 E63.9810 ; Draw infill segment
G1 X109.66 Y100.72 E63.9850 ; Draw infill segment
G1 X109.57 Y100.68 E63.9891 ; Draw infill segment
G1 X109.49 Y100.62 E63.9931 ; Draw infill segment
G1 X109.42 Y100.55 E63.9971 ; Draw infill segment
G1 X109.35 Y100.47 E64.0011 ; Draw infill segment
G1 X109.30 Y100.39 E64.0051 ; Draw infill segment
G1 X109.26 Y100.29 E64.0092 ; Draw infill segment
G1 X109.23 Y100.20 E64.0132 ; Draw infill segment
G1 X109.21 Y100.10 E64.0172 ; Draw infill segment
G1 X109.20 Y100.00 E64.0212 ; Draw infill segment
G1 X109.21 Y99.90 E64.0252 ; Draw infill segment
G1 X109.23 Y99.80 E64.0293 ; Draw infill segment
G1 X109.26 Y99.71 E64.0333 ; Draw infill segment
G1 X109.30 Y99.61 E64.0373 ; Draw infill segment
G1 X109.35 Y99.53 E64.0413 ; Draw infill segment
G1 X109.42 Y99.45 E64.0453 ; Draw infill segment
G1 X109.49 Y99.38 E64.0493 ; Draw infill segment
G1 X109.57 Y99.32 E64.0534 ; Draw infill segment
G1 X109.66 Y99.28 E64.0574 ; Draw infill segment
G1 X109.75 Y99.24 E64.0614 ; Draw infill segment
G1 X109.85 Y99.21 E64.0654 ; Draw infill segment
G1 X109.95 Y99.20 E64.0694 ; Draw infill segment
G1 X110.05 Y99.20 E64.0735 ; Draw infill segment
G1 X110.15 Y99.21 E64.0775 ; Draw infill segment
G1 X110.25 Y99.24 E64.0815 ; Draw infill segment
G1 X110.34 Y99.28 E64.0855 ; Draw infill segment
G1 X110.43 Y99.32 E64.0895 ; Draw infill segment
G1 X110.51 Y99.38 E64.0935 ; Draw infill segment
G1 X110.58 Y99.45 E64.0976 ; Draw infill segment
G1 X110.65 Y99.53 E64.1016 ; Draw infill segment
G1 X110.70 Y99.61 E64.1056 ; Draw infill segment
G1 X110.74 Y99.71 E64.1096 ; Draw infill segment
G1 X110.77 Y99.80 E64.1136 ; Draw infill segment
G1 X110.79 Y99.90 E64.1177 ; Draw infill segment
G1 X110.80 Y100.00 E64.1217 ; Draw infill segment
G1 X111.20 Y100.00 F1500 ; Move to start of infill
G1 X111.19 Y100.15 E64.1277 ; Draw infill segment
G1 X111.16 Y100.30 E64.1337 ; Draw infill segment
G1 X111.12 Y100.44 E64.1398 ; Draw infill segment
G1 X111.05 Y100.58 E64.1458 ; Draw infill segment
G1 X110.97 Y100.71 E64.1518 ; Draw infill segment
G1 X110.87 Y100.82 E64.1578 ; Draw infill segment
G1 X110.76 Y100.92 E64.1639 ; Draw infill segment
G1 X110.64 Y101.01 E64.1699 ; Draw infill segment
G1 X110.51 Y101.09 E64.1759 ; Draw infill segment
G1 X110.37 Y101.14 E64.1820 ; Draw infill segment
G1 X110.22 Y101.18 E64.1880 ; Draw infill segment
G1 X110.08 Y101.20 E64.1940 ; Draw infill segment
G1 X109.92 Y101.20 E64.2000 ; Draw infill segment
G1 X109.78 Y101.18 E64.2061 ; Draw infill segment
G1 X109.63 Y101.14 E64.2121 ; Draw infill segment
G1 X109.49 Y101.09 E64.2181 ; Draw infill segment
G1 X109.36 Y101.01 E64.2242 ; Draw infill segment
G1 X109.24 Y100.92 E64.2302 ; Draw infill segment
G1 X109.13 Y100.82 E64.2362 ; Draw infill segment
G1 X109.03 Y100.71 E64.2422 ; Draw infill segment
G1 X108.95 Y100.58 E64.2483 ; Draw infill segment
G1 X108.88 Y100.44 E64.2543 ; Draw infill segment
G1 X108.84 Y100.30 E64.2603 ; Draw infill segment
G1 X108.81 Y100.15 E64.2663 ; Draw infill segment
G1 X108.80 Y100.00 E64.2724 ; Draw infill segment
G1 X108.81 Y99.85 E64.2784 ; Draw infill segment
G1 X108.84 Y99.70 E64.2844 ; Draw infill segment
G1 X108.88 Y99.56 E64.2905 ; Draw infill segment
G1 X108.95 Y99.42 E64.2965 ; Draw infill segment
G1 X109.03 Y99.29 E64.3025 ; Draw infill segment
G1 X109.13 Y99.18 E64.3085 ; Draw infill segment
G1 X109.24 Y99.08 E64.3146 ; Draw infill segment
G1 X109.36 Y98.99 E64.3206 ; Draw infill segment
G1 X109.49 Y98.91 E64.3266 ; Draw infill segment
G1 X109.63 Y98.86 E64.3327 ; Draw infill segment
G1 X109.78 Y98.82 E64.3387 ; Draw infill segment
G1 X109.92 Y98.80 E64.3447 ; Draw infill segment
G1 X110.08 Y98.80 E64.3507 ; Draw infill segment
G1 X110.22 Y98.82 E64.3568 ; Draw infill segment
G1 X110.37 Y98.86 E64.3628 ; Draw infill segment
G1 X110.51 Y98.91 E64.3688 ; Draw infill segment
G1 X110.64 Y98.99 E64.3748 ; Draw infill segment
G1 X110.76 Y99.08 E64.3809 ; Draw infill segment
G1 X110.87 Y99.18 E64.3869 ; Draw infill segment
G1 X110.97 Y99.29 E64.3929 ; Draw infill segment
G1 X111.05 Y99.42 E64.3990 ; Draw infill segment
G1 X111.12 Y99.56 E64.4050 ; Draw infill segment
G1 X111.16 Y99.70 E64.4110 ; Draw infill segment
G1 X111.19 Y99.85 E64.4170 ; Draw infill segment
G1 X111.20 Y100.00 E64.4231 ; Draw infill segment
G1 X111.60 Y100.00 F1500 ; Move to start of infill
G1 X111.59 Y100.20 E64.4311 ; Draw infill segment
G1 X111.55 Y100.40 E64.4391 ; Draw infill segment
G1 X111.49 Y100.59 E64.4472 ; Draw infill segment
G1 X111.40 Y100.77 E64.4552 ; Draw infill segment
G1 X111.29 Y100.94 E64.4633 ; Draw infill segment
G1 X111.17 Y101.10 E64.4713 ; Draw infill segment
G1 X111.02 Y101.23 E64.4793 ; Draw infill segment
G1 X110.86 Y101.35 E64.4874 ; Draw infill segment
G1 X110.68 Y101.45 E64.4954 ; Draw infill segment
G1 X110.49 Y101.52 E64.5034 ; Draw infill segment
G1 X110.30 Y101.57 E64.5115 ; Draw infill segment
G1 X110.10 Y101.60 E64.5195 ; Draw infill segment
G1 X109.90 Y101.60 E64.5276 ; Draw infill segment
G1 X109.70 Y101.57 E64.5356 ; Draw infill segment
G1 X109.51 Y101.52 E64.5436 ; Draw infill segment
G1 X109.32 Y101.45 E64.5517 ; Draw infill segment
G1 X109.14 Y101.35 E64.5597 ; Draw infill segment
G1 X108.98 Y101.23 E64.5677 ; Draw infill segment
G1 X108.83 Y101.10 E64.5758 ; Draw infill segment
G1 X108.71 Y100.94 E64.5838 ; Draw infill segment
G1 X108.60 Y100.77 E64.5919 ; Draw infill segment
G1 X108.51 Y100.59 E64.5999 ; Draw infill segment
G1 X108.45 Y100.40 E64.6079 ; Draw infill segment
G1 X108.41 Y100.20 E64.6160 ; Draw infill segment
G1 X108.40 Y100.00 E64.6240 ; Draw infill segment
G1 X108.41 Y99.80 E64.6320 ; Draw infill segment
G1 X108.45 Y99.60 E64.6401 ; Draw infill segment
G1 X108.51 Y99.41 E64.6481 ; Draw infill segment
G1 X108.60 Y99.23 E64.6562 ; Draw infill segment
G1 X108.71 Y99.06 E64.6642 ; Draw infill segment
G1 X108.83 Y98.90 E64.6722 ; Draw infill segment
G1 X108.98 Y98.77 E64.6803 ; Draw infill segment
G1 X109.14 Y98.65 E64.6883 ; Draw infill segment
G1 X109.32 Y98.55 E64.6963 ; Draw infill segment
G1 X109.51 Y98.48 E64.7044 ; Draw infill segment
G1 X109.70 Y98.43 E64.7124 ; Draw infill segment
G1 X109.90 Y98.40 E64.7204 ; Draw infill segment
G1 X110.10 Y98.40 E64.7285 ; Draw infill segment
G1 X110.30 Y98.43 E64.7365 ; Draw infill segment
G1 X110.49 Y98.48 E64.7446 ; Draw infill segment
G1 X110.68 Y98.55 E64.7526 ; Draw infill segment
G1 X110.86 Y98.65 E64.7606 ; Draw infill segment
G1 X111.02 Y98.77 E64.7687 ; Draw infill segment
G1 X111.17 Y98.90 E64.7767 ; Draw infill segment
G1 X111.29 Y99.06 E64.7847 ; Draw infill segment
G1 X111.40 Y99.23 E64.7928 ; Draw infill segment
G1 X111.49 Y99.41 E64.8008 ; Draw infill segment
G1 X111.55 Y99.60 E64.8089 ; Draw infill segment
G1 X111.59 Y99.80 E64.8169 ; Draw infill segment
G1 X111.60 Y100.00 E64.8249 ; Draw infill segment
G1 X112.00 Y100.00 F1500 ; Move to start of infill
G1 X111.98 Y100.25 E64.8350 ; Draw infill segment
G1 X111.94 Y100.50 E64.8450 ; Draw infill segment
G1 X111.86 Y100.74 E64.8551 ; Draw infill segment
G1 X111.75 Y100.96 E64.8651 ; Draw infill segment
G1 X111.62 Y101.18 E64.8752 ; Draw infill segment
G1 X111.46 Y101.37 E64.8852 ; Draw infill segment
G1 X111.27 Y101.54 E64.8953 ; Draw infill segment
G1 X111.07 Y101.69 E64.9053 ; Draw infill segment
G1 X110.85 Y101.81 E64.9154 ; Draw infill segment
G1 X110.62 Y101.90 E64.9254 ; Draw infill segment
G1 X110.37 Y101.96 E64.9354 ; Draw infill segment
G1 X110.13 Y102.00 E64.9455 ; Draw infill segment
G1 X109.87 Y102.00 E64.9555 ; Draw infill segment
G1 X109.63 Y101.96 E64.9656 ; Draw infill segment
G1 X109.38 Y101.90 E64.9756 ; Draw infill segment
G1 X109.15 Y101.81 E64.9857 ; Draw infill segment
G1 X108.93 Y101.69 E64.9957 ; Draw infill segment
G1 X108.73 Y101.54 E65.0058 ; Draw infill segment
G1 X108.54 Y101.37 E65.0158 ; Draw infill segment
G1 X108.38 Y101.18 E65.0259 ; Draw infill segment
G1 X108.25 Y100.96 E65.0359 ; Draw infill segment
G1 X108.14 Y100.74 E65.0460 ; Draw infill segment
G1 X108.06 Y100.50 E65.0560 ; Draw infill segment
G1 X108.02 Y100.25 E65.0660 ; Draw infill segment
G1 X108.00 Y100.00 E65.0761 ; Draw infill segment
G1 X108.02 Y99.75 E65.0861 ; Draw infill segment
G1 X108.06 Y99.50 E65.0962 ; Draw infill segment
G1 X108.14 Y99.26 E65.1062 ; Draw infill segment
G1 X108.25 Y99.04 E65.1163 ; Draw infill segment
G1 X108.38 Y98.82 E65.1263 ; Draw infill segment
G1 X108.54 Y98.63 E65.1364 ; Draw infill segment
G1 X108.73 Y98.46 E65.1464 ; Draw infill segment
G1 X108.93 Y98.31 E65.1565 ; Draw infill segment
G1 X109.15 Y98.19 E65.1665 ; Draw infill segment
G1 X109.38 Y98.10 E65.1766 ; Draw infill segment
G1 X109.63 Y98.04 E65.1866 ; Draw infill segment
G1 X109.87 Y98.00 E65.1967 ; Draw infill segment
G1 X110.13 Y98.00 E65.2067 ; Draw infill segment
G1 X110.37 Y98.04 E65.2167 ; Draw infill segment
G1 X110.62 Y98.10 E65.2268 ; Draw infill segment
G1 X110.85 Y98.19 E65.2368 ; Draw infill segment
G1 X111.07 Y98.31 E65.2469 ; Draw infill segment
G1 X111.27 Y98.46 E65.2569 ; Draw infill segment
G1 X111.46 Y98.63 E65.2670 ; Draw infill segment
G1 X111.62 Y98.82 E65.2770 ; Draw infill segment
G1 X111.75 Y99.04 E65.2871 ; Draw infill segment
G1 X111.86 Y99.26 E65.2971 ; Draw infill segment
G1 X111.94 Y99.50 E65.3072 ; Draw infill segment
G1 X111.98 Y99.75 E65.3172 ; Draw infill segment
G1 X112.00 Y100.00 E65.3273 ; Draw infill segment
G1 X112.40 Y100.00 F1500 ; Move to start of infill
G1 X112.38 Y100.30 E65.3393 ; Draw infill segment
G1 X112.32 Y100.60 E65.3514 ; Draw infill segment
G1 X112.23 Y100.88 E65.3634 ; Draw infill segment
G1 X112.10 Y101.16 E65.3755 ; Draw infill segment
G1 X111.94 Y101.41 E65.3875 ; Draw infill segment
G1 X111.75 Y101.64 E65.3996 ; Draw infill segment
G1 X111.53 Y101.85 E65.4116 ; Draw infill segment
G1 X111.29 Y102.03 E65.4237 ; Draw infill segment
G1 X111.02 Y102.17 E65.4358 ; Draw infill segment
G1 X110.74 Y102.28 E65.4478 ; Draw infill segment
G1 X110.45 Y102.36 E65.4599 ; Draw infill segment
G1 X110.15 Y102.40 E65.4719 ; Draw infill segment
G1 X109.85 Y102.40 E65.4840 ; Draw infill segment
G1 X109.55 Y102.36 E65.4960 ; Draw infill segment
G1 X109.26 Y102.28 E65.5081 ; Draw infill segment
G1 X108.98 Y102.17 E65.5201 ; Draw infill segment
G1 X108.71 Y102.03 E65.5322 ; Draw infill segment
G1 X108.47 Y101.85 E65.5443 ; Draw infill segment
G1 X108.25 Y101.64 E65.5563 ; Draw infill segment
G1 X108.06 Y101.41 E65.5684 ; Draw infill segment
G1 X107.90 Y101.16 E65.5804 ; Draw infill segment
G1 X107.77 Y100.88 E65.5925 ; Draw infill segment
G1 X107.68 Y100.60 E65.6045 ; Draw infill segment
G1 X107.62 Y100.30 E65.6166 ; Draw infill segment
G1 X107.60 Y100.00 E65.6287 ; Draw infill segment
G1 X107.62 Y99.70 E65.6407 ; Draw infill segment
G1 X107.68 Y99.40 E65.6528 ; Draw infill segment
G1 X107.77 Y99.12 E65.6648 ; Draw infill segment
G1 X107.90 Y98.84 E65.6769 ; Draw infill segment
G1 X108.06 Y98.59 E65.6889 ; Draw infill segment
G1 X108.25 Y98.36 E65.7010 ; Draw infill segment
G1 X108.47 Y98.15 E65.7130 ; Draw infill segment
G1 X108.71 Y97.97 E65.7251 ; Draw infill segment
G1 X108.98 Y97.83 E65.7372 ; Draw infill segment
G1 X109.26 Y97.72 E65.7492 ; Draw infill segment
G1 X109.55 Y97.64 E65.7613 ; Draw infill segment
G1 X109.85 Y97.60 E65.7733 ; Draw infill segment
G1 X110.15 Y97.60 E65.7854 ; Draw infill segment
G1 X110.45 Y97.64 E65.7974 ; Draw infill segment
G1 X110.74 Y97.72 E65.8095 ; Draw infill segment
G1 X111.02 Y97.83 E65.8215 ; Draw infill segment
G1 X111.29 Y97.97 E65.8336 ; Draw infill segment
G1 X111.53 Y98.15 E65.8457 ; Draw infill segment
G1 X111.75 Y98.36 E65.8577 ; Draw infill segment
G1 X111.94 Y98.59 E65.8698 ; Draw infill segment
G1 X112.10 Y98.84 E65.8818 ; Draw infill segment
G1 X112.23 Y99.12 E65.8939 ; Draw infill segment
G1 X112.32 Y99.40 E65.9059 ; Draw infill segment
G1 X112.38 Y99.70 E65.9180 ; Draw infill segment
G1 X112.40 Y100.00 E65.9300 ; Draw infill segment
G1 X112.80 Y100.00 F1500 ; Move to start of infill
G1 X112.78 Y100.35 E65.9441 ; Draw infill segment
G1 X112.71 Y100.70 E65.9582 ; Draw infill segment
G1 X112.60 Y101.03 E65.9722 ; Draw infill segment
G1 X112.45 Y101.35 E65.9863 ; Draw infill segment
G1 X112.27 Y101.65 E66.0004 ; Draw infill segment
G1 X112.04 Y101.92 E66.0144 ; Draw infill segment
G1 X111.78 Y102.16 E66.0285 ; Draw infill segment
G1 X111.50 Y102.36 E66.0426 ; Draw infill segment
G1 X111.19 Y102.53 E66.0566 ; Draw infill segment
G1 X110.87 Y102.66 E66.0707 ; Draw infill segment
G1 X110.52 Y102.75 E66.0848 ; Draw infill segment
G1 X110.18 Y102.79 E66.0988 ; Draw infill segment
G1 X109.82 Y102.79 E66.1129 ; Draw infill segment
G1 X109.48 Y102.75 E66.1270 ; Draw infill segment
G1 X109.13 Y102.66 E66.1410 ; Draw infill segment
G1 X108.81 Y102.53 E66.1551 ; Draw infill segment
G1 X108.50 Y102.36 E66.1692 ; Draw infill segment
G1 X108.22 Y102.16 E66.1832 ; Draw infill segment
G1 X107.96 Y101.92 E66.1973 ; Draw infill segment
G1 X107.73 Y101.65 E66.2113 ; Draw infill segment
G1 X107.55 Y101.35 E66.2254 ; Draw infill segment
G1 X107.40 Y101.03 E66.2395 ; Draw infill segment
G1 X107.29 Y100.70 E66.2535 ; Draw infill segment
G1 X107.22 Y100.35 E66.2676 ; Draw infill segment
G1 X107.20 Y100.00 E66.2817 ; Draw infill segment
G1 X107.22 Y99.65 E66.2957 ; Draw infill segment
G1 X107.29 Y99.30 E66.3098 ; Draw infill segment
G1 X107.40 Y98.97 E66.3239 ; Draw infill segment
G1 X107.55 Y98.65 E66.3379 ; Draw infill segment
G1 X107.73 Y98.35 E66.3520 ; Draw infill segment
G1 X107.96 Y98.08 E66.3661 ; Draw infill segment
G1 X108.22 Y97.84 E66.3801 ; Draw infill segment
G1 X108.50 Y97.64 E66.3942 ; Draw infill segment
G1 X108.81 Y97.47 E66.4083 ; Draw infill segment
G1 X109.13 Y97.34 E66.4223 ; Draw infill segment
G1 X109.48 Y97.25 E66.4364 ; Draw infill segment
G1 X109.82 Y97.21 E66.4505 ; Draw infill segment
G1 X110.18 Y97.21 E66.4645 ; Draw infill segment
G1 X110.52 Y97.25 E66.4786 ; Draw infill segment
G1 X110.87 Y97.34 E66.4926 ; Draw infill segment
G1 X111.19 Y97.47 E66.5067 ; Draw infill segment
G1 X111.50 Y97.64 E66.5208 ; Draw infill segment
G1 X111.78 Y97.84 E66.5348 ; Draw infill segment
G1 X112.04 Y98.08 E66.5489 ; Draw infill segment
G1 X112.27 Y98.35 E66.5630 ; Draw infill segment
G1 X112.45 Y98.65 E66.5770 ; Draw infill segment
G1 X112.60 Y98.97 E66.5911 ; Draw infill segment
G1 X112.71 Y99.30 E66.6052 ; Draw infill segment
G1 X112.78 Y99.65 E66.6192 ; Draw infill segment
G1 X112.80 Y100.00 E66.6333 ; Draw infill segment
G1 X113.20 Y100.00 F1500 ; Move to start of infill
G1 X113.17 Y100.40 E66.6494 ; Draw infill segment
G1 X113.10 Y100.80 E66.6654 ; Draw infill segment
G1 X112.98 Y101.18 E66.6815 ; Draw infill segment
G1 X112.80 Y101.54 E66.6976 ; Draw infill segment
G1 X112.59 Y101.88 E66.7137 ; Draw infill segment
G1 X112.33 Y102.19 E66.7297 ; Draw infill segment
G1 X112.04 Y102.47 E66.7458 ; Draw infill segment
G1 X111.71 Y102.70 E66.7619 ; Draw infill segment
G1 X111.36 Y102.90 E66.7780 ; Draw infill segment
G1 X110.99 Y103.04 E66.7940 ; Draw infill segment
G1 X110.60 Y103.14 E66.8101 ; Draw infill segment
G1 X110.20 Y103.19 E66.8262 ; Draw infill segment
G1 X109.80 Y103.19 E66.8423 ; Draw infill segment
G1 X109.40 Y103.14 E66.8583 ; Draw infill segment
G1 X109.01 Y103.04 E66.8744 ; Draw infill segment
G1 X108.64 Y102.90 E66.8905 ; Draw infill segment
G1 X108.29 Y102.70 E66.9066 ; Draw infill segment
G1 X107.96 Y102.47 E66.9226 ; Draw infill segment
G1 X107.67 Y102.19 E66.9387 ; Draw infill segment
G1 X107.41 Y101.88 E66.9548 ; Draw infill segment
G1 X107.20 Y101.54 E66.9709 ; Draw infill segment
G1 X107.02 Y101.18 E66.9869 ; Draw infill segment
G1 X106.90 Y100.80 E67.0030 ; Draw infill segment
G1 X106.83 Y100.40 E67.0191 ; Draw infill segment
G1 X106.80 Y100.00 E67.0352 ; Draw infill segment
G1 X106.83 Y99.60 E67.0512 ; Draw infill segment
G1 X106.90 Y99.20 E67.0673 ; Draw infill segment
G1 X107.02 Y98.82 E67.0834 ; Draw infill segment
G1 X107.20 Y98.46 E67.0995 ; Draw infill segment
G1 X107.41 Y98.12 E67.1155 ; Draw infill segment
G1 X107.67 Y97.81 E67.1316 ; Draw infill segment
G1 X107.96 Y97.53 E67.1477 ; Draw infill segment
G1 X108.29 Y97.30 E67.1638 ; Draw infill segment
G1 X108.64 Y97.10 E67.1798 ; Draw infill segment
G1 X109.01 Y96.96 E67.1959 ; Draw infill segment
G1 X109.40 Y96.86 E67.2120 ; Draw infill segment
G1 X109.80 Y96.81 E67.2281 ; Draw infill segment
G1 X110.20 Y96.81 E67.2441 ; Draw infill segment
G1 X110.60 Y96.86 E67.2602 ; Draw infill segment
G1 X110.99 Y96.96 E67.2763 ; Draw infill segment
G1 X111.36 Y97.10 E67.2923 ; Draw infill segment
G1 X111.71 Y97.30 E67.3084 ; Draw infill segment
G1 X112.04 Y97.53 E67.3245 ; Draw infill segment
G1 X112.33 Y97.81 E67.3406 ; Draw infill segment
G1 X112.59 Y98.12 E67.3566 ; Draw infill segment
G1 X112.80 Y98.46 E67.3727 ; Draw infill segment
G1 X112.98 Y98.82 E67.3888 ; Draw infill segment
G1 X113.10 Y99.20 E67.4049 ; Draw infill segment
G1 X113.17 Y99.60 E67.4209 ; Draw infill segment
G1 X113.20 Y100.00 E67.4370 ; Draw infill segment
; Layer 16
G1 Z3.20 F300 ; Move to layer height
G1 X113.50 Y100.00 F1500 ; Move to start of layer
G1 X113.50 Y100.00 F1500 ; Move to start of circle
G1 X113.47 Y100.44 E67.4546 F1500 ; Draw circle segment
G1 X113.39 Y100.87 E67.4722 F1500 ; Draw circle segment
G1 X113.25 Y101.29 E67.4898 F1500 ; Draw circle segment
G1 X113.07 Y101.69 E67.5073 F1500 ; Draw circle segment
G1 X112.83 Y102.06 E67.5249 F1500 ; Draw circle segment
G1 X112.55 Y102.40 E67.5425 F1500 ; Draw circle segment
G1 X112.23 Y102.70 E67.5601 F1500 ; Draw circle segment
G1 X111.88 Y102.96 E67.5777 F1500 ; Draw circle segment
G1 X111.49 Y103.17 E67.5953 F1500 ; Draw circle segment
G1 X111.08 Y103.33 E67.6128 F1500 ; Draw circle segment
G1 X110.66 Y103.44 E67.6304 F1500 ; Draw circle segment
G1 X110.22 Y103.49 E67.6480 F1500 ; Draw circle segment
G1 X109.78 Y103.49 E67.6656 F1500 ; Draw circle segment
G1 X109.34 Y103.44 E67.6832 F1500 ; Draw circle segment
G1 X108.92 Y103.33 E67.7007 F1500 ; Draw circle segment
G1 X108.51 Y103.17 E67.7183 F1500 ; Draw circle segment
G1 X108.12 Y102.96 E67.7359 F1500 ; Draw circle segment
G1 X107.77 Y102.70 E67.7535 F1500 ; Draw circle segment
G1 X107.45 Y102.40 E67.7711 F1500 ; Draw circle segment
G1 X107.17 Y102.06 E67.7886 F1500 ; Draw circle segment
G1 X106.93 Y101.69 E67.8062 F1500 ; Draw circle segment
G1 X106.75 Y101.29 E67.8238 F1500 ; Draw circle segment
G1 X106.61 Y100.87 E67.8414 F1500 ; Draw circle segment
G1 X106.53 Y100.44 E67.8590 F1500 ; Draw circle segment
G1 X106.50 Y100.00 E67.8766 F1500 ; Draw circle segment
G1 X106.53 Y99.56 E67.8941 F1500 ; Draw circle segment
G1 X106.61 Y99.13 E67.9117 F1500 ; Draw circle segment
G1 X106.75 Y98.71 E67.9293 F1500 ; Draw circle segment
G1 X106.93 Y98.31 E67.9469 F1500 ; Draw circle segment
G1 X107.17 Y97.94 E67.9645 F1500 ; Draw circle segment
G1 X107.45 Y97.60 E67.9820 F1500 ; Draw circle segment
G1 X107.77 Y97.30 E67.9996 F1500 ; Draw circle segment
G1 X108.12 Y97.04 E68.0172 F1500 ; Draw circle segment
G1 X108.51 Y96.83 E68.0348 F1500 ; Draw circle segment
G1 X108.92 Y96.67 E68.0524 F1500 ; Draw circle segment
G1 X109.34 Y96.56 E68.0699 F1500 ; Draw circle segment
G1 X109.78 Y96.51 E68.0875 F1500 ; Draw circle segment
G1 X110.22 Y96.51 E68.1051 F1500 ; Draw circle segment
G1 X110.66 Y96.56 E68.1227 F1500 ; Draw circle segment
G1 X111.08 Y96.67 E68.1403 F1500 ; Draw circle segment
G1 X111.49 Y96.83 E68.1579 F1500 ; Draw circle segment
G1 X111.88 Y97.04 E68.1754 F1500 ; Draw circle segment
G1 X112.23 Y97.30 E68.1930 F1500 ; Draw circle segment
G1 X112.55 Y97.60 E68.2106 F1500 ; Draw circle segment
G1 X112.83 Y97.94 E68.2282 F1500 ; Draw circle segment
G1 X113.07 Y98.31 E68.2458 F1500 ; Draw circle segment
G1 X113.25 Y98.71 E68.2633 F1500 ; Draw circle segment
G1 X113.39 Y99.13 E68.2809 F1500 ; Draw circle segment
G1 X113.47 Y99.56 E68.2985 F1500 ; Draw circle segment
G1 X113.50 Y100.00 E68.3161 F1500 ; Draw circle segment
G1 X110.40 Y100.00 F1500 ; Move to start of infill
G1 X110.40 Y100.05 E68.3181 ; Draw infill segment
G1 X110.39 Y100.10 E68.3201 ; Draw infill segment
G1 X110.37 Y100.15 E68.3221 ; Draw infill segment
G1 X110.35 Y100.19 E68.3241 ; Draw infill segment
G1 X110.32 Y100.24 E68.3261 ; Draw infill segment
G1 X110.29 Y100.27 E68.3281 ; Draw infill segment
G1 X110.25 Y100.31 E68.3302 ; Draw infill segment
G1 X110.21 Y100.34 E68.3322 ; Draw infill segment
G1 X110.17 Y100.36 E68.3342 ; Draw infill segment
G1 X110.12 Y100.38 E68.3362 ; Draw infill segment
G1 X110.07 Y100.39 E68.3382 ; Draw infill segment
G1 X110.03 Y100.40 E68.3402 ; Draw infill segment
G1 X109.97 Y100.40 E68.3422 ; Draw infill segment
G1 X109.93 Y100.39 E68.3442 ; Draw infill segment
G1 X109.88 Y100.38 E68.3462 ; Draw infill segment
G1 X109.83 Y100.36 E68.3482 ; Draw infill segment
G1 X109.79 Y100.34 E68.3502 ; Draw infill segment
G1 X109.75 Y100.31 E68.3523 ; Draw infill segment
G1 X109.71 Y100.27 E68.3543 ; Draw infill segment
G1 X109.68 Y100.24 E68.3563 ; Draw infill segment
G1 X109.65 Y100.19 E68.3583 ; Draw infill segment
G1 X109.63 Y100.15 E68.3603 ; Draw infill segment
G1 X109.61 Y100.10 E68.3623 ; Draw infill segment
G1 X109.60 Y100.05 E68.3643 ; Draw infill segment
G1 X109.60 Y100.00 E68.3663 ; Draw infill segment
G1 X109.60 Y99.95 E68.3683 ; Draw infill segment
G1 X109.61 Y99.90 E68.3703 ; Draw infill segment
G1 X109.63 Y99.85 E68.3723 ; Draw infill segment
G1 X109.65 Y99.81 E68.3744 ; Draw infill segment
G1 X109.68 Y99.76 E68.3764 ; Draw infill segment
G1 X109.71 Y99.73 E68.3784 ; Draw infill segment
G1 X109.75 Y99.69 E68.3804 ; Draw infill segment
G1 X109.79 Y99.66 E68.3824 ; Draw infill segment
G1 X109.83 Y99.64 E68.3844 ; Draw infill segment
G1 X109.88 Y99.62 E68.3864 ; Draw infill segment
G1 X109.93 Y99.61 E68.3884 ; Draw infill segment
G1 X109.97 Y99.60 E68.3904 ; Draw infill segment
G1 X110.03 Y99.60 E68.3924 ; Draw infill segment
G1 X110.07 Y99.61 E68.3944 ; Draw infill segment
G1 X110.12 Y99.62 E68.3965 ; Draw infill segment
G1 X110.17 Y99.64 E68.3985 ; Draw infill segment
G1 X110.21 Y99.66 E68.4005 ; Draw infill segment
G1 X110.25 Y99.69 E68.4025 ; Draw infill segment
G1 X110.29 Y99.73 E68.4045 ; Draw infill segment
G1 X110.32 Y99.76 E68.4065 ; Draw infill segment
G1 X110.35 Y99.81 E68.4085 ; Draw infill segment
G1 X110.37 Y99.85 E68.4105 ; Draw infill segment
G1 X110.39 Y99.90 E68.4125 ; Draw infill segment
G1 X110.40 Y99.95 E68.4145 ; Draw infill segment
G1 X110.40 Y100.00 E68.4166 ; Draw infill segment
G1 X110.80 Y100.00 F1500 ; Move to start of infill
G1 X110.79 Y100.10 E68.4206 ; Draw infill segment
G1 X110.77 Y100.20 E68.4246 ; Draw infill segment
G1 X110.74 Y100.29 E68.4286 ; Draw infill segment
G1 X110.70 Y100.39 E68.4326 ; Draw infill segment
G1 X110.65 Y100.47 E68.4366 ; Draw infill segment
G1 X110.58 Y100.55 E68.4407 ; Draw infill segment
G1 X110.51 Y100.62 E68.4447 ; Draw infill segment
G1 X110.43 Y100.68 E68.4487 ; Draw infill segment
G1 X110.34 Y100.72 E68.4527 ; Draw infill segment
G1 X110.25 Y100.76 E68.4567 ; Draw infill segment
G1 X110.15 Y100.79 E68.4608 ; Draw infill segment
G1 X110.05 Y100.80 E68.4648 ; Draw infill segment
G1 X109.95 Y100.80 E68.4688 ; Draw infill segment
G1 X109.85 Y100.79 E68.4728 ; Draw infill segment
G1 X109.75 Y100.76 E68.4768 ; Draw infill segment
G1 X109.66 Y100.72 E68.4808 ; Draw infill segment
G1 X109.57 Y100.68 E68.4849 ; Draw infill segment
G1 X109.49 Y100.62 E68.4889 ; Draw infill segment
G1 X109.42 Y100.55 E68.4929 ; Draw infill segment
G1 X109.35 Y100.47 E68.4969 ; Draw infill segment
G1 X109.30 Y100.39 E68.5009 ; Draw infill segment
G1 X109.26 Y100.29 E68.5050 ; Draw infill segment
G1 X109.23 Y100.20 E68.5090 ; Draw infill segment
G1 X109.21 Y100.10 E68.5130 ; Draw infill segment
G1 X109.20 Y100.00 E68.5170 ; Draw infill segment
G1 X109.21 Y99.90 E68.5210 ; Draw infill segment
G1 X109.23 Y99.80 E68.5251 ; Draw infill segment
G1 X109.26 Y99.71 E68.5291 ; Draw infill segment
G1 X109.30 Y99.61 E68.5331 ; Draw infill segment
G1 X109.35 Y99.53 E68.5371 ; Draw infill segment
G1 X109.42 Y99.45 E68.5411 ; Draw infill segment
G1 X109.49 Y99.38 E68.5451 ; Draw infill segment
G1 X109.57 Y99.32 E68.5492 ; Draw infill segment
G1 X109.66 Y99.28 E68.5532 ; Draw infill segment
G1 X109.75 Y99.24 E68.5572 ; Draw infill segment
G1 X109.85 Y99.21 E68.5612 ; Draw infill segment
G1 X109.95 Y99.20 E68.5652 ; Draw infill segment
G1 X110.05 Y99.20 E68.5693 ; Draw infill segment
G1 X110.15 Y99.21 E68.5733 ; Draw infill segment
G1 X110.25 Y99.24 E68.5773 ; Draw infill segment
G1 X110.34 Y99.28 E68.5813 ; Draw infill segment
G1 X110.43 Y99.32 E68.5853 ; Draw infill segment
G1 X110.51 Y99.38 E68.5893 ; Draw infill segment
G1 X110.58 Y99.45 E68.5934 ; Draw infill segment
G1 X110.65 Y99.53 E68.5974 ; Draw infill segment
G1 X110.70 Y99.61 E68.6014 ; Draw infill segment
G1 X110.74 Y99.71 E68.6054 ; Draw infill segment
G1 X110.77 Y99.80 E68.6094 ; Draw infill segment
G1 X110.79 Y99.90 E68.6135 ; Draw infill segment
G1 X110.80 Y100.00 E68.6175 ; Draw infill segment
G1 X111.20 Y100.00 F1500 ; Move to start of infill
G1 X111.19 Y100.15 E68.6235 ; Draw infill segment
G1 X111.16 Y100.30 E68.6295 ; Draw infill segment
G1 X111.12 Y100.44 E68.6356 ; Draw infill segment
G1 X111.05 Y100.58 E68.6416 ; Draw infill segment
G1 X110.97 Y100.71 E68.6476 ; Draw infill segment
G1 X110.87 Y100.82 E68.6536 ; Draw infill segment
G1 X110.76 Y100.92 E68.6597 ; Draw infill segment
G1 X110.64 Y101.01 E68.6657 ; Draw infill segment
G1 X110.51 Y101.09 E68.6717 ; Draw infill segment
G1 X110.37 Y101.14 E68.6778 ; Draw infill segment
G1 X110.22 Y101.18 E68.6838 ; Draw infill segment
G1 X110.08 Y101.20 E68.6898 ; Draw infill segment
G1 X109.92 Y101.20 E68.6958 ; Draw infill segment
G1 X109.78 Y101.18 E68.7019 ; Draw infill segment
G1 X109.63 Y101.14 E68.7079 ; Draw infill segment
G1 X109.49 Y101.09 E68.7139 ; Draw infill segment
G1 X109.36 Y101.01 E68.7200 ; Draw infill segment
G1 X109.24 Y100.92 E68.7260 ; Draw infill segment
G1 X109.13 Y100.82 E68.7320 ; Draw infill segment
G1 X109.03 Y100.71 E68.7380 ; Draw infill segment
G1 X108.95 Y100.58 E68.7441 ; Draw infill segment
G1 X108.88 Y100.44 E68.7501 ; Draw infill segment
G1 X108.84 Y100.30 E68.7561 ; Draw infill segment
G1 X108.81 Y100.15 E68.7621 ; Draw infill segment
G1 X108.80 Y100.00 E68.7682 ; Draw infill segment
G1 X108.81 Y99.85 E68.7742 ; Draw infill segment
G1 X108.84 Y99.70 E68.7802 ; Draw infill segment
G1 X108.88 Y99.56 E68.7863 ; Draw infill segment
G1 X108.95 Y99.42 E68.7923 ; Draw infill segment
G1 X109.03 Y99.29 E68.7983 ; Draw infill segment
G1 X109.13 Y99.18 E68.8043 ; Draw infill segment
G1 X109.24 Y99.08 E68.8104 ; Draw infill segment
G1 X109.36 Y98.99 E68.8164 ; Draw infill segment
G1 X109.49 Y98.91 E68.8224 ; Draw infill segment
G1 X109.63 Y98.86 E68.8285 ; Draw infill segment
G1 X109.78 Y98.82 E68.8345 ; Draw infill segment
G1 X109.92 Y98.80 E68.8405 ; Draw infill segment
G1 X110.08 Y98.80 E68.8465 ; Draw infill segment
G1 X110.22 Y98.82 E68.8526 ; Draw infill segment
G1 X110.37 Y98.86 E68.8586 ; Draw infill segment
G1 X110.51 Y98.91 E68.8646 ; Draw infill segment
G1 X110.64 Y98.99 E68.8707 ; Draw infill segment
G1 X110.76 Y99.08 E68.8767 ; Draw infill segment
G1 X110.87 Y99.18 E68.8827 ; Draw infill segment
G1 X110.97 Y99.29 E68.8887 ; Draw infill segment
G1 X111.05 Y99.42 E68.8948 ; Draw infill segment
G1 X111.12 Y99.56 E68.9008 ; Draw infill segment
G1 X111.16 Y99.70 E68.9068 ; Draw infill segment
G1 X111.19 Y99.85 E68.9128 ; Draw infill segment
G1 X111.20 Y100.00 E68.9189 ; Draw infill segment
G1 X111.60 Y100.00 F1500 ; Move to start of infill
G1 X111.59 Y100.20 E68.9269 ; Draw infill segment
G1 X111.55 Y100.40 E68.9349 ; Draw infill segment
G1 X111.49 Y100.59 E68.9430 ; Draw infill segment
G1 X111.40 Y100.77 E68.9510 ; Draw infill segment
G1 X111.29 Y100.94 E68.9591 ; Draw infill segment
G1 X111.17 Y101.10 E68.9671 ; Draw infill segment
G1 X111.02 Y101.23 E68.9751 ; Draw infill segment
G1 X110.86 Y101.35 E68.9832 ; Draw infill segment
G1 X110.68 Y101.45 E68.9912 ; Draw infill segment
G1 X110.49 Y101.52 E68.9992 ; Draw infill segment
G1 X110.30 Y101.57 E69.0073 ; Draw infill segment
G1 X110.10 Y101.60 E69.0153 ; Draw infill segment
G1 X109.90 Y101.60 E69.0234 ; Draw infill segment
G1 X109.70 Y101.57 E69.0314 ; Draw infill segment
G1 X109.51 Y101.52 E69.0394 ; Draw infill segment
G1 X109.32 Y101.45 E69.0475 ; Draw infill segment
G1 X109.14 Y101.35 E69.0555 ; Draw infill segment
G1 X108.98 Y101.23 E69.0635 ; Draw infill segment
G1 X108.83 Y101.10 E69.0716 ; Draw infill segment
G1 X108.71 Y100.94 E69.0796 ; Draw infill segment
G1 X108.60 Y100.77 E69.0877 ; Draw infill segment
G1 X108.51 Y100.59 E69.0957 ; Draw infill segment
G1 X108.45 Y100.40 E69.1037 ; Draw infill segment
G1 X108.41 Y100.20 E69.1118 ; Draw infill segment
G1 X108.40 Y100.00 E69.1198 ; Draw infill segment
G1 X108.41 Y99.80 E69.1278 ; Draw infill segment
G1 X108.45 Y99.60 E69.1359 ; Draw infill segment
G1 X108.51 Y99.41 E69.1439 ; Draw infill segment
G1 X108.60 Y99.23 E69.1520 ; Draw infill segment
G1 X108.71 Y99.06 E69.1600 ; Draw infill segment
G1 X108.83 Y98.90 E69.1680 ; Draw infill segment
G1 X108.98 Y98.77 E69.1761 ; Draw infill segment
G1 X109.14 Y98.65 E69.1841 ; Draw infill segment
G1 X109.32 Y98.55 E69.1921 ; Draw infill segment
G1 X109.51 Y98.48 E69.2002 ; Draw infill segment
G1 X109.70 Y98.43 E69.2082 ; Draw infill segment
G1 X109.90 Y98.40 E69.2163 ; Draw infill segment
G1 X110.10 Y98.40 E69.2243 ; Draw infill segment
G1 X110.30 Y98.43 E69.2323 ; Draw infill segment
G1 X110.49 Y98.48 E69.2404 ; Draw infill segment
G1 X110.68 Y98.55 E69.2484 ; Draw infill segment
G1 X110.86 Y98.65 E69.2564 ; Draw infill segment
G1 X111.02 Y98.77 E69.2645 ; Draw infill segment
G1 X111.17 Y98.90 E69.2725 ; Draw infill segment
G1 X111.29 Y99.06 E69.2805 ; Draw infill segment
G1 X111.40 Y99.23 E69.2886 ; Draw infill segment
G1 X111.49 Y99.41 E69.2966 ; Draw infill segment
G1 X111.55 Y99.60 E69.3047 ; Draw infill segment
G1 X111.59 Y99.80 E69.3127 ; Draw infill segment
G1 X111.60 Y100.00 E69.3207 ; Draw infill segment
G1 X112.00 Y100.00 F1500 ; Move to start of infill
G1 X111.98 Y100.25 E69.3308 ; Draw infill segment
G1 X111.94 Y100.50 E69.3408 ; Draw infill segment
G1 X111.86 Y100.74 E69.3509 ; Draw infill segment
G1 X111.75 Y100.96 E69.3609 ; Draw infill segment
G1 X111.62 Y101.18 E69.3710 ; Draw infill segment
G1 X111.46 Y101.37 E69.3810 ; Draw infill segment
G1 X111.27 Y101.54 E69.3911 ; Draw infill segment
G1 X111.07 Y101.69 E69.4011 ; Draw infill segment
G1 X110.85 Y101.81 E69.4112 ; Draw infill segment
G1 X110.62 Y101.90 E69.4212 ; Draw infill segment
G1 X110.37 Y101.96 E69.4312 ; Draw infill segment
G1 X110.13 Y102.00 E69.4413 ; Draw infill segment
G1 X109.87 Y102.00 E69.4513 ; Draw infill segment
G1 X109.63 Y101.96 E69.4614 ; Draw infill segment
G1 X109.38 Y101.90 E69.4714 ; Draw infill segment
G1 X109.15 Y101.81 E69.4815 ; Draw infill segment
G1 X108.93 Y101.69 E69.4915 ; Draw infill segment
G1 X108.73 Y101.54 E69.5016 ; Draw infill segment
G1 X108.54 Y101.37 E69.5116 ; Draw infill segment
G1 X108.38 Y101.18 E69.5217 ; Draw infill segment
G1 X108.25 Y100.96 E69.5317 ; Draw infill segment
G1 X108.14 Y100.74 E69.5418 ; Draw infill segment
G1 X108.06 Y100.50 E69.5518 ; Draw infill segment
G1 X108.02 Y100.25 E69.5618 ; Draw infill segment
G1 X108.00 Y100.00 E69.5719 ; Draw infill segment
G1 X108.02 Y99.75 E69.5819 ; Draw infill segment
G1 X108.06 Y99.50 E69.5920 ; Draw infill segment
G1 X108.14 Y99.26 E69.6020 ; Draw infill segment
G1 X108.25 Y99.04 E69.6121 ; Draw infill segment
G1 X108.38 Y98.82 E69.6221 ; Draw infill segment
G1 X108.54 Y98.63 E69.6322 ; Draw infill segment
G1 X108.73 Y98.46 E69.6422 ; Draw infill segment
G1 X108.93 Y98.31 E69.6523 ; Draw infill segment
G1 X109.15 Y98.19 E69.6623 ; Draw infill segment
G1 X109.38 Y98.10 E69.6724 ; Draw infill segment
G1 X109.63 Y98.04 E69.6824 ; Draw infill segment
G1 X109.87 Y98.00 E69.6925 ; Draw infill segment
G1 X110.13 Y98.00 E69.7025 ; Draw infill segment
G1 X110.37 Y98.04 E69.7125 ; Draw infill segment
G1 X110.62 Y98.10 E69.7226 ; Draw infill segment
G1 X110.85 Y98.19 E69.7326 ; Draw infill segment
G1 X111.07 Y98.31 E69.7427 ; Draw infill segment
G1 X111.27 Y98.46 E69.7527 ; Draw infill segment
G1 X111.46 Y98.63 E69.7628 ; Draw infill segment
G1 X111.62 Y98.82 E69.7728 ; Draw infill segment
G1 X111.75 Y99.04 E69.7829 ; Draw infill segment
G1 X111.86 Y99.26 E69.7929 ; Draw infill segment
G1 X111.94 Y99.50 E69.8030 ; Draw infill segment
G1 X111.98 Y99.75 E69.8130 ; Draw infill segment
G1 X112.00 Y100.00 E69.8231 ; Draw infill segment
G1 X112.40 Y100.00 F1500 ; Move to start of infill
G1 X112.38 Y100.30 E69.8351 ; Draw infill segment
G1 X112.32 Y100.60 E69.8472 ; Draw infill segment
G1 X112.23 Y100.88 E69.8592 ; Draw infill segment
G1 X112.10 Y101.16 E69.8713 ; Draw infill segment
G1 X111.94 Y101.41 E69.8833 ; Draw infill segment
G1 X111.75 Y101.64 E69.8954 ; Draw infill segment
G1 X111.53 Y101.85 E69.9074 ; Draw infill segment
G1 X111.29 Y102.03 E69.9195 ; Draw infill segment
G1 X111.02 Y102.17 E69.9316 ; Draw infill segment
G1 X110.74 Y102.28 E69.9436 ; Draw infill segment
G1 X110.45 Y102.36 E69.9557 ; Draw infill segment
G1 X110.15 Y102.40 E69.9677 ; Draw infill segment
G1 X109.85 Y102.40 E69.9798 ; Draw infill segment
G1 X109.55 Y102.36 E69.9918 ; Draw infill segment
G1 X109.26 Y102.28 E70.0039 ; Draw infill segment
G1 X108.98 Y102.17 E70.0160 ; Draw infill segment
G1 X108.71 Y102.03 E70.0280 ; Draw infill segment
G1 X108.47 Y101.85 E70.0401 ; Draw infill segment
G1 X108.25 Y101.64 E70.0521 ; Draw infill segment
G1 X108.06 Y101.41 E70.0642 ; Draw infill segment
G1 X107.90 Y101.16 E70.0762 ; Draw infill segment
G1 X107.77 Y100.88 E70.0883 ; Draw infill segment
G1 X107.68 Y100.60 E70.1003 ; Draw infill segment
G1 X107.62 Y100.30 E70.1124 ; Draw infill segment
G1 X107.60 Y100.00 E70.1245 ; Draw infill segment
G1 X107.62 Y99.70 E70.1365 ; Draw infill segment
G1 X107.68 Y99.40 E70.1486 ; Draw infill segment
G1 X107.77 Y99.12 E70.1606 ; Draw infill segment
G1 X107.90 Y98.84 E70.1727 ; Draw infill segment
G1 X108.06 Y98.59 E70.1847 ; Draw infill segment
G1 X108.25 Y98.36 E70.1968 ; Draw infill segment
G1 X108.47 Y98.15 E70.2088 ; Draw infill segment
G1 X108.71 Y97.97 E70.2209 ; Draw infill segment
G1 X108.98 Y97.83 E70.2330 ; Draw infill segment
G1 X109.26 Y97.72 E70.2450 ; Draw infill segment
G1 X109.55 Y97.64 E70.2571 ; Draw infill segment
G1 X109.85 Y97.60 E70.2691 ; Draw infill segment
G1 X110.15 Y97.60 E70.2812 ; Draw infill segment
G1 X110.45 Y97.64 E70.2932 ; Draw infill segment
G1 X110.74 Y97.72 E70.3053 ; Draw infill segment
G1 X111.02 Y97.83 E70.3173 ; Draw infill segment
G1 X111.29 Y97.97 E70.3294 ; Draw infill segment
G1 X111.53 Y98.15 E70.3415 ; Draw infill segment
G1 X111.75 Y98.36 E70.3535 ; Draw infill segment
G1 X111.94 Y98.59 E70.3656 ; Draw infill segment
G1 X112.10 Y98.84 E70.3776 ; Draw infill segment
G1 X112.23 Y99.12 E70.3897 ; Draw infill segment
G1 X112.32 Y99.40 E70.4017 ; Draw infill segment
G1 X112.38 Y99.70 E70.4138 ; Draw infill segment
G1 X112.40 Y100.00 E70.4258 ; Draw infill segment
G1 X112.80 Y100.00 F1500 ; Move to start of infill
G1 X112.78 Y100.35 E70.4399 ; Draw infill segment
G1 X112.71 Y100.70 E70.4540 ; Draw infill segment
G1 X112.60 Y101.03 E70.4680 ; Draw infill segment
G1 X112.45 Y101.35 E70.4821 ; Draw infill segment
G1 X112.27 Y101.65 E70.4962 ; Draw infill segment
G1 X112.04 Y101.92 E70.5102 ; Draw infill segment
G1 X111.78 Y102.16 E70.5243 ; Draw infill segment
G1 X111.50 Y102.36 E70.5384 ; Draw infill segment
G1 X111.19 Y102.53 E70.5524 ; Draw infill segment
G1 X110.87 Y102.66 E70.5665 ; Draw infill segment
G1 X110.52 Y102.75 E70.5806 ; Draw infill segment
G1 X110.18 Y102.79 E70.5946 ; Draw infill segment
G1 X109.82 Y102.79 E70.6087 ; Draw infill segment
G1 X109.48 Y102.75 E70.6228 ; Draw infill segment
G1 X109.13 Y102.66 E70.6368 ; Draw infill segment
G1 X108.81 Y102.53 E70.6509 ; Draw infill segment
G1 X108.50 Y102.36 E70.6650 ; Draw infill segment
G1 X108.22 Y102.16 E70.6790 ; Draw infill segment
G1 X107.96 Y101.92 E70.6931 ; Draw infill segment
G1 X107.73 Y101.65 E70.7071 ; Draw infill segment
G1 X107.55 Y101.35 E70.7212 ; Draw infill segment
G1 X107.40 Y101.03 E70.7353 ; Draw infill segment
G1 X107.29 Y100.70 E70.7493 ; Draw infill segment
G1 X107.22 Y100.35 E70.7634 ; Draw infill segment
G1 X107.20 Y100.00 E70.7775 ; Draw infill segment
G1 X107.22 Y99.65 E70.7915 ; Draw infill segment
G1 X107.29 Y99.30 E70.8056 ; Draw infill segment
G1 X107.40 Y98.97 E70.8197 ; Draw infill segment
G1 X107.55 Y98.65 E70.8337 ; Draw infill segment
G1 X107.73 Y98.35 E70.8478 ; Draw infill segment
G1 X107.96 Y98.08 E70.8619 ; Draw infill segment
G1 X108.22 Y97.84 E70.8759 ; Draw infill segment
G1 X108.50 Y97.64 E70.8900 ; Draw infill segment
G1 X108.81 Y97.47 E70.9041 ; Draw infill segment
G1 X109.13 Y97.34 E70.9181 ; Draw infill segment
G1 X109.48 Y97.25 E70.9322 ; Draw infill segment
G1 X109.82 Y97.21 E70.9463 ; Draw infill segment
G1 X110.18 Y97.21 E70.9603 ; Draw infill segment
G1 X110.52 Y97.25 E70.9744 ; Draw infill segment
G1 X110.87 Y97.34 E70.9884 ; Draw infill segment
G1 X111.19 Y97.47 E71.0025 ; Draw infill segment
G1 X111.50 Y97.64 E71.0166 ; Draw infill segment
G1 X111.78 Y97.84 E71.0306 ; Draw infill segment
G1 X112.04 Y98.08 E71.0447 ; Draw infill segment
G1 X112.27 Y98.35 E71.0588 ; Draw infill segment
G1 X112.45 Y98.65 E71.0728 ; Draw infill segment
G1 X112.60 Y98.97 E71.0869 ; Draw infill segment
G1 X112.71 Y99.30 E71.1010 ; Draw infill segment
G1 X112.78 Y99.65 E71.1150 ; Draw infill segment
G1 X112.80 Y100.00 E71.1291 ; Draw infill segment
G1 X113.20 Y100.00 F1500 ; Move to start of infill
G1 X113.17 Y100.40 E71.1452 ; Draw infill segment
G1 X113.10 Y100.80 E71.1612 ; Draw infill segment
G1 X112.98 Y101.18 E71.1773 ; Draw infill segment
G1 X112.80 Y101.54 E71.1934 ; Draw infill segment
G1 X112.59 Y101.88 E71.2095 ; Draw infill segment
G1 X112.33 Y102.19 E71.2255 ; Draw infill segment
G1 X112.04 Y102.47 E71.2416 ; Draw infill segment
G1 X111.71 Y102.70 E71.2577 ; Draw infill segment
G1 X111.36 Y102.90 E71.2738 ; Draw infill segment
G1 X110.99 Y103.04 E71.2898 ; Draw infill segment
G1 X110.60 Y103.14 E71.3059 ; Draw infill segment
G1 X110.20 Y103.19 E71.3220 ; Draw infill segment
G1 X109.80 Y103.19 E71.3381 ; Draw infill segment
G1 X109.40 Y103.14 E71.3541 ; Draw infill segment
G1 X109.01 Y103.04 E71.3702 ; Draw infill segment
G1 X108.64 Y102.90 E71.3863 ; Draw infill segment
G1 X108.29 Y102.70 E71.4024 ; Draw infill segment
G1 X107.96 Y102.47 E71.4184 ; Draw infill segment
G1 X107.67 Y102.19 E71.4345 ; Draw infill segment
G1 X107.41 Y101.88 E71.4506 ; Draw infill segment
G1 X107.20 Y101.54 E71.4667 ; Draw infill segment
G1 X107.02 Y101.18 E71.4827 ; Draw infill segment
G1 X106.90 Y100.80 E71.4988 ; Draw infill segment
G1 X106.83 Y100.40 E71.5149 ; Draw infill segment
G1 X106.80 Y100.00 E71.5310 ; Draw infill segment
G1 X106.83 Y99.60 E71.5470 ; Draw infill segment
G1 X106.90 Y99.20 E71.5631 ; Draw infill segment
G1 X107.02 Y98.82 E71.5792 ; Draw infill segment
G1 X107.20 Y98.46 E71.5953 ; Draw infill segment
G1 X107.41 Y98.12 E71.6113 ; Draw infill segment
G1 X107.67 Y97.81 E71.6274 ; Draw infill segment
G1 X107.96 Y97.53 E71.6435 ; Draw infill segment
G1 X108.29 Y97.30 E71.6596 ; Draw infill segment
G1 X108.64 Y97.10 E71.6756 ; Draw infill segment
G1 X109.01 Y96.96 E71.6917 ; Draw infill segment
G1 X109.40 Y96.86 E71.7078 ; Draw infill segment
G1 X109.80 Y96.81 E71.7239 ; Draw infill segment
G1 X110.20 Y96.81 E71.7399 ; Draw infill segment
G1 X110.60 Y96.86 E71.7560 ; Draw infill segment
G1 X110.99 Y96.96 E71.7721 ; Draw infill segment
G1 X111.36 Y97.10 E71.7881 ; Draw infill segment
G1 X111.71 Y97.30 E71.8042 ; Draw infill segment
G1 X112.04 Y97.53 E71.8203 ; Draw infill segment
G1 X112.33 Y97.81 E71.8364 ; Draw infill segment
G1 X112.59 Y98.12 E71.8524 ; Draw infill segment
G1 X112.80 Y98.46 E71.8685 ; Draw infill segment
G1 X112.98 Y98.82 E71.8846 ; Draw infill segment
G1 X113.10 Y99.20 E71.9007 ; Draw infill segment
G1 X113.17 Y99.60 E71.9167 ; Draw infill segment
G1 X113.20 Y100.00 E71.9328 ; Draw infill segment
; Layer 17
G1 Z3.40 F300 ; Move to layer height
G1 X113.50 Y100.00 F1500 ; Move to start of layer
G1 X113.50 Y100.00 F1500 ; Move to start of circle
G1 X113.47 Y100.44 E71.9504 F1500 ; Draw circle segment
G1 X113.39 Y100.87 E71.9680 F1500 ; Draw circle segment
G1 X113.25 Y101.29 E71.9856 F1500 ; Draw circle segment
G1 X113.07 Y101.69 E72.0031 F1500 ; Draw circle segment
G1 X112.83 Y102.06 E72.0207 F1500 ; Draw circle segment
G1 X112.55 Y102.40 E72.0383 F1500 ; Draw circle segment
G1 X112.23 Y102.70 E72.0559 F1500 ; Draw circle segment
G1 X111.88 Y102.96 E72.0735 F1500 ; Draw circle segment
G1 X111.49 Y103.17 E72.0911 F1500 ; Draw circle segment
G1 X111.08 Y103.33 E72.1086 F1500 ; Draw circle segment
G1 X110.66 Y103.44 E72.1262 F1500 ; Draw circle segment
G1 X110.22 Y103.49 E72.1438 F1500 ; Draw circle segment
G1 X109.78 Y103.49 E72.1614 F1500 ; Draw circle segment
G1 X109.34 Y103.44 E72.1790 F1500 ; Draw circle segment
G1 X108.92 Y103.33 E72.1965 F1500 ; Draw circle segment
G1 X108.51 Y103.17 E72.2141 F1500 ; Draw circle segment
G1 X108.12 Y102.96 E72.2317 F1500 ; Draw circle segment
G1 X107.77 Y102.70 E72.2493 F1500 ; Draw circle segment
G1 X107.45 Y102.40 E72.2669 F1500 ; Draw circle segment
G1 X107.17 Y102.06 E72.2844 F1500 ; Draw circle segment
G1 X106.93 Y101.69 E72.3020 F1500 ; Draw circle segment
G1 X106.75 Y101.29 E72.3196 F1500 ; Draw circle segment
G1 X106.61 Y100.87 E72.3372 F1500 ; Draw circle segment
G1 X106.53 Y100.44 E72.3548 F1500 ; Draw circle segment
G1 X106.50 Y100.00 E72.3724 F1500 ; Draw circle segment
G1 X106.53 Y99.56 E72.3899 F1500 ; Draw circle segment
G1 X106.61 Y99.13 E72.4075 F1500 ; Draw circle segment
G1 X106.75 Y98.71 E72.4251 F1500 ; Draw circle segment
G1 X106.93 Y98.31 E72.4427 F1500 ; Draw circle segment
G1 X107.17 Y97.94 E72.4603 F1500 ; Draw circle segment
G1 X107.45 Y97.60 E72.4778 F1500 ; Draw circle segment
G1 X107.77 Y97.30 E72.4954 F1500 ; Draw circle segment
G1 X108.12 Y97.04 E72.5130 F1500 ; Draw circle segment
G1 X108.51 Y96.83 E72.5306 F1500 ; Draw circle segment
G1 X108.92 Y96.67 E72.5482 F1500 ; Draw circle segment
G1 X109.34 Y96.56 E72.5657 F1500 ; Draw circle segment
G1 X109.78 Y96.51 E72.5833 F1500 ; Draw circle segment
G1 X110.22 Y96.51 E72.6009 F1500 ; Draw circle segment
G1 X110.66 Y96.56 E72.6185 F1500 ; Draw circle segment
G1 X111.08 Y96.67 E72.6361 F1500 ; Draw circle segment
G1 X111.49 Y96.83 E72.6537 F1500 ; Draw circle segment
G1 X111.88 Y97.04 E72.6712 F1500 ; Draw circle segment
G1 X112.23 Y97.30 E72.6888 F1500 ; Draw circle segment
G1 X112.55 Y97.60 E72.7064 F1500 ; Draw circle segment
G1 X112.83 Y97.94 E72.7240 F1500 ; Draw circle segment
G1 X113.07 Y98.31 E72.7416 F1500 ; Draw circle segment
G1 X113.25 Y98.71 E72.7591 F1500 ; Draw circle segment
G1 X113.39 Y99.13 E72.7767 F1500 ; Draw circle segment
G1 X113.47 Y99.56 E72.7943 F1500 ; Draw circle segment
G1 X113.50 Y100.00 E72.8119 F1500 ; Draw circle segment
G1 X110.40 Y100.00 F1500 ; Move to start of infill
G1 X110.40 Y100.05 E72.8139 ; Draw infill segment
G1 X110.39 Y100.10 E72.8159 ; Draw infill segment
G1 X110.37 Y100.15 E72.8179 ; Draw infill segment
G1 X110.35 Y100.19 E72.8199 ; Draw infill segment
G1 X110.32 Y100.24 E72.8219 ; Draw infill segment
G1 X110.29 Y100.27 E72.8239 ; Draw infill segment
G1 X110.25 Y100.31 E72.8260 ; Draw infill segment
G1 X110.21 Y100.34 E72.8280 ; Draw infill segment
G1 X110.17 Y100.36 E72.8300 ; Draw infill segment
G1 X110.12 Y100.38 E72.8320 ; Draw infill segment
G1 X110.07 Y100.39 E72.8340 ; Draw infill segment
G1 X110.03 Y100.40 E72.8360 ; Draw infill segment
G1 X109.97 Y100.40 E72.8380 ; Draw infill segment
G1 X109.93 Y100.39 E72.8400 ; Draw infill segment
G1 X109.88 Y100.38 E72.8420 ; Draw infill segment
G1 X109.83 Y100.36 E72.8440 ; Draw infill segment
G1 X109.79 Y100.34 E72.8460 ; Draw infill segment
G1 X109.75 Y100.31 E72.8481 ; Draw infill segment
G1 X109.71 Y100.27 E72.8501 ; Draw infill segment
G1 X109.68 Y100.24 E72.8521 ; Draw infill segment
G1 X109.65 Y100.19 E72.8541 ; Draw infill segment
G1 X109.63 Y100.15 E72.8561 ; Draw infill segment
G1 X109.61 Y100.10 E72.8581 ; Draw infill segment
G1 X109.60 Y100.05 E72.8601 ; Draw infill segment
G1 X109.60 Y100.00 E72.8621 ; Draw infill segment
G1 X109.60 Y99.95 E72.8641 ; Draw infill segment
G1 X109.61 Y99.90 E72.8661 ; Draw infill segment
G1 X109.63 Y99.85 E72.8681 ; Draw infill segment
G1 X109.65 Y99.81 E72.8702 ; Draw infill segment
G1 X109.68 Y99.76 E72.8722 ; Draw infill segment
G1 X109.71 Y99.73 E72.8742 ; Draw infill segment
G1 X109.75 Y99.69 E72.8762 ; Draw infill segment
G1 X109.79 Y99.66 E72.8782 ; Draw infill segment
G1 X109.83 Y99.64 E72.8802 ; Draw infill segment
G1 X109.88 Y99.62 E72.8822 ; Draw infill segment
G1 X109.93 Y99.61 E72.8842 ; Draw infill segment
G1 X109.97 Y99.60 E72.8862 ; Draw infill segment
G1 X110.03 Y99.60 E72.8882 ; Draw infill segment
G1 X110.07 Y99.61 E72.8902 ; Draw infill segment
G1 X110.12 Y99.62 E72.8923 ; Draw infill segment
G1 X110.17 Y99.64 E72.8943 ; Draw infill segment
G1 X110.21 Y99.66 E72.8963 ; Draw infill segment
G1 X110.25 Y99.69 E72.8983 ; Draw infill segment
G1 X110.29 Y99.73 E72.9003 ; Draw infill segment
G1 X110.32 Y99.76 E72.9023 ; Draw infill segment
G1 X110.35 Y99.81 E72.9043 ; Draw infill segment
G1 X110.37 Y99.85 E72.9063 ; Draw infill segment
G1 X110.39 Y99.90 E72.9083 ; Draw infill segment
G1 X110.40 Y99.95 E72.9103 ; Draw infill segment
G1 X110.40 Y100.00 E72.9124 ; Draw infill segment
G1 X110.80 Y100.00 F1500 ; Move to start of infill
G1 X110.79 Y100.10 E72.9164 ; Draw infill segment
G1 X110.77 Y100.20 E72.9204 ; Draw infill segment
G1 X110.74 Y100.29 E72.9244 ; Draw infill segment
G1 X110.70 Y100.39 E72.9284 ; Draw infill segment
G1 X110.65 Y100.47 E72.9324 ; Draw infill segment
G1 X110.58 Y100.55 E72.9365 ; Draw infill segment
G1 X110.51 Y100.62 E72.9405 ; Draw infill segment
G1 X110.43 Y100.68 E72.9445 ; Draw infill segment
G1 X110.34 Y100.72 E72.9485 ; Draw infill segment
G1 X110.25 Y100.76 E72.9525 ; Draw infill segment
G1 X110.15 Y100.79 E72.9566 ; Draw infill segment
G1 X110.05 Y100.80 E72.9606 ; Draw infill segment
G1 X109.95 Y100.80 E72.9646 ; Draw infill segment
G1 X109.85 Y100.79 E72.9686 ; Draw infill segment
G1 X109.75 Y100.76 E72.9726 ; Draw infill segment
G1 X109.66 Y100.72 E72.9766 ; Draw infill segment
G1 X109.57 Y100.68 E72.9807 ; Draw infill segment
G1 X109.49 Y100.62 E72.9847 ; Draw infill segment
G1 X109.42 Y100.55 E72.9887 ; Draw infill segment
G1 X109.35 Y100.47 E72.9927 ; Draw infill segment
G1 X109.30 Y100.39 E72.9967 ; Draw infill segment
G1 X109.26 Y100.29 E73.0008 ; Draw infill segment
G1 X109.23 Y100.20 E73.0048 ; Draw infill segment
G1 X109.21 Y100.10 E73.0088 ; Draw infill segment
G1 X109.20 Y100.00 E73.0128 ; Draw infill segment
G1 X109.21 Y99.90 E73.0168 ; Draw infill segment
G1 X109.23 Y99.80 E73.0209 ; Draw infill segment
G1 X109.26 Y99.71 E73.0249 ; Draw infill segment
G1 X109.30 Y99.61 E73.0289 ; Draw infill segment
G1 X109.35 Y99.53 E73.0329 ; Draw infill segment
G1 X109.42 Y99.45 E73.0369 ; Draw infill segment
G1 X109.49 Y99.38 E73.0409 ; Draw infill segment
G1 X109.57 Y99.32 E73.0450 ; Draw infill segment
G1 X109.66 Y99.28 E73.0490 ; Draw infill segment
G1 X109.75 Y99.24 E73.0530 ; Draw infill segment
G1 X109.85 Y99.21 E73.0570 ; Draw infill segment
G1 X109.95 Y99.20 E73.0610 ; Draw infill segment
G1 X110.05 Y99.20 E73.0651 ; Draw infill segment
G1 X110.15 Y99.21 E73.0691 ; Draw infill segment
G1 X110.25 Y99.24 E73.0731 ; Draw infill segment
G1 X110.34 Y99.28 E73.0771 ; Draw infill segment
G1 X110.43 Y99.32 E73.0811 ; Draw infill segment
G1 X110.51 Y99.38 E73.0852 ; Draw infill segment
G1 X110.58 Y99.45 E73.0892 ; Draw infill segment
G1 X110.65 Y99.53 E73.0932 ; Draw infill segment
G1 X110.70 Y99.61 E73.0972 ; Draw infill segment
G1 X110.74 Y99.71 E73.1012 ; Draw infill segment
G1 X110.77 Y99.80 E73.1052 ; Draw infill segment
G1 X110.79 Y99.90 E73.1093 ; Draw infill segment
G1 X110.80 Y100.00 E73.1133 ; Draw infill segment
G1 X111.20 Y100.00 F1500 ; Move to start of infill
G1 X111.19 Y100.15 E73.1193 ; Draw infill segment
G1 X111.16 Y100.30 E73.1253 ; Draw infill segment
G1 X111.12 Y100.44 E73.1314 ; Draw infill segment
G1 X111.05 Y100.58 E73.1374 ; Draw infill segment
G1 X110.97 Y100.71 E73.1434 ; Draw infill segment
G1 X110.87 Y100.82 E73.1494 ; Draw infill segment
G1 X110.76 Y100.92 E73.1555 ; Draw infill segment
G1 X110.64 Y101.01 E73.1615 ; Draw infill segment
G1 X110.51 Y101.09 E73.1675 ; Draw infill segment
G1 X110.37 Y101.14 E73.1736 ; Draw infill segment
G1 X110.22 Y101.18 E73.1796 ; Draw infill segment
G1 X110.08 Y101.20 E73.1856 ; Draw infill segment
G1 X109.92 Y101.20 E73.1916 ; Draw infill segment
G1 X109.78 Y101.18 E73.1977 ; Draw infill segment
G1 X109.63 Y101.14 E73.2037 ; Draw infill segment
G1 X109.49 Y101.09 E73.2097 ; Draw infill segment
G1 X109.36 Y101.01 E73.2158 ; Draw infill segment
G1 X109.24 Y100.92 E73.2218 ; Draw infill segment
G1 X109.13 Y100.82 E73.2278 ; Draw infill segment
G1 X109.03 Y100.71 E73.2338 ; Draw infill segment
G1 X108.95 Y100.58 E73.2399 ; Draw infill segment
G1 X108.88 Y100.44 E73.2459 ; Draw infill segment
G1 X108.84 Y100.30 E73.2519 ; Draw infill segment
G1 X108.81 Y100.15 E73.2580 ; Draw infill segment
G1 X108.80 Y100.00 E73.2640 ; Draw infill segment
G1 X108.81 Y99.85 E73.2700 ; Draw infill segment
G1 X108.84 Y99.70 E73.2760 ; Draw infill segment
G1 X108.88 Y99.56 E73.2821 ; Draw infill segment
G1 X108.95 Y99.42 E73.2881 ; Draw infill segment
G1 X109.03 Y99.29 E73.2941 ; Draw infill segment
G1 X109.13 Y99.18 E73.3001 ; Draw infill segment
G1 X109.24 Y99.08 E73.3062 ; Draw infill segment
G1 X109.36 Y98.99 E73.3122 ; Draw infill segment
G1 X109.49 Y98.91 E73.3182 ; Draw infill segment
G1 X109.63 Y98.86 E73.3243 ; Draw infill segment
G1 X109.78 Y98.82 E73.3303 ; Draw infill segment
G1 X109.92 Y98.80 E73.3363 ; Draw infill segment
G1 X110.08 Y98.80 E73.3423 ; Draw infill segment
G1 X110.22 Y98.82 E73.3484 ; Draw infill segment
G1 X110.37 Y98.86 E73.3544 ; Draw infill segment
G1 X110.51 Y98.91 E73.3604 ; Draw infill segment
G1 X110.64 Y98.99 E73.3665 ; Draw infill segment
G1 X110.76 Y99.08 E73.3725 ; Draw infill segment
G1 X110.87 Y99.18 E73.3785 ; Draw infill segment
G1 X110.97 Y99.29 E73.3845 ; Draw infill segment
G1 X111.05 Y99.42 E73.3906 ; Draw infill segment
G1 X111.12 Y99.56 E73.3966 ; Draw infill segment
G1 X111.16 Y99.70 E73.4026 ; Draw infill segment
G1 X111.19 Y99.85 E73.4086 ; Draw infill segment
G1 X111.20 Y100.00 E73.4147 ; Draw infill segment
G1 X111.60 Y100.00 F1500 ; Move to start of infill
G1 X111.59 Y100.20 E73.4227 ; Draw infill segment
G1 X111.55 Y100.40 E73.4307 ; Draw infill segment
G1 X111.49 Y100.59 E73.4388 ; Draw infill segment
G1 X111.40 Y100.77 E73.4468 ; Draw infill segment
G1 X111.29 Y100.94 E73.4549 ; Draw infill segment
G1 X111.17 Y101.10 E73.4629 ; Draw infill segment
G1 X111.02 Y101.23 E73.4709 ; Draw infill segment
G1 X110.86 Y101.35 E73.4790 ; Draw infill segment
G1 X110.68 Y101.45 E73.4870 ; Draw infill segment
G1 X110.49 Y101.52 E73.4950 ; Draw infill segment
G1 X110.30 Y101.57 E73.5031 ; Draw infill segment
G1 X110.10 Y101.60 E73.5111 ; Draw infill segment
G1 X109.90 Y101.60 E73.5192 ; Draw infill segment
G1 X109.70 Y101.57 E73.5272 ; Draw infill segment
G1 X109.51 Y101.52 E73.5352 ; Draw infill segment
G1 X109.32 Y101.45 E73.5433 ; Draw infill segment
G1 X109.14 Y101.35 E73.5513 ; Draw infill segment
G1 X108.98 Y101.23 E73.5593 ; Draw infill segment
G1 X108.83 Y101.10 E73.5674 ; Draw infill segment
G1 X108.71 Y100.94 E73.5754 ; Draw infill segment
G1 X108.60 Y100.77 E73.5835 ; Draw infill segment
G1 X108.51 Y100.59 E73.5915 ; Draw infill segment
G1 X108.45 Y100.40 E73.5995 ; Draw infill segment
G1 X108.41 Y100.20 E73.6076 ; Draw infill segment
G1 X108.40 Y100.00 E73.6156 ; Draw infill segment
G1 X108.41 Y99.80 E73.6236 ; Draw infill segment
G1 X108.45 Y99.60 E73.6317 ; Draw infill segment
G1 X108.51 Y99.41 E73.6397 ; Draw infill segment
G1 X108.60 Y99.23 E73.6478 ; Draw infill segment
G1 X108.71 Y99.06 E73.6558 ; Draw infill segment
G1 X108.83 Y98.90 E73.6638 ; Draw infill segment
G1 X108.98 Y98.77 E73.6719 ; Draw infill segment
G1 X109.14 Y98.65 E73.6799 ; Draw infill segment
G1 X109.32 Y98.55 E73.6879 ; Draw infill segment
G1 X109.51 Y98.48 E73.6960 ; Draw infill segment
G1 X109.70 Y98.43 E73.7040 ; Draw infill segment
G1 X109.90 Y98.40 E73.7121 ; Draw infill segment
G1 X110.10 Y98.40 E73.7201 ; Draw infill segment
G1 X110.30 Y98.43 E73.7281 ; Draw infill segment
G1 X110.49 Y98.48 E73.7362 ; Draw infill segment
G1 X110.68 Y98.55 E73.7442 ; Draw infill segment
G1 X110.86 Y98.65 E73.7522 ; Draw infill segment
G1 X111.02 Y98.77 E73.7603 ; Draw infill segment
G1 X111.17 Y98.90 E73.7683 ; Draw infill segment
G1 X111.29 Y99.06 E73.7763 ; Draw infill segment
G1 X111.40 Y99.23 E73.7844 ; Draw infill segment
G1 X111.49 Y99.41 E73.7924 ; Draw infill segment
G1 X111.55 Y99.60 E73.8005 ; Draw infill segment
G1 X111.59 Y99.80 E73.8085 ; Draw infill segment
G1 X111.60 Y100.00 E73.8165 ; Draw infill segment
G1 X112.00 Y100.00 F1500 ; Move to start of infill
G1 X111.98 Y100.25 E73.8266 ; Draw infill segment
G1 X111.94 Y100.50 E73.8366 ; Draw infill segment
G1 X111.86 Y100.74 E73.8467 ; Draw infill segment
G1 X111.75 Y100.96 E73.8567 ; Draw infill segment
G1 X111.62 Y101.18 E73.8668 ; Draw infill segment
G1 X111.46 Y101.37 E73.8768 ; Draw infill segment
G1 X111.27 Y101.54 E73.8869 ; Draw infill segment
G1 X111.07 Y101.69 E73.8969 ; Draw infill segment
G1 X110.85 Y101.81 E73.9070 ; Draw infill segment
G1 X110.62 Y101.90 E73.9170 ; Draw infill segment
G1 X110.37 Y101.96 E73.9270 ; Draw infill segment
G1 X110.13 Y102.00 E73.9371 ; Draw infill segment
G1 X109.87 Y102.00 E73.9471 ; Draw infill segment
G1 X109.63 Y101.96 E73.9572 ; Draw infill segment
G1 X109.38 Y101.90 E73.9672 ; Draw infill segment
G1 X109.15 Y101.81 E73.9773 ; Draw infill segment
G1 X108.93 Y101.69 E73.9873 ; Draw infill segment
G1 X108.73 Y101.54 E73.9974 ; Draw infill segment
G1 X108.54 Y101.37 E74.0074 ; Draw infill segment
G1 X108.38 Y101.18 E74.0175 ; Draw infill segment
G1 X108.25 Y100.96 E74.0275 ; Draw infill segment
G1 X108.14 Y100.74 E74.0376 ; Draw infill segment
G1 X108.06 Y100.50 E74.0476 ; Draw infill segment
G1 X108.02 Y100.25 E74.0577 ; Draw infill segment
G1 X108.00 Y100.00 E74.0677 ; Draw infill segment
G1 X108.02 Y99.75 E74.0777 ; Draw infill segment
G1 X108.06 Y99.50 E74.0878 ; Draw infill segment
G1 X108.14 Y99.26 E74.0978 ; Draw infill segment
G1 X108.25 Y99.04 E74.1079 ; Draw infill segment
G1 X108.38 Y98.82 E74.1179 ; Draw infill segment
G1 X108.54 Y98.63 E74.1280 ; Draw infill segment
G1 X108.73 Y98.46 E74.1380 ; Draw infill segment
G1 X108.93 Y98.31 E74.1481 ; Draw infill segment
G1 X109.15 Y98.19 E74.1581 ; Draw infill segment
G1 X109.38 Y98.10 E74.1682 ; Draw infill segment
G1 X109.63 Y98.04 E74.1782 ; Draw infill segment
G1 X109.87 Y98.00 E74.1883 ; Draw infill segment
G1 X110.13 Y98.00 E74.1983 ; Draw infill segment
G1 X110.37 Y98.04 E74.2083 ; Draw infill segment
G1 X110.62 Y98.10 E74.2184 ; Draw infill segment
G1 X110.85 Y98.19 E74.2284 ; Draw infill segment
G1 X111.07 Y98.31 E74.2385 ; Draw infill segment
G1 X111.27 Y98.46 E74.2485 ; Draw infill segment
G1 X111.46 Y98.63 E74.2586 ; Draw infill segment
G1 X111.62 Y98.82 E74.2686 ; Draw infill segment
G1 X111.75 Y99.04 E74.2787 ; Draw infill segment
G1 X111.86 Y99.26 E74.2887 ; Draw infill segment
G1 X111.94 Y99.50 E74.2988 ; Draw infill segment
G1 X111.98 Y99.75 E74.3088 ; Draw infill segment
G1 X112.00 Y100.00 E74.3189 ; Draw infill segment
G1 X112.40 Y100.00 F1500 ; Move to start of infill
G1 X112.38 Y100.30 E74.3309 ; Draw infill segment
G1 X112.32 Y100.60 E74.3430 ; Draw infill segment
G1 X112.23 Y100.88 E74.3550 ; Draw infill segment
G1 X112.10 Y101.16 E74.3671 ; Draw infill segment
G1 X111.94 Y101.41 E74.3791 ; Draw infill segment
G1 X111.75 Y101.64 E74.3912 ; Draw infill segment
G1 X111.53 Y101.85 E74.4032 ; Draw infill segment
G1 X111.29 Y102.03 E74.4153 ; Draw infill segment
G1 X111.02 Y102.17 E74.4274 ; Draw infill segment
G1 X110.74 Y102.28 E74.4394 ; Draw infill segment
G1 X110.45 Y102.36 E74.4515 ; Draw infill segment
G1 X110.15 Y102.40 E74.4635 ; Draw infill segment
G1 X109.85 Y102.40 E74.4756 ; Draw infill segment
G1 X109.55 Y102.36 E74.4876 ; Draw infill segment
G1 X109.26 Y102.28 E74.4997 ; Draw infill segment
G1 X108.98 Y102.17 E74.5118 ; Draw infill segment
G1 X108.71 Y102.03 E74.5238 ; Draw infill segment
G1 X108.47 Y101.85 E74.5359 ; Draw infill segment
G1 X108.25 Y101.64 E74.5479 ; Draw infill segment
G1 X108.06 Y101.41 E74.5600 ; Draw infill segment
G1 X107.90 Y101.16 E74.5720 ; Draw infill segment
G1 X107.77 Y100.88 E74.5841 ; Draw infill segment
G1 X107.68 Y100.60 E74.5961 ; Draw infill segment
G1 X107.62 Y100.30 E74.6082 ; Draw infill segment
G1 X107.60 Y100.00 E74.6203 ; Draw infill segment
G1 X107.62 Y99.70 E74.6323 ; Draw infill segment
G1 X107.68 Y99.40 E74.6444 ; Draw infill segment
G1 X107.77 Y99.12 E74.6564 ; Draw infill segment
G1 X107.90 Y98.84 E74.6685 ; Draw infill segment
G1 X108.06 Y98.59 E74.6805 ; Draw infill segment
G1 X108.25 Y98.36 E74.6926 ; Draw infill segment
G1 X108.47 Y98.15 E74.7046 ; Draw infill segment
G1 X108.71 Y97.97 E74.7167 ; Draw infill segment
G1 X108.98 Y97.83 E74.7288 ; Draw infill segment
G1 X109.26 Y97.72 E74.7408 ; Draw infill segment
G1 X109.55 Y97.64 E74.7529 ; Draw infill segment
G1 X109.85 Y97.60 E74.7649 ; Draw infill segment
G1 X110.15 Y97.60 E74.7770 ; Draw infill segment
G1 X110.45 Y97.64 E74.7890 ; Draw infill segment
G1 X110.74 Y97.72 E74.8011 ; Draw infill segment
G1 X111.02 Y97.83 E74.8131 ; Draw infill segment
G1 X111.29 Y97.97 E74.8252 ; Draw infill segment
G1 X111.53 Y98.15 E74.8373 ; Draw infill segment
G1 X111.75 Y98.36 E74.8493 ; Draw infill segment
G1 X111.94 Y98.59 E74.8614 ; Draw infill segment
G1 X112.10 Y98.84 E74.8734 ; Draw infill segment
G1 X112.23 Y99.12 E74.8855 ; Draw infill segment
G1 X112.32 Y99.40 E74.8975 ; Draw infill segment
G1 X112.38 Y99.70 E74.9096 ; Draw infill segment
G1 X112.40 Y100.00 E74.9216 ; Draw infill segment
G1 X112.80 Y100.00 F1500 ; Move to start of infill
G1 X112.78 Y100.35 E74.9357 ; Draw infill segment
G1 X112.71 Y100.70 E74.9498 ; Draw infill segment
G1 X112.60 Y101.03 E74.9638 ; Draw infill segment
G1 X112.45 Y101.35 E74.9779 ; Draw infill segment
G1 X112.27 Y101.65 E74.9920 ; Draw infill segment
G1 X112.04 Y101.92 E75.0060 ; Draw infill segment
G1 X111.78 Y102.16 E75.0201 ; Draw infill segment
G1 X111.50 Y102.36 E75.0342 ; Draw infill segment
G1 X111.19 Y102.53 E75.0482 ; Draw infill segment
G1 X110.87 Y102.66 E75.0623 ; Draw infill segment
G1 X110.52 Y102.75 E75.0764 ; Draw infill segment
G1 X110.18 Y102.79 E75.0904 ; Draw infill segment
G1 X109.82 Y102.79 E75.1045 ; Draw infill segment
G1 X109.48 Y102.75 E75.1186 ; Draw infill segment
G1 X109.13 Y102.66 E75.1326 ; Draw infill segment
G1 X108.81 Y102.53 E75.1467 ; Draw infill segment
G1 X108.50 Y102.36 E75.1608 ; Draw infill segment
G1 X108.22 Y102.16 E75.1748 ; Draw infill segment
G1 X107.96 Y101.92 E75.1889 ; Draw infill segment
G1 X107.73 Y101.65 E75.2029 ; Draw infill segment
G1 X107.55 Y101.35 E75.2170 ; Draw infill segment
G1 X107.40 Y101.03 E75.2311 ; Draw infill segment
G1 X107.29 Y100.70 E75.2451 ; Draw infill segment
G1 X107.22 Y100.35 E75.2592 ; Draw infill segment
G1 X107.20 Y100.00 E75.2733 ; Draw infill segment
G1 X107.22 Y99.65 E75.2873 ; Draw infill segment
G1 X107.29 Y99.30 E75.3014 ; Draw infill segment
G1 X107.40 Y98.97 E75.3155 ; Draw infill segment
G1 X107.55 Y98.65 E75.3295 ; Draw infill segment
G1 X107.73 Y98.35 E75.3436 ; Draw infill segment
G1 X107.96 Y98.08 E75.3577 ; Draw infill segment
G1 X108.22 Y97.84 E75.3717 ; Draw infill segment
G1 X108.50 Y97.64 E75.3858 ; Draw infill segment
G1 X108.81 Y97.47 E75.3999 ; Draw infill segment
G1 X109.13 Y97.34 E75.4139 ; Draw infill segment
G1 X109.48 Y97.25 E75.4280 ; Draw infill segment
G1 X109.82 Y97.21 E75.4421 ; Draw infill segment
G1 X110.18 Y97.21 E75.4561 ; Draw infill segment
G1 X110.52 Y97.25 E75.4702 ; Draw infill segment
G1 X110.87 Y97.34 E75.4843 ; Draw infill segment
G1 X111.19 Y97.47 E75.4983 ; Draw infill segment
G1 X111.50 Y97.64 E75.5124 ; Draw infill segment
G1 X111.78 Y97.84 E75.5264 ; Draw infill segment
G1 X112.04 Y98.08 E75.5405 ; Draw infill segment
G1 X112.27 Y98.35 E75.5546 ; Draw infill segment
G1 X112.45 Y98.65 E75.5686 ; Draw infill segment
G1 X112.60 Y98.97 E75.5827 ; Draw infill segment
G1 X112.71 Y99.30 E75.5968 ; Draw infill segment
G1 X112.78 Y99.65 E75.6108 ; Draw infill segment
G1 X112.80 Y100.00 E75.6249 ; Draw infill segment
G1 X113.20 Y100.00 F1500 ; Move to start of infill
G1 X113.17 Y100.40 E75.6410 ; Draw infill segment
G1 X113.10 Y100.80 E75.6571 ; Draw infill segment
G1 X112.98 Y101.18 E75.6731 ; Draw infill segment
G1 X112.80 Y101.54 E75.6892 ; Draw infill segment
G1 X112.59 Y101.88 E75.7053 ; Draw infill segment
G1 X112.33 Y102.19 E75.7213 ; Draw infill segment
G1 X112.04 Y102.47 E75.7374 ; Draw infill segment
G1 X111.71 Y102.70 E75.7535 ; Draw infill segment
G1 X111.36 Y102.90 E75.7696 ; Draw infill segment
G1 X110.99 Y103.04 E75.7856 ; Draw infill segment
G1 X110.60 Y103.14 E75.8017 ; Draw infill segment
G1 X110.20 Y103.19 E75.8178 ; Draw infill segment
G1 X109.80 Y103.19 E75.8339 ; Draw infill segment
G1 X109.40 Y103.14 E75.8499 ; Draw infill segment
G1 X109.01 Y103.04 E75.8660 ; Draw infill segment
G1 X108.64 Y102.90 E75.8821 ; Draw infill segment
G1 X108.29 Y102.70 E75.8982 ; Draw infill segment
G1 X107.96 Y102.47 E75.9142 ; Draw infill segment
G1 X107.67 Y102.19 E75.9303 ; Draw infill segment
G1 X107.41 Y101.88 E75.9464 ; Draw infill segment
G1 X107.20 Y101.54 E75.9625 ; Draw infill segment
G1 X107.02 Y101.18 E75.9785 ; Draw infill segment
G1 X106.90 Y100.80 E75.9946 ; Draw infill segment
G1 X106.83 Y100.40 E76.0107 ; Draw infill segment
G1 X106.80 Y100.00 E76.0268 ; Draw infill segment
G1 X106.83 Y99.60 E76.0428 ; Draw infill segment
G1 X106.90 Y99.20 E76.0589 ; Draw infill segment
G1 X107.02 Y98.82 E76.0750 ; Draw infill segment
G1 X107.20 Y98.46 E76.0911 ; Draw infill segment
G1 X107.41 Y98.12 E76.1071 ; Draw infill segment
G1 X107.67 Y97.81 E76.1232 ; Draw infill segment
G1 X107.96 Y97.53 E76.1393 ; Draw infill segment
G1 X108.29 Y97.30 E76.1554 ; Draw infill segment
G1 X108.64 Y97.10 E76.1714 ; Draw infill segment
G1 X109.01 Y96.96 E76.1875 ; Draw infill segment
G1 X109.40 Y96.86 E76.2036 ; Draw infill segment
G1 X109.80 Y96.81 E76.2197 ; Draw infill segment
G1 X110.20 Y96.81 E76.2357 ; Draw infill segment
G1 X110.60 Y96.86 E76.2518 ; Draw infill segment
G1 X110.99 Y96.96 E76.2679 ; Draw infill segment
G1 X111.36 Y97.10 E76.2840 ; Draw infill segment
G1 X111.71 Y97.30 E76.3000 ; Draw infill segment
G1 X112.04 Y97.53 E76.3161 ; Draw infill segment
G1 X112.33 Y97.81 E76.3322 ; Draw infill segment
G1 X112.59 Y98.12 E76.3482 ; Draw infill segment
G1 X112.80 Y98.46 E76.3643 ; Draw infill segment
G1 X112.98 Y98.82 E76.3804 ; Draw infill segment
G1 X113.10 Y99.20 E76.3965 ; Draw infill segment
G1 X113.17 Y99.60 E76.4125 ; Draw infill segment
G1 X113.20 Y100.00 E76.4286 ; Draw infill segment
; Layer 18
G1 Z3.60 F300 ; Move to layer height
G1 X113.50 Y100.00 F1500 ; Move to start of layer
G1 X113.50 Y100.00 F1500 ; Move to start of circle
G1 X113.47 Y100.44 E76.4462 F1500 ; Draw circle segment
G1 X113.39 Y100.87 E76.4638 F1500 ; Draw circle segment
G1 X113.25 Y101.29 E76.4814 F1500 ; Draw circle segment
G1 X113.07 Y101.69 E76.4989 F1500 ; Draw circle segment
G1 X112.83 Y102.06 E76.5165 F1500 ; Draw circle segment
G1 X112.55 Y102.40 E76.5341 F1500 ; Draw circle segment
G1 X112.23 Y102.70 E76.5517 F1500 ; Draw circle segment
G1 X111.88 Y102.96 E76.5693 F1500 ; Draw circle segment
G1 X111.49 Y103.17 E76.5869 F1500 ; Draw circle segment
G1 X111.08 Y103.33 E76.6044 F1500 ; Draw circle segment
G1 X110.66 Y103.44 E76.6220 F1500 ; Draw circle segment
G1 X110.22 Y103.49 E76.6396 F1500 ; Draw circle segment
G1 X109.78 Y103.49 E76.6572 F1500 ; Draw circle segment
G1 X109.34 Y103.44 E76.6748 F1500 ; Draw circle segment
G1 X108.92 Y103.33 E76.6923 F1500 ; Draw circle segment
G1 X108.51 Y103.17 E76.7099 F1500 ; Draw circle segment
G1 X108.12 Y102.96 E76.7275 F1500 ; Draw circle segment
G1 X107.77 Y102.70 E76.7451 F1500 ; Draw circle segment
G1 X107.45 Y102.40 E76.7627 F1500 ; Draw circle segment
G1 X107.17 Y102.06 E76.7802 F1500 ; Draw circle segment
G1 X106.93 Y101.69 E76.7978 F1500 ; Draw circle segment
G1 X106.75 Y101.29 E76.8154 F1500 ; Draw circle segment
G1 X106.61 Y100.87 E76.8330 F1500 ; Draw circle segment
G1 X106.53 Y100.44 E76.8506 F1500 ; Draw circle segment
G1 X106.50 Y100.00 E76.8682 F1500 ; Draw circle segment
G1 X106.53 Y99.56 E76.8857 F1500 ; Draw circle segment
G1 X106.61 Y99.13 E76.9033 F1500 ; Draw circle segment
G1 X106.75 Y98.71 E76.9209 F1500 ; Draw circle segment
G1 X106.93 Y98.31 E76.9385 F1500 ; Draw circle segment
G1 X107.17 Y97.94 E76.9561 F1500 ; Draw circle segment
G1 X107.45 Y97.60 E76.9736 F1500 ; Draw circle segment
G1 X107.77 Y97.30 E76.9912 F1500 ; Draw circle segment
G1 X108.12 Y97.04 E77.0088 F1500 ; Draw circle segment
G1 X108.51 Y96.83 E77.0264 F1500 ; Draw circle segment
G1 X108.92 Y96.67 E77.0440 F1500 ; Draw circle segment
G1 X109.34 Y96.56 E77.0615 F1500 ; Draw circle segment
G1 X109.78 Y96.51 E77.0791 F1500 ; Draw circle segment
G1 X110.22 Y96.51 E77.0967 F1500 ; Draw circle segment
G1 X110.66 Y96.56 E77.1143 F1500 ; Draw circle segment
G1 X111.08 Y96.67 E77.1319 F1500 ; Draw circle segment
G1 X111.49 Y96.83 E77.1495 F1500 ; Draw circle segment
G1 X111.88 Y97.04 E77.1670 F1500 ; Draw circle segment
G1 X112.23 Y97.30 E77.1846 F1500 ; Draw circle segment
G1 X112.55 Y97.60 E77.2022 F1500 ; Draw circle segment
G1 X112.83 Y97.94 E77.2198 F1500 ; Draw circle segment
G1 X113.07 Y98.31 E77.2374 F1500 ; Draw circle segment
G1 X113.25 Y98.71 E77.2549 F1500 ; Draw circle segment
G1 X113.39 Y99.13 E77.2725 F1500 ; Draw circle segment
G1 X113.47 Y99.56 E77.2901 F1500 ; Draw circle segment
G1 X113.50 Y100.00 E77.3077 F1500 ; Draw circle segment
G1 X110.40 Y100.00 F1500 ; Move to start of infill
G1 X110.40 Y100.05 E77.3097 ; Draw infill segment
G1 X110.39 Y100.10 E77.3117 ; Draw infill segment
G1 X110.37 Y100.15 E77.3137 ; Draw infill segment
G1 X110.35 Y100.19 E77.3157 ; Draw infill segment
G1 X110.32 Y100.24 E77.3177 ; Draw infill segment
G1 X110.29 Y100.27 E77.3197 ; Draw infill segment
G1 X110.25 Y100.31 E77.3218 ; Draw infill segment
G1 X110.21 Y100.34 E77.3238 ; Draw infill segment
G1 X110.17 Y100.36 E77.3258 ; Draw infill segment
G1 X110.12 Y100.38 E77.3278 ; Draw infill segment
G1 X110.07 Y100.39 E77.3298 ; Draw infill segment
G1 X110.03 Y100.40 E77.3318 ; Draw infill segment
G1 X109.97 Y100.40 E77.3338 ; Draw infill segment
G1 X109.93 Y100.39 E77.3358 ; Draw infill segment
G1 X109.88 Y100.38 E77.3378 ; Draw infill segment
G1 X109.83 Y100.36 E77.3398 ; Draw infill segment
G1 X109.79 Y100.34 E77.3418 ; Draw infill segment
G1 X109.75 Y100.31 E77.3439 ; Draw infill segment
G1 X109.71 Y100.27 E77.3459 ; Draw infill segment
G1 X109.68 Y100.24 E77.3479 ; Draw infill segment
G1 X109.65 Y100.19 E77.3499 ; Draw infill segment
G1 X109.63 Y100.15 E77.3519 ; Draw infill segment
G1 X109.61 Y100.10 E77.3539 ; Draw infill segment
G1 X109.60 Y100.05 E77.3559 ; Draw infill segment
G1 X109.60 Y100.00 E77.3579 ; Draw infill segment
G1 X109.60 Y99.95 E77.3599 ; Draw infill segment
G1 X109.61 Y99.90 E77.3619 ; Draw infill segment
G1 X109.63 Y99.85 E77.3639 ; Draw infill segment
G1 X109.65 Y99.81 E77.3660 ; Draw infill segment
G1 X109.68 Y99.76 E77.3680 ; Draw infill segment
G1 X109.71 Y99.73 E77.3700 ; Draw infill segment
G1 X109.75 Y99.69 E77.3720 ; Draw infill segment
G1 X109.79 Y99.66 E77.3740 ; Draw infill segment
G1 X109.83 Y99.64 E77.3760 ; Draw infill segment
G1 X109.88 Y99.62 E77.3780 ; Draw infill segment
G1 X109.93 Y99.61 E77.3800 ; Draw infill segment
G1 X109.97 Y99.60 E77.3820 ; Draw infill segment
G1 X110.03 Y99.60 E77.3840 ; Draw infill segment
G1 X110.07 Y99.61 E77.3861 ; Draw infill segment
G1 X110.12 Y99.62 E77.3881 ; Draw infill segment
G1 X110.17 Y99.64 E77.3901 ; Draw infill segment
G1 X110.21 Y99.66 E77.3921 ; Draw infill segment
G1 X110.25 Y99.69 E77.3941 ; Draw infill segment
G1 X110.29 Y99.73 E77.3961 ; Draw infill segment
G1 X110.32 Y99.76 E77.3981 ; Draw infill segment
G1 X110.35 Y99.81 E77.4001 ; Draw infill segment
G1 X110.37 Y99.85 E77.4021 ; Draw infill segment
G1 X110.39 Y99.90 E77.4041 ; Draw infill segment
G1 X110.40 Y99.95 E77.4061 ; Draw infill segment
G1 X110.40 Y100.00 E77.4082 ; Draw infill segment
G1 X110.80 Y100.00 F1500 ; Move to start of infill
G1 X110.79 Y100.10 E77.4122 ; Draw infill segment
G1 X110.77 Y100.20 E77.4162 ; Draw infill segment
G1 X110.74 Y100.29 E77.4202 ; Draw infill segment
G1 X110.70 Y100.39 E77.4242 ; Draw infill segment
G1 X110.65 Y100.47 E77.4282 ; Draw infill segment
G1 X110.58 Y100.55 E77.4323 ; Draw infill segment
G1 X110.51 Y100.62 E77.4363 ; Draw infill segment
G1 X110.43 Y100.68 E77.4403 ; Draw infill segment
G1 X110.34 Y100.72 E77.4443 ; Draw infill segment
G1 X110.25 Y100.76 E77.4483 ; Draw infill segment
G1 X110.15 Y100.79 E77.4524 ; Draw infill segment
G1 X110.05 Y100.80 E77.4564 ; Draw infill segment
G1 X109.95 Y100.80 E77.4604 ; Draw infill segment
G1 X109.85 Y100.79 E77.4644 ; Draw infill segment
G1 X109.75 Y100.76 E77.4684 ; Draw infill segment
G1 X109.66 Y100.72 E77.4724 ; Draw infill segment
G1 X109.57 Y100.68 E77.4765 ; Draw infill segment
G1 X109.49 Y100.62 E77.4805 ; Draw infill segment
G1 X109.42 Y100.55 E77.4845 ; Draw infill segment
G1 X109.35 Y100.47 E77.4885 ; Draw infill segment
G1 X109.30 Y100.39 E77.4925 ; Draw infill segment
G1 X109.26 Y100.29 E77.4966 ; Draw infill segment
G1 X109.23 Y100.20 E77.5006 ; Draw infill segment
G1 X109.21 Y100.10 E77.5046 ; Draw infill segment
G1 X109.20 Y100.00 E77.5086 ; Draw infill segment
G1 X109.21 Y99.90 E77.5126 ; Draw infill segment
G1 X109.23 Y99.80 E77.5167 ; Draw infill segment
G1 X109.26 Y99.71 E77.5207 ; Draw infill segment
G1 X109.30 Y99.61 E77.5247 ; Draw infill segment
G1 X109.35 Y99.53 E77.5287 ; Draw infill segment
G1 X109.42 Y99.45 E77.5327 ; Draw infill segment
G1 X109.49 Y99.38 E77.5367 ; Draw infill segment
G1 X109.57 Y99.32 E77.5408 ; Draw infill segment
G1 X109.66 Y99.28 E77.5448 ; Draw infill segment
[truncated: 1,744,987 more chars]
