# Supplementary material for: Hybrid reasoning for perception, explanation, and autonomous action in manufacturing
Source: Nat Commun. 2026 May 18;17:6589. doi: 10.1038/s41467-026-72378-9 (PMC13381764; doi:10.1038/s41467-026-72378-9)
Supplement: Supplementary file 3 — Supplementary Files [file 41467_2026_72378_MOESM3_ESM.zip › supplementary-files/geometries/pyramid.gcode]

G21 ; Set units to millimeters
G90 ; Use absolute positioning
M104 S200 ; Set extruder temperature to 200C
M140 S60 ; Set bed temperature to 60C
G28 ; Home all axes
M109 S200 ; Wait for extruder to reach 200C
M190 S60 ; Wait for bed to reach 60C
G92 E0 ; Reset extruder
G1 Z0.2 F300 ; Move to first layer height
G1 X110 Y100 F1500 ; Move to start position (center of print bed)
G1 F9000
; Layer 1
G1 Z0.20 F300 ; Move to layer height
G1 X110.00 Y100.00 F1500 ; Move to start
G1 X120.00 Y100.00 E0.4000 F1500 ; Draw square side
G1 X120.00 Y110.00 E0.8000 F1500 ; Draw square side
G1 X110.00 Y110.00 E1.2000 F1500 ; Draw square side
G1 X110.00 Y100.00 E1.6000 F1500 ; Draw square side
G1 X110.00 Y100.00 E2.4000 ; Infill line start
G1 X110.00 Y120.00 E3.2000 ; Infill line end
G1 X110.40 Y100.00 E4.0000 ; Infill line start
G1 X110.40 Y120.00 E4.8000 ; Infill line end
G1 X110.80 Y100.00 E5.6000 ; Infill line start
G1 X110.80 Y120.00 E6.4000 ; Infill line end
G1 X111.20 Y100.00 E7.2000 ; Infill line start
G1 X111.20 Y120.00 E8.0000 ; Infill line end
G1 X111.60 Y100.00 E8.8000 ; Infill line start
G1 X111.60 Y120.00 E9.6000 ; Infill line end
G1 X112.00 Y100.00 E10.4000 ; Infill line start
G1 X112.00 Y120.00 E11.2000 ; Infill line end
G1 X112.40 Y100.00 E12.0000 ; Infill line start
G1 X112.40 Y120.00 E12.8000 ; Infill line end
G1 X112.80 Y100.00 E13.6000 ; Infill line start
G1 X112.80 Y120.00 E14.4000 ; Infill line end
G1 X113.20 Y100.00 E15.2000 ; Infill line start
G1 X113.20 Y120.00 E16.0000 ; Infill line end
G1 X113.60 Y100.00 E16.8000 ; Infill line start
G1 X113.60 Y120.00 E17.6000 ; Infill line end
G1 X114.00 Y100.00 E18.4000 ; Infill line start
G1 X114.00 Y120.00 E19.2000 ; Infill line end
G1 X114.40 Y100.00 E20.0000 ; Infill line start
G1 X114.40 Y120.00 E20.8000 ; Infill line end
G1 X114.80 Y100.00 E21.6000 ; Infill line start
G1 X114.80 Y120.00 E22.4000 ; Infill line end
G1 X115.20 Y100.00 E23.2000 ; Infill line start
G1 X115.20 Y120.00 E24.0000 ; Infill line end
G1 X115.60 Y100.00 E24.8000 ; Infill line start
G1 X115.60 Y120.00 E25.6000 ; Infill line end
G1 X116.00 Y100.00 E26.4000 ; Infill line start
G1 X116.00 Y120.00 E27.2000 ; Infill line end
G1 X116.40 Y100.00 E28.0000 ; Infill line start
G1 X116.40 Y120.00 E28.8000 ; Infill line end
G1 X116.80 Y100.00 E29.6000 ; Infill line start
G1 X116.80 Y120.00 E30.4000 ; Infill line end
G1 X117.20 Y100.00 E31.2000 ; Infill line start
G1 X117.20 Y120.00 E32.0000 ; Infill line end
G1 X117.60 Y100.00 E32.8000 ; Infill line start
G1 X117.60 Y120.00 E33.6000 ; Infill line end
G1 X118.00 Y100.00 E34.4000 ; Infill line start
G1 X118.00 Y120.00 E35.2000 ; Infill line end
G1 X118.40 Y100.00 E36.0000 ; Infill line start
G1 X118.40 Y120.00 E36.8000 ; Infill line end
G1 X118.80 Y100.00 E37.6000 ; Infill line start
G1 X118.80 Y120.00 E38.4000 ; Infill line end
G1 X119.20 Y100.00 E39.2000 ; Infill line start
G1 X119.20 Y120.00 E40.0000 ; Infill line end
G1 X119.60 Y100.00 E40.8000 ; Infill line start
G1 X119.60 Y120.00 E41.6000 ; Infill line end
G1 X120.00 Y100.00 E42.4000 ; Infill line start
G1 X120.00 Y120.00 E43.2000 ; Infill line end
G1 X120.40 Y100.00 E44.0000 ; Infill line start
G1 X120.40 Y120.00 E44.8000 ; Infill line end
G1 X120.80 Y100.00 E45.6000 ; Infill line start
G1 X120.80 Y120.00 E46.4000 ; Infill line end
G1 X121.20 Y100.00 E47.2000 ; Infill line start
G1 X121.20 Y120.00 E48.0000 ; Infill line end
G1 X121.60 Y100.00 E48.8000 ; Infill line start
G1 X121.60 Y120.00 E49.6000 ; Infill line end
G1 X122.00 Y100.00 E50.4000 ; Infill line start
G1 X122.00 Y120.00 E51.2000 ; Infill line end
G1 X122.40 Y100.00 E52.0000 ; Infill line start
G1 X122.40 Y120.00 E52.8000 ; Infill line end
G1 X122.80 Y100.00 E53.6000 ; Infill line start
G1 X122.80 Y120.00 E54.4000 ; Infill line end
G1 X123.20 Y100.00 E55.2000 ; Infill line start
G1 X123.20 Y120.00 E56.0000 ; Infill line end
G1 X123.60 Y100.00 E56.8000 ; Infill line start
G1 X123.60 Y120.00 E57.6000 ; Infill line end
G1 X124.00 Y100.00 E58.4000 ; Infill line start
G1 X124.00 Y120.00 E59.2000 ; Infill line end
G1 X124.40 Y100.00 E60.0000 ; Infill line start
G1 X124.40 Y120.00 E60.8000 ; Infill line end
G1 X124.80 Y100.00 E61.6000 ; Infill line start
G1 X124.80 Y120.00 E62.4000 ; Infill line end
G1 X125.20 Y100.00 E63.2000 ; Infill line start
G1 X125.20 Y120.00 E64.0000 ; Infill line end
G1 X125.60 Y100.00 E64.8000 ; Infill line start
G1 X125.60 Y120.00 E65.6000 ; Infill line end
G1 X126.00 Y100.00 E66.4000 ; Infill line start
G1 X126.00 Y120.00 E67.2000 ; Infill line end
G1 X126.40 Y100.00 E68.0000 ; Infill line start
G1 X126.40 Y120.00 E68.8000 ; Infill line end
G1 X126.80 Y100.00 E69.6000 ; Infill line start
G1 X126.80 Y120.00 E70.4000 ; Infill line end
G1 X127.20 Y100.00 E71.2000 ; Infill line start
G1 X127.20 Y120.00 E72.0000 ; Infill line end
G1 X127.60 Y100.00 E72.8000 ; Infill line start
G1 X127.60 Y120.00 E73.6000 ; Infill line end
G1 X128.00 Y100.00 E74.4000 ; Infill line start
G1 X128.00 Y120.00 E75.2000 ; Infill line end
G1 X128.40 Y100.00 E76.0000 ; Infill line start
G1 X128.40 Y120.00 E76.8000 ; Infill line end
G1 X128.80 Y100.00 E77.6000 ; Infill line start
G1 X128.80 Y120.00 E78.4000 ; Infill line end
G1 X129.20 Y100.00 E79.2000 ; Infill line start
G1 X129.20 Y120.00 E80.0000 ; Infill line end
G1 X129.60 Y100.00 E80.8000 ; Infill line start
G1 X129.60 Y120.00 E81.6000 ; Infill line end
; Layer 2
G1 Z0.40 F300 ; Move to layer height
G1 X110.00 Y100.00 F1500 ; Move to start
G1 X119.90 Y100.00 E81.9960 F1500 ; Draw square side
G1 X119.90 Y109.90 E82.3920 F1500 ; Draw square side
G1 X110.00 Y109.90 E82.7880 F1500 ; Draw square side
G1 X110.00 Y100.00 E83.1840 F1500 ; Draw square side
G1 X110.00 Y100.00 E83.9760 ; Infill line start
G1 X110.00 Y119.80 E84.7680 ; Infill line end
G1 X110.40 Y100.00 E85.5600 ; Infill line start
G1 X110.40 Y119.80 E86.3520 ; Infill line end
G1 X110.80 Y100.00 E87.1440 ; Infill line start
G1 X110.80 Y119.80 E87.9360 ; Infill line end
G1 X111.20 Y100.00 E88.7280 ; Infill line start
G1 X111.20 Y119.80 E89.5200 ; Infill line end
G1 X111.60 Y100.00 E90.3120 ; Infill line start
G1 X111.60 Y119.80 E91.1040 ; Infill line end
G1 X112.00 Y100.00 E91.8960 ; Infill line start
G1 X112.00 Y119.80 E92.6880 ; Infill line end
G1 X112.40 Y100.00 E93.4800 ; Infill line start
G1 X112.40 Y119.80 E94.2720 ; Infill line end
G1 X112.80 Y100.00 E95.0640 ; Infill line start
G1 X112.80 Y119.80 E95.8560 ; Infill line end
G1 X113.20 Y100.00 E96.6480 ; Infill line start
G1 X113.20 Y119.80 E97.4400 ; Infill line end
G1 X113.60 Y100.00 E98.2320 ; Infill line start
G1 X113.60 Y119.80 E99.0240 ; Infill line end
G1 X114.00 Y100.00 E99.8160 ; Infill line start
G1 X114.00 Y119.80 E100.6080 ; Infill line end
G1 X114.40 Y100.00 E101.4000 ; Infill line start
G1 X114.40 Y119.80 E102.1920 ; Infill line end
G1 X114.80 Y100.00 E102.9840 ; Infill line start
G1 X114.80 Y119.80 E103.7760 ; Infill line end
G1 X115.20 Y100.00 E104.5680 ; Infill line start
G1 X115.20 Y119.80 E105.3600 ; Infill line end
G1 X115.60 Y100.00 E106.1520 ; Infill line start
G1 X115.60 Y119.80 E106.9440 ; Infill line end
G1 X116.00 Y100.00 E107.7360 ; Infill line start
G1 X116.00 Y119.80 E108.5280 ; Infill line end
G1 X116.40 Y100.00 E109.3200 ; Infill line start
G1 X116.40 Y119.80 E110.1120 ; Infill line end
G1 X116.80 Y100.00 E110.9040 ; Infill line start
G1 X116.80 Y119.80 E111.6960 ; Infill line end
G1 X117.20 Y100.00 E112.4880 ; Infill line start
G1 X117.20 Y119.80 E113.2800 ; Infill line end
G1 X117.60 Y100.00 E114.0720 ; Infill line start
G1 X117.60 Y119.80 E114.8640 ; Infill line end
G1 X118.00 Y100.00 E115.6560 ; Infill line start
G1 X118.00 Y119.80 E116.4480 ; Infill line end
G1 X118.40 Y100.00 E117.2400 ; Infill line start
G1 X118.40 Y119.80 E118.0320 ; Infill line end
G1 X118.80 Y100.00 E118.8240 ; Infill line start
G1 X118.80 Y119.80 E119.6160 ; Infill line end
G1 X119.20 Y100.00 E120.4080 ; Infill line start
G1 X119.20 Y119.80 E121.2000 ; Infill line end
G1 X119.60 Y100.00 E121.9920 ; Infill line start
G1 X119.60 Y119.80 E122.7840 ; Infill line end
G1 X120.00 Y100.00 E123.5760 ; Infill line start
G1 X120.00 Y119.80 E124.3680 ; Infill line end
G1 X120.40 Y100.00 E125.1600 ; Infill line start
G1 X120.40 Y119.80 E125.9520 ; Infill line end
G1 X120.80 Y100.00 E126.7440 ; Infill line start
G1 X120.80 Y119.80 E127.5360 ; Infill line end
G1 X121.20 Y100.00 E128.3280 ; Infill line start
G1 X121.20 Y119.80 E129.1200 ; Infill line end
G1 X121.60 Y100.00 E129.9120 ; Infill line start
G1 X121.60 Y119.80 E130.7040 ; Infill line end
G1 X122.00 Y100.00 E131.4960 ; Infill line start
G1 X122.00 Y119.80 E132.2880 ; Infill line end
G1 X122.40 Y100.00 E133.0800 ; Infill line start
G1 X122.40 Y119.80 E133.8720 ; Infill line end
G1 X122.80 Y100.00 E134.6640 ; Infill line start
G1 X122.80 Y119.80 E135.4560 ; Infill line end
G1 X123.20 Y100.00 E136.2480 ; Infill line start
G1 X123.20 Y119.80 E137.0400 ; Infill line end
G1 X123.60 Y100.00 E137.8320 ; Infill line start
G1 X123.60 Y119.80 E138.6240 ; Infill line end
G1 X124.00 Y100.00 E139.4160 ; Infill line start
G1 X124.00 Y119.80 E140.2080 ; Infill line end
G1 X124.40 Y100.00 E141.0000 ; Infill line start
G1 X124.40 Y119.80 E141.7920 ; Infill line end
G1 X124.80 Y100.00 E142.5840 ; Infill line start
G1 X124.80 Y119.80 E143.3760 ; Infill line end
G1 X125.20 Y100.00 E144.1680 ; Infill line start
G1 X125.20 Y119.80 E144.9600 ; Infill line end
G1 X125.60 Y100.00 E145.7520 ; Infill line start
G1 X125.60 Y119.80 E146.5440 ; Infill line end
G1 X126.00 Y100.00 E147.3360 ; Infill line start
G1 X126.00 Y119.80 E148.1280 ; Infill line end
G1 X126.40 Y100.00 E148.9200 ; Infill line start
G1 X126.40 Y119.80 E149.7120 ; Infill line end
G1 X126.80 Y100.00 E150.5040 ; Infill line start
G1 X126.80 Y119.80 E151.2960 ; Infill line end
G1 X127.20 Y100.00 E152.0880 ; Infill line start
G1 X127.20 Y119.80 E152.8800 ; Infill line end
G1 X127.60 Y100.00 E153.6720 ; Infill line start
G1 X127.60 Y119.80 E154.4640 ; Infill line end
G1 X128.00 Y100.00 E155.2560 ; Infill line start
G1 X128.00 Y119.80 E156.0480 ; Infill line end
G1 X128.40 Y100.00 E156.8400 ; Infill line start
G1 X128.40 Y119.80 E157.6320 ; Infill line end
G1 X128.80 Y100.00 E158.4240 ; Infill line start
G1 X128.80 Y119.80 E159.2160 ; Infill line end
G1 X129.20 Y100.00 E160.0080 ; Infill line start
G1 X129.20 Y119.80 E160.8000 ; Infill line end
; Layer 3
G1 Z0.60 F300 ; Move to layer height
G1 X110.00 Y100.00 F1500 ; Move to start
G1 X119.80 Y100.00 E161.1920 F1500 ; Draw square side
G1 X119.80 Y109.80 E161.5840 F1500 ; Draw square side
G1 X110.00 Y109.80 E161.9760 F1500 ; Draw square side
G1 X110.00 Y100.00 E162.3680 F1500 ; Draw square side
G1 X110.00 Y100.00 E163.1520 ; Infill line start
G1 X110.00 Y119.60 E163.9360 ; Infill line end
G1 X110.40 Y100.00 E164.7200 ; Infill line start
G1 X110.40 Y119.60 E165.5040 ; Infill line end
G1 X110.80 Y100.00 E166.2880 ; Infill line start
G1 X110.80 Y119.60 E167.0720 ; Infill line end
G1 X111.20 Y100.00 E167.8560 ; Infill line start
G1 X111.20 Y119.60 E168.6400 ; Infill line end
G1 X111.60 Y100.00 E169.4240 ; Infill line start
G1 X111.60 Y119.60 E170.2080 ; Infill line end
G1 X112.00 Y100.00 E170.9920 ; Infill line start
G1 X112.00 Y119.60 E171.7760 ; Infill line end
G1 X112.40 Y100.00 E172.5600 ; Infill line start
G1 X112.40 Y119.60 E173.3440 ; Infill line end
G1 X112.80 Y100.00 E174.1280 ; Infill line start
G1 X112.80 Y119.60 E174.9120 ; Infill line end
G1 X113.20 Y100.00 E175.6960 ; Infill line start
G1 X113.20 Y119.60 E176.4800 ; Infill line end
G1 X113.60 Y100.00 E177.2640 ; Infill line start
G1 X113.60 Y119.60 E178.0480 ; Infill line end
G1 X114.00 Y100.00 E178.8320 ; Infill line start
G1 X114.00 Y119.60 E179.6160 ; Infill line end
G1 X114.40 Y100.00 E180.4000 ; Infill line start
G1 X114.40 Y119.60 E181.1840 ; Infill line end
G1 X114.80 Y100.00 E181.9680 ; Infill line start
G1 X114.80 Y119.60 E182.7520 ; Infill line end
G1 X115.20 Y100.00 E183.5360 ; Infill line start
G1 X115.20 Y119.60 E184.3200 ; Infill line end
G1 X115.60 Y100.00 E185.1040 ; Infill line start
G1 X115.60 Y119.60 E185.8880 ; Infill line end
G1 X116.00 Y100.00 E186.6720 ; Infill line start
G1 X116.00 Y119.60 E187.4560 ; Infill line end
G1 X116.40 Y100.00 E188.2400 ; Infill line start
G1 X116.40 Y119.60 E189.0240 ; Infill line end
G1 X116.80 Y100.00 E189.8080 ; Infill line start
G1 X116.80 Y119.60 E190.5920 ; Infill line end
G1 X117.20 Y100.00 E191.3760 ; Infill line start
G1 X117.20 Y119.60 E192.1600 ; Infill line end
G1 X117.60 Y100.00 E192.9440 ; Infill line start
G1 X117.60 Y119.60 E193.7280 ; Infill line end
G1 X118.00 Y100.00 E194.5120 ; Infill line start
G1 X118.00 Y119.60 E195.2960 ; Infill line end
G1 X118.40 Y100.00 E196.0800 ; Infill line start
G1 X118.40 Y119.60 E196.8640 ; Infill line end
G1 X118.80 Y100.00 E197.6480 ; Infill line start
G1 X118.80 Y119.60 E198.4320 ; Infill line end
G1 X119.20 Y100.00 E199.2160 ; Infill line start
G1 X119.20 Y119.60 E200.0000 ; Infill line end
G1 X119.60 Y100.00 E200.7840 ; Infill line start
G1 X119.60 Y119.60 E201.5680 ; Infill line end
G1 X120.00 Y100.00 E202.3520 ; Infill line start
G1 X120.00 Y119.60 E203.1360 ; Infill line end
G1 X120.40 Y100.00 E203.9200 ; Infill line start
G1 X120.40 Y119.60 E204.7040 ; Infill line end
G1 X120.80 Y100.00 E205.4880 ; Infill line start
G1 X120.80 Y119.60 E206.2720 ; Infill line end
G1 X121.20 Y100.00 E207.0560 ; Infill line start
G1 X121.20 Y119.60 E207.8400 ; Infill line end
G1 X121.60 Y100.00 E208.6240 ; Infill line start
G1 X121.60 Y119.60 E209.4080 ; Infill line end
G1 X122.00 Y100.00 E210.1920 ; Infill line start
G1 X122.00 Y119.60 E210.9760 ; Infill line end
G1 X122.40 Y100.00 E211.7600 ; Infill line start
G1 X122.40 Y119.60 E212.5440 ; Infill line end
G1 X122.80 Y100.00 E213.3280 ; Infill line start
G1 X122.80 Y119.60 E214.1120 ; Infill line end
G1 X123.20 Y100.00 E214.8960 ; Infill line start
G1 X123.20 Y119.60 E215.6800 ; Infill line end
G1 X123.60 Y100.00 E216.4640 ; Infill line start
G1 X123.60 Y119.60 E217.2480 ; Infill line end
G1 X124.00 Y100.00 E218.0320 ; Infill line start
G1 X124.00 Y119.60 E218.8160 ; Infill line end
G1 X124.40 Y100.00 E219.6000 ; Infill line start
G1 X124.40 Y119.60 E220.3840 ; Infill line end
G1 X124.80 Y100.00 E221.1680 ; Infill line start
G1 X124.80 Y119.60 E221.9520 ; Infill line end
G1 X125.20 Y100.00 E222.7360 ; Infill line start
G1 X125.20 Y119.60 E223.5200 ; Infill line end
G1 X125.60 Y100.00 E224.3040 ; Infill line start
G1 X125.60 Y119.60 E225.0880 ; Infill line end
G1 X126.00 Y100.00 E225.8720 ; Infill line start
G1 X126.00 Y119.60 E226.6560 ; Infill line end
G1 X126.40 Y100.00 E227.4400 ; Infill line start
G1 X126.40 Y119.60 E228.2240 ; Infill line end
G1 X126.80 Y100.00 E229.0080 ; Infill line start
G1 X126.80 Y119.60 E229.7920 ; Infill line end
G1 X127.20 Y100.00 E230.5760 ; Infill line start
G1 X127.20 Y119.60 E231.3600 ; Infill line end
G1 X127.60 Y100.00 E232.1440 ; Infill line start
G1 X127.60 Y119.60 E232.9280 ; Infill line end
G1 X128.00 Y100.00 E233.7120 ; Infill line start
G1 X128.00 Y119.60 E234.4960 ; Infill line end
G1 X128.40 Y100.00 E235.2800 ; Infill line start
G1 X128.40 Y119.60 E236.0640 ; Infill line end
G1 X128.80 Y100.00 E236.8480 ; Infill line start
G1 X128.80 Y119.60 E237.6320 ; Infill line end
G1 X129.20 Y100.00 E238.4160 ; Infill line start
G1 X129.20 Y119.60 E239.2000 ; Infill line end
; Layer 4
G1 Z0.80 F300 ; Move to layer height
G1 X110.00 Y100.00 F1500 ; Move to start
G1 X119.70 Y100.00 E239.5880 F1500 ; Draw square side
G1 X119.70 Y109.70 E239.9760 F1500 ; Draw square side
G1 X110.00 Y109.70 E240.3640 F1500 ; Draw square side
G1 X110.00 Y100.00 E240.7520 F1500 ; Draw square side
G1 X110.00 Y100.00 E241.5280 ; Infill line start
G1 X110.00 Y119.40 E242.3040 ; Infill line end
G1 X110.40 Y100.00 E243.0800 ; Infill line start
G1 X110.40 Y119.40 E243.8560 ; Infill line end
G1 X110.80 Y100.00 E244.6320 ; Infill line start
G1 X110.80 Y119.40 E245.4080 ; Infill line end
G1 X111.20 Y100.00 E246.1840 ; Infill line start
G1 X111.20 Y119.40 E246.9600 ; Infill line end
G1 X111.60 Y100.00 E247.7360 ; Infill line start
G1 X111.60 Y119.40 E248.5120 ; Infill line end
G1 X112.00 Y100.00 E249.2880 ; Infill line start
G1 X112.00 Y119.40 E250.0640 ; Infill line end
G1 X112.40 Y100.00 E250.8400 ; Infill line start
G1 X112.40 Y119.40 E251.6160 ; Infill line end
G1 X112.80 Y100.00 E252.3920 ; Infill line start
G1 X112.80 Y119.40 E253.1680 ; Infill line end
G1 X113.20 Y100.00 E253.9440 ; Infill line start
G1 X113.20 Y119.40 E254.7200 ; Infill line end
G1 X113.60 Y100.00 E255.4960 ; Infill line start
G1 X113.60 Y119.40 E256.2720 ; Infill line end
G1 X114.00 Y100.00 E257.0480 ; Infill line start
G1 X114.00 Y119.40 E257.8240 ; Infill line end
G1 X114.40 Y100.00 E258.6000 ; Infill line start
G1 X114.40 Y119.40 E259.3760 ; Infill line end
G1 X114.80 Y100.00 E260.1520 ; Infill line start
G1 X114.80 Y119.40 E260.9280 ; Infill line end
G1 X115.20 Y100.00 E261.7040 ; Infill line start
G1 X115.20 Y119.40 E262.4800 ; Infill line end
G1 X115.60 Y100.00 E263.2560 ; Infill line start
G1 X115.60 Y119.40 E264.0320 ; Infill line end
G1 X116.00 Y100.00 E264.8080 ; Infill line start
G1 X116.00 Y119.40 E265.5840 ; Infill line end
G1 X116.40 Y100.00 E266.3600 ; Infill line start
G1 X116.40 Y119.40 E267.1360 ; Infill line end
G1 X116.80 Y100.00 E267.9120 ; Infill line start
G1 X116.80 Y119.40 E268.6880 ; Infill line end
G1 X117.20 Y100.00 E269.4640 ; Infill line start
G1 X117.20 Y119.40 E270.2400 ; Infill line end
G1 X117.60 Y100.00 E271.0160 ; Infill line start
G1 X117.60 Y119.40 E271.7920 ; Infill line end
G1 X118.00 Y100.00 E272.5680 ; Infill line start
G1 X118.00 Y119.40 E273.3440 ; Infill line end
G1 X118.40 Y100.00 E274.1200 ; Infill line start
G1 X118.40 Y119.40 E274.8960 ; Infill line end
G1 X118.80 Y100.00 E275.6720 ; Infill line start
G1 X118.80 Y119.40 E276.4480 ; Infill line end
G1 X119.20 Y100.00 E277.2240 ; Infill line start
G1 X119.20 Y119.40 E278.0000 ; Infill line end
G1 X119.60 Y100.00 E278.7760 ; Infill line start
G1 X119.60 Y119.40 E279.5520 ; Infill line end
G1 X120.00 Y100.00 E280.3280 ; Infill line start
G1 X120.00 Y119.40 E281.1040 ; Infill line end
G1 X120.40 Y100.00 E281.8800 ; Infill line start
G1 X120.40 Y119.40 E282.6560 ; Infill line end
G1 X120.80 Y100.00 E283.4320 ; Infill line start
G1 X120.80 Y119.40 E284.2080 ; Infill line end
G1 X121.20 Y100.00 E284.9840 ; Infill line start
G1 X121.20 Y119.40 E285.7600 ; Infill line end
G1 X121.60 Y100.00 E286.5360 ; Infill line start
G1 X121.60 Y119.40 E287.3120 ; Infill line end
G1 X122.00 Y100.00 E288.0880 ; Infill line start
G1 X122.00 Y119.40 E288.8640 ; Infill line end
G1 X122.40 Y100.00 E289.6400 ; Infill line start
G1 X122.40 Y119.40 E290.4160 ; Infill line end
G1 X122.80 Y100.00 E291.1920 ; Infill line start
G1 X122.80 Y119.40 E291.9680 ; Infill line end
G1 X123.20 Y100.00 E292.7440 ; Infill line start
G1 X123.20 Y119.40 E293.5200 ; Infill line end
G1 X123.60 Y100.00 E294.2960 ; Infill line start
G1 X123.60 Y119.40 E295.0720 ; Infill line end
G1 X124.00 Y100.00 E295.8480 ; Infill line start
G1 X124.00 Y119.40 E296.6240 ; Infill line end
G1 X124.40 Y100.00 E297.4000 ; Infill line start
G1 X124.40 Y119.40 E298.1760 ; Infill line end
G1 X124.80 Y100.00 E298.9520 ; Infill line start
G1 X124.80 Y119.40 E299.7280 ; Infill line end
G1 X125.20 Y100.00 E300.5040 ; Infill line start
G1 X125.20 Y119.40 E301.2800 ; Infill line end
G1 X125.60 Y100.00 E302.0560 ; Infill line start
G1 X125.60 Y119.40 E302.8320 ; Infill line end
G1 X126.00 Y100.00 E303.6080 ; Infill line start
G1 X126.00 Y119.40 E304.3840 ; Infill line end
G1 X126.40 Y100.00 E305.1600 ; Infill line start
G1 X126.40 Y119.40 E305.9360 ; Infill line end
G1 X126.80 Y100.00 E306.7120 ; Infill line start
G1 X126.80 Y119.40 E307.4880 ; Infill line end
G1 X127.20 Y100.00 E308.2640 ; Infill line start
G1 X127.20 Y119.40 E309.0400 ; Infill line end
G1 X127.60 Y100.00 E309.8160 ; Infill line start
G1 X127.60 Y119.40 E310.5920 ; Infill line end
G1 X128.00 Y100.00 E311.3680 ; Infill line start
G1 X128.00 Y119.40 E312.1440 ; Infill line end
G1 X128.40 Y100.00 E312.9200 ; Infill line start
G1 X128.40 Y119.40 E313.6960 ; Infill line end
G1 X128.80 Y100.00 E314.4720 ; Infill line start
G1 X128.80 Y119.40 E315.2480 ; Infill line end
; Layer 5
G1 Z1.00 F300 ; Move to layer height
G1 X110.00 Y100.00 F1500 ; Move to start
G1 X119.60 Y100.00 E315.6320 F1500 ; Draw square side
G1 X119.60 Y109.60 E316.0160 F1500 ; Draw square side
G1 X110.00 Y109.60 E316.4000 F1500 ; Draw square side
G1 X110.00 Y100.00 E316.7840 F1500 ; Draw square side
G1 X110.00 Y100.00 E317.5520 ; Infill line start
G1 X110.00 Y119.20 E318.3200 ; Infill line end
G1 X110.40 Y100.00 E319.0880 ; Infill line start
G1 X110.40 Y119.20 E319.8560 ; Infill line end
G1 X110.80 Y100.00 E320.6240 ; Infill line start
G1 X110.80 Y119.20 E321.3920 ; Infill line end
G1 X111.20 Y100.00 E322.1600 ; Infill line start
G1 X111.20 Y119.20 E322.9280 ; Infill line end
G1 X111.60 Y100.00 E323.6960 ; Infill line start
G1 X111.60 Y119.20 E324.4640 ; Infill line end
G1 X112.00 Y100.00 E325.2320 ; Infill line start
G1 X112.00 Y119.20 E326.0000 ; Infill line end
G1 X112.40 Y100.00 E326.7680 ; Infill line start
G1 X112.40 Y119.20 E327.5360 ; Infill line end
G1 X112.80 Y100.00 E328.3040 ; Infill line start
G1 X112.80 Y119.20 E329.0720 ; Infill line end
G1 X113.20 Y100.00 E329.8400 ; Infill line start
G1 X113.20 Y119.20 E330.6080 ; Infill line end
G1 X113.60 Y100.00 E331.3760 ; Infill line start
G1 X113.60 Y119.20 E332.1440 ; Infill line end
G1 X114.00 Y100.00 E332.9120 ; Infill line start
G1 X114.00 Y119.20 E333.6800 ; Infill line end
G1 X114.40 Y100.00 E334.4480 ; Infill line start
G1 X114.40 Y119.20 E335.2160 ; Infill line end
G1 X114.80 Y100.00 E335.9840 ; Infill line start
G1 X114.80 Y119.20 E336.7520 ; Infill line end
G1 X115.20 Y100.00 E337.5200 ; Infill line start
G1 X115.20 Y119.20 E338.2880 ; Infill line end
G1 X115.60 Y100.00 E339.0560 ; Infill line start
G1 X115.60 Y119.20 E339.8240 ; Infill line end
G1 X116.00 Y100.00 E340.5920 ; Infill line start
G1 X116.00 Y119.20 E341.3600 ; Infill line end
G1 X116.40 Y100.00 E342.1280 ; Infill line start
G1 X116.40 Y119.20 E342.8960 ; Infill line end
G1 X116.80 Y100.00 E343.6640 ; Infill line start
G1 X116.80 Y119.20 E344.4320 ; Infill line end
G1 X117.20 Y100.00 E345.2000 ; Infill line start
G1 X117.20 Y119.20 E345.9680 ; Infill line end
G1 X117.60 Y100.00 E346.7360 ; Infill line start
G1 X117.60 Y119.20 E347.5040 ; Infill line end
G1 X118.00 Y100.00 E348.2720 ; Infill line start
G1 X118.00 Y119.20 E349.0400 ; Infill line end
G1 X118.40 Y100.00 E349.8080 ; Infill line start
G1 X118.40 Y119.20 E350.5760 ; Infill line end
G1 X118.80 Y100.00 E351.3440 ; Infill line start
G1 X118.80 Y119.20 E352.1120 ; Infill line end
G1 X119.20 Y100.00 E352.8800 ; Infill line start
G1 X119.20 Y119.20 E353.6480 ; Infill line end
G1 X119.60 Y100.00 E354.4160 ; Infill line start
G1 X119.60 Y119.20 E355.1840 ; Infill line end
G1 X120.00 Y100.00 E355.9520 ; Infill line start
G1 X120.00 Y119.20 E356.7200 ; Infill line end
G1 X120.40 Y100.00 E357.4880 ; Infill line start
G1 X120.40 Y119.20 E358.2560 ; Infill line end
G1 X120.80 Y100.00 E359.0240 ; Infill line start
G1 X120.80 Y119.20 E359.7920 ; Infill line end
G1 X121.20 Y100.00 E360.5600 ; Infill line start
G1 X121.20 Y119.20 E361.3280 ; Infill line end
G1 X121.60 Y100.00 E362.0960 ; Infill line start
G1 X121.60 Y119.20 E362.8640 ; Infill line end
G1 X122.00 Y100.00 E363.6320 ; Infill line start
G1 X122.00 Y119.20 E364.4000 ; Infill line end
G1 X122.40 Y100.00 E365.1680 ; Infill line start
G1 X122.40 Y119.20 E365.9360 ; Infill line end
G1 X122.80 Y100.00 E366.7040 ; Infill line start
G1 X122.80 Y119.20 E367.4720 ; Infill line end
G1 X123.20 Y100.00 E368.2400 ; Infill line start
G1 X123.20 Y119.20 E369.0080 ; Infill line end
G1 X123.60 Y100.00 E369.7760 ; Infill line start
G1 X123.60 Y119.20 E370.5440 ; Infill line end
G1 X124.00 Y100.00 E371.3120 ; Infill line start
G1 X124.00 Y119.20 E372.0800 ; Infill line end
G1 X124.40 Y100.00 E372.8480 ; Infill line start
G1 X124.40 Y119.20 E373.6160 ; Infill line end
G1 X124.80 Y100.00 E374.3840 ; Infill line start
G1 X124.80 Y119.20 E375.1520 ; Infill line end
G1 X125.20 Y100.00 E375.9200 ; Infill line start
G1 X125.20 Y119.20 E376.6880 ; Infill line end
G1 X125.60 Y100.00 E377.4560 ; Infill line start
G1 X125.60 Y119.20 E378.2240 ; Infill line end
G1 X126.00 Y100.00 E378.9920 ; Infill line start
G1 X126.00 Y119.20 E379.7600 ; Infill line end
G1 X126.40 Y100.00 E380.5280 ; Infill line start
G1 X126.40 Y119.20 E381.2960 ; Infill line end
G1 X126.80 Y100.00 E382.0640 ; Infill line start
G1 X126.80 Y119.20 E382.8320 ; Infill line end
G1 X127.20 Y100.00 E383.6000 ; Infill line start
G1 X127.20 Y119.20 E384.3680 ; Infill line end
G1 X127.60 Y100.00 E385.1360 ; Infill line start
G1 X127.60 Y119.20 E385.9040 ; Infill line end
G1 X128.00 Y100.00 E386.6720 ; Infill line start
G1 X128.00 Y119.20 E387.4400 ; Infill line end
G1 X128.40 Y100.00 E388.2080 ; Infill line start
G1 X128.40 Y119.20 E388.9760 ; Infill line end
; Layer 6
G1 Z1.20 F300 ; Move to layer height
G1 X110.00 Y100.00 F1500 ; Move to start
G1 X119.50 Y100.00 E389.3560 F1500 ; Draw square side
G1 X119.50 Y109.50 E389.7360 F1500 ; Draw square side
G1 X110.00 Y109.50 E390.1160 F1500 ; Draw square side
G1 X110.00 Y100.00 E390.4960 F1500 ; Draw square side
G1 X110.00 Y100.00 E391.2560 ; Infill line start
G1 X110.00 Y119.00 E392.0160 ; Infill line end
G1 X110.40 Y100.00 E392.7760 ; Infill line start
G1 X110.40 Y119.00 E393.5360 ; Infill line end
G1 X110.80 Y100.00 E394.2960 ; Infill line start
G1 X110.80 Y119.00 E395.0560 ; Infill line end
G1 X111.20 Y100.00 E395.8160 ; Infill line start
G1 X111.20 Y119.00 E396.5760 ; Infill line end
G1 X111.60 Y100.00 E397.3360 ; Infill line start
G1 X111.60 Y119.00 E398.0960 ; Infill line end
G1 X112.00 Y100.00 E398.8560 ; Infill line start
G1 X112.00 Y119.00 E399.6160 ; Infill line end
G1 X112.40 Y100.00 E400.3760 ; Infill line start
G1 X112.40 Y119.00 E401.1360 ; Infill line end
G1 X112.80 Y100.00 E401.8960 ; Infill line start
G1 X112.80 Y119.00 E402.6560 ; Infill line end
G1 X113.20 Y100.00 E403.4160 ; Infill line start
G1 X113.20 Y119.00 E404.1760 ; Infill line end
G1 X113.60 Y100.00 E404.9360 ; Infill line start
G1 X113.60 Y119.00 E405.6960 ; Infill line end
G1 X114.00 Y100.00 E406.4560 ; Infill line start
G1 X114.00 Y119.00 E407.2160 ; Infill line end
G1 X114.40 Y100.00 E407.9760 ; Infill line start
G1 X114.40 Y119.00 E408.7360 ; Infill line end
G1 X114.80 Y100.00 E409.4960 ; Infill line start
G1 X114.80 Y119.00 E410.2560 ; Infill line end
G1 X115.20 Y100.00 E411.0160 ; Infill line start
G1 X115.20 Y119.00 E411.7760 ; Infill line end
G1 X115.60 Y100.00 E412.5360 ; Infill line start
G1 X115.60 Y119.00 E413.2960 ; Infill line end
G1 X116.00 Y100.00 E414.0560 ; Infill line start
G1 X116.00 Y119.00 E414.8160 ; Infill line end
G1 X116.40 Y100.00 E415.5760 ; Infill line start
G1 X116.40 Y119.00 E416.3360 ; Infill line end
G1 X116.80 Y100.00 E417.0960 ; Infill line start
G1 X116.80 Y119.00 E417.8560 ; Infill line end
G1 X117.20 Y100.00 E418.6160 ; Infill line start
G1 X117.20 Y119.00 E419.3760 ; Infill line end
G1 X117.60 Y100.00 E420.1360 ; Infill line start
G1 X117.60 Y119.00 E420.8960 ; Infill line end
G1 X118.00 Y100.00 E421.6560 ; Infill line start
G1 X118.00 Y119.00 E422.4160 ; Infill line end
G1 X118.40 Y100.00 E423.1760 ; Infill line start
G1 X118.40 Y119.00 E423.9360 ; Infill line end
G1 X118.80 Y100.00 E424.6960 ; Infill line start
G1 X118.80 Y119.00 E425.4560 ; Infill line end
G1 X119.20 Y100.00 E426.2160 ; Infill line start
G1 X119.20 Y119.00 E426.9760 ; Infill line end
G1 X119.60 Y100.00 E427.7360 ; Infill line start
G1 X119.60 Y119.00 E428.4960 ; Infill line end
G1 X120.00 Y100.00 E429.2560 ; Infill line start
G1 X120.00 Y119.00 E430.0160 ; Infill line end
G1 X120.40 Y100.00 E430.7760 ; Infill line start
G1 X120.40 Y119.00 E431.5360 ; Infill line end
G1 X120.80 Y100.00 E432.2960 ; Infill line start
G1 X120.80 Y119.00 E433.0560 ; Infill line end
G1 X121.20 Y100.00 E433.8160 ; Infill line start
G1 X121.20 Y119.00 E434.5760 ; Infill line end
G1 X121.60 Y100.00 E435.3360 ; Infill line start
G1 X121.60 Y119.00 E436.0960 ; Infill line end
G1 X122.00 Y100.00 E436.8560 ; Infill line start
G1 X122.00 Y119.00 E437.6160 ; Infill line end
G1 X122.40 Y100.00 E438.3760 ; Infill line start
G1 X122.40 Y119.00 E439.1360 ; Infill line end
G1 X122.80 Y100.00 E439.8960 ; Infill line start
G1 X122.80 Y119.00 E440.6560 ; Infill line end
G1 X123.20 Y100.00 E441.4160 ; Infill line start
G1 X123.20 Y119.00 E442.1760 ; Infill line end
G1 X123.60 Y100.00 E442.9360 ; Infill line start
G1 X123.60 Y119.00 E443.6960 ; Infill line end
G1 X124.00 Y100.00 E444.4560 ; Infill line start
G1 X124.00 Y119.00 E445.2160 ; Infill line end
G1 X124.40 Y100.00 E445.9760 ; Infill line start
G1 X124.40 Y119.00 E446.7360 ; Infill line end
G1 X124.80 Y100.00 E447.4960 ; Infill line start
G1 X124.80 Y119.00 E448.2560 ; Infill line end
G1 X125.20 Y100.00 E449.0160 ; Infill line start
G1 X125.20 Y119.00 E449.7760 ; Infill line end
G1 X125.60 Y100.00 E450.5360 ; Infill line start
G1 X125.60 Y119.00 E451.2960 ; Infill line end
G1 X126.00 Y100.00 E452.0560 ; Infill line start
G1 X126.00 Y119.00 E452.8160 ; Infill line end
G1 X126.40 Y100.00 E453.5760 ; Infill line start
G1 X126.40 Y119.00 E454.3360 ; Infill line end
G1 X126.80 Y100.00 E455.0960 ; Infill line start
G1 X126.80 Y119.00 E455.8560 ; Infill line end
G1 X127.20 Y100.00 E456.6160 ; Infill line start
G1 X127.20 Y119.00 E457.3760 ; Infill line end
G1 X127.60 Y100.00 E458.1360 ; Infill line start
G1 X127.60 Y119.00 E458.8960 ; Infill line end
G1 X128.00 Y100.00 E459.6560 ; Infill line start
G1 X128.00 Y119.00 E460.4160 ; Infill line end
G1 X128.40 Y100.00 E461.1760 ; Infill line start
G1 X128.40 Y119.00 E461.9360 ; Infill line end
; Layer 7
G1 Z1.40 F300 ; Move to layer height
G1 X110.00 Y100.00 F1500 ; Move to start
G1 X119.40 Y100.00 E462.3120 F1500 ; Draw square side
G1 X119.40 Y109.40 E462.6880 F1500 ; Draw square side
G1 X110.00 Y109.40 E463.0640 F1500 ; Draw square side
G1 X110.00 Y100.00 E463.4400 F1500 ; Draw square side
G1 X110.00 Y100.00 E464.1920 ; Infill line start
G1 X110.00 Y118.80 E464.9440 ; Infill line end
G1 X110.40 Y100.00 E465.6960 ; Infill line start
G1 X110.40 Y118.80 E466.4480 ; Infill line end
G1 X110.80 Y100.00 E467.2000 ; Infill line start
G1 X110.80 Y118.80 E467.9520 ; Infill line end
G1 X111.20 Y100.00 E468.7040 ; Infill line start
G1 X111.20 Y118.80 E469.4560 ; Infill line end
G1 X111.60 Y100.00 E470.2080 ; Infill line start
G1 X111.60 Y118.80 E470.9600 ; Infill line end
G1 X112.00 Y100.00 E471.7120 ; Infill line start
G1 X112.00 Y118.80 E472.4640 ; Infill line end
G1 X112.40 Y100.00 E473.2160 ; Infill line start
G1 X112.40 Y118.80 E473.9680 ; Infill line end
G1 X112.80 Y100.00 E474.7200 ; Infill line start
G1 X112.80 Y118.80 E475.4720 ; Infill line end
G1 X113.20 Y100.00 E476.2240 ; Infill line start
G1 X113.20 Y118.80 E476.9760 ; Infill line end
G1 X113.60 Y100.00 E477.7280 ; Infill line start
G1 X113.60 Y118.80 E478.4800 ; Infill line end
G1 X114.00 Y100.00 E479.2320 ; Infill line start
G1 X114.00 Y118.80 E479.9840 ; Infill line end
G1 X114.40 Y100.00 E480.7360 ; Infill line start
G1 X114.40 Y118.80 E481.4880 ; Infill line end
G1 X114.80 Y100.00 E482.2400 ; Infill line start
G1 X114.80 Y118.80 E482.9920 ; Infill line end
G1 X115.20 Y100.00 E483.7440 ; Infill line start
G1 X115.20 Y118.80 E484.4960 ; Infill line end
G1 X115.60 Y100.00 E485.2480 ; Infill line start
G1 X115.60 Y118.80 E486.0000 ; Infill line end
G1 X116.00 Y100.00 E486.7520 ; Infill line start
G1 X116.00 Y118.80 E487.5040 ; Infill line end
G1 X116.40 Y100.00 E488.2560 ; Infill line start
G1 X116.40 Y118.80 E489.0080 ; Infill line end
G1 X116.80 Y100.00 E489.7600 ; Infill line start
G1 X116.80 Y118.80 E490.5120 ; Infill line end
G1 X117.20 Y100.00 E491.2640 ; Infill line start
G1 X117.20 Y118.80 E492.0160 ; Infill line end
G1 X117.60 Y100.00 E492.7680 ; Infill line start
G1 X117.60 Y118.80 E493.5200 ; Infill line end
G1 X118.00 Y100.00 E494.2720 ; Infill line start
G1 X118.00 Y118.80 E495.0240 ; Infill line end
G1 X118.40 Y100.00 E495.7760 ; Infill line start
G1 X118.40 Y118.80 E496.5280 ; Infill line end
G1 X118.80 Y100.00 E497.2800 ; Infill line start
G1 X118.80 Y118.80 E498.0320 ; Infill line end
G1 X119.20 Y100.00 E498.7840 ; Infill line start
G1 X119.20 Y118.80 E499.5360 ; Infill line end
G1 X119.60 Y100.00 E500.2880 ; Infill line start
G1 X119.60 Y118.80 E501.0400 ; Infill line end
G1 X120.00 Y100.00 E501.7920 ; Infill line start
G1 X120.00 Y118.80 E502.5440 ; Infill line end
G1 X120.40 Y100.00 E503.2960 ; Infill line start
G1 X120.40 Y118.80 E504.0480 ; Infill line end
G1 X120.80 Y100.00 E504.8000 ; Infill line start
G1 X120.80 Y118.80 E505.5520 ; Infill line end
G1 X121.20 Y100.00 E506.3040 ; Infill line start
G1 X121.20 Y118.80 E507.0560 ; Infill line end
G1 X121.60 Y100.00 E507.8080 ; Infill line start
G1 X121.60 Y118.80 E508.5600 ; Infill line end
G1 X122.00 Y100.00 E509.3120 ; Infill line start
G1 X122.00 Y118.80 E510.0640 ; Infill line end
G1 X122.40 Y100.00 E510.8160 ; Infill line start
G1 X122.40 Y118.80 E511.5680 ; Infill line end
G1 X122.80 Y100.00 E512.3200 ; Infill line start
G1 X122.80 Y118.80 E513.0720 ; Infill line end
G1 X123.20 Y100.00 E513.8240 ; Infill line start
G1 X123.20 Y118.80 E514.5760 ; Infill line end
G1 X123.60 Y100.00 E515.3280 ; Infill line start
G1 X123.60 Y118.80 E516.0800 ; Infill line end
G1 X124.00 Y100.00 E516.8320 ; Infill line start
G1 X124.00 Y118.80 E517.5840 ; Infill line end
G1 X124.40 Y100.00 E518.3360 ; Infill line start
G1 X124.40 Y118.80 E519.0880 ; Infill line end
G1 X124.80 Y100.00 E519.8400 ; Infill line start
G1 X124.80 Y118.80 E520.5920 ; Infill line end
G1 X125.20 Y100.00 E521.3440 ; Infill line start
G1 X125.20 Y118.80 E522.0960 ; Infill line end
G1 X125.60 Y100.00 E522.8480 ; Infill line start
G1 X125.60 Y118.80 E523.6000 ; Infill line end
G1 X126.00 Y100.00 E524.3520 ; Infill line start
G1 X126.00 Y118.80 E525.1040 ; Infill line end
G1 X126.40 Y100.00 E525.8560 ; Infill line start
G1 X126.40 Y118.80 E526.6080 ; Infill line end
G1 X126.80 Y100.00 E527.3600 ; Infill line start
G1 X126.80 Y118.80 E528.1120 ; Infill line end
G1 X127.20 Y100.00 E528.8640 ; Infill line start
G1 X127.20 Y118.80 E529.6160 ; Infill line end
G1 X127.60 Y100.00 E530.3680 ; Infill line start
G1 X127.60 Y118.80 E531.1200 ; Infill line end
G1 X128.00 Y100.00 E531.8720 ; Infill line start
G1 X128.00 Y118.80 E532.6240 ; Infill line end
; Layer 8
G1 Z1.60 F300 ; Move to layer height
G1 X110.00 Y100.00 F1500 ; Move to start
G1 X119.30 Y100.00 E532.9960 F1500 ; Draw square side
G1 X119.30 Y109.30 E533.3680 F1500 ; Draw square side
G1 X110.00 Y109.30 E533.7400 F1500 ; Draw square side
G1 X110.00 Y100.00 E534.1120 F1500 ; Draw square side
G1 X110.00 Y100.00 E534.8560 ; Infill line start
G1 X110.00 Y118.60 E535.6000 ; Infill line end
G1 X110.40 Y100.00 E536.3440 ; Infill line start
G1 X110.40 Y118.60 E537.0880 ; Infill line end
G1 X110.80 Y100.00 E537.8320 ; Infill line start
G1 X110.80 Y118.60 E538.5760 ; Infill line end
G1 X111.20 Y100.00 E539.3200 ; Infill line start
G1 X111.20 Y118.60 E540.0640 ; Infill line end
G1 X111.60 Y100.00 E540.8080 ; Infill line start
G1 X111.60 Y118.60 E541.5520 ; Infill line end
G1 X112.00 Y100.00 E542.2960 ; Infill line start
G1 X112.00 Y118.60 E543.0400 ; Infill line end
G1 X112.40 Y100.00 E543.7840 ; Infill line start
G1 X112.40 Y118.60 E544.5280 ; Infill line end
G1 X112.80 Y100.00 E545.2720 ; Infill line start
G1 X112.80 Y118.60 E546.0160 ; Infill line end
G1 X113.20 Y100.00 E546.7600 ; Infill line start
G1 X113.20 Y118.60 E547.5040 ; Infill line end
G1 X113.60 Y100.00 E548.2480 ; Infill line start
G1 X113.60 Y118.60 E548.9920 ; Infill line end
G1 X114.00 Y100.00 E549.7360 ; Infill line start
G1 X114.00 Y118.60 E550.4800 ; Infill line end
G1 X114.40 Y100.00 E551.2240 ; Infill line start
G1 X114.40 Y118.60 E551.9680 ; Infill line end
G1 X114.80 Y100.00 E552.7120 ; Infill line start
G1 X114.80 Y118.60 E553.4560 ; Infill line end
G1 X115.20 Y100.00 E554.2000 ; Infill line start
G1 X115.20 Y118.60 E554.9440 ; Infill line end
G1 X115.60 Y100.00 E555.6880 ; Infill line start
G1 X115.60 Y118.60 E556.4320 ; Infill line end
G1 X116.00 Y100.00 E557.1760 ; Infill line start
G1 X116.00 Y118.60 E557.9200 ; Infill line end
G1 X116.40 Y100.00 E558.6640 ; Infill line start
G1 X116.40 Y118.60 E559.4080 ; Infill line end
G1 X116.80 Y100.00 E560.1520 ; Infill line start
G1 X116.80 Y118.60 E560.8960 ; Infill line end
G1 X117.20 Y100.00 E561.6400 ; Infill line start
G1 X117.20 Y118.60 E562.3840 ; Infill line end
G1 X117.60 Y100.00 E563.1280 ; Infill line start
G1 X117.60 Y118.60 E563.8720 ; Infill line end
G1 X118.00 Y100.00 E564.6160 ; Infill line start
G1 X118.00 Y118.60 E565.3600 ; Infill line end
G1 X118.40 Y100.00 E566.1040 ; Infill line start
G1 X118.40 Y118.60 E566.8480 ; Infill line end
G1 X118.80 Y100.00 E567.5920 ; Infill line start
G1 X118.80 Y118.60 E568.3360 ; Infill line end
G1 X119.20 Y100.00 E569.0800 ; Infill line start
G1 X119.20 Y118.60 E569.8240 ; Infill line end
G1 X119.60 Y100.00 E570.5680 ; Infill line start
G1 X119.60 Y118.60 E571.3120 ; Infill line end
G1 X120.00 Y100.00 E572.0560 ; Infill line start
G1 X120.00 Y118.60 E572.8000 ; Infill line end
G1 X120.40 Y100.00 E573.5440 ; Infill line start
G1 X120.40 Y118.60 E574.2880 ; Infill line end
G1 X120.80 Y100.00 E575.0320 ; Infill line start
G1 X120.80 Y118.60 E575.7760 ; Infill line end
G1 X121.20 Y100.00 E576.5200 ; Infill line start
G1 X121.20 Y118.60 E577.2640 ; Infill line end
G1 X121.60 Y100.00 E578.0080 ; Infill line start
G1 X121.60 Y118.60 E578.7520 ; Infill line end
G1 X122.00 Y100.00 E579.4960 ; Infill line start
G1 X122.00 Y118.60 E580.2400 ; Infill line end
G1 X122.40 Y100.00 E580.9840 ; Infill line start
G1 X122.40 Y118.60 E581.7280 ; Infill line end
G1 X122.80 Y100.00 E582.4720 ; Infill line start
G1 X122.80 Y118.60 E583.2160 ; Infill line end
G1 X123.20 Y100.00 E583.9600 ; Infill line start
G1 X123.20 Y118.60 E584.7040 ; Infill line end
G1 X123.60 Y100.00 E585.4480 ; Infill line start
G1 X123.60 Y118.60 E586.1920 ; Infill line end
G1 X124.00 Y100.00 E586.9360 ; Infill line start
G1 X124.00 Y118.60 E587.6800 ; Infill line end
G1 X124.40 Y100.00 E588.4240 ; Infill line start
G1 X124.40 Y118.60 E589.1680 ; Infill line end
G1 X124.80 Y100.00 E589.9120 ; Infill line start
G1 X124.80 Y118.60 E590.6560 ; Infill line end
G1 X125.20 Y100.00 E591.4000 ; Infill line start
G1 X125.20 Y118.60 E592.1440 ; Infill line end
G1 X125.60 Y100.00 E592.8880 ; Infill line start
G1 X125.60 Y118.60 E593.6320 ; Infill line end
G1 X126.00 Y100.00 E594.3760 ; Infill line start
G1 X126.00 Y118.60 E595.1200 ; Infill line end
G1 X126.40 Y100.00 E595.8640 ; Infill line start
G1 X126.40 Y118.60 E596.6080 ; Infill line end
G1 X126.80 Y100.00 E597.3520 ; Infill line start
G1 X126.80 Y118.60 E598.0960 ; Infill line end
G1 X127.20 Y100.00 E598.8400 ; Infill line start
G1 X127.20 Y118.60 E599.5840 ; Infill line end
G1 X127.60 Y100.00 E600.3280 ; Infill line start
G1 X127.60 Y118.60 E601.0720 ; Infill line end
G1 X128.00 Y100.00 E601.8160 ; Infill line start
G1 X128.00 Y118.60 E602.5600 ; Infill line end
; Layer 9
G1 Z1.80 F300 ; Move to layer height
G1 X110.00 Y100.00 F1500 ; Move to start
G1 X119.20 Y100.00 E602.9280 F1500 ; Draw square side
G1 X119.20 Y109.20 E603.2960 F1500 ; Draw square side
G1 X110.00 Y109.20 E603.6640 F1500 ; Draw square side
G1 X110.00 Y100.00 E604.0320 F1500 ; Draw square side
G1 X110.00 Y100.00 E604.7680 ; Infill line start
G1 X110.00 Y118.40 E605.5040 ; Infill line end
G1 X110.40 Y100.00 E606.2400 ; Infill line start
G1 X110.40 Y118.40 E606.9760 ; Infill line end
G1 X110.80 Y100.00 E607.7120 ; Infill line start
G1 X110.80 Y118.40 E608.4480 ; Infill line end
G1 X111.20 Y100.00 E609.1840 ; Infill line start
G1 X111.20 Y118.40 E609.9200 ; Infill line end
G1 X111.60 Y100.00 E610.6560 ; Infill line start
G1 X111.60 Y118.40 E611.3920 ; Infill line end
G1 X112.00 Y100.00 E612.1280 ; Infill line start
G1 X112.00 Y118.40 E612.8640 ; Infill line end
G1 X112.40 Y100.00 E613.6000 ; Infill line start
G1 X112.40 Y118.40 E614.3360 ; Infill line end
G1 X112.80 Y100.00 E615.0720 ; Infill line start
G1 X112.80 Y118.40 E615.8080 ; Infill line end
G1 X113.20 Y100.00 E616.5440 ; Infill line start
G1 X113.20 Y118.40 E617.2800 ; Infill line end
G1 X113.60 Y100.00 E618.0160 ; Infill line start
G1 X113.60 Y118.40 E618.7520 ; Infill line end
G1 X114.00 Y100.00 E619.4880 ; Infill line start
G1 X114.00 Y118.40 E620.2240 ; Infill line end
G1 X114.40 Y100.00 E620.9600 ; Infill line start
G1 X114.40 Y118.40 E621.6960 ; Infill line end
G1 X114.80 Y100.00 E622.4320 ; Infill line start
G1 X114.80 Y118.40 E623.1680 ; Infill line end
G1 X115.20 Y100.00 E623.9040 ; Infill line start
G1 X115.20 Y118.40 E624.6400 ; Infill line end
G1 X115.60 Y100.00 E625.3760 ; Infill line start
G1 X115.60 Y118.40 E626.1120 ; Infill line end
G1 X116.00 Y100.00 E626.8480 ; Infill line start
G1 X116.00 Y118.40 E627.5840 ; Infill line end
G1 X116.40 Y100.00 E628.3200 ; Infill line start
G1 X116.40 Y118.40 E629.0560 ; Infill line end
G1 X116.80 Y100.00 E629.7920 ; Infill line start
G1 X116.80 Y118.40 E630.5280 ; Infill line end
G1 X117.20 Y100.00 E631.2640 ; Infill line start
G1 X117.20 Y118.40 E632.0000 ; Infill line end
G1 X117.60 Y100.00 E632.7360 ; Infill line start
G1 X117.60 Y118.40 E633.4720 ; Infill line end
G1 X118.00 Y100.00 E634.2080 ; Infill line start
G1 X118.00 Y118.40 E634.9440 ; Infill line end
G1 X118.40 Y100.00 E635.6800 ; Infill line start
G1 X118.40 Y118.40 E636.4160 ; Infill line end
G1 X118.80 Y100.00 E637.1520 ; Infill line start
G1 X118.80 Y118.40 E637.8880 ; Infill line end
G1 X119.20 Y100.00 E638.6240 ; Infill line start
G1 X119.20 Y118.40 E639.3600 ; Infill line end
G1 X119.60 Y100.00 E640.0960 ; Infill line start
G1 X119.60 Y118.40 E640.8320 ; Infill line end
G1 X120.00 Y100.00 E641.5680 ; Infill line start
G1 X120.00 Y118.40 E642.3040 ; Infill line end
G1 X120.40 Y100.00 E643.0400 ; Infill line start
G1 X120.40 Y118.40 E643.7760 ; Infill line end
G1 X120.80 Y100.00 E644.5120 ; Infill line start
G1 X120.80 Y118.40 E645.2480 ; Infill line end
G1 X121.20 Y100.00 E645.9840 ; Infill line start
G1 X121.20 Y118.40 E646.7200 ; Infill line end
G1 X121.60 Y100.00 E647.4560 ; Infill line start
G1 X121.60 Y118.40 E648.1920 ; Infill line end
G1 X122.00 Y100.00 E648.9280 ; Infill line start
G1 X122.00 Y118.40 E649.6640 ; Infill line end
G1 X122.40 Y100.00 E650.4000 ; Infill line start
G1 X122.40 Y118.40 E651.1360 ; Infill line end
G1 X122.80 Y100.00 E651.8720 ; Infill line start
G1 X122.80 Y118.40 E652.6080 ; Infill line end
G1 X123.20 Y100.00 E653.3440 ; Infill line start
G1 X123.20 Y118.40 E654.0800 ; Infill line end
G1 X123.60 Y100.00 E654.8160 ; Infill line start
G1 X123.60 Y118.40 E655.5520 ; Infill line end
G1 X124.00 Y100.00 E656.2880 ; Infill line start
G1 X124.00 Y118.40 E657.0240 ; Infill line end
G1 X124.40 Y100.00 E657.7600 ; Infill line start
G1 X124.40 Y118.40 E658.4960 ; Infill line end
G1 X124.80 Y100.00 E659.2320 ; Infill line start
G1 X124.80 Y118.40 E659.9680 ; Infill line end
G1 X125.20 Y100.00 E660.7040 ; Infill line start
G1 X125.20 Y118.40 E661.4400 ; Infill line end
G1 X125.60 Y100.00 E662.1760 ; Infill line start
G1 X125.60 Y118.40 E662.9120 ; Infill line end
G1 X126.00 Y100.00 E663.6480 ; Infill line start
G1 X126.00 Y118.40 E664.3840 ; Infill line end
G1 X126.40 Y100.00 E665.1200 ; Infill line start
G1 X126.40 Y118.40 E665.8560 ; Infill line end
G1 X126.80 Y100.00 E666.5920 ; Infill line start
G1 X126.80 Y118.40 E667.3280 ; Infill line end
G1 X127.20 Y100.00 E668.0640 ; Infill line start
G1 X127.20 Y118.40 E668.8000 ; Infill line end
G1 X127.60 Y100.00 E669.5360 ; Infill line start
G1 X127.60 Y118.40 E670.2720 ; Infill line end
G1 X128.00 Y100.00 E671.0080 ; Infill line start
G1 X128.00 Y118.40 E671.7440 ; Infill line end
; Layer 10
G1 Z2.00 F300 ; Move to layer height
G1 X110.00 Y100.00 F1500 ; Move to start
G1 X119.10 Y100.00 E672.1080 F1500 ; Draw square side
G1 X119.10 Y109.10 E672.4720 F1500 ; Draw square side
G1 X110.00 Y109.10 E672.8360 F1500 ; Draw square side
G1 X110.00 Y100.00 E673.2000 F1500 ; Draw square side
G1 X110.00 Y100.00 E673.9280 ; Infill line start
G1 X110.00 Y118.20 E674.6560 ; Infill line end
G1 X110.40 Y100.00 E675.3840 ; Infill line start
G1 X110.40 Y118.20 E676.1120 ; Infill line end
G1 X110.80 Y100.00 E676.8400 ; Infill line start
G1 X110.80 Y118.20 E677.5680 ; Infill line end
G1 X111.20 Y100.00 E678.2960 ; Infill line start
G1 X111.20 Y118.20 E679.0240 ; Infill line end
G1 X111.60 Y100.00 E679.7520 ; Infill line start
G1 X111.60 Y118.20 E680.4800 ; Infill line end
G1 X112.00 Y100.00 E681.2080 ; Infill line start
G1 X112.00 Y118.20 E681.9360 ; Infill line end
G1 X112.40 Y100.00 E682.6640 ; Infill line start
G1 X112.40 Y118.20 E683.3920 ; Infill line end
G1 X112.80 Y100.00 E684.1200 ; Infill line start
G1 X112.80 Y118.20 E684.8480 ; Infill line end
G1 X113.20 Y100.00 E685.5760 ; Infill line start
G1 X113.20 Y118.20 E686.3040 ; Infill line end
G1 X113.60 Y100.00 E687.0320 ; Infill line start
G1 X113.60 Y118.20 E687.7600 ; Infill line end
G1 X114.00 Y100.00 E688.4880 ; Infill line start
G1 X114.00 Y118.20 E689.2160 ; Infill line end
G1 X114.40 Y100.00 E689.9440 ; Infill line start
G1 X114.40 Y118.20 E690.6720 ; Infill line end
G1 X114.80 Y100.00 E691.4000 ; Infill line start
G1 X114.80 Y118.20 E692.1280 ; Infill line end
G1 X115.20 Y100.00 E692.8560 ; Infill line start
G1 X115.20 Y118.20 E693.5840 ; Infill line end
G1 X115.60 Y100.00 E694.3120 ; Infill line start
G1 X115.60 Y118.20 E695.0400 ; Infill line end
G1 X116.00 Y100.00 E695.7680 ; Infill line start
G1 X116.00 Y118.20 E696.4960 ; Infill line end
G1 X116.40 Y100.00 E697.2240 ; Infill line start
G1 X116.40 Y118.20 E697.9520 ; Infill line end
G1 X116.80 Y100.00 E698.6800 ; Infill line start
G1 X116.80 Y118.20 E699.4080 ; Infill line end
G1 X117.20 Y100.00 E700.1360 ; Infill line start
G1 X117.20 Y118.20 E700.8640 ; Infill line end
G1 X117.60 Y100.00 E701.5920 ; Infill line start
G1 X117.60 Y118.20 E702.3200 ; Infill line end
G1 X118.00 Y100.00 E703.0480 ; Infill line start
G1 X118.00 Y118.20 E703.7760 ; Infill line end
G1 X118.40 Y100.00 E704.5040 ; Infill line start
G1 X118.40 Y118.20 E705.2320 ; Infill line end
G1 X118.80 Y100.00 E705.9600 ; Infill line start
G1 X118.80 Y118.20 E706.6880 ; Infill line end
G1 X119.20 Y100.00 E707.4160 ; Infill line start
G1 X119.20 Y118.20 E708.1440 ; Infill line end
G1 X119.60 Y100.00 E708.8720 ; Infill line start
G1 X119.60 Y118.20 E709.6000 ; Infill line end
G1 X120.00 Y100.00 E710.3280 ; Infill line start
G1 X120.00 Y118.20 E711.0560 ; Infill line end
G1 X120.40 Y100.00 E711.7840 ; Infill line start
G1 X120.40 Y118.20 E712.5120 ; Infill line end
G1 X120.80 Y100.00 E713.2400 ; Infill line start
G1 X120.80 Y118.20 E713.9680 ; Infill line end
G1 X121.20 Y100.00 E714.6960 ; Infill line start
G1 X121.20 Y118.20 E715.4240 ; Infill line end
G1 X121.60 Y100.00 E716.1520 ; Infill line start
G1 X121.60 Y118.20 E716.8800 ; Infill line end
G1 X122.00 Y100.00 E717.6080 ; Infill line start
G1 X122.00 Y118.20 E718.3360 ; Infill line end
G1 X122.40 Y100.00 E719.0640 ; Infill line start
G1 X122.40 Y118.20 E719.7920 ; Infill line end
G1 X122.80 Y100.00 E720.5200 ; Infill line start
G1 X122.80 Y118.20 E721.2480 ; Infill line end
G1 X123.20 Y100.00 E721.9760 ; Infill line start
G1 X123.20 Y118.20 E722.7040 ; Infill line end
G1 X123.60 Y100.00 E723.4320 ; Infill line start
G1 X123.60 Y118.20 E724.1600 ; Infill line end
G1 X124.00 Y100.00 E724.8880 ; Infill line start
G1 X124.00 Y118.20 E725.6160 ; Infill line end
G1 X124.40 Y100.00 E726.3440 ; Infill line start
G1 X124.40 Y118.20 E727.0720 ; Infill line end
G1 X124.80 Y100.00 E727.8000 ; Infill line start
G1 X124.80 Y118.20 E728.5280 ; Infill line end
G1 X125.20 Y100.00 E729.2560 ; Infill line start
G1 X125.20 Y118.20 E729.9840 ; Infill line end
G1 X125.60 Y100.00 E730.7120 ; Infill line start
G1 X125.60 Y118.20 E731.4400 ; Infill line end
G1 X126.00 Y100.00 E732.1680 ; Infill line start
G1 X126.00 Y118.20 E732.8960 ; Infill line end
G1 X126.40 Y100.00 E733.6240 ; Infill line start
G1 X126.40 Y118.20 E734.3520 ; Infill line end
G1 X126.80 Y100.00 E735.0800 ; Infill line start
G1 X126.80 Y118.20 E735.8080 ; Infill line end
G1 X127.20 Y100.00 E736.5360 ; Infill line start
G1 X127.20 Y118.20 E737.2640 ; Infill line end
G1 X127.60 Y100.00 E737.9920 ; Infill line start
G1 X127.60 Y118.20 E738.7200 ; Infill line end
; Layer 11
G1 Z2.20 F300 ; Move to layer height
G1 X110.00 Y100.00 F1500 ; Move to start
G1 X119.00 Y100.00 E739.0800 F1500 ; Draw square side
G1 X119.00 Y109.00 E739.4400 F1500 ; Draw square side
G1 X110.00 Y109.00 E739.8000 F1500 ; Draw square side
G1 X110.00 Y100.00 E740.1600 F1500 ; Draw square side
G1 X110.00 Y100.00 E740.8800 ; Infill line start
G1 X110.00 Y118.00 E741.6000 ; Infill line end
G1 X110.40 Y100.00 E742.3200 ; Infill line start
G1 X110.40 Y118.00 E743.0400 ; Infill line end
G1 X110.80 Y100.00 E743.7600 ; Infill line start
G1 X110.80 Y118.00 E744.4800 ; Infill line end
G1 X111.20 Y100.00 E745.2000 ; Infill line start
G1 X111.20 Y118.00 E745.9200 ; Infill line end
G1 X111.60 Y100.00 E746.6400 ; Infill line start
G1 X111.60 Y118.00 E747.3600 ; Infill line end
G1 X112.00 Y100.00 E748.0800 ; Infill line start
G1 X112.00 Y118.00 E748.8000 ; Infill line end
G1 X112.40 Y100.00 E749.5200 ; Infill line start
G1 X112.40 Y118.00 E750.2400 ; Infill line end
G1 X112.80 Y100.00 E750.9600 ; Infill line start
G1 X112.80 Y118.00 E751.6800 ; Infill line end
G1 X113.20 Y100.00 E752.4000 ; Infill line start
G1 X113.20 Y118.00 E753.1200 ; Infill line end
G1 X113.60 Y100.00 E753.8400 ; Infill line start
G1 X113.60 Y118.00 E754.5600 ; Infill line end
G1 X114.00 Y100.00 E755.2800 ; Infill line start
G1 X114.00 Y118.00 E756.0000 ; Infill line end
G1 X114.40 Y100.00 E756.7200 ; Infill line start
G1 X114.40 Y118.00 E757.4400 ; Infill line end
G1 X114.80 Y100.00 E758.1600 ; Infill line start
G1 X114.80 Y118.00 E758.8800 ; Infill line end
G1 X115.20 Y100.00 E759.6000 ; Infill line start
G1 X115.20 Y118.00 E760.3200 ; Infill line end
G1 X115.60 Y100.00 E761.0400 ; Infill line start
G1 X115.60 Y118.00 E761.7600 ; Infill line end
G1 X116.00 Y100.00 E762.4800 ; Infill line start
G1 X116.00 Y118.00 E763.2000 ; Infill line end
G1 X116.40 Y100.00 E763.9200 ; Infill line start
G1 X116.40 Y118.00 E764.6400 ; Infill line end
G1 X116.80 Y100.00 E765.3600 ; Infill line start
G1 X116.80 Y118.00 E766.0800 ; Infill line end
G1 X117.20 Y100.00 E766.8000 ; Infill line start
G1 X117.20 Y118.00 E767.5200 ; Infill line end
G1 X117.60 Y100.00 E768.2400 ; Infill line start
G1 X117.60 Y118.00 E768.9600 ; Infill line end
G1 X118.00 Y100.00 E769.6800 ; Infill line start
G1 X118.00 Y118.00 E770.4000 ; Infill line end
G1 X118.40 Y100.00 E771.1200 ; Infill line start
G1 X118.40 Y118.00 E771.8400 ; Infill line end
G1 X118.80 Y100.00 E772.5600 ; Infill line start
G1 X118.80 Y118.00 E773.2800 ; Infill line end
G1 X119.20 Y100.00 E774.0000 ; Infill line start
G1 X119.20 Y118.00 E774.7200 ; Infill line end
G1 X119.60 Y100.00 E775.4400 ; Infill line start
G1 X119.60 Y118.00 E776.1600 ; Infill line end
G1 X120.00 Y100.00 E776.8800 ; Infill line start
G1 X120.00 Y118.00 E777.6000 ; Infill line end
G1 X120.40 Y100.00 E778.3200 ; Infill line start
G1 X120.40 Y118.00 E779.0400 ; Infill line end
G1 X120.80 Y100.00 E779.7600 ; Infill line start
G1 X120.80 Y118.00 E780.4800 ; Infill line end
G1 X121.20 Y100.00 E781.2000 ; Infill line start
G1 X121.20 Y118.00 E781.9200 ; Infill line end
G1 X121.60 Y100.00 E782.6400 ; Infill line start
G1 X121.60 Y118.00 E783.3600 ; Infill line end
G1 X122.00 Y100.00 E784.0800 ; Infill line start
G1 X122.00 Y118.00 E784.8000 ; Infill line end
G1 X122.40 Y100.00 E785.5200 ; Infill line start
G1 X122.40 Y118.00 E786.2400 ; Infill line end
G1 X122.80 Y100.00 E786.9600 ; Infill line start
G1 X122.80 Y118.00 E787.6800 ; Infill line end
G1 X123.20 Y100.00 E788.4000 ; Infill line start
G1 X123.20 Y118.00 E789.1200 ; Infill line end
G1 X123.60 Y100.00 E789.8400 ; Infill line start
G1 X123.60 Y118.00 E790.5600 ; Infill line end
G1 X124.00 Y100.00 E791.2800 ; Infill line start
G1 X124.00 Y118.00 E792.0000 ; Infill line end
G1 X124.40 Y100.00 E792.7200 ; Infill line start
G1 X124.40 Y118.00 E793.4400 ; Infill line end
G1 X124.80 Y100.00 E794.1600 ; Infill line start
G1 X124.80 Y118.00 E794.8800 ; Infill line end
G1 X125.20 Y100.00 E795.6000 ; Infill line start
G1 X125.20 Y118.00 E796.3200 ; Infill line end
G1 X125.60 Y100.00 E797.0400 ; Infill line start
G1 X125.60 Y118.00 E797.7600 ; Infill line end
G1 X126.00 Y100.00 E798.4800 ; Infill line start
G1 X126.00 Y118.00 E799.2000 ; Infill line end
G1 X126.40 Y100.00 E799.9200 ; Infill line start
G1 X126.40 Y118.00 E800.6400 ; Infill line end
G1 X126.80 Y100.00 E801.3600 ; Infill line start
G1 X126.80 Y118.00 E802.0800 ; Infill line end
G1 X127.20 Y100.00 E802.8000 ; Infill line start
G1 X127.20 Y118.00 E803.5200 ; Infill line end
G1 X127.60 Y100.00 E804.2400 ; Infill line start
G1 X127.60 Y118.00 E804.9600 ; Infill line end
; Layer 12
G1 Z2.40 F300 ; Move to layer height
G1 X110.00 Y100.00 F1500 ; Move to start
G1 X118.90 Y100.00 E805.3160 F1500 ; Draw square side
G1 X118.90 Y108.90 E805.6720 F1500 ; Draw square side
G1 X110.00 Y108.90 E806.0280 F1500 ; Draw square side
G1 X110.00 Y100.00 E806.3840 F1500 ; Draw square side
G1 X110.00 Y100.00 E807.0960 ; Infill line start
G1 X110.00 Y117.80 E807.8080 ; Infill line end
G1 X110.40 Y100.00 E808.5200 ; Infill line start
G1 X110.40 Y117.80 E809.2320 ; Infill line end
G1 X110.80 Y100.00 E809.9440 ; Infill line start
G1 X110.80 Y117.80 E810.6560 ; Infill line end
G1 X111.20 Y100.00 E811.3680 ; Infill line start
G1 X111.20 Y117.80 E812.0800 ; Infill line end
G1 X111.60 Y100.00 E812.7920 ; Infill line start
G1 X111.60 Y117.80 E813.5040 ; Infill line end
G1 X112.00 Y100.00 E814.2160 ; Infill line start
G1 X112.00 Y117.80 E814.9280 ; Infill line end
G1 X112.40 Y100.00 E815.6400 ; Infill line start
G1 X112.40 Y117.80 E816.3520 ; Infill line end
G1 X112.80 Y100.00 E817.0640 ; Infill line start
G1 X112.80 Y117.80 E817.7760 ; Infill line end
G1 X113.20 Y100.00 E818.4880 ; Infill line start
G1 X113.20 Y117.80 E819.2000 ; Infill line end
G1 X113.60 Y100.00 E819.9120 ; Infill line start
G1 X113.60 Y117.80 E820.6240 ; Infill line end
G1 X114.00 Y100.00 E821.3360 ; Infill line start
G1 X114.00 Y117.80 E822.0480 ; Infill line end
G1 X114.40 Y100.00 E822.7600 ; Infill line start
G1 X114.40 Y117.80 E823.4720 ; Infill line end
G1 X114.80 Y100.00 E824.1840 ; Infill line start
G1 X114.80 Y117.80 E824.8960 ; Infill line end
G1 X115.20 Y100.00 E825.6080 ; Infill line start
G1 X115.20 Y117.80 E826.3200 ; Infill line end
G1 X115.60 Y100.00 E827.0320 ; Infill line start
G1 X115.60 Y117.80 E827.7440 ; Infill line end
G1 X116.00 Y100.00 E828.4560 ; Infill line start
G1 X116.00 Y117.80 E829.1680 ; Infill line end
G1 X116.40 Y100.00 E829.8800 ; Infill line start
G1 X116.40 Y117.80 E830.5920 ; Infill line end
G1 X116.80 Y100.00 E831.3040 ; Infill line start
G1 X116.80 Y117.80 E832.0160 ; Infill line end
G1 X117.20 Y100.00 E832.7280 ; Infill line start
G1 X117.20 Y117.80 E833.4400 ; Infill line end
G1 X117.60 Y100.00 E834.1520 ; Infill line start
G1 X117.60 Y117.80 E834.8640 ; Infill line end
G1 X118.00 Y100.00 E835.5760 ; Infill line start
G1 X118.00 Y117.80 E836.2880 ; Infill line end
G1 X118.40 Y100.00 E837.0000 ; Infill line start
G1 X118.40 Y117.80 E837.7120 ; Infill line end
G1 X118.80 Y100.00 E838.4240 ; Infill line start
G1 X118.80 Y117.80 E839.1360 ; Infill line end
G1 X119.20 Y100.00 E839.8480 ; Infill line start
G1 X119.20 Y117.80 E840.5600 ; Infill line end
G1 X119.60 Y100.00 E841.2720 ; Infill line start
G1 X119.60 Y117.80 E841.9840 ; Infill line end
G1 X120.00 Y100.00 E842.6960 ; Infill line start
G1 X120.00 Y117.80 E843.4080 ; Infill line end
G1 X120.40 Y100.00 E844.1200 ; Infill line start
G1 X120.40 Y117.80 E844.8320 ; Infill line end
G1 X120.80 Y100.00 E845.5440 ; Infill line start
G1 X120.80 Y117.80 E846.2560 ; Infill line end
G1 X121.20 Y100.00 E846.9680 ; Infill line start
G1 X121.20 Y117.80 E847.6800 ; Infill line end
G1 X121.60 Y100.00 E848.3920 ; Infill line start
G1 X121.60 Y117.80 E849.1040 ; Infill line end
G1 X122.00 Y100.00 E849.8160 ; Infill line start
G1 X122.00 Y117.80 E850.5280 ; Infill line end
G1 X122.40 Y100.00 E851.2400 ; Infill line start
G1 X122.40 Y117.80 E851.9520 ; Infill line end
G1 X122.80 Y100.00 E852.6640 ; Infill line start
G1 X122.80 Y117.80 E853.3760 ; Infill line end
G1 X123.20 Y100.00 E854.0880 ; Infill line start
G1 X123.20 Y117.80 E854.8000 ; Infill line end
G1 X123.60 Y100.00 E855.5120 ; Infill line start
G1 X123.60 Y117.80 E856.2240 ; Infill line end
G1 X124.00 Y100.00 E856.9360 ; Infill line start
G1 X124.00 Y117.80 E857.6480 ; Infill line end
G1 X124.40 Y100.00 E858.3600 ; Infill line start
G1 X124.40 Y117.80 E859.0720 ; Infill line end
G1 X124.80 Y100.00 E859.7840 ; Infill line start
G1 X124.80 Y117.80 E860.4960 ; Infill line end
G1 X125.20 Y100.00 E861.2080 ; Infill line start
G1 X125.20 Y117.80 E861.9200 ; Infill line end
G1 X125.60 Y100.00 E862.6320 ; Infill line start
G1 X125.60 Y117.80 E863.3440 ; Infill line end
G1 X126.00 Y100.00 E864.0560 ; Infill line start
G1 X126.00 Y117.80 E864.7680 ; Infill line end
G1 X126.40 Y100.00 E865.4800 ; Infill line start
G1 X126.40 Y117.80 E866.1920 ; Infill line end
G1 X126.80 Y100.00 E866.9040 ; Infill line start
G1 X126.80 Y117.80 E867.6160 ; Infill line end
G1 X127.20 Y100.00 E868.3280 ; Infill line start
G1 X127.20 Y117.80 E869.0400 ; Infill line end
; Layer 13
G1 Z2.60 F300 ; Move to layer height
G1 X110.00 Y100.00 F1500 ; Move to start
G1 X118.80 Y100.00 E869.3920 F1500 ; Draw square side
G1 X118.80 Y108.80 E869.7440 F1500 ; Draw square side
G1 X110.00 Y108.80 E870.0960 F1500 ; Draw square side
G1 X110.00 Y100.00 E870.4480 F1500 ; Draw square side
G1 X110.00 Y100.00 E871.1520 ; Infill line start
G1 X110.00 Y117.60 E871.8560 ; Infill line end
G1 X110.40 Y100.00 E872.5600 ; Infill line start
G1 X110.40 Y117.60 E873.2640 ; Infill line end
G1 X110.80 Y100.00 E873.9680 ; Infill line start
G1 X110.80 Y117.60 E874.6720 ; Infill line end
G1 X111.20 Y100.00 E875.3760 ; Infill line start
G1 X111.20 Y117.60 E876.0800 ; Infill line end
G1 X111.60 Y100.00 E876.7840 ; Infill line start
G1 X111.60 Y117.60 E877.4880 ; Infill line end
G1 X112.00 Y100.00 E878.1920 ; Infill line start
G1 X112.00 Y117.60 E878.8960 ; Infill line end
G1 X112.40 Y100.00 E879.6000 ; Infill line start
G1 X112.40 Y117.60 E880.3040 ; Infill line end
G1 X112.80 Y100.00 E881.0080 ; Infill line start
G1 X112.80 Y117.60 E881.7120 ; Infill line end
G1 X113.20 Y100.00 E882.4160 ; Infill line start
G1 X113.20 Y117.60 E883.1200 ; Infill line end
G1 X113.60 Y100.00 E883.8240 ; Infill line start
G1 X113.60 Y117.60 E884.5280 ; Infill line end
G1 X114.00 Y100.00 E885.2320 ; Infill line start
G1 X114.00 Y117.60 E885.9360 ; Infill line end
G1 X114.40 Y100.00 E886.6400 ; Infill line start
G1 X114.40 Y117.60 E887.3440 ; Infill line end
G1 X114.80 Y100.00 E888.0480 ; Infill line start
G1 X114.80 Y117.60 E888.7520 ; Infill line end
G1 X115.20 Y100.00 E889.4560 ; Infill line start
G1 X115.20 Y117.60 E890.1600 ; Infill line end
G1 X115.60 Y100.00 E890.8640 ; Infill line start
G1 X115.60 Y117.60 E891.5680 ; Infill line end
G1 X116.00 Y100.00 E892.2720 ; Infill line start
G1 X116.00 Y117.60 E892.9760 ; Infill line end
G1 X116.40 Y100.00 E893.6800 ; Infill line start
G1 X116.40 Y117.60 E894.3840 ; Infill line end
G1 X116.80 Y100.00 E895.0880 ; Infill line start
G1 X116.80 Y117.60 E895.7920 ; Infill line end
G1 X117.20 Y100.00 E896.4960 ; Infill line start
G1 X117.20 Y117.60 E897.2000 ; Infill line end
G1 X117.60 Y100.00 E897.9040 ; Infill line start
G1 X117.60 Y117.60 E898.6080 ; Infill line end
G1 X118.00 Y100.00 E899.3120 ; Infill line start
G1 X118.00 Y117.60 E900.0160 ; Infill line end
G1 X118.40 Y100.00 E900.7200 ; Infill line start
G1 X118.40 Y117.60 E901.4240 ; Infill line end
G1 X118.80 Y100.00 E902.1280 ; Infill line start
G1 X118.80 Y117.60 E902.8320 ; Infill line end
G1 X119.20 Y100.00 E903.5360 ; Infill line start
G1 X119.20 Y117.60 E904.2400 ; Infill line end
G1 X119.60 Y100.00 E904.9440 ; Infill line start
G1 X119.60 Y117.60 E905.6480 ; Infill line end
G1 X120.00 Y100.00 E906.3520 ; Infill line start
G1 X120.00 Y117.60 E907.0560 ; Infill line end
G1 X120.40 Y100.00 E907.7600 ; Infill line start
G1 X120.40 Y117.60 E908.4640 ; Infill line end
G1 X120.80 Y100.00 E909.1680 ; Infill line start
G1 X120.80 Y117.60 E909.8720 ; Infill line end
G1 X121.20 Y100.00 E910.5760 ; Infill line start
G1 X121.20 Y117.60 E911.2800 ; Infill line end
G1 X121.60 Y100.00 E911.9840 ; Infill line start
G1 X121.60 Y117.60 E912.6880 ; Infill line end
G1 X122.00 Y100.00 E913.3920 ; Infill line start
G1 X122.00 Y117.60 E914.0960 ; Infill line end
G1 X122.40 Y100.00 E914.8000 ; Infill line start
G1 X122.40 Y117.60 E915.5040 ; Infill line end
G1 X122.80 Y100.00 E916.2080 ; Infill line start
G1 X122.80 Y117.60 E916.9120 ; Infill line end
G1 X123.20 Y100.00 E917.6160 ; Infill line start
G1 X123.20 Y117.60 E918.3200 ; Infill line end
G1 X123.60 Y100.00 E919.0240 ; Infill line start
G1 X123.60 Y117.60 E919.7280 ; Infill line end
G1 X124.00 Y100.00 E920.4320 ; Infill line start
G1 X124.00 Y117.60 E921.1360 ; Infill line end
G1 X124.40 Y100.00 E921.8400 ; Infill line start
G1 X124.40 Y117.60 E922.5440 ; Infill line end
G1 X124.80 Y100.00 E923.2480 ; Infill line start
G1 X124.80 Y117.60 E923.9520 ; Infill line end
G1 X125.20 Y100.00 E924.6560 ; Infill line start
G1 X125.20 Y117.60 E925.3600 ; Infill line end
G1 X125.60 Y100.00 E926.0640 ; Infill line start
G1 X125.60 Y117.60 E926.7680 ; Infill line end
G1 X126.00 Y100.00 E927.4720 ; Infill line start
G1 X126.00 Y117.60 E928.1760 ; Infill line end
G1 X126.40 Y100.00 E928.8800 ; Infill line start
G1 X126.40 Y117.60 E929.5840 ; Infill line end
G1 X126.80 Y100.00 E930.2880 ; Infill line start
G1 X126.80 Y117.60 E930.9920 ; Infill line end
G1 X127.20 Y100.00 E931.6960 ; Infill line start
G1 X127.20 Y117.60 E932.4000 ; Infill line end
; Layer 14
G1 Z2.80 F300 ; Move to layer height
G1 X110.00 Y100.00 F1500 ; Move to start
G1 X118.70 Y100.00 E932.7480 F1500 ; Draw square side
G1 X118.70 Y108.70 E933.0960 F1500 ; Draw square side
G1 X110.00 Y108.70 E933.4440 F1500 ; Draw square side
G1 X110.00 Y100.00 E933.7920 F1500 ; Draw square side
G1 X110.00 Y100.00 E934.4880 ; Infill line start
G1 X110.00 Y117.40 E935.1840 ; Infill line end
G1 X110.40 Y100.00 E935.8800 ; Infill line start
G1 X110.40 Y117.40 E936.5760 ; Infill line end
G1 X110.80 Y100.00 E937.2720 ; Infill line start
G1 X110.80 Y117.40 E937.9680 ; Infill line end
G1 X111.20 Y100.00 E938.6640 ; Infill line start
G1 X111.20 Y117.40 E939.3600 ; Infill line end
G1 X111.60 Y100.00 E940.0560 ; Infill line start
G1 X111.60 Y117.40 E940.7520 ; Infill line end
G1 X112.00 Y100.00 E941.4480 ; Infill line start
G1 X112.00 Y117.40 E942.1440 ; Infill line end
G1 X112.40 Y100.00 E942.8400 ; Infill line start
G1 X112.40 Y117.40 E943.5360 ; Infill line end
G1 X112.80 Y100.00 E944.2320 ; Infill line start
G1 X112.80 Y117.40 E944.9280 ; Infill line end
G1 X113.20 Y100.00 E945.6240 ; Infill line start
G1 X113.20 Y117.40 E946.3200 ; Infill line end
G1 X113.60 Y100.00 E947.0160 ; Infill line start
G1 X113.60 Y117.40 E947.7120 ; Infill line end
G1 X114.00 Y100.00 E948.4080 ; Infill line start
G1 X114.00 Y117.40 E949.1040 ; Infill line end
G1 X114.40 Y100.00 E949.8000 ; Infill line start
G1 X114.40 Y117.40 E950.4960 ; Infill line end
G1 X114.80 Y100.00 E951.1920 ; Infill line start
G1 X114.80 Y117.40 E951.8880 ; Infill line end
G1 X115.20 Y100.00 E952.5840 ; Infill line start
G1 X115.20 Y117.40 E953.2800 ; Infill line end
G1 X115.60 Y100.00 E953.9760 ; Infill line start
G1 X115.60 Y117.40 E954.6720 ; Infill line end
G1 X116.00 Y100.00 E955.3680 ; Infill line start
G1 X116.00 Y117.40 E956.0640 ; Infill line end
G1 X116.40 Y100.00 E956.7600 ; Infill line start
G1 X116.40 Y117.40 E957.4560 ; Infill line end
G1 X116.80 Y100.00 E958.1520 ; Infill line start
G1 X116.80 Y117.40 E958.8480 ; Infill line end
G1 X117.20 Y100.00 E959.5440 ; Infill line start
G1 X117.20 Y117.40 E960.2400 ; Infill line end
G1 X117.60 Y100.00 E960.9360 ; Infill line start
G1 X117.60 Y117.40 E961.6320 ; Infill line end
G1 X118.00 Y100.00 E962.3280 ; Infill line start
G1 X118.00 Y117.40 E963.0240 ; Infill line end
G1 X118.40 Y100.00 E963.7200 ; Infill line start
G1 X118.40 Y117.40 E964.4160 ; Infill line end
G1 X118.80 Y100.00 E965.1120 ; Infill line start
G1 X118.80 Y117.40 E965.8080 ; Infill line end
G1 X119.20 Y100.00 E966.5040 ; Infill line start
G1 X119.20 Y117.40 E967.2000 ; Infill line end
G1 X119.60 Y100.00 E967.8960 ; Infill line start
G1 X119.60 Y117.40 E968.5920 ; Infill line end
G1 X120.00 Y100.00 E969.2880 ; Infill line start
G1 X120.00 Y117.40 E969.9840 ; Infill line end
G1 X120.40 Y100.00 E970.6800 ; Infill line start
G1 X120.40 Y117.40 E971.3760 ; Infill line end
G1 X120.80 Y100.00 E972.0720 ; Infill line start
G1 X120.80 Y117.40 E972.7680 ; Infill line end
G1 X121.20 Y100.00 E973.4640 ; Infill line start
G1 X121.20 Y117.40 E974.1600 ; Infill line end
G1 X121.60 Y100.00 E974.8560 ; Infill line start
G1 X121.60 Y117.40 E975.5520 ; Infill line end
G1 X122.00 Y100.00 E976.2480 ; Infill line start
G1 X122.00 Y117.40 E976.9440 ; Infill line end
G1 X122.40 Y100.00 E977.6400 ; Infill line start
G1 X122.40 Y117.40 E978.3360 ; Infill line end
G1 X122.80 Y100.00 E979.0320 ; Infill line start
G1 X122.80 Y117.40 E979.7280 ; Infill line end
G1 X123.20 Y100.00 E980.4240 ; Infill line start
G1 X123.20 Y117.40 E981.1200 ; Infill line end
G1 X123.60 Y100.00 E981.8160 ; Infill line start
G1 X123.60 Y117.40 E982.5120 ; Infill line end
G1 X124.00 Y100.00 E983.2080 ; Infill line start
G1 X124.00 Y117.40 E983.9040 ; Infill line end
G1 X124.40 Y100.00 E984.6000 ; Infill line start
G1 X124.40 Y117.40 E985.2960 ; Infill line end
G1 X124.80 Y100.00 E985.9920 ; Infill line start
G1 X124.80 Y117.40 E986.6880 ; Infill line end
G1 X125.20 Y100.00 E987.3840 ; Infill line start
G1 X125.20 Y117.40 E988.0800 ; Infill line end
G1 X125.60 Y100.00 E988.7760 ; Infill line start
G1 X125.60 Y117.40 E989.4720 ; Infill line end
G1 X126.00 Y100.00 E990.1680 ; Infill line start
G1 X126.00 Y117.40 E990.8640 ; Infill line end
G1 X126.40 Y100.00 E991.5600 ; Infill line start
G1 X126.40 Y117.40 E992.2560 ; Infill line end
G1 X126.80 Y100.00 E992.9520 ; Infill line start
G1 X126.80 Y117.40 E993.6480 ; Infill line end
; Layer 15
G1 Z3.00 F300 ; Move to layer height
G1 X110.00 Y100.00 F1500 ; Move to start
G1 X118.60 Y100.00 E993.9920 F1500 ; Draw square side
G1 X118.60 Y108.60 E994.3360 F1500 ; Draw square side
G1 X110.00 Y108.60 E994.6800 F1500 ; Draw square side
G1 X110.00 Y100.00 E995.0240 F1500 ; Draw square side
G1 X110.00 Y100.00 E995.7120 ; Infill line start
G1 X110.00 Y117.20 E996.4000 ; Infill line end
G1 X110.40 Y100.00 E997.0880 ; Infill line start
G1 X110.40 Y117.20 E997.7760 ; Infill line end
G1 X110.80 Y100.00 E998.4640 ; Infill line start
G1 X110.80 Y117.20 E999.1520 ; Infill line end
G1 X111.20 Y100.00 E999.8400 ; Infill line start
G1 X111.20 Y117.20 E1000.5280 ; Infill line end
G1 X111.60 Y100.00 E1001.2160 ; Infill line start
G1 X111.60 Y117.20 E1001.9040 ; Infill line end
G1 X112.00 Y100.00 E1002.5920 ; Infill line start
G1 X112.00 Y117.20 E1003.2800 ; Infill line end
G1 X112.40 Y100.00 E1003.9680 ; Infill line start
G1 X112.40 Y117.20 E1004.6560 ; Infill line end
G1 X112.80 Y100.00 E1005.3440 ; Infill line start
G1 X112.80 Y117.20 E1006.0320 ; Infill line end
G1 X113.20 Y100.00 E1006.7200 ; Infill line start
G1 X113.20 Y117.20 E1007.4080 ; Infill line end
G1 X113.60 Y100.00 E1008.0960 ; Infill line start
G1 X113.60 Y117.20 E1008.7840 ; Infill line end
G1 X114.00 Y100.00 E1009.4720 ; Infill line start
G1 X114.00 Y117.20 E1010.1600 ; Infill line end
G1 X114.40 Y100.00 E1010.8480 ; Infill line start
G1 X114.40 Y117.20 E1011.5360 ; Infill line end
G1 X114.80 Y100.00 E1012.2240 ; Infill line start
G1 X114.80 Y117.20 E1012.9120 ; Infill line end
G1 X115.20 Y100.00 E1013.6000 ; Infill line start
G1 X115.20 Y117.20 E1014.2880 ; Infill line end
G1 X115.60 Y100.00 E1014.9760 ; Infill line start
G1 X115.60 Y117.20 E1015.6640 ; Infill line end
G1 X116.00 Y100.00 E1016.3520 ; Infill line start
G1 X116.00 Y117.20 E1017.0400 ; Infill line end
G1 X116.40 Y100.00 E1017.7280 ; Infill line start
G1 X116.40 Y117.20 E1018.4160 ; Infill line end
G1 X116.80 Y100.00 E1019.1040 ; Infill line start
G1 X116.80 Y117.20 E1019.7920 ; Infill line end
G1 X117.20 Y100.00 E1020.4800 ; Infill line start
G1 X117.20 Y117.20 E1021.1680 ; Infill line end
G1 X117.60 Y100.00 E1021.8560 ; Infill line start
G1 X117.60 Y117.20 E1022.5440 ; Infill line end
G1 X118.00 Y100.00 E1023.2320 ; Infill line start
G1 X118.00 Y117.20 E1023.9200 ; Infill line end
G1 X118.40 Y100.00 E1024.6080 ; Infill line start
G1 X118.40 Y117.20 E1025.2960 ; Infill line end
G1 X118.80 Y100.00 E1025.9840 ; Infill line start
G1 X118.80 Y117.20 E1026.6720 ; Infill line end
G1 X119.20 Y100.00 E1027.3600 ; Infill line start
G1 X119.20 Y117.20 E1028.0480 ; Infill line end
G1 X119.60 Y100.00 E1028.7360 ; Infill line start
G1 X119.60 Y117.20 E1029.4240 ; Infill line end
G1 X120.00 Y100.00 E1030.1120 ; Infill line start
G1 X120.00 Y117.20 E1030.8000 ; Infill line end
G1 X120.40 Y100.00 E1031.4880 ; Infill line start
G1 X120.40 Y117.20 E1032.1760 ; Infill line end
G1 X120.80 Y100.00 E1032.8640 ; Infill line start
G1 X120.80 Y117.20 E1033.5520 ; Infill line end
G1 X121.20 Y100.00 E1034.2400 ; Infill line start
G1 X121.20 Y117.20 E1034.9280 ; Infill line end
G1 X121.60 Y100.00 E1035.6160 ; Infill line start
G1 X121.60 Y117.20 E1036.3040 ; Infill line end
G1 X122.00 Y100.00 E1036.9920 ; Infill line start
G1 X122.00 Y117.20 E1037.6800 ; Infill line end
G1 X122.40 Y100.00 E1038.3680 ; Infill line start
G1 X122.40 Y117.20 E1039.0560 ; Infill line end
G1 X122.80 Y100.00 E1039.7440 ; Infill line start
G1 X122.80 Y117.20 E1040.4320 ; Infill line end
G1 X123.20 Y100.00 E1041.1200 ; Infill line start
G1 X123.20 Y117.20 E1041.8080 ; Infill line end
G1 X123.60 Y100.00 E1042.4960 ; Infill line start
G1 X123.60 Y117.20 E1043.1840 ; Infill line end
G1 X124.00 Y100.00 E1043.8720 ; Infill line start
G1 X124.00 Y117.20 E1044.5600 ; Infill line end
G1 X124.40 Y100.00 E1045.2480 ; Infill line start
G1 X124.40 Y117.20 E1045.9360 ; Infill line end
G1 X124.80 Y100.00 E1046.6240 ; Infill line start
G1 X124.80 Y117.20 E1047.3120 ; Infill line end
G1 X125.20 Y100.00 E1048.0000 ; Infill line start
G1 X125.20 Y117.20 E1048.6880 ; Infill line end
G1 X125.60 Y100.00 E1049.3760 ; Infill line start
G1 X125.60 Y117.20 E1050.0640 ; Infill line end
G1 X126.00 Y100.00 E1050.7520 ; Infill line start
G1 X126.00 Y117.20 E1051.4400 ; Infill line end
G1 X126.40 Y100.00 E1052.1280 ; Infill line start
G1 X126.40 Y117.20 E1052.8160 ; Infill line end
; Layer 16
G1 Z3.20 F300 ; Move to layer height
G1 X110.00 Y100.00 F1500 ; Move to start
G1 X118.50 Y100.00 E1053.1560 F1500 ; Draw square side
G1 X118.50 Y108.50 E1053.4960 F1500 ; Draw square side
G1 X110.00 Y108.50 E1053.8360 F1500 ; Draw square side
G1 X110.00 Y100.00 E1054.1760 F1500 ; Draw square side
G1 X110.00 Y100.00 E1054.8560 ; Infill line start
G1 X110.00 Y117.00 E1055.5360 ; Infill line end
G1 X110.40 Y100.00 E1056.2160 ; Infill line start
G1 X110.40 Y117.00 E1056.8960 ; Infill line end
G1 X110.80 Y100.00 E1057.5760 ; Infill line start
G1 X110.80 Y117.00 E1058.2560 ; Infill line end
G1 X111.20 Y100.00 E1058.9360 ; Infill line start
G1 X111.20 Y117.00 E1059.6160 ; Infill line end
G1 X111.60 Y100.00 E1060.2960 ; Infill line start
G1 X111.60 Y117.00 E1060.9760 ; Infill line end
G1 X112.00 Y100.00 E1061.6560 ; Infill line start
G1 X112.00 Y117.00 E1062.3360 ; Infill line end
G1 X112.40 Y100.00 E1063.0160 ; Infill line start
G1 X112.40 Y117.00 E1063.6960 ; Infill line end
G1 X112.80 Y100.00 E1064.3760 ; Infill line start
G1 X112.80 Y117.00 E1065.0560 ; Infill line end
G1 X113.20 Y100.00 E1065.7360 ; Infill line start
G1 X113.20 Y117.00 E1066.4160 ; Infill line end
G1 X113.60 Y100.00 E1067.0960 ; Infill line start
G1 X113.60 Y117.00 E1067.7760 ; Infill line end
G1 X114.00 Y100.00 E1068.4560 ; Infill line start
G1 X114.00 Y117.00 E1069.1360 ; Infill line end
G1 X114.40 Y100.00 E1069.8160 ; Infill line start
G1 X114.40 Y117.00 E1070.4960 ; Infill line end
G1 X114.80 Y100.00 E1071.1760 ; Infill line start
G1 X114.80 Y117.00 E1071.8560 ; Infill line end
G1 X115.20 Y100.00 E1072.5360 ; Infill line start
G1 X115.20 Y117.00 E1073.2160 ; Infill line end
G1 X115.60 Y100.00 E1073.8960 ; Infill line start
G1 X115.60 Y117.00 E1074.5760 ; Infill line end
G1 X116.00 Y100.00 E1075.2560 ; Infill line start
G1 X116.00 Y117.00 E1075.9360 ; Infill line end
G1 X116.40 Y100.00 E1076.6160 ; Infill line start
G1 X116.40 Y117.00 E1077.2960 ; Infill line end
G1 X116.80 Y100.00 E1077.9760 ; Infill line start
G1 X116.80 Y117.00 E1078.6560 ; Infill line end
G1 X117.20 Y100.00 E1079.3360 ; Infill line start
G1 X117.20 Y117.00 E1080.0160 ; Infill line end
G1 X117.60 Y100.00 E1080.6960 ; Infill line start
G1 X117.60 Y117.00 E1081.3760 ; Infill line end
G1 X118.00 Y100.00 E1082.0560 ; Infill line start
G1 X118.00 Y117.00 E1082.7360 ; Infill line end
G1 X118.40 Y100.00 E1083.4160 ; Infill line start
G1 X118.40 Y117.00 E1084.0960 ; Infill line end
G1 X118.80 Y100.00 E1084.7760 ; Infill line start
G1 X118.80 Y117.00 E1085.4560 ; Infill line end
G1 X119.20 Y100.00 E1086.1360 ; Infill line start
G1 X119.20 Y117.00 E1086.8160 ; Infill line end
G1 X119.60 Y100.00 E1087.4960 ; Infill line start
G1 X119.60 Y117.00 E1088.1760 ; Infill line end
G1 X120.00 Y100.00 E1088.8560 ; Infill line start
G1 X120.00 Y117.00 E1089.5360 ; Infill line end
G1 X120.40 Y100.00 E1090.2160 ; Infill line start
G1 X120.40 Y117.00 E1090.8960 ; Infill line end
G1 X120.80 Y100.00 E1091.5760 ; Infill line start
G1 X120.80 Y117.00 E1092.2560 ; Infill line end
G1 X121.20 Y100.00 E1092.9360 ; Infill line start
G1 X121.20 Y117.00 E1093.6160 ; Infill line end
G1 X121.60 Y100.00 E1094.2960 ; Infill line start
G1 X121.60 Y117.00 E1094.9760 ; Infill line end
G1 X122.00 Y100.00 E1095.6560 ; Infill line start
G1 X122.00 Y117.00 E1096.3360 ; Infill line end
G1 X122.40 Y100.00 E1097.0160 ; Infill line start
G1 X122.40 Y117.00 E1097.6960 ; Infill line end
G1 X122.80 Y100.00 E1098.3760 ; Infill line start
G1 X122.80 Y117.00 E1099.0560 ; Infill line end
G1 X123.20 Y100.00 E1099.7360 ; Infill line start
G1 X123.20 Y117.00 E1100.4160 ; Infill line end
G1 X123.60 Y100.00 E1101.0960 ; Infill line start
G1 X123.60 Y117.00 E1101.7760 ; Infill line end
G1 X124.00 Y100.00 E1102.4560 ; Infill line start
G1 X124.00 Y117.00 E1103.1360 ; Infill line end
G1 X124.40 Y100.00 E1103.8160 ; Infill line start
G1 X124.40 Y117.00 E1104.4960 ; Infill line end
G1 X124.80 Y100.00 E1105.1760 ; Infill line start
G1 X124.80 Y117.00 E1105.8560 ; Infill line end
G1 X125.20 Y100.00 E1106.5360 ; Infill line start
G1 X125.20 Y117.00 E1107.2160 ; Infill line end
G1 X125.60 Y100.00 E1107.8960 ; Infill line start
G1 X125.60 Y117.00 E1108.5760 ; Infill line end
G1 X126.00 Y100.00 E1109.2560 ; Infill line start
G1 X126.00 Y117.00 E1109.9360 ; Infill line end
G1 X126.40 Y100.00 E1110.6160 ; Infill line start
G1 X126.40 Y117.00 E1111.2960 ; Infill line end
; Layer 17
G1 Z3.40 F300 ; Move to layer height
G1 X110.00 Y100.00 F1500 ; Move to start
G1 X118.40 Y100.00 E1111.6320 F1500 ; Draw square side
G1 X118.40 Y108.40 E1111.9680 F1500 ; Draw square side
G1 X110.00 Y108.40 E1112.3040 F1500 ; Draw square side
G1 X110.00 Y100.00 E1112.6400 F1500 ; Draw square side
G1 X110.00 Y100.00 E1113.3120 ; Infill line start
G1 X110.00 Y116.80 E1113.9840 ; Infill line end
G1 X110.40 Y100.00 E1114.6560 ; Infill line start
G1 X110.40 Y116.80 E1115.3280 ; Infill line end
G1 X110.80 Y100.00 E1116.0000 ; Infill line start
G1 X110.80 Y116.80 E1116.6720 ; Infill line end
G1 X111.20 Y100.00 E1117.3440 ; Infill line start
G1 X111.20 Y116.80 E1118.0160 ; Infill line end
G1 X111.60 Y100.00 E1118.6880 ; Infill line start
G1 X111.60 Y116.80 E1119.3600 ; Infill line end
G1 X112.00 Y100.00 E1120.0320 ; Infill line start
G1 X112.00 Y116.80 E1120.7040 ; Infill line end
G1 X112.40 Y100.00 E1121.3760 ; Infill line start
G1 X112.40 Y116.80 E1122.0480 ; Infill line end
G1 X112.80 Y100.00 E1122.7200 ; Infill line start
G1 X112.80 Y116.80 E1123.3920 ; Infill line end
G1 X113.20 Y100.00 E1124.0640 ; Infill line start
G1 X113.20 Y116.80 E1124.7360 ; Infill line end
G1 X113.60 Y100.00 E1125.4080 ; Infill line start
G1 X113.60 Y116.80 E1126.0800 ; Infill line end
G1 X114.00 Y100.00 E1126.7520 ; Infill line start
G1 X114.00 Y116.80 E1127.4240 ; Infill line end
G1 X114.40 Y100.00 E1128.0960 ; Infill line start
G1 X114.40 Y116.80 E1128.7680 ; Infill line end
G1 X114.80 Y100.00 E1129.4400 ; Infill line start
G1 X114.80 Y116.80 E1130.1120 ; Infill line end
G1 X115.20 Y100.00 E1130.7840 ; Infill line start
G1 X115.20 Y116.80 E1131.4560 ; Infill line end
G1 X115.60 Y100.00 E1132.1280 ; Infill line start
G1 X115.60 Y116.80 E1132.8000 ; Infill line end
G1 X116.00 Y100.00 E1133.4720 ; Infill line start
G1 X116.00 Y116.80 E1134.1440 ; Infill line end
G1 X116.40 Y100.00 E1134.8160 ; Infill line start
G1 X116.40 Y116.80 E1135.4880 ; Infill line end
G1 X116.80 Y100.00 E1136.1600 ; Infill line start
G1 X116.80 Y116.80 E1136.8320 ; Infill line end
G1 X117.20 Y100.00 E1137.5040 ; Infill line start
G1 X117.20 Y116.80 E1138.1760 ; Infill line end
G1 X117.60 Y100.00 E1138.8480 ; Infill line start
G1 X117.60 Y116.80 E1139.5200 ; Infill line end
G1 X118.00 Y100.00 E1140.1920 ; Infill line start
G1 X118.00 Y116.80 E1140.8640 ; Infill line end
G1 X118.40 Y100.00 E1141.5360 ; Infill line start
G1 X118.40 Y116.80 E1142.2080 ; Infill line end
G1 X118.80 Y100.00 E1142.8800 ; Infill line start
G1 X118.80 Y116.80 E1143.5520 ; Infill line end
G1 X119.20 Y100.00 E1144.2240 ; Infill line start
G1 X119.20 Y116.80 E1144.8960 ; Infill line end
G1 X119.60 Y100.00 E1145.5680 ; Infill line start
G1 X119.60 Y116.80 E1146.2400 ; Infill line end
G1 X120.00 Y100.00 E1146.9120 ; Infill line start
G1 X120.00 Y116.80 E1147.5840 ; Infill line end
G1 X120.40 Y100.00 E1148.2560 ; Infill line start
G1 X120.40 Y116.80 E1148.9280 ; Infill line end
G1 X120.80 Y100.00 E1149.6000 ; Infill line start
G1 X120.80 Y116.80 E1150.2720 ; Infill line end
G1 X121.20 Y100.00 E1150.9440 ; Infill line start
G1 X121.20 Y116.80 E1151.6160 ; Infill line end
G1 X121.60 Y100.00 E1152.2880 ; Infill line start
G1 X121.60 Y116.80 E1152.9600 ; Infill line end
G1 X122.00 Y100.00 E1153.6320 ; Infill line start
G1 X122.00 Y116.80 E1154.3040 ; Infill line end
G1 X122.40 Y100.00 E1154.9760 ; Infill line start
G1 X122.40 Y116.80 E1155.6480 ; Infill line end
G1 X122.80 Y100.00 E1156.3200 ; Infill line start
G1 X122.80 Y116.80 E1156.9920 ; Infill line end
G1 X123.20 Y100.00 E1157.6640 ; Infill line start
G1 X123.20 Y116.80 E1158.3360 ; Infill line end
G1 X123.60 Y100.00 E1159.0080 ; Infill line start
G1 X123.60 Y116.80 E1159.6800 ; Infill line end
G1 X124.00 Y100.00 E1160.3520 ; Infill line start
G1 X124.00 Y116.80 E1161.0240 ; Infill line end
G1 X124.40 Y100.00 E1161.6960 ; Infill line start
G1 X124.40 Y116.80 E1162.3680 ; Infill line end
G1 X124.80 Y100.00 E1163.0400 ; Infill line start
G1 X124.80 Y116.80 E1163.7120 ; Infill line end
G1 X125.20 Y100.00 E1164.3840 ; Infill line start
G1 X125.20 Y116.80 E1165.0560 ; Infill line end
G1 X125.60 Y100.00 E1165.7280 ; Infill line start
G1 X125.60 Y116.80 E1166.4000 ; Infill line end
G1 X126.00 Y100.00 E1167.0720 ; Infill line start
G1 X126.00 Y116.80 E1167.7440 ; Infill line end
G1 X126.40 Y100.00 E1168.4160 ; Infill line start
G1 X126.40 Y116.80 E1169.0880 ; Infill line end
; Layer 18
G1 Z3.60 F300 ; Move to layer height
G1 X110.00 Y100.00 F1500 ; Move to start
G1 X118.30 Y100.00 E1169.4200 F1500 ; Draw square side
G1 X118.30 Y108.30 E1169.7520 F1500 ; Draw square side
G1 X110.00 Y108.30 E1170.0840 F1500 ; Draw square side
G1 X110.00 Y100.00 E1170.4160 F1500 ; Draw square side
G1 X110.00 Y100.00 E1171.0800 ; Infill line start
G1 X110.00 Y116.60 E1171.7440 ; Infill line end
G1 X110.40 Y100.00 E1172.4080 ; Infill line start
G1 X110.40 Y116.60 E1173.0720 ; Infill line end
G1 X110.80 Y100.00 E1173.7360 ; Infill line start
G1 X110.80 Y116.60 E1174.4000 ; Infill line end
G1 X111.20 Y100.00 E1175.0640 ; Infill line start
G1 X111.20 Y116.60 E1175.7280 ; Infill line end
G1 X111.60 Y100.00 E1176.3920 ; Infill line start
G1 X111.60 Y116.60 E1177.0560 ; Infill line end
G1 X112.00 Y100.00 E1177.7200 ; Infill line start
G1 X112.00 Y116.60 E1178.3840 ; Infill line end
G1 X112.40 Y100.00 E1179.0480 ; Infill line start
G1 X112.40 Y116.60 E1179.7120 ; Infill line end
G1 X112.80 Y100.00 E1180.3760 ; Infill line start
G1 X112.80 Y116.60 E1181.0400 ; Infill line end
G1 X113.20 Y100.00 E1181.7040 ; Infill line start
G1 X113.20 Y116.60 E1182.3680 ; Infill line end
G1 X113.60 Y100.00 E1183.0320 ; Infill line start
G1 X113.60 Y116.60 E1183.6960 ; Infill line end
G1 X114.00 Y100.00 E1184.3600 ; Infill line start
G1 X114.00 Y116.60 E1185.0240 ; Infill line end
G1 X114.40 Y100.00 E1185.6880 ; Infill line start
G1 X114.40 Y116.60 E1186.3520 ; Infill line end
G1 X114.80 Y100.00 E1187.0160 ; Infill line start
G1 X114.80 Y116.60 E1187.6800 ; Infill line end
G1 X115.20 Y100.00 E1188.3440 ; Infill line start
G1 X115.20 Y116.60 E1189.0080 ; Infill line end
G1 X115.60 Y100.00 E1189.6720 ; Infill line start
G1 X115.60 Y116.60 E1190.3360 ; Infill line end
G1 X116.00 Y100.00 E1191.0000 ; Infill line start
G1 X116.00 Y116.60 E1191.6640 ; Infill line end
G1 X116.40 Y100.00 E1192.3280 ; Infill line start
G1 X116.40 Y116.60 E1192.9920 ; Infill line end
G1 X116.80 Y100.00 E1193.6560 ; Infill line start
G1 X116.80 Y116.60 E1194.3200 ; Infill line end
G1 X117.20 Y100.00 E1194.9840 ; Infill line start
G1 X117.20 Y116.60 E1195.6480 ; Infill line end
G1 X117.60 Y100.00 E1196.3120 ; Infill line start
G1 X117.60 Y116.60 E1196.9760 ; Infill line end
G1 X118.00 Y100.00 E1197.6400 ; Infill line start
G1 X118.00 Y116.60 E1198.3040 ; Infill line end
G1 X118.40 Y100.00 E1198.9680 ; Infill line start
G1 X118.40 Y116.60 E1199.6320 ; Infill line end
G1 X118.80 Y100.00 E1200.2960 ; Infill line start
G1 X118.80 Y116.60 E1200.9600 ; Infill line end
G1 X119.20 Y100.00 E1201.6240 ; Infill line start
G1 X119.20 Y116.60 E1202.2880 ; Infill line end
G1 X119.60 Y100.00 E1202.9520 ; Infill line start
G1 X119.60 Y116.60 E1203.6160 ; Infill line end
G1 X120.00 Y100.00 E1204.2800 ; Infill line start
G1 X120.00 Y116.60 E1204.9440 ; Infill line end
G1 X120.40 Y100.00 E1205.6080 ; Infill line start
G1 X120.40 Y116.60 E1206.2720 ; Infill line end
G1 X120.80 Y100.00 E1206.9360 ; Infill line start
G1 X120.80 Y116.60 E1207.6000 ; Infill line end
G1 X121.20 Y100.00 E1208.2640 ; Infill line start
G1 X121.20 Y116.60 E1208.9280 ; Infill line end
G1 X121.60 Y100.00 E1209.5920 ; Infill line start
G1 X121.60 Y116.60 E1210.2560 ; Infill line end
G1 X122.00 Y100.00 E1210.9200 ; Infill line start
G1 X122.00 Y116.60 E1211.5840 ; Infill line end
G1 X122.40 Y100.00 E1212.2480 ; Infill line start
G1 X122.40 Y116.60 E1212.9120 ; Infill line end
G1 X122.80 Y100.00 E1213.5760 ; Infill line start
G1 X122.80 Y116.60 E1214.2400 ; Infill line end
G1 X123.20 Y100.00 E1214.9040 ; Infill line start
G1 X123.20 Y116.60 E1215.5680 ; Infill line end
G1 X123.60 Y100.00 E1216.2320 ; Infill line start
G1 X123.60 Y116.60 E1216.8960 ; Infill line end
G1 X124.00 Y100.00 E1217.5600 ; Infill line start
G1 X124.00 Y116.60 E1218.2240 ; Infill line end
G1 X124.40 Y100.00 E1218.8880 ; Infill line start
G1 X124.40 Y116.60 E1219.5520 ; Infill line end
G1 X124.80 Y100.00 E1220.2160 ; Infill line start
G1 X124.80 Y116.60 E1220.8800 ; Infill line end
G1 X125.20 Y100.00 E1221.5440 ; Infill line start
G1 X125.20 Y116.60 E1222.2080 ; Infill line end
G1 X125.60 Y100.00 E1222.8720 ; Infill line start
G1 X125.60 Y116.60 E1223.5360 ; Infill line end
G1 X126.00 Y100.00 E1224.2000 ; Infill line start
G1 X126.00 Y116.60 E1224.8640 ; Infill line end
; Layer 19
G1 Z3.80 F300 ; Move to layer height
G1 X110.00 Y100.00 F1500 ; Move to start
G1 X118.20 Y100.00 E1225.1920 F1500 ; Draw square side
G1 X118.20 Y108.20 E1225.5200 F1500 ; Draw square side
G1 X110.00 Y108.20 E1225.8480 F1500 ; Draw square side
G1 X110.00 Y100.00 E1226.1760 F1500 ; Draw square side
G1 X110.00 Y100.00 E1226.8320 ; Infill line start
G1 X110.00 Y116.40 E1227.4880 ; Infill line end
G1 X110.40 Y100.00 E1228.1440 ; Infill line start
G1 X110.40 Y116.40 E1228.8000 ; Infill line end
G1 X110.80 Y100.00 E1229.4560 ; Infill line start
G1 X110.80 Y116.40 E1230.1120 ; Infill line end
G1 X111.20 Y100.00 E1230.7680 ; Infill line start
G1 X111.20 Y116.40 E1231.4240 ; Infill line end
G1 X111.60 Y100.00 E1232.0800 ; Infill line start
G1 X111.60 Y116.40 E1232.7360 ; Infill line end
G1 X112.00 Y100.00 E1233.3920 ; Infill line start
G1 X112.00 Y116.40 E1234.0480 ; Infill line end
G1 X112.40 Y100.00 E1234.7040 ; Infill line start
G1 X112.40 Y116.40 E1235.3600 ; Infill line end
G1 X112.80 Y100.00 E1236.0160 ; Infill line start
G1 X112.80 Y116.40 E1236.6720 ; Infill line end
G1 X113.20 Y100.00 E1237.3280 ; Infill line start
G1 X113.20 Y116.40 E1237.9840 ; Infill line end
G1 X113.60 Y100.00 E1238.6400 ; Infill line start
G1 X113.60 Y116.40 E1239.2960 ; Infill line end
G1 X114.00 Y100.00 E1239.9520 ; Infill line start
G1 X114.00 Y116.40 E1240.6080 ; Infill line end
G1 X114.40 Y100.00 E1241.2640 ; Infill line start
G1 X114.40 Y116.40 E1241.9200 ; Infill line end
G1 X114.80 Y100.00 E1242.5760 ; Infill line start
G1 X114.80 Y116.40 E1243.2320 ; Infill line end
G1 X115.20 Y100.00 E1243.8880 ; Infill line start
G1 X115.20 Y116.40 E1244.5440 ; Infill line end
G1 X115.60 Y100.00 E1245.2000 ; Infill line start
G1 X115.60 Y116.40 E1245.8560 ; Infill line end
G1 X116.00 Y100.00 E1246.5120 ; Infill line start
G1 X116.00 Y116.40 E1247.1680 ; Infill line end
G1 X116.40 Y100.00 E1247.8240 ; Infill line start
G1 X116.40 Y116.40 E1248.4800 ; Infill line end
G1 X116.80 Y100.00 E1249.1360 ; Infill line start
G1 X116.80 Y116.40 E1249.7920 ; Infill line end
G1 X117.20 Y100.00 E1250.4480 ; Infill line start
G1 X117.20 Y116.40 E1251.1040 ; Infill line end
G1 X117.60 Y100.00 E1251.7600 ; Infill line start
G1 X117.60 Y116.40 E1252.4160 ; Infill line end
G1 X118.00 Y100.00 E1253.0720 ; Infill line start
G1 X118.00 Y116.40 E1253.7280 ; Infill line end
G1 X118.40 Y100.00 E1254.3840 ; Infill line start
G1 X118.40 Y116.40 E1255.0400 ; Infill line end
G1 X118.80 Y100.00 E1255.6960 ; Infill line start
G1 X118.80 Y116.40 E1256.3520 ; Infill line end
G1 X119.20 Y100.00 E1257.0080 ; Infill line start
G1 X119.20 Y116.40 E1257.6640 ; Infill line end
G1 X119.60 Y100.00 E1258.3200 ; Infill line start
G1 X119.60 Y116.40 E1258.9760 ; Infill line end
G1 X120.00 Y100.00 E1259.6320 ; Infill line start
G1 X120.00 Y116.40 E1260.2880 ; Infill line end
G1 X120.40 Y100.00 E1260.9440 ; Infill line start
G1 X120.40 Y116.40 E1261.6000 ; Infill line end
G1 X120.80 Y100.00 E1262.2560 ; Infill line start
G1 X120.80 Y116.40 E1262.9120 ; Infill line end
G1 X121.20 Y100.00 E1263.5680 ; Infill line start
G1 X121.20 Y116.40 E1264.2240 ; Infill line end
G1 X121.60 Y100.00 E1264.8800 ; Infill line start
G1 X121.60 Y116.40 E1265.5360 ; Infill line end
G1 X122.00 Y100.00 E1266.1920 ; Infill line start
G1 X122.00 Y116.40 E1266.8480 ; Infill line end
G1 X122.40 Y100.00 E1267.5040 ; Infill line start
G1 X122.40 Y116.40 E1268.1600 ; Infill line end
G1 X122.80 Y100.00 E1268.8160 ; Infill line start
G1 X122.80 Y116.40 E1269.4720 ; Infill line end
G1 X123.20 Y100.00 E1270.1280 ; Infill line start
G1 X123.20 Y116.40 E1270.7840 ; Infill line end
G1 X123.60 Y100.00 E1271.4400 ; Infill line start
G1 X123.60 Y116.40 E1272.0960 ; Infill line end
G1 X124.00 Y100.00 E1272.7520 ; Infill line start
G1 X124.00 Y116.40 E1273.4080 ; Infill line end
G1 X124.40 Y100.00 E1274.0640 ; Infill line start
G1 X124.40 Y116.40 E1274.7200 ; Infill line end
G1 X124.80 Y100.00 E1275.3760 ; Infill line start
G1 X124.80 Y116.40 E1276.0320 ; Infill line end
G1 X125.20 Y100.00 E1276.6880 ; Infill line start
G1 X125.20 Y116.40 E1277.3440 ; Infill line end
G1 X125.60 Y100.00 E1278.0000 ; Infill line start
G1 X125.60 Y116.40 E1278.6560 ; Infill line end
G1 X126.00 Y100.00 E1279.3120 ; Infill line start
G1 X126.00 Y116.40 E1279.9680 ; Infill line end
; Layer 20
G1 Z4.00 F300 ; Move to layer height
G1 X110.00 Y100.00 F1500 ; Move to start
G1 X118.10 Y100.00 E1280.2920 F1500 ; Draw square side
G1 X118.10 Y108.10 E1280.6160 F1500 ; Draw square side
G1 X110.00 Y108.10 E1280.9400 F1500 ; Draw square side
G1 X110.00 Y100.00 E1281.2640 F1500 ; Draw square side
G1 X110.00 Y100.00 E1281.9120 ; Infill line start
G1 X110.00 Y116.20 E1282.5600 ; Infill line end
G1 X110.40 Y100.00 E1283.2080 ; Infill line start
G1 X110.40 Y116.20 E1283.8560 ; Infill line end
G1 X110.80 Y100.00 E1284.5040 ; Infill line start
G1 X110.80 Y116.20 E1285.1520 ; Infill line end
G1 X111.20 Y100.00 E1285.8000 ; Infill line start
G1 X111.20 Y116.20 E1286.4480 ; Infill line end
G1 X111.60 Y100.00 E1287.0960 ; Infill line start
G1 X111.60 Y116.20 E1287.7440 ; Infill line end
G1 X112.00 Y100.00 E1288.3920 ; Infill line start
G1 X112.00 Y116.20 E1289.0400 ; Infill line end
G1 X112.40 Y100.00 E1289.6880 ; Infill line start
G1 X112.40 Y116.20 E1290.3360 ; Infill line end
G1 X112.80 Y100.00 E1290.9840 ; Infill line start
G1 X112.80 Y116.20 E1291.6320 ; Infill line end
G1 X113.20 Y100.00 E1292.2800 ; Infill line start
G1 X113.20 Y116.20 E1292.9280 ; Infill line end
G1 X113.60 Y100.00 E1293.5760 ; Infill line start
G1 X113.60 Y116.20 E1294.2240 ; Infill line end
G1 X114.00 Y100.00 E1294.8720 ; Infill line start
G1 X114.00 Y116.20 E1295.5200 ; Infill line end
G1 X114.40 Y100.00 E1296.1680 ; Infill line start
G1 X114.40 Y116.20 E1296.8160 ; Infill line end
G1 X114.80 Y100.00 E1297.4640 ; Infill line start
G1 X114.80 Y116.20 E1298.1120 ; Infill line end
G1 X115.20 Y100.00 E1298.7600 ; Infill line start
G1 X115.20 Y116.20 E1299.4080 ; Infill line end
G1 X115.60 Y100.00 E1300.0560 ; Infill line start
G1 X115.60 Y116.20 E1300.7040 ; Infill line end
G1 X116.00 Y100.00 E1301.3520 ; Infill line start
G1 X116.00 Y116.20 E1302.0000 ; Infill line end
G1 X116.40 Y100.00 E1302.6480 ; Infill line start
G1 X116.40 Y116.20 E1303.2960 ; Infill line end
G1 X116.80 Y100.00 E1303.9440 ; Infill line start
G1 X116.80 Y116.20 E1304.5920 ; Infill line end
G1 X117.20 Y100.00 E1305.2400 ; Infill line start
G1 X117.20 Y116.20 E1305.8880 ; Infill line end
G1 X117.60 Y100.00 E1306.5360 ; Infill line start
G1 X117.60 Y116.20 E1307.1840 ; Infill line end
G1 X118.00 Y100.00 E1307.8320 ; Infill line start
G1 X118.00 Y116.20 E1308.4800 ; Infill line end
G1 X118.40 Y100.00 E1309.1280 ; Infill line start
G1 X118.40 Y116.20 E1309.7760 ; Infill line end
G1 X118.80 Y100.00 E1310.4240 ; Infill line start
G1 X118.80 Y116.20 E1311.0720 ; Infill line end
G1 X119.20 Y100.00 E1311.7200 ; Infill line start
G1 X119.20 Y116.20 E1312.3680 ; Infill line end
G1 X119.60 Y100.00 E1313.0160 ; Infill line start
G1 X119.60 Y116.20 E1313.6640 ; Infill line end
G1 X120.00 Y100.00 E1314.3120 ; Infill line start
G1 X120.00 Y116.20 E1314.9600 ; Infill line end
G1 X120.40 Y100.00 E1315.6080 ; Infill line start
G1 X120.40 Y116.20 E1316.2560 ; Infill line end
G1 X120.80 Y100.00 E1316.9040 ; Infill line start
G1 X120.80 Y116.20 E1317.5520 ; Infill line end
G1 X121.20 Y100.00 E1318.2000 ; Infill line start
G1 X121.20 Y116.20 E1318.8480 ; Infill line end
G1 X121.60 Y100.00 E1319.4960 ; Infill line start
G1 X121.60 Y116.20 E1320.1440 ; Infill line end
G1 X122.00 Y100.00 E1320.7920 ; Infill line start
G1 X122.00 Y116.20 E1321.4400 ; Infill line end
G1 X122.40 Y100.00 E1322.0880 ; Infill line start
G1 X122.40 Y116.20 E1322.7360 ; Infill line end
G1 X122.80 Y100.00 E1323.3840 ; Infill line start
G1 X122.80 Y116.20 E1324.0320 ; Infill line end
G1 X123.20 Y100.00 E1324.6800 ; Infill line start
G1 X123.20 Y116.20 E1325.3280 ; Infill line end
G1 X123.60 Y100.00 E1325.9760 ; Infill line start
G1 X123.60 Y116.20 E1326.6240 ; Infill line end
G1 X124.00 Y100.00 E1327.2720 ; Infill line start
G1 X124.00 Y116.20 E1327.9200 ; Infill line end
G1 X124.40 Y100.00 E1328.5680 ; Infill line start
G1 X124.40 Y116.20 E1329.2160 ; Infill line end
G1 X124.80 Y100.00 E1329.8640 ; Infill line start
G1 X124.80 Y116.20 E1330.5120 ; Infill line end
G1 X125.20 Y100.00 E1331.1600 ; Infill line start
G1 X125.20 Y116.20 E1331.8080 ; Infill line end
G1 X125.60 Y100.00 E1332.4560 ; Infill line start
G1 X125.60 Y116.20 E1333.1040 ; Infill line end
; Layer 21
G1 Z4.20 F300 ; Move to layer height
G1 X110.00 Y100.00 F1500 ; Move to start
G1 X118.00 Y100.00 E1333.4240 F1500 ; Draw square side
G1 X118.00 Y108.00 E1333.7440 F1500 ; Draw square side
G1 X110.00 Y108.00 E1334.0640 F1500 ; Draw square side
G1 X110.00 Y100.00 E1334.3840 F1500 ; Draw square side
G1 X110.00 Y100.00 E1335.0240 ; Infill line start
G1 X110.00 Y116.00 E1335.6640 ; Infill line end
G1 X110.40 Y100.00 E1336.3040 ; Infill line start
G1 X110.40 Y116.00 E1336.9440 ; Infill line end
G1 X110.80 Y100.00 E1337.5840 ; Infill line start
G1 X110.80 Y116.00 E1338.2240 ; Infill line end
G1 X111.20 Y100.00 E1338.8640 ; Infill line start
G1 X111.20 Y116.00 E1339.5040 ; Infill line end
G1 X111.60 Y100.00 E1340.1440 ; Infill line start
G1 X111.60 Y116.00 E1340.7840 ; Infill line end
G1 X112.00 Y100.00 E1341.4240 ; Infill line start
G1 X112.00 Y116.00 E1342.0640 ; Infill line end
G1 X112.40 Y100.00 E1342.7040 ; Infill line start
G1 X112.40 Y116.00 E1343.3440 ; Infill line end
G1 X112.80 Y100.00 E1343.9840 ; Infill line start
G1 X112.80 Y116.00 E1344.6240 ; Infill line end
G1 X113.20 Y100.00 E1345.2640 ; Infill line start
G1 X113.20 Y116.00 E1345.9040 ; Infill line end
G1 X113.60 Y100.00 E1346.5440 ; Infill line start
G1 X113.60 Y116.00 E1347.1840 ; Infill line end
G1 X114.00 Y100.00 E1347.8240 ; Infill line start
G1 X114.00 Y116.00 E1348.4640 ; Infill line end
G1 X114.40 Y100.00 E1349.1040 ; Infill line start
G1 X114.40 Y116.00 E1349.7440 ; Infill line end
G1 X114.80 Y100.00 E1350.3840 ; Infill line start
G1 X114.80 Y116.00 E1351.0240 ; Infill line end
G1 X115.20 Y100.00 E1351.6640 ; Infill line start
G1 X115.20 Y116.00 E1352.3040 ; Infill line end
G1 X115.60 Y100.00 E1352.9440 ; Infill line start
G1 X115.60 Y116.00 E1353.5840 ; Infill line end
G1 X116.00 Y100.00 E1354.2240 ; Infill line start
G1 X116.00 Y116.00 E1354.8640 ; Infill line end
G1 X116.40 Y100.00 E1355.5040 ; Infill line start
G1 X116.40 Y116.00 E1356.1440 ; Infill line end
G1 X116.80 Y100.00 E1356.7840 ; Infill line start
G1 X116.80 Y116.00 E1357.4240 ; Infill line end
G1 X117.20 Y100.00 E1358.0640 ; Infill line start
G1 X117.20 Y116.00 E1358.7040 ; Infill line end
G1 X117.60 Y100.00 E1359.3440 ; Infill line start
G1 X117.60 Y116.00 E1359.9840 ; Infill line end
G1 X118.00 Y100.00 E1360.6240 ; Infill line start
G1 X118.00 Y116.00 E1361.2640 ; Infill line end
G1 X118.40 Y100.00 E1361.9040 ; Infill line start
G1 X118.40 Y116.00 E1362.5440 ; Infill line end
G1 X118.80 Y100.00 E1363.1840 ; Infill line start
G1 X118.80 Y116.00 E1363.8240 ; Infill line end
G1 X119.20 Y100.00 E1364.4640 ; Infill line start
G1 X119.20 Y116.00 E1365.1040 ; Infill line end
G1 X119.60 Y100.00 E1365.7440 ; Infill line start
G1 X119.60 Y116.00 E1366.3840 ; Infill line end
G1 X120.00 Y100.00 E1367.0240 ; Infill line start
G1 X120.00 Y116.00 E1367.6640 ; Infill line end
G1 X120.40 Y100.00 E1368.3040 ; Infill line start
G1 X120.40 Y116.00 E1368.9440 ; Infill line end
G1 X120.80 Y100.00 E1369.5840 ; Infill line start
G1 X120.80 Y116.00 E1370.2240 ; Infill line end
G1 X121.20 Y100.00 E1370.8640 ; Infill line start
G1 X121.20 Y116.00 E1371.5040 ; Infill line end
G1 X121.60 Y100.00 E1372.1440 ; Infill line start
G1 X121.60 Y116.00 E1372.7840 ; Infill line end
G1 X122.00 Y100.00 E1373.4240 ; Infill line start
G1 X122.00 Y116.00 E1374.0640 ; Infill line end
G1 X122.40 Y100.00 E1374.7040 ; Infill line start
G1 X122.40 Y116.00 E1375.3440 ; Infill line end
G1 X122.80 Y100.00 E1375.9840 ; Infill line start
G1 X122.80 Y116.00 E1376.6240 ; Infill line end
G1 X123.20 Y100.00 E1377.2640 ; Infill line start
G1 X123.20 Y116.00 E1377.9040 ; Infill line end
G1 X123.60 Y100.00 E1378.5440 ; Infill line start
G1 X123.60 Y116.00 E1379.1840 ; Infill line end
G1 X124.00 Y100.00 E1379.8240 ; Infill line start
G1 X124.00 Y116.00 E1380.4640 ; Infill line end
G1 X124.40 Y100.00 E1381.1040 ; Infill line start
G1 X124.40 Y116.00 E1381.7440 ; Infill line end
G1 X124.80 Y100.00 E1382.3840 ; Infill line start
G1 X124.80 Y116.00 E1383.0240 ; Infill line end
G1 X125.20 Y100.00 E1383.6640 ; Infill line start
G1 X125.20 Y116.00 E1384.3040 ; Infill line end
G1 X125.60 Y100.00 E1384.9440 ; Infill line start
G1 X125.60 Y116.00 E1385.5840 ; Infill line end
; Layer 22
G1 Z4.40 F300 ; Move to layer height
G1 X110.00 Y100.00 F1500 ; Move to start
G1 X117.90 Y100.00 E1385.9000 F1500 ; Draw square side
G1 X117.90 Y107.90 E1386.2160 F1500 ; Draw square side
G1 X110.00 Y107.90 E1386.5320 F1500 ; Draw square side
G1 X110.00 Y100.00 E1386.8480 F1500 ; Draw square side
G1 X110.00 Y100.00 E1387.4800 ; Infill line start
G1 X110.00 Y115.80 E1388.1120 ; Infill line end
G1 X110.40 Y100.00 E1388.7440 ; Infill line start
G1 X110.40 Y115.80 E1389.3760 ; Infill line end
G1 X110.80 Y100.00 E1390.0080 ; Infill line start
G1 X110.80 Y115.80 E1390.6400 ; Infill line end
G1 X111.20 Y100.00 E1391.2720 ; Infill line start
G1 X111.20 Y115.80 E1391.9040 ; Infill line end
G1 X111.60 Y100.00 E1392.5360 ; Infill line start
G1 X111.60 Y115.80 E1393.1680 ; Infill line end
G1 X112.00 Y100.00 E1393.8000 ; Infill line start
G1 X112.00 Y115.80 E1394.4320 ; Infill line end
G1 X112.40 Y100.00 E1395.0640 ; Infill line start
G1 X112.40 Y115.80 E1395.6960 ; Infill line end
G1 X112.80 Y100.00 E1396.3280 ; Infill line start
G1 X112.80 Y115.80 E1396.9600 ; Infill line end
G1 X113.20 Y100.00 E1397.5920 ; Infill line start
G1 X113.20 Y115.80 E1398.2240 ; Infill line end
G1 X113.60 Y100.00 E1398.8560 ; Infill line start
G1 X113.60 Y115.80 E1399.4880 ; Infill line end
G1 X114.00 Y100.00 E1400.1200 ; Infill line start
G1 X114.00 Y115.80 E1400.7520 ; Infill line end
G1 X114.40 Y100.00 E1401.3840 ; Infill line start
G1 X114.40 Y115.80 E1402.0160 ; Infill line end
G1 X114.80 Y100.00 E1402.6480 ; Infill line start
G1 X114.80 Y115.80 E1403.2800 ; Infill line end
G1 X115.20 Y100.00 E1403.9120 ; Infill line start
G1 X115.20 Y115.80 E1404.5440 ; Infill line end
G1 X115.60 Y100.00 E1405.1760 ; Infill line start
G1 X115.60 Y115.80 E1405.8080 ; Infill line end
G1 X116.00 Y100.00 E1406.4400 ; Infill line start
G1 X116.00 Y115.80 E1407.0720 ; Infill line end
G1 X116.40 Y100.00 E1407.7040 ; Infill line start
G1 X116.40 Y115.80 E1408.3360 ; Infill line end
G1 X116.80 Y100.00 E1408.9680 ; Infill line start
G1 X116.80 Y115.80 E1409.6000 ; Infill line end
G1 X117.20 Y100.00 E1410.2320 ; Infill line start
G1 X117.20 Y115.80 E1410.8640 ; Infill line end
G1 X117.60 Y100.00 E1411.4960 ; Infill line start
G1 X117.60 Y115.80 E1412.1280 ; Infill line end
G1 X118.00 Y100.00 E1412.7600 ; Infill line start
G1 X118.00 Y115.80 E1413.3920 ; Infill line end
G1 X118.40 Y100.00 E1414.0240 ; Infill line start
G1 X118.40 Y115.80 E1414.6560 ; Infill line end
G1 X118.80 Y100.00 E1415.2880 ; Infill line start
G1 X118.80 Y115.80 E1415.9200 ; Infill line end
G1 X119.20 Y100.00 E1416.5520 ; Infill line start
G1 X119.20 Y115.80 E1417.1840 ; Infill line end
G1 X119.60 Y100.00 E1417.8160 ; Infill line start
G1 X119.60 Y115.80 E1418.4480 ; Infill line end
G1 X120.00 Y100.00 E1419.0800 ; Infill line start
G1 X120.00 Y115.80 E1419.7120 ; Infill line end
G1 X120.40 Y100.00 E1420.3440 ; Infill line start
G1 X120.40 Y115.80 E1420.9760 ; Infill line end
G1 X120.80 Y100.00 E1421.6080 ; Infill line start
G1 X120.80 Y115.80 E1422.2400 ; Infill line end
G1 X121.20 Y100.00 E1422.8720 ; Infill line start
G1 X121.20 Y115.80 E1423.5040 ; Infill line end
G1 X121.60 Y100.00 E1424.1360 ; Infill line start
G1 X121.60 Y115.80 E1424.7680 ; Infill line end
G1 X122.00 Y100.00 E1425.4000 ; Infill line start
G1 X122.00 Y115.80 E1426.0320 ; Infill line end
G1 X122.40 Y100.00 E1426.6640 ; Infill line start
G1 X122.40 Y115.80 E1427.2960 ; Infill line end
G1 X122.80 Y100.00 E1427.9280 ; Infill line start
G1 X122.80 Y115.80 E1428.5600 ; Infill line end
G1 X123.20 Y100.00 E1429.1920 ; Infill line start
G1 X123.20 Y115.80 E1429.8240 ; Infill line end
G1 X123.60 Y100.00 E1430.4560 ; Infill line start
G1 X123.60 Y115.80 E1431.0880 ; Infill line end
G1 X124.00 Y100.00 E1431.7200 ; Infill line start
G1 X124.00 Y115.80 E1432.3520 ; Infill line end
G1 X124.40 Y100.00 E1432.9840 ; Infill line start
G1 X124.40 Y115.80 E1433.6160 ; Infill line end
G1 X124.80 Y100.00 E1434.2480 ; Infill line start
G1 X124.80 Y115.80 E1434.8800 ; Infill line end
G1 X125.20 Y100.00 E1435.5120 ; Infill line start
G1 X125.20 Y115.80 E1436.1440 ; Infill line end
; Layer 23
G1 Z4.60 F300 ; Move to layer height
G1 X110.00 Y100.00 F1500 ; Move to start
G1 X117.80 Y100.00 E1436.4560 F1500 ; Draw square side
G1 X117.80 Y107.80 E1436.7680 F1500 ; Draw square side
G1 X110.00 Y107.80 E1437.0800 F1500 ; Draw square side
G1 X110.00 Y100.00 E1437.3920 F1500 ; Draw square side
G1 X110.00 Y100.00 E1438.0160 ; Infill line start
G1 X110.00 Y115.60 E1438.6400 ; Infill line end
G1 X110.40 Y100.00 E1439.2640 ; Infill line start
G1 X110.40 Y115.60 E1439.8880 ; Infill line end
G1 X110.80 Y100.00 E1440.5120 ; Infill line start
G1 X110.80 Y115.60 E1441.1360 ; Infill line end
G1 X111.20 Y100.00 E1441.7600 ; Infill line start
G1 X111.20 Y115.60 E1442.3840 ; Infill line end
G1 X111.60 Y100.00 E1443.0080 ; Infill line start
G1 X111.60 Y115.60 E1443.6320 ; Infill line end
G1 X112.00 Y100.00 E1444.2560 ; Infill line start
G1 X112.00 Y115.60 E1444.8800 ; Infill line end
G1 X112.40 Y100.00 E1445.5040 ; Infill line start
G1 X112.40 Y115.60 E1446.1280 ; Infill line end
G1 X112.80 Y100.00 E1446.7520 ; Infill line start
G1 X112.80 Y115.60 E1447.3760 ; Infill line end
G1 X113.20 Y100.00 E1448.0000 ; Infill line start
G1 X113.20 Y115.60 E1448.6240 ; Infill line end
G1 X113.60 Y100.00 E1449.2480 ; Infill line start
G1 X113.60 Y115.60 E1449.8720 ; Infill line end
G1 X114.00 Y100.00 E1450.4960 ; Infill line start
G1 X114.00 Y115.60 E1451.1200 ; Infill line end
G1 X114.40 Y100.00 E1451.7440 ; Infill line start
G1 X114.40 Y115.60 E1452.3680 ; Infill line end
G1 X114.80 Y100.00 E1452.9920 ; Infill line start
G1 X114.80 Y115.60 E1453.6160 ; Infill line end
G1 X115.20 Y100.00 E1454.2400 ; Infill line start
G1 X115.20 Y115.60 E1454.8640 ; Infill line end
G1 X115.60 Y100.00 E1455.4880 ; Infill line start
G1 X115.60 Y115.60 E1456.1120 ; Infill line end
G1 X116.00 Y100.00 E1456.7360 ; Infill line start
G1 X116.00 Y115.60 E1457.3600 ; Infill line end
G1 X116.40 Y100.00 E1457.9840 ; Infill line start
G1 X116.40 Y115.60 E1458.6080 ; Infill line end
G1 X116.80 Y100.00 E1459.2320 ; Infill line start
G1 X116.80 Y115.60 E1459.8560 ; Infill line end
G1 X117.20 Y100.00 E1460.4800 ; Infill line start
G1 X117.20 Y115.60 E1461.1040 ; Infill line end
G1 X117.60 Y100.00 E1461.7280 ; Infill line start
G1 X117.60 Y115.60 E1462.3520 ; Infill line end
G1 X118.00 Y100.00 E1462.9760 ; Infill line start
G1 X118.00 Y115.60 E1463.6000 ; Infill line end
G1 X118.40 Y100.00 E1464.2240 ; Infill line start
G1 X118.40 Y115.60 E1464.8480 ; Infill line end
G1 X118.80 Y100.00 E1465.4720 ; Infill line start
G1 X118.80 Y115.60 E1466.0960 ; Infill line end
G1 X119.20 Y100.00 E1466.7200 ; Infill line start
G1 X119.20 Y115.60 E1467.3440 ; Infill line end
G1 X119.60 Y100.00 E1467.9680 ; Infill line start
G1 X119.60 Y115.60 E1468.5920 ; Infill line end
G1 X120.00 Y100.00 E1469.2160 ; Infill line start
G1 X120.00 Y115.60 E1469.8400 ; Infill line end
G1 X120.40 Y100.00 E1470.4640 ; Infill line start
G1 X120.40 Y115.60 E1471.0880 ; Infill line end
G1 X120.80 Y100.00 E1471.7120 ; Infill line start
G1 X120.80 Y115.60 E1472.3360 ; Infill line end
G1 X121.20 Y100.00 E1472.9600 ; Infill line start
G1 X121.20 Y115.60 E1473.5840 ; Infill line end
G1 X121.60 Y100.00 E1474.2080 ; Infill line start
G1 X121.60 Y115.60 E1474.8320 ; Infill line end
G1 X122.00 Y100.00 E1475.4560 ; Infill line start
G1 X122.00 Y115.60 E1476.0800 ; Infill line end
G1 X122.40 Y100.00 E1476.7040 ; Infill line start
G1 X122.40 Y115.60 E1477.3280 ; Infill line end
G1 X122.80 Y100.00 E1477.9520 ; Infill line start
G1 X122.80 Y115.60 E1478.5760 ; Infill line end
G1 X123.20 Y100.00 E1479.2000 ; Infill line start
G1 X123.20 Y115.60 E1479.8240 ; Infill line end
G1 X123.60 Y100.00 E1480.4480 ; Infill line start
G1 X123.60 Y115.60 E1481.0720 ; Infill line end
G1 X124.00 Y100.00 E1481.6960 ; Infill line start
G1 X124.00 Y115.60 E1482.3200 ; Infill line end
G1 X124.40 Y100.00 E1482.9440 ; Infill line start
G1 X124.40 Y115.60 E1483.5680 ; Infill line end
G1 X124.80 Y100.00 E1484.1920 ; Infill line start
G1 X124.80 Y115.60 E1484.8160 ; Infill line end
G1 X125.20 Y100.00 E1485.4400 ; Infill line start
G1 X125.20 Y115.60 E1486.0640 ; Infill line end
; Layer 24
G1 Z4.80 F300 ; Move to layer height
G1 X110.00 Y100.00 F1500 ; Move to start
G1 X117.70 Y100.00 E1486.3720 F1500 ; Draw square side
G1 X117.70 Y107.70 E1486.6800 F1500 ; Draw square side
G1 X110.00 Y107.70 E1486.9880 F1500 ; Draw square side
G1 X110.00 Y100.00 E1487.2960 F1500 ; Draw square side
G1 X110.00 Y100.00 E1487.9120 ; Infill line start
G1 X110.00 Y115.40 E1488.5280 ; Infill line end
G1 X110.40 Y100.00 E1489.1440 ; Infill line start
G1 X110.40 Y115.40 E1489.7600 ; Infill line end
G1 X110.80 Y100.00 E1490.3760 ; Infill line start
G1 X110.80 Y115.40 E1490.9920 ; Infill line end
G1 X111.20 Y100.00 E1491.6080 ; Infill line start
G1 X111.20 Y115.40 E1492.2240 ; Infill line end
G1 X111.60 Y100.00 E1492.8400 ; Infill line start
G1 X111.60 Y115.40 E1493.4560 ; Infill line end
G1 X112.00 Y100.00 E1494.0720 ; Infill line start
G1 X112.00 Y115.40 E1494.6880 ; Infill line end
G1 X112.40 Y100.00 E1495.3040 ; Infill line start
G1 X112.40 Y115.40 E1495.9200 ; Infill line end
G1 X112.80 Y100.00 E1496.5360 ; Infill line start
G1 X112.80 Y115.40 E1497.1520 ; Infill line end
G1 X113.20 Y100.00 E1497.7680 ; Infill line start
G1 X113.20 Y115.40 E1498.3840 ; Infill line end
G1 X113.60 Y100.00 E1499.0000 ; Infill line start
G1 X113.60 Y115.40 E1499.6160 ; Infill line end
G1 X114.00 Y100.00 E1500.2320 ; Infill line start
G1 X114.00 Y115.40 E1500.8480 ; Infill line end
G1 X114.40 Y100.00 E1501.4640 ; Infill line start
G1 X114.40 Y115.40 E1502.0800 ; Infill line end
G1 X114.80 Y100.00 E1502.6960 ; Infill line start
G1 X114.80 Y115.40 E1503.3120 ; Infill line end
G1 X115.20 Y100.00 E1503.9280 ; Infill line start
G1 X115.20 Y115.40 E1504.5440 ; Infill line end
G1 X115.60 Y100.00 E1505.1600 ; Infill line start
G1 X115.60 Y115.40 E1505.7760 ; Infill line end
G1 X116.00 Y100.00 E1506.3920 ; Infill line start
G1 X116.00 Y115.40 E1507.0080 ; Infill line end
G1 X116.40 Y100.00 E1507.6240 ; Infill line start
G1 X116.40 Y115.40 E1508.2400 ; Infill line end
G1 X116.80 Y100.00 E1508.8560 ; Infill line start
G1 X116.80 Y115.40 E1509.4720 ; Infill line end
G1 X117.20 Y100.00 E1510.0880 ; Infill line start
G1 X117.20 Y115.40 E1510.7040 ; Infill line end
G1 X117.60 Y100.00 E1511.3200 ; Infill line start
G1 X117.60 Y115.40 E1511.9360 ; Infill line end
G1 X118.00 Y100.00 E1512.5520 ; Infill line start
G1 X118.00 Y115.40 E1513.1680 ; Infill line end
G1 X118.40 Y100.00 E1513.7840 ; Infill line start
G1 X118.40 Y115.40 E1514.4000 ; Infill line end
G1 X118.80 Y100.00 E1515.0160 ; Infill line start
G1 X118.80 Y115.40 E1515.6320 ; Infill line end
G1 X119.20 Y100.00 E1516.2480 ; Infill line start
G1 X119.20 Y115.40 E1516.8640 ; Infill line end
G1 X119.60 Y100.00 E1517.4800 ; Infill line start
G1 X119.60 Y115.40 E1518.0960 ; Infill line end
G1 X120.00 Y100.00 E1518.7120 ; Infill line start
G1 X120.00 Y115.40 E1519.3280 ; Infill line end
G1 X120.40 Y100.00 E1519.9440 ; Infill line start
G1 X120.40 Y115.40 E1520.5600 ; Infill line end
G1 X120.80 Y100.00 E1521.1760 ; Infill line start
G1 X120.80 Y115.40 E1521.7920 ; Infill line end
G1 X121.20 Y100.00 E1522.4080 ; Infill line start
G1 X121.20 Y115.40 E1523.0240 ; Infill line end
G1 X121.60 Y100.00 E1523.6400 ; Infill line start
G1 X121.60 Y115.40 E1524.2560 ; Infill line end
G1 X122.00 Y100.00 E1524.8720 ; Infill line start
G1 X122.00 Y115.40 E1525.4880 ; Infill line end
G1 X122.40 Y100.00 E1526.1040 ; Infill line start
G1 X122.40 Y115.40 E1526.7200 ; Infill line end
G1 X122.80 Y100.00 E1527.3360 ; Infill line start
G1 X122.80 Y115.40 E1527.9520 ; Infill line end
G1 X123.20 Y100.00 E1528.5680 ; Infill line start
G1 X123.20 Y115.40 E1529.1840 ; Infill line end
G1 X123.60 Y100.00 E1529.8000 ; Infill line start
G1 X123.60 Y115.40 E1530.4160 ; Infill line end
G1 X124.00 Y100.00 E1531.0320 ; Infill line start
G1 X124.00 Y115.40 E1531.6480 ; Infill line end
G1 X124.40 Y100.00 E1532.2640 ; Infill line start
G1 X124.40 Y115.40 E1532.8800 ; Infill line end
G1 X124.80 Y100.00 E1533.4960 ; Infill line start
G1 X124.80 Y115.40 E1534.1120 ; Infill line end
; Layer 25
G1 Z5.00 F300 ; Move to layer height
G1 X110.00 Y100.00 F1500 ; Move to start
G1 X117.60 Y100.00 E1534.4160 F1500 ; Draw square side
G1 X117.60 Y107.60 E1534.7200 F1500 ; Draw square side
G1 X110.00 Y107.60 E1535.0240 F1500 ; Draw square side
G1 X110.00 Y100.00 E1535.3280 F1500 ; Draw square side
G1 X110.00 Y100.00 E1535.9360 ; Infill line start
G1 X110.00 Y115.20 E1536.5440 ; Infill line end
G1 X110.40 Y100.00 E1537.1520 ; Infill line start
G1 X110.40 Y115.20 E1537.7600 ; Infill line end
G1 X110.80 Y100.00 E1538.3680 ; Infill line start
G1 X110.80 Y115.20 E1538.9760 ; Infill line end
G1 X111.20 Y100.00 E1539.5840 ; Infill line start
G1 X111.20 Y115.20 E1540.1920 ; Infill line end
G1 X111.60 Y100.00 E1540.8000 ; Infill line start
G1 X111.60 Y115.20 E1541.4080 ; Infill line end
G1 X112.00 Y100.00 E1542.0160 ; Infill line start
G1 X112.00 Y115.20 E1542.6240 ; Infill line end
G1 X112.40 Y100.00 E1543.2320 ; Infill line start
G1 X112.40 Y115.20 E1543.8400 ; Infill line end
G1 X112.80 Y100.00 E1544.4480 ; Infill line start
G1 X112.80 Y115.20 E1545.0560 ; Infill line end
G1 X113.20 Y100.00 E1545.6640 ; Infill line start
G1 X113.20 Y115.20 E1546.2720 ; Infill line end
G1 X113.60 Y100.00 E1546.8800 ; Infill line start
G1 X113.60 Y115.20 E1547.4880 ; Infill line end
G1 X114.00 Y100.00 E1548.0960 ; Infill line start
G1 X114.00 Y115.20 E1548.7040 ; Infill line end
G1 X114.40 Y100.00 E1549.3120 ; Infill line start
G1 X114.40 Y115.20 E1549.9200 ; Infill line end
G1 X114.80 Y100.00 E1550.5280 ; Infill line start
G1 X114.80 Y115.20 E1551.1360 ; Infill line end
G1 X115.20 Y100.00 E1551.7440 ; Infill line start
G1 X115.20 Y115.20 E1552.3520 ; Infill line end
G1 X115.60 Y100.00 E1552.9600 ; Infill line start
G1 X115.60 Y115.20 E1553.5680 ; Infill line end
G1 X116.00 Y100.00 E1554.1760 ; Infill line start
G1 X116.00 Y115.20 E1554.7840 ; Infill line end
G1 X116.40 Y100.00 E1555.3920 ; Infill line start
G1 X116.40 Y115.20 E1556.0000 ; Infill line end
G1 X116.80 Y100.00 E1556.6080 ; Infill line start
G1 X116.80 Y115.20 E1557.2160 ; Infill line end
G1 X117.20 Y100.00 E1557.8240 ; Infill line start
G1 X117.20 Y115.20 E1558.4320 ; Infill line end
G1 X117.60 Y100.00 E1559.0400 ; Infill line start
G1 X117.60 Y115.20 E1559.6480 ; Infill line end
G1 X118.00 Y100.00 E1560.2560 ; Infill line start
G1 X118.00 Y115.20 E1560.8640 ; Infill line end
G1 X118.40 Y100.00 E1561.4720 ; Infill line start
G1 X118.40 Y115.20 E1562.0800 ; Infill line end
G1 X118.80 Y100.00 E1562.6880 ; Infill line start
G1 X118.80 Y115.20 E1563.2960 ; Infill line end
G1 X119.20 Y100.00 E1563.9040 ; Infill line start
G1 X119.20 Y115.20 E1564.5120 ; Infill line end
G1 X119.60 Y100.00 E1565.1200 ; Infill line start
G1 X119.60 Y115.20 E1565.7280 ; Infill line end
G1 X120.00 Y100.00 E1566.3360 ; Infill line start
G1 X120.00 Y115.20 E1566.9440 ; Infill line end
G1 X120.40 Y100.00 E1567.5520 ; Infill line start
G1 X120.40 Y115.20 E1568.1600 ; Infill line end
G1 X120.80 Y100.00 E1568.7680 ; Infill line start
G1 X120.80 Y115.20 E1569.3760 ; Infill line end
G1 X121.20 Y100.00 E1569.9840 ; Infill line start
G1 X121.20 Y115.20 E1570.5920 ; Infill line end
G1 X121.60 Y100.00 E1571.2000 ; Infill line start
G1 X121.60 Y115.20 E1571.8080 ; Infill line end
G1 X122.00 Y100.00 E1572.4160 ; Infill line start
G1 X122.00 Y115.20 E1573.0240 ; Infill line end
G1 X122.40 Y100.00 E1573.6320 ; Infill line start
G1 X122.40 Y115.20 E1574.2400 ; Infill line end
G1 X122.80 Y100.00 E1574.8480 ; Infill line start
G1 X122.80 Y115.20 E1575.4560 ; Infill line end
G1 X123.20 Y100.00 E1576.0640 ; Infill line start
G1 X123.20 Y115.20 E1576.6720 ; Infill line end
G1 X123.60 Y100.00 E1577.2800 ; Infill line start
G1 X123.60 Y115.20 E1577.8880 ; Infill line end
G1 X124.00 Y100.00 E1578.4960 ; Infill line start
G1 X124.00 Y115.20 E1579.1040 ; Infill line end
G1 X124.40 Y100.00 E1579.7120 ; Infill line start
G1 X124.40 Y115.20 E1580.3200 ; Infill line end
; Layer 26
G1 Z5.20 F300 ; Move to layer height
G1 X110.00 Y100.00 F1500 ; Move to start
G1 X117.50 Y100.00 E1580.6200 F1500 ; Draw square side
G1 X117.50 Y107.50 E1580.9200 F1500 ; Draw square side
G1 X110.00 Y107.50 E1581.2200 F1500 ; Draw square side
G1 X110.00 Y100.00 E1581.5200 F1500 ; Draw square side
G1 X110.00 Y100.00 E1582.1200 ; Infill line start
G1 X110.00 Y115.00 E1582.7200 ; Infill line end
G1 X110.40 Y100.00 E1583.3200 ; Infill line start
G1 X110.40 Y115.00 E1583.9200 ; Infill line end
G1 X110.80 Y100.00 E1584.5200 ; Infill line start
G1 X110.80 Y115.00 E1585.1200 ; Infill line end
G1 X111.20 Y100.00 E1585.7200 ; Infill line start
G1 X111.20 Y115.00 E1586.3200 ; Infill line end
G1 X111.60 Y100.00 E1586.9200 ; Infill line start
G1 X111.60 Y115.00 E1587.5200 ; Infill line end
G1 X112.00 Y100.00 E1588.1200 ; Infill line start
G1 X112.00 Y115.00 E1588.7200 ; Infill line end
G1 X112.40 Y100.00 E1589.3200 ; Infill line start
G1 X112.40 Y115.00 E1589.9200 ; Infill line end
G1 X112.80 Y100.00 E1590.5200 ; Infill line start
G1 X112.80 Y115.00 E1591.1200 ; Infill line end
G1 X113.20 Y100.00 E1591.7200 ; Infill line start
G1 X113.20 Y115.00 E1592.3200 ; Infill line end
G1 X113.60 Y100.00 E1592.9200 ; Infill line start
G1 X113.60 Y115.00 E1593.5200 ; Infill line end
G1 X114.00 Y100.00 E1594.1200 ; Infill line start
G1 X114.00 Y115.00 E1594.7200 ; Infill line end
G1 X114.40 Y100.00 E1595.3200 ; Infill line start
G1 X114.40 Y115.00 E1595.9200 ; Infill line end
G1 X114.80 Y100.00 E1596.5200 ; Infill line start
G1 X114.80 Y115.00 E1597.1200 ; Infill line end
G1 X115.20 Y100.00 E1597.7200 ; Infill line start
G1 X115.20 Y115.00 E1598.3200 ; Infill line end
G1 X115.60 Y100.00 E1598.9200 ; Infill line start
G1 X115.60 Y115.00 E1599.5200 ; Infill line end
G1 X116.00 Y100.00 E1600.1200 ; Infill line start
G1 X116.00 Y115.00 E1600.7200 ; Infill line end
G1 X116.40 Y100.00 E1601.3200 ; Infill line start
G1 X116.40 Y115.00 E1601.9200 ; Infill line end
G1 X116.80 Y100.00 E1602.5200 ; Infill line start
G1 X116.80 Y115.00 E1603.1200 ; Infill line end
G1 X117.20 Y100.00 E1603.7200 ; Infill line start
G1 X117.20 Y115.00 E1604.3200 ; Infill line end
G1 X117.60 Y100.00 E1604.9200 ; Infill line start
G1 X117.60 Y115.00 E1605.5200 ; Infill line end
G1 X118.00 Y100.00 E1606.1200 ; Infill line start
G1 X118.00 Y115.00 E1606.7200 ; Infill line end
G1 X118.40 Y100.00 E1607.3200 ; Infill line start
G1 X118.40 Y115.00 E1607.9200 ; Infill line end
G1 X118.80 Y100.00 E1608.5200 ; Infill line start
G1 X118.80 Y115.00 E1609.1200 ; Infill line end
G1 X119.20 Y100.00 E1609.7200 ; Infill line start
G1 X119.20 Y115.00 E1610.3200 ; Infill line end
G1 X119.60 Y100.00 E1610.9200 ; Infill line start
G1 X119.60 Y115.00 E1611.5200 ; Infill line end
G1 X120.00 Y100.00 E1612.1200 ; Infill line start
G1 X120.00 Y115.00 E1612.7200 ; Infill line end
G1 X120.40 Y100.00 E1613.3200 ; Infill line start
G1 X120.40 Y115.00 E1613.9200 ; Infill line end
G1 X120.80 Y100.00 E1614.5200 ; Infill line start
G1 X120.80 Y115.00 E1615.1200 ; Infill line end
G1 X121.20 Y100.00 E1615.7200 ; Infill line start
G1 X121.20 Y115.00 E1616.3200 ; Infill line end
G1 X121.60 Y100.00 E1616.9200 ; Infill line start
G1 X121.60 Y115.00 E1617.5200 ; Infill line end
G1 X122.00 Y100.00 E1618.1200 ; Infill line start
G1 X122.00 Y115.00 E1618.7200 ; Infill line end
G1 X122.40 Y100.00 E1619.3200 ; Infill line start
G1 X122.40 Y115.00 E1619.9200 ; Infill line end
G1 X122.80 Y100.00 E1620.5200 ; Infill line start
G1 X122.80 Y115.00 E1621.1200 ; Infill line end
G1 X123.20 Y100.00 E1621.7200 ; Infill line start
G1 X123.20 Y115.00 E1622.3200 ; Infill line end
G1 X123.60 Y100.00 E1622.9200 ; Infill line start
G1 X123.60 Y115.00 E1623.5200 ; Infill line end
G1 X124.00 Y100.00 E1624.1200 ; Infill line start
G1 X124.00 Y115.00 E1624.7200 ; Infill line end
G1 X124.40 Y100.00 E1625.3200 ; Infill line start
G1 X124.40 Y115.00 E1625.9200 ; Infill line end
; Layer 27
G1 Z5.40 F300 ; Move to layer height
G1 X110.00 Y100.00 F1500 ; Move to start
G1 X117.40 Y100.00 E1626.2160 F1500 ; Draw square side
G1 X117.40 Y107.40 E1626.5120 F1500 ; Draw square side
G1 X110.00 Y107.40 E1626.8080 F1500 ; Draw square side
G1 X110.00 Y100.00 E1627.1040 F1500 ; Draw square side
G1 X110.00 Y100.00 E1627.6960 ; Infill line start
G1 X110.00 Y114.80 E1628.2880 ; Infill line end
G1 X110.40 Y100.00 E1628.8800 ; Infill line start
G1 X110.40 Y114.80 E1629.4720 ; Infill line end
G1 X110.80 Y100.00 E1630.0640 ; Infill line start
G1 X110.80 Y114.80 E1630.6560 ; Infill line end
G1 X111.20 Y100.00 E1631.2480 ; Infill line start
G1 X111.20 Y114.80 E1631.8400 ; Infill line end
G1 X111.60 Y100.00 E1632.4320 ; Infill line start
G1 X111.60 Y114.80 E1633.0240 ; Infill line end
G1 X112.00 Y100.00 E1633.6160 ; Infill line start
G1 X112.00 Y114.80 E1634.2080 ; Infill line end
G1 X112.40 Y100.00 E1634.8000 ; Infill line start
G1 X112.40 Y114.80 E1635.3920 ; Infill line end
G1 X112.80 Y100.00 E1635.9840 ; Infill line start
G1 X112.80 Y114.80 E1636.5760 ; Infill line end
G1 X113.20 Y100.00 E1637.1680 ; Infill line start
G1 X113.20 Y114.80 E1637.7600 ; Infill line end
G1 X113.60 Y100.00 E1638.3520 ; Infill line start
G1 X113.60 Y114.80 E1638.9440 ; Infill line end
G1 X114.00 Y100.00 E1639.5360 ; Infill line start
G1 X114.00 Y114.80 E1640.1280 ; Infill line end
G1 X114.40 Y100.00 E1640.7200 ; Infill line start
G1 X114.40 Y114.80 E1641.3120 ; Infill line end
G1 X114.80 Y100.00 E1641.9040 ; Infill line start
G1 X114.80 Y114.80 E1642.4960 ; Infill line end
G1 X115.20 Y100.00 E1643.0880 ; Infill line start
G1 X115.20 Y114.80 E1643.6800 ; Infill line end
G1 X115.60 Y100.00 E1644.2720 ; Infill line start
G1 X115.60 Y114.80 E1644.8640 ; Infill line end
G1 X116.00 Y100.00 E1645.4560 ; Infill line start
G1 X116.00 Y114.80 E1646.0480 ; Infill line end
G1 X116.40 Y100.00 E1646.6400 ; Infill line start
G1 X116.40 Y114.80 E1647.2320 ; Infill line end
G1 X116.80 Y100.00 E1647.8240 ; Infill line start
G1 X116.80 Y114.80 E1648.4160 ; Infill line end
G1 X117.20 Y100.00 E1649.0080 ; Infill line start
G1 X117.20 Y114.80 E1649.6000 ; Infill line end
G1 X117.60 Y100.00 E1650.1920 ; Infill line start
G1 X117.60 Y114.80 E1650.7840 ; Infill line end
G1 X118.00 Y100.00 E1651.3760 ; Infill line start
G1 X118.00 Y114.80 E1651.9680 ; Infill line end
G1 X118.40 Y100.00 E1652.5600 ; Infill line start
G1 X118.40 Y114.80 E1653.1520 ; Infill line end
G1 X118.80 Y100.00 E1653.7440 ; Infill line start
G1 X118.80 Y114.80 E1654.3360 ; Infill line end
G1 X119.20 Y100.00 E1654.9280 ; Infill line start
G1 X119.20 Y114.80 E1655.5200 ; Infill line end
G1 X119.60 Y100.00 E1656.1120 ; Infill line start
G1 X119.60 Y114.80 E1656.7040 ; Infill line end
G1 X120.00 Y100.00 E1657.2960 ; Infill line start
G1 X120.00 Y114.80 E1657.8880 ; Infill line end
G1 X120.40 Y100.00 E1658.4800 ; Infill line start
G1 X120.40 Y114.80 E1659.0720 ; Infill line end
G1 X120.80 Y100.00 E1659.6640 ; Infill line start
G1 X120.80 Y114.80 E1660.2560 ; Infill line end
G1 X121.20 Y100.00 E1660.8480 ; Infill line start
G1 X121.20 Y114.80 E1661.4400 ; Infill line end
G1 X121.60 Y100.00 E1662.0320 ; Infill line start
G1 X121.60 Y114.80 E1662.6240 ; Infill line end
G1 X122.00 Y100.00 E1663.2160 ; Infill line start
G1 X122.00 Y114.80 E1663.8080 ; Infill line end
G1 X122.40 Y100.00 E1664.4000 ; Infill line start
G1 X122.40 Y114.80 E1664.9920 ; Infill line end
G1 X122.80 Y100.00 E1665.5840 ; Infill line start
G1 X122.80 Y114.80 E1666.1760 ; Infill line end
G1 X123.20 Y100.00 E1666.7680 ; Infill line start
G1 X123.20 Y114.80 E1667.3600 ; Infill line end
G1 X123.60 Y100.00 E1667.9520 ; Infill line start
G1 X123.60 Y114.80 E1668.5440 ; Infill line end
G1 X124.00 Y100.00 E1669.1360 ; Infill line start
G1 X124.00 Y114.80 E1669.7280 ; Infill line end
G1 X124.40 Y100.00 E1670.3200 ; Infill line start
G1 X124.40 Y114.80 E1670.9120 ; Infill line end
; Layer 28
G1 Z5.60 F300 ; Move to layer height
G1 X110.00 Y100.00 F1500 ; Move to start
G1 X117.30 Y100.00 E1671.2040 F1500 ; Draw square side
G1 X117.30 Y107.30 E1671.4960 F1500 ; Draw square side
G1 X110.00 Y107.30 E1671.7880 F1500 ; Draw square side
G1 X110.00 Y100.00 E1672.0800 F1500 ; Draw square side
G1 X110.00 Y100.00 E1672.6640 ; Infill line start
G1 X110.00 Y114.60 E1673.2480 ; Infill line end
G1 X110.40 Y100.00 E1673.8320 ; Infill line start
G1 X110.40 Y114.60 E1674.4160 ; Infill line end
G1 X110.80 Y100.00 E1675.0000 ; Infill line start
G1 X110.80 Y114.60 E1675.5840 ; Infill line end
G1 X111.20 Y100.00 E1676.1680 ; Infill line start
G1 X111.20 Y114.60 E1676.7520 ; Infill line end
G1 X111.60 Y100.00 E1677.3360 ; Infill line start
G1 X111.60 Y114.60 E1677.9200 ; Infill line end
G1 X112.00 Y100.00 E1678.5040 ; Infill line start
G1 X112.00 Y114.60 E1679.0880 ; Infill line end
G1 X112.40 Y100.00 E1679.6720 ; Infill line start
G1 X112.40 Y114.60 E1680.2560 ; Infill line end
G1 X112.80 Y100.00 E1680.8400 ; Infill line start
G1 X112.80 Y114.60 E1681.4240 ; Infill line end
G1 X113.20 Y100.00 E1682.0080 ; Infill line start
G1 X113.20 Y114.60 E1682.5920 ; Infill line end
G1 X113.60 Y100.00 E1683.1760 ; Infill line start
G1 X113.60 Y114.60 E1683.7600 ; Infill line end
G1 X114.00 Y100.00 E1684.3440 ; Infill line start
G1 X114.00 Y114.60 E1684.9280 ; Infill line end
G1 X114.40 Y100.00 E1685.5120 ; Infill line start
G1 X114.40 Y114.60 E1686.0960 ; Infill line end
G1 X114.80 Y100.00 E1686.6800 ; Infill line start
G1 X114.80 Y114.60 E1687.2640 ; Infill line end
G1 X115.20 Y100.00 E1687.8480 ; Infill line start
G1 X115.20 Y114.60 E1688.4320 ; Infill line end
G1 X115.60 Y100.00 E1689.0160 ; Infill line start
G1 X115.60 Y114.60 E1689.6000 ; Infill line end
G1 X116.00 Y100.00 E1690.1840 ; Infill line start
G1 X116.00 Y114.60 E1690.7680 ; Infill line end
G1 X116.40 Y100.00 E1691.3520 ; Infill line start
G1 X116.40 Y114.60 E1691.9360 ; Infill line end
G1 X116.80 Y100.00 E1692.5200 ; Infill line start
G1 X116.80 Y114.60 E1693.1040 ; Infill line end
G1 X117.20 Y100.00 E1693.6880 ; Infill line start
G1 X117.20 Y114.60 E1694.2720 ; Infill line end
G1 X117.60 Y100.00 E1694.8560 ; Infill line start
G1 X117.60 Y114.60 E1695.4400 ; Infill line end
G1 X118.00 Y100.00 E1696.0240 ; Infill line start
G1 X118.00 Y114.60 E1696.6080 ; Infill line end
G1 X118.40 Y100.00 E1697.1920 ; Infill line start
G1 X118.40 Y114.60 E1697.7760 ; Infill line end
G1 X118.80 Y100.00 E1698.3600 ; Infill line start
G1 X118.80 Y114.60 E1698.9440 ; Infill line end
G1 X119.20 Y100.00 E1699.5280 ; Infill line start
G1 X119.20 Y114.60 E1700.1120 ; Infill line end
G1 X119.60 Y100.00 E1700.6960 ; Infill line start
G1 X119.60 Y114.60 E1701.2800 ; Infill line end
G1 X120.00 Y100.00 E1701.8640 ; Infill line start
G1 X120.00 Y114.60 E1702.4480 ; Infill line end
G1 X120.40 Y100.00 E1703.0320 ; Infill line start
G1 X120.40 Y114.60 E1703.6160 ; Infill line end
G1 X120.80 Y100.00 E1704.2000 ; Infill line start
G1 X120.80 Y114.60 E1704.7840 ; Infill line end
G1 X121.20 Y100.00 E1705.3680 ; Infill line start
G1 X121.20 Y114.60 E1705.9520 ; Infill line end
G1 X121.60 Y100.00 E1706.5360 ; Infill line start
G1 X121.60 Y114.60 E1707.1200 ; Infill line end
G1 X122.00 Y100.00 E1707.7040 ; Infill line start
G1 X122.00 Y114.60 E1708.2880 ; Infill line end
G1 X122.40 Y100.00 E1708.8720 ; Infill line start
G1 X122.40 Y114.60 E1709.4560 ; Infill line end
G1 X122.80 Y100.00 E1710.0400 ; Infill line start
G1 X122.80 Y114.60 E1710.6240 ; Infill line end
G1 X123.20 Y100.00 E1711.2080 ; Infill line start
G1 X123.20 Y114.60 E1711.7920 ; Infill line end
G1 X123.60 Y100.00 E1712.3760 ; Infill line start
G1 X123.60 Y114.60 E1712.9600 ; Infill line end
G1 X124.00 Y100.00 E1713.5440 ; Infill line start
G1 X124.00 Y114.60 E1714.1280 ; Infill line end
; Layer 29
G1 Z5.80 F300 ; Move to layer height
G1 X110.00 Y100.00 F1500 ; Move to start
G1 X117.20 Y100.00 E1714.4160 F1500 ; Draw square side
G1 X117.20 Y107.20 E1714.7040 F1500 ; Draw square side
G1 X110.00 Y107.20 E1714.9920 F1500 ; Draw square side
G1 X110.00 Y100.00 E1715.2800 F1500 ; Draw square side
G1 X110.00 Y100.00 E1715.8560 ; Infill line start
G1 X110.00 Y114.40 E1716.4320 ; Infill line end
G1 X110.40 Y100.00 E1717.0080 ; Infill line start
G1 X110.40 Y114.40 E1717.5840 ; Infill line end
G1 X110.80 Y100.00 E1718.1600 ; Infill line start
G1 X110.80 Y114.40 E1718.7360 ; Infill line end
G1 X111.20 Y100.00 E1719.3120 ; Infill line start
G1 X111.20 Y114.40 E1719.8880 ; Infill line end
G1 X111.60 Y100.00 E1720.4640 ; Infill line start
G1 X111.60 Y114.40 E1721.0400 ; Infill line end
G1 X112.00 Y100.00 E1721.6160 ; Infill line start
G1 X112.00 Y114.40 E1722.1920 ; Infill line end
G1 X112.40 Y100.00 E1722.7680 ; Infill line start
G1 X112.40 Y114.40 E1723.3440 ; Infill line end
G1 X112.80 Y100.00 E1723.9200 ; Infill line start
G1 X112.80 Y114.40 E1724.4960 ; Infill line end
G1 X113.20 Y100.00 E1725.0720 ; Infill line start
G1 X113.20 Y114.40 E1725.6480 ; Infill line end
G1 X113.60 Y100.00 E1726.2240 ; Infill line start
G1 X113.60 Y114.40 E1726.8000 ; Infill line end
G1 X114.00 Y100.00 E1727.3760 ; Infill line start
G1 X114.00 Y114.40 E1727.9520 ; Infill line end
G1 X114.40 Y100.00 E1728.5280 ; Infill line start
G1 X114.40 Y114.40 E1729.1040 ; Infill line end
G1 X114.80 Y100.00 E1729.6800 ; Infill line start
G1 X114.80 Y114.40 E1730.2560 ; Infill line end
G1 X115.20 Y100.00 E1730.8320 ; Infill line start
G1 X115.20 Y114.40 E1731.4080 ; Infill line end
G1 X115.60 Y100.00 E1731.9840 ; Infill line start
G1 X115.60 Y114.40 E1732.5600 ; Infill line end
G1 X116.00 Y100.00 E1733.1360 ; Infill line start
G1 X116.00 Y114.40 E1733.7120 ; Infill line end
G1 X116.40 Y100.00 E1734.2880 ; Infill line start
G1 X116.40 Y114.40 E1734.8640 ; Infill line end
G1 X116.80 Y100.00 E1735.4400 ; Infill line start
G1 X116.80 Y114.40 E1736.0160 ; Infill line end
G1 X117.20 Y100.00 E1736.5920 ; Infill line start
G1 X117.20 Y114.40 E1737.1680 ; Infill line end
G1 X117.60 Y100.00 E1737.7440 ; Infill line start
G1 X117.60 Y114.40 E1738.3200 ; Infill line end
G1 X118.00 Y100.00 E1738.8960 ; Infill line start
G1 X118.00 Y114.40 E1739.4720 ; Infill line end
G1 X118.40 Y100.00 E1740.0480 ; Infill line start
G1 X118.40 Y114.40 E1740.6240 ; Infill line end
G1 X118.80 Y100.00 E1741.2000 ; Infill line start
G1 X118.80 Y114.40 E1741.7760 ; Infill line end
G1 X119.20 Y100.00 E1742.3520 ; Infill line start
G1 X119.20 Y114.40 E1742.9280 ; Infill line end
G1 X119.60 Y100.00 E1743.5040 ; Infill line start
G1 X119.60 Y114.40 E1744.0800 ; Infill line end
G1 X120.00 Y100.00 E1744.6560 ; Infill line start
G1 X120.00 Y114.40 E1745.2320 ; Infill line end
G1 X120.40 Y100.00 E1745.8080 ; Infill line start
G1 X120.40 Y114.40 E1746.3840 ; Infill line end
G1 X120.80 Y100.00 E1746.9600 ; Infill line start
G1 X120.80 Y114.40 E1747.5360 ; Infill line end
G1 X121.20 Y100.00 E1748.1120 ; Infill line start
G1 X121.20 Y114.40 E1748.6880 ; Infill line end
G1 X121.60 Y100.00 E1749.2640 ; Infill line start
G1 X121.60 Y114.40 E1749.8400 ; Infill line end
G1 X122.00 Y100.00 E1750.4160 ; Infill line start
G1 X122.00 Y114.40 E1750.9920 ; Infill line end
G1 X122.40 Y100.00 E1751.5680 ; Infill line start
G1 X122.40 Y114.40 E1752.1440 ; Infill line end
G1 X122.80 Y100.00 E1752.7200 ; Infill line start
G1 X122.80 Y114.40 E1753.2960 ; Infill line end
G1 X123.20 Y100.00 E1753.8720 ; Infill line start
G1 X123.20 Y114.40 E1754.4480 ; Infill line end
G1 X123.60 Y100.00 E1755.0240 ; Infill line start
G1 X123.60 Y114.40 E1755.6000 ; Infill line end
; Layer 30
G1 Z6.00 F300 ; Move to layer height
G1 X110.00 Y100.00 F1500 ; Move to start
G1 X117.10 Y100.00 E1755.8840 F1500 ; Draw square side
G1 X117.10 Y107.10 E1756.1680 F1500 ; Draw square side
G1 X110.00 Y107.10 E1756.4520 F1500 ; Draw square side
G1 X110.00 Y100.00 E1756.7360 F1500 ; Draw square side
G1 X110.00 Y100.00 E1757.3040 ; Infill line start
G1 X110.00 Y114.20 E1757.8720 ; Infill line end
G1 X110.40 Y100.00 E1758.4400 ; Infill line start
G1 X110.40 Y114.20 E1759.0080 ; Infill line end
G1 X110.80 Y100.00 E1759.5760 ; Infill line start
G1 X110.80 Y114.20 E1760.1440 ; Infill line end
G1 X111.20 Y100.00 E1760.7120 ; Infill line start
G1 X111.20 Y114.20 E1761.2800 ; Infill line end
G1 X111.60 Y100.00 E1761.8480 ; Infill line start
G1 X111.60 Y114.20 E1762.4160 ; Infill line end
G1 X112.00 Y100.00 E1762.9840 ; Infill line start
G1 X112.00 Y114.20 E1763.5520 ; Infill line end
G1 X112.40 Y100.00 E1764.1200 ; Infill line start
G1 X112.40 Y114.20 E1764.6880 ; Infill line end
G1 X112.80 Y100.00 E1765.2560 ; Infill line start
G1 X112.80 Y114.20 E1765.8240 ; Infill line end
G1 X113.20 Y100.00 E1766.3920 ; Infill line start
G1 X113.20 Y114.20 E1766.9600 ; Infill line end
G1 X113.60 Y100.00 E1767.5280 ; Infill line start
G1 X113.60 Y114.20 E1768.0960 ; Infill line end
G1 X114.00 Y100.00 E1768.6640 ; Infill line start
G1 X114.00 Y114.20 E1769.2320 ; Infill line end
G1 X114.40 Y100.00 E1769.8000 ; Infill line start
G1 X114.40 Y114.20 E1770.3680 ; Infill line end
G1 X114.80 Y100.00 E1770.9360 ; Infill line start
G1 X114.80 Y114.20 E1771.5040 ; Infill line end
G1 X115.20 Y100.00 E1772.0720 ; Infill line start
G1 X115.20 Y114.20 E1772.6400 ; Infill line end
G1 X115.60 Y100.00 E1773.2080 ; Infill line start
G1 X115.60 Y114.20 E1773.7760 ; Infill line end
G1 X116.00 Y100.00 E1774.3440 ; Infill line start
G1 X116.00 Y114.20 E1774.9120 ; Infill line end
G1 X116.40 Y100.00 E1775.4800 ; Infill line start
G1 X116.40 Y114.20 E1776.0480 ; Infill line end
G1 X116.80 Y100.00 E1776.6160 ; Infill line start
G1 X116.80 Y114.20 E1777.1840 ; Infill line end
G1 X117.20 Y100.00 E1777.7520 ; Infill line start
G1 X117.20 Y114.20 E1778.3200 ; Infill line end
G1 X117.60 Y100.00 E1778.8880 ; Infill line start
G1 X117.60 Y114.20 E1779.4560 ; Infill line end
G1 X118.00 Y100.00 E1780.0240 ; Infill line start
G1 X118.00 Y114.20 E1780.5920 ; Infill line end
G1 X118.40 Y100.00 E1781.1600 ; Infill line start
G1 X118.40 Y114.20 E1781.7280 ; Infill line end
G1 X118.80 Y100.00 E1782.2960 ; Infill line start
G1 X118.80 Y114.20 E1782.8640 ; Infill line end
G1 X119.20 Y100.00 E1783.4320 ; Infill line start
G1 X119.20 Y114.20 E1784.0000 ; Infill line end
G1 X119.60 Y100.00 E1784.5680 ; Infill line start
G1 X119.60 Y114.20 E1785.1360 ; Infill line end
G1 X120.00 Y100.00 E1785.7040 ; Infill line start
G1 X120.00 Y114.20 E1786.2720 ; Infill line end
G1 X120.40 Y100.00 E1786.8400 ; Infill line start
G1 X120.40 Y114.20 E1787.4080 ; Infill line end
G1 X120.80 Y100.00 E1787.9760 ; Infill line start
G1 X120.80 Y114.20 E1788.5440 ; Infill line end
G1 X121.20 Y100.00 E1789.1120 ; Infill line start
G1 X121.20 Y114.20 E1789.6800 ; Infill line end
G1 X121.60 Y100.00 E1790.2480 ; Infill line start
G1 X121.60 Y114.20 E1790.8160 ; Infill line end
G1 X122.00 Y100.00 E1791.3840 ; Infill line start
G1 X122.00 Y114.20 E1791.9520 ; Infill line end
G1 X122.40 Y100.00 E1792.5200 ; Infill line start
G1 X122.40 Y114.20 E1793.0880 ; Infill line end
G1 X122.80 Y100.00 E1793.6560 ; Infill line start
G1 X122.80 Y114.20 E1794.2240 ; Infill line end
G1 X123.20 Y100.00 E1794.7920 ; Infill line start
G1 X123.20 Y114.20 E1795.3600 ; Infill line end
G1 X123.60 Y100.00 E1795.9280 ; Infill line start
G1 X123.60 Y114.20 E1796.4960 ; Infill line end
; Layer 31
G1 Z6.20 F300 ; Move to layer height
G1 X110.00 Y100.00 F1500 ; Move to start
G1 X117.00 Y100.00 E1796.7760 F1500 ; Draw square side
G1 X117.00 Y107.00 E1797.0560 F1500 ; Draw square side
G1 X110.00 Y107.00 E1797.3360 F1500 ; Draw square side
G1 X110.00 Y100.00 E1797.6160 F1500 ; Draw square side
G1 X110.00 Y100.00 E1798.1760 ; Infill line start
G1 X110.00 Y114.00 E1798.7360 ; Infill line end
G1 X110.40 Y100.00 E1799.2960 ; Infill line start
G1 X110.40 Y114.00 E1799.8560 ; Infill line end
G1 X110.80 Y100.00 E1800.4160 ; Infill line start
G1 X110.80 Y114.00 E1800.9760 ; Infill line end
G1 X111.20 Y100.00 E1801.5360 ; Infill line start
G1 X111.20 Y114.00 E1802.0960 ; Infill line end
G1 X111.60 Y100.00 E1802.6560 ; Infill line start
G1 X111.60 Y114.00 E1803.2160 ; Infill line end
G1 X112.00 Y100.00 E1803.7760 ; Infill line start
G1 X112.00 Y114.00 E1804.3360 ; Infill line end
G1 X112.40 Y100.00 E1804.8960 ; Infill line start
G1 X112.40 Y114.00 E1805.4560 ; Infill line end
G1 X112.80 Y100.00 E1806.0160 ; Infill line start
G1 X112.80 Y114.00 E1806.5760 ; Infill line end
G1 X113.20 Y100.00 E1807.1360 ; Infill line start
G1 X113.20 Y114.00 E1807.6960 ; Infill line end
G1 X113.60 Y100.00 E1808.2560 ; Infill line start
G1 X113.60 Y114.00 E1808.8160 ; Infill line end
G1 X114.00 Y100.00 E1809.3760 ; Infill line start
G1 X114.00 Y114.00 E1809.9360 ; Infill line end
G1 X114.40 Y100.00 E1810.4960 ; Infill line start
G1 X114.40 Y114.00 E1811.0560 ; Infill line end
G1 X114.80 Y100.00 E1811.6160 ; Infill line start
G1 X114.80 Y114.00 E1812.1760 ; Infill line end
G1 X115.20 Y100.00 E1812.7360 ; Infill line start
G1 X115.20 Y114.00 E1813.2960 ; Infill line end
G1 X115.60 Y100.00 E1813.8560 ; Infill line start
G1 X115.60 Y114.00 E1814.4160 ; Infill line end
G1 X116.00 Y100.00 E1814.9760 ; Infill line start
G1 X116.00 Y114.00 E1815.5360 ; Infill line end
G1 X116.40 Y100.00 E1816.0960 ; Infill line start
G1 X116.40 Y114.00 E1816.6560 ; Infill line end
G1 X116.80 Y100.00 E1817.2160 ; Infill line start
G1 X116.80 Y114.00 E1817.7760 ; Infill line end
G1 X117.20 Y100.00 E1818.3360 ; Infill line start
G1 X117.20 Y114.00 E1818.8960 ; Infill line end
G1 X117.60 Y100.00 E1819.4560 ; Infill line start
G1 X117.60 Y114.00 E1820.0160 ; Infill line end
G1 X118.00 Y100.00 E1820.5760 ; Infill line start
G1 X118.00 Y114.00 E1821.1360 ; Infill line end
G1 X118.40 Y100.00 E1821.6960 ; Infill line start
G1 X118.40 Y114.00 E1822.2560 ; Infill line end
G1 X118.80 Y100.00 E1822.8160 ; Infill line start
G1 X118.80 Y114.00 E1823.3760 ; Infill line end
G1 X119.20 Y100.00 E1823.9360 ; Infill line start
G1 X119.20 Y114.00 E1824.4960 ; Infill line end
G1 X119.60 Y100.00 E1825.0560 ; Infill line start
G1 X119.60 Y114.00 E1825.6160 ; Infill line end
G1 X120.00 Y100.00 E1826.1760 ; Infill line start
G1 X120.00 Y114.00 E1826.7360 ; Infill line end
G1 X120.40 Y100.00 E1827.2960 ; Infill line start
G1 X120.40 Y114.00 E1827.8560 ; Infill line end
G1 X120.80 Y100.00 E1828.4160 ; Infill line start
G1 X120.80 Y114.00 E1828.9760 ; Infill line end
G1 X121.20 Y100.00 E1829.5360 ; Infill line start
G1 X121.20 Y114.00 E1830.0960 ; Infill line end
G1 X121.60 Y100.00 E1830.6560 ; Infill line start
G1 X121.60 Y114.00 E1831.2160 ; Infill line end
G1 X122.00 Y100.00 E1831.7760 ; Infill line start
G1 X122.00 Y114.00 E1832.3360 ; Infill line end
G1 X122.40 Y100.00 E1832.8960 ; Infill line start
G1 X122.40 Y114.00 E1833.4560 ; Infill line end
G1 X122.80 Y100.00 E1834.0160 ; Infill line start
G1 X122.80 Y114.00 E1834.5760 ; Infill line end
G1 X123.20 Y100.00 E1835.1360 ; Infill line start
G1 X123.20 Y114.00 E1835.6960 ; Infill line end
G1 X123.60 Y100.00 E1836.2560 ; Infill line start
G1 X123.60 Y114.00 E1836.8160 ; Infill line end
; Layer 32
G1 Z6.40 F300 ; Move to layer height
G1 X110.00 Y100.00 F1500 ; Move to start
G1 X116.90 Y100.00 E1837.0920 F1500 ; Draw square side
G1 X116.90 Y106.90 E1837.3680 F1500 ; Draw square side
G1 X110.00 Y106.90 E1837.6440 F1500 ; Draw square side
G1 X110.00 Y100.00 E1837.9200 F1500 ; Draw square side
G1 X110.00 Y100.00 E1838.4720 ; Infill line start
G1 X110.00 Y113.80 E1839.0240 ; Infill line end
G1 X110.40 Y100.00 E1839.5760 ; Infill line start
G1 X110.40 Y113.80 E1840.1280 ; Infill line end
G1 X110.80 Y100.00 E1840.6800 ; Infill line start
G1 X110.80 Y113.80 E1841.2320 ; Infill line end
G1 X111.20 Y100.00 E1841.7840 ; Infill line start
G1 X111.20 Y113.80 E1842.3360 ; Infill line end
G1 X111.60 Y100.00 E1842.8880 ; Infill line start
G1 X111.60 Y113.80 E1843.4400 ; Infill line end
G1 X112.00 Y100.00 E1843.9920 ; Infill line start
G1 X112.00 Y113.80 E1844.5440 ; Infill line end
G1 X112.40 Y100.00 E1845.0960 ; Infill line start
G1 X112.40 Y113.80 E1845.6480 ; Infill line end
G1 X112.80 Y100.00 E1846.2000 ; Infill line start
G1 X112.80 Y113.80 E1846.7520 ; Infill line end
G1 X113.20 Y100.00 E1847.3040 ; Infill line start
G1 X113.20 Y113.80 E1847.8560 ; Infill line end
G1 X113.60 Y100.00 E1848.4080 ; Infill line start
G1 X113.60 Y113.80 E1848.9600 ; Infill line end
G1 X114.00 Y100.00 E1849.5120 ; Infill line start
G1 X114.00 Y113.80 E1850.0640 ; Infill line end
G1 X114.40 Y100.00 E1850.6160 ; Infill line start
G1 X114.40 Y113.80 E1851.1680 ; Infill line end
G1 X114.80 Y100.00 E1851.7200 ; Infill line start
G1 X114.80 Y113.80 E1852.2720 ; Infill line end
G1 X115.20 Y100.00 E1852.8240 ; Infill line start
G1 X115.20 Y113.80 E1853.3760 ; Infill line end
G1 X115.60 Y100.00 E1853.9280 ; Infill line start
G1 X115.60 Y113.80 E1854.4800 ; Infill line end
G1 X116.00 Y100.00 E1855.0320 ; Infill line start
G1 X116.00 Y113.80 E1855.5840 ; Infill line end
G1 X116.40 Y100.00 E1856.1360 ; Infill line start
G1 X116.40 Y113.80 E1856.6880 ; Infill line end
G1 X116.80 Y100.00 E1857.2400 ; Infill line start
G1 X116.80 Y113.80 E1857.7920 ; Infill line end
G1 X117.20 Y100.00 E1858.3440 ; Infill line start
G1 X117.20 Y113.80 E1858.8960 ; Infill line end
G1 X117.60 Y100.00 E1859.4480 ; Infill line start
G1 X117.60 Y113.80 E1860.0000 ; Infill line end
G1 X118.00 Y100.00 E1860.5520 ; Infill line start
G1 X118.00 Y113.80 E1861.1040 ; Infill line end
G1 X118.40 Y100.00 E1861.6560 ; Infill line start
G1 X118.40 Y113.80 E1862.2080 ; Infill line end
G1 X118.80 Y100.00 E1862.7600 ; Infill line start
G1 X118.80 Y113.80 E1863.3120 ; Infill line end
G1 X119.20 Y100.00 E1863.8640 ; Infill line start
G1 X119.20 Y113.80 E1864.4160 ; Infill line end
G1 X119.60 Y100.00 E1864.9680 ; Infill line start
G1 X119.60 Y113.80 E1865.5200 ; Infill line end
G1 X120.00 Y100.00 E1866.0720 ; Infill line start
G1 X120.00 Y113.80 E1866.6240 ; Infill line end
G1 X120.40 Y100.00 E1867.1760 ; Infill line start
G1 X120.40 Y113.80 E1867.7280 ; Infill line end
G1 X120.80 Y100.00 E1868.2800 ; Infill line start
G1 X120.80 Y113.80 E1868.8320 ; Infill line end
G1 X121.20 Y100.00 E1869.3840 ; Infill line start
G1 X121.20 Y113.80 E1869.9360 ; Infill line end
G1 X121.60 Y100.00 E1870.4880 ; Infill line start
G1 X121.60 Y113.80 E1871.0400 ; Infill line end
G1 X122.00 Y100.00 E1871.5920 ; Infill line start
G1 X122.00 Y113.80 E1872.1440 ; Infill line end
G1 X122.40 Y100.00 E1872.6960 ; Infill line start
G1 X122.40 Y113.80 E1873.2480 ; Infill line end
G1 X122.80 Y100.00 E1873.8000 ; Infill line start
G1 X122.80 Y113.80 E1874.3520 ; Infill line end
G1 X123.20 Y100.00 E1874.9040 ; Infill line start
G1 X123.20 Y113.80 E1875.4560 ; Infill line end
; Layer 33
G1 Z6.60 F300 ; Move to layer height
G1 X110.00 Y100.00 F1500 ; Move to start
G1 X116.80 Y100.00 E1875.7280 F1500 ; Draw square side
G1 X116.80 Y106.80 E1876.0000 F1500 ; Draw square side
G1 X110.00 Y106.80 E1876.2720 F1500 ; Draw square side
G1 X110.00 Y100.00 E1876.5440 F1500 ; Draw square side
G1 X110.00 Y100.00 E1877.0880 ; Infill line start
G1 X110.00 Y113.60 E1877.6320 ; Infill line end
G1 X110.40 Y100.00 E1878.1760 ; Infill line start
G1 X110.40 Y113.60 E1878.7200 ; Infill line end
G1 X110.80 Y100.00 E1879.2640 ; Infill line start
G1 X110.80 Y113.60 E1879.8080 ; Infill line end
G1 X111.20 Y100.00 E1880.3520 ; Infill line start
G1 X111.20 Y113.60 E1880.8960 ; Infill line end
G1 X111.60 Y100.00 E1881.4400 ; Infill line start
G1 X111.60 Y113.60 E1881.9840 ; Infill line end
G1 X112.00 Y100.00 E1882.5280 ; Infill line start
G1 X112.00 Y113.60 E1883.0720 ; Infill line end
G1 X112.40 Y100.00 E1883.6160 ; Infill line start
G1 X112.40 Y113.60 E1884.1600 ; Infill line end
G1 X112.80 Y100.00 E1884.7040 ; Infill line start
G1 X112.80 Y113.60 E1885.2480 ; Infill line end
G1 X113.20 Y100.00 E1885.7920 ; Infill line start
G1 X113.20 Y113.60 E1886.3360 ; Infill line end
G1 X113.60 Y100.00 E1886.8800 ; Infill line start
G1 X113.60 Y113.60 E1887.4240 ; Infill line end
G1 X114.00 Y100.00 E1887.9680 ; Infill line start
G1 X114.00 Y113.60 E1888.5120 ; Infill line end
G1 X114.40 Y100.00 E1889.0560 ; Infill line start
G1 X114.40 Y113.60 E1889.6000 ; Infill line end
G1 X114.80 Y100.00 E1890.1440 ; Infill line start
G1 X114.80 Y113.60 E1890.6880 ; Infill line end
G1 X115.20 Y100.00 E1891.2320 ; Infill line start
G1 X115.20 Y113.60 E1891.7760 ; Infill line end
G1 X115.60 Y100.00 E1892.3200 ; Infill line start
G1 X115.60 Y113.60 E1892.8640 ; Infill line end
G1 X116.00 Y100.00 E1893.4080 ; Infill line start
G1 X116.00 Y113.60 E1893.9520 ; Infill line end
G1 X116.40 Y100.00 E1894.4960 ; Infill line start
G1 X116.40 Y113.60 E1895.0400 ; Infill line end
G1 X116.80 Y100.00 E1895.5840 ; Infill line start
G1 X116.80 Y113.60 E1896.1280 ; Infill line end
G1 X117.20 Y100.00 E1896.6720 ; Infill line start
G1 X117.20 Y113.60 E1897.2160 ; Infill line end
G1 X117.60 Y100.00 E1897.7600 ; Infill line start
G1 X117.60 Y113.60 E1898.3040 ; Infill line end
G1 X118.00 Y100.00 E1898.8480 ; Infill line start
G1 X118.00 Y113.60 E1899.3920 ; Infill line end
G1 X118.40 Y100.00 E1899.9360 ; Infill line start
G1 X118.40 Y113.60 E1900.4800 ; Infill line end
G1 X118.80 Y100.00 E1901.0240 ; Infill line start
G1 X118.80 Y113.60 E1901.5680 ; Infill line end
G1 X119.20 Y100.00 E1902.1120 ; Infill line start
G1 X119.20 Y113.60 E1902.6560 ; Infill line end
G1 X119.60 Y100.00 E1903.2000 ; Infill line start
G1 X119.60 Y113.60 E1903.7440 ; Infill line end
G1 X120.00 Y100.00 E1904.2880 ; Infill line start
G1 X120.00 Y113.60 E1904.8320 ; Infill line end
G1 X120.40 Y100.00 E1905.3760 ; Infill line start
G1 X120.40 Y113.60 E1905.9200 ; Infill line end
G1 X120.80 Y100.00 E1906.4640 ; Infill line start
G1 X120.80 Y113.60 E1907.0080 ; Infill line end
G1 X121.20 Y100.00 E1907.5520 ; Infill line start
G1 X121.20 Y113.60 E1908.0960 ; Infill line end
G1 X121.60 Y100.00 E1908.6400 ; Infill line start
G1 X121.60 Y113.60 E1909.1840 ; Infill line end
G1 X122.00 Y100.00 E1909.7280 ; Infill line start
G1 X122.00 Y113.60 E1910.2720 ; Infill line end
G1 X122.40 Y100.00 E1910.8160 ; Infill line start
G1 X122.40 Y113.60 E1911.3600 ; Infill line end
G1 X122.80 Y100.00 E1911.9040 ; Infill line start
G1 X122.80 Y113.60 E1912.4480 ; Infill line end
; Layer 34
G1 Z6.80 F300 ; Move to layer height
G1 X110.00 Y100.00 F1500 ; Move to start
G1 X116.70 Y100.00 E1912.7160 F1500 ; Draw square side
G1 X116.70 Y106.70 E1912.9840 F1500 ; Draw square side
G1 X110.00 Y106.70 E1913.2520 F1500 ; Draw square side
G1 X110.00 Y100.00 E1913.5200 F1500 ; Draw square side
G1 X110.00 Y100.00 E1914.0560 ; Infill line start
G1 X110.00 Y113.40 E1914.5920 ; Infill line end
G1 X110.40 Y100.00 E1915.1280 ; Infill line start
G1 X110.40 Y113.40 E1915.6640 ; Infill line end
G1 X110.80 Y100.00 E1916.2000 ; Infill line start
G1 X110.80 Y113.40 E1916.7360 ; Infill line end
G1 X111.20 Y100.00 E1917.2720 ; Infill line start
G1 X111.20 Y113.40 E1917.8080 ; Infill line end
G1 X111.60 Y100.00 E1918.3440 ; Infill line start
G1 X111.60 Y113.40 E1918.8800 ; Infill line end
G1 X112.00 Y100.00 E1919.4160 ; Infill line start
G1 X112.00 Y113.40 E1919.9520 ; Infill line end
G1 X112.40 Y100.00 E1920.4880 ; Infill line start
G1 X112.40 Y113.40 E1921.0240 ; Infill line end
G1 X112.80 Y100.00 E1921.5600 ; Infill line start
G1 X112.80 Y113.40 E1922.0960 ; Infill line end
G1 X113.20 Y100.00 E1922.6320 ; Infill line start
G1 X113.20 Y113.40 E1923.1680 ; Infill line end
G1 X113.60 Y100.00 E1923.7040 ; Infill line start
G1 X113.60 Y113.40 E1924.2400 ; Infill line end
G1 X114.00 Y100.00 E1924.7760 ; Infill line start
G1 X114.00 Y113.40 E1925.3120 ; Infill line end
G1 X114.40 Y100.00 E1925.8480 ; Infill line start
G1 X114.40 Y113.40 E1926.3840 ; Infill line end
G1 X114.80 Y100.00 E1926.9200 ; Infill line start
G1 X114.80 Y113.40 E1927.4560 ; Infill line end
G1 X115.20 Y100.00 E1927.9920 ; Infill line start
G1 X115.20 Y113.40 E1928.5280 ; Infill line end
G1 X115.60 Y100.00 E1929.0640 ; Infill line start
G1 X115.60 Y113.40 E1929.6000 ; Infill line end
G1 X116.00 Y100.00 E1930.1360 ; Infill line start
G1 X116.00 Y113.40 E1930.6720 ; Infill line end
G1 X116.40 Y100.00 E1931.2080 ; Infill line start
G1 X116.40 Y113.40 E1931.7440 ; Infill line end
G1 X116.80 Y100.00 E1932.2800 ; Infill line start
G1 X116.80 Y113.40 E1932.8160 ; Infill line end
G1 X117.20 Y100.00 E1933.3520 ; Infill line start
G1 X117.20 Y113.40 E1933.8880 ; Infill line end
G1 X117.60 Y100.00 E1934.4240 ; Infill line start
G1 X117.60 Y113.40 E1934.9600 ; Infill line end
G1 X118.00 Y100.00 E1935.4960 ; Infill line start
G1 X118.00 Y113.40 E1936.0320 ; Infill line end
G1 X118.40 Y100.00 E1936.5680 ; Infill line start
G1 X118.40 Y113.40 E1937.1040 ; Infill line end
G1 X118.80 Y100.00 E1937.6400 ; Infill line start
G1 X118.80 Y113.40 E1938.1760 ; Infill line end
G1 X119.20 Y100.00 E1938.7120 ; Infill line start
G1 X119.20 Y113.40 E1939.2480 ; Infill line end
G1 X119.60 Y100.00 E1939.7840 ; Infill line start
G1 X119.60 Y113.40 E1940.3200 ; Infill line end
G1 X120.00 Y100.00 E1940.8560 ; Infill line start
G1 X120.00 Y113.40 E1941.3920 ; Infill line end
G1 X120.40 Y100.00 E1941.9280 ; Infill line start
G1 X120.40 Y113.40 E1942.4640 ; Infill line end
G1 X120.80 Y100.00 E1943.0000 ; Infill line start
G1 X120.80 Y113.40 E1943.5360 ; Infill line end
G1 X121.20 Y100.00 E1944.0720 ; Infill line start
G1 X121.20 Y113.40 E1944.6080 ; Infill line end
G1 X121.60 Y100.00 E1945.1440 ; Infill line start
G1 X121.60 Y113.40 E1945.6800 ; Infill line end
G1 X122.00 Y100.00 E1946.2160 ; Infill line start
G1 X122.00 Y113.40 E1946.7520 ; Infill line end
G1 X122.40 Y100.00 E1947.2880 ; Infill line start
G1 X122.40 Y113.40 E1947.8240 ; Infill line end
G1 X122.80 Y100.00 E1948.3600 ; Infill line start
G1 X122.80 Y113.40 E1948.8960 ; Infill line end
; Layer 35
G1 Z7.00 F300 ; Move to layer height
G1 X110.00 Y100.00 F1500 ; Move to start
G1 X116.60 Y100.00 E1949.1600 F1500 ; Draw square side
G1 X116.60 Y106.60 E1949.4240 F1500 ; Draw square side
G1 X110.00 Y106.60 E1949.6880 F1500 ; Draw square side
G1 X110.00 Y100.00 E1949.9520 F1500 ; Draw square side
G1 X110.00 Y100.00 E1950.4800 ; Infill line start
G1 X110.00 Y113.20 E1951.0080 ; Infill line end
G1 X110.40 Y100.00 E1951.5360 ; Infill line start
G1 X110.40 Y113.20 E1952.0640 ; Infill line end
G1 X110.80 Y100.00 E1952.5920 ; Infill line start
G1 X110.80 Y113.20 E1953.1200 ; Infill line end
G1 X111.20 Y100.00 E1953.6480 ; Infill line start
G1 X111.20 Y113.20 E1954.1760 ; Infill line end
G1 X111.60 Y100.00 E1954.7040 ; Infill line start
G1 X111.60 Y113.20 E1955.2320 ; Infill line end
G1 X112.00 Y100.00 E1955.7600 ; Infill line start
G1 X112.00 Y113.20 E1956.2880 ; Infill line end
G1 X112.40 Y100.00 E1956.8160 ; Infill line start
G1 X112.40 Y113.20 E1957.3440 ; Infill line end
G1 X112.80 Y100.00 E1957.8720 ; Infill line start
G1 X112.80 Y113.20 E1958.4000 ; Infill line end
G1 X113.20 Y100.00 E1958.9280 ; Infill line start
G1 X113.20 Y113.20 E1959.4560 ; Infill line end
G1 X113.60 Y100.00 E1959.9840 ; Infill line start
G1 X113.60 Y113.20 E1960.5120 ; Infill line end
G1 X114.00 Y100.00 E1961.0400 ; Infill line start
G1 X114.00 Y113.20 E1961.5680 ; Infill line end
G1 X114.40 Y100.00 E1962.0960 ; Infill line start
G1 X114.40 Y113.20 E1962.6240 ; Infill line end
G1 X114.80 Y100.00 E1963.1520 ; Infill line start
G1 X114.80 Y113.20 E1963.6800 ; Infill line end
G1 X115.20 Y100.00 E1964.2080 ; Infill line start
G1 X115.20 Y113.20 E1964.7360 ; Infill line end
G1 X115.60 Y100.00 E1965.2640 ; Infill line start
G1 X115.60 Y113.20 E1965.7920 ; Infill line end
G1 X116.00 Y100.00 E1966.3200 ; Infill line start
G1 X116.00 Y113.20 E1966.8480 ; Infill line end
G1 X116.40 Y100.00 E1967.3760 ; Infill line start
G1 X116.40 Y113.20 E1967.9040 ; Infill line end
G1 X116.80 Y100.00 E1968.4320 ; Infill line start
G1 X116.80 Y113.20 E1968.9600 ; Infill line end
G1 X117.20 Y100.00 E1969.4880 ; Infill line start
G1 X117.20 Y113.20 E1970.0160 ; Infill line end
G1 X117.60 Y100.00 E1970.5440 ; Infill line start
G1 X117.60 Y113.20 E1971.0720 ; Infill line end
G1 X118.00 Y100.00 E1971.6000 ; Infill line start
G1 X118.00 Y113.20 E1972.1280 ; Infill line end
G1 X118.40 Y100.00 E1972.6560 ; Infill line start
G1 X118.40 Y113.20 E1973.1840 ; Infill line end
G1 X118.80 Y100.00 E1973.7120 ; Infill line start
G1 X118.80 Y113.20 E1974.2400 ; Infill line end
G1 X119.20 Y100.00 E1974.7680 ; Infill line start
G1 X119.20 Y113.20 E1975.2960 ; Infill line end
G1 X119.60 Y100.00 E1975.8240 ; Infill line start
G1 X119.60 Y113.20 E1976.3520 ; Infill line end
G1 X120.00 Y100.00 E1976.8800 ; Infill line start
G1 X120.00 Y113.20 E1977.4080 ; Infill line end
G1 X120.40 Y100.00 E1977.9360 ; Infill line start
G1 X120.40 Y113.20 E1978.4640 ; Infill line end
G1 X120.80 Y100.00 E1978.9920 ; Infill line start
G1 X120.80 Y113.20 E1979.5200 ; Infill line end
G1 X121.20 Y100.00 E1980.0480 ; Infill line start
G1 X121.20 Y113.20 E1980.5760 ; Infill line end
G1 X121.60 Y100.00 E1981.1040 ; Infill line start
G1 X121.60 Y113.20 E1981.6320 ; Infill line end
G1 X122.00 Y100.00 E1982.1600 ; Infill line start
G1 X122.00 Y113.20 E1982.6880 ; Infill line end
G1 X122.40 Y100.00 E1983.2160 ; Infill line start
G1 X122.40 Y113.20 E1983.7440 ; Infill line end
; Layer 36
G1 Z7.20 F300 ; Move to layer height
G1 X110.00 Y100.00 F1500 ; Move to start
G1 X116.50 Y100.00 E1984.0040 F1500 ; Draw square side
G1 X116.50 Y106.50 E1984.2640 F1500 ; Draw square side
G1 X110.00 Y106.50 E1984.5240 F1500 ; Draw square side
G1 X110.00 Y100.00 E1984.7840 F1500 ; Draw square side
G1 X110.00 Y100.00 E1985.3040 ; Infill line start
G1 X110.00 Y113.00 E1985.8240 ; Infill line end
G1 X110.40 Y100.00 E1986.3440 ; Infill line start
G1 X110.40 Y113.00 E1986.8640 ; Infill line end
G1 X110.80 Y100.00 E1987.3840 ; Infill line start
G1 X110.80 Y113.00 E1987.9040 ; Infill line end
G1 X111.20 Y100.00 E1988.4240 ; Infill line start
G1 X111.20 Y113.00 E1988.9440 ; Infill line end
G1 X111.60 Y100.00 E1989.4640 ; Infill line start
G1 X111.60 Y113.00 E1989.9840 ; Infill line end
G1 X112.00 Y100.00 E1990.5040 ; Infill line start
G1 X112.00 Y113.00 E1991.0240 ; Infill line end
G1 X112.40 Y100.00 E1991.5440 ; Infill line start
G1 X112.40 Y113.00 E1992.0640 ; Infill line end
G1 X112.80 Y100.00 E1992.5840 ; Infill line start
G1 X112.80 Y113.00 E1993.1040 ; Infill line end
G1 X113.20 Y100.00 E1993.6240 ; Infill line start
G1 X113.20 Y113.00 E1994.1440 ; Infill line end
G1 X113.60 Y100.00 E1994.6640 ; Infill line start
G1 X113.60 Y113.00 E1995.1840 ; Infill line end
G1 X114.00 Y100.00 E1995.7040 ; Infill line start
G1 X114.00 Y113.00 E1996.2240 ; Infill line end
G1 X114.40 Y100.00 E1996.7440 ; Infill line start
G1 X114.40 Y113.00 E1997.2640 ; Infill line end
G1 X114.80 Y100.00 E1997.7840 ; Infill line start
G1 X114.80 Y113.00 E1998.3040 ; Infill line end
G1 X115.20 Y100.00 E1998.8240 ; Infill line start
G1 X115.20 Y113.00 E1999.3440 ; Infill line end
G1 X115.60 Y100.00 E1999.8640 ; Infill line start
G1 X115.60 Y113.00 E2000.3840 ; Infill line end
G1 X116.00 Y100.00 E2000.9040 ; Infill line start
G1 X116.00 Y113.00 E2001.4240 ; Infill line end
G1 X116.40 Y100.00 E2001.9440 ; Infill line start
G1 X116.40 Y113.00 E2002.4640 ; Infill line end
G1 X116.80 Y100.00 E2002.9840 ; Infill line start
G1 X116.80 Y113.00 E2003.5040 ; Infill line end
G1 X117.20 Y100.00 E2004.0240 ; Infill line start
G1 X117.20 Y113.00 E2004.5440 ; Infill line end
G1 X117.60 Y100.00 E2005.0640 ; Infill line start
G1 X117.60 Y113.00 E2005.5840 ; Infill line end
G1 X118.00 Y100.00 E2006.1040 ; Infill line start
G1 X118.00 Y113.00 E2006.6240 ; Infill line end
G1 X118.40 Y100.00 E2007.1440 ; Infill line start
G1 X118.40 Y113.00 E2007.6640 ; Infill line end
G1 X118.80 Y100.00 E2008.1840 ; Infill line start
G1 X118.80 Y113.00 E2008.7040 ; Infill line end
G1 X119.20 Y100.00 E2009.2240 ; Infill line start
G1 X119.20 Y113.00 E2009.7440 ; Infill line end
G1 X119.60 Y100.00 E2010.2640 ; Infill line start
G1 X119.60 Y113.00 E2010.7840 ; Infill line end
G1 X120.00 Y100.00 E2011.3040 ; Infill line start
G1 X120.00 Y113.00 E2011.8240 ; Infill line end
G1 X120.40 Y100.00 E2012.3440 ; Infill line start
G1 X120.40 Y113.00 E2012.8640 ; Infill line end
G1 X120.80 Y100.00 E2013.3840 ; Infill line start
G1 X120.80 Y113.00 E2013.9040 ; Infill line end
G1 X121.20 Y100.00 E2014.4240 ; Infill line start
G1 X121.20 Y113.00 E2014.9440 ; Infill line end
G1 X121.60 Y100.00 E2015.4640 ; Infill line start
G1 X121.60 Y113.00 E2015.9840 ; Infill line end
G1 X122.00 Y100.00 E2016.5040 ; Infill line start
G1 X122.00 Y113.00 E2017.0240 ; Infill line end
G1 X122.40 Y100.00 E2017.5440 ; Infill line start
G1 X122.40 Y113.00 E2018.0640 ; Infill line end
; Layer 37
G1 Z7.40 F300 ; Move to layer height
G1 X110.00 Y100.00 F1500 ; Move to start
G1 X116.40 Y100.00 E2018.3200 F1500 ; Draw square side
G1 X116.40 Y106.40 E2018.5760 F1500 ; Draw square side
G1 X110.00 Y106.40 E2018.8320 F1500 ; Draw square side
G1 X110.00 Y100.00 E2019.0880 F1500 ; Draw square side
G1 X110.00 Y100.00 E2019.6000 ; Infill line start
G1 X110.00 Y112.80 E2020.1120 ; Infill line end
G1 X110.40 Y100.00 E2020.6240 ; Infill line start
G1 X110.40 Y112.80 E2021.1360 ; Infill line end
G1 X110.80 Y100.00 E2021.6480 ; Infill line start
G1 X110.80 Y112.80 E2022.1600 ; Infill line end
G1 X111.20 Y100.00 E2022.6720 ; Infill line start
G1 X111.20 Y112.80 E2023.1840 ; Infill line end
G1 X111.60 Y100.00 E2023.6960 ; Infill line start
G1 X111.60 Y112.80 E2024.2080 ; Infill line end
G1 X112.00 Y100.00 E2024.7200 ; Infill line start
G1 X112.00 Y112.80 E2025.2320 ; Infill line end
G1 X112.40 Y100.00 E2025.7440 ; Infill line start
G1 X112.40 Y112.80 E2026.2560 ; Infill line end
G1 X112.80 Y100.00 E2026.7680 ; Infill line start
G1 X112.80 Y112.80 E2027.2800 ; Infill line end
G1 X113.20 Y100.00 E2027.7920 ; Infill line start
G1 X113.20 Y112.80 E2028.3040 ; Infill line end
G1 X113.60 Y100.00 E2028.8160 ; Infill line start
G1 X113.60 Y112.80 E2029.3280 ; Infill line end
G1 X114.00 Y100.00 E2029.8400 ; Infill line start
G1 X114.00 Y112.80 E2030.3520 ; Infill line end
G1 X114.40 Y100.00 E2030.8640 ; Infill line start
G1 X114.40 Y112.80 E2031.3760 ; Infill line end
G1 X114.80 Y100.00 E2031.8880 ; Infill line start
G1 X114.80 Y112.80 E2032.4000 ; Infill line end
G1 X115.20 Y100.00 E2032.9120 ; Infill line start
G1 X115.20 Y112.80 E2033.4240 ; Infill line end
G1 X115.60 Y100.00 E2033.9360 ; Infill line start
G1 X115.60 Y112.80 E2034.4480 ; Infill line end
G1 X116.00 Y100.00 E2034.9600 ; Infill line start
G1 X116.00 Y112.80 E2035.4720 ; Infill line end
G1 X116.40 Y100.00 E2035.9840 ; Infill line start
G1 X116.40 Y112.80 E2036.4960 ; Infill line end
G1 X116.80 Y100.00 E2037.0080 ; Infill line start
G1 X116.80 Y112.80 E2037.5200 ; Infill line end
G1 X117.20 Y100.00 E2038.0320 ; Infill line start
G1 X117.20 Y112.80 E2038.5440 ; Infill line end
G1 X117.60 Y100.00 E2039.0560 ; Infill line start
G1 X117.60 Y112.80 E2039.5680 ; Infill line end
G1 X118.00 Y100.00 E2040.0800 ; Infill line start
G1 X118.00 Y112.80 E2040.5920 ; Infill line end
G1 X118.40 Y100.00 E2041.1040 ; Infill line start
G1 X118.40 Y112.80 E2041.6160 ; Infill line end
G1 X118.80 Y100.00 E2042.1280 ; Infill line start
G1 X118.80 Y112.80 E2042.6400 ; Infill line end
G1 X119.20 Y100.00 E2043.1520 ; Infill line start
G1 X119.20 Y112.80 E2043.6640 ; Infill line end
G1 X119.60 Y100.00 E2044.1760 ; Infill line start
G1 X119.60 Y112.80 E2044.6880 ; Infill line end
G1 X120.00 Y100.00 E2045.2000 ; Infill line start
G1 X120.00 Y112.80 E2045.7120 ; Infill line end
G1 X120.40 Y100.00 E2046.2240 ; Infill line start
G1 X120.40 Y112.80 E2046.7360 ; Infill line end
G1 X120.80 Y100.00 E2047.2480 ; Infill line start
G1 X120.80 Y112.80 E2047.7600 ; Infill line end
G1 X121.20 Y100.00 E2048.2720 ; Infill line start
G1 X121.20 Y112.80 E2048.7840 ; Infill line end
G1 X121.60 Y100.00 E2049.2960 ; Infill line start
G1 X121.60 Y112.80 E2049.8080 ; Infill line end
G1 X122.00 Y100.00 E2050.3200 ; Infill line start
G1 X122.00 Y112.80 E2050.8320 ; Infill line end
G1 X122.40 Y100.00 E2051.3440 ; Infill line start
G1 X122.40 Y112.80 E2051.8560 ; Infill line end
; Layer 38
G1 Z7.60 F300 ; Move to layer height
G1 X110.00 Y100.00 F1500 ; Move to start
G1 X116.30 Y100.00 E2052.1080 F1500 ; Draw square side
G1 X116.30 Y106.30 E2052.3600 F1500 ; Draw square side
G1 X110.00 Y106.30 E2052.6120 F1500 ; Draw square side
G1 X110.00 Y100.00 E2052.8640 F1500 ; Draw square side
G1 X110.00 Y100.00 E2053.3680 ; Infill line start
G1 X110.00 Y112.60 E2053.8720 ; Infill line end
G1 X110.40 Y100.00 E2054.3760 ; Infill line start
G1 X110.40 Y112.60 E2054.8800 ; Infill line end
G1 X110.80 Y100.00 E2055.3840 ; Infill line start
G1 X110.80 Y112.60 E2055.8880 ; Infill line end
G1 X111.20 Y100.00 E2056.3920 ; Infill line start
G1 X111.20 Y112.60 E2056.8960 ; Infill line end
G1 X111.60 Y100.00 E2057.4000 ; Infill line start
G1 X111.60 Y112.60 E2057.9040 ; Infill line end
G1 X112.00 Y100.00 E2058.4080 ; Infill line start
G1 X112.00 Y112.60 E2058.9120 ; Infill line end
G1 X112.40 Y100.00 E2059.4160 ; Infill line start
G1 X112.40 Y112.60 E2059.9200 ; Infill line end
G1 X112.80 Y100.00 E2060.4240 ; Infill line start
G1 X112.80 Y112.60 E2060.9280 ; Infill line end
G1 X113.20 Y100.00 E2061.4320 ; Infill line start
G1 X113.20 Y112.60 E2061.9360 ; Infill line end
G1 X113.60 Y100.00 E2062.4400 ; Infill line start
G1 X113.60 Y112.60 E2062.9440 ; Infill line end
G1 X114.00 Y100.00 E2063.4480 ; Infill line start
G1 X114.00 Y112.60 E2063.9520 ; Infill line end
G1 X114.40 Y100.00 E2064.4560 ; Infill line start
G1 X114.40 Y112.60 E2064.9600 ; Infill line end
G1 X114.80 Y100.00 E2065.4640 ; Infill line start
G1 X114.80 Y112.60 E2065.9680 ; Infill line end
G1 X115.20 Y100.00 E2066.4720 ; Infill line start
G1 X115.20 Y112.60 E2066.9760 ; Infill line end
G1 X115.60 Y100.00 E2067.4800 ; Infill line start
G1 X115.60 Y112.60 E2067.9840 ; Infill line end
G1 X116.00 Y100.00 E2068.4880 ; Infill line start
G1 X116.00 Y112.60 E2068.9920 ; Infill line end
G1 X116.40 Y100.00 E2069.4960 ; Infill line start
G1 X116.40 Y112.60 E2070.0000 ; Infill line end
G1 X116.80 Y100.00 E2070.5040 ; Infill line start
G1 X116.80 Y112.60 E2071.0080 ; Infill line end
G1 X117.20 Y100.00 E2071.5120 ; Infill line start
G1 X117.20 Y112.60 E2072.0160 ; Infill line end
G1 X117.60 Y100.00 E2072.5200 ; Infill line start
G1 X117.60 Y112.60 E2073.0240 ; Infill line end
G1 X118.00 Y100.00 E2073.5280 ; Infill line start
G1 X118.00 Y112.60 E2074.0320 ; Infill line end
G1 X118.40 Y100.00 E2074.5360 ; Infill line start
G1 X118.40 Y112.60 E2075.0400 ; Infill line end
G1 X118.80 Y100.00 E2075.5440 ; Infill line start
G1 X118.80 Y112.60 E2076.0480 ; Infill line end
G1 X119.20 Y100.00 E2076.5520 ; Infill line start
G1 X119.20 Y112.60 E2077.0560 ; Infill line end
G1 X119.60 Y100.00 E2077.5600 ; Infill line start
G1 X119.60 Y112.60 E2078.0640 ; Infill line end
G1 X120.00 Y100.00 E2078.5680 ; Infill line start
G1 X120.00 Y112.60 E2079.0720 ; Infill line end
G1 X120.40 Y100.00 E2079.5760 ; Infill line start
G1 X120.40 Y112.60 E2080.0800 ; Infill line end
G1 X120.80 Y100.00 E2080.5840 ; Infill line start
G1 X120.80 Y112.60 E2081.0880 ; Infill line end
G1 X121.20 Y100.00 E2081.5920 ; Infill line start
G1 X121.20 Y112.60 E2082.0960 ; Infill line end
G1 X121.60 Y100.00 E2082.6000 ; Infill line start
G1 X121.60 Y112.60 E2083.1040 ; Infill line end
G1 X122.00 Y100.00 E2083.6080 ; Infill line start
G1 X122.00 Y112.60 E2084.1120 ; Infill line end
; Layer 39
G1 Z7.80 F300 ; Move to layer height
G1 X110.00 Y100.00 F1500 ; Move to start
G1 X116.20 Y100.00 E2084.3600 F1500 ; Draw square side
G1 X116.20 Y106.20 E2084.6080 F1500 ; Draw square side
G1 X110.00 Y106.20 E2084.8560 F1500 ; Draw square side
G1 X110.00 Y100.00 E2085.1040 F1500 ; Draw square side
G1 X110.00 Y100.00 E2085.6000 ; Infill line start
G1 X110.00 Y112.40 E2086.0960 ; Infill line end
G1 X110.40 Y100.00 E2086.5920 ; Infill line start
G1 X110.40 Y112.40 E2087.0880 ; Infill line end
G1 X110.80 Y100.00 E2087.5840 ; Infill line start
G1 X110.80 Y112.40 E2088.0800 ; Infill line end
G1 X111.20 Y100.00 E2088.5760 ; Infill line start
G1 X111.20 Y112.40 E2089.0720 ; Infill line end
G1 X111.60 Y100.00 E2089.5680 ; Infill line start
G1 X111.60 Y112.40 E2090.0640 ; Infill line end
G1 X112.00 Y100.00 E2090.5600 ; Infill line start
G1 X112.00 Y112.40 E2091.0560 ; Infill line end
G1 X112.40 Y100.00 E2091.5520 ; Infill line start
G1 X112.40 Y112.40 E2092.0480 ; Infill line end
G1 X112.80 Y100.00 E2092.5440 ; Infill line start
G1 X112.80 Y112.40 E2093.0400 ; Infill line end
G1 X113.20 Y100.00 E2093.5360 ; Infill line start
G1 X113.20 Y112.40 E2094.0320 ; Infill line end
G1 X113.60 Y100.00 E2094.5280 ; Infill line start
G1 X113.60 Y112.40 E2095.0240 ; Infill line end
G1 X114.00 Y100.00 E2095.5200 ; Infill line start
G1 X114.00 Y112.40 E2096.0160 ; Infill line end
G1 X114.40 Y100.00 E2096.5120 ; Infill line start
G1 X114.40 Y112.40 E2097.0080 ; Infill line end
G1 X114.80 Y100.00 E2097.5040 ; Infill line start
G1 X114.80 Y112.40 E2098.0000 ; Infill line end
G1 X115.20 Y100.00 E2098.4960 ; Infill line start
G1 X115.20 Y112.40 E2098.9920 ; Infill line end
G1 X115.60 Y100.00 E2099.4880 ; Infill line start
G1 X115.60 Y112.40 E2099.9840 ; Infill line end
G1 X116.00 Y100.00 E2100.4800 ; Infill line start
G1 X116.00 Y112.40 E2100.9760 ; Infill line end
G1 X116.40 Y100.00 E2101.4720 ; Infill line start
G1 X116.40 Y112.40 E2101.9680 ; Infill line end
G1 X116.80 Y100.00 E2102.4640 ; Infill line start
G1 X116.80 Y112.40 E2102.9600 ; Infill line end
G1 X117.20 Y100.00 E2103.4560 ; Infill line start
G1 X117.20 Y112.40 E2103.9520 ; Infill line end
G1 X117.60 Y100.00 E2104.4480 ; Infill line start
G1 X117.60 Y112.40 E2104.9440 ; Infill line end
G1 X118.00 Y100.00 E2105.4400 ; Infill line start
G1 X118.00 Y112.40 E2105.9360 ; Infill line end
G1 X118.40 Y100.00 E2106.4320 ; Infill line start
G1 X118.40 Y112.40 E2106.9280 ; Infill line end
G1 X118.80 Y100.00 E2107.4240 ; Infill line start
G1 X118.80 Y112.40 E2107.9200 ; Infill line end
G1 X119.20 Y100.00 E2108.4160 ; Infill line start
G1 X119.20 Y112.40 E2108.9120 ; Infill line end
G1 X119.60 Y100.00 E2109.4080 ; Infill line start
G1 X119.60 Y112.40 E2109.9040 ; Infill line end
G1 X120.00 Y100.00 E2110.4000 ; Infill line start
G1 X120.00 Y112.40 E2110.8960 ; Infill line end
G1 X120.40 Y100.00 E2111.3920 ; Infill line start
G1 X120.40 Y112.40 E2111.8880 ; Infill line end
G1 X120.80 Y100.00 E2112.3840 ; Infill line start
G1 X120.80 Y112.40 E2112.8800 ; Infill line end
G1 X121.20 Y100.00 E2113.3760 ; Infill line start
G1 X121.20 Y112.40 E2113.8720 ; Infill line end
G1 X121.60 Y100.00 E2114.3680 ; Infill line start
G1 X121.60 Y112.40 E2114.8640 ; Infill line end
G1 X122.00 Y100.00 E2115.3600 ; Infill line start
G1 X122.00 Y112.40 E2115.8560 ; Infill line end
; Layer 40
G1 Z8.00 F300 ; Move to layer height
G1 X110.00 Y100.00 F1500 ; Move to start
G1 X116.10 Y100.00 E2116.1000 F1500 ; Draw square side
G1 X116.10 Y106.10 E2116.3440 F1500 ; Draw square side
G1 X110.00 Y106.10 E2116.5880 F1500 ; Draw square side
G1 X110.00 Y100.00 E2116.8320 F1500 ; Draw square side
G1 X110.00 Y100.00 E2117.3200 ; Infill line start
G1 X110.00 Y112.20 E2117.8080 ; Infill line end
G1 X110.40 Y100.00 E2118.2960 ; Infill line start
G1 X110.40 Y112.20 E2118.7840 ; Infill line end
G1 X110.80 Y100.00 E2119.2720 ; Infill line start
G1 X110.80 Y112.20 E2119.7600 ; Infill line end
G1 X111.20 Y100.00 E2120.2480 ; Infill line start
G1 X111.20 Y112.20 E2120.7360 ; Infill line end
G1 X111.60 Y100.00 E2121.2240 ; Infill line start
G1 X111.60 Y112.20 E2121.7120 ; Infill line end
G1 X112.00 Y100.00 E2122.2000 ; Infill line start
G1 X112.00 Y112.20 E2122.6880 ; Infill line end
G1 X112.40 Y100.00 E2123.1760 ; Infill line start
G1 X112.40 Y112.20 E2123.6640 ; Infill line end
G1 X112.80 Y100.00 E2124.1520 ; Infill line start
G1 X112.80 Y112.20 E2124.6400 ; Infill line end
G1 X113.20 Y100.00 E2125.1280 ; Infill line start
G1 X113.20 Y112.20 E2125.6160 ; Infill line end
G1 X113.60 Y100.00 E2126.1040 ; Infill line start
G1 X113.60 Y112.20 E2126.5920 ; Infill line end
G1 X114.00 Y100.00 E2127.0800 ; Infill line start
G1 X114.00 Y112.20 E2127.5680 ; Infill line end
G1 X114.40 Y100.00 E2128.0560 ; Infill line start
G1 X114.40 Y112.20 E2128.5440 ; Infill line end
G1 X114.80 Y100.00 E2129.0320 ; Infill line start
G1 X114.80 Y112.20 E2129.5200 ; Infill line end
G1 X115.20 Y100.00 E2130.0080 ; Infill line start
G1 X115.20 Y112.20 E2130.4960 ; Infill line end
G1 X115.60 Y100.00 E2130.9840 ; Infill line start
G1 X115.60 Y112.20 E2131.4720 ; Infill line end
G1 X116.00 Y100.00 E2131.9600 ; Infill line start
G1 X116.00 Y112.20 E2132.4480 ; Infill line end
G1 X116.40 Y100.00 E2132.9360 ; Infill line start
G1 X116.40 Y112.20 E2133.4240 ; Infill line end
G1 X116.80 Y100.00 E2133.9120 ; Infill line start
G1 X116.80 Y112.20 E2134.4000 ; Infill line end
G1 X117.20 Y100.00 E2134.8880 ; Infill line start
G1 X117.20 Y112.20 E2135.3760 ; Infill line end
G1 X117.60 Y100.00 E2135.8640 ; Infill line start
G1 X117.60 Y112.20 E2136.3520 ; Infill line end
G1 X118.00 Y100.00 E2136.8400 ; Infill line start
G1 X118.00 Y112.20 E2137.3280 ; Infill line end
G1 X118.40 Y100.00 E2137.8160 ; Infill line start
G1 X118.40 Y112.20 E2138.3040 ; Infill line end
G1 X118.80 Y100.00 E2138.7920 ; Infill line start
G1 X118.80 Y112.20 E2139.2800 ; Infill line end
G1 X119.20 Y100.00 E2139.7680 ; Infill line start
G1 X119.20 Y112.20 E2140.2560 ; Infill line end
G1 X119.60 Y100.00 E2140.7440 ; Infill line start
G1 X119.60 Y112.20 E2141.2320 ; Infill line end
G1 X120.00 Y100.00 E2141.7200 ; Infill line start
G1 X120.00 Y112.20 E2142.2080 ; Infill line end
G1 X120.40 Y100.00 E2142.6960 ; Infill line start
G1 X120.40 Y112.20 E2143.1840 ; Infill line end
G1 X120.80 Y100.00 E2143.6720 ; Infill line start
G1 X120.80 Y112.20 E2144.1600 ; Infill line end
G1 X121.20 Y100.00 E2144.6480 ; Infill line start
G1 X121.20 Y112.20 E2145.1360 ; Infill line end
G1 X121.60 Y100.00 E2145.6240 ; Infill line start
G1 X121.60 Y112.20 E2146.1120 ; Infill line end
; Layer 41
G1 Z8.20 F300 ; Move to layer height
G1 X110.00 Y100.00 F1500 ; Move to start
G1 X116.00 Y100.00 E2146.3520 F1500 ; Draw square side
G1 X116.00 Y106.00 E2146.5920 F1500 ; Draw square side
G1 X110.00 Y106.00 E2146.8320 F1500 ; Draw square side
G1 X110.00 Y100.00 E2147.0720 F1500 ; Draw square side
G1 X110.00 Y100.00 E2147.5520 ; Infill line start
G1 X110.00 Y112.00 E2148.0320 ; Infill line end
G1 X110.40 Y100.00 E2148.5120 ; Infill line start
G1 X110.40 Y112.00 E2148.9920 ; Infill line end
G1 X110.80 Y100.00 E2149.4720 ; Infill line start
G1 X110.80 Y112.00 E2149.9520 ; Infill line end
G1 X111.20 Y100.00 E2150.4320 ; Infill line start
G1 X111.20 Y112.00 E2150.9120 ; Infill line end
G1 X111.60 Y100.00 E2151.3920 ; Infill line start
G1 X111.60 Y112.00 E2151.8720 ; Infill line end
G1 X112.00 Y100.00 E2152.3520 ; Infill line start
G1 X112.00 Y112.00 E2152.8320 ; Infill line end
G1 X112.40 Y100.00 E2153.3120 ; Infill line start
G1 X112.40 Y112.00 E2153.7920 ; Infill line end
G1 X112.80 Y100.00 E2154.2720 ; Infill line start
G1 X112.80 Y112.00 E2154.7520 ; Infill line end
G1 X113.20 Y100.00 E2155.2320 ; Infill line start
G1 X113.20 Y112.00 E2155.7120 ; Infill line end
G1 X113.60 Y100.00 E2156.1920 ; Infill line start
G1 X113.60 Y112.00 E2156.6720 ; Infill line end
G1 X114.00 Y100.00 E2157.1520 ; Infill line start
G1 X114.00 Y112.00 E2157.6320 ; Infill line end
G1 X114.40 Y100.00 E2158.1120 ; Infill line start
G1 X114.40 Y112.00 E2158.5920 ; Infill line end
G1 X114.80 Y100.00 E2159.0720 ; Infill line start
G1 X114.80 Y112.00 E2159.5520 ; Infill line end
G1 X115.20 Y100.00 E2160.0320 ; Infill line start
G1 X115.20 Y112.00 E2160.5120 ; Infill line end
G1 X115.60 Y100.00 E2160.9920 ; Infill line start
G1 X115.60 Y112.00 E2161.4720 ; Infill line end
G1 X116.00 Y100.00 E2161.9520 ; Infill line start
G1 X116.00 Y112.00 E2162.4320 ; Infill line end
G1 X116.40 Y100.00 E2162.9120 ; Infill line start
G1 X116.40 Y112.00 E2163.3920 ; Infill line end
G1 X116.80 Y100.00 E2163.8720 ; Infill line start
G1 X116.80 Y112.00 E2164.3520 ; Infill line end
G1 X117.20 Y100.00 E2164.8320 ; Infill line start
G1 X117.20 Y112.00 E2165.3120 ; Infill line end
G1 X117.60 Y100.00 E2165.7920 ; Infill line start
G1 X117.60 Y112.00 E2166.2720 ; Infill line end
G1 X118.00 Y100.00 E2166.7520 ; Infill line start
G1 X118.00 Y112.00 E2167.2320 ; Infill line end
G1 X118.40 Y100.00 E2167.7120 ; Infill line start
G1 X118.40 Y112.00 E2168.1920 ; Infill line end
G1 X118.80 Y100.00 E2168.6720 ; Infill line start
G1 X118.80 Y112.00 E2169.1520 ; Infill line end
G1 X119.20 Y100.00 E2169.6320 ; Infill line start
G1 X119.20 Y112.00 E2170.1120 ; Infill line end
G1 X119.60 Y100.00 E2170.5920 ; Infill line start
G1 X119.60 Y112.00 E2171.0720 ; Infill line end
G1 X120.00 Y100.00 E2171.5520 ; Infill line start
G1 X120.00 Y112.00 E2172.0320 ; Infill line end
G1 X120.40 Y100.00 E2172.5120 ; Infill line start
G1 X120.40 Y112.00 E2172.9920 ; Infill line end
G1 X120.80 Y100.00 E2173.4720 ; Infill line start
G1 X120.80 Y112.00 E2173.9520 ; Infill line end
G1 X121.20 Y100.00 E2174.4320 ; Infill line start
G1 X121.20 Y112.00 E2174.9120 ; Infill line end
G1 X121.60 Y100.00 E2175.3920 ; Infill line start
G1 X121.60 Y112.00 E2175.8720 ; Infill line end
; Layer 42
G1 Z8.40 F300 ; Move to layer height
G1 X110.00 Y100.00 F1500 ; Move to start
G1 X115.90 Y100.00 E2176.1080 F1500 ; Draw square side
G1 X115.90 Y105.90 E2176.3440 F1500 ; Draw square side
G1 X110.00 Y105.90 E2176.5800 F1500 ; Draw square side
G1 X110.00 Y100.00 E2176.8160 F1500 ; Draw square side
G1 X110.00 Y100.00 E2177.2880 ; Infill line start
G1 X110.00 Y111.80 E2177.7600 ; Infill line end
G1 X110.40 Y100.00 E2178.2320 ; Infill line start
G1 X110.40 Y111.80 E2178.7040 ; Infill line end
G1 X110.80 Y100.00 E2179.1760 ; Infill line start
G1 X110.80 Y111.80 E2179.6480 ; Infill line end
G1 X111.20 Y100.00 E2180.1200 ; Infill line start
G1 X111.20 Y111.80 E2180.5920 ; Infill line end
G1 X111.60 Y100.00 E2181.0640 ; Infill line start
G1 X111.60 Y111.80 E2181.5360 ; Infill line end
G1 X112.00 Y100.00 E2182.0080 ; Infill line start
G1 X112.00 Y111.80 E2182.4800 ; Infill line end
G1 X112.40 Y100.00 E2182.9520 ; Infill line start
G1 X112.40 Y111.80 E2183.4240 ; Infill line end
G1 X112.80 Y100.00 E2183.8960 ; Infill line start
G1 X112.80 Y111.80 E2184.3680 ; Infill line end
G1 X113.20 Y100.00 E2184.8400 ; Infill line start
G1 X113.20 Y111.80 E2185.3120 ; Infill line end
G1 X113.60 Y100.00 E2185.7840 ; Infill line start
G1 X113.60 Y111.80 E2186.2560 ; Infill line end
G1 X114.00 Y100.00 E2186.7280 ; Infill line start
G1 X114.00 Y111.80 E2187.2000 ; Infill line end
G1 X114.40 Y100.00 E2187.6720 ; Infill line start
G1 X114.40 Y111.80 E2188.1440 ; Infill line end
G1 X114.80 Y100.00 E2188.6160 ; Infill line start
G1 X114.80 Y111.80 E2189.0880 ; Infill line end
G1 X115.20 Y100.00 E2189.5600 ; Infill line start
G1 X115.20 Y111.80 E2190.0320 ; Infill line end
G1 X115.60 Y100.00 E2190.5040 ; Infill line start
G1 X115.60 Y111.80 E2190.9760 ; Infill line end
G1 X116.00 Y100.00 E2191.4480 ; Infill line start
G1 X116.00 Y111.80 E2191.9200 ; Infill line end
G1 X116.40 Y100.00 E2192.3920 ; Infill line start
G1 X116.40 Y111.80 E2192.8640 ; Infill line end
G1 X116.80 Y100.00 E2193.3360 ; Infill line start
G1 X116.80 Y111.80 E2193.8080 ; Infill line end
G1 X117.20 Y100.00 E2194.2800 ; Infill line start
G1 X117.20 Y111.80 E2194.7520 ; Infill line end
G1 X117.60 Y100.00 E2195.2240 ; Infill line start
G1 X117.60 Y111.80 E2195.6960 ; Infill line end
G1 X118.00 Y100.00 E2196.1680 ; Infill line start
G1 X118.00 Y111.80 E2196.6400 ; Infill line end
G1 X118.40 Y100.00 E2197.1120 ; Infill line start
G1 X118.40 Y111.80 E2197.5840 ; Infill line end
G1 X118.80 Y100.00 E2198.0560 ; Infill line start
G1 X118.80 Y111.80 E2198.5280 ; Infill line end
G1 X119.20 Y100.00 E2199.0000 ; Infill line start
G1 X119.20 Y111.80 E2199.4720 ; Infill line end
G1 X119.60 Y100.00 E2199.9440 ; Infill line start
G1 X119.60 Y111.80 E2200.4160 ; Infill line end
G1 X120.00 Y100.00 E2200.8880 ; Infill line start
G1 X120.00 Y111.80 E2201.3600 ; Infill line end
G1 X120.40 Y100.00 E2201.8320 ; Infill line start
G1 X120.40 Y111.80 E2202.3040 ; Infill line end
G1 X120.80 Y100.00 E2202.7760 ; Infill line start
G1 X120.80 Y111.80 E2203.2480 ; Infill line end
G1 X121.20 Y100.00 E2203.7200 ; Infill line start
G1 X121.20 Y111.80 E2204.1920 ; Infill line end
; Layer 43
G1 Z8.60 F300 ; Move to layer height
G1 X110.00 Y100.00 F1500 ; Move to start
G1 X115.80 Y100.00 E2204.4240 F1500 ; Draw square side
G1 X115.80 Y105.80 E2204.6560 F1500 ; Draw square side
G1 X110.00 Y105.80 E2204.8880 F1500 ; Draw square side
G1 X110.00 Y100.00 E2205.1200 F1500 ; Draw square side
G1 X110.00 Y100.00 E2205.5840 ; Infill line start
G1 X110.00 Y111.60 E2206.0480 ; Infill line end
G1 X110.40 Y100.00 E2206.5120 ; Infill line start
G1 X110.40 Y111.60 E2206.9760 ; Infill line end
G1 X110.80 Y100.00 E2207.4400 ; Infill line start
G1 X110.80 Y111.60 E2207.9040 ; Infill line end
G1 X111.20 Y100.00 E2208.3680 ; Infill line start
G1 X111.20 Y111.60 E2208.8320 ; Infill line end
G1 X111.60 Y100.00 E2209.2960 ; Infill line start
G1 X111.60 Y111.60 E2209.7600 ; Infill line end
G1 X112.00 Y100.00 E2210.2240 ; Infill line start
G1 X112.00 Y111.60 E2210.6880 ; Infill line end
G1 X112.40 Y100.00 E2211.1520 ; Infill line start
G1 X112.40 Y111.60 E2211.6160 ; Infill line end
G1 X112.80 Y100.00 E2212.0800 ; Infill line start
G1 X112.80 Y111.60 E2212.5440 ; Infill line end
G1 X113.20 Y100.00 E2213.0080 ; Infill line start
G1 X113.20 Y111.60 E2213.4720 ; Infill line end
G1 X113.60 Y100.00 E2213.9360 ; Infill line start
G1 X113.60 Y111.60 E2214.4000 ; Infill line end
G1 X114.00 Y100.00 E2214.8640 ; Infill line start
G1 X114.00 Y111.60 E2215.3280 ; Infill line end
G1 X114.40 Y100.00 E2215.7920 ; Infill line start
G1 X114.40 Y111.60 E2216.2560 ; Infill line end
G1 X114.80 Y100.00 E2216.7200 ; Infill line start
G1 X114.80 Y111.60 E2217.1840 ; Infill line end
G1 X115.20 Y100.00 E2217.6480 ; Infill line start
G1 X115.20 Y111.60 E2218.1120 ; Infill line end
G1 X115.60 Y100.00 E2218.5760 ; Infill line start
G1 X115.60 Y111.60 E2219.0400 ; Infill line end
G1 X116.00 Y100.00 E2219.5040 ; Infill line start
G1 X116.00 Y111.60 E2219.9680 ; Infill line end
G1 X116.40 Y100.00 E2220.4320 ; Infill line start
G1 X116.40 Y111.60 E2220.8960 ; Infill line end
G1 X116.80 Y100.00 E2221.3600 ; Infill line start
G1 X116.80 Y111.60 E2221.8240 ; Infill line end
G1 X117.20 Y100.00 E2222.2880 ; Infill line start
G1 X117.20 Y111.60 E2222.7520 ; Infill line end
G1 X117.60 Y100.00 E2223.2160 ; Infill line start
G1 X117.60 Y111.60 E2223.6800 ; Infill line end
G1 X118.00 Y100.00 E2224.1440 ; Infill line start
G1 X118.00 Y111.60 E2224.6080 ; Infill line end
G1 X118.40 Y100.00 E2225.0720 ; Infill line start
G1 X118.40 Y111.60 E2225.5360 ; Infill line end
G1 X118.80 Y100.00 E2226.0000 ; Infill line start
G1 X118.80 Y111.60 E2226.4640 ; Infill line end
G1 X119.20 Y100.00 E2226.9280 ; Infill line start
G1 X119.20 Y111.60 E2227.3920 ; Infill line end
G1 X119.60 Y100.00 E2227.8560 ; Infill line start
G1 X119.60 Y111.60 E2228.3200 ; Infill line end
G1 X120.00 Y100.00 E2228.7840 ; Infill line start
G1 X120.00 Y111.60 E2229.2480 ; Infill line end
G1 X120.40 Y100.00 E2229.7120 ; Infill line start
G1 X120.40 Y111.60 E2230.1760 ; Infill line end
G1 X120.80 Y100.00 E2230.6400 ; Infill line start
G1 X120.80 Y111.60 E2231.1040 ; Infill line end
G1 X121.20 Y100.00 E2231.5680 ; Infill line start
G1 X121.20 Y111.60 E2232.0320 ; Infill line end
; Layer 44
G1 Z8.80 F300 ; Move to layer height
G1 X110.00 Y100.00 F1500 ; Move to start
G1 X115.70 Y100.00 E2232.2600 F1500 ; Draw square side
G1 X115.70 Y105.70 E2232.4880 F1500 ; Draw square side
G1 X110.00 Y105.70 E2232.7160 F1500 ; Draw square side
G1 X110.00 Y100.00 E2232.9440 F1500 ; Draw square side
G1 X110.00 Y100.00 E2233.4000 ; Infill line start
G1 X110.00 Y111.40 E2233.8560 ; Infill line end
G1 X110.40 Y100.00 E2234.3120 ; Infill line start
G1 X110.40 Y111.40 E2234.7680 ; Infill line end
G1 X110.80 Y100.00 E2235.2240 ; Infill line start
G1 X110.80 Y111.40 E2235.6800 ; Infill line end
G1 X111.20 Y100.00 E2236.1360 ; Infill line start
G1 X111.20 Y111.40 E2236.5920 ; Infill line end
G1 X111.60 Y100.00 E2237.0480 ; Infill line start
G1 X111.60 Y111.40 E2237.5040 ; Infill line end
G1 X112.00 Y100.00 E2237.9600 ; Infill line start
G1 X112.00 Y111.40 E2238.4160 ; Infill line end
G1 X112.40 Y100.00 E2238.8720 ; Infill line start
G1 X112.40 Y111.40 E2239.3280 ; Infill line end
G1 X112.80 Y100.00 E2239.7840 ; Infill line start
G1 X112.80 Y111.40 E2240.2400 ; Infill line end
G1 X113.20 Y100.00 E2240.6960 ; Infill line start
G1 X113.20 Y111.40 E2241.1520 ; Infill line end
G1 X113.60 Y100.00 E2241.6080 ; Infill line start
G1 X113.60 Y111.40 E2242.0640 ; Infill line end
G1 X114.00 Y100.00 E2242.5200 ; Infill line start
G1 X114.00 Y111.40 E2242.9760 ; Infill line end
G1 X114.40 Y100.00 E2243.4320 ; Infill line start
G1 X114.40 Y111.40 E2243.8880 ; Infill line end
G1 X114.80 Y100.00 E2244.3440 ; Infill line start
G1 X114.80 Y111.40 E2244.8000 ; Infill line end
G1 X115.20 Y100.00 E2245.2560 ; Infill line start
G1 X115.20 Y111.40 E2245.7120 ; Infill line end
G1 X115.60 Y100.00 E2246.1680 ; Infill line start
G1 X115.60 Y111.40 E2246.6240 ; Infill line end
G1 X116.00 Y100.00 E2247.0800 ; Infill line start
G1 X116.00 Y111.40 E2247.5360 ; Infill line end
G1 X116.40 Y100.00 E2247.9920 ; Infill line start
G1 X116.40 Y111.40 E2248.4480 ; Infill line end
G1 X116.80 Y100.00 E2248.9040 ; Infill line start
G1 X116.80 Y111.40 E2249.3600 ; Infill line end
G1 X117.20 Y100.00 E2249.8160 ; Infill line start
G1 X117.20 Y111.40 E2250.2720 ; Infill line end
G1 X117.60 Y100.00 E2250.7280 ; Infill line start
G1 X117.60 Y111.40 E2251.1840 ; Infill line end
G1 X118.00 Y100.00 E2251.6400 ; Infill line start
G1 X118.00 Y111.40 E2252.0960 ; Infill line end
G1 X118.40 Y100.00 E2252.5520 ; Infill line start
G1 X118.40 Y111.40 E2253.0080 ; Infill line end
G1 X118.80 Y100.00 E2253.4640 ; Infill line start
G1 X118.80 Y111.40 E2253.9200 ; Infill line end
G1 X119.20 Y100.00 E2254.3760 ; Infill line start
G1 X119.20 Y111.40 E2254.8320 ; Infill line end
G1 X119.60 Y100.00 E2255.2880 ; Infill line start
G1 X119.60 Y111.40 E2255.7440 ; Infill line end
G1 X120.00 Y100.00 E2256.2000 ; Infill line start
G1 X120.00 Y111.40 E2256.6560 ; Infill line end
G1 X120.40 Y100.00 E2257.1120 ; Infill line start
G1 X120.40 Y111.40 E2257.5680 ; Infill line end
G1 X120.80 Y100.00 E2258.0240 ; Infill line start
G1 X120.80 Y111.40 E2258.4800 ; Infill line end
; Layer 45
G1 Z9.00 F300 ; Move to layer height
G1 X110.00 Y100.00 F1500 ; Move to start
G1 X115.60 Y100.00 E2258.7040 F1500 ; Draw square side
G1 X115.60 Y105.60 E2258.9280 F1500 ; Draw square side
G1 X110.00 Y105.60 E2259.1520 F1500 ; Draw square side
G1 X110.00 Y100.00 E2259.3760 F1500 ; Draw square side
G1 X110.00 Y100.00 E2259.8240 ; Infill line start
G1 X110.00 Y111.20 E2260.2720 ; Infill line end
G1 X110.40 Y100.00 E2260.7200 ; Infill line start
G1 X110.40 Y111.20 E2261.1680 ; Infill line end
G1 X110.80 Y100.00 E2261.6160 ; Infill line start
G1 X110.80 Y111.20 E2262.0640 ; Infill line end
G1 X111.20 Y100.00 E2262.5120 ; Infill line start
G1 X111.20 Y111.20 E2262.9600 ; Infill line end
G1 X111.60 Y100.00 E2263.4080 ; Infill line start
G1 X111.60 Y111.20 E2263.8560 ; Infill line end
G1 X112.00 Y100.00 E2264.3040 ; Infill line start
G1 X112.00 Y111.20 E2264.7520 ; Infill line end
G1 X112.40 Y100.00 E2265.2000 ; Infill line start
G1 X112.40 Y111.20 E2265.6480 ; Infill line end
G1 X112.80 Y100.00 E2266.0960 ; Infill line start
G1 X112.80 Y111.20 E2266.5440 ; Infill line end
G1 X113.20 Y100.00 E2266.9920 ; Infill line start
G1 X113.20 Y111.20 E2267.4400 ; Infill line end
G1 X113.60 Y100.00 E2267.8880 ; Infill line start
G1 X113.60 Y111.20 E2268.3360 ; Infill line end
G1 X114.00 Y100.00 E2268.7840 ; Infill line start
G1 X114.00 Y111.20 E2269.2320 ; Infill line end
G1 X114.40 Y100.00 E2269.6800 ; Infill line start
G1 X114.40 Y111.20 E2270.1280 ; Infill line end
G1 X114.80 Y100.00 E2270.5760 ; Infill line start
G1 X114.80 Y111.20 E2271.0240 ; Infill line end
G1 X115.20 Y100.00 E2271.4720 ; Infill line start
G1 X115.20 Y111.20 E2271.9200 ; Infill line end
G1 X115.60 Y100.00 E2272.3680 ; Infill line start
G1 X115.60 Y111.20 E2272.8160 ; Infill line end
G1 X116.00 Y100.00 E2273.2640 ; Infill line start
G1 X116.00 Y111.20 E2273.7120 ; Infill line end
G1 X116.40 Y100.00 E2274.1600 ; Infill line start
G1 X116.40 Y111.20 E2274.6080 ; Infill line end
G1 X116.80 Y100.00 E2275.0560 ; Infill line start
G1 X116.80 Y111.20 E2275.5040 ; Infill line end
G1 X117.20 Y100.00 E2275.9520 ; Infill line start
G1 X117.20 Y111.20 E2276.4000 ; Infill line end
G1 X117.60 Y100.00 E2276.8480 ; Infill line start
G1 X117.60 Y111.20 E2277.2960 ; Infill line end
G1 X118.00 Y100.00 E2277.7440 ; Infill line start
G1 X118.00 Y111.20 E2278.1920 ; Infill line end
G1 X118.40 Y100.00 E2278.6400 ; Infill line start
G1 X118.40 Y111.20 E2279.0880 ; Infill line end
G1 X118.80 Y100.00 E2279.5360 ; Infill line start
G1 X118.80 Y111.20 E2279.9840 ; Infill line end
G1 X119.20 Y100.00 E2280.4320 ; Infill line start
G1 X119.20 Y111.20 E2280.8800 ; Infill line end
G1 X119.60 Y100.00 E2281.3280 ; Infill line start
G1 X119.60 Y111.20 E2281.7760 ; Infill line end
G1 X120.00 Y100.00 E2282.2240 ; Infill line start
G1 X120.00 Y111.20 E2282.6720 ; Infill line end
G1 X120.40 Y100.00 E2283.1200 ; Infill line start
G1 X120.40 Y111.20 E2283.5680 ; Infill line end
G1 X120.80 Y100.00 E2284.0160 ; Infill line start
G1 X120.80 Y111.20 E2284.4640 ; Infill line end
; Layer 46
G1 Z9.20 F300 ; Move to layer height
G1 X110.00 Y100.00 F1500 ; Move to start
G1 X115.50 Y100.00 E2284.6840 F1500 ; Draw square side
G1 X115.50 Y105.50 E2284.9040 F1500 ; Draw square side
G1 X110.00 Y105.50 E2285.1240 F1500 ; Draw square side
G1 X110.00 Y100.00 E2285.3440 F1500 ; Draw square side
G1 X110.00 Y100.00 E2285.7840 ; Infill line start
G1 X110.00 Y111.00 E2286.2240 ; Infill line end
G1 X110.40 Y100.00 E2286.6640 ; Infill line start
G1 X110.40 Y111.00 E2287.1040 ; Infill line end
G1 X110.80 Y100.00 E2287.5440 ; Infill line start
G1 X110.80 Y111.00 E2287.9840 ; Infill line end
G1 X111.20 Y100.00 E2288.4240 ; Infill line start
G1 X111.20 Y111.00 E2288.8640 ; Infill line end
G1 X111.60 Y100.00 E2289.3040 ; Infill line start
G1 X111.60 Y111.00 E2289.7440 ; Infill line end
G1 X112.00 Y100.00 E2290.1840 ; Infill line start
G1 X112.00 Y111.00 E2290.6240 ; Infill line end
G1 X112.40 Y100.00 E2291.0640 ; Infill line start
G1 X112.40 Y111.00 E2291.5040 ; Infill line end
G1 X112.80 Y100.00 E2291.9440 ; Infill line start
G1 X112.80 Y111.00 E2292.3840 ; Infill line end
G1 X113.20 Y100.00 E2292.8240 ; Infill line start
G1 X113.20 Y111.00 E2293.2640 ; Infill line end
G1 X113.60 Y100.00 E2293.7040 ; Infill line start
G1 X113.60 Y111.00 E2294.1440 ; Infill line end
G1 X114.00 Y100.00 E2294.5840 ; Infill line start
G1 X114.00 Y111.00 E2295.0240 ; Infill line end
G1 X114.40 Y100.00 E2295.4640 ; Infill line start
G1 X114.40 Y111.00 E2295.9040 ; Infill line end
G1 X114.80 Y100.00 E2296.3440 ; Infill line start
G1 X114.80 Y111.00 E2296.7840 ; Infill line end
G1 X115.20 Y100.00 E2297.2240 ; Infill line start
G1 X115.20 Y111.00 E2297.6640 ; Infill line end
G1 X115.60 Y100.00 E2298.1040 ; Infill line start
G1 X115.60 Y111.00 E2298.5440 ; Infill line end
G1 X116.00 Y100.00 E2298.9840 ; Infill line start
G1 X116.00 Y111.00 E2299.4240 ; Infill line end
G1 X116.40 Y100.00 E2299.8640 ; Infill line start
G1 X116.40 Y111.00 E2300.3040 ; Infill line end
G1 X116.80 Y100.00 E2300.7440 ; Infill line start
G1 X116.80 Y111.00 E2301.1840 ; Infill line end
G1 X117.20 Y100.00 E2301.6240 ; Infill line start
G1 X117.20 Y111.00 E2302.0640 ; Infill line end
G1 X117.60 Y100.00 E2302.5040 ; Infill line start
G1 X117.60 Y111.00 E2302.9440 ; Infill line end
G1 X118.00 Y100.00 E2303.3840 ; Infill line start
G1 X118.00 Y111.00 E2303.8240 ; Infill line end
G1 X118.40 Y100.00 E2304.2640 ; Infill line start
G1 X118.40 Y111.00 E2304.7040 ; Infill line end
G1 X118.80 Y100.00 E2305.1440 ; Infill line start
G1 X118.80 Y111.00 E2305.5840 ; Infill line end
G1 X119.20 Y100.00 E2306.0240 ; Infill line start
G1 X119.20 Y111.00 E2306.4640 ; Infill line end
G1 X119.60 Y100.00 E2306.9040 ; Infill line start
G1 X119.60 Y111.00 E2307.3440 ; Infill line end
G1 X120.00 Y100.00 E2307.7840 ; Infill line start
G1 X120.00 Y111.00 E2308.2240 ; Infill line end
G1 X120.40 Y100.00 E2308.6640 ; Infill line start
G1 X120.40 Y111.00 E2309.1040 ; Infill line end
; Layer 47
G1 Z9.40 F300 ; Move to layer height
G1 X110.00 Y100.00 F1500 ; Move to start
G1 X115.40 Y100.00 E2309.3200 F1500 ; Draw square side
G1 X115.40 Y105.40 E2309.5360 F1500 ; Draw square side
G1 X110.00 Y105.40 E2309.7520 F1500 ; Draw square side
G1 X110.00 Y100.00 E2309.9680 F1500 ; Draw square side
G1 X110.00 Y100.00 E2310.4000 ; Infill line start
G1 X110.00 Y110.80 E2310.8320 ; Infill line end
G1 X110.40 Y100.00 E2311.2640 ; Infill line start
G1 X110.40 Y110.80 E2311.6960 ; Infill line end
G1 X110.80 Y100.00 E2312.1280 ; Infill line start
G1 X110.80 Y110.80 E2312.5600 ; Infill line end
G1 X111.20 Y100.00 E2312.9920 ; Infill line start
G1 X111.20 Y110.80 E2313.4240 ; Infill line end
G1 X111.60 Y100.00 E2313.8560 ; Infill line start
G1 X111.60 Y110.80 E2314.2880 ; Infill line end
G1 X112.00 Y100.00 E2314.7200 ; Infill line start
G1 X112.00 Y110.80 E2315.1520 ; Infill line end
G1 X112.40 Y100.00 E2315.5840 ; Infill line start
G1 X112.40 Y110.80 E2316.0160 ; Infill line end
G1 X112.80 Y100.00 E2316.4480 ; Infill line start
G1 X112.80 Y110.80 E2316.8800 ; Infill line end
G1 X113.20 Y100.00 E2317.3120 ; Infill line start
G1 X113.20 Y110.80 E2317.7440 ; Infill line end
G1 X113.60 Y100.00 E2318.1760 ; Infill line start
G1 X113.60 Y110.80 E2318.6080 ; Infill line end
G1 X114.00 Y100.00 E2319.0400 ; Infill line start
G1 X114.00 Y110.80 E2319.4720 ; Infill line end
G1 X114.40 Y100.00 E2319.9040 ; Infill line start
G1 X114.40 Y110.80 E2320.3360 ; Infill line end
G1 X114.80 Y100.00 E2320.7680 ; Infill line start
G1 X114.80 Y110.80 E2321.2000 ; Infill line end
G1 X115.20 Y100.00 E2321.6320 ; Infill line start
G1 X115.20 Y110.80 E2322.0640 ; Infill line end
G1 X115.60 Y100.00 E2322.4960 ; Infill line start
G1 X115.60 Y110.80 E2322.9280 ; Infill line end
G1 X116.00 Y100.00 E2323.3600 ; Infill line start
G1 X116.00 Y110.80 E2323.7920 ; Infill line end
G1 X116.40 Y100.00 E2324.2240 ; Infill line start
G1 X116.40 Y110.80 E2324.6560 ; Infill line end
G1 X116.80 Y100.00 E2325.0880 ; Infill line start
G1 X116.80 Y110.80 E2325.5200 ; Infill line end
G1 X117.20 Y100.00 E2325.9520 ; Infill line start
G1 X117.20 Y110.80 E2326.3840 ; Infill line end
G1 X117.60 Y100.00 E2326.8160 ; Infill line start
G1 X117.60 Y110.80 E2327.2480 ; Infill line end
G1 X118.00 Y100.00 E2327.6800 ; Infill line start
G1 X118.00 Y110.80 E2328.1120 ; Infill line end
G1 X118.40 Y100.00 E2328.5440 ; Infill line start
G1 X118.40 Y110.80 E2328.9760 ; Infill line end
G1 X118.80 Y100.00 E2329.4080 ; Infill line start
G1 X118.80 Y110.80 E2329.8400 ; Infill line end
G1 X119.20 Y100.00 E2330.2720 ; Infill line start
G1 X119.20 Y110.80 E2330.7040 ; Infill line end
G1 X119.60 Y100.00 E2331.1360 ; Infill line start
G1 X119.60 Y110.80 E2331.5680 ; Infill line end
G1 X120.00 Y100.00 E2332.0000 ; Infill line start
G1 X120.00 Y110.80 E2332.4320 ; Infill line end
G1 X120.40 Y100.00 E2332.8640 ; Infill line start
G1 X120.40 Y110.80 E2333.2960 ; Infill line end
; Layer 48
G1 Z9.60 F300 ; Move to layer height
G1 X110.00 Y100.00 F1500 ; Move to start
G1 X115.30 Y100.00 E2333.5080 F1500 ; Draw square side
G1 X115.30 Y105.30 E2333.7200 F1500 ; Draw square side
G1 X110.00 Y105.30 E2333.9320 F1500 ; Draw square side
G1 X110.00 Y100.00 E2334.1440 F1500 ; Draw square side
G1 X110.00 Y100.00 E2334.5680 ; Infill line start
G1 X110.00 Y110.60 E2334.9920 ; Infill line end
G1 X110.40 Y100.00 E2335.4160 ; Infill line start
G1 X110.40 Y110.60 E2335.8400 ; Infill line end
G1 X110.80 Y100.00 E2336.2640 ; Infill line start
G1 X110.80 Y110.60 E2336.6880 ; Infill line end
G1 X111.20 Y100.00 E2337.1120 ; Infill line start
G1 X111.20 Y110.60 E2337.5360 ; Infill line end
G1 X111.60 Y100.00 E2337.9600 ; Infill line start
G1 X111.60 Y110.60 E2338.3840 ; Infill line end
G1 X112.00 Y100.00 E2338.8080 ; Infill line start
G1 X112.00 Y110.60 E2339.2320 ; Infill line end
G1 X112.40 Y100.00 E2339.6560 ; Infill line start
G1 X112.40 Y110.60 E2340.0800 ; Infill line end
G1 X112.80 Y100.00 E2340.5040 ; Infill line start
G1 X112.80 Y110.60 E2340.9280 ; Infill line end
G1 X113.20 Y100.00 E2341.3520 ; Infill line start
G1 X113.20 Y110.60 E2341.7760 ; Infill line end
G1 X113.60 Y100.00 E2342.2000 ; Infill line start
G1 X113.60 Y110.60 E2342.6240 ; Infill line end
G1 X114.00 Y100.00 E2343.0480 ; Infill line start
G1 X114.00 Y110.60 E2343.4720 ; Infill line end
G1 X114.40 Y100.00 E2343.8960 ; Infill line start
G1 X114.40 Y110.60 E2344.3200 ; Infill line end
G1 X114.80 Y100.00 E2344.7440 ; Infill line start
G1 X114.80 Y110.60 E2345.1680 ; Infill line end
G1 X115.20 Y100.00 E2345.5920 ; Infill line start
G1 X115.20 Y110.60 E2346.0160 ; Infill line end
G1 X115.60 Y100.00 E2346.4400 ; Infill line start
G1 X115.60 Y110.60 E2346.8640 ; Infill line end
G1 X116.00 Y100.00 E2347.2880 ; Infill line start
G1 X116.00 Y110.60 E2347.7120 ; Infill line end
G1 X116.40 Y100.00 E2348.1360 ; Infill line start
G1 X116.40 Y110.60 E2348.5600 ; Infill line end
G1 X116.80 Y100.00 E2348.9840 ; Infill line start
G1 X116.80 Y110.60 E2349.4080 ; Infill line end
G1 X117.20 Y100.00 E2349.8320 ; Infill line start
G1 X117.20 Y110.60 E2350.2560 ; Infill line end
G1 X117.60 Y100.00 E2350.6800 ; Infill line start
G1 X117.60 Y110.60 E2351.1040 ; Infill line end
G1 X118.00 Y100.00 E2351.5280 ; Infill line start
G1 X118.00 Y110.60 E2351.9520 ; Infill line end
G1 X118.40 Y100.00 E2352.3760 ; Infill line start
G1 X118.40 Y110.60 E2352.8000 ; Infill line end
G1 X118.80 Y100.00 E2353.2240 ; Infill line start
G1 X118.80 Y110.60 E2353.6480 ; Infill line end
G1 X119.20 Y100.00 E2354.0720 ; Infill line start
G1 X119.20 Y110.60 E2354.4960 ; Infill line end
G1 X119.60 Y100.00 E2354.9200 ; Infill line start
G1 X119.60 Y110.60 E2355.3440 ; Infill line end
G1 X120.00 Y100.00 E2355.7680 ; Infill line start
G1 X120.00 Y110.60 E2356.1920 ; Infill line end
; Layer 49
G1 Z9.80 F300 ; Move to layer height
G1 X110.00 Y100.00 F1500 ; Move to start
G1 X115.20 Y100.00 E2356.4000 F1500 ; Draw square side
G1 X115.20 Y105.20 E2356.6080 F1500 ; Draw square side
G1 X110.00 Y105.20 E2356.8160 F1500 ; Draw square side
G1 X110.00 Y100.00 E2357.0240 F1500 ; Draw square side
G1 X110.00 Y100.00 E2357.4400 ; Infill line start
G1 X110.00 Y110.40 E2357.8560 ; Infill line end
G1 X110.40 Y100.00 E2358.2720 ; Infill line start
G1 X110.40 Y110.40 E2358.6880 ; Infill line end
G1 X110.80 Y100.00 E2359.1040 ; Infill line start
G1 X110.80 Y110.40 E2359.5200 ; Infill line end
G1 X111.20 Y100.00 E2359.9360 ; Infill line start
G1 X111.20 Y110.40 E2360.3520 ; Infill line end
G1 X111.60 Y100.00 E2360.7680 ; Infill line start
G1 X111.60 Y110.40 E2361.1840 ; Infill line end
G1 X112.00 Y100.00 E2361.6000 ; Infill line start
G1 X112.00 Y110.40 E2362.0160 ; Infill line end
G1 X112.40 Y100.00 E2362.4320 ; Infill line start
G1 X112.40 Y110.40 E2362.8480 ; Infill line end
G1 X112.80 Y100.00 E2363.2640 ; Infill line start
G1 X112.80 Y110.40 E2363.6800 ; Infill line end
G1 X113.20 Y100.00 E2364.0960 ; Infill line start
G1 X113.20 Y110.40 E2364.5120 ; Infill line end
G1 X113.60 Y100.00 E2364.9280 ; Infill line start
G1 X113.60 Y110.40 E2365.3440 ; Infill line end
G1 X114.00 Y100.00 E2365.7600 ; Infill line start
G1 X114.00 Y110.40 E2366.1760 ; Infill line end
G1 X114.40 Y100.00 E2366.5920 ; Infill line start
G1 X114.40 Y110.40 E2367.0080 ; Infill line end
G1 X114.80 Y100.00 E2367.4240 ; Infill line start
G1 X114.80 Y110.40 E2367.8400 ; Infill line end
G1 X115.20 Y100.00 E2368.2560 ; Infill line start
G1 X115.20 Y110.40 E2368.6720 ; Infill line end
G1 X115.60 Y100.00 E2369.0880 ; Infill line start
G1 X115.60 Y110.40 E2369.5040 ; Infill line end
G1 X116.00 Y100.00 E2369.9200 ; Infill line start
G1 X116.00 Y110.40 E2370.3360 ; Infill line end
G1 X116.40 Y100.00 E2370.7520 ; Infill line start
G1 X116.40 Y110.40 E2371.1680 ; Infill line end
G1 X116.80 Y100.00 E2371.5840 ; Infill line start
G1 X116.80 Y110.40 E2372.0000 ; Infill line end
G1 X117.20 Y100.00 E2372.4160 ; Infill line start
G1 X117.20 Y110.40 E2372.8320 ; Infill line end
G1 X117.60 Y100.00 E2373.2480 ; Infill line start
G1 X117.60 Y110.40 E2373.6640 ; Infill line end
G1 X118.00 Y100.00 E2374.0800 ; Infill line start
G1 X118.00 Y110.40 E2374.4960 ; Infill line end
G1 X118.40 Y100.00 E2374.9120 ; Infill line start
G1 X118.40 Y110.40 E2375.3280 ; Infill line end
G1 X118.80 Y100.00 E2375.7440 ; Infill line start
G1 X118.80 Y110.40 E2376.1600 ; Infill line end
G1 X119.20 Y100.00 E2376.5760 ; Infill line start
G1 X119.20 Y110.40 E2376.9920 ; Infill line end
G1 X119.60 Y100.00 E2377.4080 ; Infill line start
G1 X119.60 Y110.40 E2377.8240 ; Infill line end
G1 X120.00 Y100.00 E2378.2400 ; Infill line start
G1 X120.00 Y110.40 E2378.6560 ; Infill line end
; Layer 50
G1 Z10.00 F300 ; Move to layer height
G1 X110.00 Y100.00 F1500 ; Move to start
G1 X115.10 Y100.00 E2378.8600 F1500 ; Draw square side
G1 X115.10 Y105.10 E2379.0640 F1500 ; Draw square side
G1 X110.00 Y105.10 E2379.2680 F1500 ; Draw square side
G1 X110.00 Y100.00 E2379.4720 F1500 ; Draw square side
G1 X110.00 Y100.00 E2379.8800 ; Infill line start
G1 X110.00 Y110.20 E2380.2880 ; Infill line end
G1 X110.40 Y100.00 E2380.6960 ; Infill line start
G1 X110.40 Y110.20 E2381.1040 ; Infill line end
G1 X110.80 Y100.00 E2381.5120 ; Infill line start
G1 X110.80 Y110.20 E2381.9200 ; Infill line end
G1 X111.20 Y100.00 E2382.3280 ; Infill line start
G1 X111.20 Y110.20 E2382.7360 ; Infill line end
G1 X111.60 Y100.00 E2383.1440 ; Infill line start
G1 X111.60 Y110.20 E2383.5520 ; Infill line end
G1 X112.00 Y100.00 E2383.9600 ; Infill line start
G1 X112.00 Y110.20 E2384.3680 ; Infill line end
G1 X112.40 Y100.00 E2384.7760 ; Infill line start
G1 X112.40 Y110.20 E2385.1840 ; Infill line end
G1 X112.80 Y100.00 E2385.5920 ; Infill line start
G1 X112.80 Y110.20 E2386.0000 ; Infill line end
G1 X113.20 Y100.00 E2386.4080 ; Infill line start
G1 X113.20 Y110.20 E2386.8160 ; Infill line end
G1 X113.60 Y100.00 E2387.2240 ; Infill line start
G1 X113.60 Y110.20 E2387.6320 ; Infill line end
G1 X114.00 Y100.00 E2388.0400 ; Infill line start
G1 X114.00 Y110.20 E2388.4480 ; Infill line end
G1 X114.40 Y100.00 E2388.8560 ; Infill line start
G1 X114.40 Y110.20 E2389.2640 ; Infill line end
G1 X114.80 Y100.00 E2389.6720 ; Infill line start
G1 X114.80 Y110.20 E2390.0800 ; Infill line end
G1 X115.20 Y100.00 E2390.4880 ; Infill line start
G1 X115.20 Y110.20 E2390.8960 ; Infill line end
G1 X115.60 Y100.00 E2391.3040 ; Infill line start
G1 X115.60 Y110.20 E2391.7120 ; Infill line end
G1 X116.00 Y100.00 E2392.1200 ; Infill line start
G1 X116.00 Y110.20 E2392.5280 ; Infill line end
G1 X116.40 Y100.00 E2392.9360 ; Infill line start
G1 X116.40 Y110.20 E2393.3440 ; Infill line end
G1 X116.80 Y100.00 E2393.7520 ; Infill line start
G1 X116.80 Y110.20 E2394.1600 ; Infill line end
G1 X117.20 Y100.00 E2394.5680 ; Infill line start
G1 X117.20 Y110.20 E2394.9760 ; Infill line end
G1 X117.60 Y100.00 E2395.3840 ; Infill line start
G1 X117.60 Y110.20 E2395.7920 ; Infill line end
G1 X118.00 Y100.00 E2396.2000 ; Infill line start
G1 X118.00 Y110.20 E2396.6080 ; Infill line end
G1 X118.40 Y100.00 E2397.0160 ; Infill line start
G1 X118.40 Y110.20 E2397.4240 ; Infill line end
G1 X118.80 Y100.00 E2397.8320 ; Infill line start
G1 X118.80 Y110.20 E2398.2400 ; Infill line end
G1 X119.20 Y100.00 E2398.6480 ; Infill line start
G1 X119.20 Y110.20 E2399.0560 ; Infill line end
G1 X119.60 Y100.00 E2399.4640 ; Infill line start
G1 X119.60 Y110.20 E2399.8720 ; Infill line end
; Layer 51
G1 Z10.20 F300 ; Move to layer height
G1 X110.00 Y100.00 F1500 ; Move to start
G1 X115.00 Y100.00 E2400.0720 F1500 ; Draw square side
G1 X115.00 Y105.00 E2400.2720 F1500 ; Draw square side
G1 X110.00 Y105.00 E2400.4720 F1500 ; Draw square side
G1 X110.00 Y100.00 E2400.6720 F1500 ; Draw square side
G1 X110.00 Y100.00 E2401.0720 ; Infill line start
G1 X110.00 Y110.00 E2401.4720 ; Infill line end
G1 X110.40 Y100.00 E2401.8720 ; Infill line start
G1 X110.40 Y110.00 E2402.2720 ; Infill line end
G1 X110.80 Y100.00 E2402.6720 ; Infill line start
G1 X110.80 Y110.00 E2403.0720 ; Infill line end
G1 X111.20 Y100.00 E2403.4720 ; Infill line start
G1 X111.20 Y110.00 E2403.8720 ; Infill line end
G1 X111.60 Y100.00 E2404.2720 ; Infill line start
G1 X111.60 Y110.00 E2404.6720 ; Infill line end
G1 X112.00 Y100.00 E2405.0720 ; Infill line start
G1 X112.00 Y110.00 E2405.4720 ; Infill line end
G1 X112.40 Y100.00 E2405.8720 ; Infill line start
G1 X112.40 Y110.00 E2406.2720 ; Infill line end
G1 X112.80 Y100.00 E2406.6720 ; Infill line start
G1 X112.80 Y110.00 E2407.0720 ; Infill line end
G1 X113.20 Y100.00 E2407.4720 ; Infill line start
G1 X113.20 Y110.00 E2407.8720 ; Infill line end
G1 X113.60 Y100.00 E2408.2720 ; Infill line start
G1 X113.60 Y110.00 E2408.6720 ; Infill line end
G1 X114.00 Y100.00 E2409.0720 ; Infill line start
G1 X114.00 Y110.00 E2409.4720 ; Infill line end
G1 X114.40 Y100.00 E2409.8720 ; Infill line start
G1 X114.40 Y110.00 E2410.2720 ; Infill line end
G1 X114.80 Y100.00 E2410.6720 ; Infill line start
G1 X114.80 Y110.00 E2411.0720 ; Infill line end
G1 X115.20 Y100.00 E2411.4720 ; Infill line start
G1 X115.20 Y110.00 E2411.8720 ; Infill line end
G1 X115.60 Y100.00 E2412.2720 ; Infill line start
G1 X115.60 Y110.00 E2412.6720 ; Infill line end
G1 X116.00 Y100.00 E2413.0720 ; Infill line start
G1 X116.00 Y110.00 E2413.4720 ; Infill line end
G1 X116.40 Y100.00 E2413.8720 ; Infill line start
G1 X116.40 Y110.00 E2414.2720 ; Infill line end
G1 X116.80 Y100.00 E2414.6720 ; Infill line start
G1 X116.80 Y110.00 E2415.0720 ; Infill line end
G1 X117.20 Y100.00 E2415.4720 ; Infill line start
G1 X117.20 Y110.00 E2415.8720 ; Infill line end
G1 X117.60 Y100.00 E2416.2720 ; Infill line start
G1 X117.60 Y110.00 E2416.6720 ; Infill line end
G1 X118.00 Y100.00 E2417.0720 ; Infill line start
G1 X118.00 Y110.00 E2417.4720 ; Infill line end
G1 X118.40 Y100.00 E2417.8720 ; Infill line start
G1 X118.40 Y110.00 E2418.2720 ; Infill line end
G1 X118.80 Y100.00 E2418.6720 ; Infill line start
G1 X118.80 Y110.00 E2419.0720 ; Infill line end
G1 X119.20 Y100.00 E2419.4720 ; Infill line start
G1 X119.20 Y110.00 E2419.8720 ; Infill line end
G1 X119.60 Y100.00 E2420.2720 ; Infill line start
G1 X119.60 Y110.00 E2420.6720 ; Infill line end
; Layer 52
G1 Z10.40 F300 ; Move to layer height
G1 X110.00 Y100.00 F1500 ; Move to start
G1 X114.90 Y100.00 E2420.8680 F1500 ; Draw square side
G1 X114.90 Y104.90 E2421.0640 F1500 ; Draw square side
G1 X110.00 Y104.90 E2421.2600 F1500 ; Draw square side
G1 X110.00 Y100.00 E2421.4560 F1500 ; Draw square side
G1 X110.00 Y100.00 E2421.8480 ; Infill line start
G1 X110.00 Y109.80 E2422.2400 ; Infill line end
G1 X110.40 Y100.00 E2422.6320 ; Infill line start
G1 X110.40 Y109.80 E2423.0240 ; Infill line end
G1 X110.80 Y100.00 E2423.4160 ; Infill line start
G1 X110.80 Y109.80 E2423.8080 ; Infill line end
G1 X111.20 Y100.00 E2424.2000 ; Infill line start
G1 X111.20 Y109.80 E2424.5920 ; Infill line end
G1 X111.60 Y100.00 E2424.9840 ; Infill line start
G1 X111.60 Y109.80 E2425.3760 ; Infill line end
G1 X112.00 Y100.00 E2425.7680 ; Infill line start
G1 X112.00 Y109.80 E2426.1600 ; Infill line end
G1 X112.40 Y100.00 E2426.5520 ; Infill line start
G1 X112.40 Y109.80 E2426.9440 ; Infill line end
G1 X112.80 Y100.00 E2427.3360 ; Infill line start
G1 X112.80 Y109.80 E2427.7280 ; Infill line end
G1 X113.20 Y100.00 E2428.1200 ; Infill line start
G1 X113.20 Y109.80 E2428.5120 ; Infill line end
G1 X113.60 Y100.00 E2428.9040 ; Infill line start
G1 X113.60 Y109.80 E2429.2960 ; Infill line end
G1 X114.00 Y100.00 E2429.6880 ; Infill line start
G1 X114.00 Y109.80 E2430.0800 ; Infill line end
G1 X114.40 Y100.00 E2430.4720 ; Infill line start
G1 X114.40 Y109.80 E2430.8640 ; Infill line end
G1 X114.80 Y100.00 E2431.2560 ; Infill line start
G1 X114.80 Y109.80 E2431.6480 ; Infill line end
G1 X115.20 Y100.00 E2432.0400 ; Infill line start
G1 X115.20 Y109.80 E2432.4320 ; Infill line end
G1 X115.60 Y100.00 E2432.8240 ; Infill line start
G1 X115.60 Y109.80 E2433.2160 ; Infill line end
G1 X116.00 Y100.00 E2433.6080 ; Infill line start
G1 X116.00 Y109.80 E2434.0000 ; Infill line end
G1 X116.40 Y100.00 E2434.3920 ; Infill line start
G1 X116.40 Y109.80 E2434.7840 ; Infill line end
G1 X116.80 Y100.00 E2435.1760 ; Infill line start
G1 X116.80 Y109.80 E2435.5680 ; Infill line end
G1 X117.20 Y100.00 E2435.9600 ; Infill line start
G1 X117.20 Y109.80 E2436.3520 ; Infill line end
G1 X117.60 Y100.00 E2436.7440 ; Infill line start
G1 X117.60 Y109.80 E2437.1360 ; Infill line end
G1 X118.00 Y100.00 E2437.5280 ; Infill line start
G1 X118.00 Y109.80 E2437.9200 ; Infill line end
G1 X118.40 Y100.00 E2438.3120 ; Infill line start
G1 X118.40 Y109.80 E2438.7040 ; Infill line end
G1 X118.80 Y100.00 E2439.0960 ; Infill line start
G1 X118.80 Y109.80 E2439.4880 ; Infill line end
G1 X119.20 Y100.00 E2439.8800 ; Infill line start
G1 X119.20 Y109.80 E2440.2720 ; Infill line end
; Layer 53
G1 Z10.60 F300 ; Move to layer height
G1 X110.00 Y100.00 F1500 ; Move to start
G1 X114.80 Y100.00 E2440.4640 F1500 ; Draw square side
G1 X114.80 Y104.80 E2440.6560 F1500 ; Draw square side
G1 X110.00 Y104.80 E2440.8480 F1500 ; Draw square side
G1 X110.00 Y100.00 E2441.0400 F1500 ; Draw square side
G1 X110.00 Y100.00 E2441.4240 ; Infill line start
G1 X110.00 Y109.60 E2441.8080 ; Infill line end
G1 X110.40 Y100.00 E2442.1920 ; Infill line start
G1 X110.40 Y109.60 E2442.5760 ; Infill line end
G1 X110.80 Y100.00 E2442.9600 ; Infill line start
G1 X110.80 Y109.60 E2443.3440 ; Infill line end
G1 X111.20 Y100.00 E2443.7280 ; Infill line start
G1 X111.20 Y109.60 E2444.1120 ; Infill line end
G1 X111.60 Y100.00 E2444.4960 ; Infill line start
G1 X111.60 Y109.60 E2444.8800 ; Infill line end
G1 X112.00 Y100.00 E2445.2640 ; Infill line start
G1 X112.00 Y109.60 E2445.6480 ; Infill line end
G1 X112.40 Y100.00 E2446.0320 ; Infill line start
G1 X112.40 Y109.60 E2446.4160 ; Infill line end
G1 X112.80 Y100.00 E2446.8000 ; Infill line start
G1 X112.80 Y109.60 E2447.1840 ; Infill line end
G1 X113.20 Y100.00 E2447.5680 ; Infill line start
G1 X113.20 Y109.60 E2447.9520 ; Infill line end
G1 X113.60 Y100.00 E2448.3360 ; Infill line start
G1 X113.60 Y109.60 E2448.7200 ; Infill line end
G1 X114.00 Y100.00 E2449.1040 ; Infill line start
G1 X114.00 Y109.60 E2449.4880 ; Infill line end
G1 X114.40 Y100.00 E2449.8720 ; Infill line start
G1 X114.40 Y109.60 E2450.2560 ; Infill line end
G1 X114.80 Y100.00 E2450.6400 ; Infill line start
G1 X114.80 Y109.60 E2451.0240 ; Infill line end
G1 X115.20 Y100.00 E2451.4080 ; Infill line start
G1 X115.20 Y109.60 E2451.7920 ; Infill line end
G1 X115.60 Y100.00 E2452.1760 ; Infill line start
G1 X115.60 Y109.60 E2452.5600 ; Infill line end
G1 X116.00 Y100.00 E2452.9440 ; Infill line start
G1 X116.00 Y109.60 E2453.3280 ; Infill line end
G1 X116.40 Y100.00 E2453.7120 ; Infill line start
G1 X116.40 Y109.60 E2454.0960 ; Infill line end
G1 X116.80 Y100.00 E2454.4800 ; Infill line start
G1 X116.80 Y109.60 E2454.8640 ; Infill line end
G1 X117.20 Y100.00 E2455.2480 ; Infill line start
G1 X117.20 Y109.60 E2455.6320 ; Infill line end
G1 X117.60 Y100.00 E2456.0160 ; Infill line start
G1 X117.60 Y109.60 E2456.4000 ; Infill line end
G1 X118.00 Y100.00 E2456.7840 ; Infill line start
G1 X118.00 Y109.60 E2457.1680 ; Infill line end
G1 X118.40 Y100.00 E2457.5520 ; Infill line start
G1 X118.40 Y109.60 E2457.9360 ; Infill line end
G1 X118.80 Y100.00 E2458.3200 ; Infill line start
G1 X118.80 Y109.60 E2458.7040 ; Infill line end
; Layer 54
G1 Z10.80 F300 ; Move to layer height
G1 X110.00 Y100.00 F1500 ; Move to start
G1 X114.70 Y100.00 E2458.8920 F1500 ; Draw square side
G1 X114.70 Y104.70 E2459.0800 F1500 ; Draw square side
G1 X110.00 Y104.70 E2459.2680 F1500 ; Draw square side
G1 X110.00 Y100.00 E2459.4560 F1500 ; Draw square side
G1 X110.00 Y100.00 E2459.8320 ; Infill line start
G1 X110.00 Y109.40 E2460.2080 ; Infill line end
G1 X110.40 Y100.00 E2460.5840 ; Infill line start
G1 X110.40 Y109.40 E2460.9600 ; Infill line end
G1 X110.80 Y100.00 E2461.3360 ; Infill line start
G1 X110.80 Y109.40 E2461.7120 ; Infill line end
G1 X111.20 Y100.00 E2462.0880 ; Infill line start
G1 X111.20 Y109.40 E2462.4640 ; Infill line end
G1 X111.60 Y100.00 E2462.8400 ; Infill line start
G1 X111.60 Y109.40 E2463.2160 ; Infill line end
G1 X112.00 Y100.00 E2463.5920 ; Infill line start
G1 X112.00 Y109.40 E2463.9680 ; Infill line end
G1 X112.40 Y100.00 E2464.3440 ; Infill line start
G1 X112.40 Y109.40 E2464.7200 ; Infill line end
G1 X112.80 Y100.00 E2465.0960 ; Infill line start
G1 X112.80 Y109.40 E2465.4720 ; Infill line end
G1 X113.20 Y100.00 E2465.8480 ; Infill line start
G1 X113.20 Y109.40 E2466.2240 ; Infill line end
G1 X113.60 Y100.00 E2466.6000 ; Infill line start
G1 X113.60 Y109.40 E2466.9760 ; Infill line end
G1 X114.00 Y100.00 E2467.3520 ; Infill line start
G1 X114.00 Y109.40 E2467.7280 ; Infill line end
G1 X114.40 Y100.00 E2468.1040 ; Infill line start
G1 X114.40 Y109.40 E2468.4800 ; Infill line end
G1 X114.80 Y100.00 E2468.8560 ; Infill line start
G1 X114.80 Y109.40 E2469.2320 ; Infill line end
G1 X115.20 Y100.00 E2469.6080 ; Infill line start
G1 X115.20 Y109.40 E2469.9840 ; Infill line end
G1 X115.60 Y100.00 E2470.3600 ; Infill line start
G1 X115.60 Y109.40 E2470.7360 ; Infill line end
G1 X116.00 Y100.00 E2471.1120 ; Infill line start
G1 X116.00 Y109.40 E2471.4880 ; Infill line end
G1 X116.40 Y100.00 E2471.8640 ; Infill line start
G1 X116.40 Y109.40 E2472.2400 ; Infill line end
G1 X116.80 Y100.00 E2472.6160 ; Infill line start
G1 X116.80 Y109.40 E2472.9920 ; Infill line end
G1 X117.20 Y100.00 E2473.3680 ; Infill line start
G1 X117.20 Y109.40 E2473.7440 ; Infill line end
G1 X117.60 Y100.00 E2474.1200 ; Infill line start
G1 X117.60 Y109.40 E2474.4960 ; Infill line end
G1 X118.00 Y100.00 E2474.8720 ; Infill line start
G1 X118.00 Y109.40 E2475.2480 ; Infill line end
G1 X118.40 Y100.00 E2475.6240 ; Infill line start
G1 X118.40 Y109.40 E2476.0000 ; Infill line end
G1 X118.80 Y100.00 E2476.3760 ; Infill line start
G1 X118.80 Y109.40 E2476.7520 ; Infill line end
; Layer 55
G1 Z11.00 F300 ; Move to layer height
G1 X110.00 Y100.00 F1500 ; Move to start
G1 X114.60 Y100.00 E2476.9360 F1500 ; Draw square side
G1 X114.60 Y104.60 E2477.1200 F1500 ; Draw square side
G1 X110.00 Y104.60 E2477.3040 F1500 ; Draw square side
G1 X110.00 Y100.00 E2477.4880 F1500 ; Draw square side
G1 X110.00 Y100.00 E2477.8560 ; Infill line start
G1 X110.00 Y109.20 E2478.2240 ; Infill line end
G1 X110.40 Y100.00 E2478.5920 ; Infill line start
G1 X110.40 Y109.20 E2478.9600 ; Infill line end
G1 X110.80 Y100.00 E2479.3280 ; Infill line start
G1 X110.80 Y109.20 E2479.6960 ; Infill line end
G1 X111.20 Y100.00 E2480.0640 ; Infill line start
G1 X111.20 Y109.20 E2480.4320 ; Infill line end
G1 X111.60 Y100.00 E2480.8000 ; Infill line start
G1 X111.60 Y109.20 E2481.1680 ; Infill line end
G1 X112.00 Y100.00 E2481.5360 ; Infill line start
G1 X112.00 Y109.20 E2481.9040 ; Infill line end
G1 X112.40 Y100.00 E2482.2720 ; Infill line start
G1 X112.40 Y109.20 E2482.6400 ; Infill line end
G1 X112.80 Y100.00 E2483.0080 ; Infill line start
G1 X112.80 Y109.20 E2483.3760 ; Infill line end
G1 X113.20 Y100.00 E2483.7440 ; Infill line start
G1 X113.20 Y109.20 E2484.1120 ; Infill line end
G1 X113.60 Y100.00 E2484.4800 ; Infill line start
G1 X113.60 Y109.20 E2484.8480 ; Infill line end
G1 X114.00 Y100.00 E2485.2160 ; Infill line start
G1 X114.00 Y109.20 E2485.5840 ; Infill line end
G1 X114.40 Y100.00 E2485.9520 ; Infill line start
G1 X114.40 Y109.20 E2486.3200 ; Infill line end
G1 X114.80 Y100.00 E2486.6880 ; Infill line start
G1 X114.80 Y109.20 E2487.0560 ; Infill line end
G1 X115.20 Y100.00 E2487.4240 ; Infill line start
G1 X115.20 Y109.20 E2487.7920 ; Infill line end
G1 X115.60 Y100.00 E2488.1600 ; Infill line start
G1 X115.60 Y109.20 E2488.5280 ; Infill line end
G1 X116.00 Y100.00 E2488.8960 ; Infill line start
G1 X116.00 Y109.20 E2489.2640 ; Infill line end
G1 X116.40 Y100.00 E2489.6320 ; Infill line start
G1 X116.40 Y109.20 E2490.0000 ; Infill line end
G1 X116.80 Y100.00 E2490.3680 ; Infill line start
G1 X116.80 Y109.20 E2490.7360 ; Infill line end
G1 X117.20 Y100.00 E2491.1040 ; Infill line start
G1 X117.20 Y109.20 E2491.4720 ; Infill line end
G1 X117.60 Y100.00 E2491.8400 ; Infill line start
G1 X117.60 Y109.20 E2492.2080 ; Infill line end
G1 X118.00 Y100.00 E2492.5760 ; Infill line start
G1 X118.00 Y109.20 E2492.9440 ; Infill line end
G1 X118.40 Y100.00 E2493.3120 ; Infill line start
G1 X118.40 Y109.20 E2493.6800 ; Infill line end
; Layer 56
G1 Z11.20 F300 ; Move to layer height
G1 X110.00 Y100.00 F1500 ; Move to start
G1 X114.50 Y100.00 E2493.8600 F1500 ; Draw square side
G1 X114.50 Y104.50 E2494.0400 F1500 ; Draw square side
G1 X110.00 Y104.50 E2494.2200 F1500 ; Draw square side
G1 X110.00 Y100.00 E2494.4000 F1500 ; Draw square side
G1 X110.00 Y100.00 E2494.7600 ; Infill line start
G1 X110.00 Y109.00 E2495.1200 ; Infill line end
G1 X110.40 Y100.00 E2495.4800 ; Infill line start
G1 X110.40 Y109.00 E2495.8400 ; Infill line end
G1 X110.80 Y100.00 E2496.2000 ; Infill line start
G1 X110.80 Y109.00 E2496.5600 ; Infill line end
G1 X111.20 Y100.00 E2496.9200 ; Infill line start
G1 X111.20 Y109.00 E2497.2800 ; Infill line end
G1 X111.60 Y100.00 E2497.6400 ; Infill line start
G1 X111.60 Y109.00 E2498.0000 ; Infill line end
G1 X112.00 Y100.00 E2498.3600 ; Infill line start
G1 X112.00 Y109.00 E2498.7200 ; Infill line end
G1 X112.40 Y100.00 E2499.0800 ; Infill line start
G1 X112.40 Y109.00 E2499.4400 ; Infill line end
G1 X112.80 Y100.00 E2499.8000 ; Infill line start
G1 X112.80 Y109.00 E2500.1600 ; Infill line end
G1 X113.20 Y100.00 E2500.5200 ; Infill line start
G1 X113.20 Y109.00 E2500.8800 ; Infill line end
G1 X113.60 Y100.00 E2501.2400 ; Infill line start
G1 X113.60 Y109.00 E2501.6000 ; Infill line end
G1 X114.00 Y100.00 E2501.9600 ; Infill line start
G1 X114.00 Y109.00 E2502.3200 ; Infill line end
G1 X114.40 Y100.00 E2502.6800 ; Infill line start
G1 X114.40 Y109.00 E2503.0400 ; Infill line end
G1 X114.80 Y100.00 E2503.4000 ; Infill line start
G1 X114.80 Y109.00 E2503.7600 ; Infill line end
G1 X115.20 Y100.00 E2504.1200 ; Infill line start
G1 X115.20 Y109.00 E2504.4800 ; Infill line end
G1 X115.60 Y100.00 E2504.8400 ; Infill line start
G1 X115.60 Y109.00 E2505.2000 ; Infill line end
G1 X116.00 Y100.00 E2505.5600 ; Infill line start
G1 X116.00 Y109.00 E2505.9200 ; Infill line end
G1 X116.40 Y100.00 E2506.2800 ; Infill line start
G1 X116.40 Y109.00 E2506.6400 ; Infill line end
G1 X116.80 Y100.00 E2507.0000 ; Infill line start
G1 X116.80 Y109.00 E2507.3600 ; Infill line end
G1 X117.20 Y100.00 E2507.7200 ; Infill line start
G1 X117.20 Y109.00 E2508.0800 ; Infill line end
G1 X117.60 Y100.00 E2508.4400 ; Infill line start
G1 X117.60 Y109.00 E2508.8000 ; Infill line end
G1 X118.00 Y100.00 E2509.1600 ; Infill line start
G1 X118.00 Y109.00 E2509.5200 ; Infill line end
G1 X118.40 Y100.00 E2509.8800 ; Infill line start
G1 X118.40 Y109.00 E2510.2400 ; Infill line end
; Layer 57
G1 Z11.40 F300 ; Move to layer height
G1 X110.00 Y100.00 F1500 ; Move to start
G1 X114.40 Y100.00 E2510.4160 F1500 ; Draw square side
G1 X114.40 Y104.40 E2510.5920 F1500 ; Draw square side
G1 X110.00 Y104.40 E2510.7680 F1500 ; Draw square side
G1 X110.00 Y100.00 E2510.9440 F1500 ; Draw square side
G1 X110.00 Y100.00 E2511.2960 ; Infill line start
G1 X110.00 Y108.80 E2511.6480 ; Infill line end
G1 X110.40 Y100.00 E2512.0000 ; Infill line start
G1 X110.40 Y108.80 E2512.3520 ; Infill line end
G1 X110.80 Y100.00 E2512.7040 ; Infill line start
G1 X110.80 Y108.80 E2513.0560 ; Infill line end
G1 X111.20 Y100.00 E2513.4080 ; Infill line start
G1 X111.20 Y108.80 E2513.7600 ; Infill line end
G1 X111.60 Y100.00 E2514.1120 ; Infill line start
G1 X111.60 Y108.80 E2514.4640 ; Infill line end
G1 X112.00 Y100.00 E2514.8160 ; Infill line start
G1 X112.00 Y108.80 E2515.1680 ; Infill line end
G1 X112.40 Y100.00 E2515.5200 ; Infill line start
G1 X112.40 Y108.80 E2515.8720 ; Infill line end
G1 X112.80 Y100.00 E2516.2240 ; Infill line start
G1 X112.80 Y108.80 E2516.5760 ; Infill line end
G1 X113.20 Y100.00 E2516.9280 ; Infill line start
G1 X113.20 Y108.80 E2517.2800 ; Infill line end
G1 X113.60 Y100.00 E2517.6320 ; Infill line start
G1 X113.60 Y108.80 E2517.9840 ; Infill line end
G1 X114.00 Y100.00 E2518.3360 ; Infill line start
G1 X114.00 Y108.80 E2518.6880 ; Infill line end
G1 X114.40 Y100.00 E2519.0400 ; Infill line start
G1 X114.40 Y108.80 E2519.3920 ; Infill line end
G1 X114.80 Y100.00 E2519.7440 ; Infill line start
G1 X114.80 Y108.80 E2520.0960 ; Infill line end
G1 X115.20 Y100.00 E2520.4480 ; Infill line start
G1 X115.20 Y108.80 E2520.8000 ; Infill line end
G1 X115.60 Y100.00 E2521.1520 ; Infill line start
G1 X115.60 Y108.80 E2521.5040 ; Infill line end
G1 X116.00 Y100.00 E2521.8560 ; Infill line start
G1 X116.00 Y108.80 E2522.2080 ; Infill line end
G1 X116.40 Y100.00 E2522.5600 ; Infill line start
G1 X116.40 Y108.80 E2522.9120 ; Infill line end
G1 X116.80 Y100.00 E2523.2640 ; Infill line start
G1 X116.80 Y108.80 E2523.6160 ; Infill line end
G1 X117.20 Y100.00 E2523.9680 ; Infill line start
G1 X117.20 Y108.80 E2524.3200 ; Infill line end
G1 X117.60 Y100.00 E2524.6720 ; Infill line start
G1 X117.60 Y108.80 E2525.0240 ; Infill line end
G1 X118.00 Y100.00 E2525.3760 ; Infill line start
G1 X118.00 Y108.80 E2525.7280 ; Infill line end
; Layer 58
G1 Z11.60 F300 ; Move to layer height
G1 X110.00 Y100.00 F1500 ; Move to start
G1 X114.30 Y100.00 E2525.9000 F1500 ; Draw square side
G1 X114.30 Y104.30 E2526.0720 F1500 ; Draw square side
G1 X110.00 Y104.30 E2526.2440 F1500 ; Draw square side
G1 X110.00 Y100.00 E2526.4160 F1500 ; Draw square side
G1 X110.00 Y100.00 E2526.7600 ; Infill line start
G1 X110.00 Y108.60 E2527.1040 ; Infill line end
G1 X110.40 Y100.00 E2527.4480 ; Infill line start
G1 X110.40 Y108.60 E2527.7920 ; Infill line end
G1 X110.80 Y100.00 E2528.1360 ; Infill line start
G1 X110.80 Y108.60 E2528.4800 ; Infill line end
G1 X111.20 Y100.00 E2528.8240 ; Infill line start
G1 X111.20 Y108.60 E2529.1680 ; Infill line end
G1 X111.60 Y100.00 E2529.5120 ; Infill line start
G1 X111.60 Y108.60 E2529.8560 ; Infill line end
G1 X112.00 Y100.00 E2530.2000 ; Infill line start
G1 X112.00 Y108.60 E2530.5440 ; Infill line end
G1 X112.40 Y100.00 E2530.8880 ; Infill line start
G1 X112.40 Y108.60 E2531.2320 ; Infill line end
G1 X112.80 Y100.00 E2531.5760 ; Infill line start
G1 X112.80 Y108.60 E2531.9200 ; Infill line end
G1 X113.20 Y100.00 E2532.2640 ; Infill line start
G1 X113.20 Y108.60 E2532.6080 ; Infill line end
G1 X113.60 Y100.00 E2532.9520 ; Infill line start
G1 X113.60 Y108.60 E2533.2960 ; Infill line end
G1 X114.00 Y100.00 E2533.6400 ; Infill line start
G1 X114.00 Y108.60 E2533.9840 ; Infill line end
G1 X114.40 Y100.00 E2534.3280 ; Infill line start
G1 X114.40 Y108.60 E2534.6720 ; Infill line end
G1 X114.80 Y100.00 E2535.0160 ; Infill line start
G1 X114.80 Y108.60 E2535.3600 ; Infill line end
G1 X115.20 Y100.00 E2535.7040 ; Infill line start
G1 X115.20 Y108.60 E2536.0480 ; Infill line end
G1 X115.60 Y100.00 E2536.3920 ; Infill line start
G1 X115.60 Y108.60 E2536.7360 ; Infill line end
G1 X116.00 Y100.00 E2537.0800 ; Infill line start
G1 X116.00 Y108.60 E2537.4240 ; Infill line end
G1 X116.40 Y100.00 E2537.7680 ; Infill line start
G1 X116.40 Y108.60 E2538.1120 ; Infill line end
G1 X116.80 Y100.00 E2538.4560 ; Infill line start
G1 X116.80 Y108.60 E2538.8000 ; Infill line end
G1 X117.20 Y100.00 E2539.1440 ; Infill line start
G1 X117.20 Y108.60 E2539.4880 ; Infill line end
G1 X117.60 Y100.00 E2539.8320 ; Infill line start
G1 X117.60 Y108.60 E2540.1760 ; Infill line end
G1 X118.00 Y100.00 E2540.5200 ; Infill line start
G1 X118.00 Y108.60 E2540.8640 ; Infill line end
; Layer 59
G1 Z11.80 F300 ; Move to layer height
G1 X110.00 Y100.00 F1500 ; Move to start
G1 X114.20 Y100.00 E2541.0320 F1500 ; Draw square side
G1 X114.20 Y104.20 E2541.2000 F1500 ; Draw square side
G1 X110.00 Y104.20 E2541.3680 F1500 ; Draw square side
G1 X110.00 Y100.00 E2541.5360 F1500 ; Draw square side
G1 X110.00 Y100.00 E2541.8720 ; Infill line start
G1 X110.00 Y108.40 E2542.2080 ; Infill line end
G1 X110.40 Y100.00 E2542.5440 ; Infill line start
G1 X110.40 Y108.40 E2542.8800 ; Infill line end
G1 X110.80 Y100.00 E2543.2160 ; Infill line start
G1 X110.80 Y108.40 E2543.5520 ; Infill line end
G1 X111.20 Y100.00 E2543.8880 ; Infill line start
G1 X111.20 Y108.40 E2544.2240 ; Infill line end
G1 X111.60 Y100.00 E2544.5600 ; Infill line start
G1 X111.60 Y108.40 E2544.8960 ; Infill line end
G1 X112.00 Y100.00 E2545.2320 ; Infill line start
G1 X112.00 Y108.40 E2545.5680 ; Infill line end
G1 X112.40 Y100.00 E2545.9040 ; Infill line start
G1 X112.40 Y108.40 E2546.2400 ; Infill line end
G1 X112.80 Y100.00 E2546.5760 ; Infill line start
G1 X112.80 Y108.40 E2546.9120 ; Infill line end
G1 X113.20 Y100.00 E2547.2480 ; Infill line start
G1 X113.20 Y108.40 E2547.5840 ; Infill line end
G1 X113.60 Y100.00 E2547.9200 ; Infill line start
G1 X113.60 Y108.40 E2548.2560 ; Infill line end
G1 X114.00 Y100.00 E2548.5920 ; Infill line start
G1 X114.00 Y108.40 E2548.9280 ; Infill line end
G1 X114.40 Y100.00 E2549.2640 ; Infill line start
G1 X114.40 Y108.40 E2549.6000 ; Infill line end
G1 X114.80 Y100.00 E2549.9360 ; Infill line start
G1 X114.80 Y108.40 E2550.2720 ; Infill line end
G1 X115.20 Y100.00 E2550.6080 ; Infill line start
G1 X115.20 Y108.40 E2550.9440 ; Infill line end
G1 X115.60 Y100.00 E2551.2800 ; Infill line start
G1 X115.60 Y108.40 E2551.6160 ; Infill line end
G1 X116.00 Y100.00 E2551.9520 ; Infill line start
G1 X116.00 Y108.40 E2552.2880 ; Infill line end
G1 X116.40 Y100.00 E2552.6240 ; Infill line start
G1 X116.40 Y108.40 E2552.9600 ; Infill line end
G1 X116.80 Y100.00 E2553.2960 ; Infill line start
G1 X116.80 Y108.40 E2553.6320 ; Infill line end
G1 X117.20 Y100.00 E2553.9680 ; Infill line start
G1 X117.20 Y108.40 E2554.3040 ; Infill line end
G1 X117.60 Y100.00 E2554.6400 ; Infill line start
G1 X117.60 Y108.40 E2554.9760 ; Infill line end
G1 X118.00 Y100.00 E2555.3120 ; Infill line start
G1 X118.00 Y108.40 E2555.6480 ; Infill line end
; Layer 60
G1 Z12.00 F300 ; Move to layer height
G1 X110.00 Y100.00 F1500 ; Move to start
G1 X114.10 Y100.00 E2555.8120 F1500 ; Draw square side
G1 X114.10 Y104.10 E2555.9760 F1500 ; Draw square side
G1 X110.00 Y104.10 E2556.1400 F1500 ; Draw square side
G1 X110.00 Y100.00 E2556.3040 F1500 ; Draw square side
G1 X110.00 Y100.00 E2556.6320 ; Infill line start
G1 X110.00 Y108.20 E2556.9600 ; Infill line end
G1 X110.40 Y100.00 E2557.2880 ; Infill line start
G1 X110.40 Y108.20 E2557.6160 ; Infill line end
G1 X110.80 Y100.00 E2557.9440 ; Infill line start
G1 X110.80 Y108.20 E2558.2720 ; Infill line end
G1 X111.20 Y100.00 E2558.6000 ; Infill line start
G1 X111.20 Y108.20 E2558.9280 ; Infill line end
G1 X111.60 Y100.00 E2559.2560 ; Infill line start
G1 X111.60 Y108.20 E2559.5840 ; Infill line end
G1 X112.00 Y100.00 E2559.9120 ; Infill line start
G1 X112.00 Y108.20 E2560.2400 ; Infill line end
G1 X112.40 Y100.00 E2560.5680 ; Infill line start
G1 X112.40 Y108.20 E2560.8960 ; Infill line end
G1 X112.80 Y100.00 E2561.2240 ; Infill line start
G1 X112.80 Y108.20 E2561.5520 ; Infill line end
G1 X113.20 Y100.00 E2561.8800 ; Infill line start
G1 X113.20 Y108.20 E2562.2080 ; Infill line end
G1 X113.60 Y100.00 E2562.5360 ; Infill line start
G1 X113.60 Y108.20 E2562.8640 ; Infill line end
G1 X114.00 Y100.00 E2563.1920 ; Infill line start
G1 X114.00 Y108.20 E2563.5200 ; Infill line end
G1 X114.40 Y100.00 E2563.8480 ; Infill line start
G1 X114.40 Y108.20 E2564.1760 ; Infill line end
G1 X114.80 Y100.00 E2564.5040 ; Infill line start
G1 X114.80 Y108.20 E2564.8320 ; Infill line end
G1 X115.20 Y100.00 E2565.1600 ; Infill line start
G1 X115.20 Y108.20 E2565.4880 ; Infill line end
G1 X115.60 Y100.00 E2565.8160 ; Infill line start
G1 X115.60 Y108.20 E2566.1440 ; Infill line end
G1 X116.00 Y100.00 E2566.4720 ; Infill line start
G1 X116.00 Y108.20 E2566.8000 ; Infill line end
G1 X116.40 Y100.00 E2567.1280 ; Infill line start
G1 X116.40 Y108.20 E2567.4560 ; Infill line end
G1 X116.80 Y100.00 E2567.7840 ; Infill line start
G1 X116.80 Y108.20 E2568.1120 ; Infill line end
G1 X117.20 Y100.00 E2568.4400 ; Infill line start
G1 X117.20 Y108.20 E2568.7680 ; Infill line end
G1 X117.60 Y100.00 E2569.0960 ; Infill line start
G1 X117.60 Y108.20 E2569.4240 ; Infill line end
; Layer 61
G1 Z12.20 F300 ; Move to layer height
G1 X110.00 Y100.00 F1500 ; Move to start
G1 X114.00 Y100.00 E2569.5840 F1500 ; Draw square side
G1 X114.00 Y104.00 E2569.7440 F1500 ; Draw square side
G1 X110.00 Y104.00 E2569.9040 F1500 ; Draw square side
G1 X110.00 Y100.00 E2570.0640 F1500 ; Draw square side
G1 X110.00 Y100.00 E2570.3840 ; Infill line start
G1 X110.00 Y108.00 E2570.7040 ; Infill line end
G1 X110.40 Y100.00 E2571.0240 ; Infill line start
G1 X110.40 Y108.00 E2571.3440 ; Infill line end
G1 X110.80 Y100.00 E2571.6640 ; Infill line start
G1 X110.80 Y108.00 E2571.9840 ; Infill line end
G1 X111.20 Y100.00 E2572.3040 ; Infill line start
G1 X111.20 Y108.00 E2572.6240 ; Infill line end
G1 X111.60 Y100.00 E2572.9440 ; Infill line start
G1 X111.60 Y108.00 E2573.2640 ; Infill line end
G1 X112.00 Y100.00 E2573.5840 ; Infill line start
G1 X112.00 Y108.00 E2573.9040 ; Infill line end
G1 X112.40 Y100.00 E2574.2240 ; Infill line start
G1 X112.40 Y108.00 E2574.5440 ; Infill line end
G1 X112.80 Y100.00 E2574.8640 ; Infill line start
G1 X112.80 Y108.00 E2575.1840 ; Infill line end
G1 X113.20 Y100.00 E2575.5040 ; Infill line start
G1 X113.20 Y108.00 E2575.8240 ; Infill line end
G1 X113.60 Y100.00 E2576.1440 ; Infill line start
G1 X113.60 Y108.00 E2576.4640 ; Infill line end
G1 X114.00 Y100.00 E2576.7840 ; Infill line start
G1 X114.00 Y108.00 E2577.1040 ; Infill line end
G1 X114.40 Y100.00 E2577.4240 ; Infill line start
G1 X114.40 Y108.00 E2577.7440 ; Infill line end
G1 X114.80 Y100.00 E2578.0640 ; Infill line start
G1 X114.80 Y108.00 E2578.3840 ; Infill line end
G1 X115.20 Y100.00 E2578.7040 ; Infill line start
G1 X115.20 Y108.00 E2579.0240 ; Infill line end
G1 X115.60 Y100.00 E2579.3440 ; Infill line start
G1 X115.60 Y108.00 E2579.6640 ; Infill line end
G1 X116.00 Y100.00 E2579.9840 ; Infill line start
G1 X116.00 Y108.00 E2580.3040 ; Infill line end
G1 X116.40 Y100.00 E2580.6240 ; Infill line start
G1 X116.40 Y108.00 E2580.9440 ; Infill line end
G1 X116.80 Y100.00 E2581.2640 ; Infill line start
G1 X116.80 Y108.00 E2581.5840 ; Infill line end
G1 X117.20 Y100.00 E2581.9040 ; Infill line start
G1 X117.20 Y108.00 E2582.2240 ; Infill line end
G1 X117.60 Y100.00 E2582.5440 ; Infill line start
G1 X117.60 Y108.00 E2582.8640 ; Infill line end
; Layer 62
G1 Z12.40 F300 ; Move to layer height
G1 X110.00 Y100.00 F1500 ; Move to start
G1 X113.90 Y100.00 E2583.0200 F1500 ; Draw square side
G1 X113.90 Y103.90 E2583.1760 F1500 ; Draw square side
G1 X110.00 Y103.90 E2583.3320 F1500 ; Draw square side
G1 X110.00 Y100.00 E2583.4880 F1500 ; Draw square side
G1 X110.00 Y100.00 E2583.8000 ; Infill line start
G1 X110.00 Y107.80 E2584.1120 ; Infill line end
G1 X110.40 Y100.00 E2584.4240 ; Infill line start
G1 X110.40 Y107.80 E2584.7360 ; Infill line end
G1 X110.80 Y100.00 E2585.0480 ; Infill line start
G1 X110.80 Y107.80 E2585.3600 ; Infill line end
G1 X111.20 Y100.00 E2585.6720 ; Infill line start
G1 X111.20 Y107.80 E2585.9840 ; Infill line end
G1 X111.60 Y100.00 E2586.2960 ; Infill line start
G1 X111.60 Y107.80 E2586.6080 ; Infill line end
G1 X112.00 Y100.00 E2586.9200 ; Infill line start
G1 X112.00 Y107.80 E2587.2320 ; Infill line end
G1 X112.40 Y100.00 E2587.5440 ; Infill line start
G1 X112.40 Y107.80 E2587.8560 ; Infill line end
G1 X112.80 Y100.00 E2588.1680 ; Infill line start
G1 X112.80 Y107.80 E2588.4800 ; Infill line end
G1 X113.20 Y100.00 E2588.7920 ; Infill line start
G1 X113.20 Y107.80 E2589.1040 ; Infill line end
G1 X113.60 Y100.00 E2589.4160 ; Infill line start
G1 X113.60 Y107.80 E2589.7280 ; Infill line end
G1 X114.00 Y100.00 E2590.0400 ; Infill line start
G1 X114.00 Y107.80 E2590.3520 ; Infill line end
G1 X114.40 Y100.00 E2590.6640 ; Infill line start
G1 X114.40 Y107.80 E2590.9760 ; Infill line end
G1 X114.80 Y100.00 E2591.2880 ; Infill line start
G1 X114.80 Y107.80 E2591.6000 ; Infill line end
G1 X115.20 Y100.00 E2591.9120 ; Infill line start
G1 X115.20 Y107.80 E2592.2240 ; Infill line end
G1 X115.60 Y100.00 E2592.5360 ; Infill line start
G1 X115.60 Y107.80 E2592.8480 ; Infill line end
G1 X116.00 Y100.00 E2593.1600 ; Infill line start
G1 X116.00 Y107.80 E2593.4720 ; Infill line end
G1 X116.40 Y100.00 E2593.7840 ; Infill line start
G1 X116.40 Y107.80 E2594.0960 ; Infill line end
G1 X116.80 Y100.00 E2594.4080 ; Infill line start
G1 X116.80 Y107.80 E2594.7200 ; Infill line end
G1 X117.20 Y100.00 E2595.0320 ; Infill line start
G1 X117.20 Y107.80 E2595.3440 ; Infill line end
; Layer 63
G1 Z12.60 F300 ; Move to layer height
G1 X110.00 Y100.00 F1500 ; Move to start
G1 X113.80 Y100.00 E2595.4960 F1500 ; Draw square side
G1 X113.80 Y103.80 E2595.6480 F1500 ; Draw square side
G1 X110.00 Y103.80 E2595.8000 F1500 ; Draw square side
G1 X110.00 Y100.00 E2595.9520 F1500 ; Draw square side
G1 X110.00 Y100.00 E2596.2560 ; Infill line start
G1 X110.00 Y107.60 E2596.5600 ; Infill line end
G1 X110.40 Y100.00 E2596.8640 ; Infill line start
G1 X110.40 Y107.60 E2597.1680 ; Infill line end
G1 X110.80 Y100.00 E2597.4720 ; Infill line start
G1 X110.80 Y107.60 E2597.7760 ; Infill line end
G1 X111.20 Y100.00 E2598.0800 ; Infill line start
G1 X111.20 Y107.60 E2598.3840 ; Infill line end
G1 X111.60 Y100.00 E2598.6880 ; Infill line start
G1 X111.60 Y107.60 E2598.9920 ; Infill line end
G1 X112.00 Y100.00 E2599.2960 ; Infill line start
G1 X112.00 Y107.60 E2599.6000 ; Infill line end
G1 X112.40 Y100.00 E2599.9040 ; Infill line start
G1 X112.40 Y107.60 E2600.2080 ; Infill line end
G1 X112.80 Y100.00 E2600.5120 ; Infill line start
G1 X112.80 Y107.60 E2600.8160 ; Infill line end
G1 X113.20 Y100.00 E2601.1200 ; Infill line start
G1 X113.20 Y107.60 E2601.4240 ; Infill line end
G1 X113.60 Y100.00 E2601.7280 ; Infill line start
G1 X113.60 Y107.60 E2602.0320 ; Infill line end
G1 X114.00 Y100.00 E2602.3360 ; Infill line start
G1 X114.00 Y107.60 E2602.6400 ; Infill line end
G1 X114.40 Y100.00 E2602.9440 ; Infill line start
G1 X114.40 Y107.60 E2603.2480 ; Infill line end
G1 X114.80 Y100.00 E2603.5520 ; Infill line start
G1 X114.80 Y107.60 E2603.8560 ; Infill line end
G1 X115.20 Y100.00 E2604.1600 ; Infill line start
G1 X115.20 Y107.60 E2604.4640 ; Infill line end
G1 X115.60 Y100.00 E2604.7680 ; Infill line start
G1 X115.60 Y107.60 E2605.0720 ; Infill line end
G1 X116.00 Y100.00 E2605.3760 ; Infill line start
G1 X116.00 Y107.60 E2605.6800 ; Infill line end
G1 X116.40 Y100.00 E2605.9840 ; Infill line start
G1 X116.40 Y107.60 E2606.2880 ; Infill line end
G1 X116.80 Y100.00 E2606.5920 ; Infill line start
G1 X116.80 Y107.60 E2606.8960 ; Infill line end
; Layer 64
G1 Z12.80 F300 ; Move to layer height
G1 X110.00 Y100.00 F1500 ; Move to start
G1 X113.70 Y100.00 E2607.0440 F1500 ; Draw square side
G1 X113.70 Y103.70 E2607.1920 F1500 ; Draw square side
G1 X110.00 Y103.70 E2607.3400 F1500 ; Draw square side
G1 X110.00 Y100.00 E2607.4880 F1500 ; Draw square side
G1 X110.00 Y100.00 E2607.7840 ; Infill line start
G1 X110.00 Y107.40 E2608.0800 ; Infill line end
G1 X110.40 Y100.00 E2608.3760 ; Infill line start
G1 X110.40 Y107.40 E2608.6720 ; Infill line end
G1 X110.80 Y100.00 E2608.9680 ; Infill line start
G1 X110.80 Y107.40 E2609.2640 ; Infill line end
G1 X111.20 Y100.00 E2609.5600 ; Infill line start
G1 X111.20 Y107.40 E2609.8560 ; Infill line end
G1 X111.60 Y100.00 E2610.1520 ; Infill line start
G1 X111.60 Y107.40 E2610.4480 ; Infill line end
G1 X112.00 Y100.00 E2610.7440 ; Infill line start
G1 X112.00 Y107.40 E2611.0400 ; Infill line end
G1 X112.40 Y100.00 E2611.3360 ; Infill line start
G1 X112.40 Y107.40 E2611.6320 ; Infill line end
G1 X112.80 Y100.00 E2611.9280 ; Infill line start
G1 X112.80 Y107.40 E2612.2240 ; Infill line end
G1 X113.20 Y100.00 E2612.5200 ; Infill line start
G1 X113.20 Y107.40 E2612.8160 ; Infill line end
G1 X113.60 Y100.00 E2613.1120 ; Infill line start
G1 X113.60 Y107.40 E2613.4080 ; Infill line end
G1 X114.00 Y100.00 E2613.7040 ; Infill line start
G1 X114.00 Y107.40 E2614.0000 ; Infill line end
G1 X114.40 Y100.00 E2614.2960 ; Infill line start
G1 X114.40 Y107.40 E2614.5920 ; Infill line end
G1 X114.80 Y100.00 E2614.8880 ; Infill line start
G1 X114.80 Y107.40 E2615.1840 ; Infill line end
G1 X115.20 Y100.00 E2615.4800 ; Infill line start
G1 X115.20 Y107.40 E2615.7760 ; Infill line end
G1 X115.60 Y100.00 E2616.0720 ; Infill line start
G1 X115.60 Y107.40 E2616.3680 ; Infill line end
G1 X116.00 Y100.00 E2616.6640 ; Infill line start
G1 X116.00 Y107.40 E2616.9600 ; Infill line end
G1 X116.40 Y100.00 E2617.2560 ; Infill line start
G1 X116.40 Y107.40 E2617.5520 ; Infill line end
G1 X116.80 Y100.00 E2617.8480 ; Infill line start
G1 X116.80 Y107.40 E2618.1440 ; Infill line end
; Layer 65
G1 Z13.00 F300 ; Move to layer height
G1 X110.00 Y100.00 F1500 ; Move to start
G1 X113.60 Y100.00 E2618.2880 F1500 ; Draw square side
G1 X113.60 Y103.60 E2618.4320 F1500 ; Draw square side
G1 X110.00 Y103.60 E2618.5760 F1500 ; Draw square side
G1 X110.00 Y100.00 E2618.7200 F1500 ; Draw square side
G1 X110.00 Y100.00 E2619.0080 ; Infill line start
G1 X110.00 Y107.20 E2619.2960 ; Infill line end
G1 X110.40 Y100.00 E2619.5840 ; Infill line start
G1 X110.40 Y107.20 E2619.8720 ; Infill line end
G1 X110.80 Y100.00 E2620.1600 ; Infill line start
G1 X110.80 Y107.20 E2620.4480 ; Infill line end
G1 X111.20 Y100.00 E2620.7360 ; Infill line start
G1 X111.20 Y107.20 E2621.0240 ; Infill line end
G1 X111.60 Y100.00 E2621.3120 ; Infill line start
G1 X111.60 Y107.20 E2621.6000 ; Infill line end
G1 X112.00 Y100.00 E2621.8880 ; Infill line start
G1 X112.00 Y107.20 E2622.1760 ; Infill line end
G1 X112.40 Y100.00 E2622.4640 ; Infill line start
G1 X112.40 Y107.20 E2622.7520 ; Infill line end
G1 X112.80 Y100.00 E2623.0400 ; Infill line start
G1 X112.80 Y107.20 E2623.3280 ; Infill line end
G1 X113.20 Y100.00 E2623.6160 ; Infill line start
G1 X113.20 Y107.20 E2623.9040 ; Infill line end
G1 X113.60 Y100.00 E2624.1920 ; Infill line start
G1 X113.60 Y107.20 E2624.4800 ; Infill line end
G1 X114.00 Y100.00 E2624.7680 ; Infill line start
G1 X114.00 Y107.20 E2625.0560 ; Infill line end
G1 X114.40 Y100.00 E2625.3440 ; Infill line start
G1 X114.40 Y107.20 E2625.6320 ; Infill line end
G1 X114.80 Y100.00 E2625.9200 ; Infill line start
G1 X114.80 Y107.20 E2626.2080 ; Infill line end
G1 X115.20 Y100.00 E2626.4960 ; Infill line start
G1 X115.20 Y107.20 E2626.7840 ; Infill line end
G1 X115.60 Y100.00 E2627.0720 ; Infill line start
G1 X115.60 Y107.20 E2627.3600 ; Infill line end
G1 X116.00 Y100.00 E2627.6480 ; Infill line start
G1 X116.00 Y107.20 E2627.9360 ; Infill line end
G1 X116.40 Y100.00 E2628.2240 ; Infill line start
G1 X116.40 Y107.20 E2628.5120 ; Infill line end
; Layer 66
G1 Z13.20 F300 ; Move to layer height
G1 X110.00 Y100.00 F1500 ; Move to start
G1 X113.50 Y100.00 E2628.6520 F1500 ; Draw square side
G1 X113.50 Y103.50 E2628.7920 F1500 ; Draw square side
G1 X110.00 Y103.50 E2628.9320 F1500 ; Draw square side
G1 X110.00 Y100.00 E2629.0720 F1500 ; Draw square side
G1 X110.00 Y100.00 E2629.3520 ; Infill line start
G1 X110.00 Y107.00 E2629.6320 ; Infill line end
G1 X110.40 Y100.00 E2629.9120 ; Infill line start
G1 X110.40 Y107.00 E2630.1920 ; Infill line end
G1 X110.80 Y100.00 E2630.4720 ; Infill line start
G1 X110.80 Y107.00 E2630.7520 ; Infill line end
G1 X111.20 Y100.00 E2631.0320 ; Infill line start
G1 X111.20 Y107.00 E2631.3120 ; Infill line end
G1 X111.60 Y100.00 E2631.5920 ; Infill line start
G1 X111.60 Y107.00 E2631.8720 ; Infill line end
G1 X112.00 Y100.00 E2632.1520 ; Infill line start
G1 X112.00 Y107.00 E2632.4320 ; Infill line end
G1 X112.40 Y100.00 E2632.7120 ; Infill line start
G1 X112.40 Y107.00 E2632.9920 ; Infill line end
G1 X112.80 Y100.00 E2633.2720 ; Infill line start
G1 X112.80 Y107.00 E2633.5520 ; Infill line end
G1 X113.20 Y100.00 E2633.8320 ; Infill line start
G1 X113.20 Y107.00 E2634.1120 ; Infill line end
G1 X113.60 Y100.00 E2634.3920 ; Infill line start
G1 X113.60 Y107.00 E2634.6720 ; Infill line end
G1 X114.00 Y100.00 E2634.9520 ; Infill line start
G1 X114.00 Y107.00 E2635.2320 ; Infill line end
G1 X114.40 Y100.00 E2635.5120 ; Infill line start
G1 X114.40 Y107.00 E2635.7920 ; Infill line end
G1 X114.80 Y100.00 E2636.0720 ; Infill line start
G1 X114.80 Y107.00 E2636.3520 ; Infill line end
G1 X115.20 Y100.00 E2636.6320 ; Infill line start
G1 X115.20 Y107.00 E2636.9120 ; Infill line end
G1 X115.60 Y100.00 E2637.1920 ; Infill line start
G1 X115.60 Y107.00 E2637.4720 ; Infill line end
G1 X116.00 Y100.00 E2637.7520 ; Infill line start
G1 X116.00 Y107.00 E2638.0320 ; Infill line end
G1 X116.40 Y100.00 E2638.3120 ; Infill line start
G1 X116.40 Y107.00 E2638.5920 ; Infill line end
; Layer 67
G1 Z13.40 F300 ; Move to layer height
G1 X110.00 Y100.00 F1500 ; Move to start
G1 X113.40 Y100.00 E2638.7280 F1500 ; Draw square side
G1 X113.40 Y103.40 E2638.8640 F1500 ; Draw square side
G1 X110.00 Y103.40 E2639.0000 F1500 ; Draw square side
G1 X110.00 Y100.00 E2639.1360 F1500 ; Draw square side
G1 X110.00 Y100.00 E2639.4080 ; Infill line start
G1 X110.00 Y106.80 E2639.6800 ; Infill line end
G1 X110.40 Y100.00 E2639.9520 ; Infill line start
G1 X110.40 Y106.80 E2640.2240 ; Infill line end
G1 X110.80 Y100.00 E2640.4960 ; Infill line start
G1 X110.80 Y106.80 E2640.7680 ; Infill line end
G1 X111.20 Y100.00 E2641.0400 ; Infill line start
G1 X111.20 Y106.80 E2641.3120 ; Infill line end
G1 X111.60 Y100.00 E2641.5840 ; Infill line start
G1 X111.60 Y106.80 E2641.8560 ; Infill line end
G1 X112.00 Y100.00 E2642.1280 ; Infill line start
G1 X112.00 Y106.80 E2642.4000 ; Infill line end
G1 X112.40 Y100.00 E2642.6720 ; Infill line start
G1 X112.40 Y106.80 E2642.9440 ; Infill line end
G1 X112.80 Y100.00 E2643.2160 ; Infill line start
G1 X112.80 Y106.80 E2643.4880 ; Infill line end
G1 X113.20 Y100.00 E2643.7600 ; Infill line start
G1 X113.20 Y106.80 E2644.0320 ; Infill line end
G1 X113.60 Y100.00 E2644.3040 ; Infill line start
G1 X113.60 Y106.80 E2644.5760 ; Infill line end
G1 X114.00 Y100.00 E2644.8480 ; Infill line start
G1 X114.00 Y106.80 E2645.1200 ; Infill line end
G1 X114.40 Y100.00 E2645.3920 ; Infill line start
G1 X114.40 Y106.80 E2645.6640 ; Infill line end
G1 X114.80 Y100.00 E2645.9360 ; Infill line start
G1 X114.80 Y106.80 E2646.2080 ; Infill line end
G1 X115.20 Y100.00 E2646.4800 ; Infill line start
G1 X115.20 Y106.80 E2646.7520 ; Infill line end
G1 X115.60 Y100.00 E2647.0240 ; Infill line start
G1 X115.60 Y106.80 E2647.2960 ; Infill line end
G1 X116.00 Y100.00 E2647.5680 ; Infill line start
G1 X116.00 Y106.80 E2647.8400 ; Infill line end
; Layer 68
G1 Z13.60 F300 ; Move to layer height
G1 X110.00 Y100.00 F1500 ; Move to start
G1 X113.30 Y100.00 E2647.9720 F1500 ; Draw square side
G1 X113.30 Y103.30 E2648.1040 F1500 ; Draw square side
G1 X110.00 Y103.30 E2648.2360 F1500 ; Draw square side
G1 X110.00 Y100.00 E2648.3680 F1500 ; Draw square side
G1 X110.00 Y100.00 E2648.6320 ; Infill line start
G1 X110.00 Y106.60 E2648.8960 ; Infill line end
G1 X110.40 Y100.00 E2649.1600 ; Infill line start
G1 X110.40 Y106.60 E2649.4240 ; Infill line end
G1 X110.80 Y100.00 E2649.6880 ; Infill line start
G1 X110.80 Y106.60 E2649.9520 ; Infill line end
G1 X111.20 Y100.00 E2650.2160 ; Infill line start
G1 X111.20 Y106.60 E2650.4800 ; Infill line end
G1 X111.60 Y100.00 E2650.7440 ; Infill line start
G1 X111.60 Y106.60 E2651.0080 ; Infill line end
G1 X112.00 Y100.00 E2651.2720 ; Infill line start
G1 X112.00 Y106.60 E2651.5360 ; Infill line end
G1 X112.40 Y100.00 E2651.8000 ; Infill line start
G1 X112.40 Y106.60 E2652.0640 ; Infill line end
G1 X112.80 Y100.00 E2652.3280 ; Infill line start
G1 X112.80 Y106.60 E2652.5920 ; Infill line end
G1 X113.20 Y100.00 E2652.8560 ; Infill line start
G1 X113.20 Y106.60 E2653.1200 ; Infill line end
G1 X113.60 Y100.00 E2653.3840 ; Infill line start
G1 X113.60 Y106.60 E2653.6480 ; Infill line end
G1 X114.00 Y100.00 E2653.9120 ; Infill line start
G1 X114.00 Y106.60 E2654.1760 ; Infill line end
G1 X114.40 Y100.00 E2654.4400 ; Infill line start
G1 X114.40 Y106.60 E2654.7040 ; Infill line end
G1 X114.80 Y100.00 E2654.9680 ; Infill line start
G1 X114.80 Y106.60 E2655.2320 ; Infill line end
G1 X115.20 Y100.00 E2655.4960 ; Infill line start
G1 X115.20 Y106.60 E2655.7600 ; Infill line end
G1 X115.60 Y100.00 E2656.0240 ; Infill line start
G1 X115.60 Y106.60 E2656.2880 ; Infill line end
G1 X116.00 Y100.00 E2656.5520 ; Infill line start
G1 X116.00 Y106.60 E2656.8160 ; Infill line end
; Layer 69
G1 Z13.80 F300 ; Move to layer height
G1 X110.00 Y100.00 F1500 ; Move to start
G1 X113.20 Y100.00 E2656.9440 F1500 ; Draw square side
G1 X113.20 Y103.20 E2657.0720 F1500 ; Draw square side
G1 X110.00 Y103.20 E2657.2000 F1500 ; Draw square side
G1 X110.00 Y100.00 E2657.3280 F1500 ; Draw square side
G1 X110.00 Y100.00 E2657.5840 ; Infill line start
G1 X110.00 Y106.40 E2657.8400 ; Infill line end
G1 X110.40 Y100.00 E2658.0960 ; Infill line start
G1 X110.40 Y106.40 E2658.3520 ; Infill line end
G1 X110.80 Y100.00 E2658.6080 ; Infill line start
G1 X110.80 Y106.40 E2658.8640 ; Infill line end
G1 X111.20 Y100.00 E2659.1200 ; Infill line start
G1 X111.20 Y106.40 E2659.3760 ; Infill line end
G1 X111.60 Y100.00 E2659.6320 ; Infill line start
G1 X111.60 Y106.40 E2659.8880 ; Infill line end
G1 X112.00 Y100.00 E2660.1440 ; Infill line start
G1 X112.00 Y106.40 E2660.4000 ; Infill line end
G1 X112.40 Y100.00 E2660.6560 ; Infill line start
G1 X112.40 Y106.40 E2660.9120 ; Infill line end
G1 X112.80 Y100.00 E2661.1680 ; Infill line start
G1 X112.80 Y106.40 E2661.4240 ; Infill line end
G1 X113.20 Y100.00 E2661.6800 ; Infill line start
G1 X113.20 Y106.40 E2661.9360 ; Infill line end
G1 X113.60 Y100.00 E2662.1920 ; Infill line start
G1 X113.60 Y106.40 E2662.4480 ; Infill line end
G1 X114.00 Y100.00 E2662.7040 ; Infill line start
G1 X114.00 Y106.40 E2662.9600 ; Infill line end
G1 X114.40 Y100.00 E2663.2160 ; Infill line start
G1 X114.40 Y106.40 E2663.4720 ; Infill line end
G1 X114.80 Y100.00 E2663.7280 ; Infill line start
G1 X114.80 Y106.40 E2663.9840 ; Infill line end
G1 X115.20 Y100.00 E2664.2400 ; Infill line start
G1 X115.20 Y106.40 E2664.4960 ; Infill line end
G1 X115.60 Y100.00 E2664.7520 ; Infill line start
G1 X115.60 Y106.40 E2665.0080 ; Infill line end
; Layer 70
G1 Z14.00 F300 ; Move to layer height
G1 X110.00 Y100.00 F1500 ; Move to start
G1 X113.10 Y100.00 E2665.1320 F1500 ; Draw square side
G1 X113.10 Y103.10 E2665.2560 F1500 ; Draw square side
G1 X110.00 Y103.10 E2665.3800 F1500 ; Draw square side
G1 X110.00 Y100.00 E2665.5040 F1500 ; Draw square side
G1 X110.00 Y100.00 E2665.7520 ; Infill line start
G1 X110.00 Y106.20 E2666.0000 ; Infill line end
G1 X110.40 Y100.00 E2666.2480 ; Infill line start
G1 X110.40 Y106.20 E2666.4960 ; Infill line end
G1 X110.80 Y100.00 E2666.7440 ; Infill line start
G1 X110.80 Y106.20 E2666.9920 ; Infill line end
G1 X111.20 Y100.00 E2667.2400 ; Infill line start
G1 X111.20 Y106.20 E2667.4880 ; Infill line end
G1 X111.60 Y100.00 E2667.7360 ; Infill line start
G1 X111.60 Y106.20 E2667.9840 ; Infill line end
G1 X112.00 Y100.00 E2668.2320 ; Infill line start
G1 X112.00 Y106.20 E2668.4800 ; Infill line end
G1 X112.40 Y100.00 E2668.7280 ; Infill line start
G1 X112.40 Y106.20 E2668.9760 ; Infill line end
G1 X112.80 Y100.00 E2669.2240 ; Infill line start
G1 X112.80 Y106.20 E2669.4720 ; Infill line end
G1 X113.20 Y100.00 E2669.7200 ; Infill line start
G1 X113.20 Y106.20 E2669.9680 ; Infill line end
G1 X113.60 Y100.00 E2670.2160 ; Infill line start
G1 X113.60 Y106.20 E2670.4640 ; Infill line end
G1 X114.00 Y100.00 E2670.7120 ; Infill line start
G1 X114.00 Y106.20 E2670.9600 ; Infill line end
G1 X114.40 Y100.00 E2671.2080 ; Infill line start
G1 X114.40 Y106.20 E2671.4560 ; Infill line end
G1 X114.80 Y100.00 E2671.7040 ; Infill line start
G1 X114.80 Y106.20 E2671.9520 ; Infill line end
G1 X115.20 Y100.00 E2672.2000 ; Infill line start
G1 X115.20 Y106.20 E2672.4480 ; Infill line end
G1 X115.60 Y100.00 E2672.6960 ; Infill line start
G1 X115.60 Y106.20 E2672.9440 ; Infill line end
; Layer 71
G1 Z14.20 F300 ; Move to layer height
G1 X110.00 Y100.00 F1500 ; Move to start
G1 X113.00 Y100.00 E2673.0640 F1500 ; Draw square side
G1 X113.00 Y103.00 E2673.1840 F1500 ; Draw square side
G1 X110.00 Y103.00 E2673.3040 F1500 ; Draw square side
G1 X110.00 Y100.00 E2673.4240 F1500 ; Draw square side
G1 X110.00 Y100.00 E2673.6640 ; Infill line start
G1 X110.00 Y106.00 E2673.9040 ; Infill line end
G1 X110.40 Y100.00 E2674.1440 ; Infill line start
G1 X110.40 Y106.00 E2674.3840 ; Infill line end
G1 X110.80 Y100.00 E2674.6240 ; Infill line start
G1 X110.80 Y106.00 E2674.8640 ; Infill line end
G1 X111.20 Y100.00 E2675.1040 ; Infill line start
G1 X111.20 Y106.00 E2675.3440 ; Infill line end
G1 X111.60 Y100.00 E2675.5840 ; Infill line start
G1 X111.60 Y106.00 E2675.8240 ; Infill line end
G1 X112.00 Y100.00 E2676.0640 ; Infill line start
G1 X112.00 Y106.00 E2676.3040 ; Infill line end
G1 X112.40 Y100.00 E2676.5440 ; Infill line start
G1 X112.40 Y106.00 E2676.7840 ; Infill line end
G1 X112.80 Y100.00 E2677.0240 ; Infill line start
G1 X112.80 Y106.00 E2677.2640 ; Infill line end
G1 X113.20 Y100.00 E2677.5040 ; Infill line start
G1 X113.20 Y106.00 E2677.7440 ; Infill line end
G1 X113.60 Y100.00 E2677.9840 ; Infill line start
G1 X113.60 Y106.00 E2678.2240 ; Infill line end
G1 X114.00 Y100.00 E2678.4640 ; Infill line start
G1 X114.00 Y106.00 E2678.7040 ; Infill line end
G1 X114.40 Y100.00 E2678.9440 ; Infill line start
G1 X114.40 Y106.00 E2679.1840 ; Infill line end
G1 X114.80 Y100.00 E2679.4240 ; Infill line start
G1 X114.80 Y106.00 E2679.6640 ; Infill line end
G1 X115.20 Y100.00 E2679.9040 ; Infill line start
G1 X115.20 Y106.00 E2680.1440 ; Infill line end
G1 X115.60 Y100.00 E2680.3840 ; Infill line start
G1 X115.60 Y106.00 E2680.6240 ; Infill line end
; Layer 72
G1 Z14.40 F300 ; Move to layer height
G1 X110.00 Y100.00 F1500 ; Move to start
G1 X112.90 Y100.00 E2680.7400 F1500 ; Draw square side
G1 X112.90 Y102.90 E2680.8560 F1500 ; Draw square side
G1 X110.00 Y102.90 E2680.9720 F1500 ; Draw square side
G1 X110.00 Y100.00 E2681.0880 F1500 ; Draw square side
G1 X110.00 Y100.00 E2681.3200 ; Infill line start
G1 X110.00 Y105.80 E2681.5520 ; Infill line end
G1 X110.40 Y100.00 E2681.7840 ; Infill line start
G1 X110.40 Y105.80 E2682.0160 ; Infill line end
G1 X110.80 Y100.00 E2682.2480 ; Infill line start
G1 X110.80 Y105.80 E2682.4800 ; Infill line end
G1 X111.20 Y100.00 E2682.7120 ; Infill line start
G1 X111.20 Y105.80 E2682.9440 ; Infill line end
G1 X111.60 Y100.00 E2683.1760 ; Infill line start
G1 X111.60 Y105.80 E2683.4080 ; Infill line end
G1 X112.00 Y100.00 E2683.6400 ; Infill line start
G1 X112.00 Y105.80 E2683.8720 ; Infill line end
G1 X112.40 Y100.00 E2684.1040 ; Infill line start
G1 X112.40 Y105.80 E2684.3360 ; Infill line end
G1 X112.80 Y100.00 E2684.5680 ; Infill line start
G1 X112.80 Y105.80 E2684.8000 ; Infill line end
G1 X113.20 Y100.00 E2685.0320 ; Infill line start
G1 X113.20 Y105.80 E2685.2640 ; Infill line end
G1 X113.60 Y100.00 E2685.4960 ; Infill line start
G1 X113.60 Y105.80 E2685.7280 ; Infill line end
G1 X114.00 Y100.00 E2685.9600 ; Infill line start
G1 X114.00 Y105.80 E2686.1920 ; Infill line end
G1 X114.40 Y100.00 E2686.4240 ; Infill line start
G1 X114.40 Y105.80 E2686.6560 ; Infill line end
G1 X114.80 Y100.00 E2686.8880 ; Infill line start
G1 X114.80 Y105.80 E2687.1200 ; Infill line end
G1 X115.20 Y100.00 E2687.3520 ; Infill line start
G1 X115.20 Y105.80 E2687.5840 ; Infill line end
; Layer 73
G1 Z14.60 F300 ; Move to layer height
G1 X110.00 Y100.00 F1500 ; Move to start
G1 X112.80 Y100.00 E2687.6960 F1500 ; Draw square side
G1 X112.80 Y102.80 E2687.8080 F1500 ; Draw square side
G1 X110.00 Y102.80 E2687.9200 F1500 ; Draw square side
G1 X110.00 Y100.00 E2688.0320 F1500 ; Draw square side
G1 X110.00 Y100.00 E2688.2560 ; Infill line start
G1 X110.00 Y105.60 E2688.4800 ; Infill line end
G1 X110.40 Y100.00 E2688.7040 ; Infill line start
G1 X110.40 Y105.60 E2688.9280 ; Infill line end
G1 X110.80 Y100.00 E2689.1520 ; Infill line start
G1 X110.80 Y105.60 E2689.3760 ; Infill line end
G1 X111.20 Y100.00 E2689.6000 ; Infill line start
G1 X111.20 Y105.60 E2689.8240 ; Infill line end
G1 X111.60 Y100.00 E2690.0480 ; Infill line start
G1 X111.60 Y105.60 E2690.2720 ; Infill line end
G1 X112.00 Y100.00 E2690.4960 ; Infill line start
G1 X112.00 Y105.60 E2690.7200 ; Infill line end
G1 X112.40 Y100.00 E2690.9440 ; Infill line start
G1 X112.40 Y105.60 E2691.1680 ; Infill line end
G1 X112.80 Y100.00 E2691.3920 ; Infill line start
G1 X112.80 Y105.60 E2691.6160 ; Infill line end
G1 X113.20 Y100.00 E2691.8400 ; Infill line start
G1 X113.20 Y105.60 E2692.0640 ; Infill line end
G1 X113.60 Y100.00 E2692.2880 ; Infill line start
G1 X113.60 Y105.60 E2692.5120 ; Infill line end
G1 X114.00 Y100.00 E2692.7360 ; Infill line start
G1 X114.00 Y105.60 E2692.9600 ; Infill line end
G1 X114.40 Y100.00 E2693.1840 ; Infill line start
G1 X114.40 Y105.60 E2693.4080 ; Infill line end
G1 X114.80 Y100.00 E2693.6320 ; Infill line start
G1 X114.80 Y105.60 E2693.8560 ; Infill line end
G1 X115.20 Y100.00 E2694.0800 ; Infill line start
G1 X115.20 Y105.60 E2694.3040 ; Infill line end
; Layer 74
G1 Z14.80 F300 ; Move to layer height
G1 X110.00 Y100.00 F1500 ; Move to start
G1 X112.70 Y100.00 E2694.4120 F1500 ; Draw square side
G1 X112.70 Y102.70 E2694.5200 F1500 ; Draw square side
G1 X110.00 Y102.70 E2694.6280 F1500 ; Draw square side
G1 X110.00 Y100.00 E2694.7360 F1500 ; Draw square side
G1 X110.00 Y100.00 E2694.9520 ; Infill line start
G1 X110.00 Y105.40 E2695.1680 ; Infill line end
G1 X110.40 Y100.00 E2695.3840 ; Infill line start
G1 X110.40 Y105.40 E2695.6000 ; Infill line end
G1 X110.80 Y100.00 E2695.8160 ; Infill line start
G1 X110.80 Y105.40 E2696.0320 ; Infill line end
G1 X111.20 Y100.00 E2696.2480 ; Infill line start
G1 X111.20 Y105.40 E2696.4640 ; Infill line end
G1 X111.60 Y100.00 E2696.6800 ; Infill line start
G1 X111.60 Y105.40 E2696.8960 ; Infill line end
G1 X112.00 Y100.00 E2697.1120 ; Infill line start
G1 X112.00 Y105.40 E2697.3280 ; Infill line end
G1 X112.40 Y100.00 E2697.5440 ; Infill line start
G1 X112.40 Y105.40 E2697.7600 ; Infill line end
G1 X112.80 Y100.00 E2697.9760 ; Infill line start
G1 X112.80 Y105.40 E2698.1920 ; Infill line end
G1 X113.20 Y100.00 E2698.4080 ; Infill line start
G1 X113.20 Y105.40 E2698.6240 ; Infill line end
G1 X113.60 Y100.00 E2698.8400 ; Infill line start
G1 X113.60 Y105.40 E2699.0560 ; Infill line end
G1 X114.00 Y100.00 E2699.2720 ; Infill line start
G1 X114.00 Y105.40 E2699.4880 ; Infill line end
G1 X114.40 Y100.00 E2699.7040 ; Infill line start
G1 X114.40 Y105.40 E2699.9200 ; Infill line end
G1 X114.80 Y100.00 E2700.1360 ; Infill line start
G1 X114.80 Y105.40 E2700.3520 ; Infill line end
; Layer 75
G1 Z15.00 F300 ; Move to layer height
G1 X110.00 Y100.00 F1500 ; Move to start
G1 X112.60 Y100.00 E2700.4560 F1500 ; Draw square side
G1 X112.60 Y102.60 E2700.5600 F1500 ; Draw square side
G1 X110.00 Y102.60 E2700.6640 F1500 ; Draw square side
G1 X110.00 Y100.00 E2700.7680 F1500 ; Draw square side
G1 X110.00 Y100.00 E2700.9760 ; Infill line start
G1 X110.00 Y105.20 E2701.1840 ; Infill line end
G1 X110.40 Y100.00 E2701.3920 ; Infill line start
G1 X110.40 Y105.20 E2701.6000 ; Infill line end
G1 X110.80 Y100.00 E2701.8080 ; Infill line start
G1 X110.80 Y105.20 E2702.0160 ; Infill line end
G1 X111.20 Y100.00 E2702.2240 ; Infill line start
G1 X111.20 Y105.20 E2702.4320 ; Infill line end
G1 X111.60 Y100.00 E2702.6400 ; Infill line start
G1 X111.60 Y105.20 E2702.8480 ; Infill line end
G1 X112.00 Y100.00 E2703.0560 ; Infill line start
G1 X112.00 Y105.20 E2703.2640 ; Infill line end
G1 X112.40 Y100.00 E2703.4720 ; Infill line start
G1 X112.40 Y105.20 E2703.6800 ; Infill line end
G1 X112.80 Y100.00 E2703.8880 ; Infill line start
G1 X112.80 Y105.20 E2704.0960 ; Infill line end
G1 X113.20 Y100.00 E2704.3040 ; Infill line start
G1 X113.20 Y105.20 E2704.5120 ; Infill line end
G1 X113.60 Y100.00 E2704.7200 ; Infill line start
G1 X113.60 Y105.20 E2704.9280 ; Infill line end
G1 X114.00 Y100.00 E2705.1360 ; Infill line start
G1 X114.00 Y105.20 E2705.3440 ; Infill line end
G1 X114.40 Y100.00 E2705.5520 ; Infill line start
G1 X114.40 Y105.20 E2705.7600 ; Infill line end
G1 X114.80 Y100.00 E2705.9680 ; Infill line start
G1 X114.80 Y105.20 E2706.1760 ; Infill line end
; Layer 76
G1 Z15.20 F300 ; Move to layer height
G1 X110.00 Y100.00 F1500 ; Move to start
G1 X112.50 Y100.00 E2706.2760 F1500 ; Draw square side
G1 X112.50 Y102.50 E2706.3760 F1500 ; Draw square side
G1 X110.00 Y102.50 E2706.4760 F1500 ; Draw square side
G1 X110.00 Y100.00 E2706.5760 F1500 ; Draw square side
G1 X110.00 Y100.00 E2706.7760 ; Infill line start
G1 X110.00 Y105.00 E2706.9760 ; Infill line end
G1 X110.40 Y100.00 E2707.1760 ; Infill line start
G1 X110.40 Y105.00 E2707.3760 ; Infill line end
G1 X110.80 Y100.00 E2707.5760 ; Infill line start
G1 X110.80 Y105.00 E2707.7760 ; Infill line end
G1 X111.20 Y100.00 E2707.9760 ; Infill line start
G1 X111.20 Y105.00 E2708.1760 ; Infill line end
G1 X111.60 Y100.00 E2708.3760 ; Infill line start
G1 X111.60 Y105.00 E2708.5760 ; Infill line end
G1 X112.00 Y100.00 E2708.7760 ; Infill line start
G1 X112.00 Y105.00 E2708.9760 ; Infill line end
G1 X112.40 Y100.00 E2709.1760 ; Infill line start
G1 X112.40 Y105.00 E2709.3760 ; Infill line end
G1 X112.80 Y100.00 E2709.5760 ; Infill line start
G1 X112.80 Y105.00 E2709.7760 ; Infill line end
G1 X113.20 Y100.00 E2709.9760 ; Infill line start
G1 X113.20 Y105.00 E2710.1760 ; Infill line end
G1 X113.60 Y100.00 E2710.3760 ; Infill line start
G1 X113.60 Y105.00 E2710.5760 ; Infill line end
G1 X114.00 Y100.00 E2710.7760 ; Infill line start
G1 X114.00 Y105.00 E2710.9760 ; Infill line end
G1 X114.40 Y100.00 E2711.1760 ; Infill line start
G1 X114.40 Y105.00 E2711.3760 ; Infill line end
; Layer 77
G1 Z15.40 F300 ; Move to layer height
G1 X110.00 Y100.00 F1500 ; Move to start
G1 X112.40 Y100.00 E2711.4720 F1500 ; Draw square side
G1 X112.40 Y102.40 E2711.5680 F1500 ; Draw square side
G1 X110.00 Y102.40 E2711.6640 F1500 ; Draw square side
G1 X110.00 Y100.00 E2711.7600 F1500 ; Draw square side
G1 X110.00 Y100.00 E2711.9520 ; Infill line start
G1 X110.00 Y104.80 E2712.1440 ; Infill line end
G1 X110.40 Y100.00 E2712.3360 ; Infill line start
G1 X110.40 Y104.80 E2712.5280 ; Infill line end
G1 X110.80 Y100.00 E2712.7200 ; Infill line start
G1 X110.80 Y104.80 E2712.9120 ; Infill line end
G1 X111.20 Y100.00 E2713.1040 ; Infill line start
G1 X111.20 Y104.80 E2713.2960 ; Infill line end
G1 X111.60 Y100.00 E2713.4880 ; Infill line start
G1 X111.60 Y104.80 E2713.6800 ; Infill line end
G1 X112.00 Y100.00 E2713.8720 ; Infill line start
G1 X112.00 Y104.80 E2714.0640 ; Infill line end
G1 X112.40 Y100.00 E2714.2560 ; Infill line start
G1 X112.40 Y104.80 E2714.4480 ; Infill line end
G1 X112.80 Y100.00 E2714.6400 ; Infill line start
G1 X112.80 Y104.80 E2714.8320 ; Infill line end
G1 X113.20 Y100.00 E2715.0240 ; Infill line start
G1 X113.20 Y104.80 E2715.2160 ; Infill line end
G1 X113.60 Y100.00 E2715.4080 ; Infill line start
G1 X113.60 Y104.80 E2715.6000 ; Infill line end
G1 X114.00 Y100.00 E2715.7920 ; Infill line start
G1 X114.00 Y104.80 E2715.9840 ; Infill line end
; Layer 78
G1 Z15.60 F300 ; Move to layer height
G1 X110.00 Y100.00 F1500 ; Move to start
G1 X112.30 Y100.00 E2716.0760 F1500 ; Draw square side
G1 X112.30 Y102.30 E2716.1680 F1500 ; Draw square side
G1 X110.00 Y102.30 E2716.2600 F1500 ; Draw square side
G1 X110.00 Y100.00 E2716.3520 F1500 ; Draw square side
G1 X110.00 Y100.00 E2716.5360 ; Infill line start
G1 X110.00 Y104.60 E2716.7200 ; Infill line end
G1 X110.40 Y100.00 E2716.9040 ; Infill line start
G1 X110.40 Y104.60 E2717.0880 ; Infill line end
G1 X110.80 Y100.00 E2717.2720 ; Infill line start
G1 X110.80 Y104.60 E2717.4560 ; Infill line end
G1 X111.20 Y100.00 E2717.6400 ; Infill line start
G1 X111.20 Y104.60 E2717.8240 ; Infill line end
G1 X111.60 Y100.00 E2718.0080 ; Infill line start
G1 X111.60 Y104.60 E2718.1920 ; Infill line end
G1 X112.00 Y100.00 E2718.3760 ; Infill line start
G1 X112.00 Y104.60 E2718.5600 ; Infill line end
G1 X112.40 Y100.00 E2718.7440 ; Infill line start
G1 X112.40 Y104.60 E2718.9280 ; Infill line end
G1 X112.80 Y100.00 E2719.1120 ; Infill line start
G1 X112.80 Y104.60 E2719.2960 ; Infill line end
G1 X113.20 Y100.00 E2719.4800 ; Infill line start
G1 X113.20 Y104.60 E2719.6640 ; Infill line end
G1 X113.60 Y100.00 E2719.8480 ; Infill line start
G1 X113.60 Y104.60 E2720.0320 ; Infill line end
G1 X114.00 Y100.00 E2720.2160 ; Infill line start
G1 X114.00 Y104.60 E2720.4000 ; Infill line end
; Layer 79
G1 Z15.80 F300 ; Move to layer height
G1 X110.00 Y100.00 F1500 ; Move to start
G1 X112.20 Y100.00 E2720.4880 F1500 ; Draw square side
G1 X112.20 Y102.20 E2720.5760 F1500 ; Draw square side
G1 X110.00 Y102.20 E2720.6640 F1500 ; Draw square side
G1 X110.00 Y100.00 E2720.7520 F1500 ; Draw square side
G1 X110.00 Y100.00 E2720.9280 ; Infill line start
G1 X110.00 Y104.40 E2721.1040 ; Infill line end
G1 X110.40 Y100.00 E2721.2800 ; Infill line start
G1 X110.40 Y104.40 E2721.4560 ; Infill line end
G1 X110.80 Y100.00 E2721.6320 ; Infill line start
G1 X110.80 Y104.40 E2721.8080 ; Infill line end
G1 X111.20 Y100.00 E2721.9840 ; Infill line start
G1 X111.20 Y104.40 E2722.1600 ; Infill line end
G1 X111.60 Y100.00 E2722.3360 ; Infill line start
G1 X111.60 Y104.40 E2722.5120 ; Infill line end
G1 X112.00 Y100.00 E2722.6880 ; Infill line start
G1 X112.00 Y104.40 E2722.8640 ; Infill line end
G1 X112.40 Y100.00 E2723.0400 ; Infill line start
G1 X112.40 Y104.40 E2723.2160 ; Infill line end
G1 X112.80 Y100.00 E2723.3920 ; Infill line start
G1 X112.80 Y104.40 E2723.5680 ; Infill line end
G1 X113.20 Y100.00 E2723.7440 ; Infill line start
G1 X113.20 Y104.40 E2723.9200 ; Infill line end
G1 X113.60 Y100.00 E2724.0960 ; Infill line start
G1 X113.60 Y104.40 E2724.2720 ; Infill line end
; Layer 80
G1 Z16.00 F300 ; Move to layer height
G1 X110.00 Y100.00 F1500 ; Move to start
G1 X112.10 Y100.00 E2724.3560 F1500 ; Draw square side
G1 X112.10 Y102.10 E2724.4400 F1500 ; Draw square side
G1 X110.00 Y102.10 E2724.5240 F1500 ; Draw square side
G1 X110.00 Y100.00 E2724.6080 F1500 ; Draw square side
G1 X110.00 Y100.00 E2724.7760 ; Infill line start
G1 X110.00 Y104.20 E2724.9440 ; Infill line end
G1 X110.40 Y100.00 E2725.1120 ; Infill line start
G1 X110.40 Y104.20 E2725.2800 ; Infill line end
G1 X110.80 Y100.00 E2725.4480 ; Infill line start
G1 X110.80 Y104.20 E2725.6160 ; Infill line end
G1 X111.20 Y100.00 E2725.7840 ; Infill line start
G1 X111.20 Y104.20 E2725.9520 ; Infill line end
G1 X111.60 Y100.00 E2726.1200 ; Infill line start
G1 X111.60 Y104.20 E2726.2880 ; Infill line end
G1 X112.00 Y100.00 E2726.4560 ; Infill line start
G1 X112.00 Y104.20 E2726.6240 ; Infill line end
G1 X112.40 Y100.00 E2726.7920 ; Infill line start
G1 X112.40 Y104.20 E2726.9600 ; Infill line end
G1 X112.80 Y100.00 E2727.1280 ; Infill line start
G1 X112.80 Y104.20 E2727.2960 ; Infill line end
G1 X113.20 Y100.00 E2727.4640 ; Infill line start
G1 X113.20 Y104.20 E2727.6320 ; Infill line end
G1 X113.60 Y100.00 E2727.8000 ; Infill line start
G1 X113.60 Y104.20 E2727.9680 ; Infill line end
; Layer 81
G1 Z16.20 F300 ; Move to layer height
G1 X110.00 Y100.00 F1500 ; Move to start
G1 X112.00 Y100.00 E2728.0480 F1500 ; Draw square side
G1 X112.00 Y102.00 E2728.1280 F1500 ; Draw square side
G1 X110.00 Y102.00 E2728.2080 F1500 ; Draw square side
G1 X110.00 Y100.00 E2728.2880 F1500 ; Draw square side
G1 X110.00 Y100.00 E2728.4480 ; Infill line start
G1 X110.00 Y104.00 E2728.6080 ; Infill line end
G1 X110.40 Y100.00 E2728.7680 ; Infill line start
G1 X110.40 Y104.00 E2728.9280 ; Infill line end
G1 X110.80 Y100.00 E2729.0880 ; Infill line start
G1 X110.80 Y104.00 E2729.2480 ; Infill line end
G1 X111.20 Y100.00 E2729.4080 ; Infill line start
G1 X111.20 Y104.00 E2729.5680 ; Infill line end
G1 X111.60 Y100.00 E2729.7280 ; Infill line start
G1 X111.60 Y104.00 E2729.8880 ; Infill line end
G1 X112.00 Y100.00 E2730.0480 ; Infill line start
G1 X112.00 Y104.00 E2730.2080 ; Infill line end
G1 X112.40 Y100.00 E2730.3680 ; Infill line start
G1 X112.40 Y104.00 E2730.5280 ; Infill line end
G1 X112.80 Y100.00 E2730.6880 ; Infill line start
G1 X112.80 Y104.00 E2730.8480 ; Infill line end
G1 X113.20 Y100.00 E2731.0080 ; Infill line start
G1 X113.20 Y104.00 E2731.1680 ; Infill line end
; Layer 82
G1 Z16.40 F300 ; Move to layer height
G1 X110.00 Y100.00 F1500 ; Move to start
G1 X111.90 Y100.00 E2731.2440 F1500 ; Draw square side
G1 X111.90 Y101.90 E2731.3200 F1500 ; Draw square side
G1 X110.00 Y101.90 E2731.3960 F1500 ; Draw square side
G1 X110.00 Y100.00 E2731.4720 F1500 ; Draw square side
G1 X110.00 Y100.00 E2731.6240 ; Infill line start
G1 X110.00 Y103.80 E2731.7760 ; Infill line end
G1 X110.40 Y100.00 E2731.9280 ; Infill line start
G1 X110.40 Y103.80 E2732.0800 ; Infill line end
G1 X110.80 Y100.00 E2732.2320 ; Infill line start
G1 X110.80 Y103.80 E2732.3840 ; Infill line end
G1 X111.20 Y100.00 E2732.5360 ; Infill line start
G1 X111.20 Y103.80 E2732.6880 ; Infill line end
G1 X111.60 Y100.00 E2732.8400 ; Infill line start
G1 X111.60 Y103.80 E2732.9920 ; Infill line end
G1 X112.00 Y100.00 E2733.1440 ; Infill line start
G1 X112.00 Y103.80 E2733.2960 ; Infill line end
G1 X112.40 Y100.00 E2733.4480 ; Infill line start
G1 X112.40 Y103.80 E2733.6000 ; Infill line end
G1 X112.80 Y100.00 E2733.7520 ; Infill line start
G1 X112.80 Y103.80 E2733.9040 ; Infill line end
G1 X113.20 Y100.00 E2734.0560 ; Infill line start
G1 X113.20 Y103.80 E2734.2080 ; Infill line end
; Layer 83
G1 Z16.60 F300 ; Move to layer height
G1 X110.00 Y100.00 F1500 ; Move to start
G1 X111.80 Y100.00 E2734.2800 F1500 ; Draw square side
G1 X111.80 Y101.80 E2734.3520 F1500 ; Draw square side
G1 X110.00 Y101.80 E2734.4240 F1500 ; Draw square side
G1 X110.00 Y100.00 E2734.4960 F1500 ; Draw square side
G1 X110.00 Y100.00 E2734.6400 ; Infill line start
G1 X110.00 Y103.60 E2734.7840 ; Infill line end
G1 X110.40 Y100.00 E2734.9280 ; Infill line start
G1 X110.40 Y103.60 E2735.0720 ; Infill line end
G1 X110.80 Y100.00 E2735.2160 ; Infill line start
G1 X110.80 Y103.60 E2735.3600 ; Infill line end
G1 X111.20 Y100.00 E2735.5040 ; Infill line start
G1 X111.20 Y103.60 E2735.6480 ; Infill line end
G1 X111.60 Y100.00 E2735.7920 ; Infill line start
G1 X111.60 Y103.60 E2735.9360 ; Infill line end
G1 X112.00 Y100.00 E2736.0800 ; Infill line start
G1 X112.00 Y103.60 E2736.2240 ; Infill line end
G1 X112.40 Y100.00 E2736.3680 ; Infill line start
G1 X112.40 Y103.60 E2736.5120 ; Infill line end
G1 X112.80 Y100.00 E2736.6560 ; Infill line start
G1 X112.80 Y103.60 E2736.8000 ; Infill line end
G1 X113.20 Y100.00 E2736.9440 ; Infill line start
G1 X113.20 Y103.60 E2737.0880 ; Infill line end
; Layer 84
G1 Z16.80 F300 ; Move to layer height
G1 X110.00 Y100.00 F1500 ; Move to start
G1 X111.70 Y100.00 E2737.1560 F1500 ; Draw square side
G1 X111.70 Y101.70 E2737.2240 F1500 ; Draw square side
G1 X110.00 Y101.70 E2737.2920 F1500 ; Draw square side
G1 X110.00 Y100.00 E2737.3600 F1500 ; Draw square side
G1 X110.00 Y100.00 E2737.4960 ; Infill line start
G1 X110.00 Y103.40 E2737.6320 ; Infill line end
G1 X110.40 Y100.00 E2737.7680 ; Infill line start
G1 X110.40 Y103.40 E2737.9040 ; Infill line end
G1 X110.80 Y100.00 E2738.0400 ; Infill line start
G1 X110.80 Y103.40 E2738.1760 ; Infill line end
G1 X111.20 Y100.00 E2738.3120 ; Infill line start
G1 X111.20 Y103.40 E2738.4480 ; Infill line end
G1 X111.60 Y100.00 E2738.5840 ; Infill line start
G1 X111.60 Y103.40 E2738.7200 ; Infill line end
G1 X112.00 Y100.00 E2738.8560 ; Infill line start
G1 X112.00 Y103.40 E2738.9920 ; Infill line end
G1 X112.40 Y100.00 E2739.1280 ; Infill line start
G1 X112.40 Y103.40 E2739.2640 ; Infill line end
G1 X112.80 Y100.00 E2739.4000 ; Infill line start
G1 X112.80 Y103.40 E2739.5360 ; Infill line end
; Layer 85
G1 Z17.00 F300 ; Move to layer height
G1 X110.00 Y100.00 F1500 ; Move to start
G1 X111.60 Y100.00 E2739.6000 F1500 ; Draw square side
G1 X111.60 Y101.60 E2739.6640 F1500 ; Draw square side
G1 X110.00 Y101.60 E2739.7280 F1500 ; Draw square side
G1 X110.00 Y100.00 E2739.7920 F1500 ; Draw square side
G1 X110.00 Y100.00 E2739.9200 ; Infill line start
G1 X110.00 Y103.20 E2740.0480 ; Infill line end
G1 X110.40 Y100.00 E2740.1760 ; Infill line start
G1 X110.40 Y103.20 E2740.3040 ; Infill line end
G1 X110.80 Y100.00 E2740.4320 ; Infill line start
G1 X110.80 Y103.20 E2740.5600 ; Infill line end
G1 X111.20 Y100.00 E2740.6880 ; Infill line start
G1 X111.20 Y103.20 E2740.8160 ; Infill line end
G1 X111.60 Y100.00 E2740.9440 ; Infill line start
G1 X111.60 Y103.20 E2741.0720 ; Infill line end
G1 X112.00 Y100.00 E2741.2000 ; Infill line start
G1 X112.00 Y103.20 E2741.3280 ; Infill line end
G1 X112.40 Y100.00 E2741.4560 ; Infill line start
G1 X112.40 Y103.20 E2741.5840 ; Infill line end
G1 X112.80 Y100.00 E2741.7120 ; Infill line start
G1 X112.80 Y103.20 E2741.8400 ; Infill line end
; Layer 86
G1 Z17.20 F300 ; Move to layer height
G1 X110.00 Y100.00 F1500 ; Move to start
G1 X111.50 Y100.00 E2741.9000 F1500 ; Draw square side
G1 X111.50 Y101.50 E2741.9600 F1500 ; Draw square side
G1 X110.00 Y101.50 E2742.0200 F1500 ; Draw square side
G1 X110.00 Y100.00 E2742.0800 F1500 ; Draw square side
G1 X110.00 Y100.00 E2742.2000 ; Infill line start
G1 X110.00 Y103.00 E2742.3200 ; Infill line end
G1 X110.40 Y100.00 E2742.4400 ; Infill line start
G1 X110.40 Y103.00 E2742.5600 ; Infill line end
G1 X110.80 Y100.00 E2742.6800 ; Infill line start
G1 X110.80 Y103.00 E2742.8000 ; Infill line end
G1 X111.20 Y100.00 E2742.9200 ; Infill line start
G1 X111.20 Y103.00 E2743.0400 ; Infill line end
G1 X111.60 Y100.00 E2743.1600 ; Infill line start
G1 X111.60 Y103.00 E2743.2800 ; Infill line end
G1 X112.00 Y100.00 E2743.4000 ; Infill line start
G1 X112.00 Y103.00 E2743.5200 ; Infill line end
G1 X112.40 Y100.00 E2743.6400 ; Infill line start
G1 X112.40 Y103.00 E2743.7600 ; Infill line end
; Layer 87
G1 Z17.40 F300 ; Move to layer height
G1 X110.00 Y100.00 F1500 ; Move to start
G1 X111.40 Y100.00 E2743.8160 F1500 ; Draw square side
G1 X111.40 Y101.40 E2743.8720 F1500 ; Draw square side
G1 X110.00 Y101.40 E2743.9280 F1500 ; Draw square side
G1 X110.00 Y100.00 E2743.9840 F1500 ; Draw square side
G1 X110.00 Y100.00 E2744.0960 ; Infill line start
G1 X110.00 Y102.80 E2744.2080 ; Infill line end
G1 X110.40 Y100.00 E2744.3200 ; Infill line start
G1 X110.40 Y102.80 E2744.4320 ; Infill line end
G1 X110.80 Y100.00 E2744.5440 ; Infill line start
G1 X110.80 Y102.80 E2744.6560 ; Infill line end
G1 X111.20 Y100.00 E2744.7680 ; Infill line start
G1 X111.20 Y102.80 E2744.8800 ; Infill line end
G1 X111.60 Y100.00 E2744.9920 ; Infill line start
G1 X111.60 Y102.80 E2745.1040 ; Infill line end
G1 X112.00 Y100.00 E2745.2160 ; Infill line start
G1 X112.00 Y102.80 E2745.3280 ; Infill line end
G1 X112.40 Y100.00 E2745.4400 ; Infill line start
G1 X112.40 Y102.80 E2745.5520 ; Infill line end
; Layer 88
G1 Z17.60 F300 ; Move to layer height
G1 X110.00 Y100.00 F1500 ; Move to start
G1 X111.30 Y100.00 E2745.6040 F1500 ; Draw square side
G1 X111.30 Y101.30 E2745.6560 F1500 ; Draw square side
G1 X110.00 Y101.30 E2745.7080 F1500 ; Draw square side
G1 X110.00 Y100.00 E2745.7600 F1500 ; Draw square side
G1 X110.00 Y100.00 E2745.8640 ; Infill line start
G1 X110.00 Y102.60 E2745.9680 ; Infill line end
G1 X110.40 Y100.00 E2746.0720 ; Infill line start
G1 X110.40 Y102.60 E2746.1760 ; Infill line end
G1 X110.80 Y100.00 E2746.2800 ; Infill line start
G1 X110.80 Y102.60 E2746.3840 ; Infill line end
G1 X111.20 Y100.00 E2746.4880 ; Infill line start
G1 X111.20 Y102.60 E2746.5920 ; Infill line end
G1 X111.60 Y100.00 E2746.6960 ; Infill line start
G1 X111.60 Y102.60 E2746.8000 ; Infill line end
G1 X112.00 Y100.00 E2746.9040 ; Infill line start
G1 X112.00 Y102.60 E2747.0080 ; Infill line end
; Layer 89
G1 Z17.80 F300 ; Move to layer height
G1 X110.00 Y100.00 F1500 ; Move to start
G1 X111.20 Y100.00 E2747.0560 F1500 ; Draw square side
G1 X111.20 Y101.20 E2747.1040 F1500 ; Draw square side
G1 X110.00 Y101.20 E2747.1520 F1500 ; Draw square side
G1 X110.00 Y100.00 E2747.2000 F1500 ; Draw square side
G1 X110.00 Y100.00 E2747.2960 ; Infill line start
G1 X110.00 Y102.40 E2747.3920 ; Infill line end
G1 X110.40 Y100.00 E2747.4880 ; Infill line start
G1 X110.40 Y102.40 E2747.5840 ; Infill line end
G1 X110.80 Y100.00 E2747.6800 ; Infill line start
G1 X110.80 Y102.40 E2747.7760 ; Infill line end
G1 X111.20 Y100.00 E2747.8720 ; Infill line start
G1 X111.20 Y102.40 E2747.9680 ; Infill line end
G1 X111.60 Y100.00 E2748.0640 ; Infill line start
G1 X111.60 Y102.40 E2748.1600 ; Infill line end
; Layer 90
G1 Z18.00 F300 ; Move to layer height
G1 X110.00 Y100.00 F1500 ; Move to start
G1 X111.10 Y100.00 E2748.2040 F1500 ; Draw square side
G1 X111.10 Y101.10 E2748.2480 F1500 ; Draw square side
G1 X110.00 Y101.10 E2748.2920 F1500 ; Draw square side
G1 X110.00 Y100.00 E2748.3360 F1500 ; Draw square side
G1 X110.00 Y100.00 E2748.4240 ; Infill line start
G1 X110.00 Y102.20 E2748.5120 ; Infill line end
G1 X110.40 Y100.00 E2748.6000 ; Infill line start
G1 X110.40 Y102.20 E2748.6880 ; Infill line end
G1 X110.80 Y100.00 E2748.7760 ; Infill line start
G1 X110.80 Y102.20 E2748.8640 ; Infill line end
G1 X111.20 Y100.00 E2748.9520 ; Infill line start
G1 X111.20 Y102.20 E2749.0400 ; Infill line end
G1 X111.60 Y100.00 E2749.1280 ; Infill line start
G1 X111.60 Y102.20 E2749.2160 ; Infill line end
; Layer 91
G1 Z18.20 F300 ; Move to layer height
G1 X110.00 Y100.00 F1500 ; Move to start
G1 X111.00 Y100.00 E2749.2560 F1500 ; Draw square side
G1 X111.00 Y101.00 E2749.2960 F1500 ; Draw square side
G1 X110.00 Y101.00 E2749.3360 F1500 ; Draw square side
G1 X110.00 Y100.00 E2749.3760 F1500 ; Draw square side
G1 X110.00 Y100.00 E2749.4560 ; Infill line start
G1 X110.00 Y102.00 E2749.5360 ; Infill line end
G1 X110.40 Y100.00 E2749.6160 ; Infill line start
G1 X110.40 Y102.00 E2749.6960 ; Infill line end
G1 X110.80 Y100.00 E2749.7760 ; Infill line start
G1 X110.80 Y102.00 E2749.8560 ; Infill line end
G1 X111.20 Y100.00 E2749.9360 ; Infill line start
G1 X111.20 Y102.00 E2750.0160 ; Infill line end
; Layer 92
G1 Z18.40 F300 ; Move to layer height
G1 X110.00 Y100.00 F1500 ; Move to start
G1 X110.90 Y100.00 E2750.0520 F1500 ; Draw square side
G1 X110.90 Y100.90 E2750.0880 F1500 ; Draw square side
G1 X110.00 Y100.90 E2750.1240 F1500 ; Draw square side
G1 X110.00 Y100.00 E2750.1600 F1500 ; Draw square side
G1 X110.00 Y100.00 E2750.2320 ; Infill line start
G1 X110.00 Y101.80 E2750.3040 ; Infill line end
G1 X110.40 Y100.00 E2750.3760 ; Infill line start
G1 X110.40 Y101.80 E2750.4480 ; Infill line end
G1 X110.80 Y100.00 E2750.5200 ; Infill line start
G1 X110.80 Y101.80 E2750.5920 ; Infill line end
G1 X111.20 Y100.00 E2750.6640 ; Infill line start
G1 X111.20 Y101.80 E2750.7360 ; Infill line end
; Layer 93
G1 Z18.60 F300 ; Move to layer height
G1 X110.00 Y100.00 F1500 ; Move to start
G1 X110.80 Y100.00 E2750.7680 F1500 ; Draw square side
G1 X110.80 Y100.80 E2750.8000 F1500 ; Draw square side
G1 X110.00 Y100.80 E2750.8320 F1500 ; Draw square side
G1 X110.00 Y100.00 E2750.8640 F1500 ; Draw square side
G1 X110.00 Y100.00 E2750.9280 ; Infill line start
G1 X110.00 Y101.60 E2750.9920 ; Infill line end
G1 X110.40 Y100.00 E2751.0560 ; Infill line start
G1 X110.40 Y101.60 E2751.1200 ; Infill line end
G1 X110.80 Y100.00 E2751.1840 ; Infill line start
G1 X110.80 Y101.60 E2751.2480 ; Infill line end
; Layer 94
G1 Z18.80 F300 ; Move to layer height
G1 X110.00 Y100.00 F1500 ; Move to start
G1 X110.70 Y100.00 E2751.2760 F1500 ; Draw square side
G1 X110.70 Y100.70 E2751.3040 F1500 ; Draw square side
G1 X110.00 Y100.70 E2751.3320 F1500 ; Draw square side
G1 X110.00 Y100.00 E2751.3600 F1500 ; Draw square side
G1 X110.00 Y100.00 E2751.4160 ; Infill line start
G1 X110.00 Y101.40 E2751.4720 ; Infill line end
G1 X110.40 Y100.00 E2751.5280 ; Infill line start
G1 X110.40 Y101.40 E2751.5840 ; Infill line end
G1 X110.80 Y100.00 E2751.6400 ; Infill line start
G1 X110.80 Y101.40 E2751.6960 ; Infill line end
; Layer 95
G1 Z19.00 F300 ; Move to layer height
G1 X110.00 Y100.00 F1500 ; Move to start
G1 X110.60 Y100.00 E2751.7200 F1500 ; Draw square side
G1 X110.60 Y100.60 E2751.7440 F1500 ; Draw square side
G1 X110.00 Y100.60 E2751.7680 F1500 ; Draw square side
G1 X110.00 Y100.00 E2751.7920 F1500 ; Draw square side
G1 X110.00 Y100.00 E2751.8400 ; Infill line start
G1 X110.00 Y101.20 E2751.8880 ; Infill line end
G1 X110.40 Y100.00 E2751.9360 ; Infill line start
G1 X110.40 Y101.20 E2751.9840 ; Infill line end
G1 X110.80 Y100.00 E2752.0320 ; Infill line start
G1 X110.80 Y101.20 E2752.0800 ; Infill line end
; Layer 96
G1 Z19.20 F300 ; Move to layer height
G1 X110.00 Y100.00 F1500 ; Move to start
G1 X110.50 Y100.00 E2752.1000 F1500 ; Draw square side
G1 X110.50 Y100.50 E2752.1200 F1500 ; Draw square side
G1 X110.00 Y100.50 E2752.1400 F1500 ; Draw square side
G1 X110.00 Y100.00 E2752.1600 F1500 ; Draw square side
G1 X110.00 Y100.00 E2752.2000 ; Infill line start
G1 X110.00 Y101.00 E2752.2400 ; Infill line end
G1 X110.40 Y100.00 E2752.2800 ; Infill line start
G1 X110.40 Y101.00 E2752.3200 ; Infill line end
; Layer 97
G1 Z19.40 F300 ; Move to layer height
G1 X110.00 Y100.00 F1500 ; Move to start
G1 X110.40 Y100.00 E2752.3360 F1500 ; Draw square side
G1 X110.40 Y100.40 E2752.3520 F1500 ; Draw square side
G1 X110.00 Y100.40 E2752.3680 F1500 ; Draw square side
G1 X110.00 Y100.00 E2752.3840 F1500 ; Draw square side
G1 X110.00 Y100.00 E2752.4160 ; Infill line start
G1 X110.00 Y100.80 E2752.4480 ; Infill line end
G1 X110.40 Y100.00 E2752.4800 ; Infill line start
G1 X110.40 Y100.80 E2752.5120 ; Infill line end
; Layer 98
G1 Z19.60 F300 ; Move to layer height
G1 X110.00 Y100.00 F1500 ; Move to start
G1 X110.30 Y100.00 E2752.5240 F1500 ; Draw square side
G1 X110.30 Y100.30 E2752.5360 F1500 ; Draw square side
G1 X110.00 Y100.30 E2752.5480 F1500 ; Draw square side
G1 X110.00 Y100.00 E2752.5600 F1500 ; Draw square side
G1 X110.00 Y100.00 E2752.5840 ; Infill line start
G1 X110.00 Y100.60 E2752.6080 ; Infill line end
; Layer 99
G1 Z19.80 F300 ; Move to layer height
G1 X110.00 Y100.00 F1500 ; Move to start
G1 X110.20 Y100.00 E2752.6160 F1500 ; Draw square side
G1 X110.20 Y100.20 E2752.6240 F1500 ; Draw square side
G1 X110.00 Y100.20 E2752.6320 F1500 ; Draw square side
G1 X110.00 Y100.00 E2752.6400 F1500 ; Draw square side
G1 X110.00 Y100.00 E2752.6560 ; Infill line start
G1 X110.00 Y100.40 E2752.6720 ; Infill line end
; Layer 100
G1 Z20.00 F300 ; Move to layer height
G1 X110.00 Y100.00 F1500 ; Move to start
G1 X110.10 Y100.00 E2752.6760 F1500 ; Draw square side
G1 X110.10 Y100.10 E2752.6800 F1500 ; Draw square side
G1 X110.00 Y100.10 E2752.6840 F1500 ; Draw square side
G1 X110.00 Y100.00 E2752.6880 F1500 ; Draw square side
G1 Z50 F300 ; Lift nozzle
M104 S0 ; Turn off extruder
M140 S0 ; Turn off bed
G28 X0 Y0 ; Home axes
M84 ; Disable motors
