# Supplementary material for: Hybrid reasoning for perception, explanation, and autonomous action in manufacturing
Source: Nat Commun. 2026 May 18;17:6589. doi: 10.1038/s41467-026-72378-9 (PMC13381764; doi:10.1038/s41467-026-72378-9)
Supplement: Supplementary file 3 — Supplementary Files [file 41467_2026_72378_MOESM3_ESM.zip › supplementary-files/geometries/smiley_face.gcode]

	Start Face (no infill)
	Layer 1
G1 Z0.20 F300	Move to layer height
G1 X120.00 Y100.00 F1500	Move to start of circle
G1 X120.00 Y100.00 F1500	Move to start of circle
G1 X119.92 Y101.25 E0.0502 F1500	Draw circle segment
G1 X119.69 Y102.49 E0.1005 F1500	Draw circle segment
G1 X119.30 Y103.68 E0.1507 F1500	Draw circle segment
G1 X118.76 Y104.82 E0.2009 F1500	Draw circle segment
G1 X118.09 Y105.88 E0.2512 F1500	Draw circle segment
G1 X117.29 Y106.85 E0.3014 F1500	Draw circle segment
G1 X116.37 Y107.71 E0.3516 F1500	Draw circle segment
G1 X115.36 Y108.44 E0.4019 F1500	Draw circle segment
G1 X114.26 Y109.05 E0.4521 F1500	Draw circle segment
G1 X113.09 Y109.51 E0.5023 F1500	Draw circle segment
G1 X111.87 Y109.82 E0.5526 F1500	Draw circle segment
G1 X110.63 Y109.98 E0.6028 F1500	Draw circle segment
G1 X109.37 Y109.98 E0.6530 F1500	Draw circle segment
G1 X108.13 Y109.82 E0.7033 F1500	Draw circle segment
G1 X106.91 Y109.51 E0.7535 F1500	Draw circle segment
G1 X105.74 Y109.05 E0.8037 F1500	Draw circle segment
G1 X104.64 Y108.44 E0.8540 F1500	Draw circle segment
G1 X103.63 Y107.71 E0.9042 F1500	Draw circle segment
G1 X102.71 Y106.85 E0.9544 F1500	Draw circle segment
G1 X101.91 Y105.88 E1.0046 F1500	Draw circle segment
G1 X101.24 Y104.82 E1.0549 F1500	Draw circle segment
G1 X100.70 Y103.68 E1.1051 F1500	Draw circle segment
G1 X100.31 Y102.49 E1.1553 F1500	Draw circle segment
G1 X100.08 Y101.25 E1.2056 F1500	Draw circle segment
G1 X100.00 Y100.00 E1.2558 F1500	Draw circle segment
G1 X100.08 Y98.75 E1.3060 F1500	Draw circle segment
G1 X100.31 Y97.51 E1.3563 F1500	Draw circle segment
G1 X100.70 Y96.32 E1.4065 F1500	Draw circle segment
G1 X101.24 Y95.18 E1.4567 F1500	Draw circle segment
G1 X101.91 Y94.12 E1.5070 F1500	Draw circle segment
G1 X102.71 Y93.15 E1.5572 F1500	Draw circle segment
G1 X103.63 Y92.29 E1.6074 F1500	Draw circle segment
G1 X104.64 Y91.56 E1.6577 F1500	Draw circle segment
G1 X105.74 Y90.95 E1.7079 F1500	Draw circle segment
G1 X106.91 Y90.49 E1.7581 F1500	Draw circle segment
G1 X108.13 Y90.18 E1.8084 F1500	Draw circle segment
G1 X109.37 Y90.02 E1.8586 F1500	Draw circle segment
G1 X110.63 Y90.02 E1.9088 F1500	Draw circle segment
G1 X111.87 Y90.18 E1.9591 F1500	Draw circle segment
G1 X113.09 Y90.49 E2.0093 F1500	Draw circle segment
G1 X114.26 Y90.95 E2.0595 F1500	Draw circle segment
G1 X115.36 Y91.56 E2.1098 F1500	Draw circle segment
G1 X116.37 Y92.29 E2.1600 F1500	Draw circle segment
G1 X117.29 Y93.15 E2.2102 F1500	Draw circle segment
G1 X118.09 Y94.12 E2.2605 F1500	Draw circle segment
G1 X118.76 Y95.18 E2.3107 F1500	Draw circle segment
G1 X119.30 Y96.32 E2.3609 F1500	Draw circle segment
G1 X119.69 Y97.51 E2.4112 F1500	Draw circle segment
G1 X119.92 Y98.75 E2.4614 F1500	Draw circle segment
G1 X120.00 Y100.00 E2.5116 F1500	Draw circle segment
	Left Eye
G1 X106.00 Y104.00 F1500	Move to left eye position
	Layer 1
G1 Z0.20 F300	Move to layer height
G1 X107.00 Y104.00 F1500	Move to start of circle
G1 X107.00 Y104.00 F1500	Move to start of circle
G1 X106.99 Y104.13 E0.0050 F1500	Draw circle segment
G1 X106.97 Y104.25 E0.0100 F1500	Draw circle segment
G1 X106.93 Y104.37 E0.0151 F1500	Draw circle segment
G1 X106.88 Y104.48 E0.0201 F1500	Draw circle segment
G1 X106.81 Y104.59 E0.0251 F1500	Draw circle segment
G1 X106.73 Y104.68 E0.0301 F1500	Draw circle segment
G1 X106.64 Y104.77 E0.0352 F1500	Draw circle segment
G1 X106.54 Y104.84 E0.0402 F1500	Draw circle segment
G1 X106.43 Y104.90 E0.0452 F1500	Draw circle segment
G1 X106.31 Y104.95 E0.0502 F1500	Draw circle segment
G1 X106.19 Y104.98 E0.0553 F1500	Draw circle segment
G1 X106.06 Y105.00 E0.0603 F1500	Draw circle segment
G1 X105.94 Y105.00 E0.0653 F1500	Draw circle segment
G1 X105.81 Y104.98 E0.0703 F1500	Draw circle segment
G1 X105.69 Y104.95 E0.0753 F1500	Draw circle segment
G1 X105.57 Y104.90 E0.0804 F1500	Draw circle segment
G1 X105.46 Y104.84 E0.0854 F1500	Draw circle segment
G1 X105.36 Y104.77 E0.0904 F1500	Draw circle segment
G1 X105.27 Y104.68 E0.0954 F1500	Draw circle segment
G1 X105.19 Y104.59 E0.1005 F1500	Draw circle segment
G1 X105.12 Y104.48 E0.1055 F1500	Draw circle segment
G1 X105.07 Y104.37 E0.1105 F1500	Draw circle segment
G1 X105.03 Y104.25 E0.1155 F1500	Draw circle segment
G1 X105.01 Y104.13 E0.1206 F1500	Draw circle segment
G1 X105.00 Y104.00 E0.1256 F1500	Draw circle segment
G1 X105.01 Y103.87 E0.1306 F1500	Draw circle segment
G1 X105.03 Y103.75 E0.1356 F1500	Draw circle segment
G1 X105.07 Y103.63 E0.1407 F1500	Draw circle segment
G1 X105.12 Y103.52 E0.1457 F1500	Draw circle segment
G1 X105.19 Y103.41 E0.1507 F1500	Draw circle segment
G1 X105.27 Y103.32 E0.1557 F1500	Draw circle segment
G1 X105.36 Y103.23 E0.1607 F1500	Draw circle segment
G1 X105.46 Y103.16 E0.1658 F1500	Draw circle segment
G1 X105.57 Y103.10 E0.1708 F1500	Draw circle segment
G1 X105.69 Y103.05 E0.1758 F1500	Draw circle segment
G1 X105.81 Y103.02 E0.1808 F1500	Draw circle segment
G1 X105.94 Y103.00 E0.1859 F1500	Draw circle segment
G1 X106.06 Y103.00 E0.1909 F1500	Draw circle segment
G1 X106.19 Y103.02 E0.1959 F1500	Draw circle segment
G1 X106.31 Y103.05 E0.2009 F1500	Draw circle segment
G1 X106.43 Y103.10 E0.2060 F1500	Draw circle segment
G1 X106.54 Y103.16 E0.2110 F1500	Draw circle segment
G1 X106.64 Y103.23 E0.2160 F1500	Draw circle segment
G1 X106.73 Y103.32 E0.2210 F1500	Draw circle segment
G1 X106.81 Y103.41 E0.2260 F1500	Draw circle segment
G1 X106.88 Y103.52 E0.2311 F1500	Draw circle segment
G1 X106.93 Y103.63 E0.2361 F1500	Draw circle segment
G1 X106.97 Y103.75 E0.2411 F1500	Draw circle segment
G1 X106.99 Y103.87 E0.2461 F1500	Draw circle segment
G1 X107.00 Y104.00 E0.2512 F1500	Draw circle segment
	Right Eye
G1 X114.00 Y104.00 F1500	Move to right eye position
	Layer 1
G1 Z0.20 F300	Move to layer height
G1 X115.00 Y104.00 F1500	Move to start of circle
G1 X115.00 Y104.00 F1500	Move to start of circle
G1 X114.99 Y104.13 E0.0050 F1500	Draw circle segment
G1 X114.97 Y104.25 E0.0100 F1500	Draw circle segment
G1 X114.93 Y104.37 E0.0151 F1500	Draw circle segment
G1 X114.88 Y104.48 E0.0201 F1500	Draw circle segment
G1 X114.81 Y104.59 E0.0251 F1500	Draw circle segment
G1 X114.73 Y104.68 E0.0301 F1500	Draw circle segment
G1 X114.64 Y104.77 E0.0352 F1500	Draw circle segment
G1 X114.54 Y104.84 E0.0402 F1500	Draw circle segment
G1 X114.43 Y104.90 E0.0452 F1500	Draw circle segment
G1 X114.31 Y104.95 E0.0502 F1500	Draw circle segment
G1 X114.19 Y104.98 E0.0553 F1500	Draw circle segment
G1 X114.06 Y105.00 E0.0603 F1500	Draw circle segment
G1 X113.94 Y105.00 E0.0653 F1500	Draw circle segment
G1 X113.81 Y104.98 E0.0703 F1500	Draw circle segment
G1 X113.69 Y104.95 E0.0753 F1500	Draw circle segment
G1 X113.57 Y104.90 E0.0804 F1500	Draw circle segment
G1 X113.46 Y104.84 E0.0854 F1500	Draw circle segment
G1 X113.36 Y104.77 E0.0904 F1500	Draw circle segment
G1 X113.27 Y104.68 E0.0954 F1500	Draw circle segment
G1 X113.19 Y104.59 E0.1005 F1500	Draw circle segment
G1 X113.12 Y104.48 E0.1055 F1500	Draw circle segment
G1 X113.07 Y104.37 E0.1105 F1500	Draw circle segment
G1 X113.03 Y104.25 E0.1155 F1500	Draw circle segment
G1 X113.01 Y104.13 E0.1206 F1500	Draw circle segment
G1 X113.00 Y104.00 E0.1256 F1500	Draw circle segment
G1 X113.01 Y103.87 E0.1306 F1500	Draw circle segment
G1 X113.03 Y103.75 E0.1356 F1500	Draw circle segment
G1 X113.07 Y103.63 E0.1407 F1500	Draw circle segment
G1 X113.12 Y103.52 E0.1457 F1500	Draw circle segment
G1 X113.19 Y103.41 E0.1507 F1500	Draw circle segment
G1 X113.27 Y103.32 E0.1557 F1500	Draw circle segment
G1 X113.36 Y103.23 E0.1607 F1500	Draw circle segment
G1 X113.46 Y103.16 E0.1658 F1500	Draw circle segment
G1 X113.57 Y103.10 E0.1708 F1500	Draw circle segment
G1 X113.69 Y103.05 E0.1758 F1500	Draw circle segment
G1 X113.81 Y103.02 E0.1808 F1500	Draw circle segment
G1 X113.94 Y103.00 E0.1859 F1500	Draw circle segment
G1 X114.06 Y103.00 E0.1909 F1500	Draw circle segment
G1 X114.19 Y103.02 E0.1959 F1500	Draw circle segment
G1 X114.31 Y103.05 E0.2009 F1500	Draw circle segment
G1 X114.43 Y103.10 E0.2060 F1500	Draw circle segment
G1 X114.54 Y103.16 E0.2110 F1500	Draw circle segment
G1 X114.64 Y103.23 E0.2160 F1500	Draw circle segment
G1 X114.73 Y103.32 E0.2210 F1500	Draw circle segment
G1 X114.81 Y103.41 E0.2260 F1500	Draw circle segment
G1 X114.88 Y103.52 E0.2311 F1500	Draw circle segment
G1 X114.93 Y103.63 E0.2361 F1500	Draw circle segment
G1 X114.97 Y103.75 E0.2411 F1500	Draw circle segment
G1 X114.99 Y103.87 E0.2461 F1500	Draw circle segment
G1 X115.00 Y104.00 E0.2512 F1500	Draw circle segment
	Smile
	Arc Layer
G1 Z0.20 F300	Move to layer height
G1 X102.00 Y100.00 F1500	Move to start of arc
G1 X102.00 Y100.00 F1500	Move to start
G1 X102.02 Y99.50 E0.0201 F1500	Draw arc segment
G1 X102.06 Y99.00 E0.0402 F1500	Draw arc segment
G1 X102.14 Y98.50 E0.0603 F1500	Draw arc segment
G1 X102.25 Y98.01 E0.0804 F1500	Draw arc segment
G1 X102.39 Y97.53 E0.1005 F1500	Draw arc segment
G1 X102.56 Y97.06 E0.1206 F1500	Draw arc segment
G1 X102.76 Y96.59 E0.1407 F1500	Draw arc segment
G1 X102.99 Y96.15 E0.1608 F1500	Draw arc segment
G1 X103.25 Y95.71 E0.1809 F1500	Draw arc segment
G1 X103.53 Y95.30 E0.2010 F1500	Draw arc segment
G1 X103.84 Y94.90 E0.2211 F1500	Draw arc segment
G1 X104.17 Y94.52 E0.2412 F1500	Draw arc segment
G1 X104.52 Y94.17 E0.2613 F1500	Draw arc segment
G1 X104.90 Y93.84 E0.2814 F1500	Draw arc segment
G1 X105.30 Y93.53 E0.3015 F1500	Draw arc segment
G1 X105.71 Y93.25 E0.3216 F1500	Draw arc segment
G1 X106.15 Y92.99 E0.3417 F1500	Draw arc segment
G1 X106.59 Y92.76 E0.3619 F1500	Draw arc segment
G1 X107.06 Y92.56 E0.3820 F1500	Draw arc segment
G1 X107.53 Y92.39 E0.4021 F1500	Draw arc segment
G1 X108.01 Y92.25 E0.4222 F1500	Draw arc segment
G1 X108.50 Y92.14 E0.4423 F1500	Draw arc segment
G1 X109.00 Y92.06 E0.4624 F1500	Draw arc segment
G1 X109.50 Y92.02 E0.4825 F1500	Draw arc segment
G1 X110.00 Y92.00 E0.5026 F1500	Draw arc segment
G1 X110.50 Y92.02 E0.5227 F1500	Draw arc segment
G1 X111.00 Y92.06 E0.5428 F1500	Draw arc segment
G1 X111.50 Y92.14 E0.5629 F1500	Draw arc segment
G1 X111.99 Y92.25 E0.5830 F1500	Draw arc segment
G1 X112.47 Y92.39 E0.6031 F1500	Draw arc segment
G1 X112.94 Y92.56 E0.6232 F1500	Draw arc segment
G1 X113.41 Y92.76 E0.6433 F1500	Draw arc segment
G1 X113.85 Y92.99 E0.6634 F1500	Draw arc segment
G1 X114.29 Y93.25 E0.6835 F1500	Draw arc segment
G1 X114.70 Y93.53 E0.7036 F1500	Draw arc segment
G1 X115.10 Y93.84 E0.7237 F1500	Draw arc segment
G1 X115.48 Y94.17 E0.7438 F1500	Draw arc segment
G1 X115.83 Y94.52 E0.7639 F1500	Draw arc segment
G1 X116.16 Y94.90 E0.7840 F1500	Draw arc segment
G1 X116.47 Y95.30 E0.8041 F1500	Draw arc segment
G1 X116.75 Y95.71 E0.8242 F1500	Draw arc segment
G1 X117.01 Y96.15 E0.8443 F1500	Draw arc segment
G1 X117.24 Y96.59 E0.8644 F1500	Draw arc segment
G1 X117.44 Y97.06 E0.8845 F1500	Draw arc segment
G1 X117.61 Y97.53 E0.9046 F1500	Draw arc segment
G1 X117.75 Y98.01 E0.9247 F1500	Draw arc segment
G1 X117.86 Y98.50 E0.9448 F1500	Draw arc segment
G1 X117.94 Y99.00 E0.9649 F1500	Draw arc segment
G1 X117.98 Y99.50 E0.9850 F1500	Draw arc segment
G1 X118.00 Y100.00 E1.0051 F1500	Draw arc segment
