# Supplementary material for: Hybrid reasoning for perception, explanation, and autonomous action in manufacturing
Source: Nat Commun. 2026 May 18;17:6589. doi: 10.1038/s41467-026-72378-9 (PMC13381764; doi:10.1038/s41467-026-72378-9)
Supplement: Supplementary file 3 — Supplementary Files [file 41467_2026_72378_MOESM3_ESM.zip › supplementary-files/geometries/hourglass_flat_waist.gcode]

	Lower cone, Layer 1
G1 Z0.20 F300	Move to layer height
G1 X116.50 Y100.00 F1500	Move to start of layer
G1 X116.45 Y100.81 E0.0327 F1500	Draw lower cone segment
G1 X116.30 Y101.62 E0.0653 F1500	Draw lower cone segment
G1 X116.04 Y102.39 E0.0980 F1500	Draw lower cone segment
G1 X115.70 Y103.13 E0.1306 F1500	Draw lower cone segment
G1 X115.26 Y103.82 E0.1633 F1500	Draw lower cone segment
G1 X114.74 Y104.45 E0.1959 F1500	Draw lower cone segment
G1 X114.14 Y105.01 E0.2286 F1500	Draw lower cone segment
G1 X113.48 Y105.49 E0.2612 F1500	Draw lower cone segment
G1 X112.77 Y105.88 E0.2939 F1500	Draw lower cone segment
G1 X112.01 Y106.18 E0.3265 F1500	Draw lower cone segment
G1 X111.22 Y106.38 E0.3592 F1500	Draw lower cone segment
G1 X110.41 Y106.49 E0.3918 F1500	Draw lower cone segment
G1 X109.59 Y106.49 E0.4245 F1500	Draw lower cone segment
G1 X108.78 Y106.38 E0.4571 F1500	Draw lower cone segment
G1 X107.99 Y106.18 E0.4898 F1500	Draw lower cone segment
G1 X107.23 Y105.88 E0.5224 F1500	Draw lower cone segment
G1 X106.52 Y105.49 E0.5551 F1500	Draw lower cone segment
G1 X105.86 Y105.01 E0.5877 F1500	Draw lower cone segment
G1 X105.26 Y104.45 E0.6204 F1500	Draw lower cone segment
G1 X104.74 Y103.82 E0.6530 F1500	Draw lower cone segment
G1 X104.30 Y103.13 E0.6857 F1500	Draw lower cone segment
G1 X103.96 Y102.39 E0.7183 F1500	Draw lower cone segment
G1 X103.70 Y101.62 E0.7510 F1500	Draw lower cone segment
G1 X103.55 Y100.81 E0.7836 F1500	Draw lower cone segment
G1 X103.50 Y100.00 E0.8163 F1500	Draw lower cone segment
G1 X103.55 Y99.19 E0.8489 F1500	Draw lower cone segment
G1 X103.70 Y98.38 E0.8816 F1500	Draw lower cone segment
G1 X103.96 Y97.61 E0.9142 F1500	Draw lower cone segment
G1 X104.30 Y96.87 E0.9469 F1500	Draw lower cone segment
G1 X104.74 Y96.18 E0.9795 F1500	Draw lower cone segment
G1 X105.26 Y95.55 E1.0122 F1500	Draw lower cone segment
G1 X105.86 Y94.99 E1.0448 F1500	Draw lower cone segment
G1 X106.52 Y94.51 E1.0775 F1500	Draw lower cone segment
G1 X107.23 Y94.12 E1.1101 F1500	Draw lower cone segment
G1 X107.99 Y93.82 E1.1428 F1500	Draw lower cone segment
G1 X108.78 Y93.62 E1.1754 F1500	Draw lower cone segment
G1 X109.59 Y93.51 E1.2081 F1500	Draw lower cone segment
G1 X110.41 Y93.51 E1.2407 F1500	Draw lower cone segment
G1 X111.22 Y93.62 E1.2734 F1500	Draw lower cone segment
G1 X112.01 Y93.82 E1.3060 F1500	Draw lower cone segment
G1 X112.77 Y94.12 E1.3387 F1500	Draw lower cone segment
G1 X113.48 Y94.51 E1.3713 F1500	Draw lower cone segment
G1 X114.14 Y94.99 E1.4040 F1500	Draw lower cone segment
G1 X114.74 Y95.55 E1.4366 F1500	Draw lower cone segment
G1 X115.26 Y96.18 E1.4693 F1500	Draw lower cone segment
G1 X115.70 Y96.87 E1.5019 F1500	Draw lower cone segment
G1 X116.04 Y97.61 E1.5346 F1500	Draw lower cone segment
G1 X116.30 Y98.38 E1.5673 F1500	Draw lower cone segment
G1 X116.45 Y99.19 E1.5999 F1500	Draw lower cone segment
G1 X116.50 Y100.00 E1.6326 F1500	Draw lower cone segment
	Lower cone, Layer 2
G1 Z0.40 F300	Move to layer height
G1 X116.40 Y100.00 F1500	Move to start of layer
G1 X116.35 Y100.80 E1.6647 F1500	Draw lower cone segment
G1 X116.20 Y101.59 E1.6968 F1500	Draw lower cone segment
G1 X115.95 Y102.36 E1.7290 F1500	Draw lower cone segment
G1 X115.61 Y103.08 E1.7611 F1500	Draw lower cone segment
G1 X115.18 Y103.76 E1.7932 F1500	Draw lower cone segment
G1 X114.66 Y104.38 E1.8254 F1500	Draw lower cone segment
G1 X114.08 Y104.93 E1.8575 F1500	Draw lower cone segment
G1 X113.43 Y105.40 E1.8897 F1500	Draw lower cone segment
G1 X112.72 Y105.79 E1.9218 F1500	Draw lower cone segment
G1 X111.98 Y106.08 E1.9539 F1500	Draw lower cone segment
G1 X111.20 Y106.28 E1.9861 F1500	Draw lower cone segment
G1 X110.40 Y106.39 E2.0182 F1500	Draw lower cone segment
G1 X109.60 Y106.39 E2.0504 F1500	Draw lower cone segment
G1 X108.80 Y106.28 E2.0825 F1500	Draw lower cone segment
G1 X108.02 Y106.08 E2.1146 F1500	Draw lower cone segment
G1 X107.28 Y105.79 E2.1468 F1500	Draw lower cone segment
G1 X106.57 Y105.40 E2.1789 F1500	Draw lower cone segment
G1 X105.92 Y104.93 E2.2110 F1500	Draw lower cone segment
G1 X105.34 Y104.38 E2.2432 F1500	Draw lower cone segment
G1 X104.82 Y103.76 E2.2753 F1500	Draw lower cone segment
G1 X104.39 Y103.08 E2.3075 F1500	Draw lower cone segment
G1 X104.05 Y102.36 E2.3396 F1500	Draw lower cone segment
G1 X103.80 Y101.59 E2.3717 F1500	Draw lower cone segment
G1 X103.65 Y100.80 E2.4039 F1500	Draw lower cone segment
G1 X103.60 Y100.00 E2.4360 F1500	Draw lower cone segment
G1 X103.65 Y99.20 E2.4682 F1500	Draw lower cone segment
G1 X103.80 Y98.41 E2.5003 F1500	Draw lower cone segment
G1 X104.05 Y97.64 E2.5324 F1500	Draw lower cone segment
G1 X104.39 Y96.92 E2.5646 F1500	Draw lower cone segment
G1 X104.82 Y96.24 E2.5967 F1500	Draw lower cone segment
G1 X105.34 Y95.62 E2.6288 F1500	Draw lower cone segment
G1 X105.92 Y95.07 E2.6610 F1500	Draw lower cone segment
G1 X106.57 Y94.60 E2.6931 F1500	Draw lower cone segment
G1 X107.28 Y94.21 E2.7253 F1500	Draw lower cone segment
G1 X108.02 Y93.92 E2.7574 F1500	Draw lower cone segment
G1 X108.80 Y93.72 E2.7895 F1500	Draw lower cone segment
G1 X109.60 Y93.61 E2.8217 F1500	Draw lower cone segment
G1 X110.40 Y93.61 E2.8538 F1500	Draw lower cone segment
G1 X111.20 Y93.72 E2.8860 F1500	Draw lower cone segment
G1 X111.98 Y93.92 E2.9181 F1500	Draw lower cone segment
G1 X112.72 Y94.21 E2.9502 F1500	Draw lower cone segment
G1 X113.43 Y94.60 E2.9824 F1500	Draw lower cone segment
G1 X114.08 Y95.07 E3.0145 F1500	Draw lower cone segment
G1 X114.66 Y95.62 E3.0466 F1500	Draw lower cone segment
G1 X115.18 Y96.24 E3.0788 F1500	Draw lower cone segment
G1 X115.61 Y96.92 E3.1109 F1500	Draw lower cone segment
G1 X115.95 Y97.64 E3.1431 F1500	Draw lower cone segment
G1 X116.20 Y98.41 E3.1752 F1500	Draw lower cone segment
G1 X116.35 Y99.20 E3.2073 F1500	Draw lower cone segment
G1 X116.40 Y100.00 E3.2395 F1500	Draw lower cone segment
	Lower cone, Layer 3
G1 Z0.60 F300	Move to layer height
G1 X116.30 Y100.00 F1500	Move to start of layer
G1 X116.25 Y100.79 E3.2711 F1500	Draw lower cone segment
G1 X116.10 Y101.57 E3.3027 F1500	Draw lower cone segment
G1 X115.85 Y102.32 E3.3344 F1500	Draw lower cone segment
G1 X115.52 Y103.03 E3.3660 F1500	Draw lower cone segment
G1 X115.09 Y103.70 E3.3976 F1500	Draw lower cone segment
G1 X114.59 Y104.31 E3.4292 F1500	Draw lower cone segment
G1 X114.01 Y104.85 E3.4609 F1500	Draw lower cone segment
G1 X113.37 Y105.32 E3.4925 F1500	Draw lower cone segment
G1 X112.68 Y105.70 E3.5241 F1500	Draw lower cone segment
G1 X111.95 Y105.99 E3.5557 F1500	Draw lower cone segment
G1 X111.18 Y106.18 E3.5874 F1500	Draw lower cone segment
G1 X110.40 Y106.28 E3.6190 F1500	Draw lower cone segment
G1 X109.60 Y106.28 E3.6506 F1500	Draw lower cone segment
G1 X108.82 Y106.18 E3.6822 F1500	Draw lower cone segment
G1 X108.05 Y105.99 E3.7139 F1500	Draw lower cone segment
G1 X107.32 Y105.70 E3.7455 F1500	Draw lower cone segment
G1 X106.63 Y105.32 E3.7771 F1500	Draw lower cone segment
G1 X105.99 Y104.85 E3.8087 F1500	Draw lower cone segment
G1 X105.41 Y104.31 E3.8404 F1500	Draw lower cone segment
G1 X104.91 Y103.70 E3.8720 F1500	Draw lower cone segment
G1 X104.48 Y103.03 E3.9036 F1500	Draw lower cone segment
G1 X104.15 Y102.32 E3.9352 F1500	Draw lower cone segment
G1 X103.90 Y101.57 E3.9669 F1500	Draw lower cone segment
G1 X103.75 Y100.79 E3.9985 F1500	Draw lower cone segment
G1 X103.70 Y100.00 E4.0301 F1500	Draw lower cone segment
G1 X103.75 Y99.21 E4.0618 F1500	Draw lower cone segment
G1 X103.90 Y98.43 E4.0934 F1500	Draw lower cone segment
G1 X104.15 Y97.68 E4.1250 F1500	Draw lower cone segment
G1 X104.48 Y96.97 E4.1566 F1500	Draw lower cone segment
G1 X104.91 Y96.30 E4.1883 F1500	Draw lower cone segment
G1 X105.41 Y95.69 E4.2199 F1500	Draw lower cone segment
G1 X105.99 Y95.15 E4.2515 F1500	Draw lower cone segment
G1 X106.63 Y94.68 E4.2831 F1500	Draw lower cone segment
G1 X107.32 Y94.30 E4.3148 F1500	Draw lower cone segment
G1 X108.05 Y94.01 E4.3464 F1500	Draw lower cone segment
G1 X108.82 Y93.82 E4.3780 F1500	Draw lower cone segment
G1 X109.60 Y93.72 E4.4096 F1500	Draw lower cone segment
G1 X110.40 Y93.72 E4.4413 F1500	Draw lower cone segment
G1 X111.18 Y93.82 E4.4729 F1500	Draw lower cone segment
G1 X111.95 Y94.01 E4.5045 F1500	Draw lower cone segment
G1 X112.68 Y94.30 E4.5361 F1500	Draw lower cone segment
G1 X113.37 Y94.68 E4.5678 F1500	Draw lower cone segment
G1 X114.01 Y95.15 E4.5994 F1500	Draw lower cone segment
G1 X114.59 Y95.69 E4.6310 F1500	Draw lower cone segment
G1 X115.09 Y96.30 E4.6626 F1500	Draw lower cone segment
G1 X115.52 Y96.97 E4.6943 F1500	Draw lower cone segment
G1 X115.85 Y97.68 E4.7259 F1500	Draw lower cone segment
G1 X116.10 Y98.43 E4.7575 F1500	Draw lower cone segment
G1 X116.25 Y99.21 E4.7891 F1500	Draw lower cone segment
G1 X116.30 Y100.00 E4.8208 F1500	Draw lower cone segment
	Lower cone, Layer 4
G1 Z0.80 F300	Move to layer height
G1 X116.19 Y100.00 F1500	Move to start of layer
G1 X116.15 Y100.78 E4.8519 F1500	Draw lower cone segment
G1 X116.00 Y101.54 E4.8830 F1500	Draw lower cone segment
G1 X115.76 Y102.28 E4.9141 F1500	Draw lower cone segment
G1 X115.43 Y102.98 E4.9452 F1500	Draw lower cone segment
G1 X115.01 Y103.64 E4.9763 F1500	Draw lower cone segment
G1 X114.52 Y104.24 E5.0075 F1500	Draw lower cone segment
G1 X113.95 Y104.77 E5.0386 F1500	Draw lower cone segment
G1 X113.32 Y105.23 E5.0697 F1500	Draw lower cone segment
G1 X112.64 Y105.60 E5.1008 F1500	Draw lower cone segment
G1 X111.91 Y105.89 E5.1319 F1500	Draw lower cone segment
G1 X111.16 Y106.08 E5.1630 F1500	Draw lower cone segment
G1 X110.39 Y106.18 E5.1941 F1500	Draw lower cone segment
G1 X109.61 Y106.18 E5.2252 F1500	Draw lower cone segment
G1 X108.84 Y106.08 E5.2564 F1500	Draw lower cone segment
G1 X108.09 Y105.89 E5.2875 F1500	Draw lower cone segment
G1 X107.36 Y105.60 E5.3186 F1500	Draw lower cone segment
G1 X106.68 Y105.23 E5.3497 F1500	Draw lower cone segment
G1 X106.05 Y104.77 E5.3808 F1500	Draw lower cone segment
G1 X105.48 Y104.24 E5.4119 F1500	Draw lower cone segment
G1 X104.99 Y103.64 E5.4430 F1500	Draw lower cone segment
G1 X104.57 Y102.98 E5.4742 F1500	Draw lower cone segment
G1 X104.24 Y102.28 E5.5053 F1500	Draw lower cone segment
G1 X104.00 Y101.54 E5.5364 F1500	Draw lower cone segment
G1 X103.85 Y100.78 E5.5675 F1500	Draw lower cone segment
G1 X103.81 Y100.00 E5.5986 F1500	Draw lower cone segment
G1 X103.85 Y99.22 E5.6297 F1500	Draw lower cone segment
G1 X104.00 Y98.46 E5.6608 F1500	Draw lower cone segment
G1 X104.24 Y97.72 E5.6919 F1500	Draw lower cone segment
G1 X104.57 Y97.02 E5.7231 F1500	Draw lower cone segment
G1 X104.99 Y96.36 E5.7542 F1500	Draw lower cone segment
G1 X105.48 Y95.76 E5.7853 F1500	Draw lower cone segment
G1 X106.05 Y95.23 E5.8164 F1500	Draw lower cone segment
G1 X106.68 Y94.77 E5.8475 F1500	Draw lower cone segment
G1 X107.36 Y94.40 E5.8786 F1500	Draw lower cone segment
G1 X108.09 Y94.11 E5.9097 F1500	Draw lower cone segment
G1 X108.84 Y93.92 E5.9409 F1500	Draw lower cone segment
G1 X109.61 Y93.82 E5.9720 F1500	Draw lower cone segment
G1 X110.39 Y93.82 E6.0031 F1500	Draw lower cone segment
G1 X111.16 Y93.92 E6.0342 F1500	Draw lower cone segment
G1 X111.91 Y94.11 E6.0653 F1500	Draw lower cone segment
G1 X112.64 Y94.40 E6.0964 F1500	Draw lower cone segment
G1 X113.32 Y94.77 E6.1275 F1500	Draw lower cone segment
G1 X113.95 Y95.23 E6.1586 F1500	Draw lower cone segment
G1 X114.52 Y95.76 E6.1898 F1500	Draw lower cone segment
G1 X115.01 Y96.36 E6.2209 F1500	Draw lower cone segment
G1 X115.43 Y97.02 E6.2520 F1500	Draw lower cone segment
G1 X115.76 Y97.72 E6.2831 F1500	Draw lower cone segment
G1 X116.00 Y98.46 E6.3142 F1500	Draw lower cone segment
G1 X116.15 Y99.22 E6.3453 F1500	Draw lower cone segment
G1 X116.19 Y100.00 E6.3764 F1500	Draw lower cone segment
	Lower cone, Layer 5
G1 Z1.00 F300	Move to layer height
G1 X116.09 Y100.00 F1500	Move to start of layer
G1 X116.04 Y100.76 E6.4070 F1500	Draw lower cone segment
G1 X115.90 Y101.51 E6.4376 F1500	Draw lower cone segment
G1 X115.66 Y102.24 E6.4682 F1500	Draw lower cone segment
G1 X115.34 Y102.93 E6.4988 F1500	Draw lower cone segment
G1 X114.93 Y103.58 E6.5294 F1500	Draw lower cone segment
G1 X114.44 Y104.17 E6.5600 F1500	Draw lower cone segment
G1 X113.88 Y104.69 E6.5906 F1500	Draw lower cone segment
G1 X113.26 Y105.14 E6.6212 F1500	Draw lower cone segment
G1 X112.59 Y105.51 E6.6518 F1500	Draw lower cone segment
G1 X111.88 Y105.79 E6.6824 F1500	Draw lower cone segment
G1 X111.14 Y105.98 E6.7130 F1500	Draw lower cone segment
G1 X110.38 Y106.08 E6.7437 F1500	Draw lower cone segment
G1 X109.62 Y106.08 E6.7743 F1500	Draw lower cone segment
G1 X108.86 Y105.98 E6.8049 F1500	Draw lower cone segment
G1 X108.12 Y105.79 E6.8355 F1500	Draw lower cone segment
G1 X107.41 Y105.51 E6.8661 F1500	Draw lower cone segment
G1 X106.74 Y105.14 E6.8967 F1500	Draw lower cone segment
G1 X106.12 Y104.69 E6.9273 F1500	Draw lower cone segment
G1 X105.56 Y104.17 E6.9579 F1500	Draw lower cone segment
G1 X105.07 Y103.58 E6.9885 F1500	Draw lower cone segment
G1 X104.66 Y102.93 E7.0191 F1500	Draw lower cone segment
G1 X104.34 Y102.24 E7.0497 F1500	Draw lower cone segment
G1 X104.10 Y101.51 E7.0803 F1500	Draw lower cone segment
G1 X103.96 Y100.76 E7.1109 F1500	Draw lower cone segment
G1 X103.91 Y100.00 E7.1415 F1500	Draw lower cone segment
G1 X103.96 Y99.24 E7.1721 F1500	Draw lower cone segment
G1 X104.10 Y98.49 E7.2027 F1500	Draw lower cone segment
G1 X104.34 Y97.76 E7.2333 F1500	Draw lower cone segment
G1 X104.66 Y97.07 E7.2639 F1500	Draw lower cone segment
G1 X105.07 Y96.42 E7.2945 F1500	Draw lower cone segment
G1 X105.56 Y95.83 E7.3251 F1500	Draw lower cone segment
G1 X106.12 Y95.31 E7.3557 F1500	Draw lower cone segment
G1 X106.74 Y94.86 E7.3863 F1500	Draw lower cone segment
G1 X107.41 Y94.49 E7.4169 F1500	Draw lower cone segment
G1 X108.12 Y94.21 E7.4475 F1500	Draw lower cone segment
G1 X108.86 Y94.02 E7.4781 F1500	Draw lower cone segment
G1 X109.62 Y93.92 E7.5087 F1500	Draw lower cone segment
G1 X110.38 Y93.92 E7.5393 F1500	Draw lower cone segment
G1 X111.14 Y94.02 E7.5699 F1500	Draw lower cone segment
G1 X111.88 Y94.21 E7.6005 F1500	Draw lower cone segment
G1 X112.59 Y94.49 E7.6311 F1500	Draw lower cone segment
G1 X113.26 Y94.86 E7.6617 F1500	Draw lower cone segment
G1 X113.88 Y95.31 E7.6923 F1500	Draw lower cone segment
G1 X114.44 Y95.83 E7.7229 F1500	Draw lower cone segment
G1 X114.93 Y96.42 E7.7535 F1500	Draw lower cone segment
G1 X115.34 Y97.07 E7.7841 F1500	Draw lower cone segment
G1 X115.66 Y97.76 E7.8147 F1500	Draw lower cone segment
G1 X115.90 Y98.49 E7.8453 F1500	Draw lower cone segment
G1 X116.04 Y99.24 E7.8759 F1500	Draw lower cone segment
G1 X116.09 Y100.00 E7.9065 F1500	Draw lower cone segment
	Lower cone, Layer 6
G1 Z1.20 F300	Move to layer height
G1 X115.99 Y100.00 F1500	Move to start of layer
G1 X115.94 Y100.75 E7.9366 F1500	Draw lower cone segment
G1 X115.80 Y101.49 E7.9667 F1500	Draw lower cone segment
G1 X115.57 Y102.20 E7.9967 F1500	Draw lower cone segment
G1 X115.25 Y102.89 E8.0268 F1500	Draw lower cone segment
G1 X114.85 Y103.52 E8.0569 F1500	Draw lower cone segment
G1 X114.37 Y104.10 E8.0870 F1500	Draw lower cone segment
G1 X113.82 Y104.62 E8.1171 F1500	Draw lower cone segment
G1 X113.21 Y105.06 E8.1472 F1500	Draw lower cone segment
G1 X112.55 Y105.42 E8.1773 F1500	Draw lower cone segment
G1 X111.85 Y105.70 E8.2074 F1500	Draw lower cone segment
G1 X111.12 Y105.88 E8.2374 F1500	Draw lower cone segment
G1 X110.38 Y105.98 E8.2675 F1500	Draw lower cone segment
G1 X109.62 Y105.98 E8.2976 F1500	Draw lower cone segment
G1 X108.88 Y105.88 E8.3277 F1500	Draw lower cone segment
G1 X108.15 Y105.70 E8.3578 F1500	Draw lower cone segment
G1 X107.45 Y105.42 E8.3879 F1500	Draw lower cone segment
G1 X106.79 Y105.06 E8.4180 F1500	Draw lower cone segment
G1 X106.18 Y104.62 E8.4481 F1500	Draw lower cone segment
G1 X105.63 Y104.10 E8.4782 F1500	Draw lower cone segment
G1 X105.15 Y103.52 E8.5082 F1500	Draw lower cone segment
G1 X104.75 Y102.89 E8.5383 F1500	Draw lower cone segment
G1 X104.43 Y102.20 E8.5684 F1500	Draw lower cone segment
G1 X104.20 Y101.49 E8.5985 F1500	Draw lower cone segment
G1 X104.06 Y100.75 E8.6286 F1500	Draw lower cone segment
G1 X104.01 Y100.00 E8.6587 F1500	Draw lower cone segment
G1 X104.06 Y99.25 E8.6888 F1500	Draw lower cone segment
G1 X104.20 Y98.51 E8.7189 F1500	Draw lower cone segment
G1 X104.43 Y97.80 E8.7489 F1500	Draw lower cone segment
G1 X104.75 Y97.11 E8.7790 F1500	Draw lower cone segment
G1 X105.15 Y96.48 E8.8091 F1500	Draw lower cone segment
G1 X105.63 Y95.90 E8.8392 F1500	Draw lower cone segment
G1 X106.18 Y95.38 E8.8693 F1500	Draw lower cone segment
G1 X106.79 Y94.94 E8.8994 F1500	Draw lower cone segment
G1 X107.45 Y94.58 E8.9295 F1500	Draw lower cone segment
G1 X108.15 Y94.30 E8.9596 F1500	Draw lower cone segment
G1 X108.88 Y94.12 E8.9897 F1500	Draw lower cone segment
G1 X109.62 Y94.02 E9.0197 F1500	Draw lower cone segment
G1 X110.38 Y94.02 E9.0498 F1500	Draw lower cone segment
G1 X111.12 Y94.12 E9.0799 F1500	Draw lower cone segment
G1 X111.85 Y94.30 E9.1100 F1500	Draw lower cone segment
G1 X112.55 Y94.58 E9.1401 F1500	Draw lower cone segment
G1 X113.21 Y94.94 E9.1702 F1500	Draw lower cone segment
G1 X113.82 Y95.38 E9.2003 F1500	Draw lower cone segment
G1 X114.37 Y95.90 E9.2304 F1500	Draw lower cone segment
G1 X114.85 Y96.48 E9.2604 F1500	Draw lower cone segment
G1 X115.25 Y97.11 E9.2905 F1500	Draw lower cone segment
G1 X115.57 Y97.80 E9.3206 F1500	Draw lower cone segment
G1 X115.80 Y98.51 E9.3507 F1500	Draw lower cone segment
G1 X115.94 Y99.25 E9.3808 F1500	Draw lower cone segment
G1 X115.99 Y100.00 E9.4109 F1500	Draw lower cone segment
	Lower cone, Layer 7
G1 Z1.40 F300	Move to layer height
G1 X115.89 Y100.00 F1500	Move to start of layer
G1 X115.84 Y100.74 E9.4405 F1500	Draw lower cone segment
G1 X115.70 Y101.46 E9.4700 F1500	Draw lower cone segment
G1 X115.47 Y102.17 E9.4996 F1500	Draw lower cone segment
G1 X115.16 Y102.84 E9.5292 F1500	Draw lower cone segment
G1 X114.76 Y103.46 E9.5588 F1500	Draw lower cone segment
G1 X114.29 Y104.03 E9.5883 F1500	Draw lower cone segment
G1 X113.75 Y104.54 E9.6179 F1500	Draw lower cone segment
G1 X113.15 Y104.97 E9.6475 F1500	Draw lower cone segment
G1 X112.51 Y105.33 E9.6771 F1500	Draw lower cone segment
G1 X111.82 Y105.60 E9.7066 F1500	Draw lower cone segment
G1 X111.10 Y105.78 E9.7362 F1500	Draw lower cone segment
G1 X110.37 Y105.88 E9.7658 F1500	Draw lower cone segment
G1 X109.63 Y105.88 E9.7954 F1500	Draw lower cone segment
G1 X108.90 Y105.78 E9.8249 F1500	Draw lower cone segment
G1 X108.18 Y105.60 E9.8545 F1500	Draw lower cone segment
G1 X107.49 Y105.33 E9.8841 F1500	Draw lower cone segment
G1 X106.85 Y104.97 E9.9137 F1500	Draw lower cone segment
G1 X106.25 Y104.54 E9.9433 F1500	Draw lower cone segment
G1 X105.71 Y104.03 E9.9728 F1500	Draw lower cone segment
G1 X105.24 Y103.46 E10.0024 F1500	Draw lower cone segment
G1 X104.84 Y102.84 E10.0320 F1500	Draw lower cone segment
G1 X104.53 Y102.17 E10.0616 F1500	Draw lower cone segment
G1 X104.30 Y101.46 E10.0911 F1500	Draw lower cone segment
G1 X104.16 Y100.74 E10.1207 F1500	Draw lower cone segment
G1 X104.11 Y100.00 E10.1503 F1500	Draw lower cone segment
G1 X104.16 Y99.26 E10.1799 F1500	Draw lower cone segment
G1 X104.30 Y98.54 E10.2094 F1500	Draw lower cone segment
G1 X104.53 Y97.83 E10.2390 F1500	Draw lower cone segment
G1 X104.84 Y97.16 E10.2686 F1500	Draw lower cone segment
G1 X105.24 Y96.54 E10.2982 F1500	Draw lower cone segment
G1 X105.71 Y95.97 E10.3277 F1500	Draw lower cone segment
G1 X106.25 Y95.46 E10.3573 F1500	Draw lower cone segment
G1 X106.85 Y95.03 E10.3869 F1500	Draw lower cone segment
G1 X107.49 Y94.67 E10.4165 F1500	Draw lower cone segment
G1 X108.18 Y94.40 E10.4460 F1500	Draw lower cone segment
G1 X108.90 Y94.22 E10.4756 F1500	Draw lower cone segment
G1 X109.63 Y94.12 E10.5052 F1500	Draw lower cone segment
G1 X110.37 Y94.12 E10.5348 F1500	Draw lower cone segment
G1 X111.10 Y94.22 E10.5643 F1500	Draw lower cone segment
G1 X111.82 Y94.40 E10.5939 F1500	Draw lower cone segment
G1 X112.51 Y94.67 E10.6235 F1500	Draw lower cone segment
G1 X113.15 Y95.03 E10.6531 F1500	Draw lower cone segment
G1 X113.75 Y95.46 E10.6826 F1500	Draw lower cone segment
G1 X114.29 Y95.97 E10.7122 F1500	Draw lower cone segment
G1 X114.76 Y96.54 E10.7418 F1500	Draw lower cone segment
G1 X115.16 Y97.16 E10.7714 F1500	Draw lower cone segment
G1 X115.47 Y97.83 E10.8009 F1500	Draw lower cone segment
G1 X115.70 Y98.54 E10.8305 F1500	Draw lower cone segment
G1 X115.84 Y99.26 E10.8601 F1500	Draw lower cone segment
G1 X115.89 Y100.00 E10.8897 F1500	Draw lower cone segment
	Lower cone, Layer 8
G1 Z1.60 F300	Move to layer height
G1 X115.79 Y100.00 F1500	Move to start of layer
G1 X115.74 Y100.73 E10.9187 F1500	Draw lower cone segment
G1 X115.60 Y101.44 E10.9478 F1500	Draw lower cone segment
G1 X115.38 Y102.13 E10.9769 F1500	Draw lower cone segment
G1 X115.07 Y102.79 E11.0059 F1500	Draw lower cone segment
G1 X114.68 Y103.40 E11.0350 F1500	Draw lower cone segment
G1 X114.22 Y103.96 E11.0640 F1500	Draw lower cone segment
G1 X113.69 Y104.46 E11.0931 F1500	Draw lower cone segment
G1 X113.10 Y104.89 E11.1222 F1500	Draw lower cone segment
G1 X112.46 Y105.24 E11.1512 F1500	Draw lower cone segment
G1 X111.79 Y105.50 E11.1803 F1500	Draw lower cone segment
G1 X111.08 Y105.68 E11.2094 F1500	Draw lower cone segment
G1 X110.36 Y105.77 E11.2384 F1500	Draw lower cone segment
G1 X109.64 Y105.77 E11.2675 F1500	Draw lower cone segment
G1 X108.92 Y105.68 E11.2966 F1500	Draw lower cone segment
G1 X108.21 Y105.50 E11.3256 F1500	Draw lower cone segment
G1 X107.54 Y105.24 E11.3547 F1500	Draw lower cone segment
G1 X106.90 Y104.89 E11.3837 F1500	Draw lower cone segment
G1 X106.31 Y104.46 E11.4128 F1500	Draw lower cone segment
G1 X105.78 Y103.96 E11.4419 F1500	Draw lower cone segment
G1 X105.32 Y103.40 E11.4709 F1500	Draw lower cone segment
G1 X104.93 Y102.79 E11.5000 F1500	Draw lower cone segment
G1 X104.62 Y102.13 E11.5291 F1500	Draw lower cone segment
G1 X104.40 Y101.44 E11.5581 F1500	Draw lower cone segment
G1 X104.26 Y100.73 E11.5872 F1500	Draw lower cone segment
G1 X104.21 Y100.00 E11.6162 F1500	Draw lower cone segment
G1 X104.26 Y99.27 E11.6453 F1500	Draw lower cone segment
G1 X104.40 Y98.56 E11.6744 F1500	Draw lower cone segment
G1 X104.62 Y97.87 E11.7034 F1500	Draw lower cone segment
G1 X104.93 Y97.21 E11.7325 F1500	Draw lower cone segment
G1 X105.32 Y96.60 E11.7616 F1500	Draw lower cone segment
G1 X105.78 Y96.04 E11.7906 F1500	Draw lower cone segment
G1 X106.31 Y95.54 E11.8197 F1500	Draw lower cone segment
G1 X106.90 Y95.11 E11.8488 F1500	Draw lower cone segment
G1 X107.54 Y94.76 E11.8778 F1500	Draw lower cone segment
G1 X108.21 Y94.50 E11.9069 F1500	Draw lower cone segment
G1 X108.92 Y94.32 E11.9359 F1500	Draw lower cone segment
G1 X109.64 Y94.23 E11.9650 F1500	Draw lower cone segment
G1 X110.36 Y94.23 E11.9941 F1500	Draw lower cone segment
G1 X111.08 Y94.32 E12.0231 F1500	Draw lower cone segment
G1 X111.79 Y94.50 E12.0522 F1500	Draw lower cone segment
G1 X112.46 Y94.76 E12.0813 F1500	Draw lower cone segment
G1 X113.10 Y95.11 E12.1103 F1500	Draw lower cone segment
G1 X113.69 Y95.54 E12.1394 F1500	Draw lower cone segment
G1 X114.22 Y96.04 E12.1684 F1500	Draw lower cone segment
G1 X114.68 Y96.60 E12.1975 F1500	Draw lower cone segment
G1 X115.07 Y97.21 E12.2266 F1500	Draw lower cone segment
G1 X115.38 Y97.87 E12.2556 F1500	Draw lower cone segment
G1 X115.60 Y98.56 E12.2847 F1500	Draw lower cone segment
G1 X115.74 Y99.27 E12.3138 F1500	Draw lower cone segment
G1 X115.79 Y100.00 E12.3428 F1500	Draw lower cone segment
	Lower cone, Layer 9
G1 Z1.80 F300	Move to layer height
G1 X115.68 Y100.00 F1500	Move to start of layer
G1 X115.64 Y100.71 E12.3714 F1500	Draw lower cone segment
G1 X115.51 Y101.41 E12.3999 F1500	Draw lower cone segment
G1 X115.28 Y102.09 E12.4285 F1500	Draw lower cone segment
G1 X114.98 Y102.74 E12.4570 F1500	Draw lower cone segment
G1 X114.60 Y103.34 E12.4856 F1500	Draw lower cone segment
G1 X114.14 Y103.89 E12.5141 F1500	Draw lower cone segment
G1 X113.62 Y104.38 E12.5427 F1500	Draw lower cone segment
G1 X113.05 Y104.80 E12.5712 F1500	Draw lower cone segment
G1 X112.42 Y105.14 E12.5998 F1500	Draw lower cone segment
G1 X111.76 Y105.41 E12.6283 F1500	Draw lower cone segment
G1 X111.07 Y105.58 E12.6569 F1500	Draw lower cone segment
G1 X110.36 Y105.67 E12.6854 F1500	Draw lower cone segment
G1 X109.64 Y105.67 E12.7140 F1500	Draw lower cone segment
G1 X108.93 Y105.58 E12.7425 F1500	Draw lower cone segment
G1 X108.24 Y105.41 E12.7711 F1500	Draw lower cone segment
G1 X107.58 Y105.14 E12.7996 F1500	Draw lower cone segment
G1 X106.95 Y104.80 E12.8282 F1500	Draw lower cone segment
G1 X106.38 Y104.38 E12.8567 F1500	Draw lower cone segment
G1 X105.86 Y103.89 E12.8853 F1500	Draw lower cone segment
G1 X105.40 Y103.34 E12.9138 F1500	Draw lower cone segment
G1 X105.02 Y102.74 E12.9424 F1500	Draw lower cone segment
G1 X104.72 Y102.09 E12.9709 F1500	Draw lower cone segment
G1 X104.49 Y101.41 E12.9995 F1500	Draw lower cone segment
G1 X104.36 Y100.71 E13.0280 F1500	Draw lower cone segment
G1 X104.32 Y100.00 E13.0566 F1500	Draw lower cone segment
G1 X104.36 Y99.29 E13.0851 F1500	Draw lower cone segment
G1 X104.49 Y98.59 E13.1137 F1500	Draw lower cone segment
G1 X104.72 Y97.91 E13.1422 F1500	Draw lower cone segment
G1 X105.02 Y97.26 E13.1708 F1500	Draw lower cone segment
G1 X105.40 Y96.66 E13.1993 F1500	Draw lower cone segment
G1 X105.86 Y96.11 E13.2279 F1500	Draw lower cone segment
G1 X106.38 Y95.62 E13.2564 F1500	Draw lower cone segment
G1 X106.95 Y95.20 E13.2850 F1500	Draw lower cone segment
G1 X107.58 Y94.86 E13.3135 F1500	Draw lower cone segment
G1 X108.24 Y94.59 E13.3421 F1500	Draw lower cone segment
G1 X108.93 Y94.42 E13.3706 F1500	Draw lower cone segment
G1 X109.64 Y94.33 E13.3992 F1500	Draw lower cone segment
G1 X110.36 Y94.33 E13.4277 F1500	Draw lower cone segment
G1 X111.07 Y94.42 E13.4563 F1500	Draw lower cone segment
G1 X111.76 Y94.59 E13.4848 F1500	Draw lower cone segment
G1 X112.42 Y94.86 E13.5134 F1500	Draw lower cone segment
G1 X113.05 Y95.20 E13.5419 F1500	Draw lower cone segment
G1 X113.62 Y95.62 E13.5705 F1500	Draw lower cone segment
G1 X114.14 Y96.11 E13.5990 F1500	Draw lower cone segment
G1 X114.60 Y96.66 E13.6276 F1500	Draw lower cone segment
G1 X114.98 Y97.26 E13.6561 F1500	Draw lower cone segment
G1 X115.28 Y97.91 E13.6847 F1500	Draw lower cone segment
G1 X115.51 Y98.59 E13.7132 F1500	Draw lower cone segment
G1 X115.64 Y99.29 E13.7418 F1500	Draw lower cone segment
G1 X115.68 Y100.00 E13.7703 F1500	Draw lower cone segment
	Lower cone, Layer 10
G1 Z2.00 F300	Move to layer height
G1 X115.58 Y100.00 F1500	Move to start of layer
G1 X115.54 Y100.70 E13.7984 F1500	Draw lower cone segment
G1 X115.41 Y101.39 E13.8264 F1500	Draw lower cone segment
G1 X115.19 Y102.05 E13.8545 F1500	Draw lower cone segment
G1 X114.89 Y102.69 E13.8825 F1500	Draw lower cone segment
G1 X114.52 Y103.28 E13.9105 F1500	Draw lower cone segment
G1 X114.07 Y103.82 E13.9386 F1500	Draw lower cone segment
G1 X113.56 Y104.30 E13.9666 F1500	Draw lower cone segment
G1 X112.99 Y104.71 E13.9946 F1500	Draw lower cone segment
G1 X112.38 Y105.05 E14.0227 F1500	Draw lower cone segment
G1 X111.72 Y105.31 E14.0507 F1500	Draw lower cone segment
G1 X111.05 Y105.48 E14.0788 F1500	Draw lower cone segment
G1 X110.35 Y105.57 E14.1068 F1500	Draw lower cone segment
G1 X109.65 Y105.57 E14.1348 F1500	Draw lower cone segment
G1 X108.95 Y105.48 E14.1629 F1500	Draw lower cone segment
G1 X108.28 Y105.31 E14.1909 F1500	Draw lower cone segment
G1 X107.62 Y105.05 E14.2190 F1500	Draw lower cone segment
G1 X107.01 Y104.71 E14.2470 F1500	Draw lower cone segment
G1 X106.44 Y104.30 E14.2750 F1500	Draw lower cone segment
G1 X105.93 Y103.82 E14.3031 F1500	Draw lower cone segment
G1 X105.48 Y103.28 E14.3311 F1500	Draw lower cone segment
G1 X105.11 Y102.69 E14.3591 F1500	Draw lower cone segment
G1 X104.81 Y102.05 E14.3872 F1500	Draw lower cone segment
G1 X104.59 Y101.39 E14.4152 F1500	Draw lower cone segment
G1 X104.46 Y100.70 E14.4433 F1500	Draw lower cone segment
G1 X104.42 Y100.00 E14.4713 F1500	Draw lower cone segment
G1 X104.46 Y99.30 E14.4993 F1500	Draw lower cone segment
G1 X104.59 Y98.61 E14.5274 F1500	Draw lower cone segment
G1 X104.81 Y97.95 E14.5554 F1500	Draw lower cone segment
G1 X105.11 Y97.31 E14.5834 F1500	Draw lower cone segment
G1 X105.48 Y96.72 E14.6115 F1500	Draw lower cone segment
G1 X105.93 Y96.18 E14.6395 F1500	Draw lower cone segment
G1 X106.44 Y95.70 E14.6676 F1500	Draw lower cone segment
G1 X107.01 Y95.29 E14.6956 F1500	Draw lower cone segment
G1 X107.62 Y94.95 E14.7236 F1500	Draw lower cone segment
G1 X108.28 Y94.69 E14.7517 F1500	Draw lower cone segment
G1 X108.95 Y94.52 E14.7797 F1500	Draw lower cone segment
G1 X109.65 Y94.43 E14.8077 F1500	Draw lower cone segment
G1 X110.35 Y94.43 E14.8358 F1500	Draw lower cone segment
G1 X111.05 Y94.52 E14.8638 F1500	Draw lower cone segment
G1 X111.72 Y94.69 E14.8919 F1500	Draw lower cone segment
G1 X112.38 Y94.95 E14.9199 F1500	Draw lower cone segment
G1 X112.99 Y95.29 E14.9479 F1500	Draw lower cone segment
G1 X113.56 Y95.70 E14.9760 F1500	Draw lower cone segment
G1 X114.07 Y96.18 E15.0040 F1500	Draw lower cone segment
G1 X114.52 Y96.72 E15.0321 F1500	Draw lower cone segment
G1 X114.89 Y97.31 E15.0601 F1500	Draw lower cone segment
G1 X115.19 Y97.95 E15.0881 F1500	Draw lower cone segment
G1 X115.41 Y98.61 E15.1162 F1500	Draw lower cone segment
G1 X115.54 Y99.30 E15.1442 F1500	Draw lower cone segment
G1 X115.58 Y100.00 E15.1722 F1500	Draw lower cone segment
	Lower cone, Layer 11
G1 Z2.20 F300	Move to layer height
G1 X115.48 Y100.00 F1500	Move to start of layer
G1 X115.44 Y100.69 E15.1998 F1500	Draw lower cone segment
G1 X115.31 Y101.36 E15.2273 F1500	Draw lower cone segment
G1 X115.09 Y102.02 E15.2548 F1500	Draw lower cone segment
G1 X114.80 Y102.64 E15.2823 F1500	Draw lower cone segment
G1 X114.43 Y103.22 E15.3099 F1500	Draw lower cone segment
G1 X113.99 Y103.75 E15.3374 F1500	Draw lower cone segment
G1 X113.49 Y104.22 E15.3649 F1500	Draw lower cone segment
G1 X112.94 Y104.63 E15.3924 F1500	Draw lower cone segment
G1 X112.33 Y104.96 E15.4200 F1500	Draw lower cone segment
G1 X111.69 Y105.21 E15.4475 F1500	Draw lower cone segment
G1 X111.03 Y105.38 E15.4750 F1500	Draw lower cone segment
G1 X110.34 Y105.47 E15.5025 F1500	Draw lower cone segment
G1 X109.66 Y105.47 E15.5301 F1500	Draw lower cone segment
G1 X108.97 Y105.38 E15.5576 F1500	Draw lower cone segment
G1 X108.31 Y105.21 E15.5851 F1500	Draw lower cone segment
G1 X107.67 Y104.96 E15.6126 F1500	Draw lower cone segment
G1 X107.06 Y104.63 E15.6402 F1500	Draw lower cone segment
G1 X106.51 Y104.22 E15.6677 F1500	Draw lower cone segment
G1 X106.01 Y103.75 E15.6952 F1500	Draw lower cone segment
G1 X105.57 Y103.22 E15.7227 F1500	Draw lower cone segment
G1 X105.20 Y102.64 E15.7503 F1500	Draw lower cone segment
G1 X104.91 Y102.02 E15.7778 F1500	Draw lower cone segment
G1 X104.69 Y101.36 E15.8053 F1500	Draw lower cone segment
G1 X104.56 Y100.69 E15.8328 F1500	Draw lower cone segment
G1 X104.52 Y100.00 E15.8604 F1500	Draw lower cone segment
G1 X104.56 Y99.31 E15.8879 F1500	Draw lower cone segment
G1 X104.69 Y98.64 E15.9154 F1500	Draw lower cone segment
G1 X104.91 Y97.98 E15.9429 F1500	Draw lower cone segment
G1 X105.20 Y97.36 E15.9705 F1500	Draw lower cone segment
G1 X105.57 Y96.78 E15.9980 F1500	Draw lower cone segment
G1 X106.01 Y96.25 E16.0255 F1500	Draw lower cone segment
G1 X106.51 Y95.78 E16.0530 F1500	Draw lower cone segment
G1 X107.06 Y95.37 E16.0806 F1500	Draw lower cone segment
G1 X107.67 Y95.04 E16.1081 F1500	Draw lower cone segment
G1 X108.31 Y94.79 E16.1356 F1500	Draw lower cone segment
G1 X108.97 Y94.62 E16.1632 F1500	Draw lower cone segment
G1 X109.66 Y94.53 E16.1907 F1500	Draw lower cone segment
G1 X110.34 Y94.53 E16.2182 F1500	Draw lower cone segment
G1 X111.03 Y94.62 E16.2457 F1500	Draw lower cone segment
G1 X111.69 Y94.79 E16.2733 F1500	Draw lower cone segment
G1 X112.33 Y95.04 E16.3008 F1500	Draw lower cone segment
G1 X112.94 Y95.37 E16.3283 F1500	Draw lower cone segment
G1 X113.49 Y95.78 E16.3558 F1500	Draw lower cone segment
G1 X113.99 Y96.25 E16.3834 F1500	Draw lower cone segment
G1 X114.43 Y96.78 E16.4109 F1500	Draw lower cone segment
G1 X114.80 Y97.36 E16.4384 F1500	Draw lower cone segment
G1 X115.09 Y97.98 E16.4659 F1500	Draw lower cone segment
G1 X115.31 Y98.64 E16.4935 F1500	Draw lower cone segment
G1 X115.44 Y99.31 E16.5210 F1500	Draw lower cone segment
G1 X115.48 Y100.00 E16.5485 F1500	Draw lower cone segment
	Lower cone, Layer 12
G1 Z2.40 F300	Move to layer height
G1 X115.38 Y100.00 F1500	Move to start of layer
G1 X115.34 Y100.67 E16.5755 F1500	Draw lower cone segment
G1 X115.21 Y101.34 E16.6025 F1500	Draw lower cone segment
G1 X115.00 Y101.98 E16.6295 F1500	Draw lower cone segment
G1 X114.71 Y102.59 E16.6566 F1500	Draw lower cone segment
G1 X114.35 Y103.16 E16.6836 F1500	Draw lower cone segment
G1 X113.92 Y103.68 E16.7106 F1500	Draw lower cone segment
G1 X113.43 Y104.14 E16.7376 F1500	Draw lower cone segment
G1 X112.88 Y104.54 E16.7646 F1500	Draw lower cone segment
G1 X112.29 Y104.87 E16.7916 F1500	Draw lower cone segment
G1 X111.66 Y105.11 E16.8186 F1500	Draw lower cone segment
G1 X111.01 Y105.28 E16.8456 F1500	Draw lower cone segment
G1 X110.34 Y105.37 E16.8727 F1500	Draw lower cone segment
G1 X109.66 Y105.37 E16.8997 F1500	Draw lower cone segment
G1 X108.99 Y105.28 E16.9267 F1500	Draw lower cone segment
G1 X108.34 Y105.11 E16.9537 F1500	Draw lower cone segment
G1 X107.71 Y104.87 E16.9807 F1500	Draw lower cone segment
G1 X107.12 Y104.54 E17.0077 F1500	Draw lower cone segment
G1 X106.57 Y104.14 E17.0347 F1500	Draw lower cone segment
G1 X106.08 Y103.68 E17.0617 F1500	Draw lower cone segment
G1 X105.65 Y103.16 E17.0888 F1500	Draw lower cone segment
G1 X105.29 Y102.59 E17.1158 F1500	Draw lower cone segment
G1 X105.00 Y101.98 E17.1428 F1500	Draw lower cone segment
G1 X104.79 Y101.34 E17.1698 F1500	Draw lower cone segment
G1 X104.66 Y100.67 E17.1968 F1500	Draw lower cone segment
G1 X104.62 Y100.00 E17.2238 F1500	Draw lower cone segment
G1 X104.66 Y99.33 E17.2508 F1500	Draw lower cone segment
G1 X104.79 Y98.66 E17.2778 F1500	Draw lower cone segment
G1 X105.00 Y98.02 E17.3049 F1500	Draw lower cone segment
G1 X105.29 Y97.41 E17.3319 F1500	Draw lower cone segment
G1 X105.65 Y96.84 E17.3589 F1500	Draw lower cone segment
G1 X106.08 Y96.32 E17.3859 F1500	Draw lower cone segment
G1 X106.57 Y95.86 E17.4129 F1500	Draw lower cone segment
G1 X107.12 Y95.46 E17.4399 F1500	Draw lower cone segment
G1 X107.71 Y95.13 E17.4669 F1500	Draw lower cone segment
G1 X108.34 Y94.89 E17.4940 F1500	Draw lower cone segment
G1 X108.99 Y94.72 E17.5210 F1500	Draw lower cone segment
G1 X109.66 Y94.63 E17.5480 F1500	Draw lower cone segment
G1 X110.34 Y94.63 E17.5750 F1500	Draw lower cone segment
G1 X111.01 Y94.72 E17.6020 F1500	Draw lower cone segment
G1 X111.66 Y94.89 E17.6290 F1500	Draw lower cone segment
G1 X112.29 Y95.13 E17.6560 F1500	Draw lower cone segment
G1 X112.88 Y95.46 E17.6830 F1500	Draw lower cone segment
G1 X113.43 Y95.86 E17.7101 F1500	Draw lower cone segment
G1 X113.92 Y96.32 E17.7371 F1500	Draw lower cone segment
G1 X114.35 Y96.84 E17.7641 F1500	Draw lower cone segment
G1 X114.71 Y97.41 E17.7911 F1500	Draw lower cone segment
G1 X115.00 Y98.02 E17.8181 F1500	Draw lower cone segment
G1 X115.21 Y98.66 E17.8451 F1500	Draw lower cone segment
G1 X115.34 Y99.33 E17.8721 F1500	Draw lower cone segment
G1 X115.38 Y100.00 E17.8991 F1500	Draw lower cone segment
	Lower cone, Layer 13
G1 Z2.60 F300	Move to layer height
G1 X115.28 Y100.00 F1500	Move to start of layer
G1 X115.23 Y100.66 E17.9256 F1500	Draw lower cone segment
G1 X115.11 Y101.31 E17.9521 F1500	Draw lower cone segment
G1 X114.91 Y101.94 E17.9786 F1500	Draw lower cone segment
G1 X114.62 Y102.54 E18.0051 F1500	Draw lower cone segment
G1 X114.27 Y103.10 E18.0316 F1500	Draw lower cone segment
G1 X113.85 Y103.61 E18.0581 F1500	Draw lower cone segment
G1 X113.36 Y104.06 E18.0846 F1500	Draw lower cone segment
G1 X112.83 Y104.45 E18.1111 F1500	Draw lower cone segment
G1 X112.25 Y104.77 E18.1376 F1500	Draw lower cone segment
G1 X111.63 Y105.02 E18.1641 F1500	Draw lower cone segment
G1 X110.99 Y105.18 E18.1906 F1500	Draw lower cone segment
G1 X110.33 Y105.27 E18.2171 F1500	Draw lower cone segment
G1 X109.67 Y105.27 E18.2436 F1500	Draw lower cone segment
G1 X109.01 Y105.18 E18.2701 F1500	Draw lower cone segment
G1 X108.37 Y105.02 E18.2966 F1500	Draw lower cone segment
G1 X107.75 Y104.77 E18.3231 F1500	Draw lower cone segment
G1 X107.17 Y104.45 E18.3496 F1500	Draw lower cone segment
G1 X106.64 Y104.06 E18.3761 F1500	Draw lower cone segment
G1 X106.15 Y103.61 E18.4026 F1500	Draw lower cone segment
G1 X105.73 Y103.10 E18.4291 F1500	Draw lower cone segment
G1 X105.38 Y102.54 E18.4556 F1500	Draw lower cone segment
G1 X105.09 Y101.94 E18.4821 F1500	Draw lower cone segment
G1 X104.89 Y101.31 E18.5086 F1500	Draw lower cone segment
G1 X104.77 Y100.66 E18.5351 F1500	Draw lower cone segment
G1 X104.72 Y100.00 E18.5616 F1500	Draw lower cone segment
G1 X104.77 Y99.34 E18.5881 F1500	Draw lower cone segment
G1 X104.89 Y98.69 E18.6146 F1500	Draw lower cone segment
G1 X105.09 Y98.06 E18.6411 F1500	Draw lower cone segment
G1 X105.38 Y97.46 E18.6676 F1500	Draw lower cone segment
G1 X105.73 Y96.90 E18.6941 F1500	Draw lower cone segment
G1 X106.15 Y96.39 E18.7206 F1500	Draw lower cone segment
G1 X106.64 Y95.94 E18.7471 F1500	Draw lower cone segment
G1 X107.17 Y95.55 E18.7736 F1500	Draw lower cone segment
G1 X107.75 Y95.23 E18.8001 F1500	Draw lower cone segment
G1 X108.37 Y94.98 E18.8266 F1500	Draw lower cone segment
G1 X109.01 Y94.82 E18.8531 F1500	Draw lower cone segment
G1 X109.67 Y94.73 E18.8796 F1500	Draw lower cone segment
G1 X110.33 Y94.73 E18.9061 F1500	Draw lower cone segment
G1 X110.99 Y94.82 E18.9326 F1500	Draw lower cone segment
G1 X111.63 Y94.98 E18.9591 F1500	Draw lower cone segment
G1 X112.25 Y95.23 E18.9856 F1500	Draw lower cone segment
G1 X112.83 Y95.55 E19.0121 F1500	Draw lower cone segment
G1 X113.36 Y95.94 E19.0386 F1500	Draw lower cone segment
G1 X113.85 Y96.39 E19.0651 F1500	Draw lower cone segment
G1 X114.27 Y96.90 E19.0916 F1500	Draw lower cone segment
G1 X114.62 Y97.46 E19.1181 F1500	Draw lower cone segment
G1 X114.91 Y98.06 E19.1447 F1500	Draw lower cone segment
G1 X115.11 Y98.69 E19.1712 F1500	Draw lower cone segment
G1 X115.23 Y99.34 E19.1977 F1500	Draw lower cone segment
G1 X115.28 Y100.00 E19.2242 F1500	Draw lower cone segment
	Lower cone, Layer 14
G1 Z2.80 F300	Move to layer height
G1 X115.17 Y100.00 F1500	Move to start of layer
G1 X115.13 Y100.65 E19.2501 F1500	Draw lower cone segment
G1 X115.01 Y101.29 E19.2761 F1500	Draw lower cone segment
G1 X114.81 Y101.90 E19.3021 F1500	Draw lower cone segment
G1 X114.53 Y102.49 E19.3281 F1500	Draw lower cone segment
G1 X114.19 Y103.04 E19.3541 F1500	Draw lower cone segment
G1 X113.77 Y103.54 E19.3801 F1500	Draw lower cone segment
G1 X113.30 Y103.99 E19.4061 F1500	Draw lower cone segment
G1 X112.77 Y104.37 E19.4321 F1500	Draw lower cone segment
G1 X112.20 Y104.68 E19.4580 F1500	Draw lower cone segment
G1 X111.60 Y104.92 E19.4840 F1500	Draw lower cone segment
G1 X110.97 Y105.08 E19.5100 F1500	Draw lower cone segment
G1 X110.32 Y105.16 E19.5360 F1500	Draw lower cone segment
G1 X109.68 Y105.16 E19.5620 F1500	Draw lower cone segment
G1 X109.03 Y105.08 E19.5880 F1500	Draw lower cone segment
G1 X108.40 Y104.92 E19.6140 F1500	Draw lower cone segment
G1 X107.80 Y104.68 E19.6400 F1500	Draw lower cone segment
G1 X107.23 Y104.37 E19.6659 F1500	Draw lower cone segment
G1 X106.70 Y103.99 E19.6919 F1500	Draw lower cone segment
G1 X106.23 Y103.54 E19.7179 F1500	Draw lower cone segment
G1 X105.81 Y103.04 E19.7439 F1500	Draw lower cone segment
G1 X105.47 Y102.49 E19.7699 F1500	Draw lower cone segment
G1 X105.19 Y101.90 E19.7959 F1500	Draw lower cone segment
G1 X104.99 Y101.29 E19.8219 F1500	Draw lower cone segment
G1 X104.87 Y100.65 E19.8479 F1500	Draw lower cone segment
G1 X104.83 Y100.00 E19.8738 F1500	Draw lower cone segment
G1 X104.87 Y99.35 E19.8998 F1500	Draw lower cone segment
G1 X104.99 Y98.71 E19.9258 F1500	Draw lower cone segment
G1 X105.19 Y98.10 E19.9518 F1500	Draw lower cone segment
G1 X105.47 Y97.51 E19.9778 F1500	Draw lower cone segment
G1 X105.81 Y96.96 E20.0038 F1500	Draw lower cone segment
G1 X106.23 Y96.46 E20.0298 F1500	Draw lower cone segment
G1 X106.70 Y96.01 E20.0558 F1500	Draw lower cone segment
G1 X107.23 Y95.63 E20.0817 F1500	Draw lower cone segment
G1 X107.80 Y95.32 E20.1077 F1500	Draw lower cone segment
G1 X108.40 Y95.08 E20.1337 F1500	Draw lower cone segment
G1 X109.03 Y94.92 E20.1597 F1500	Draw lower cone segment
G1 X109.68 Y94.84 E20.1857 F1500	Draw lower cone segment
G1 X110.32 Y94.84 E20.2117 F1500	Draw lower cone segment
G1 X110.97 Y94.92 E20.2377 F1500	Draw lower cone segment
G1 X111.60 Y95.08 E20.2637 F1500	Draw lower cone segment
G1 X112.20 Y95.32 E20.2896 F1500	Draw lower cone segment
G1 X112.77 Y95.63 E20.3156 F1500	Draw lower cone segment
G1 X113.30 Y96.01 E20.3416 F1500	Draw lower cone segment
G1 X113.77 Y96.46 E20.3676 F1500	Draw lower cone segment
G1 X114.19 Y96.96 E20.3936 F1500	Draw lower cone segment
G1 X114.53 Y97.51 E20.4196 F1500	Draw lower cone segment
G1 X114.81 Y98.10 E20.4456 F1500	Draw lower cone segment
G1 X115.01 Y98.71 E20.4716 F1500	Draw lower cone segment
G1 X115.13 Y99.35 E20.4975 F1500	Draw lower cone segment
G1 X115.17 Y100.00 E20.5235 F1500	Draw lower cone segment
	Lower cone, Layer 15
G1 Z3.00 F300	Move to layer height
G1 X115.07 Y100.00 F1500	Move to start of layer
G1 X115.03 Y100.64 E20.5490 F1500	Draw lower cone segment
G1 X114.91 Y101.26 E20.5745 F1500	Draw lower cone segment
G1 X114.72 Y101.87 E20.6000 F1500	Draw lower cone segment
G1 X114.44 Y102.44 E20.6254 F1500	Draw lower cone segment
G1 X114.10 Y102.98 E20.6509 F1500	Draw lower cone segment
G1 X113.70 Y103.47 E20.6764 F1500	Draw lower cone segment
G1 X113.23 Y103.91 E20.7019 F1500	Draw lower cone segment
G1 X112.72 Y104.28 E20.7273 F1500	Draw lower cone segment
G1 X112.16 Y104.59 E20.7528 F1500	Draw lower cone segment
G1 X111.57 Y104.82 E20.7783 F1500	Draw lower cone segment
G1 X110.95 Y104.98 E20.8038 F1500	Draw lower cone segment
G1 X110.32 Y105.06 E20.8292 F1500	Draw lower cone segment
G1 X109.68 Y105.06 E20.8547 F1500	Draw lower cone segment
G1 X109.05 Y104.98 E20.8802 F1500	Draw lower cone segment
G1 X108.43 Y104.82 E20.9057 F1500	Draw lower cone segment
G1 X107.84 Y104.59 E20.9311 F1500	Draw lower cone segment
G1 X107.28 Y104.28 E20.9566 F1500	Draw lower cone segment
G1 X106.77 Y103.91 E20.9821 F1500	Draw lower cone segment
G1 X106.30 Y103.47 E21.0076 F1500	Draw lower cone segment
G1 X105.90 Y102.98 E21.0330 F1500	Draw lower cone segment
G1 X105.56 Y102.44 E21.0585 F1500	Draw lower cone segment
G1 X105.28 Y101.87 E21.0840 F1500	Draw lower cone segment
G1 X105.09 Y101.26 E21.1095 F1500	Draw lower cone segment
G1 X104.97 Y100.64 E21.1349 F1500	Draw lower cone segment
G1 X104.93 Y100.00 E21.1604 F1500	Draw lower cone segment
G1 X104.97 Y99.36 E21.1859 F1500	Draw lower cone segment
G1 X105.09 Y98.74 E21.2114 F1500	Draw lower cone segment
G1 X105.28 Y98.13 E21.2368 F1500	Draw lower cone segment
G1 X105.56 Y97.56 E21.2623 F1500	Draw lower cone segment
G1 X105.90 Y97.02 E21.2878 F1500	Draw lower cone segment
G1 X106.30 Y96.53 E21.3133 F1500	Draw lower cone segment
G1 X106.77 Y96.09 E21.3387 F1500	Draw lower cone segment
G1 X107.28 Y95.72 E21.3642 F1500	Draw lower cone segment
G1 X107.84 Y95.41 E21.3897 F1500	Draw lower cone segment
G1 X108.43 Y95.18 E21.4152 F1500	Draw lower cone segment
G1 X109.05 Y95.02 E21.4406 F1500	Draw lower cone segment
G1 X109.68 Y94.94 E21.4661 F1500	Draw lower cone segment
G1 X110.32 Y94.94 E21.4916 F1500	Draw lower cone segment
G1 X110.95 Y95.02 E21.5171 F1500	Draw lower cone segment
G1 X111.57 Y95.18 E21.5425 F1500	Draw lower cone segment
G1 X112.16 Y95.41 E21.5680 F1500	Draw lower cone segment
G1 X112.72 Y95.72 E21.5935 F1500	Draw lower cone segment
G1 X113.23 Y96.09 E21.6190 F1500	Draw lower cone segment
G1 X113.70 Y96.53 E21.6444 F1500	Draw lower cone segment
G1 X114.10 Y97.02 E21.6699 F1500	Draw lower cone segment
G1 X114.44 Y97.56 E21.6954 F1500	Draw lower cone segment
G1 X114.72 Y98.13 E21.7209 F1500	Draw lower cone segment
G1 X114.91 Y98.74 E21.7463 F1500	Draw lower cone segment
G1 X115.03 Y99.36 E21.7718 F1500	Draw lower cone segment
G1 X115.07 Y100.00 E21.7973 F1500	Draw lower cone segment
	Lower cone, Layer 16
G1 Z3.20 F300	Move to layer height
G1 X114.97 Y100.00 F1500	Move to start of layer
G1 X114.93 Y100.62 E21.8222 F1500	Draw lower cone segment
G1 X114.81 Y101.24 E21.8472 F1500	Draw lower cone segment
G1 X114.62 Y101.83 E21.8722 F1500	Draw lower cone segment
G1 X114.35 Y102.39 E21.8971 F1500	Draw lower cone segment
G1 X114.02 Y102.92 E21.9221 F1500	Draw lower cone segment
G1 X113.62 Y103.40 E21.9471 F1500	Draw lower cone segment
G1 X113.17 Y103.83 E21.9720 F1500	Draw lower cone segment
G1 X112.66 Y104.20 E21.9970 F1500	Draw lower cone segment
G1 X112.12 Y104.50 E22.0219 F1500	Draw lower cone segment
G1 X111.54 Y104.73 E22.0469 F1500	Draw lower cone segment
G1 X110.93 Y104.88 E22.0719 F1500	Draw lower cone segment
G1 X110.31 Y104.96 E22.0968 F1500	Draw lower cone segment
G1 X109.69 Y104.96 E22.1218 F1500	Draw lower cone segment
G1 X109.07 Y104.88 E22.1468 F1500	Draw lower cone segment
G1 X108.46 Y104.73 E22.1717 F1500	Draw lower cone segment
G1 X107.88 Y104.50 E22.1967 F1500	Draw lower cone segment
G1 X107.34 Y104.20 E22.2216 F1500	Draw lower cone segment
G1 X106.83 Y103.83 E22.2466 F1500	Draw lower cone segment
G1 X106.38 Y103.40 E22.2716 F1500	Draw lower cone segment
G1 X105.98 Y102.92 E22.2965 F1500	Draw lower cone segment
G1 X105.65 Y102.39 E22.3215 F1500	Draw lower cone segment
G1 X105.38 Y101.83 E22.3465 F1500	Draw lower cone segment
G1 X105.19 Y101.24 E22.3714 F1500	Draw lower cone segment
G1 X105.07 Y100.62 E22.3964 F1500	Draw lower cone segment
G1 X105.03 Y100.00 E22.4213 F1500	Draw lower cone segment
G1 X105.07 Y99.38 E22.4463 F1500	Draw lower cone segment
G1 X105.19 Y98.76 E22.4713 F1500	Draw lower cone segment
G1 X105.38 Y98.17 E22.4962 F1500	Draw lower cone segment
G1 X105.65 Y97.61 E22.5212 F1500	Draw lower cone segment
G1 X105.98 Y97.08 E22.5462 F1500	Draw lower cone segment
G1 X106.38 Y96.60 E22.5711 F1500	Draw lower cone segment
G1 X106.83 Y96.17 E22.5961 F1500	Draw lower cone segment
G1 X107.34 Y95.80 E22.6210 F1500	Draw lower cone segment
G1 X107.88 Y95.50 E22.6460 F1500	Draw lower cone segment
G1 X108.46 Y95.27 E22.6710 F1500	Draw lower cone segment
G1 X109.07 Y95.12 E22.6959 F1500	Draw lower cone segment
G1 X109.69 Y95.04 E22.7209 F1500	Draw lower cone segment
G1 X110.31 Y95.04 E22.7459 F1500	Draw lower cone segment
G1 X110.93 Y95.12 E22.7708 F1500	Draw lower cone segment
G1 X111.54 Y95.27 E22.7958 F1500	Draw lower cone segment
G1 X112.12 Y95.50 E22.8207 F1500	Draw lower cone segment
G1 X112.66 Y95.80 E22.8457 F1500	Draw lower cone segment
G1 X113.17 Y96.17 E22.8707 F1500	Draw lower cone segment
G1 X113.62 Y96.60 E22.8956 F1500	Draw lower cone segment
G1 X114.02 Y97.08 E22.9206 F1500	Draw lower cone segment
G1 X114.35 Y97.61 E22.9456 F1500	Draw lower cone segment
G1 X114.62 Y98.17 E22.9705 F1500	Draw lower cone segment
G1 X114.81 Y98.76 E22.9955 F1500	Draw lower cone segment
G1 X114.93 Y99.38 E23.0204 F1500	Draw lower cone segment
G1 X114.97 Y100.00 E23.0454 F1500	Draw lower cone segment
	Lower cone, Layer 17
G1 Z3.40 F300	Move to layer height
G1 X114.87 Y100.00 F1500	Move to start of layer
G1 X114.83 Y100.61 E23.0699 F1500	Draw lower cone segment
G1 X114.71 Y101.21 E23.0943 F1500	Draw lower cone segment
G1 X114.53 Y101.79 E23.1188 F1500	Draw lower cone segment
G1 X114.27 Y102.34 E23.1432 F1500	Draw lower cone segment
G1 X113.94 Y102.86 E23.1677 F1500	Draw lower cone segment
G1 X113.55 Y103.33 E23.1921 F1500	Draw lower cone segment
G1 X113.10 Y103.75 E23.2166 F1500	Draw lower cone segment
G1 X112.61 Y104.11 E23.2410 F1500	Draw lower cone segment
G1 X112.07 Y104.40 E23.2655 F1500	Draw lower cone segment
G1 X111.50 Y104.63 E23.2899 F1500	Draw lower cone segment
G1 X110.91 Y104.78 E23.3144 F1500	Draw lower cone segment
G1 X110.31 Y104.86 E23.3388 F1500	Draw lower cone segment
G1 X109.69 Y104.86 E23.3633 F1500	Draw lower cone segment
G1 X109.09 Y104.78 E23.3877 F1500	Draw lower cone segment
G1 X108.50 Y104.63 E23.4121 F1500	Draw lower cone segment
G1 X107.93 Y104.40 E23.4366 F1500	Draw lower cone segment
G1 X107.39 Y104.11 E23.4610 F1500	Draw lower cone segment
G1 X106.90 Y103.75 E23.4855 F1500	Draw lower cone segment
G1 X106.45 Y103.33 E23.5099 F1500	Draw lower cone segment
G1 X106.06 Y102.86 E23.5344 F1500	Draw lower cone segment
G1 X105.73 Y102.34 E23.5588 F1500	Draw lower cone segment
G1 X105.47 Y101.79 E23.5833 F1500	Draw lower cone segment
G1 X105.29 Y101.21 E23.6077 F1500	Draw lower cone segment
G1 X105.17 Y100.61 E23.6322 F1500	Draw lower cone segment
G1 X105.13 Y100.00 E23.6566 F1500	Draw lower cone segment
G1 X105.17 Y99.39 E23.6811 F1500	Draw lower cone segment
G1 X105.29 Y98.79 E23.7055 F1500	Draw lower cone segment
G1 X105.47 Y98.21 E23.7300 F1500	Draw lower cone segment
G1 X105.73 Y97.66 E23.7544 F1500	Draw lower cone segment
G1 X106.06 Y97.14 E23.7789 F1500	Draw lower cone segment
G1 X106.45 Y96.67 E23.8033 F1500	Draw lower cone segment
G1 X106.90 Y96.25 E23.8278 F1500	Draw lower cone segment
G1 X107.39 Y95.89 E23.8522 F1500	Draw lower cone segment
G1 X107.93 Y95.60 E23.8767 F1500	Draw lower cone segment
G1 X108.50 Y95.37 E23.9011 F1500	Draw lower cone segment
G1 X109.09 Y95.22 E23.9256 F1500	Draw lower cone segment
G1 X109.69 Y95.14 E23.9500 F1500	Draw lower cone segment
G1 X110.31 Y95.14 E23.9745 F1500	Draw lower cone segment
G1 X110.91 Y95.22 E23.9989 F1500	Draw lower cone segment
G1 X111.50 Y95.37 E24.0234 F1500	Draw lower cone segment
G1 X112.07 Y95.60 E24.0478 F1500	Draw lower cone segment
G1 X112.61 Y95.89 E24.0723 F1500	Draw lower cone segment
G1 X113.10 Y96.25 E24.0967 F1500	Draw lower cone segment
G1 X113.55 Y96.67 E24.1212 F1500	Draw lower cone segment
G1 X113.94 Y97.14 E24.1456 F1500	Draw lower cone segment
G1 X114.27 Y97.66 E24.1701 F1500	Draw lower cone segment
G1 X114.53 Y98.21 E24.1945 F1500	Draw lower cone segment
G1 X114.71 Y98.79 E24.2190 F1500	Draw lower cone segment
G1 X114.83 Y99.39 E24.2434 F1500	Draw lower cone segment
G1 X114.87 Y100.00 E24.2679 F1500	Draw lower cone segment
	Lower cone, Layer 18
G1 Z3.60 F300	Move to layer height
G1 X114.77 Y100.00 F1500	Move to start of layer
G1 X114.73 Y100.60 E24.2918 F1500	Draw lower cone segment
G1 X114.62 Y101.19 E24.3158 F1500	Draw lower cone segment
G1 X114.43 Y101.75 E24.3397 F1500	Draw lower cone segment
G1 X114.18 Y102.30 E24.3636 F1500	Draw lower cone segment
G1 X113.86 Y102.80 E24.3876 F1500	Draw lower cone segment
G1 X113.47 Y103.26 E24.4115 F1500	Draw lower cone segment
G1 X113.04 Y103.67 E24.4355 F1500	Draw lower cone segment
G1 X112.55 Y104.02 E24.4594 F1500	Draw lower cone segment
G1 X112.03 Y104.31 E24.4833 F1500	Draw lower cone segment
G1 X111.47 Y104.53 E24.5073 F1500	Draw lower cone segment
G1 X110.89 Y104.68 E24.5312 F1500	Draw lower cone segment
G1 X110.30 Y104.76 E24.5551 F1500	Draw lower cone segment
G1 X109.70 Y104.76 E24.5791 F1500	Draw lower cone segment
G1 X109.11 Y104.68 E24.6030 F1500	Draw lower cone segment
G1 X108.53 Y104.53 E24.6270 F1500	Draw lower cone segment
G1 X107.97 Y104.31 E24.6509 F1500	Draw lower cone segment
G1 X107.45 Y104.02 E24.6748 F1500	Draw lower cone segment
G1 X106.96 Y103.67 E24.6988 F1500	Draw lower cone segment
G1 X106.53 Y103.26 E24.7227 F1500	Draw lower cone segment
G1 X106.14 Y102.80 E24.7466 F1500	Draw lower cone segment
G1 X105.82 Y102.30 E24.7706 F1500	Draw lower cone segment
G1 X105.57 Y101.75 E24.7945 F1500	Draw lower cone segment
G1 X105.38 Y101.19 E24.8185 F1500	Draw lower cone segment
G1 X105.27 Y100.60 E24.8424 F1500	Draw lower cone segment
G1 X105.23 Y100.00 E24.8663 F1500	Draw lower cone segment
G1 X105.27 Y99.40 E24.8903 F1500	Draw lower cone segment
G1 X105.38 Y98.81 E24.9142 F1500	Draw lower cone segment
G1 X105.57 Y98.25 E24.9381 F1500	Draw lower cone segment
G1 X105.82 Y97.70 E24.9621 F1500	Draw lower cone segment
G1 X106.14 Y97.20 E24.9860 F1500	Draw lower cone segment
G1 X106.53 Y96.74 E25.0100 F1500	Draw lower cone segment
G1 X106.96 Y96.33 E25.0339 F1500	Draw lower cone segment
G1 X107.45 Y95.98 E25.0578 F1500	Draw lower cone segment
G1 X107.97 Y95.69 E25.0818 F1500	Draw lower cone segment
G1 X108.53 Y95.47 E25.1057 F1500	Draw lower cone segment
G1 X109.11 Y95.32 E25.1296 F1500	Draw lower cone segment
G1 X109.70 Y95.24 E25.1536 F1500	Draw lower cone segment
G1 X110.30 Y95.24 E25.1775 F1500	Draw lower cone segment
G1 X110.89 Y95.32 E25.2014 F1500	Draw lower cone segment
G1 X111.47 Y95.47 E25.2254 F1500	Draw lower cone segment
G1 X112.03 Y95.69 E25.2493 F1500	Draw lower cone segment
G1 X112.55 Y95.98 E25.2733 F1500	Draw lower cone segment
G1 X113.04 Y96.33 E25.2972 F1500	Draw lower cone segment
G1 X113.47 Y96.74 E25.3211 F1500	Draw lower cone segment
G1 X113.86 Y97.20 E25.3451 F1500	Draw lower cone segment
G1 X114.18 Y97.70 E25.3690 F1500	Draw lower cone segment
G1 X114.43 Y98.25 E25.3929 F1500	Draw lower cone segment
G1 X114.62 Y98.81 E25.4169 F1500	Draw lower cone segment
G1 X114.73 Y99.40 E25.4408 F1500	Draw lower cone segment
G1 X114.77 Y100.00 E25.4648 F1500	Draw lower cone segment
	Lower cone, Layer 19
G1 Z3.80 F300	Move to layer height
G1 X114.66 Y100.00 F1500	Move to start of layer
G1 X114.63 Y100.58 E25.4882 F1500	Draw lower cone segment
G1 X114.52 Y101.16 E25.5116 F1500	Draw lower cone segment
G1 X114.34 Y101.72 E25.5350 F1500	Draw lower cone segment
G1 X114.09 Y102.25 E25.5585 F1500	Draw lower cone segment
G1 X113.77 Y102.74 E25.5819 F1500	Draw lower cone segment
G1 X113.40 Y103.19 E25.6053 F1500	Draw lower cone segment
G1 X112.97 Y103.59 E25.6287 F1500	Draw lower cone segment
G1 X112.50 Y103.94 E25.6522 F1500	Draw lower cone segment
G1 X111.99 Y104.22 E25.6756 F1500	Draw lower cone segment
G1 X111.44 Y104.44 E25.6990 F1500	Draw lower cone segment
G1 X110.87 Y104.58 E25.7224 F1500	Draw lower cone segment
G1 X110.29 Y104.65 E25.7459 F1500	Draw lower cone segment
G1 X109.71 Y104.65 E25.7693 F1500	Draw lower cone segment
G1 X109.13 Y104.58 E25.7927 F1500	Draw lower cone segment
G1 X108.56 Y104.44 E25.8161 F1500	Draw lower cone segment
G1 X108.01 Y104.22 E25.8396 F1500	Draw lower cone segment
G1 X107.50 Y103.94 E25.8630 F1500	Draw lower cone segment
G1 X107.03 Y103.59 E25.8864 F1500	Draw lower cone segment
G1 X106.60 Y103.19 E25.9098 F1500	Draw lower cone segment
G1 X106.23 Y102.74 E25.9333 F1500	Draw lower cone segment
G1 X105.91 Y102.25 E25.9567 F1500	Draw lower cone segment
G1 X105.66 Y101.72 E25.9801 F1500	Draw lower cone segment
G1 X105.48 Y101.16 E26.0035 F1500	Draw lower cone segment
G1 X105.37 Y100.58 E26.0270 F1500	Draw lower cone segment
G1 X105.34 Y100.00 E26.0504 F1500	Draw lower cone segment
G1 X105.37 Y99.42 E26.0738 F1500	Draw lower cone segment
G1 X105.48 Y98.84 E26.0972 F1500	Draw lower cone segment
G1 X105.66 Y98.28 E26.1207 F1500	Draw lower cone segment
G1 X105.91 Y97.75 E26.1441 F1500	Draw lower cone segment
G1 X106.23 Y97.26 E26.1675 F1500	Draw lower cone segment
G1 X106.60 Y96.81 E26.1909 F1500	Draw lower cone segment
G1 X107.03 Y96.41 E26.2143 F1500	Draw lower cone segment
G1 X107.50 Y96.06 E26.2378 F1500	Draw lower cone segment
G1 X108.01 Y95.78 E26.2612 F1500	Draw lower cone segment
G1 X108.56 Y95.56 E26.2846 F1500	Draw lower cone segment
G1 X109.13 Y95.42 E26.3080 F1500	Draw lower cone segment
G1 X109.71 Y95.35 E26.3315 F1500	Draw lower cone segment
G1 X110.29 Y95.35 E26.3549 F1500	Draw lower cone segment
G1 X110.87 Y95.42 E26.3783 F1500	Draw lower cone segment
G1 X111.44 Y95.56 E26.4017 F1500	Draw lower cone segment
G1 X111.99 Y95.78 E26.4252 F1500	Draw lower cone segment
G1 X112.50 Y96.06 E26.4486 F1500	Draw lower cone segment
G1 X112.97 Y96.41 E26.4720 F1500	Draw lower cone segment
G1 X113.40 Y96.81 E26.4954 F1500	Draw lower cone segment
G1 X113.77 Y97.26 E26.5189 F1500	Draw lower cone segment
G1 X114.09 Y97.75 E26.5423 F1500	Draw lower cone segment
G1 X114.34 Y98.28 E26.5657 F1500	Draw lower cone segment
G1 X114.52 Y98.84 E26.5891 F1500	Draw lower cone segment
G1 X114.63 Y99.42 E26.6126 F1500	Draw lower cone segment
G1 X114.66 Y100.00 E26.6360 F1500	Draw lower cone segment
	Lower cone, Layer 20
G1 Z4.00 F300	Move to layer height
G1 X114.56 Y100.00 F1500	Move to start of layer
G1 X114.53 Y100.57 E26.6589 F1500	Draw lower cone segment
G1 X114.42 Y101.13 E26.6818 F1500	Draw lower cone segment
G1 X114.24 Y101.68 E26.7047 F1500	Draw lower cone segment
G1 X114.00 Y102.20 E26.7276 F1500	Draw lower cone segment
G1 X113.69 Y102.68 E26.7506 F1500	Draw lower cone segment
G1 X113.32 Y103.12 E26.7735 F1500	Draw lower cone segment
G1 X112.91 Y103.51 E26.7964 F1500	Draw lower cone segment
G1 X112.44 Y103.85 E26.8193 F1500	Draw lower cone segment
G1 X111.94 Y104.13 E26.8422 F1500	Draw lower cone segment
G1 X111.41 Y104.34 E26.8651 F1500	Draw lower cone segment
G1 X110.85 Y104.48 E26.8880 F1500	Draw lower cone segment
G1 X110.29 Y104.55 E26.9109 F1500	Draw lower cone segment
G1 X109.71 Y104.55 E26.9339 F1500	Draw lower cone segment
G1 X109.15 Y104.48 E26.9568 F1500	Draw lower cone segment
G1 X108.59 Y104.34 E26.9797 F1500	Draw lower cone segment
G1 X108.06 Y104.13 E27.0026 F1500	Draw lower cone segment
G1 X107.56 Y103.85 E27.0255 F1500	Draw lower cone segment
G1 X107.09 Y103.51 E27.0484 F1500	Draw lower cone segment
G1 X106.68 Y103.12 E27.0713 F1500	Draw lower cone segment
G1 X106.31 Y102.68 E27.0942 F1500	Draw lower cone segment
G1 X106.00 Y102.20 E27.1171 F1500	Draw lower cone segment
G1 X105.76 Y101.68 E27.1401 F1500	Draw lower cone segment
G1 X105.58 Y101.13 E27.1630 F1500	Draw lower cone segment
G1 X105.47 Y100.57 E27.1859 F1500	Draw lower cone segment
G1 X105.44 Y100.00 E27.2088 F1500	Draw lower cone segment
G1 X105.47 Y99.43 E27.2317 F1500	Draw lower cone segment
G1 X105.58 Y98.87 E27.2546 F1500	Draw lower cone segment
G1 X105.76 Y98.32 E27.2775 F1500	Draw lower cone segment
G1 X106.00 Y97.80 E27.3004 F1500	Draw lower cone segment
G1 X106.31 Y97.32 E27.3234 F1500	Draw lower cone segment
G1 X106.68 Y96.88 E27.3463 F1500	Draw lower cone segment
G1 X107.09 Y96.49 E27.3692 F1500	Draw lower cone segment
G1 X107.56 Y96.15 E27.3921 F1500	Draw lower cone segment
G1 X108.06 Y95.87 E27.4150 F1500	Draw lower cone segment
G1 X108.59 Y95.66 E27.4379 F1500	Draw lower cone segment
G1 X109.15 Y95.52 E27.4608 F1500	Draw lower cone segment
G1 X109.71 Y95.45 E27.4837 F1500	Draw lower cone segment
G1 X110.29 Y95.45 E27.5067 F1500	Draw lower cone segment
G1 X110.85 Y95.52 E27.5296 F1500	Draw lower cone segment
G1 X111.41 Y95.66 E27.5525 F1500	Draw lower cone segment
G1 X111.94 Y95.87 E27.5754 F1500	Draw lower cone segment
G1 X112.44 Y96.15 E27.5983 F1500	Draw lower cone segment
G1 X112.91 Y96.49 E27.6212 F1500	Draw lower cone segment
G1 X113.32 Y96.88 E27.6441 F1500	Draw lower cone segment
G1 X113.69 Y97.32 E27.6670 F1500	Draw lower cone segment
G1 X114.00 Y97.80 E27.6900 F1500	Draw lower cone segment
G1 X114.24 Y98.32 E27.7129 F1500	Draw lower cone segment
G1 X114.42 Y98.87 E27.7358 F1500	Draw lower cone segment
G1 X114.53 Y99.43 E27.7587 F1500	Draw lower cone segment
G1 X114.56 Y100.00 E27.7816 F1500	Draw lower cone segment
	Lower cone, Layer 21
G1 Z4.20 F300	Move to layer height
G1 X114.46 Y100.00 F1500	Move to start of layer
G1 X114.42 Y100.56 E27.8040 F1500	Draw lower cone segment
G1 X114.32 Y101.11 E27.8264 F1500	Draw lower cone segment
G1 X114.15 Y101.64 E27.8488 F1500	Draw lower cone segment
G1 X113.91 Y102.15 E27.8712 F1500	Draw lower cone segment
G1 X113.61 Y102.62 E27.8936 F1500	Draw lower cone segment
G1 X113.25 Y103.05 E27.9160 F1500	Draw lower cone segment
G1 X112.84 Y103.44 E27.9384 F1500	Draw lower cone segment
G1 X112.39 Y103.77 E27.9608 F1500	Draw lower cone segment
G1 X111.90 Y104.03 E27.9832 F1500	Draw lower cone segment
G1 X111.38 Y104.24 E28.0056 F1500	Draw lower cone segment
G1 X110.84 Y104.38 E28.0280 F1500	Draw lower cone segment
G1 X110.28 Y104.45 E28.0504 F1500	Draw lower cone segment
G1 X109.72 Y104.45 E28.0728 F1500	Draw lower cone segment
G1 X109.16 Y104.38 E28.0952 F1500	Draw lower cone segment
G1 X108.62 Y104.24 E28.1176 F1500	Draw lower cone segment
G1 X108.10 Y104.03 E28.1400 F1500	Draw lower cone segment
G1 X107.61 Y103.77 E28.1624 F1500	Draw lower cone segment
G1 X107.16 Y103.44 E28.1848 F1500	Draw lower cone segment
G1 X106.75 Y103.05 E28.2072 F1500	Draw lower cone segment
G1 X106.39 Y102.62 E28.2296 F1500	Draw lower cone segment
G1 X106.09 Y102.15 E28.2520 F1500	Draw lower cone segment
G1 X105.85 Y101.64 E28.2744 F1500	Draw lower cone segment
G1 X105.68 Y101.11 E28.2968 F1500	Draw lower cone segment
G1 X105.58 Y100.56 E28.3192 F1500	Draw lower cone segment
G1 X105.54 Y100.00 E28.3416 F1500	Draw lower cone segment
G1 X105.58 Y99.44 E28.3640 F1500	Draw lower cone segment
G1 X105.68 Y98.89 E28.3864 F1500	Draw lower cone segment
G1 X105.85 Y98.36 E28.4088 F1500	Draw lower cone segment
G1 X106.09 Y97.85 E28.4312 F1500	Draw lower cone segment
G1 X106.39 Y97.38 E28.4536 F1500	Draw lower cone segment
G1 X106.75 Y96.95 E28.4760 F1500	Draw lower cone segment
G1 X107.16 Y96.56 E28.4984 F1500	Draw lower cone segment
G1 X107.61 Y96.23 E28.5208 F1500	Draw lower cone segment
G1 X108.10 Y95.97 E28.5432 F1500	Draw lower cone segment
G1 X108.62 Y95.76 E28.5656 F1500	Draw lower cone segment
G1 X109.16 Y95.62 E28.5880 F1500	Draw lower cone segment
G1 X109.72 Y95.55 E28.6104 F1500	Draw lower cone segment
G1 X110.28 Y95.55 E28.6328 F1500	Draw lower cone segment
G1 X110.84 Y95.62 E28.6552 F1500	Draw lower cone segment
G1 X111.38 Y95.76 E28.6776 F1500	Draw lower cone segment
G1 X111.90 Y95.97 E28.7000 F1500	Draw lower cone segment
G1 X112.39 Y96.23 E28.7224 F1500	Draw lower cone segment
G1 X112.84 Y96.56 E28.7448 F1500	Draw lower cone segment
G1 X113.25 Y96.95 E28.7672 F1500	Draw lower cone segment
G1 X113.61 Y97.38 E28.7896 F1500	Draw lower cone segment
G1 X113.91 Y97.85 E28.8120 F1500	Draw lower cone segment
G1 X114.15 Y98.36 E28.8344 F1500	Draw lower cone segment
G1 X114.32 Y98.89 E28.8568 F1500	Draw lower cone segment
G1 X114.42 Y99.44 E28.8792 F1500	Draw lower cone segment
G1 X114.46 Y100.00 E28.9016 F1500	Draw lower cone segment
	Lower cone, Layer 22
G1 Z4.40 F300	Move to layer height
G1 X114.36 Y100.00 F1500	Move to start of layer
G1 X114.32 Y100.55 E28.9235 F1500	Draw lower cone segment
G1 X114.22 Y101.08 E28.9454 F1500	Draw lower cone segment
G1 X114.05 Y101.60 E28.9672 F1500	Draw lower cone segment
G1 X113.82 Y102.10 E28.9891 F1500	Draw lower cone segment
G1 X113.53 Y102.56 E29.0110 F1500	Draw lower cone segment
G1 X113.18 Y102.98 E29.0329 F1500	Draw lower cone segment
G1 X112.78 Y103.36 E29.0548 F1500	Draw lower cone segment
G1 X112.33 Y103.68 E29.0767 F1500	Draw lower cone segment
G1 X111.86 Y103.94 E29.0986 F1500	Draw lower cone segment
G1 X111.35 Y104.14 E29.1204 F1500	Draw lower cone segment
G1 X110.82 Y104.28 E29.1423 F1500	Draw lower cone segment
G1 X110.27 Y104.35 E29.1642 F1500	Draw lower cone segment
G1 X109.73 Y104.35 E29.1861 F1500	Draw lower cone segment
G1 X109.18 Y104.28 E29.2080 F1500	Draw lower cone segment
G1 X108.65 Y104.14 E29.2299 F1500	Draw lower cone segment
G1 X108.14 Y103.94 E29.2518 F1500	Draw lower cone segment
G1 X107.67 Y103.68 E29.2737 F1500	Draw lower cone segment
G1 X107.22 Y103.36 E29.2955 F1500	Draw lower cone segment
G1 X106.82 Y102.98 E29.3174 F1500	Draw lower cone segment
G1 X106.47 Y102.56 E29.3393 F1500	Draw lower cone segment
G1 X106.18 Y102.10 E29.3612 F1500	Draw lower cone segment
G1 X105.95 Y101.60 E29.3831 F1500	Draw lower cone segment
G1 X105.78 Y101.08 E29.4050 F1500	Draw lower cone segment
G1 X105.68 Y100.55 E29.4269 F1500	Draw lower cone segment
G1 X105.64 Y100.00 E29.4488 F1500	Draw lower cone segment
G1 X105.68 Y99.45 E29.4706 F1500	Draw lower cone segment
G1 X105.78 Y98.92 E29.4925 F1500	Draw lower cone segment
G1 X105.95 Y98.40 E29.5144 F1500	Draw lower cone segment
G1 X106.18 Y97.90 E29.5363 F1500	Draw lower cone segment
G1 X106.47 Y97.44 E29.5582 F1500	Draw lower cone segment
G1 X106.82 Y97.02 E29.5801 F1500	Draw lower cone segment
G1 X107.22 Y96.64 E29.6020 F1500	Draw lower cone segment
G1 X107.67 Y96.32 E29.6238 F1500	Draw lower cone segment
G1 X108.14 Y96.06 E29.6457 F1500	Draw lower cone segment
G1 X108.65 Y95.86 E29.6676 F1500	Draw lower cone segment
G1 X109.18 Y95.72 E29.6895 F1500	Draw lower cone segment
G1 X109.73 Y95.65 E29.7114 F1500	Draw lower cone segment
G1 X110.27 Y95.65 E29.7333 F1500	Draw lower cone segment
G1 X110.82 Y95.72 E29.7552 F1500	Draw lower cone segment
G1 X111.35 Y95.86 E29.7771 F1500	Draw lower cone segment
G1 X111.86 Y96.06 E29.7989 F1500	Draw lower cone segment
G1 X112.33 Y96.32 E29.8208 F1500	Draw lower cone segment
G1 X112.78 Y96.64 E29.8427 F1500	Draw lower cone segment
G1 X113.18 Y97.02 E29.8646 F1500	Draw lower cone segment
G1 X113.53 Y97.44 E29.8865 F1500	Draw lower cone segment
G1 X113.82 Y97.90 E29.9084 F1500	Draw lower cone segment
G1 X114.05 Y98.40 E29.9303 F1500	Draw lower cone segment
G1 X114.22 Y98.92 E29.9522 F1500	Draw lower cone segment
G1 X114.32 Y99.45 E29.9740 F1500	Draw lower cone segment
G1 X114.36 Y100.00 E29.9959 F1500	Draw lower cone segment
	Lower cone, Layer 23
G1 Z4.60 F300	Move to layer height
G1 X114.26 Y100.00 F1500	Move to start of layer
G1 X114.22 Y100.53 E30.0173 F1500	Draw lower cone segment
G1 X114.12 Y101.06 E30.0387 F1500	Draw lower cone segment
G1 X113.96 Y101.57 E30.0601 F1500	Draw lower cone segment
G1 X113.73 Y102.05 E30.0814 F1500	Draw lower cone segment
G1 X113.44 Y102.50 E30.1028 F1500	Draw lower cone segment
G1 X113.10 Y102.91 E30.1242 F1500	Draw lower cone segment
G1 X112.71 Y103.28 E30.1455 F1500	Draw lower cone segment
G1 X112.28 Y103.59 E30.1669 F1500	Draw lower cone segment
G1 X111.81 Y103.85 E30.1883 F1500	Draw lower cone segment
G1 X111.31 Y104.05 E30.2097 F1500	Draw lower cone segment
G1 X110.80 Y104.18 E30.2310 F1500	Draw lower cone segment
G1 X110.27 Y104.25 E30.2524 F1500	Draw lower cone segment
G1 X109.73 Y104.25 E30.2738 F1500	Draw lower cone segment
G1 X109.20 Y104.18 E30.2952 F1500	Draw lower cone segment
G1 X108.69 Y104.05 E30.3165 F1500	Draw lower cone segment
G1 X108.19 Y103.85 E30.3379 F1500	Draw lower cone segment
G1 X107.72 Y103.59 E30.3593 F1500	Draw lower cone segment
G1 X107.29 Y103.28 E30.3807 F1500	Draw lower cone segment
G1 X106.90 Y102.91 E30.4020 F1500	Draw lower cone segment
G1 X106.56 Y102.50 E30.4234 F1500	Draw lower cone segment
G1 X106.27 Y102.05 E30.4448 F1500	Draw lower cone segment
G1 X106.04 Y101.57 E30.4662 F1500	Draw lower cone segment
G1 X105.88 Y101.06 E30.4875 F1500	Draw lower cone segment
G1 X105.78 Y100.53 E30.5089 F1500	Draw lower cone segment
G1 X105.74 Y100.00 E30.5303 F1500	Draw lower cone segment
G1 X105.78 Y99.47 E30.5517 F1500	Draw lower cone segment
G1 X105.88 Y98.94 E30.5730 F1500	Draw lower cone segment
G1 X106.04 Y98.43 E30.5944 F1500	Draw lower cone segment
G1 X106.27 Y97.95 E30.6158 F1500	Draw lower cone segment
G1 X106.56 Y97.50 E30.6372 F1500	Draw lower cone segment
G1 X106.90 Y97.09 E30.6585 F1500	Draw lower cone segment
G1 X107.29 Y96.72 E30.6799 F1500	Draw lower cone segment
G1 X107.72 Y96.41 E30.7013 F1500	Draw lower cone segment
G1 X108.19 Y96.15 E30.7227 F1500	Draw lower cone segment
G1 X108.69 Y95.95 E30.7440 F1500	Draw lower cone segment
G1 X109.20 Y95.82 E30.7654 F1500	Draw lower cone segment
G1 X109.73 Y95.75 E30.7868 F1500	Draw lower cone segment
G1 X110.27 Y95.75 E30.8082 F1500	Draw lower cone segment
G1 X110.80 Y95.82 E30.8295 F1500	Draw lower cone segment
G1 X111.31 Y95.95 E30.8509 F1500	Draw lower cone segment
G1 X111.81 Y96.15 E30.8723 F1500	Draw lower cone segment
G1 X112.28 Y96.41 E30.8937 F1500	Draw lower cone segment
G1 X112.71 Y96.72 E30.9150 F1500	Draw lower cone segment
G1 X113.10 Y97.09 E30.9364 F1500	Draw lower cone segment
G1 X113.44 Y97.50 E30.9578 F1500	Draw lower cone segment
G1 X113.73 Y97.95 E30.9792 F1500	Draw lower cone segment
G1 X113.96 Y98.43 E31.0005 F1500	Draw lower cone segment
G1 X114.12 Y98.94 E31.0219 F1500	Draw lower cone segment
G1 X114.22 Y99.47 E31.0433 F1500	Draw lower cone segment
G1 X114.26 Y100.00 E31.0646 F1500	Draw lower cone segment
	Lower cone, Layer 24
G1 Z4.80 F300	Move to layer height
G1 X114.15 Y100.00 F1500	Move to start of layer
G1 X114.12 Y100.52 E31.0855 F1500	Draw lower cone segment
G1 X114.02 Y101.03 E31.1064 F1500	Draw lower cone segment
G1 X113.86 Y101.53 E31.1272 F1500	Draw lower cone segment
G1 X113.64 Y102.00 E31.1481 F1500	Draw lower cone segment
G1 X113.36 Y102.44 E31.1690 F1500	Draw lower cone segment
G1 X113.03 Y102.84 E31.1898 F1500	Draw lower cone segment
G1 X112.65 Y103.20 E31.2107 F1500	Draw lower cone segment
G1 X112.23 Y103.51 E31.2315 F1500	Draw lower cone segment
G1 X111.77 Y103.76 E31.2524 F1500	Draw lower cone segment
G1 X111.28 Y103.95 E31.2733 F1500	Draw lower cone segment
G1 X110.78 Y104.08 E31.2941 F1500	Draw lower cone segment
G1 X110.26 Y104.14 E31.3150 F1500	Draw lower cone segment
G1 X109.74 Y104.14 E31.3359 F1500	Draw lower cone segment
G1 X109.22 Y104.08 E31.3567 F1500	Draw lower cone segment
G1 X108.72 Y103.95 E31.3776 F1500	Draw lower cone segment
G1 X108.23 Y103.76 E31.3984 F1500	Draw lower cone segment
G1 X107.77 Y103.51 E31.4193 F1500	Draw lower cone segment
G1 X107.35 Y103.20 E31.4402 F1500	Draw lower cone segment
G1 X106.97 Y102.84 E31.4610 F1500	Draw lower cone segment
G1 X106.64 Y102.44 E31.4819 F1500	Draw lower cone segment
G1 X106.36 Y102.00 E31.5027 F1500	Draw lower cone segment
G1 X106.14 Y101.53 E31.5236 F1500	Draw lower cone segment
G1 X105.98 Y101.03 E31.5445 F1500	Draw lower cone segment
G1 X105.88 Y100.52 E31.5653 F1500	Draw lower cone segment
G1 X105.85 Y100.00 E31.5862 F1500	Draw lower cone segment
G1 X105.88 Y99.48 E31.6071 F1500	Draw lower cone segment
G1 X105.98 Y98.97 E31.6279 F1500	Draw lower cone segment
G1 X106.14 Y98.47 E31.6488 F1500	Draw lower cone segment
G1 X106.36 Y98.00 E31.6696 F1500	Draw lower cone segment
G1 X106.64 Y97.56 E31.6905 F1500	Draw lower cone segment
G1 X106.97 Y97.16 E31.7114 F1500	Draw lower cone segment
G1 X107.35 Y96.80 E31.7322 F1500	Draw lower cone segment
G1 X107.77 Y96.49 E31.7531 F1500	Draw lower cone segment
G1 X108.23 Y96.24 E31.7740 F1500	Draw lower cone segment
G1 X108.72 Y96.05 E31.7948 F1500	Draw lower cone segment
G1 X109.22 Y95.92 E31.8157 F1500	Draw lower cone segment
G1 X109.74 Y95.86 E31.8365 F1500	Draw lower cone segment
G1 X110.26 Y95.86 E31.8574 F1500	Draw lower cone segment
G1 X110.78 Y95.92 E31.8783 F1500	Draw lower cone segment
G1 X111.28 Y96.05 E31.8991 F1500	Draw lower cone segment
G1 X111.77 Y96.24 E31.9200 F1500	Draw lower cone segment
G1 X112.23 Y96.49 E31.9408 F1500	Draw lower cone segment
G1 X112.65 Y96.80 E31.9617 F1500	Draw lower cone segment
G1 X113.03 Y97.16 E31.9826 F1500	Draw lower cone segment
G1 X113.36 Y97.56 E32.0034 F1500	Draw lower cone segment
G1 X113.64 Y98.00 E32.0243 F1500	Draw lower cone segment
G1 X113.86 Y98.47 E32.0452 F1500	Draw lower cone segment
G1 X114.02 Y98.97 E32.0660 F1500	Draw lower cone segment
G1 X114.12 Y99.48 E32.0869 F1500	Draw lower cone segment
G1 X114.15 Y100.00 E32.1077 F1500	Draw lower cone segment
	Lower cone, Layer 25
G1 Z5.00 F300	Move to layer height
G1 X114.05 Y100.00 F1500	Move to start of layer
G1 X114.02 Y100.51 E32.1281 F1500	Draw lower cone segment
G1 X113.92 Y101.01 E32.1484 F1500	Draw lower cone segment
G1 X113.77 Y101.49 E32.1688 F1500	Draw lower cone segment
G1 X113.55 Y101.95 E32.1891 F1500	Draw lower cone segment
G1 X113.28 Y102.38 E32.2095 F1500	Draw lower cone segment
G1 X112.95 Y102.77 E32.2298 F1500	Draw lower cone segment
G1 X112.58 Y103.12 E32.2502 F1500	Draw lower cone segment
G1 X112.17 Y103.42 E32.2705 F1500	Draw lower cone segment
G1 X111.72 Y103.67 E32.2909 F1500	Draw lower cone segment
G1 X111.25 Y103.85 E32.3112 F1500	Draw lower cone segment
G1 X110.76 Y103.98 E32.3316 F1500	Draw lower cone segment
G1 X110.25 Y104.04 E32.3519 F1500	Draw lower cone segment
G1 X109.75 Y104.04 E32.3723 F1500	Draw lower cone segment
G1 X109.24 Y103.98 E32.3926 F1500	Draw lower cone segment
G1 X108.75 Y103.85 E32.4130 F1500	Draw lower cone segment
G1 X108.28 Y103.67 E32.4333 F1500	Draw lower cone segment
G1 X107.83 Y103.42 E32.4537 F1500	Draw lower cone segment
G1 X107.42 Y103.12 E32.4740 F1500	Draw lower cone segment
G1 X107.05 Y102.77 E32.4944 F1500	Draw lower cone segment
G1 X106.72 Y102.38 E32.5147 F1500	Draw lower cone segment
G1 X106.45 Y101.95 E32.5351 F1500	Draw lower cone segment
G1 X106.23 Y101.49 E32.5554 F1500	Draw lower cone segment
G1 X106.08 Y101.01 E32.5758 F1500	Draw lower cone segment
G1 X105.98 Y100.51 E32.5961 F1500	Draw lower cone segment
G1 X105.95 Y100.00 E32.6165 F1500	Draw lower cone segment
G1 X105.98 Y99.49 E32.6368 F1500	Draw lower cone segment
G1 X106.08 Y98.99 E32.6572 F1500	Draw lower cone segment
G1 X106.23 Y98.51 E32.6775 F1500	Draw lower cone segment
G1 X106.45 Y98.05 E32.6979 F1500	Draw lower cone segment
G1 X106.72 Y97.62 E32.7182 F1500	Draw lower cone segment
G1 X107.05 Y97.23 E32.7386 F1500	Draw lower cone segment
G1 X107.42 Y96.88 E32.7589 F1500	Draw lower cone segment
G1 X107.83 Y96.58 E32.7793 F1500	Draw lower cone segment
G1 X108.28 Y96.33 E32.7996 F1500	Draw lower cone segment
G1 X108.75 Y96.15 E32.8200 F1500	Draw lower cone segment
G1 X109.24 Y96.02 E32.8403 F1500	Draw lower cone segment
G1 X109.75 Y95.96 E32.8607 F1500	Draw lower cone segment
G1 X110.25 Y95.96 E32.8810 F1500	Draw lower cone segment
G1 X110.76 Y96.02 E32.9014 F1500	Draw lower cone segment
G1 X111.25 Y96.15 E32.9217 F1500	Draw lower cone segment
G1 X111.72 Y96.33 E32.9421 F1500	Draw lower cone segment
G1 X112.17 Y96.58 E32.9624 F1500	Draw lower cone segment
G1 X112.58 Y96.88 E32.9828 F1500	Draw lower cone segment
G1 X112.95 Y97.23 E33.0031 F1500	Draw lower cone segment
G1 X113.28 Y97.62 E33.0235 F1500	Draw lower cone segment
G1 X113.55 Y98.05 E33.0438 F1500	Draw lower cone segment
G1 X113.77 Y98.51 E33.0642 F1500	Draw lower cone segment
G1 X113.92 Y98.99 E33.0845 F1500	Draw lower cone segment
G1 X114.02 Y99.49 E33.1049 F1500	Draw lower cone segment
G1 X114.05 Y100.00 E33.1252 F1500	Draw lower cone segment
	Lower cone, Layer 26
G1 Z5.20 F300	Move to layer height
G1 X113.95 Y100.00 F1500	Move to start of layer
G1 X113.92 Y100.49 E33.1450 F1500	Draw lower cone segment
G1 X113.82 Y100.98 E33.1649 F1500	Draw lower cone segment
G1 X113.67 Y101.45 E33.1847 F1500	Draw lower cone segment
G1 X113.46 Y101.90 E33.2045 F1500	Draw lower cone segment
G1 X113.19 Y102.32 E33.2244 F1500	Draw lower cone segment
G1 X112.88 Y102.70 E33.2442 F1500	Draw lower cone segment
G1 X112.52 Y103.04 E33.2641 F1500	Draw lower cone segment
G1 X112.12 Y103.33 E33.2839 F1500	Draw lower cone segment
G1 X111.68 Y103.57 E33.3037 F1500	Draw lower cone segment
G1 X111.22 Y103.76 E33.3236 F1500	Draw lower cone segment
G1 X110.74 Y103.88 E33.3434 F1500	Draw lower cone segment
G1 X110.25 Y103.94 E33.3632 F1500	Draw lower cone segment
G1 X109.75 Y103.94 E33.3831 F1500	Draw lower cone segment
G1 X109.26 Y103.88 E33.4029 F1500	Draw lower cone segment
G1 X108.78 Y103.76 E33.4228 F1500	Draw lower cone segment
G1 X108.32 Y103.57 E33.4426 F1500	Draw lower cone segment
G1 X107.88 Y103.33 E33.4624 F1500	Draw lower cone segment
G1 X107.48 Y103.04 E33.4823 F1500	Draw lower cone segment
G1 X107.12 Y102.70 E33.5021 F1500	Draw lower cone segment
G1 X106.81 Y102.32 E33.5219 F1500	Draw lower cone segment
G1 X106.54 Y101.90 E33.5418 F1500	Draw lower cone segment
G1 X106.33 Y101.45 E33.5616 F1500	Draw lower cone segment
G1 X106.18 Y100.98 E33.5814 F1500	Draw lower cone segment
G1 X106.08 Y100.49 E33.6013 F1500	Draw lower cone segment
G1 X106.05 Y100.00 E33.6211 F1500	Draw lower cone segment
G1 X106.08 Y99.51 E33.6410 F1500	Draw lower cone segment
G1 X106.18 Y99.02 E33.6608 F1500	Draw lower cone segment
G1 X106.33 Y98.55 E33.6806 F1500	Draw lower cone segment
G1 X106.54 Y98.10 E33.7005 F1500	Draw lower cone segment
G1 X106.81 Y97.68 E33.7203 F1500	Draw lower cone segment
G1 X107.12 Y97.30 E33.7401 F1500	Draw lower cone segment
G1 X107.48 Y96.96 E33.7600 F1500	Draw lower cone segment
G1 X107.88 Y96.67 E33.7798 F1500	Draw lower cone segment
G1 X108.32 Y96.43 E33.7996 F1500	Draw lower cone segment
G1 X108.78 Y96.24 E33.8195 F1500	Draw lower cone segment
G1 X109.26 Y96.12 E33.8393 F1500	Draw lower cone segment
G1 X109.75 Y96.06 E33.8592 F1500	Draw lower cone segment
G1 X110.25 Y96.06 E33.8790 F1500	Draw lower cone segment
G1 X110.74 Y96.12 E33.8988 F1500	Draw lower cone segment
G1 X111.22 Y96.24 E33.9187 F1500	Draw lower cone segment
G1 X111.68 Y96.43 E33.9385 F1500	Draw lower cone segment
G1 X112.12 Y96.67 E33.9583 F1500	Draw lower cone segment
G1 X112.52 Y96.96 E33.9782 F1500	Draw lower cone segment
G1 X112.88 Y97.30 E33.9980 F1500	Draw lower cone segment
G1 X113.19 Y97.68 E34.0179 F1500	Draw lower cone segment
G1 X113.46 Y98.10 E34.0377 F1500	Draw lower cone segment
G1 X113.67 Y98.55 E34.0575 F1500	Draw lower cone segment
G1 X113.82 Y99.02 E34.0774 F1500	Draw lower cone segment
G1 X113.92 Y99.51 E34.0972 F1500	Draw lower cone segment
G1 X113.95 Y100.00 E34.1170 F1500	Draw lower cone segment
	Lower cone, Layer 27
G1 Z5.40 F300	Move to layer height
G1 X113.85 Y100.00 F1500	Move to start of layer
G1 X113.82 Y100.48 E34.1364 F1500	Draw lower cone segment
G1 X113.73 Y100.96 E34.1557 F1500	Draw lower cone segment
G1 X113.58 Y101.42 E34.1750 F1500	Draw lower cone segment
G1 X113.37 Y101.85 E34.1943 F1500	Draw lower cone segment
G1 X113.11 Y102.26 E34.2137 F1500	Draw lower cone segment
G1 X112.80 Y102.63 E34.2330 F1500	Draw lower cone segment
G1 X112.45 Y102.96 E34.2523 F1500	Draw lower cone segment
G1 X112.06 Y103.25 E34.2716 F1500	Draw lower cone segment
G1 X111.64 Y103.48 E34.2910 F1500	Draw lower cone segment
G1 X111.19 Y103.66 E34.3103 F1500	Draw lower cone segment
G1 X110.72 Y103.78 E34.3296 F1500	Draw lower cone segment
G1 X110.24 Y103.84 E34.3489 F1500	Draw lower cone segment
G1 X109.76 Y103.84 E34.3682 F1500	Draw lower cone segment
G1 X109.28 Y103.78 E34.3876 F1500	Draw lower cone segment
G1 X108.81 Y103.66 E34.4069 F1500	Draw lower cone segment
G1 X108.36 Y103.48 E34.4262 F1500	Draw lower cone segment
G1 X107.94 Y103.25 E34.4455 F1500	Draw lower cone segment
G1 X107.55 Y102.96 E34.4649 F1500	Draw lower cone segment
G1 X107.20 Y102.63 E34.4842 F1500	Draw lower cone segment
G1 X106.89 Y102.26 E34.5035 F1500	Draw lower cone segment
G1 X106.63 Y101.85 E34.5228 F1500	Draw lower cone segment
G1 X106.42 Y101.42 E34.5422 F1500	Draw lower cone segment
G1 X106.27 Y100.96 E34.5615 F1500	Draw lower cone segment
G1 X106.18 Y100.48 E34.5808 F1500	Draw lower cone segment
G1 X106.15 Y100.00 E34.6001 F1500	Draw lower cone segment
G1 X106.18 Y99.52 E34.6195 F1500	Draw lower cone segment
G1 X106.27 Y99.04 E34.6388 F1500	Draw lower cone segment
G1 X106.42 Y98.58 E34.6581 F1500	Draw lower cone segment
G1 X106.63 Y98.15 E34.6774 F1500	Draw lower cone segment
G1 X106.89 Y97.74 E34.6968 F1500	Draw lower cone segment
G1 X107.20 Y97.37 E34.7161 F1500	Draw lower cone segment
G1 X107.55 Y97.04 E34.7354 F1500	Draw lower cone segment
G1 X107.94 Y96.75 E34.7547 F1500	Draw lower cone segment
G1 X108.36 Y96.52 E34.7741 F1500	Draw lower cone segment
G1 X108.81 Y96.34 E34.7934 F1500	Draw lower cone segment
G1 X109.28 Y96.22 E34.8127 F1500	Draw lower cone segment
G1 X109.76 Y96.16 E34.8320 F1500	Draw lower cone segment
G1 X110.24 Y96.16 E34.8514 F1500	Draw lower cone segment
G1 X110.72 Y96.22 E34.8707 F1500	Draw lower cone segment
G1 X111.19 Y96.34 E34.8900 F1500	Draw lower cone segment
G1 X111.64 Y96.52 E34.9093 F1500	Draw lower cone segment
G1 X112.06 Y96.75 E34.9286 F1500	Draw lower cone segment
G1 X112.45 Y97.04 E34.9480 F1500	Draw lower cone segment
G1 X112.80 Y97.37 E34.9673 F1500	Draw lower cone segment
G1 X113.11 Y97.74 E34.9866 F1500	Draw lower cone segment
G1 X113.37 Y98.15 E35.0059 F1500	Draw lower cone segment
G1 X113.58 Y98.58 E35.0253 F1500	Draw lower cone segment
G1 X113.73 Y99.04 E35.0446 F1500	Draw lower cone segment
G1 X113.82 Y99.52 E35.0639 F1500	Draw lower cone segment
G1 X113.85 Y100.00 E35.0832 F1500	Draw lower cone segment
	Lower cone, Layer 28
G1 Z5.60 F300	Move to layer height
G1 X113.74 Y100.00 F1500	Move to start of layer
G1 X113.72 Y100.47 E35.1021 F1500	Draw lower cone segment
G1 X113.63 Y100.93 E35.1209 F1500	Draw lower cone segment
G1 X113.48 Y101.38 E35.1397 F1500	Draw lower cone segment
G1 X113.28 Y101.80 E35.1585 F1500	Draw lower cone segment
G1 X113.03 Y102.20 E35.1773 F1500	Draw lower cone segment
G1 X112.73 Y102.56 E35.1961 F1500	Draw lower cone segment
G1 X112.39 Y102.89 E35.2149 F1500	Draw lower cone segment
G1 X112.01 Y103.16 E35.2337 F1500	Draw lower cone segment
G1 X111.59 Y103.39 E35.2525 F1500	Draw lower cone segment
G1 X111.16 Y103.56 E35.2714 F1500	Draw lower cone segment
G1 X110.70 Y103.68 E35.2902 F1500	Draw lower cone segment
G1 X110.24 Y103.74 E35.3090 F1500	Draw lower cone segment
G1 X109.76 Y103.74 E35.3278 F1500	Draw lower cone segment
G1 X109.30 Y103.68 E35.3466 F1500	Draw lower cone segment
G1 X108.84 Y103.56 E35.3654 F1500	Draw lower cone segment
G1 X108.41 Y103.39 E35.3842 F1500	Draw lower cone segment
G1 X107.99 Y103.16 E35.4030 F1500	Draw lower cone segment
G1 X107.61 Y102.89 E35.4218 F1500	Draw lower cone segment
G1 X107.27 Y102.56 E35.4407 F1500	Draw lower cone segment
G1 X106.97 Y102.20 E35.4595 F1500	Draw lower cone segment
G1 X106.72 Y101.80 E35.4783 F1500	Draw lower cone segment
G1 X106.52 Y101.38 E35.4971 F1500	Draw lower cone segment
G1 X106.37 Y100.93 E35.5159 F1500	Draw lower cone segment
G1 X106.28 Y100.47 E35.5347 F1500	Draw lower cone segment
G1 X106.26 Y100.00 E35.5535 F1500	Draw lower cone segment
G1 X106.28 Y99.53 E35.5723 F1500	Draw lower cone segment
G1 X106.37 Y99.07 E35.5912 F1500	Draw lower cone segment
G1 X106.52 Y98.62 E35.6100 F1500	Draw lower cone segment
G1 X106.72 Y98.20 E35.6288 F1500	Draw lower cone segment
G1 X106.97 Y97.80 E35.6476 F1500	Draw lower cone segment
G1 X107.27 Y97.44 E35.6664 F1500	Draw lower cone segment
G1 X107.61 Y97.11 E35.6852 F1500	Draw lower cone segment
G1 X107.99 Y96.84 E35.7040 F1500	Draw lower cone segment
G1 X108.41 Y96.61 E35.7228 F1500	Draw lower cone segment
G1 X108.84 Y96.44 E35.7416 F1500	Draw lower cone segment
G1 X109.30 Y96.32 E35.7605 F1500	Draw lower cone segment
G1 X109.76 Y96.26 E35.7793 F1500	Draw lower cone segment
G1 X110.24 Y96.26 E35.7981 F1500	Draw lower cone segment
G1 X110.70 Y96.32 E35.8169 F1500	Draw lower cone segment
G1 X111.16 Y96.44 E35.8357 F1500	Draw lower cone segment
G1 X111.59 Y96.61 E35.8545 F1500	Draw lower cone segment
G1 X112.01 Y96.84 E35.8733 F1500	Draw lower cone segment
G1 X112.39 Y97.11 E35.8921 F1500	Draw lower cone segment
G1 X112.73 Y97.44 E35.9109 F1500	Draw lower cone segment
G1 X113.03 Y97.80 E35.9298 F1500	Draw lower cone segment
G1 X113.28 Y98.20 E35.9486 F1500	Draw lower cone segment
G1 X113.48 Y98.62 E35.9674 F1500	Draw lower cone segment
G1 X113.63 Y99.07 E35.9862 F1500	Draw lower cone segment
G1 X113.72 Y99.53 E36.0050 F1500	Draw lower cone segment
G1 X113.74 Y100.00 E36.0238 F1500	Draw lower cone segment
	Lower cone, Layer 29
G1 Z5.80 F300	Move to layer height
G1 X113.64 Y100.00 F1500	Move to start of layer
G1 X113.61 Y100.46 E36.0421 F1500	Draw lower cone segment
G1 X113.53 Y100.91 E36.0604 F1500	Draw lower cone segment
G1 X113.39 Y101.34 E36.0787 F1500	Draw lower cone segment
G1 X113.19 Y101.75 E36.0970 F1500	Draw lower cone segment
G1 X112.95 Y102.14 E36.1153 F1500	Draw lower cone segment
G1 X112.66 Y102.49 E36.1336 F1500	Draw lower cone segment
G1 X112.32 Y102.81 E36.1519 F1500	Draw lower cone segment
G1 X111.95 Y103.08 E36.1702 F1500	Draw lower cone segment
G1 X111.55 Y103.30 E36.1885 F1500	Draw lower cone segment
G1 X111.13 Y103.46 E36.2068 F1500	Draw lower cone segment
G1 X110.68 Y103.58 E36.2251 F1500	Draw lower cone segment
G1 X110.23 Y103.64 E36.2434 F1500	Draw lower cone segment
G1 X109.77 Y103.64 E36.2617 F1500	Draw lower cone segment
G1 X109.32 Y103.58 E36.2800 F1500	Draw lower cone segment
G1 X108.87 Y103.46 E36.2983 F1500	Draw lower cone segment
G1 X108.45 Y103.30 E36.3166 F1500	Draw lower cone segment
G1 X108.05 Y103.08 E36.3349 F1500	Draw lower cone segment
G1 X107.68 Y102.81 E36.3532 F1500	Draw lower cone segment
G1 X107.34 Y102.49 E36.3715 F1500	Draw lower cone segment
G1 X107.05 Y102.14 E36.3898 F1500	Draw lower cone segment
G1 X106.81 Y101.75 E36.4081 F1500	Draw lower cone segment
G1 X106.61 Y101.34 E36.4264 F1500	Draw lower cone segment
G1 X106.47 Y100.91 E36.4447 F1500	Draw lower cone segment
G1 X106.39 Y100.46 E36.4630 F1500	Draw lower cone segment
G1 X106.36 Y100.00 E36.4813 F1500	Draw lower cone segment
G1 X106.39 Y99.54 E36.4996 F1500	Draw lower cone segment
G1 X106.47 Y99.09 E36.5179 F1500	Draw lower cone segment
G1 X106.61 Y98.66 E36.5362 F1500	Draw lower cone segment
G1 X106.81 Y98.25 E36.5545 F1500	Draw lower cone segment
G1 X107.05 Y97.86 E36.5728 F1500	Draw lower cone segment
G1 X107.34 Y97.51 E36.5911 F1500	Draw lower cone segment
G1 X107.68 Y97.19 E36.6094 F1500	Draw lower cone segment
G1 X108.05 Y96.92 E36.6277 F1500	Draw lower cone segment
G1 X108.45 Y96.70 E36.6460 F1500	Draw lower cone segment
G1 X108.87 Y96.54 E36.6643 F1500	Draw lower cone segment
G1 X109.32 Y96.42 E36.6826 F1500	Draw lower cone segment
G1 X109.77 Y96.36 E36.7009 F1500	Draw lower cone segment
G1 X110.23 Y96.36 E36.7192 F1500	Draw lower cone segment
G1 X110.68 Y96.42 E36.7375 F1500	Draw lower cone segment
G1 X111.13 Y96.54 E36.7558 F1500	Draw lower cone segment
G1 X111.55 Y96.70 E36.7741 F1500	Draw lower cone segment
G1 X111.95 Y96.92 E36.7924 F1500	Draw lower cone segment
G1 X112.32 Y97.19 E36.8107 F1500	Draw lower cone segment
G1 X112.66 Y97.51 E36.8290 F1500	Draw lower cone segment
G1 X112.95 Y97.86 E36.8473 F1500	Draw lower cone segment
G1 X113.19 Y98.25 E36.8656 F1500	Draw lower cone segment
G1 X113.39 Y98.66 E36.8839 F1500	Draw lower cone segment
G1 X113.53 Y99.09 E36.9022 F1500	Draw lower cone segment
G1 X113.61 Y99.54 E36.9205 F1500	Draw lower cone segment
G1 X113.64 Y100.00 E36.9388 F1500	Draw lower cone segment
	Lower cone, Layer 30
G1 Z6.00 F300	Move to layer height
G1 X113.54 Y100.00 F1500	Move to start of layer
G1 X113.51 Y100.44 E36.9566 F1500	Draw lower cone segment
G1 X113.43 Y100.88 E36.9743 F1500	Draw lower cone segment
G1 X113.29 Y101.30 E36.9921 F1500	Draw lower cone segment
G1 X113.10 Y101.71 E37.0099 F1500	Draw lower cone segment
G1 X112.86 Y102.08 E37.0277 F1500	Draw lower cone segment
G1 X112.58 Y102.42 E37.0455 F1500	Draw lower cone segment
G1 X112.26 Y102.73 E37.0633 F1500	Draw lower cone segment
G1 X111.90 Y102.99 E37.0811 F1500	Draw lower cone segment
G1 X111.51 Y103.20 E37.0988 F1500	Draw lower cone segment
G1 X111.09 Y103.37 E37.1166 F1500	Draw lower cone segment
G1 X110.66 Y103.48 E37.1344 F1500	Draw lower cone segment
G1 X110.22 Y103.53 E37.1522 F1500	Draw lower cone segment
G1 X109.78 Y103.53 E37.1700 F1500	Draw lower cone segment
G1 X109.34 Y103.48 E37.1878 F1500	Draw lower cone segment
G1 X108.91 Y103.37 E37.2056 F1500	Draw lower cone segment
G1 X108.49 Y103.20 E37.2233 F1500	Draw lower cone segment
G1 X108.10 Y102.99 E37.2411 F1500	Draw lower cone segment
G1 X107.74 Y102.73 E37.2589 F1500	Draw lower cone segment
G1 X107.42 Y102.42 E37.2767 F1500	Draw lower cone segment
G1 X107.14 Y102.08 E37.2945 F1500	Draw lower cone segment
G1 X106.90 Y101.71 E37.3123 F1500	Draw lower cone segment
G1 X106.71 Y101.30 E37.3301 F1500	Draw lower cone segment
G1 X106.57 Y100.88 E37.3479 F1500	Draw lower cone segment
G1 X106.49 Y100.44 E37.3656 F1500	Draw lower cone segment
G1 X106.46 Y100.00 E37.3834 F1500	Draw lower cone segment
G1 X106.49 Y99.56 E37.4012 F1500	Draw lower cone segment
G1 X106.57 Y99.12 E37.4190 F1500	Draw lower cone segment
G1 X106.71 Y98.70 E37.4368 F1500	Draw lower cone segment
G1 X106.90 Y98.29 E37.4546 F1500	Draw lower cone segment
G1 X107.14 Y97.92 E37.4724 F1500	Draw lower cone segment
G1 X107.42 Y97.58 E37.4901 F1500	Draw lower cone segment
G1 X107.74 Y97.27 E37.5079 F1500	Draw lower cone segment
G1 X108.10 Y97.01 E37.5257 F1500	Draw lower cone segment
G1 X108.49 Y96.80 E37.5435 F1500	Draw lower cone segment
G1 X108.91 Y96.63 E37.5613 F1500	Draw lower cone segment
G1 X109.34 Y96.52 E37.5791 F1500	Draw lower cone segment
G1 X109.78 Y96.47 E37.5969 F1500	Draw lower cone segment
G1 X110.22 Y96.47 E37.6146 F1500	Draw lower cone segment
G1 X110.66 Y96.52 E37.6324 F1500	Draw lower cone segment
G1 X111.09 Y96.63 E37.6502 F1500	Draw lower cone segment
G1 X111.51 Y96.80 E37.6680 F1500	Draw lower cone segment
G1 X111.90 Y97.01 E37.6858 F1500	Draw lower cone segment
G1 X112.26 Y97.27 E37.7036 F1500	Draw lower cone segment
G1 X112.58 Y97.58 E37.7214 F1500	Draw lower cone segment
G1 X112.86 Y97.92 E37.7392 F1500	Draw lower cone segment
G1 X113.10 Y98.29 E37.7569 F1500	Draw lower cone segment
G1 X113.29 Y98.70 E37.7747 F1500	Draw lower cone segment
G1 X113.43 Y99.12 E37.7925 F1500	Draw lower cone segment
G1 X113.51 Y99.56 E37.8103 F1500	Draw lower cone segment
G1 X113.54 Y100.00 E37.8281 F1500	Draw lower cone segment
	Lower cone, Layer 31
G1 Z6.20 F300	Move to layer height
G1 X113.44 Y100.00 F1500	Move to start of layer
G1 X113.41 Y100.43 E37.8454 F1500	Draw lower cone segment
G1 X113.33 Y100.86 E37.8626 F1500	Draw lower cone segment
G1 X113.20 Y101.27 E37.8799 F1500	Draw lower cone segment
G1 X113.01 Y101.66 E37.8972 F1500	Draw lower cone segment
G1 X112.78 Y102.02 E37.9145 F1500	Draw lower cone segment
G1 X112.51 Y102.35 E37.9317 F1500	Draw lower cone segment
G1 X112.19 Y102.65 E37.9490 F1500	Draw lower cone segment
G1 X111.84 Y102.90 E37.9663 F1500	Draw lower cone segment
G1 X111.46 Y103.11 E37.9835 F1500	Draw lower cone segment
G1 X111.06 Y103.27 E38.0008 F1500	Draw lower cone segment
G1 X110.64 Y103.38 E38.0181 F1500	Draw lower cone segment
G1 X110.22 Y103.43 E38.0354 F1500	Draw lower cone segment
G1 X109.78 Y103.43 E38.0526 F1500	Draw lower cone segment
G1 X109.36 Y103.38 E38.0699 F1500	Draw lower cone segment
G1 X108.94 Y103.27 E38.0872 F1500	Draw lower cone segment
G1 X108.54 Y103.11 E38.1045 F1500	Draw lower cone segment
G1 X108.16 Y102.90 E38.1217 F1500	Draw lower cone segment
G1 X107.81 Y102.65 E38.1390 F1500	Draw lower cone segment
G1 X107.49 Y102.35 E38.1563 F1500	Draw lower cone segment
G1 X107.22 Y102.02 E38.1736 F1500	Draw lower cone segment
G1 X106.99 Y101.66 E38.1908 F1500	Draw lower cone segment
G1 X106.80 Y101.27 E38.2081 F1500	Draw lower cone segment
G1 X106.67 Y100.86 E38.2254 F1500	Draw lower cone segment
G1 X106.59 Y100.43 E38.2427 F1500	Draw lower cone segment
G1 X106.56 Y100.00 E38.2599 F1500	Draw lower cone segment
G1 X106.59 Y99.57 E38.2772 F1500	Draw lower cone segment
G1 X106.67 Y99.14 E38.2945 F1500	Draw lower cone segment
G1 X106.80 Y98.73 E38.3118 F1500	Draw lower cone segment
G1 X106.99 Y98.34 E38.3290 F1500	Draw lower cone segment
G1 X107.22 Y97.98 E38.3463 F1500	Draw lower cone segment
G1 X107.49 Y97.65 E38.3636 F1500	Draw lower cone segment
G1 X107.81 Y97.35 E38.3808 F1500	Draw lower cone segment
G1 X108.16 Y97.10 E38.3981 F1500	Draw lower cone segment
G1 X108.54 Y96.89 E38.4154 F1500	Draw lower cone segment
G1 X108.94 Y96.73 E38.4327 F1500	Draw lower cone segment
G1 X109.36 Y96.62 E38.4499 F1500	Draw lower cone segment
G1 X109.78 Y96.57 E38.4672 F1500	Draw lower cone segment
G1 X110.22 Y96.57 E38.4845 F1500	Draw lower cone segment
G1 X110.64 Y96.62 E38.5018 F1500	Draw lower cone segment
G1 X111.06 Y96.73 E38.5190 F1500	Draw lower cone segment
G1 X111.46 Y96.89 E38.5363 F1500	Draw lower cone segment
G1 X111.84 Y97.10 E38.5536 F1500	Draw lower cone segment
G1 X112.19 Y97.35 E38.5709 F1500	Draw lower cone segment
G1 X112.51 Y97.65 E38.5881 F1500	Draw lower cone segment
G1 X112.78 Y97.98 E38.6054 F1500	Draw lower cone segment
G1 X113.01 Y98.34 E38.6227 F1500	Draw lower cone segment
G1 X113.20 Y98.73 E38.6400 F1500	Draw lower cone segment
G1 X113.33 Y99.14 E38.6572 F1500	Draw lower cone segment
G1 X113.41 Y99.57 E38.6745 F1500	Draw lower cone segment
G1 X113.44 Y100.00 E38.6918 F1500	Draw lower cone segment
	Lower cone, Layer 32
G1 Z6.40 F300	Move to layer height
G1 X113.34 Y100.00 F1500	Move to start of layer
G1 X113.31 Y100.42 E38.7085 F1500	Draw lower cone segment
G1 X113.23 Y100.83 E38.7253 F1500	Draw lower cone segment
G1 X113.10 Y101.23 E38.7421 F1500	Draw lower cone segment
G1 X112.92 Y101.61 E38.7588 F1500	Draw lower cone segment
G1 X112.70 Y101.96 E38.7756 F1500	Draw lower cone segment
G1 X112.43 Y102.28 E38.7923 F1500	Draw lower cone segment
G1 X112.13 Y102.57 E38.8091 F1500	Draw lower cone segment
G1 X111.79 Y102.82 E38.8259 F1500	Draw lower cone segment
G1 X111.42 Y103.02 E38.8426 F1500	Draw lower cone segment
G1 X111.03 Y103.17 E38.8594 F1500	Draw lower cone segment
G1 X110.63 Y103.28 E38.8761 F1500	Draw lower cone segment
G1 X110.21 Y103.33 E38.8929 F1500	Draw lower cone segment
G1 X109.79 Y103.33 E38.9097 F1500	Draw lower cone segment
G1 X109.37 Y103.28 E38.9264 F1500	Draw lower cone segment
G1 X108.97 Y103.17 E38.9432 F1500	Draw lower cone segment
G1 X108.58 Y103.02 E38.9600 F1500	Draw lower cone segment
G1 X108.21 Y102.82 E38.9767 F1500	Draw lower cone segment
G1 X107.87 Y102.57 E38.9935 F1500	Draw lower cone segment
G1 X107.57 Y102.28 E39.0102 F1500	Draw lower cone segment
G1 X107.30 Y101.96 E39.0270 F1500	Draw lower cone segment
G1 X107.08 Y101.61 E39.0438 F1500	Draw lower cone segment
G1 X106.90 Y101.23 E39.0605 F1500	Draw lower cone segment
G1 X106.77 Y100.83 E39.0773 F1500	Draw lower cone segment
G1 X106.69 Y100.42 E39.0940 F1500	Draw lower cone segment
G1 X106.66 Y100.00 E39.1108 F1500	Draw lower cone segment
G1 X106.69 Y99.58 E39.1276 F1500	Draw lower cone segment
G1 X106.77 Y99.17 E39.1443 F1500	Draw lower cone segment
G1 X106.90 Y98.77 E39.1611 F1500	Draw lower cone segment
G1 X107.08 Y98.39 E39.1778 F1500	Draw lower cone segment
G1 X107.30 Y98.04 E39.1946 F1500	Draw lower cone segment
G1 X107.57 Y97.72 E39.2114 F1500	Draw lower cone segment
G1 X107.87 Y97.43 E39.2281 F1500	Draw lower cone segment
G1 X108.21 Y97.18 E39.2449 F1500	Draw lower cone segment
G1 X108.58 Y96.98 E39.2617 F1500	Draw lower cone segment
G1 X108.97 Y96.83 E39.2784 F1500	Draw lower cone segment
G1 X109.37 Y96.72 E39.2952 F1500	Draw lower cone segment
G1 X109.79 Y96.67 E39.3119 F1500	Draw lower cone segment
G1 X110.21 Y96.67 E39.3287 F1500	Draw lower cone segment
G1 X110.63 Y96.72 E39.3455 F1500	Draw lower cone segment
G1 X111.03 Y96.83 E39.3622 F1500	Draw lower cone segment
G1 X111.42 Y96.98 E39.3790 F1500	Draw lower cone segment
G1 X111.79 Y97.18 E39.3957 F1500	Draw lower cone segment
G1 X112.13 Y97.43 E39.4125 F1500	Draw lower cone segment
G1 X112.43 Y97.72 E39.4293 F1500	Draw lower cone segment
G1 X112.70 Y98.04 E39.4460 F1500	Draw lower cone segment
G1 X112.92 Y98.39 E39.4628 F1500	Draw lower cone segment
G1 X113.10 Y98.77 E39.4796 F1500	Draw lower cone segment
G1 X113.23 Y99.17 E39.4963 F1500	Draw lower cone segment
G1 X113.31 Y99.58 E39.5131 F1500	Draw lower cone segment
G1 X113.34 Y100.00 E39.5298 F1500	Draw lower cone segment
	Lower cone, Layer 33
G1 Z6.60 F300	Move to layer height
G1 X113.23 Y100.00 F1500	Move to start of layer
G1 X113.21 Y100.41 E39.5461 F1500	Draw lower cone segment
G1 X113.13 Y100.80 E39.5623 F1500	Draw lower cone segment
G1 X113.01 Y101.19 E39.5786 F1500	Draw lower cone segment
G1 X112.83 Y101.56 E39.5948 F1500	Draw lower cone segment
G1 X112.62 Y101.90 E39.6111 F1500	Draw lower cone segment
G1 X112.36 Y102.21 E39.6273 F1500	Draw lower cone segment
G1 X112.06 Y102.49 E39.6436 F1500	Draw lower cone segment
G1 X111.73 Y102.73 E39.6598 F1500	Draw lower cone segment
G1 X111.38 Y102.93 E39.6761 F1500	Draw lower cone segment
G1 X111.00 Y103.08 E39.6923 F1500	Draw lower cone segment
G1 X110.61 Y103.18 E39.7086 F1500	Draw lower cone segment
G1 X110.20 Y103.23 E39.7248 F1500	Draw lower cone segment
G1 X109.80 Y103.23 E39.7411 F1500	Draw lower cone segment
G1 X109.39 Y103.18 E39.7573 F1500	Draw lower cone segment
G1 X109.00 Y103.08 E39.7736 F1500	Draw lower cone segment
G1 X108.62 Y102.93 E39.7898 F1500	Draw lower cone segment
G1 X108.27 Y102.73 E39.8061 F1500	Draw lower cone segment
G1 X107.94 Y102.49 E39.8223 F1500	Draw lower cone segment
G1 X107.64 Y102.21 E39.8386 F1500	Draw lower cone segment
G1 X107.38 Y101.90 E39.8548 F1500	Draw lower cone segment
G1 X107.17 Y101.56 E39.8711 F1500	Draw lower cone segment
G1 X106.99 Y101.19 E39.8873 F1500	Draw lower cone segment
G1 X106.87 Y100.80 E39.9036 F1500	Draw lower cone segment
G1 X106.79 Y100.41 E39.9198 F1500	Draw lower cone segment
G1 X106.77 Y100.00 E39.9361 F1500	Draw lower cone segment
G1 X106.79 Y99.59 E39.9523 F1500	Draw lower cone segment
G1 X106.87 Y99.20 E39.9685 F1500	Draw lower cone segment
G1 X106.99 Y98.81 E39.9848 F1500	Draw lower cone segment
G1 X107.17 Y98.44 E40.0010 F1500	Draw lower cone segment
G1 X107.38 Y98.10 E40.0173 F1500	Draw lower cone segment
G1 X107.64 Y97.79 E40.0335 F1500	Draw lower cone segment
G1 X107.94 Y97.51 E40.0498 F1500	Draw lower cone segment
G1 X108.27 Y97.27 E40.0660 F1500	Draw lower cone segment
G1 X108.62 Y97.07 E40.0823 F1500	Draw lower cone segment
G1 X109.00 Y96.92 E40.0985 F1500	Draw lower cone segment
G1 X109.39 Y96.82 E40.1148 F1500	Draw lower cone segment
G1 X109.80 Y96.77 E40.1310 F1500	Draw lower cone segment
G1 X110.20 Y96.77 E40.1473 F1500	Draw lower cone segment
G1 X110.61 Y96.82 E40.1635 F1500	Draw lower cone segment
G1 X111.00 Y96.92 E40.1798 F1500	Draw lower cone segment
G1 X111.38 Y97.07 E40.1960 F1500	Draw lower cone segment
G1 X111.73 Y97.27 E40.2123 F1500	Draw lower cone segment
G1 X112.06 Y97.51 E40.2285 F1500	Draw lower cone segment
G1 X112.36 Y97.79 E40.2448 F1500	Draw lower cone segment
G1 X112.62 Y98.10 E40.2610 F1500	Draw lower cone segment
G1 X112.83 Y98.44 E40.2773 F1500	Draw lower cone segment
G1 X113.01 Y98.81 E40.2935 F1500	Draw lower cone segment
G1 X113.13 Y99.20 E40.3098 F1500	Draw lower cone segment
G1 X113.21 Y99.59 E40.3260 F1500	Draw lower cone segment
G1 X113.23 Y100.00 E40.3423 F1500	Draw lower cone segment
	Lower cone, Layer 34
G1 Z6.80 F300	Move to layer height
G1 X113.13 Y100.00 F1500	Move to start of layer
G1 X113.11 Y100.39 E40.3580 F1500	Draw lower cone segment
G1 X113.03 Y100.78 E40.3737 F1500	Draw lower cone segment
G1 X112.91 Y101.15 E40.3895 F1500	Draw lower cone segment
G1 X112.75 Y101.51 E40.4052 F1500	Draw lower cone segment
G1 X112.53 Y101.84 E40.4209 F1500	Draw lower cone segment
G1 X112.28 Y102.14 E40.4367 F1500	Draw lower cone segment
G1 X112.00 Y102.41 E40.4524 F1500	Draw lower cone segment
G1 X111.68 Y102.64 E40.4682 F1500	Draw lower cone segment
G1 X111.33 Y102.83 E40.4839 F1500	Draw lower cone segment
G1 X110.97 Y102.98 E40.4996 F1500	Draw lower cone segment
G1 X110.59 Y103.08 E40.5154 F1500	Draw lower cone segment
G1 X110.20 Y103.13 E40.5311 F1500	Draw lower cone segment
G1 X109.80 Y103.13 E40.5468 F1500	Draw lower cone segment
G1 X109.41 Y103.08 E40.5626 F1500	Draw lower cone segment
G1 X109.03 Y102.98 E40.5783 F1500	Draw lower cone segment
G1 X108.67 Y102.83 E40.5940 F1500	Draw lower cone segment
G1 X108.32 Y102.64 E40.6098 F1500	Draw lower cone segment
G1 X108.00 Y102.41 E40.6255 F1500	Draw lower cone segment
G1 X107.72 Y102.14 E40.6413 F1500	Draw lower cone segment
G1 X107.47 Y101.84 E40.6570 F1500	Draw lower cone segment
G1 X107.25 Y101.51 E40.6727 F1500	Draw lower cone segment
G1 X107.09 Y101.15 E40.6885 F1500	Draw lower cone segment
G1 X106.97 Y100.78 E40.7042 F1500	Draw lower cone segment
G1 X106.89 Y100.39 E40.7199 F1500	Draw lower cone segment
G1 X106.87 Y100.00 E40.7357 F1500	Draw lower cone segment
G1 X106.89 Y99.61 E40.7514 F1500	Draw lower cone segment
G1 X106.97 Y99.22 E40.7671 F1500	Draw lower cone segment
G1 X107.09 Y98.85 E40.7829 F1500	Draw lower cone segment
G1 X107.25 Y98.49 E40.7986 F1500	Draw lower cone segment
G1 X107.47 Y98.16 E40.8144 F1500	Draw lower cone segment
G1 X107.72 Y97.86 E40.8301 F1500	Draw lower cone segment
G1 X108.00 Y97.59 E40.8458 F1500	Draw lower cone segment
G1 X108.32 Y97.36 E40.8616 F1500	Draw lower cone segment
G1 X108.67 Y97.17 E40.8773 F1500	Draw lower cone segment
G1 X109.03 Y97.02 E40.8930 F1500	Draw lower cone segment
G1 X109.41 Y96.92 E40.9088 F1500	Draw lower cone segment
G1 X109.80 Y96.87 E40.9245 F1500	Draw lower cone segment
G1 X110.20 Y96.87 E40.9402 F1500	Draw lower cone segment
G1 X110.59 Y96.92 E40.9560 F1500	Draw lower cone segment
G1 X110.97 Y97.02 E40.9717 F1500	Draw lower cone segment
G1 X111.33 Y97.17 E40.9874 F1500	Draw lower cone segment
G1 X111.68 Y97.36 E41.0032 F1500	Draw lower cone segment
G1 X112.00 Y97.59 E41.0189 F1500	Draw lower cone segment
G1 X112.28 Y97.86 E41.0347 F1500	Draw lower cone segment
G1 X112.53 Y98.16 E41.0504 F1500	Draw lower cone segment
G1 X112.75 Y98.49 E41.0661 F1500	Draw lower cone segment
G1 X112.91 Y98.85 E41.0819 F1500	Draw lower cone segment
G1 X113.03 Y99.22 E41.0976 F1500	Draw lower cone segment
G1 X113.11 Y99.61 E41.1133 F1500	Draw lower cone segment
G1 X113.13 Y100.00 E41.1291 F1500	Draw lower cone segment
	Lower cone, Layer 35
G1 Z7.00 F300	Move to layer height
G1 X113.03 Y100.00 F1500	Move to start of layer
G1 X113.01 Y100.38 E41.1443 F1500	Draw lower cone segment
G1 X112.94 Y100.75 E41.1595 F1500	Draw lower cone segment
G1 X112.82 Y101.12 E41.1747 F1500	Draw lower cone segment
G1 X112.66 Y101.46 E41.1900 F1500	Draw lower cone segment
G1 X112.45 Y101.78 E41.2052 F1500	Draw lower cone segment
G1 X112.21 Y102.07 E41.2204 F1500	Draw lower cone segment
G1 X111.93 Y102.34 E41.2356 F1500	Draw lower cone segment
G1 X111.62 Y102.56 E41.2509 F1500	Draw lower cone segment
G1 X111.29 Y102.74 E41.2661 F1500	Draw lower cone segment
G1 X110.94 Y102.88 E41.2813 F1500	Draw lower cone segment
G1 X110.57 Y102.98 E41.2965 F1500	Draw lower cone segment
G1 X110.19 Y103.02 E41.3118 F1500	Draw lower cone segment
G1 X109.81 Y103.02 E41.3270 F1500	Draw lower cone segment
G1 X109.43 Y102.98 E41.3422 F1500	Draw lower cone segment
G1 X109.06 Y102.88 E41.3574 F1500	Draw lower cone segment
G1 X108.71 Y102.74 E41.3726 F1500	Draw lower cone segment
G1 X108.38 Y102.56 E41.3879 F1500	Draw lower cone segment
G1 X108.07 Y102.34 E41.4031 F1500	Draw lower cone segment
G1 X107.79 Y102.07 E41.4183 F1500	Draw lower cone segment
G1 X107.55 Y101.78 E41.4335 F1500	Draw lower cone segment
G1 X107.34 Y101.46 E41.4488 F1500	Draw lower cone segment
G1 X107.18 Y101.12 E41.4640 F1500	Draw lower cone segment
G1 X107.06 Y100.75 E41.4792 F1500	Draw lower cone segment
G1 X106.99 Y100.38 E41.4944 F1500	Draw lower cone segment
G1 X106.97 Y100.00 E41.5097 F1500	Draw lower cone segment
G1 X106.99 Y99.62 E41.5249 F1500	Draw lower cone segment
G1 X107.06 Y99.25 E41.5401 F1500	Draw lower cone segment
G1 X107.18 Y98.88 E41.5553 F1500	Draw lower cone segment
G1 X107.34 Y98.54 E41.5706 F1500	Draw lower cone segment
G1 X107.55 Y98.22 E41.5858 F1500	Draw lower cone segment
G1 X107.79 Y97.93 E41.6010 F1500	Draw lower cone segment
G1 X108.07 Y97.66 E41.6162 F1500	Draw lower cone segment
G1 X108.38 Y97.44 E41.6314 F1500	Draw lower cone segment
G1 X108.71 Y97.26 E41.6467 F1500	Draw lower cone segment
G1 X109.06 Y97.12 E41.6619 F1500	Draw lower cone segment
G1 X109.43 Y97.02 E41.6771 F1500	Draw lower cone segment
G1 X109.81 Y96.98 E41.6923 F1500	Draw lower cone segment
G1 X110.19 Y96.98 E41.7076 F1500	Draw lower cone segment
G1 X110.57 Y97.02 E41.7228 F1500	Draw lower cone segment
G1 X110.94 Y97.12 E41.7380 F1500	Draw lower cone segment
G1 X111.29 Y97.26 E41.7532 F1500	Draw lower cone segment
G1 X111.62 Y97.44 E41.7685 F1500	Draw lower cone segment
G1 X111.93 Y97.66 E41.7837 F1500	Draw lower cone segment
G1 X112.21 Y97.93 E41.7989 F1500	Draw lower cone segment
G1 X112.45 Y98.22 E41.8141 F1500	Draw lower cone segment
G1 X112.66 Y98.54 E41.8294 F1500	Draw lower cone segment
G1 X112.82 Y98.88 E41.8446 F1500	Draw lower cone segment
G1 X112.94 Y99.25 E41.8598 F1500	Draw lower cone segment
G1 X113.01 Y99.62 E41.8750 F1500	Draw lower cone segment
G1 X113.03 Y100.00 E41.8902 F1500	Draw lower cone segment
	Lower cone, Layer 36
G1 Z7.20 F300	Move to layer height
G1 X112.93 Y100.00 F1500	Move to start of layer
G1 X112.91 Y100.37 E41.9050 F1500	Draw lower cone segment
G1 X112.84 Y100.73 E41.9197 F1500	Draw lower cone segment
G1 X112.72 Y101.08 E41.9344 F1500	Draw lower cone segment
G1 X112.57 Y101.41 E41.9491 F1500	Draw lower cone segment
G1 X112.37 Y101.72 E41.9638 F1500	Draw lower cone segment
G1 X112.13 Y102.00 E41.9785 F1500	Draw lower cone segment
G1 X111.87 Y102.26 E41.9932 F1500	Draw lower cone segment
G1 X111.57 Y102.47 E42.0079 F1500	Draw lower cone segment
G1 X111.25 Y102.65 E42.0226 F1500	Draw lower cone segment
G1 X110.90 Y102.79 E42.0374 F1500	Draw lower cone segment
G1 X110.55 Y102.88 E42.0521 F1500	Draw lower cone segment
G1 X110.18 Y102.92 E42.0668 F1500	Draw lower cone segment
G1 X109.82 Y102.92 E42.0815 F1500	Draw lower cone segment
G1 X109.45 Y102.88 E42.0962 F1500	Draw lower cone segment
G1 X109.10 Y102.79 E42.1109 F1500	Draw lower cone segment
G1 X108.75 Y102.65 E42.1256 F1500	Draw lower cone segment
G1 X108.43 Y102.47 E42.1403 F1500	Draw lower cone segment
G1 X108.13 Y102.26 E42.1550 F1500	Draw lower cone segment
G1 X107.87 Y102.00 E42.1698 F1500	Draw lower cone segment
G1 X107.63 Y101.72 E42.1845 F1500	Draw lower cone segment
G1 X107.43 Y101.41 E42.1992 F1500	Draw lower cone segment
G1 X107.28 Y101.08 E42.2139 F1500	Draw lower cone segment
G1 X107.16 Y100.73 E42.2286 F1500	Draw lower cone segment
G1 X107.09 Y100.37 E42.2433 F1500	Draw lower cone segment
G1 X107.07 Y100.00 E42.2580 F1500	Draw lower cone segment
G1 X107.09 Y99.63 E42.2727 F1500	Draw lower cone segment
G1 X107.16 Y99.27 E42.2874 F1500	Draw lower cone segment
G1 X107.28 Y98.92 E42.3022 F1500	Draw lower cone segment
G1 X107.43 Y98.59 E42.3169 F1500	Draw lower cone segment
G1 X107.63 Y98.28 E42.3316 F1500	Draw lower cone segment
G1 X107.87 Y98.00 E42.3463 F1500	Draw lower cone segment
G1 X108.13 Y97.74 E42.3610 F1500	Draw lower cone segment
G1 X108.43 Y97.53 E42.3757 F1500	Draw lower cone segment
G1 X108.75 Y97.35 E42.3904 F1500	Draw lower cone segment
G1 X109.10 Y97.21 E42.4051 F1500	Draw lower cone segment
G1 X109.45 Y97.12 E42.4198 F1500	Draw lower cone segment
G1 X109.82 Y97.08 E42.4346 F1500	Draw lower cone segment
G1 X110.18 Y97.08 E42.4493 F1500	Draw lower cone segment
G1 X110.55 Y97.12 E42.4640 F1500	Draw lower cone segment
G1 X110.90 Y97.21 E42.4787 F1500	Draw lower cone segment
G1 X111.25 Y97.35 E42.4934 F1500	Draw lower cone segment
G1 X111.57 Y97.53 E42.5081 F1500	Draw lower cone segment
G1 X111.87 Y97.74 E42.5228 F1500	Draw lower cone segment
G1 X112.13 Y98.00 E42.5375 F1500	Draw lower cone segment
G1 X112.37 Y98.28 E42.5522 F1500	Draw lower cone segment
G1 X112.57 Y98.59 E42.5669 F1500	Draw lower cone segment
G1 X112.72 Y98.92 E42.5817 F1500	Draw lower cone segment
G1 X112.84 Y99.27 E42.5964 F1500	Draw lower cone segment
G1 X112.91 Y99.63 E42.6111 F1500	Draw lower cone segment
G1 X112.93 Y100.00 E42.6258 F1500	Draw lower cone segment
	Lower cone, Layer 37
G1 Z7.40 F300	Move to layer height
G1 X112.83 Y100.00 F1500	Move to start of layer
G1 X112.80 Y100.35 E42.6400 F1500	Draw lower cone segment
G1 X112.74 Y100.70 E42.6542 F1500	Draw lower cone segment
G1 X112.63 Y101.04 E42.6684 F1500	Draw lower cone segment
G1 X112.48 Y101.36 E42.6826 F1500	Draw lower cone segment
G1 X112.29 Y101.66 E42.6968 F1500	Draw lower cone segment
G1 X112.06 Y101.93 E42.7110 F1500	Draw lower cone segment
G1 X111.80 Y102.18 E42.7252 F1500	Draw lower cone segment
G1 X111.51 Y102.39 E42.7394 F1500	Draw lower cone segment
G1 X111.20 Y102.56 E42.7536 F1500	Draw lower cone segment
G1 X110.87 Y102.69 E42.7678 F1500	Draw lower cone segment
G1 X110.53 Y102.78 E42.7820 F1500	Draw lower cone segment
G1 X110.18 Y102.82 E42.7962 F1500	Draw lower cone segment
G1 X109.82 Y102.82 E42.8104 F1500	Draw lower cone segment
G1 X109.47 Y102.78 E42.8246 F1500	Draw lower cone segment
G1 X109.13 Y102.69 E42.8388 F1500	Draw lower cone segment
G1 X108.80 Y102.56 E42.8530 F1500	Draw lower cone segment
G1 X108.49 Y102.39 E42.8672 F1500	Draw lower cone segment
G1 X108.20 Y102.18 E42.8814 F1500	Draw lower cone segment
G1 X107.94 Y101.93 E42.8956 F1500	Draw lower cone segment
G1 X107.71 Y101.66 E42.9098 F1500	Draw lower cone segment
G1 X107.52 Y101.36 E42.9240 F1500	Draw lower cone segment
G1 X107.37 Y101.04 E42.9382 F1500	Draw lower cone segment
G1 X107.26 Y100.70 E42.9524 F1500	Draw lower cone segment
G1 X107.20 Y100.35 E42.9666 F1500	Draw lower cone segment
G1 X107.17 Y100.00 E42.9808 F1500	Draw lower cone segment
G1 X107.20 Y99.65 E42.9949 F1500	Draw lower cone segment
G1 X107.26 Y99.30 E43.0091 F1500	Draw lower cone segment
G1 X107.37 Y98.96 E43.0233 F1500	Draw lower cone segment
G1 X107.52 Y98.64 E43.0375 F1500	Draw lower cone segment
G1 X107.71 Y98.34 E43.0517 F1500	Draw lower cone segment
G1 X107.94 Y98.07 E43.0659 F1500	Draw lower cone segment
G1 X108.20 Y97.82 E43.0801 F1500	Draw lower cone segment
G1 X108.49 Y97.61 E43.0943 F1500	Draw lower cone segment
G1 X108.80 Y97.44 E43.1085 F1500	Draw lower cone segment
G1 X109.13 Y97.31 E43.1227 F1500	Draw lower cone segment
G1 X109.47 Y97.22 E43.1369 F1500	Draw lower cone segment
G1 X109.82 Y97.18 E43.1511 F1500	Draw lower cone segment
G1 X110.18 Y97.18 E43.1653 F1500	Draw lower cone segment
G1 X110.53 Y97.22 E43.1795 F1500	Draw lower cone segment
G1 X110.87 Y97.31 E43.1937 F1500	Draw lower cone segment
G1 X111.20 Y97.44 E43.2079 F1500	Draw lower cone segment
G1 X111.51 Y97.61 E43.2221 F1500	Draw lower cone segment
G1 X111.80 Y97.82 E43.2363 F1500	Draw lower cone segment
G1 X112.06 Y98.07 E43.2505 F1500	Draw lower cone segment
G1 X112.29 Y98.34 E43.2647 F1500	Draw lower cone segment
G1 X112.48 Y98.64 E43.2789 F1500	Draw lower cone segment
G1 X112.63 Y98.96 E43.2931 F1500	Draw lower cone segment
G1 X112.74 Y99.30 E43.3073 F1500	Draw lower cone segment
G1 X112.80 Y99.65 E43.3215 F1500	Draw lower cone segment
G1 X112.83 Y100.00 E43.3357 F1500	Draw lower cone segment
	Lower cone, Layer 38
G1 Z7.60 F300	Move to layer height
G1 X112.72 Y100.00 F1500	Move to start of layer
G1 X112.70 Y100.34 E43.3494 F1500	Draw lower cone segment
G1 X112.64 Y100.68 E43.3631 F1500	Draw lower cone segment
G1 X112.53 Y101.00 E43.3768 F1500	Draw lower cone segment
G1 X112.39 Y101.31 E43.3905 F1500	Draw lower cone segment
G1 X112.20 Y101.60 E43.4041 F1500	Draw lower cone segment
G1 X111.99 Y101.87 E43.4178 F1500	Draw lower cone segment
G1 X111.74 Y102.10 E43.4315 F1500	Draw lower cone segment
G1 X111.46 Y102.30 E43.4452 F1500	Draw lower cone segment
G1 X111.16 Y102.47 E43.4589 F1500	Draw lower cone segment
G1 X110.84 Y102.59 E43.4726 F1500	Draw lower cone segment
G1 X110.51 Y102.68 E43.4863 F1500	Draw lower cone segment
G1 X110.17 Y102.72 E43.4999 F1500	Draw lower cone segment
G1 X109.83 Y102.72 E43.5136 F1500	Draw lower cone segment
G1 X109.49 Y102.68 E43.5273 F1500	Draw lower cone segment
G1 X109.16 Y102.59 E43.5410 F1500	Draw lower cone segment
G1 X108.84 Y102.47 E43.5547 F1500	Draw lower cone segment
G1 X108.54 Y102.30 E43.5684 F1500	Draw lower cone segment
G1 X108.26 Y102.10 E43.5821 F1500	Draw lower cone segment
G1 X108.01 Y101.87 E43.5957 F1500	Draw lower cone segment
G1 X107.80 Y101.60 E43.6094 F1500	Draw lower cone segment
G1 X107.61 Y101.31 E43.6231 F1500	Draw lower cone segment
G1 X107.47 Y101.00 E43.6368 F1500	Draw lower cone segment
G1 X107.36 Y100.68 E43.6505 F1500	Draw lower cone segment
G1 X107.30 Y100.34 E43.6642 F1500	Draw lower cone segment
G1 X107.28 Y100.00 E43.6779 F1500	Draw lower cone segment
G1 X107.30 Y99.66 E43.6915 F1500	Draw lower cone segment
G1 X107.36 Y99.32 E43.7052 F1500	Draw lower cone segment
G1 X107.47 Y99.00 E43.7189 F1500	Draw lower cone segment
G1 X107.61 Y98.69 E43.7326 F1500	Draw lower cone segment
G1 X107.80 Y98.40 E43.7463 F1500	Draw lower cone segment
G1 X108.01 Y98.13 E43.7600 F1500	Draw lower cone segment
G1 X108.26 Y97.90 E43.7737 F1500	Draw lower cone segment
G1 X108.54 Y97.70 E43.7873 F1500	Draw lower cone segment
G1 X108.84 Y97.53 E43.8010 F1500	Draw lower cone segment
G1 X109.16 Y97.41 E43.8147 F1500	Draw lower cone segment
G1 X109.49 Y97.32 E43.8284 F1500	Draw lower cone segment
[truncated: 3,247 more rows]
