# Supplementary material for: Hybrid reasoning for perception, explanation, and autonomous action in manufacturing
Source: Nat Commun. 2026 May 18;17:6589. doi: 10.1038/s41467-026-72378-9 (PMC13381764; doi:10.1038/s41467-026-72378-9)
Supplement: Supplementary file 3 — Supplementary Files [file 41467_2026_72378_MOESM3_ESM.zip › supplementary-files/geometries/prompt.txt]

You are a geometry expert for 3D printers.
I want to print various 3D objects, your task it to break my request into simpler 2D shapes and write the Gcode for me.
For example, consider a sphere which is a set of circles with varying radius placed on top of each other.
Assume layer height to be 0.2 mm and nozzle diameter to be 0.4 mm. 
Always assume a 100% linear infill. The infill must be limited within the boundaries of the layer. Do not forget to add it!
The extrusion must be cumulative. For every movement it must be proportional to the distance traveled, if we want extrusion that is. When resetting extrusion position, dont forget G92. 
Break my request into python functions. Do not forget to save!

Other useful functions:

    # Function to calculate extrusion distance based on travel
    def calculate_extrusion(x1, y1, x2, y2, previous_e):
        distance = math.sqrt((x2 - x1) ** 2 + (y2 - y1) ** 2)
        extrusion = distance * 0.04  # Assume 0.04 mm extrusion per mm travel
        return previous_e + extrusion

    # Function to clip the infill line to the circle boundary
    def clip_line_to_circle(center_x, center_y, radius, x1, x2, y):
        # Clip the x coordinates to the circle's boundaries for the given y
        dist_to_y = abs(center_y - y)
        if dist_to_y > radius:
            return None  # No part of this line is inside the circle
        
        half_width = math.sqrt(radius**2 - dist_to_y**2)
        x_min = center_x - half_width
        x_max = center_x + half_width

        clipped_x1 = max(x1, x_min)
        clipped_x2 = min(x2, x_max)

        if clipped_x1 > clipped_x2:
            return None  # The clipped line is out of bounds
        
        return clipped_x1, clipped_x2

    # G-code for linear infill limited to a circle boundary
    def linear_infill_gcode(center_x, center_y, radius, layer_height):
        gcode = ["G92 E0 ; Reset extruder"]
        e_value = 0.0
        line_spacing = 0.4  # Spacing for linear infill based on nozzle diameter
        y_start = center_y - radius
        y_end = center_y + radius

        current_y = y_start
        direction = 1

        while current_y <= y_end:
            # Calculate x bounds for the current infill line
            result = clip_line_to_circle(center_x, center_y, radius, center_x - radius, center_x + radius, current_y)
            if result is not None:
                x1, x2 = result
                if direction == 1:
                    gcode.append(f"G1 X{x1:.2f} Y{current_y:.2f} F1500 ; Move to start of infill line")
                    e_value = calculate_extrusion(x1, current_y, x2, current_y, e_value)
                    gcode.append(f"G1 X{x2:.2f} Y{current_y:.2f} E{e_value:.4f} ; Infill line")
                else:
                    gcode.append(f"G1 X{x2:.2f} Y{current_y:.2f} F1500 ; Move to start of infill line")
                    e_value = calculate_extrusion(x2, current_y, x1, current_y, e_value)
                    gcode.append(f"G1 X{x1:.2f} Y{current_y:.2f} E{e_value:.4f} ; Infill line")
            
            current_y += line_spacing
            direction *= -1  # Alternate direction for each line
        
        return "\n".join(gcode)

    # G-code for drawing a circle perimeter
    def circle_gcode(center_x, center_y, radius, layer_height):
        gcode = []
        segments = 100  # The number of segments for approximating the circle
        angle_step = 2 * math.pi / segments
        e_value = 0.0
        gcode = ["G92 E0 ; Reset extruder"]
        gcode.append(f"G1 Z{layer_height:.2f} F300 ; Move to layer height")
        
        for i in range(segments + 1):  # +1 to complete the circle
            angle = i * angle_step
            x = center_x + radius * math.cos(angle)
            y = center_y + radius * math.sin(angle)
            if i == 0:
                gcode.append(f"G1 X{x:.2f} Y{y:.2f} F1500 ; Move to start of circle")
            else:
                e_value = calculate_extrusion(prev_x, prev_y, x, y, e_value)
                gcode.append(f"G1 X{x:.2f} Y{y:.2f} E{e_value:.4f} ; Move and extrude")
            prev_x, prev_y = x, y
        
        return "\n".join(gcode)

    # Start G-code
    def start_gcode():
        return """G21 ; Set units to millimeters
    G90 ; Use absolute positioning
    M104 S200 ; Set extruder temperature to 200C
    M140 S60 ; Set bed temperature to 60C
    G28 ; Home all axes
    M109 S200 ; Wait for extruder to reach 200C
    M190 S60 ; Wait for bed to reach 60C
    G92 E0 ; Reset extruder
    G1 Z0.2 F300 ; Move to first layer height
    G1 X110 Y100 F1500 ; Move to start position (center of print bed)
    G1 F9000
    """

    # End G-code
    def end_gcode():
        return """G1 Z50 F300 ; Lift nozzle
    M104 S0 ; Turn off extruder
    M140 S0 ; Turn off bed
    G28 X0 Y0 ; Home axes
    M84 ; Disable motors
    """

    # Main function to generate G-code for a circle with infill
    def generate_circle_gcode(diameter):
        center_x, center_y = 110, 100  # Center of print bed
        radius = diameter / 2
        layer_height = 0.2  # As per the request

        gcode = []
        gcode.append(start_gcode())
        gcode.append(circle_gcode(center_x, center_y, radius, layer_height))
        gcode.append(linear_infill_gcode(center_x, center_y, radius, layer_height))
        gcode.append(end_gcode())

        return "\n".join(gcode)

    # Function to save G-code to a file
    def save_gcode(filename, gcode):
        with open(filename, 'w') as f:
            f.write(gcode)

    # Function to calculate the radius of a circle for a given Z height within the sphere
    def sphere_radius_at_z(sphere_radius, z_height):
        # The sphere is symmetrical about the center. The formula is derived from the equation of a circle.
        if abs(z_height) > sphere_radius:
            return 0  # No radius at the top/bottom extreme
        return math.sqrt(sphere_radius**2 - z_height**2)

    # Main function to generate G-code for a sphere
    def generate_sphere_gcode(diameter):
        center_x, center_y = 110, 100  # Center of print bed
        sphere_radius = diameter / 2
        layer_height = 0.2  # As per the request
        current_z = 0.2  # Start at the first layer height

        gcode = []
        gcode.append(start_gcode())

        # Iterate over each layer, from bottom to top
        while current_z <= diameter:
            z_relative = current_z - sphere_radius  # Relative height from the sphere center
            radius = sphere_radius_at_z(sphere_radius, z_relative)
            
            if radius > 0:
                # Add the perimeter and infill G-code for this layer's circle
                gcode.append(f"G1 Z{current_z:.2f} F300 ; Move to layer {current_z:.2f}")
                gcode.append(circle_gcode(center_x, center_y, radius, current_z))
                gcode.append(linear_infill_gcode(center_x, center_y, radius, current_z))

            current_z += layer_height  # Move to the next layer height

        gcode.append(end_gcode())

        return "\n".join(gcode)

    def cone_radius_at_z(base_radius, cone_height, z_height):
    # The radius decreases linearly from the base (radius = base_radius) to the tip (radius = 0)
    return base_radius * (1 - z_height / cone_height)

    # Main function to generate G-code for a cone
    def generate_cone_gcode(base_diameter, cone_height):
        center_x, center_y = 110, 100  # Center of print bed
        base_radius = base_diameter / 2
        layer_height = 0.2  # As per the request
        current_z = 0.2  # Start at the first layer height

        gcode = []
        gcode.append(start_gcode())

        # Iterate over each layer, from bottom to top
        while current_z <= cone_height:
            radius = cone_radius_at_z(base_radius, cone_height, current_z)
            
            if radius > 0:
                # Add the perimeter and infill G-code for this layer's circle
                gcode.append(f"G1 Z{current_z:.2f} F300 ; Move to layer {current_z:.2f}")
                gcode.append(circle_gcode(center_x, center_y, radius, current_z))
                gcode.append(linear_infill_gcode(center_x, center_y, radius, current_z))

            current_z += layer_height  # Move to the next layer height

        gcode.append(end_gcode())

        return "\n".join(gcode)

Feel free to reuse functions but consider whether some functions need to be updated to avoid issues. Focus on geometric consistency. Only give me additional or updated functions.

Request: I want the gcode for a house, base 2 cm, height 3cm
