# Supplementary material for: Hybrid reasoning for perception, explanation, and autonomous action in manufacturing
Source: Nat Commun. 2026 May 18;17:6589. doi: 10.1038/s41467-026-72378-9 (PMC13381764; doi:10.1038/s41467-026-72378-9)
Supplement: Supplementary file 3 — Supplementary Files [file 41467_2026_72378_MOESM3_ESM.zip › supplementary-files/geometries/triangular_pyramid.gcode]

	Layer 1
G1 Z0.20 F300	Move to layer height
G1 X100.00 Y91.34 F1500	Move to start of layer
G1 X120.00 Y91.34 E0.8000 F1500	Draw triangle side
G1 X110.00 Y108.66 E1.6000 F1500	Draw triangle side
G1 X100.00 Y91.34 E2.4000 F1500	Draw triangle side
G1 X100.00 Y91.34 E3.2000	Infill line start
G1 X120.00 Y91.34 E4.0000	Infill line end
G1 X100.23 Y91.74 E4.7815	Infill line start
G1 X119.77 Y91.74 E5.5630	Infill line end
G1 X100.46 Y92.14 E6.3261	Infill line start
G1 X119.54 Y92.14 E7.0891	Infill line end
G1 X100.69 Y92.54 E7.8337	Infill line start
G1 X119.31 Y92.54 E8.5783	Infill line end
G1 X100.92 Y92.94 E9.3044	Infill line start
G1 X119.08 Y92.94 E10.0305	Infill line end
G1 X101.15 Y93.34 E10.7381	Infill line start
G1 X118.85 Y93.34 E11.4457	Infill line end
G1 X101.39 Y93.74 E12.1349	Infill line start
G1 X118.61 Y93.74 E12.8240	Infill line end
G1 X101.62 Y94.14 E13.4947	Infill line start
G1 X118.38 Y94.14 E14.1654	Infill line end
G1 X101.85 Y94.54 E14.8176	Infill line start
G1 X118.15 Y94.54 E15.4698	Infill line end
G1 X102.08 Y94.94 E16.1035	Infill line start
G1 X117.92 Y94.94 E16.7372	Infill line end
G1 X102.31 Y95.34 E17.3525	Infill line start
G1 X117.69 Y95.34 E17.9677	Infill line end
G1 X102.54 Y95.74 E18.5645	Infill line start
G1 X117.46 Y95.74 E19.1613	Infill line end
G1 X102.77 Y96.14 E19.7396	Infill line start
G1 X117.23 Y96.14 E20.3179	Infill line end
G1 X103.00 Y96.54 E20.8777	Infill line start
G1 X117.00 Y96.54 E21.4375	Infill line end
G1 X103.23 Y96.94 E21.9789	Infill line start
G1 X116.77 Y96.94 E22.5202	Infill line end
G1 X103.46 Y97.34 E23.0431	Infill line start
G1 X116.54 Y97.34 E23.5659	Infill line end
G1 X103.70 Y97.74 E24.0703	Infill line start
G1 X116.30 Y97.74 E24.5747	Infill line end
G1 X103.93 Y98.14 E25.0607	Infill line start
G1 X116.07 Y98.14 E25.5466	Infill line end
G1 X104.16 Y98.54 E26.0140	Infill line start
G1 X115.84 Y98.54 E26.4815	Infill line end
G1 X104.39 Y98.94 E26.9304	Infill line start
G1 X115.61 Y98.94 E27.3794	Infill line end
G1 X104.62 Y99.34 E27.8099	Infill line start
G1 X115.38 Y99.34 E28.2404	Infill line end
G1 X104.85 Y99.74 E28.6524	Infill line start
G1 X115.15 Y99.74 E29.0645	Infill line end
G1 X105.08 Y100.14 E29.4580	Infill line start
G1 X114.92 Y100.14 E29.8515	Infill line end
G1 X105.31 Y100.54 E30.2266	Infill line start
G1 X114.69 Y100.54 E30.6017	Infill line end
G1 X105.54 Y100.94 E30.9583	Infill line start
G1 X114.46 Y100.94 E31.3149	Infill line end
G1 X105.77 Y101.34 E31.6530	Infill line start
G1 X114.23 Y101.34 E31.9911	Infill line end
G1 X106.00 Y101.74 E32.3108	Infill line start
G1 X114.00 Y101.74 E32.6304	Infill line end
G1 X106.24 Y102.14 E32.9316	Infill line start
G1 X113.76 Y102.14 E33.2327	Infill line end
G1 X106.47 Y102.54 E33.5154	Infill line start
G1 X113.53 Y102.54 E33.7981	Infill line end
G1 X106.70 Y102.94 E34.0623	Infill line start
G1 X113.30 Y102.94 E34.3266	Infill line end
G1 X106.93 Y103.34 E34.5723	Infill line start
G1 X113.07 Y103.34 E34.8181	Infill line end
G1 X107.16 Y103.74 E35.0453	Infill line start
G1 X112.84 Y103.74 E35.2726	Infill line end
G1 X107.39 Y104.14 E35.4814	Infill line start
G1 X112.61 Y104.14 E35.6902	Infill line end
G1 X107.62 Y104.54 E35.8805	Infill line start
G1 X112.38 Y104.54 E36.0708	Infill line end
G1 X107.85 Y104.94 E36.2427	Infill line start
G1 X112.15 Y104.94 E36.4145	Infill line end
G1 X108.08 Y105.34 E36.5679	Infill line start
G1 X111.92 Y105.34 E36.7212	Infill line end
G1 X108.31 Y105.74 E36.8561	Infill line start
G1 X111.69 Y105.74 E36.9910	Infill line end
G1 X108.54 Y106.14 E37.1074	Infill line start
G1 X111.46 Y106.14 E37.2239	Infill line end
G1 X108.78 Y106.54 E37.3218	Infill line start
G1 X111.22 Y106.54 E37.4197	Infill line end
G1 X109.01 Y106.94 E37.4992	Infill line start
G1 X110.99 Y106.94 E37.5787	Infill line end
G1 X109.24 Y107.34 E37.6397	Infill line start
G1 X110.76 Y107.34 E37.7007	Infill line end
G1 X109.47 Y107.74 E37.7432	Infill line start
G1 X110.53 Y107.74 E37.7857	Infill line end
G1 X109.70 Y108.14 E37.8097	Infill line start
G1 X110.30 Y108.14 E37.8338	Infill line end
	Layer 2
G1 Z0.40 F300	Move to layer height
G1 X100.10 Y91.43 F1500	Move to start of layer
G1 X119.90 Y91.43 E38.6258 F1500	Draw triangle side
G1 X110.00 Y108.57 E39.4178 F1500	Draw triangle side
G1 X100.10 Y91.43 E40.2098 F1500	Draw triangle side
G1 X100.10 Y91.43 E41.0018	Infill line start
G1 X119.90 Y91.43 E41.7938	Infill line end
G1 X100.33 Y91.83 E42.5673	Infill line start
G1 X119.67 Y91.83 E43.3408	Infill line end
G1 X100.56 Y92.23 E44.0959	Infill line start
G1 X119.44 Y92.23 E44.8509	Infill line end
G1 X100.79 Y92.63 E45.5875	Infill line start
G1 X119.21 Y92.63 E46.3241	Infill line end
G1 X101.02 Y93.03 E47.0422	Infill line start
G1 X118.98 Y93.03 E47.7603	Infill line end
G1 X101.25 Y93.43 E48.4599	Infill line start
G1 X118.75 Y93.43 E49.1595	Infill line end
G1 X101.49 Y93.83 E49.8407	Infill line start
G1 X118.51 Y93.83 E50.5218	Infill line end
G1 X101.72 Y94.23 E51.1845	Infill line start
G1 X118.28 Y94.23 E51.8472	Infill line end
G1 X101.95 Y94.63 E52.4914	Infill line start
G1 X118.05 Y94.63 E53.1356	Infill line end
G1 X102.18 Y95.03 E53.7613	Infill line start
G1 X117.82 Y95.03 E54.3870	Infill line end
G1 X102.41 Y95.43 E54.9943	Infill line start
G1 X117.59 Y95.43 E55.6015	Infill line end
G1 X102.64 Y95.83 E56.1903	Infill line start
G1 X117.36 Y95.83 E56.7790	Infill line end
G1 X102.87 Y96.23 E57.3493	Infill line start
G1 X117.13 Y96.23 E57.9196	Infill line end
G1 X103.10 Y96.63 E58.4715	Infill line start
G1 X116.90 Y96.63 E59.0233	Infill line end
G1 X103.33 Y97.03 E59.5566	Infill line start
G1 X116.67 Y97.03 E60.0900	Infill line end
G1 X103.56 Y97.43 E60.6049	Infill line start
G1 X116.44 Y97.43 E61.1197	Infill line end
G1 X103.80 Y97.83 E61.6161	Infill line start
G1 X116.20 Y97.83 E62.1125	Infill line end
G1 X104.03 Y98.23 E62.5904	Infill line start
G1 X115.97 Y98.23 E63.0684	Infill line end
G1 X104.26 Y98.63 E63.5278	Infill line start
G1 X115.74 Y98.63 E63.9873	Infill line end
G1 X104.49 Y99.03 E64.4282	Infill line start
G1 X115.51 Y99.03 E64.8692	Infill line end
G1 X104.72 Y99.43 E65.2917	Infill line start
G1 X115.28 Y99.43 E65.7142	Infill line end
G1 X104.95 Y99.83 E66.1182	Infill line start
G1 X115.05 Y99.83 E66.5222	Infill line end
G1 X105.18 Y100.23 E66.9078	Infill line start
G1 X114.82 Y100.23 E67.2933	Infill line end
G1 X105.41 Y100.63 E67.6604	Infill line start
G1 X114.59 Y100.63 E68.0275	Infill line end
G1 X105.64 Y101.03 E68.3761	Infill line start
G1 X114.36 Y101.03 E68.7246	Infill line end
G1 X105.87 Y101.43 E69.0548	Infill line start
G1 X114.13 Y101.43 E69.3849	Infill line end
G1 X106.10 Y101.83 E69.6965	Infill line start
G1 X113.90 Y101.83 E70.0082	Infill line end
G1 X106.34 Y102.23 E70.3013	Infill line start
G1 X113.66 Y102.23 E70.5945	Infill line end
G1 X106.57 Y102.63 E70.8692	Infill line start
G1 X113.43 Y102.63 E71.1439	Infill line end
G1 X106.80 Y103.03 E71.4001	Infill line start
G1 X113.20 Y103.03 E71.6563	Infill line end
G1 X107.03 Y103.43 E71.8941	Infill line start
G1 X112.97 Y103.43 E72.1318	Infill line end
G1 X107.26 Y103.83 E72.3511	Infill line start
G1 X112.74 Y103.83 E72.5704	Infill line end
G1 X107.49 Y104.23 E72.7712	Infill line start
G1 X112.51 Y104.23 E72.9720	Infill line end
G1 X107.72 Y104.63 E73.1543	Infill line start
G1 X112.28 Y104.63 E73.3366	Infill line end
G1 X107.95 Y105.03 E73.5004	Infill line start
G1 X112.05 Y105.03 E73.6643	Infill line end
G1 X108.18 Y105.43 E73.8096	Infill line start
G1 X111.82 Y105.43 E73.9550	Infill line end
G1 X108.41 Y105.83 E74.0819	Infill line start
G1 X111.59 Y105.83 E74.2088	Infill line end
G1 X108.64 Y106.23 E74.3172	Infill line start
G1 X111.36 Y106.23 E74.4256	Infill line end
G1 X108.88 Y106.63 E74.5156	Infill line start
G1 X111.12 Y106.63 E74.6055	Infill line end
G1 X109.11 Y107.03 E74.6770	Infill line start
G1 X110.89 Y107.03 E74.7484	Infill line end
G1 X109.34 Y107.43 E74.8014	Infill line start
G1 X110.66 Y107.43 E74.8544	Infill line end
G1 X109.57 Y107.83 E74.8889	Infill line start
G1 X110.43 Y107.83 E74.9235	Infill line end
	Layer 3
G1 Z0.60 F300	Move to layer height
G1 X100.20 Y91.51 F1500	Move to start of layer
G1 X119.80 Y91.51 E75.7075 F1500	Draw triangle side
G1 X110.00 Y108.49 E76.4915 F1500	Draw triangle side
G1 X100.20 Y91.51 E77.2755 F1500	Draw triangle side
G1 X100.20 Y91.51 E78.0595	Infill line start
G1 X119.80 Y91.51 E78.8435	Infill line end
G1 X100.43 Y91.91 E79.6090	Infill line start
G1 X119.57 Y91.91 E80.3745	Infill line end
G1 X100.66 Y92.31 E81.1216	Infill line start
G1 X119.34 Y92.31 E81.8686	Infill line end
G1 X100.89 Y92.71 E82.5972	Infill line start
G1 X119.11 Y92.71 E83.3258	Infill line end
G1 X101.12 Y93.11 E84.0359	Infill line start
G1 X118.88 Y93.11 E84.7460	Infill line end
G1 X101.35 Y93.51 E85.4376	Infill line start
G1 X118.65 Y93.51 E86.1292	Infill line end
G1 X101.59 Y93.91 E86.8024	Infill line start
G1 X118.41 Y93.91 E87.4755	Infill line end
G1 X101.82 Y94.31 E88.1302	Infill line start
G1 X118.18 Y94.31 E88.7849	Infill line end
G1 X102.05 Y94.71 E89.4211	Infill line start
G1 X117.95 Y94.71 E90.0572	Infill line end
G1 X102.28 Y95.11 E90.6750	Infill line start
G1 X117.72 Y95.11 E91.2927	Infill line end
G1 X102.51 Y95.51 E91.8919	Infill line start
G1 X117.49 Y95.51 E92.4912	Infill line end
G1 X102.74 Y95.91 E93.0720	Infill line start
G1 X117.26 Y95.91 E93.6527	Infill line end
G1 X102.97 Y96.31 E94.2150	Infill line start
G1 X117.03 Y96.31 E94.7773	Infill line end
G1 X103.20 Y96.71 E95.3212	Infill line start
G1 X116.80 Y96.71 E95.8650	Infill line end
G1 X103.43 Y97.11 E96.3903	Infill line start
G1 X116.57 Y97.11 E96.9157	Infill line end
G1 X103.66 Y97.51 E97.4225	Infill line start
G1 X116.34 Y97.51 E97.9294	Infill line end
G1 X103.90 Y97.91 E98.4178	Infill line start
G1 X116.10 Y97.91 E98.9062	Infill line end
G1 X104.13 Y98.31 E99.3761	Infill line start
G1 X115.87 Y98.31 E99.8461	Infill line end
G1 X104.36 Y98.71 E100.2975	Infill line start
G1 X115.64 Y98.71 E100.7489	Infill line end
G1 X104.59 Y99.11 E101.1819	Infill line start
G1 X115.41 Y99.11 E101.6149	Infill line end
G1 X104.82 Y99.51 E102.0294	Infill line start
G1 X115.18 Y99.51 E102.4439	Infill line end
G1 X105.05 Y99.91 E102.8399	Infill line start
G1 X114.95 Y99.91 E103.2359	Infill line end
G1 X105.28 Y100.31 E103.6135	Infill line start
G1 X114.72 Y100.31 E103.9910	Infill line end
G1 X105.51 Y100.71 E104.3501	Infill line start
G1 X114.49 Y100.71 E104.7091	Infill line end
G1 X105.74 Y101.11 E105.0497	Infill line start
G1 X114.26 Y101.11 E105.3903	Infill line end
G1 X105.97 Y101.51 E105.7125	Infill line start
G1 X114.03 Y101.51 E106.0346	Infill line end
G1 X106.20 Y101.91 E106.3382	Infill line start
G1 X113.80 Y101.91 E106.6419	Infill line end
G1 X106.44 Y102.31 E106.9270	Infill line start
G1 X113.56 Y102.31 E107.2122	Infill line end
G1 X106.67 Y102.71 E107.4789	Infill line start
G1 X113.33 Y102.71 E107.7456	Infill line end
G1 X106.90 Y103.11 E107.9938	Infill line start
G1 X113.10 Y103.11 E108.2420	Infill line end
G1 X107.13 Y103.51 E108.4718	Infill line start
G1 X112.87 Y103.51 E108.7015	Infill line end
G1 X107.36 Y103.91 E108.9128	Infill line start
G1 X112.64 Y103.91 E109.1241	Infill line end
G1 X107.59 Y104.31 E109.3169	Infill line start
G1 X112.41 Y104.31 E109.5096	Infill line end
G1 X107.82 Y104.71 E109.6840	Infill line start
G1 X112.18 Y104.71 E109.8583	Infill line end
G1 X108.05 Y105.11 E110.0141	Infill line start
G1 X111.95 Y105.11 E110.1700	Infill line end
G1 X108.28 Y105.51 E110.3073	Infill line start
G1 X111.72 Y105.51 E110.4447	Infill line end
G1 X108.51 Y105.91 E110.5636	Infill line start
G1 X111.49 Y105.91 E110.6825	Infill line end
G1 X108.74 Y106.31 E110.7829	Infill line start
G1 X111.26 Y106.31 E110.8833	Infill line end
G1 X108.98 Y106.71 E110.9653	Infill line start
G1 X111.02 Y106.71 E111.0472	Infill line end
G1 X109.21 Y107.11 E111.1107	Infill line start
G1 X110.79 Y107.11 E111.1741	Infill line end
G1 X109.44 Y107.51 E111.2191	Infill line start
G1 X110.56 Y107.51 E111.2641	Infill line end
G1 X109.67 Y107.91 E111.2906	Infill line start
G1 X110.33 Y107.91 E111.3172	Infill line end
	Layer 4
G1 Z0.80 F300	Move to layer height
G1 X100.30 Y91.60 F1500	Move to start of layer
G1 X119.70 Y91.60 E112.0932 F1500	Draw triangle side
G1 X110.00 Y108.40 E112.8692 F1500	Draw triangle side
G1 X100.30 Y91.60 E113.6452 F1500	Draw triangle side
G1 X100.30 Y91.60 E114.4212	Infill line start
G1 X119.70 Y91.60 E115.1972	Infill line end
G1 X100.53 Y92.00 E115.9547	Infill line start
G1 X119.47 Y92.00 E116.7122	Infill line end
G1 X100.76 Y92.40 E117.4513	Infill line start
G1 X119.24 Y92.40 E118.1903	Infill line end
G1 X100.99 Y92.80 E118.9109	Infill line start
G1 X119.01 Y92.80 E119.6315	Infill line end
G1 X101.22 Y93.20 E120.3336	Infill line start
G1 X118.78 Y93.20 E121.0357	Infill line end
G1 X101.45 Y93.60 E121.7193	Infill line start
G1 X118.55 Y93.60 E122.4029	Infill line end
G1 X101.69 Y94.00 E123.0680	Infill line start
G1 X118.31 Y94.00 E123.7332	Infill line end
G1 X101.92 Y94.40 E124.3799	Infill line start
G1 X118.08 Y94.40 E125.0265	Infill line end
G1 X102.15 Y94.80 E125.6547	Infill line start
G1 X117.85 Y94.80 E126.2829	Infill line end
G1 X102.38 Y95.20 E126.8927	Infill line start
G1 X117.62 Y95.20 E127.5024	Infill line end
G1 X102.61 Y95.60 E128.0936	Infill line start
G1 X117.39 Y95.60 E128.6849	Infill line end
G1 X102.84 Y96.00 E129.2577	Infill line start
G1 X117.16 Y96.00 E129.8304	Infill line end
G1 X103.07 Y96.40 E130.3847	Infill line start
G1 X116.93 Y96.40 E130.9390	Infill line end
G1 X103.30 Y96.80 E131.4748	Infill line start
G1 X116.70 Y96.80 E132.0107	Infill line end
G1 X103.53 Y97.20 E132.5280	Infill line start
G1 X116.47 Y97.20 E133.0454	Infill line end
G1 X103.76 Y97.60 E133.5442	Infill line start
G1 X116.24 Y97.60 E134.0431	Infill line end
G1 X104.00 Y98.00 E134.5235	Infill line start
G1 X116.00 Y98.00 E135.0039	Infill line end
G1 X104.23 Y98.40 E135.4658	Infill line start
G1 X115.77 Y98.40 E135.9277	Infill line end
G1 X104.46 Y98.80 E136.3712	Infill line start
G1 X115.54 Y98.80 E136.8146	Infill line end
G1 X104.69 Y99.20 E137.2396	Infill line start
G1 X115.31 Y99.20 E137.6646	Infill line end
G1 X104.92 Y99.60 E138.0711	Infill line start
G1 X115.08 Y99.60 E138.4776	Infill line end
G1 X105.15 Y100.00 E138.8656	Infill line start
G1 X114.85 Y100.00 E139.2536	Infill line end
G1 X105.38 Y100.40 E139.6232	Infill line start
G1 X114.62 Y100.40 E139.9927	Infill line end
G1 X105.61 Y100.80 E140.3438	Infill line start
G1 X114.39 Y100.80 E140.6948	Infill line end
G1 X105.84 Y101.20 E141.0274	Infill line start
G1 X114.16 Y101.20 E141.3600	Infill line end
G1 X106.07 Y101.60 E141.6741	Infill line start
G1 X113.93 Y101.60 E141.9883	Infill line end
G1 X106.30 Y102.00 E142.2839	Infill line start
G1 X113.70 Y102.00 E142.5796	Infill line end
G1 X106.54 Y102.40 E142.8567	Infill line start
G1 X113.46 Y102.40 E143.1339	Infill line end
G1 X106.77 Y102.80 E143.3926	Infill line start
G1 X113.23 Y102.80 E143.6513	Infill line end
G1 X107.00 Y103.20 E143.8915	Infill line start
G1 X113.00 Y103.20 E144.1317	Infill line end
G1 X107.23 Y103.60 E144.3535	Infill line start
G1 X112.77 Y103.60 E144.5752	Infill line end
G1 X107.46 Y104.00 E144.7785	Infill line start
G1 X112.54 Y104.00 E144.9817	Infill line end
G1 X107.69 Y104.40 E145.1665	Infill line start
G1 X112.31 Y104.40 E145.3513	Infill line end
G1 X107.92 Y104.80 E145.5177	Infill line start
G1 X112.08 Y104.80 E145.6840	Infill line end
G1 X108.15 Y105.20 E145.8318	Infill line start
G1 X111.85 Y105.20 E145.9797	Infill line end
G1 X108.38 Y105.60 E146.1090	Infill line start
G1 X111.62 Y105.60 E146.2384	Infill line end
G1 X108.61 Y106.00 E146.3493	Infill line start
G1 X111.39 Y106.00 E146.4602	Infill line end
G1 X108.84 Y106.40 E146.5526	Infill line start
G1 X111.16 Y106.40 E146.6450	Infill line end
G1 X109.08 Y106.80 E146.7190	Infill line start
G1 X110.92 Y106.80 E146.7929	Infill line end
G1 X109.31 Y107.20 E146.8484	Infill line start
G1 X110.69 Y107.20 E146.9038	Infill line end
G1 X109.54 Y107.60 E146.9408	Infill line start
G1 X110.46 Y107.60 E146.9778	Infill line end
G1 X109.77 Y108.00 E146.9963	Infill line start
G1 X110.23 Y108.00 E147.0148	Infill line end
	Layer 5
G1 Z1.00 F300	Move to layer height
G1 X100.40 Y91.69 F1500	Move to start of layer
G1 X119.60 Y91.69 E147.7828 F1500	Draw triangle side
G1 X110.00 Y108.31 E148.5508 F1500	Draw triangle side
G1 X100.40 Y91.69 E149.3188 F1500	Draw triangle side
G1 X100.40 Y91.69 E150.0868	Infill line start
G1 X119.60 Y91.69 E150.8548	Infill line end
G1 X100.63 Y92.09 E151.6044	Infill line start
G1 X119.37 Y92.09 E152.3539	Infill line end
G1 X100.86 Y92.49 E153.0849	Infill line start
G1 X119.14 Y92.49 E153.8160	Infill line end
G1 X101.09 Y92.89 E154.5286	Infill line start
G1 X118.91 Y92.89 E155.2411	Infill line end
G1 X101.32 Y93.29 E155.9352	Infill line start
G1 X118.68 Y93.29 E156.6293	Infill line end
G1 X101.55 Y93.69 E157.3050	Infill line start
G1 X118.45 Y93.69 E157.9806	Infill line end
G1 X101.79 Y94.09 E158.6377	Infill line start
G1 X118.21 Y94.09 E159.2949	Infill line end
G1 X102.02 Y94.49 E159.9336	Infill line start
G1 X117.98 Y94.49 E160.5722	Infill line end
G1 X102.25 Y94.89 E161.1924	Infill line start
G1 X117.75 Y94.89 E161.8126	Infill line end
G1 X102.48 Y95.29 E162.4144	Infill line start
G1 X117.52 Y95.29 E163.0161	Infill line end
G1 X102.71 Y95.69 E163.5993	Infill line start
G1 X117.29 Y95.69 E164.1826	Infill line end
G1 X102.94 Y96.09 E164.7473	Infill line start
G1 X117.06 Y96.09 E165.3121	Infill line end
G1 X103.17 Y96.49 E165.8584	Infill line start
G1 X116.83 Y96.49 E166.4047	Infill line end
G1 X103.40 Y96.89 E166.9325	Infill line start
G1 X116.60 Y96.89 E167.4604	Infill line end
G1 X103.63 Y97.29 E167.9697	Infill line start
G1 X116.37 Y97.29 E168.4791	Infill line end
G1 X103.86 Y97.69 E168.9699	Infill line start
G1 X116.14 Y97.69 E169.4608	Infill line end
G1 X104.10 Y98.09 E169.9332	Infill line start
G1 X115.90 Y98.09 E170.4056	Infill line end
G1 X104.33 Y98.49 E170.8595	Infill line start
G1 X115.67 Y98.49 E171.3134	Infill line end
G1 X104.56 Y98.89 E171.7489	Infill line start
G1 X115.44 Y98.89 E172.1843	Infill line end
G1 X104.79 Y99.29 E172.6013	Infill line start
G1 X115.21 Y99.29 E173.0183	Infill line end
G1 X105.02 Y99.69 E173.4168	Infill line start
G1 X114.98 Y99.69 E173.8153	Infill line end
G1 X105.25 Y100.09 E174.1953	Infill line start
G1 X114.75 Y100.09 E174.5753	Infill line end
G1 X105.48 Y100.49 E174.9368	Infill line start
G1 X114.52 Y100.49 E175.2984	Infill line end
G1 X105.71 Y100.89 E175.6415	Infill line start
G1 X114.29 Y100.89 E175.9845	Infill line end
G1 X105.94 Y101.29 E176.3091	Infill line start
G1 X114.06 Y101.29 E176.6337	Infill line end
G1 X106.17 Y101.69 E176.9398	Infill line start
G1 X113.83 Y101.69 E177.2460	Infill line end
G1 X106.40 Y102.09 E177.5336	Infill line start
G1 X113.60 Y102.09 E177.8212	Infill line end
G1 X106.64 Y102.49 E178.0904	Infill line start
G1 X113.36 Y102.49 E178.3596	Infill line end
G1 X106.87 Y102.89 E178.6103	Infill line start
G1 X113.13 Y102.89 E178.8610	Infill line end
G1 X107.10 Y103.29 E179.0932	Infill line start
G1 X112.90 Y103.29 E179.3254	Infill line end
G1 X107.33 Y103.69 E179.5392	Infill line start
G1 X112.67 Y103.69 E179.7529	Infill line end
G1 X107.56 Y104.09 E179.9482	Infill line start
G1 X112.44 Y104.09 E180.1434	Infill line end
G1 X107.79 Y104.49 E180.3202	Infill line start
G1 X112.21 Y104.49 E180.4970	Infill line end
G1 X108.02 Y104.89 E180.6553	Infill line start
G1 X111.98 Y104.89 E180.8137	Infill line end
G1 X108.25 Y105.29 E180.9535	Infill line start
G1 X111.75 Y105.29 E181.0933	Infill line end
G1 X108.48 Y105.69 E181.2147	Infill line start
G1 X111.52 Y105.69 E181.3361	Infill line end
G1 X108.71 Y106.09 E181.4390	Infill line start
G1 X111.29 Y106.09 E181.5419	Infill line end
G1 X108.94 Y106.49 E181.6263	Infill line start
G1 X111.06 Y106.49 E181.7107	Infill line end
G1 X109.18 Y106.89 E181.7766	Infill line start
G1 X110.82 Y106.89 E181.8426	Infill line end
G1 X109.41 Y107.29 E181.8901	Infill line start
G1 X110.59 Y107.29 E181.9375	Infill line end
G1 X109.64 Y107.69 E181.9665	Infill line start
G1 X110.36 Y107.69 E181.9955	Infill line end
	Layer 6
G1 Z1.20 F300	Move to layer height
G1 X100.50 Y91.77 F1500	Move to start of layer
G1 X119.50 Y91.77 E182.7555 F1500	Draw triangle side
G1 X110.00 Y108.23 E183.5155 F1500	Draw triangle side
G1 X100.50 Y91.77 E184.2755 F1500	Draw triangle side
G1 X100.50 Y91.77 E185.0355	Infill line start
G1 X119.50 Y91.77 E185.7955	Infill line end
G1 X100.73 Y92.17 E186.5370	Infill line start
G1 X119.27 Y92.17 E187.2786	Infill line end
G1 X100.96 Y92.57 E188.0016	Infill line start
G1 X119.04 Y92.57 E188.7247	Infill line end
G1 X101.19 Y92.97 E189.4292	Infill line start
G1 X118.81 Y92.97 E190.1338	Infill line end
G1 X101.42 Y93.37 E190.8199	Infill line start
G1 X118.58 Y93.37 E191.5060	Infill line end
G1 X101.65 Y93.77 E192.1736	Infill line start
G1 X118.35 Y93.77 E192.8412	Infill line end
G1 X101.89 Y94.17 E193.4904	Infill line start
G1 X118.11 Y94.17 E194.1395	Infill line end
G1 X102.12 Y94.57 E194.7702	Infill line start
G1 X117.88 Y94.57 E195.4009	Infill line end
G1 X102.35 Y94.97 E196.0131	Infill line start
G1 X117.65 Y94.97 E196.6253	Infill line end
G1 X102.58 Y95.37 E197.2190	Infill line start
G1 X117.42 Y95.37 E197.8127	Infill line end
G1 X102.81 Y95.77 E198.3880	Infill line start
G1 X117.19 Y95.77 E198.9632	Infill line end
G1 X103.04 Y96.17 E199.5200	Infill line start
G1 X116.96 Y96.17 E200.0768	Infill line end
G1 X103.27 Y96.57 E200.6151	Infill line start
G1 X116.73 Y96.57 E201.1534	Infill line end
G1 X103.50 Y96.97 E201.6732	Infill line start
G1 X116.50 Y96.97 E202.1930	Infill line end
G1 X103.73 Y97.37 E202.6944	Infill line start
G1 X116.27 Y97.37 E203.1957	Infill line end
G1 X103.96 Y97.77 E203.6786	Infill line start
G1 X116.04 Y97.77 E204.1615	Infill line end
G1 X104.20 Y98.17 E204.6259	Infill line start
G1 X115.80 Y98.17 E205.0902	Infill line end
G1 X104.43 Y98.57 E205.5362	Infill line start
G1 X115.57 Y98.57 E205.9821	Infill line end
G1 X104.66 Y98.97 E206.4095	Infill line start
G1 X115.34 Y98.97 E206.8370	Infill line end
G1 X104.89 Y99.37 E207.2460	Infill line start
G1 X115.11 Y99.37 E207.6549	Infill line end
G1 X105.12 Y99.77 E208.0454	Infill line start
G1 X114.88 Y99.77 E208.4359	Infill line end
G1 X105.35 Y100.17 E208.8079	Infill line start
G1 X114.65 Y100.17 E209.1800	Infill line end
G1 X105.58 Y100.57 E209.5335	Infill line start
G1 X114.42 Y100.57 E209.8870	Infill line end
G1 X105.81 Y100.97 E210.2221	Infill line start
G1 X114.19 Y100.97 E210.5572	Infill line end
G1 X106.04 Y101.37 E210.8738	Infill line start
G1 X113.96 Y101.37 E211.1904	Infill line end
G1 X106.27 Y101.77 E211.4885	Infill line start
G1 X113.73 Y101.77 E211.7866	Infill line end
G1 X106.50 Y102.17 E212.0663	Infill line start
G1 X113.50 Y102.17 E212.3459	Infill line end
G1 X106.74 Y102.57 E212.6071	Infill line start
G1 X113.26 Y102.57 E212.8682	Infill line end
G1 X106.97 Y102.97 E213.1109	Infill line start
G1 X113.03 Y102.97 E213.3536	Infill line end
G1 X107.20 Y103.37 E213.5779	Infill line start
G1 X112.80 Y103.37 E213.8021	Infill line end
G1 X107.43 Y103.77 E214.0078	Infill line start
G1 X112.57 Y103.77 E214.2136	Infill line end
G1 X107.66 Y104.17 E214.4008	Infill line start
G1 X112.34 Y104.17 E214.5881	Infill line end
G1 X107.89 Y104.57 E214.7569	Infill line start
G1 X112.11 Y104.57 E214.9257	Infill line end
G1 X108.12 Y104.97 E215.0760	Infill line start
G1 X111.88 Y104.97 E215.2263	Infill line end
G1 X108.35 Y105.37 E215.3582	Infill line start
G1 X111.65 Y105.37 E215.4900	Infill line end
G1 X108.58 Y105.77 E215.6034	Infill line start
G1 X111.42 Y105.77 E215.7167	Infill line end
G1 X108.81 Y106.17 E215.8116	Infill line start
G1 X111.19 Y106.17 E215.9065	Infill line end
G1 X109.04 Y106.57 E215.9829	Infill line start
G1 X110.96 Y106.57 E216.0594	Infill line end
G1 X109.28 Y106.97 E216.1173	Infill line start
G1 X110.72 Y106.97 E216.1752	Infill line end
G1 X109.51 Y107.37 E216.2147	Infill line start
G1 X110.49 Y107.37 E216.2542	Infill line end
G1 X109.74 Y107.77 E216.2752	Infill line start
G1 X110.26 Y107.77 E216.2962	Infill line end
	Layer 7
G1 Z1.40 F300	Move to layer height
G1 X100.60 Y91.86 F1500	Move to start of layer
G1 X119.40 Y91.86 E217.0482 F1500	Draw triangle side
G1 X110.00 Y108.14 E217.8002 F1500	Draw triangle side
G1 X100.60 Y91.86 E218.5522 F1500	Draw triangle side
G1 X100.60 Y91.86 E219.3042	Infill line start
G1 X119.40 Y91.86 E220.0562	Infill line end
G1 X100.83 Y92.26 E220.7897	Infill line start
G1 X119.17 Y92.26 E221.5232	Infill line end
G1 X101.06 Y92.66 E222.2383	Infill line start
G1 X118.94 Y92.66 E222.9533	Infill line end
G1 X101.29 Y93.06 E223.6499	Infill line start
G1 X118.71 Y93.06 E224.3465	Infill line end
G1 X101.52 Y93.46 E225.0246	Infill line start
G1 X118.48 Y93.46 E225.7027	Infill line end
G1 X101.75 Y93.86 E226.3623	Infill line start
G1 X118.25 Y93.86 E227.0219	Infill line end
G1 X101.99 Y94.26 E227.6631	Infill line start
G1 X118.01 Y94.26 E228.3042	Infill line end
G1 X102.22 Y94.66 E228.9269	Infill line start
G1 X117.78 Y94.66 E229.5495	Infill line end
G1 X102.45 Y95.06 E230.1537	Infill line start
G1 X117.55 Y95.06 E230.7579	Infill line end
G1 X102.68 Y95.46 E231.3437	Infill line start
G1 X117.32 Y95.46 E231.9294	Infill line end
G1 X102.91 Y95.86 E232.4966	Infill line start
G1 X117.09 Y95.86 E233.0639	Infill line end
G1 X103.14 Y96.26 E233.6127	Infill line start
G1 X116.86 Y96.26 E234.1614	Infill line end
G1 X103.37 Y96.66 E234.6917	Infill line start
G1 X116.63 Y96.66 E235.2220	Infill line end
G1 X103.60 Y97.06 E235.7339	Infill line start
G1 X116.40 Y97.06 E236.2457	Infill line end
G1 X103.83 Y97.46 E236.7390	Infill line start
G1 X116.17 Y97.46 E237.2324	Infill line end
G1 X104.06 Y97.86 E237.7072	Infill line start
G1 X115.94 Y97.86 E238.1821	Infill line end
G1 X104.30 Y98.26 E238.6385	Infill line start
G1 X115.70 Y98.26 E239.0949	Infill line end
G1 X104.53 Y98.66 E239.5328	Infill line start
G1 X115.47 Y98.66 E239.9707	Infill line end
G1 X104.76 Y99.06 E240.3902	Infill line start
G1 X115.24 Y99.06 E240.8096	Infill line end
G1 X104.99 Y99.46 E241.2106	Infill line start
G1 X115.01 Y99.46 E241.6116	Infill line end
G1 X105.22 Y99.86 E241.9941	Infill line start
G1 X114.78 Y99.86 E242.3766	Infill line end
G1 X105.45 Y100.26 E242.7406	Infill line start
G1 X114.55 Y100.26 E243.1046	Infill line end
G1 X105.68 Y100.66 E243.4502	Infill line start
G1 X114.32 Y100.66 E243.7957	Infill line end
G1 X105.91 Y101.06 E244.1228	Infill line start
G1 X114.09 Y101.06 E244.4498	Infill line end
G1 X106.14 Y101.46 E244.7584	Infill line start
G1 X113.86 Y101.46 E245.0670	Infill line end
G1 X106.37 Y101.86 E245.3572	Infill line start
G1 X113.63 Y101.86 E245.6473	Infill line end
G1 X106.60 Y102.26 E245.9189	Infill line start
G1 X113.40 Y102.26 E246.1906	Infill line end
G1 X106.84 Y102.66 E246.4437	Infill line start
G1 X113.16 Y102.66 E246.6969	Infill line end
G1 X107.07 Y103.06 E246.9316	Infill line start
G1 X112.93 Y103.06 E247.1663	Infill line end
G1 X107.30 Y103.46 E247.3825	Infill line start
G1 X112.70 Y103.46 E247.5987	Infill line end
G1 X107.53 Y103.86 E247.7965	Infill line start
G1 X112.47 Y103.86 E247.9942	Infill line end
G1 X107.76 Y104.26 E248.1735	Infill line start
G1 X112.24 Y104.26 E248.3528	Infill line end
G1 X107.99 Y104.66 E248.5135	Infill line start
G1 X112.01 Y104.66 E248.6743	Infill line end
G1 X108.22 Y105.06 E248.8167	Infill line start
G1 X111.78 Y105.06 E248.9590	Infill line end
G1 X108.45 Y105.46 E249.0828	Infill line start
G1 X111.55 Y105.46 E249.2067	Infill line end
G1 X108.68 Y105.86 E249.3120	Infill line start
G1 X111.32 Y105.86 E249.4174	Infill line end
G1 X108.91 Y106.26 E249.5043	Infill line start
G1 X111.09 Y106.26 E249.5912	Infill line end
G1 X109.14 Y106.66 E249.6596	Infill line start
G1 X110.86 Y106.66 E249.7280	Infill line end
G1 X109.38 Y107.06 E249.7780	Infill line start
G1 X110.62 Y107.06 E249.8279	Infill line end
G1 X109.61 Y107.46 E249.8594	Infill line start
G1 X110.39 Y107.46 E249.8908	Infill line end
	Layer 8
G1 Z1.60 F300	Move to layer height
G1 X100.70 Y91.95 F1500	Move to start of layer
G1 X119.30 Y91.95 E250.6348 F1500	Draw triangle side
G1 X110.00 Y108.05 E251.3788 F1500	Draw triangle side
G1 X100.70 Y91.95 E252.1228 F1500	Draw triangle side
G1 X100.70 Y91.95 E252.8668	Infill line start
G1 X119.30 Y91.95 E253.6108	Infill line end
G1 X100.93 Y92.35 E254.3364	Infill line start
G1 X119.07 Y92.35 E255.0619	Infill line end
G1 X101.16 Y92.75 E255.7689	Infill line start
G1 X118.84 Y92.75 E256.4760	Infill line end
G1 X101.39 Y93.15 E257.1646	Infill line start
G1 X118.61 Y93.15 E257.8531	Infill line end
G1 X101.62 Y93.55 E258.5232	Infill line start
G1 X118.38 Y93.55 E259.1933	Infill line end
G1 X101.85 Y93.95 E259.8450	Infill line start
G1 X118.15 Y93.95 E260.4966	Infill line end
G1 X102.09 Y94.35 E261.1297	Infill line start
G1 X117.91 Y94.35 E261.7629	Infill line end
G1 X102.32 Y94.75 E262.3776	Infill line start
G1 X117.68 Y94.75 E262.9922	Infill line end
G1 X102.55 Y95.15 E263.5884	Infill line start
G1 X117.45 Y95.15 E264.1846	Infill line end
G1 X102.78 Y95.55 E264.7623	Infill line start
G1 X117.22 Y95.55 E265.3401	Infill line end
G1 X103.01 Y95.95 E265.8993	Infill line start
G1 X116.99 Y95.95 E266.4586	Infill line end
G1 X103.24 Y96.35 E266.9993	Infill line start
G1 X116.76 Y96.35 E267.5401	Infill line end
G1 X103.47 Y96.75 E268.0624	Infill line start
G1 X116.53 Y96.75 E268.5847	Infill line end
G1 X103.70 Y97.15 E269.0885	Infill line start
G1 X116.30 Y97.15 E269.5923	Infill line end
G1 X103.93 Y97.55 E270.0777	Infill line start
G1 X116.07 Y97.55 E270.5630	Infill line end
G1 X104.16 Y97.95 E271.0299	Infill line start
G1 X115.84 Y97.95 E271.4968	Infill line end
G1 X104.40 Y98.35 E271.9452	Infill line start
G1 X115.60 Y98.35 E272.3936	Infill line end
G1 X104.63 Y98.75 E272.8235	Infill line start
G1 X115.37 Y98.75 E273.2534	Infill line end
G1 X104.86 Y99.15 E273.6649	Infill line start
G1 X115.14 Y99.15 E274.0763	Infill line end
G1 X105.09 Y99.55 E274.4693	Infill line start
G1 X114.91 Y99.55 E274.8623	Infill line end
G1 X105.32 Y99.95 E275.2368	Infill line start
G1 X114.68 Y99.95 E275.6112	Infill line end
G1 X105.55 Y100.35 E275.9673	Infill line start
G1 X114.45 Y100.35 E276.3233	Infill line end
G1 X105.78 Y100.75 E276.6608	Infill line start
G1 X114.22 Y100.75 E276.9984	Infill line end
G1 X106.01 Y101.15 E277.3175	Infill line start
G1 X113.99 Y101.15 E277.6365	Infill line end
G1 X106.24 Y101.55 E277.9371	Infill line start
G1 X113.76 Y101.55 E278.2377	Infill line end
G1 X106.47 Y101.95 E278.5198	Infill line start
G1 X113.53 Y101.95 E278.8020	Infill line end
G1 X106.70 Y102.35 E279.0656	Infill line start
G1 X113.30 Y102.35 E279.3292	Infill line end
G1 X106.94 Y102.75 E279.5744	Infill line start
G1 X113.06 Y102.75 E279.8196	Infill line end
G1 X107.17 Y103.15 E280.0463	Infill line start
G1 X112.83 Y103.15 E280.2730	Infill line end
G1 X107.40 Y103.55 E280.4812	Infill line start
G1 X112.60 Y103.55 E280.6894	Infill line end
G1 X107.63 Y103.95 E280.8791	Infill line start
G1 X112.37 Y103.95 E281.0689	Infill line end
G1 X107.86 Y104.35 E281.2402	Infill line start
G1 X112.14 Y104.35 E281.4114	Infill line end
G1 X108.09 Y104.75 E281.5642	Infill line start
G1 X111.91 Y104.75 E281.7170	Infill line end
G1 X108.32 Y105.15 E281.8513	Infill line start
G1 X111.68 Y105.15 E281.9857	Infill line end
G1 X108.55 Y105.55 E282.1015	Infill line start
G1 X111.45 Y105.55 E282.2173	Infill line end
G1 X108.78 Y105.95 E282.3147	Infill line start
G1 X111.22 Y105.95 E282.4121	Infill line end
G1 X109.01 Y106.35 E282.4910	Infill line start
G1 X110.99 Y106.35 E282.5699	Infill line end
G1 X109.24 Y106.75 E282.6303	Infill line start
G1 X110.76 Y106.75 E282.6907	Infill line end
G1 X109.48 Y107.15 E282.7326	Infill line start
G1 X110.52 Y107.15 E282.7746	Infill line end
G1 X109.71 Y107.55 E282.7980	Infill line start
G1 X110.29 Y107.55 E282.8215	Infill line end
	Layer 9
G1 Z1.80 F300	Move to layer height
G1 X100.80 Y92.03 F1500	Move to start of layer
G1 X119.20 Y92.03 E283.5575 F1500	Draw triangle side
G1 X110.00 Y107.97 E284.2935 F1500	Draw triangle side
G1 X100.80 Y92.03 E285.0295 F1500	Draw triangle side
G1 X100.80 Y92.03 E285.7655	Infill line start
G1 X119.20 Y92.03 E286.5015	Infill line end
G1 X101.03 Y92.43 E287.2190	Infill line start
G1 X118.97 Y92.43 E287.9366	Infill line end
G1 X101.26 Y92.83 E288.6356	Infill line start
G1 X118.74 Y92.83 E289.3347	Infill line end
G1 X101.49 Y93.23 E290.0152	Infill line start
G1 X118.51 Y93.23 E290.6958	Infill line end
G1 X101.72 Y93.63 E291.3579	Infill line start
G1 X118.28 Y93.63 E292.0200	Infill line end
G1 X101.95 Y94.03 E292.6636	Infill line start
G1 X118.05 Y94.03 E293.3073	Infill line end
G1 X102.19 Y94.43 E293.9324	Infill line start
G1 X117.81 Y94.43 E294.5576	Infill line end
G1 X102.42 Y94.83 E295.1642	Infill line start
G1 X117.58 Y94.83 E295.7709	Infill line end
G1 X102.65 Y95.23 E296.3591	Infill line start
G1 X117.35 Y95.23 E296.9473	Infill line end
G1 X102.88 Y95.63 E297.5170	Infill line start
G1 X117.12 Y95.63 E298.0867	Infill line end
G1 X103.11 Y96.03 E298.6380	Infill line start
G1 X116.89 Y96.03 E299.1892	Infill line end
G1 X103.34 Y96.43 E299.7220	Infill line start
G1 X116.66 Y96.43 E300.2548	Infill line end
G1 X103.57 Y96.83 E300.7691	Infill line start
G1 X116.43 Y96.83 E301.2834	Infill line end
G1 X103.80 Y97.23 E301.7792	Infill line start
G1 X116.20 Y97.23 E302.2750	Infill line end
G1 X104.03 Y97.63 E302.7524	Infill line start
G1 X115.97 Y97.63 E303.2297	Infill line end
G1 X104.26 Y98.03 E303.6886	Infill line start
G1 X115.74 Y98.03 E304.1475	Infill line end
G1 X104.50 Y98.43 E304.5879	Infill line start
G1 X115.50 Y98.43 E305.0283	Infill line end
G1 X104.73 Y98.83 E305.4502	Infill line start
G1 X115.27 Y98.83 E305.8721	Infill line end
G1 X104.96 Y99.23 E306.2755	Infill line start
G1 X115.04 Y99.23 E306.6790	Infill line end
G1 X105.19 Y99.63 E307.0640	Infill line start
G1 X114.81 Y99.63 E307.4489	Infill line end
G1 X105.42 Y100.03 E307.8154	Infill line start
G1 X114.58 Y100.03 E308.1819	Infill line end
G1 X105.65 Y100.43 E308.5299	Infill line start
G1 X114.35 Y100.43 E308.8780	Infill line end
G1 X105.88 Y100.83 E309.2075	Infill line start
G1 X114.12 Y100.83 E309.5371	Infill line end
G1 X106.11 Y101.23 E309.8481	Infill line start
G1 X113.89 Y101.23 E310.1592	Infill line end
G1 X106.34 Y101.63 E310.4518	Infill line start
G1 X113.66 Y101.63 E310.7444	Infill line end
G1 X106.57 Y102.03 E311.0185	Infill line start
G1 X113.43 Y102.03 E311.2926	Infill line end
G1 X106.80 Y102.43 E311.5483	Infill line start
G1 X113.20 Y102.43 E311.8039	Infill line end
G1 X107.04 Y102.83 E312.0411	Infill line start
G1 X112.96 Y102.83 E312.2783	Infill line end
G1 X107.27 Y103.23 E312.4969	Infill line start
G1 X112.73 Y103.23 E312.7156	Infill line end
G1 X107.50 Y103.63 E312.9159	Infill line start
G1 X112.50 Y103.63 E313.1161	Infill line end
G1 X107.73 Y104.03 E313.2978	Infill line start
G1 X112.27 Y104.03 E313.4796	Infill line end
G1 X107.96 Y104.43 E313.6428	Infill line start
G1 X112.04 Y104.43 E313.8061	Infill line end
G1 X108.19 Y104.83 E313.9509	Infill line start
G1 X111.81 Y104.83 E314.0957	Infill line end
G1 X108.42 Y105.23 E314.2220	Infill line start
G1 X111.58 Y105.23 E314.3483	Infill line end
G1 X108.65 Y105.63 E314.4562	Infill line start
G1 X111.35 Y105.63 E314.5640	Infill line end
G1 X108.88 Y106.03 E314.6534	Infill line start
G1 X111.12 Y106.03 E314.7427	Infill line end
G1 X109.11 Y106.43 E314.8136	Infill line start
G1 X110.89 Y106.43 E314.8845	Infill line end
G1 X109.34 Y106.83 E314.9369	Infill line start
G1 X110.66 Y106.83 E314.9894	Infill line end
G1 X109.58 Y107.23 E315.0233	Infill line start
G1 X110.42 Y107.23 E315.0573	Infill line end
	Layer 10
G1 Z2.00 F300	Move to layer height
G1 X100.90 Y92.12 F1500	Move to start of layer
G1 X119.10 Y92.12 E315.7853 F1500	Draw triangle side
G1 X110.00 Y107.88 E316.5133 F1500	Draw triangle side
G1 X100.90 Y92.12 E317.2413 F1500	Draw triangle side
G1 X100.90 Y92.12 E317.9693	Infill line start
G1 X119.10 Y92.12 E318.6973	Infill line end
G1 X101.13 Y92.52 E319.4068	Infill line start
G1 X118.87 Y92.52 E320.1163	Infill line end
G1 X101.36 Y92.92 E320.8074	Infill line start
G1 X118.64 Y92.92 E321.4984	Infill line end
G1 X101.59 Y93.32 E322.1710	Infill line start
G1 X118.41 Y93.32 E322.8435	Infill line end
G1 X101.82 Y93.72 E323.4976	Infill line start
G1 X118.18 Y93.72 E324.1517	Infill line end
G1 X102.05 Y94.12 E324.7874	Infill line start
G1 X117.95 Y94.12 E325.4230	Infill line end
G1 X102.29 Y94.52 E326.0401	Infill line start
G1 X117.71 Y94.52 E326.6573	Infill line end
G1 X102.52 Y94.92 E327.2560	Infill line start
G1 X117.48 Y94.92 E327.8546	Infill line end
G1 X102.75 Y95.32 E328.4348	Infill line start
G1 X117.25 Y95.32 E329.0150	Infill line end
G1 X102.98 Y95.72 E329.5768	Infill line start
G1 X117.02 Y95.72 E330.1385	Infill line end
G1 X103.21 Y96.12 E330.6817	Infill line start
G1 X116.79 Y96.12 E331.2250	Infill line end
G1 X103.44 Y96.52 E331.7498	Infill line start
G1 X116.56 Y96.52 E332.2745	Infill line end
G1 X103.67 Y96.92 E332.7808	Infill line start
G1 X116.33 Y96.92 E333.2871	Infill line end
G1 X103.90 Y97.32 E333.7749	Infill line start
G1 X116.10 Y97.32 E334.2628	Infill line end
G1 X104.13 Y97.72 E334.7321	Infill line start
G1 X115.87 Y97.72 E335.2015	Infill line end
G1 X104.36 Y98.12 E335.6523	Infill line start
G1 X115.64 Y98.12 E336.1032	Infill line end
G1 X104.60 Y98.52 E336.5356	Infill line start
G1 X115.40 Y98.52 E336.9680	Infill line end
G1 X104.83 Y98.92 E337.3819	Infill line start
G1 X115.17 Y98.92 E337.7958	Infill line end
G1 X105.06 Y99.32 E338.1913	Infill line start
G1 X114.94 Y99.32 E338.5867	Infill line end
G1 X105.29 Y99.72 E338.9637	Infill line start
G1 X114.71 Y99.72 E339.3407	Infill line end
G1 X105.52 Y100.12 E339.6992	Infill line start
G1 X114.48 Y100.12 E340.0577	Infill line end
G1 X105.75 Y100.52 E340.3977	Infill line start
G1 X114.25 Y100.52 E340.7377	Infill line end
G1 X105.98 Y100.92 E341.0593	Infill line start
G1 X114.02 Y100.92 E341.3808	Infill line end
G1 X106.21 Y101.32 E341.6839	Infill line start
G1 X113.79 Y101.32 E341.9869	Infill line end
G1 X106.44 Y101.72 E342.2715	Infill line start
G1 X113.56 Y101.72 E342.5561	Infill line end
G1 X106.67 Y102.12 E342.8222	Infill line start
G1 X113.33 Y102.12 E343.0884	Infill line end
G1 X106.90 Y102.52 E343.3360	Infill line start
G1 X113.10 Y102.52 E343.5837	Infill line end
G1 X107.14 Y102.92 E343.8128	Infill line start
G1 X112.86 Y102.92 E344.0420	Infill line end
G1 X107.37 Y103.32 E344.2527	Infill line start
G1 X112.63 Y103.32 E344.4634	Infill line end
G1 X107.60 Y103.72 E344.6556	Infill line start
G1 X112.40 Y103.72 E344.8478	Infill line end
G1 X107.83 Y104.12 E345.0216	Infill line start
G1 X112.17 Y104.12 E345.1953	Infill line end
G1 X108.06 Y104.52 E345.3506	Infill line start
G1 X111.94 Y104.52 E345.5058	Infill line end
G1 X108.29 Y104.92 E345.6426	Infill line start
G1 X111.71 Y104.92 E345.7794	Infill line end
G1 X108.52 Y105.32 E345.8977	Infill line start
G1 X111.48 Y105.32 E346.0161	Infill line end
G1 X108.75 Y105.72 E346.1159	Infill line start
G1 X111.25 Y105.72 E346.2158	Infill line end
G1 X108.98 Y106.12 E346.2971	Infill line start
G1 X111.02 Y106.12 E346.3785	Infill line end
G1 X109.21 Y106.52 E346.4414	Infill line start
G1 X110.79 Y106.52 E346.5043	Infill line end
G1 X109.44 Y106.92 E346.5487	Infill line start
G1 X110.56 Y106.92 E346.5931	Infill line end
G1 X109.68 Y107.32 E346.6191	Infill line start
G1 X110.32 Y107.32 E346.6450	Infill line end
	Layer 11
G1 Z2.20 F300	Move to layer height
G1 X101.00 Y92.21 F1500	Move to start of layer
G1 X119.00 Y92.21 E347.3650 F1500	Draw triangle side
G1 X110.00 Y107.79 E348.0850 F1500	Draw triangle side
G1 X101.00 Y92.21 E348.8050 F1500	Draw triangle side
G1 X101.00 Y92.21 E349.5250	Infill line start
G1 X119.00 Y92.21 E350.2450	Infill line end
G1 X101.23 Y92.61 E350.9465	Infill line start
G1 X118.77 Y92.61 E351.6480	Infill line end
G1 X101.46 Y93.01 E352.3311	Infill line start
G1 X118.54 Y93.01 E353.0141	Infill line end
G1 X101.69 Y93.41 E353.6787	Infill line start
G1 X118.31 Y93.41 E354.3433	Infill line end
G1 X101.92 Y93.81 E354.9894	Infill line start
G1 X118.08 Y93.81 E355.6355	Infill line end
G1 X102.15 Y94.21 E356.2631	Infill line start
G1 X117.85 Y94.21 E356.8907	Infill line end
G1 X102.39 Y94.61 E357.4999	Infill line start
G1 X117.61 Y94.61 E358.1090	Infill line end
G1 X102.62 Y95.01 E358.6997	Infill line start
G1 X117.38 Y95.01 E359.2904	Infill line end
G1 X102.85 Y95.41 E359.8626	Infill line start
G1 X117.15 Y95.41 E360.4348	Infill line end
G1 X103.08 Y95.81 E360.9885	Infill line start
G1 X116.92 Y95.81 E361.5422	Infill line end
G1 X103.31 Y96.21 E362.0775	Infill line start
G1 X116.69 Y96.21 E362.6127	Infill line end
G1 X103.54 Y96.61 E363.1295	Infill line start
G1 X116.46 Y96.61 E363.6463	Infill line end
G1 X103.77 Y97.01 E364.1446	Infill line start
G1 X116.23 Y97.01 E364.6429	Infill line end
G1 X104.00 Y97.41 E365.1227	Infill line start
G1 X116.00 Y97.41 E365.6025	Infill line end
G1 X104.23 Y97.81 E366.0639	Infill line start
G1 X115.77 Y97.81 E366.5252	Infill line end
G1 X104.46 Y98.21 E366.9681	Infill line start
G1 X115.54 Y98.21 E367.4109	Infill line end
G1 X104.70 Y98.61 E367.8353	Infill line start
G1 X115.30 Y98.61 E368.2597	Infill line end
G1 X104.93 Y99.01 E368.6657	Infill line start
G1 X115.07 Y99.01 E369.0716	Infill line end
G1 X105.16 Y99.41 E369.4590	Infill line start
G1 X114.84 Y99.41 E369.8465	Infill line end
G1 X105.39 Y99.81 E370.2154	Infill line start
G1 X114.61 Y99.81 E370.5844	Infill line end
G1 X105.62 Y100.21 E370.9349	Infill line start
G1 X114.38 Y100.21 E371.2854	Infill line end
G1 X105.85 Y100.61 E371.6174	Infill line start
G1 X114.15 Y100.61 E371.9494	Infill line end
G1 X106.08 Y101.01 E372.2630	Infill line start
G1 X113.92 Y101.01 E372.5765	Infill line end
G1 X106.31 Y101.41 E372.8716	Infill line start
G1 X113.69 Y101.41 E373.1667	Infill line end
G1 X106.54 Y101.81 E373.4433	Infill line start
G1 X113.46 Y101.81 E373.7199	Infill line end
G1 X106.77 Y102.21 E373.9780	Infill line start
G1 X113.23 Y102.21 E374.2361	Infill line end
G1 X107.00 Y102.61 E374.4758	Infill line start
G1 X113.00 Y102.61 E374.7154	Infill line end
G1 X107.24 Y103.01 E374.9366	Infill line start
G1 X112.76 Y103.01 E375.1577	Infill line end
G1 X107.47 Y103.41 E375.3604	Infill line start
G1 X112.53 Y103.41 E375.5631	Infill line end
G1 X107.70 Y103.81 E375.7473	Infill line start
G1 X112.30 Y103.81 E375.9316	Infill line end
G1 X107.93 Y104.21 E376.0973	Infill line start
G1 X112.07 Y104.21 E376.2630	Infill line end
G1 X108.16 Y104.61 E376.4103	Infill line start
G1 X111.84 Y104.61 E376.5576	Infill line end
G1 X108.39 Y105.01 E376.6864	Infill line start
G1 X111.61 Y105.01 E376.8152	Infill line end
G1 X108.62 Y105.41 E376.9255	Infill line start
G1 X111.38 Y105.41 E377.0358	Infill line end
G1 X108.85 Y105.81 E377.1277	Infill line start
G1 X111.15 Y105.81 E377.2195	Infill line end
G1 X109.08 Y106.21 E377.2929	Infill line start
G1 X110.92 Y106.21 E377.3662	Infill line end
G1 X109.31 Y106.61 E377.4211	Infill line start
G1 X110.69 Y106.61 E377.4760	Infill line end
G1 X109.54 Y107.01 E377.5124	Infill line start
G1 X110.46 Y107.01 E377.5488	Infill line end
	Layer 12
G1 Z2.40 F300	Move to layer height
G1 X101.10 Y92.29 F1500	Move to start of layer
G1 X118.90 Y92.29 E378.2608 F1500	Draw triangle side
G1 X110.00 Y107.71 E378.9728 F1500	Draw triangle side
G1 X101.10 Y92.29 E379.6848 F1500	Draw triangle side
G1 X101.10 Y92.29 E380.3968	Infill line start
G1 X118.90 Y92.29 E381.1088	Infill line end
G1 X101.33 Y92.69 E381.8024	Infill line start
G1 X118.67 Y92.69 E382.4959	Infill line end
G1 X101.56 Y93.09 E383.1709	Infill line start
G1 X118.44 Y93.09 E383.8460	Infill line end
G1 X101.79 Y93.49 E384.5026	Infill line start
G1 X118.21 Y93.49 E385.1591	Infill line end
G1 X102.02 Y93.89 E385.7972	Infill line start
G1 X117.98 Y93.89 E386.4353	Infill line end
G1 X102.25 Y94.29 E387.0550	Infill line start
G1 X117.75 Y94.29 E387.6746	Infill line end
G1 X102.49 Y94.69 E388.2757	Infill line start
G1 X117.51 Y94.69 E388.8769	Infill line end
G1 X102.72 Y95.09 E389.4596	Infill line start
G1 X117.28 Y95.09 E390.0422	Infill line end
G1 X102.95 Y95.49 E390.6064	Infill line start
G1 X117.05 Y95.49 E391.1706	Infill line end
G1 X103.18 Y95.89 E391.7164	Infill line start
G1 X116.82 Y95.89 E392.2621	Infill line end
G1 X103.41 Y96.29 E392.7893	Infill line start
G1 X116.59 Y96.29 E393.3166	Infill line end
G1 X103.64 Y96.69 E393.8253	Infill line start
G1 X116.36 Y96.69 E394.3341	Infill line end
G1 X103.87 Y97.09 E394.8244	Infill line start
G1 X116.13 Y97.09 E395.3147	Infill line end
G1 X104.10 Y97.49 E395.7865	Infill line start
G1 X115.90 Y97.49 E396.2584	Infill line end
G1 X104.33 Y97.89 E396.7117	Infill line start
G1 X115.67 Y97.89 E397.1651	Infill line end
G1 X104.56 Y98.29 E397.5999	Infill line start
G1 X115.44 Y98.29 E398.0348	Infill line end
G1 X104.80 Y98.69 E398.4512	Infill line start
G1 X115.20 Y98.69 E398.8676	Infill line end
G1 X105.03 Y99.09 E399.2655	Infill line start
G1 X114.97 Y99.09 E399.6634	Infill line end
G1 X105.26 Y99.49 E400.0429	Infill line start
G1 X114.74 Y99.49 E400.4223	Infill line end
G1 X105.49 Y99.89 E400.7833	Infill line start
G1 X114.51 Y99.89 E401.1443	Infill line end
G1 X105.72 Y100.29 E401.4868	Infill line start
G1 X114.28 Y100.29 E401.8293	Infill line end
G1 X105.95 Y100.69 E402.1533	Infill line start
G1 X114.05 Y100.69 E402.4773	Infill line end
G1 X106.18 Y101.09 E402.7828	Infill line start
G1 X113.82 Y101.09 E403.0884	Infill line end
G1 X106.41 Y101.49 E403.3755	Infill line start
G1 X113.59 Y101.49 E403.6625	Infill line end
G1 X106.64 Y101.89 E403.9311	Infill line start
G1 X113.36 Y101.89 E404.1997	Infill line end
G1 X106.87 Y102.29 E404.4498	Infill line start
G1 X113.13 Y102.29 E404.7000	Infill line end
G1 X107.10 Y102.69 E404.9316	Infill line start
G1 X112.90 Y102.69 E405.1633	Infill line end
G1 X107.34 Y103.09 E405.3764	Infill line start
G1 X112.66 Y103.09 E405.5896	Infill line end
G1 X107.57 Y103.49 E405.7843	Infill line start
G1 X112.43 Y103.49 E405.9790	Infill line end
G1 X107.80 Y103.89 E406.1552	Infill line start
G1 X112.20 Y103.89 E406.3314	Infill line end
G1 X108.03 Y104.29 E406.4892	Infill line start
G1 X111.97 Y104.29 E406.6469	Infill line end
G1 X108.26 Y104.69 E406.7862	Infill line start
G1 X111.74 Y104.69 E406.9254	Infill line end
G1 X108.49 Y105.09 E407.0462	Infill line start
G1 X111.51 Y105.09 E407.1670	Infill line end
G1 X108.72 Y105.49 E407.2693	Infill line start
G1 X111.28 Y105.49 E407.3717	Infill line end
G1 X108.95 Y105.89 E407.4555	Infill line start
G1 X111.05 Y105.89 E407.5394	Infill line end
G1 X109.18 Y106.29 E407.6047	Infill line start
G1 X110.82 Y106.29 E407.6701	Infill line end
G1 X109.41 Y106.69 E407.7170	Infill line start
G1 X110.59 Y106.69 E407.7639	Infill line end
G1 X109.64 Y107.09 E407.7923	Infill line start
G1 X110.36 Y107.09 E407.8207	Infill line end
	Layer 13
G1 Z2.60 F300	Move to layer height
G1 X101.20 Y92.38 F1500	Move to start of layer
G1 X118.80 Y92.38 E408.5247 F1500	Draw triangle side
G1 X110.00 Y107.62 E409.2287 F1500	Draw triangle side
G1 X101.20 Y92.38 E409.9327 F1500	Draw triangle side
G1 X101.20 Y92.38 E410.6367	Infill line start
G1 X118.80 Y92.38 E411.3407	Infill line end
G1 X101.43 Y92.78 E412.0262	Infill line start
G1 X118.57 Y92.78 E412.7118	Infill line end
G1 X101.66 Y93.18 E413.3788	Infill line start
G1 X118.34 Y93.18 E414.0459	Infill line end
G1 X101.89 Y93.58 E414.6944	Infill line start
G1 X118.11 Y93.58 E415.3430	Infill line end
G1 X102.12 Y93.98 E415.9731	Infill line start
G1 X117.88 Y93.98 E416.6032	Infill line end
G1 X102.35 Y94.38 E417.2148	Infill line start
G1 X117.65 Y94.38 E417.8264	Infill line end
G1 X102.59 Y94.78 E418.4196	Infill line start
G1 X117.41 Y94.78 E419.0127	Infill line end
G1 X102.82 Y95.18 E419.5874	Infill line start
G1 X117.18 Y95.18 E420.1621	Infill line end
G1 X103.05 Y95.58 E420.7183	Infill line start
G1 X116.95 Y95.58 E421.2745	Infill line end
G1 X103.28 Y95.98 E421.8122	Infill line start
G1 X116.72 Y95.98 E422.3499	Infill line end
G1 X103.51 Y96.38 E422.8692	Infill line start
G1 X116.49 Y96.38 E423.3884	Infill line end
G1 X103.74 Y96.78 E423.8892	Infill line start
G1 X116.26 Y96.78 E424.3900	Infill line end
G1 X103.97 Y97.18 E424.8723	Infill line start
G1 X116.03 Y97.18 E425.3546	Infill line end
G1 X104.20 Y97.58 E425.8184	Infill line start
G1 X115.80 Y97.58 E426.2822	Infill line end
G1 X104.43 Y97.98 E426.7276	Infill line start
G1 X115.57 Y97.98 E427.1729	Infill line end
G1 X104.66 Y98.38 E427.5998	Infill line start
G1 X115.34 Y98.38 E428.0267	Infill line end
G1 X104.90 Y98.78 E428.4351	Infill line start
G1 X115.10 Y98.78 E428.8434	Infill line end
G1 X105.13 Y99.18 E429.2334	Infill line start
G1 X114.87 Y99.18 E429.6233	Infill line end
G1 X105.36 Y99.58 E429.9947	Infill line start
G1 X114.64 Y99.58 E430.3662	Infill line end
G1 X105.59 Y99.98 E430.7192	Infill line start
G1 X114.41 Y99.98 E431.0721	Infill line end
G1 X105.82 Y100.38 E431.4066	Infill line start
G1 X114.18 Y100.38 E431.7411	Infill line end
G1 X106.05 Y100.78 E432.0571	Infill line start
G1 X113.95 Y100.78 E432.3732	Infill line end
G1 X106.28 Y101.18 E432.6707	Infill line start
G1 X113.72 Y101.18 E432.9682	Infill line end
G1 X106.51 Y101.58 E433.2473	Infill line start
G1 X113.49 Y101.58 E433.5264	Infill line end
G1 X106.74 Y101.98 E433.7870	Infill line start
G1 X113.26 Y101.98 E434.0476	Infill line end
G1 X106.97 Y102.38 E434.2897	Infill line start
G1 X113.03 Y102.38 E434.5318	Infill line end
G1 X107.20 Y102.78 E434.7555	Infill line start
G1 X112.80 Y102.78 E434.9791	Infill line end
G1 X107.44 Y103.18 E435.1843	Infill line start
G1 X112.56 Y103.18 E435.3894	Infill line end
G1 X107.67 Y103.58 E435.5761	Infill line start
G1 X112.33 Y103.58 E435.7628	Infill line end
G1 X107.90 Y103.98 E435.9311	Infill line start
G1 X112.10 Y103.98 E436.0993	Infill line end
G1 X108.13 Y104.38 E436.2490	Infill line start
G1 X111.87 Y104.38 E436.3988	Infill line end
G1 X108.36 Y104.78 E436.5300	Infill line start
G1 X111.64 Y104.78 E436.6613	Infill line end
G1 X108.59 Y105.18 E436.7741	Infill line start
G1 X111.41 Y105.18 E436.8869	Infill line end
G1 X108.82 Y105.58 E436.9812	Infill line start
G1 X111.18 Y105.58 E437.0755	Infill line end
G1 X109.05 Y105.98 E437.1514	Infill line start
G1 X110.95 Y105.98 E437.2272	Infill line end
G1 X109.28 Y106.38 E437.2846	Infill line start
G1 X110.72 Y106.38 E437.3419	Infill line end
G1 X109.51 Y106.78 E437.3808	Infill line start
G1 X110.49 Y106.78 E437.4197	Infill line end
G1 X109.74 Y107.18 E437.4401	Infill line start
G1 X110.26 Y107.18 E437.4606	Infill line end
	Layer 14
G1 Z2.80 F300	Move to layer height
G1 X101.30 Y92.47 F1500	Move to start of layer
G1 X118.70 Y92.47 E438.1566 F1500	Draw triangle side
G1 X110.00 Y107.53 E438.8526 F1500	Draw triangle side
G1 X101.30 Y92.47 E439.5486 F1500	Draw triangle side
G1 X101.30 Y92.47 E440.2446	Infill line start
G1 X118.70 Y92.47 E440.9406	Infill line end
G1 X101.53 Y92.87 E441.6181	Infill line start
G1 X118.47 Y92.87 E442.2956	Infill line end
G1 X101.76 Y93.27 E442.9547	Infill line start
G1 X118.24 Y93.27 E443.6137	Infill line end
G1 X101.99 Y93.67 E444.2543	Infill line start
G1 X118.01 Y93.67 E444.8949	Infill line end
G1 X102.22 Y94.07 E445.5170	Infill line start
G1 X117.78 Y94.07 E446.1391	Infill line end
G1 X102.45 Y94.47 E446.7427	Infill line start
G1 X117.55 Y94.47 E447.3463	Infill line end
G1 X102.69 Y94.87 E447.9315	Infill line start
G1 X117.31 Y94.87 E448.5166	Infill line end
G1 X102.92 Y95.27 E449.0833	Infill line start
G1 X117.08 Y95.27 E449.6500	Infill line end
G1 X103.15 Y95.67 E450.1981	Infill line start
G1 X116.85 Y95.67 E450.7463	Infill line end
G1 X103.38 Y96.07 E451.2761	Infill line start
G1 X116.62 Y96.07 E451.8058	Infill line end
G1 X103.61 Y96.47 E452.3170	Infill line start
G1 X116.39 Y96.47 E452.8283	Infill line end
G1 X103.84 Y96.87 E453.3211	Infill line start
G1 X116.16 Y96.87 E453.8138	Infill line end
G1 X104.07 Y97.27 E454.2881	Infill line start
G1 X115.93 Y97.27 E454.7624	Infill line end
G1 X104.30 Y97.67 E455.2183	Infill line start
G1 X115.70 Y97.67 E455.6741	Infill line end
G1 X104.53 Y98.07 E456.1114	Infill line start
G1 X115.47 Y98.07 E456.5488	Infill line end
G1 X104.76 Y98.47 E456.9676	Infill line start
G1 X115.24 Y98.47 E457.3865	Infill line end
G1 X105.00 Y98.87 E457.7869	Infill line start
G1 X115.00 Y98.87 E458.1873	Infill line end
G1 X105.23 Y99.27 E458.5692	Infill line start
G1 X114.77 Y99.27 E458.9511	Infill line end
G1 X105.46 Y99.67 E459.3146	Infill line start
G1 X114.54 Y99.67 E459.6780	Infill line end
G1 X105.69 Y100.07 E460.0230	Infill line start
G1 X114.31 Y100.07 E460.3680	Infill line end
G1 X105.92 Y100.47 E460.6945	Infill line start
G1 X114.08 Y100.47 E461.0210	Infill line end
G1 X106.15 Y100.87 E461.3290	Infill line start
G1 X113.85 Y100.87 E461.6370	Infill line end
G1 X106.38 Y101.27 E461.9266	Infill line start
G1 X113.62 Y101.27 E462.2161	Infill line end
G1 X106.61 Y101.67 E462.4872	Infill line start
G1 X113.39 Y101.67 E462.7582	Infill line end
G1 X106.84 Y102.07 E463.0108	Infill line start
G1 X113.16 Y102.07 E463.2634	Infill line end
G1 X107.07 Y102.47 E463.4976	Infill line start
G1 X112.93 Y102.47 E463.7317	Infill line end
G1 X107.30 Y102.87 E463.9473	Infill line start
G1 X112.70 Y102.87 E464.1630	Infill line end
G1 X107.54 Y103.27 E464.3601	Infill line start
G1 X112.46 Y103.27 E464.5573	Infill line end
G1 X107.77 Y103.67 E464.7360	Infill line start
G1 X112.23 Y103.67 E464.9147	Infill line end
G1 X108.00 Y104.07 E465.0749	Infill line start
G1 X112.00 Y104.07 E465.2351	Infill line end
G1 X108.23 Y104.47 E465.3769	Infill line start
G1 X111.77 Y104.47 E465.5186	Infill line end
G1 X108.46 Y104.87 E465.6419	Infill line start
G1 X111.54 Y104.87 E465.7652	Infill line end
G1 X108.69 Y105.27 E465.8699	Infill line start
G1 X111.31 Y105.27 E465.9747	Infill line end
G1 X108.92 Y105.67 E466.0611	Infill line start
G1 X111.08 Y105.67 E466.1474	Infill line end
G1 X109.15 Y106.07 E466.2152	Infill line start
G1 X110.85 Y106.07 E466.2831	Infill line end
G1 X109.38 Y106.47 E466.3324	Infill line start
G1 X110.62 Y106.47 E466.3818	Infill line end
G1 X109.61 Y106.87 E466.4127	Infill line start
G1 X110.39 Y106.87 E466.4436	Infill line end
	Layer 15
G1 Z3.00 F300	Move to layer height
G1 X101.40 Y92.55 F1500	Move to start of layer
G1 X118.60 Y92.55 E467.1316 F1500	Draw triangle side
G1 X110.00 Y107.45 E467.8196 F1500	Draw triangle side
G1 X101.40 Y92.55 E468.5076 F1500	Draw triangle side
G1 X101.40 Y92.55 E469.1956	Infill line start
G1 X118.60 Y92.55 E469.8836	Infill line end
G1 X101.63 Y92.95 E470.5531	Infill line start
G1 X118.37 Y92.95 E471.2226	Infill line end
G1 X101.86 Y93.35 E471.8737	Infill line start
G1 X118.14 Y93.35 E472.5247	Infill line end
G1 X102.09 Y93.75 E473.1573	Infill line start
G1 X117.91 Y93.75 E473.7899	Infill line end
G1 X102.32 Y94.15 E474.4040	Infill line start
G1 X117.68 Y94.15 E475.0181	Infill line end
G1 X102.55 Y94.55 E475.6137	Infill line start
G1 X117.45 Y94.55 E476.2093	Infill line end
G1 X102.79 Y94.95 E476.7865	Infill line start
G1 X117.21 Y94.95 E477.3636	Infill line end
G1 X103.02 Y95.35 E477.9223	Infill line start
G1 X116.98 Y95.35 E478.4810	Infill line end
G1 X103.25 Y95.75 E479.0212	Infill line start
G1 X116.75 Y95.75 E479.5614	Infill line end
G1 X103.48 Y96.15 E480.0831	Infill line start
G1 X116.52 Y96.15 E480.6048	Infill line end
G1 X103.71 Y96.55 E481.1081	Infill line start
G1 X116.29 Y96.55 E481.6113	Infill line end
G1 X103.94 Y96.95 E482.0961	Infill line start
G1 X116.06 Y96.95 E482.5809	Infill line end
G1 X104.17 Y97.35 E483.0472	Infill line start
G1 X115.83 Y97.35 E483.5135	Infill line end
G1 X104.40 Y97.75 E483.9613	Infill line start
G1 X115.60 Y97.75 E484.4091	Infill line end
G1 X104.63 Y98.15 E484.8384	Infill line start
G1 X115.37 Y98.15 E485.2678	Infill line end
G1 X104.86 Y98.55 E485.6787	Infill line start
G1 X115.14 Y98.55 E486.0895	Infill line end
G1 X105.10 Y98.95 E486.4819	Infill line start
G1 X114.90 Y98.95 E486.8743	Infill line end
G1 X105.33 Y99.35 E487.2482	Infill line start
G1 X114.67 Y99.35 E487.6222	Infill line end
G1 X105.56 Y99.75 E487.9776	Infill line start
G1 X114.44 Y99.75 E488.3331	Infill line end
G1 X105.79 Y100.15 E488.6700	Infill line start
G1 X114.21 Y100.15 E489.0070	Infill line end
G1 X106.02 Y100.55 E489.3255	Infill line start
G1 X113.98 Y100.55 E489.6440	Infill line end
G1 X106.25 Y100.95 E489.9440	Infill line start
G1 X113.75 Y100.95 E490.2440	Infill line end
G1 X106.48 Y101.35 E490.5256	Infill line start
G1 X113.52 Y101.35 E490.8071	Infill line end
G1 X106.71 Y101.75 E491.0702	Infill line start
G1 X113.29 Y101.75 E491.3333	Infill line end
G1 X106.94 Y102.15 E491.5779	Infill line start
G1 X113.06 Y102.15 E491.8225	Infill line end
G1 X107.17 Y102.55 E492.0486	Infill line start
G1 X112.83 Y102.55 E492.2747	Infill line end
G1 X107.40 Y102.95 E492.4823	Infill line start
G1 X112.60 Y102.95 E492.6900	Infill line end
G1 X107.64 Y103.35 E492.8792	Infill line start
G1 X112.36 Y103.35 E493.0683	Infill line end
G1 X107.87 Y103.75 E493.2390	Infill line start
G1 X112.13 Y103.75 E493.4097	Infill line end
G1 X108.10 Y104.15 E493.5619	Infill line start
G1 X111.90 Y104.15 E493.7142	Infill line end
G1 X108.33 Y104.55 E493.8479	Infill line start
G1 X111.67 Y104.55 E493.9816	Infill line end
G1 X108.56 Y104.95 E494.0969	Infill line start
G1 X111.44 Y104.95 E494.2122	Infill line end
G1 X108.79 Y105.35 E494.3090	Infill line start
G1 X111.21 Y105.35 E494.4058	Infill line end
G1 X109.02 Y105.75 E494.4841	Infill line start
G1 X110.98 Y105.75 E494.5624	Infill line end
G1 X109.25 Y106.15 E494.6222	Infill line start
G1 X110.75 Y106.15 E494.6821	Infill line end
G1 X109.48 Y106.55 E494.7235	Infill line start
G1 X110.52 Y106.55 E494.7648	Infill line end
G1 X109.71 Y106.95 E494.7877	Infill line start
G1 X110.29 Y106.95 E494.8106	Infill line end
	Layer 16
G1 Z3.20 F300	Move to layer height
G1 X101.50 Y92.64 F1500	Move to start of layer
G1 X118.50 Y92.64 E495.4906 F1500	Draw triangle side
G1 X110.00 Y107.36 E496.1706 F1500	Draw triangle side
G1 X101.50 Y92.64 E496.8506 F1500	Draw triangle side
G1 X101.50 Y92.64 E497.5306	Infill line start
G1 X118.50 Y92.64 E498.2106	Infill line end
G1 X101.73 Y93.04 E498.8721	Infill line start
G1 X118.27 Y93.04 E499.5337	Infill line end
G1 X101.96 Y93.44 E500.1767	Infill line start
G1 X118.04 Y93.44 E500.8198	Infill line end
G1 X102.19 Y93.84 E501.4443	Infill line start
G1 X117.81 Y93.84 E502.0689	Infill line end
G1 X102.42 Y94.24 E502.6750	Infill line start
G1 X117.58 Y94.24 E503.2811	Infill line end
G1 X102.65 Y94.64 E503.8687	Infill line start
G1 X117.35 Y94.64 E504.4564	Infill line end
G1 X102.89 Y95.04 E505.0255	Infill line start
G1 X117.11 Y95.04 E505.5946	Infill line end
G1 X103.12 Y95.44 E506.1453	Infill line start
G1 X116.88 Y95.44 E506.6960	Infill line end
G1 X103.35 Y95.84 E507.2282	Infill line start
G1 X116.65 Y95.84 E507.7604	Infill line end
G1 X103.58 Y96.24 E508.2741	Infill line start
G1 X116.42 Y96.24 E508.7878	Infill line end
G1 X103.81 Y96.64 E509.2831	Infill line start
G1 X116.19 Y96.64 E509.7783	Infill line end
G1 X104.04 Y97.04 E510.2551	Infill line start
G1 X115.96 Y97.04 E510.7319	Infill line end
G1 X104.27 Y97.44 E511.1902	Infill line start
G1 X115.73 Y97.44 E511.6485	Infill line end
G1 X104.50 Y97.84 E512.0883	Infill line start
G1 X115.50 Y97.84 E512.5281	Infill line end
G1 X104.73 Y98.24 E512.9495	Infill line start
G1 X115.27 Y98.24 E513.3708	Infill line end
G1 X104.96 Y98.64 E513.7737	Infill line start
G1 X115.04 Y98.64 E514.1766	Infill line end
G1 X105.20 Y99.04 E514.5610	Infill line start
G1 X114.80 Y99.04 E514.9453	Infill line end
G1 X105.43 Y99.44 E515.3113	Infill line start
G1 X114.57 Y99.44 E515.6772	Infill line end
G1 X105.66 Y99.84 E516.0246	Infill line start
G1 X114.34 Y99.84 E516.3721	Infill line end
G1 X105.89 Y100.24 E516.7011	Infill line start
G1 X114.11 Y100.24 E517.0300	Infill line end
G1 X106.12 Y100.64 E517.3405	Infill line start
G1 X113.88 Y100.64 E517.6510	Infill line end
G1 X106.35 Y101.04 E517.9430	Infill line start
G1 X113.65 Y101.04 E518.2351	Infill line end
G1 X106.58 Y101.44 E518.5086	Infill line start
G1 X113.42 Y101.44 E518.7822	Infill line end
G1 X106.81 Y101.84 E519.0372	Infill line start
G1 X113.19 Y101.84 E519.2923	Infill line end
G1 X107.04 Y102.24 E519.5289	Infill line start
G1 X112.96 Y102.24 E519.7655	Infill line end
G1 X107.27 Y102.64 E519.9836	Infill line start
G1 X112.73 Y102.64 E520.2017	Infill line end
G1 X107.50 Y103.04 E520.4014	Infill line start
G1 X112.50 Y103.04 E520.6010	Infill line end
G1 X107.74 Y103.44 E520.7822	Infill line start
G1 X112.26 Y103.44 E520.9633	Infill line end
G1 X107.97 Y103.84 E521.1260	Infill line start
G1 X112.03 Y103.84 E521.2887	Infill line end
G1 X108.20 Y104.24 E521.4330	Infill line start
G1 X111.80 Y104.24 E521.5772	Infill line end
G1 X108.43 Y104.64 E521.7029	Infill line start
G1 X111.57 Y104.64 E521.8287	Infill line end
G1 X108.66 Y105.04 E521.9359	Infill line start
G1 X111.34 Y105.04 E522.0432	Infill line end
G1 X108.89 Y105.44 E522.1320	Infill line start
G1 X111.11 Y105.44 E522.2208	Infill line end
G1 X109.12 Y105.84 E522.2911	Infill line start
G1 X110.88 Y105.84 E522.3614	Infill line end
G1 X109.35 Y106.24 E522.4133	Infill line start
G1 X110.65 Y106.24 E522.4651	Infill line end
G1 X109.58 Y106.64 E522.4985	Infill line start
G1 X110.42 Y106.64 E522.5318	Infill line end
	Layer 17
G1 Z3.40 F300	Move to layer height
G1 X101.60 Y92.73 F1500	Move to start of layer
G1 X118.40 Y92.73 E523.2038 F1500	Draw triangle side
G1 X110.00 Y107.27 E523.8758 F1500	Draw triangle side
G1 X101.60 Y92.73 E524.5478 F1500	Draw triangle side
G1 X101.60 Y92.73 E525.2198	Infill line start
G1 X118.40 Y92.73 E525.8918	Infill line end
G1 X101.83 Y93.13 E526.5454	Infill line start
G1 X118.17 Y93.13 E527.1989	Infill line end
G1 X102.06 Y93.53 E527.8339	Infill line start
G1 X117.94 Y93.53 E528.4690	Infill line end
G1 X102.29 Y93.93 E529.0856	Infill line start
G1 X117.71 Y93.93 E529.7021	Infill line end
G1 X102.52 Y94.33 E530.3002	Infill line start
G1 X117.48 Y94.33 E530.8983	Infill line end
G1 X102.75 Y94.73 E531.4780	Infill line start
G1 X117.25 Y94.73 E532.0576	Infill line end
G1 X102.99 Y95.13 E532.6187	Infill line start
G1 X117.01 Y95.13 E533.1799	Infill line end
G1 X103.22 Y95.53 E533.7226	Infill line start
G1 X116.78 Y95.53 E534.2652	Infill line end
G1 X103.45 Y95.93 E534.7894	Infill line start
G1 X116.55 Y95.93 E535.3136	Infill line end
G1 X103.68 Y96.33 E535.8194	Infill line start
G1 X116.32 Y96.33 E536.3251	Infill line end
G1 X103.91 Y96.73 E536.8123	Infill line start
G1 X116.09 Y96.73 E537.2996	Infill line end
G1 X104.14 Y97.13 E537.7683	Infill line start
G1 X115.86 Y97.13 E538.2371	Infill line end
G1 X104.37 Y97.53 E538.6874	Infill line start
G1 X115.63 Y97.53 E539.1377	Infill line end
G1 X104.60 Y97.93 E539.5695	Infill line start
G1 X115.40 Y97.93 E540.0014	Infill line end
G1 X104.83 Y98.33 E540.4147	Infill line start
G1 X115.17 Y98.33 E540.8280	Infill line end
G1 X105.06 Y98.73 E541.2229	Infill line start
G1 X114.94 Y98.73 E541.6178	Infill line end
G1 X105.30 Y99.13 E541.9942	Infill line start
G1 X114.70 Y99.13 E542.3706	Infill line end
G1 X105.53 Y99.53 E542.7285	Infill line start
G1 X114.47 Y99.53 E543.0864	Infill line end
G1 X105.76 Y99.93 E543.4259	Infill line start
G1 X114.24 Y99.93 E543.7653	Infill line end
G1 X105.99 Y100.33 E544.0863	Infill line start
G1 X114.01 Y100.33 E544.4073	Infill line end
G1 X106.22 Y100.73 E544.7098	Infill line start
G1 X113.78 Y100.73 E545.0123	Infill line end
G1 X106.45 Y101.13 E545.2963	Infill line start
G1 X113.55 Y101.13 E545.5803	Infill line end
G1 X106.68 Y101.53 E545.8458	Infill line start
G1 X113.32 Y101.53 E546.1114	Infill line end
G1 X106.91 Y101.93 E546.3585	Infill line start
G1 X113.09 Y101.93 E546.6055	Infill line end
G1 X107.14 Y102.33 E546.8341	Infill line start
G1 X112.86 Y102.33 E547.0627	Infill line end
G1 X107.37 Y102.73 E547.2728	Infill line start
G1 X112.63 Y102.73 E547.4830	Infill line end
G1 X107.60 Y103.13 E547.6746	Infill line start
G1 X112.40 Y103.13 E547.8662	Infill line end
G1 X107.84 Y103.53 E548.0394	Infill line start
G1 X112.16 Y103.53 E548.2126	Infill line end
G1 X108.07 Y103.93 E548.3673	Infill line start
G1 X111.93 Y103.93 E548.5220	Infill line end
G1 X108.30 Y104.33 E548.6582	Infill line start
G1 X111.70 Y104.33 E548.7944	Infill line end
G1 X108.53 Y104.73 E548.9122	Infill line start
G1 X111.47 Y104.73 E549.0299	Infill line end
G1 X108.76 Y105.13 E549.1292	Infill line start
G1 X111.24 Y105.13 E549.2284	Infill line end
G1 X108.99 Y105.53 E549.3092	Infill line start
G1 X111.01 Y105.53 E549.3900	Infill line end
G1 X109.22 Y105.93 E549.4523	Infill line start
G1 X110.78 Y105.93 E549.5147	Infill line end
G1 X109.45 Y106.33 E549.5585	Infill line start
G1 X110.55 Y106.33 E549.6023	Infill line end
G1 X109.68 Y106.73 E549.6277	Infill line start
G1 X110.32 Y106.73 E549.6531	Infill line end
	Layer 18
G1 Z3.60 F300	Move to layer height
G1 X101.70 Y92.81 F1500	Move to start of layer
G1 X118.30 Y92.81 E550.3171 F1500	Draw triangle side
G1 X110.00 Y107.19 E550.9811 F1500	Draw triangle side
G1 X101.70 Y92.81 E551.6451 F1500	Draw triangle side
G1 X101.70 Y92.81 E552.3091	Infill line start
G1 X118.30 Y92.81 E552.9731	Infill line end
G1 X101.93 Y93.21 E553.6186	Infill line start
G1 X118.07 Y93.21 E554.2641	Infill line end
G1 X102.16 Y93.61 E554.8912	Infill line start
G1 X117.84 Y93.61 E555.5182	Infill line end
G1 X102.39 Y94.01 E556.1268	Infill line start
G1 X117.61 Y94.01 E556.7354	Infill line end
G1 X102.62 Y94.41 E557.3255	Infill line start
G1 X117.38 Y94.41 E557.9156	Infill line end
G1 X102.85 Y94.81 E558.4872	Infill line start
G1 X117.15 Y94.81 E559.0588	Infill line end
G1 X103.09 Y95.21 E559.6120	Infill line start
G1 X116.91 Y95.21 E560.1651	Infill line end
G1 X103.32 Y95.61 E560.6998	Infill line start
G1 X116.68 Y95.61 E561.2345	Infill line end
G1 X103.55 Y96.01 E561.7507	Infill line start
G1 X116.45 Y96.01 E562.2669	Infill line end
G1 X103.78 Y96.41 E562.7646	Infill line start
G1 X116.22 Y96.41 E563.2623	Infill line end
G1 X104.01 Y96.81 E563.7416	Infill line start
G1 X115.99 Y96.81 E564.2208	Infill line end
G1 X104.24 Y97.21 E564.6816	Infill line start
G1 X115.76 Y97.21 E565.1424	Infill line end
G1 X104.47 Y97.61 E565.5847	Infill line start
G1 X115.53 Y97.61 E566.0269	Infill line end
G1 X104.70 Y98.01 E566.4508	Infill line start
G1 X115.30 Y98.01 E566.8746	Infill line end
G1 X104.93 Y98.41 E567.2799	Infill line start
G1 X115.07 Y98.41 E567.6853	Infill line end
G1 X105.16 Y98.81 E568.0722	Infill line start
G1 X114.84 Y98.81 E568.4590	Infill line end
G1 X105.40 Y99.21 E568.8274	Infill line start
G1 X114.60 Y99.21 E569.1958	Infill line end
G1 X105.63 Y99.61 E569.5457	Infill line start
G1 X114.37 Y99.61 E569.8957	Infill line end
G1 X105.86 Y100.01 E570.2271	Infill line start
G1 X114.14 Y100.01 E570.5586	Infill line end
G1 X106.09 Y100.41 E570.8715	Infill line start
G1 X113.91 Y100.41 E571.1845	Infill line end
G1 X106.32 Y100.81 E571.4790	Infill line start
G1 X113.68 Y100.81 E571.7735	Infill line end
G1 X106.55 Y101.21 E572.0495	Infill line start
G1 X113.45 Y101.21 E572.3255	Infill line end
G1 X106.78 Y101.61 E572.5831	Infill line start
G1 X113.22 Y101.61 E572.8406	Infill line end
G1 X107.01 Y102.01 E573.0797	Infill line start
G1 X112.99 Y102.01 E573.3188	Infill line end
G1 X107.24 Y102.41 E573.5394	Infill line start
G1 X112.76 Y102.41 E573.7600	Infill line end
G1 X107.47 Y102.81 E573.9621	Infill line start
G1 X112.53 Y102.81 E574.1642	Infill line end
G1 X107.70 Y103.21 E574.3478	Infill line start
G1 X112.30 Y103.21 E574.5315	Infill line end
G1 X107.94 Y103.61 E574.6967	Infill line start
G1 X112.06 Y103.61 E574.8618	Infill line end
G1 X108.17 Y104.01 E575.0085	Infill line start
G1 X111.83 Y104.01 E575.1552	Infill line end
G1 X108.40 Y104.41 E575.2834	Infill line start
G1 X111.60 Y104.41 E575.4116	Infill line end
G1 X108.63 Y104.81 E575.5214	Infill line start
G1 X111.37 Y104.81 E575.6311	Infill line end
G1 X108.86 Y105.21 E575.7224	Infill line start
G1 X111.14 Y105.21 E575.8137	Infill line end
G1 X109.09 Y105.61 E575.8865	Infill line start
G1 X110.91 Y105.61 E575.9593	Infill line end
G1 X109.32 Y106.01 E576.0136	Infill line start
G1 X110.68 Y106.01 E576.0679	Infill line end
G1 X109.55 Y106.41 E576.1037	Infill line start
G1 X110.45 Y106.41 E576.1396	Infill line end
	Layer 19
G1 Z3.80 F300	Move to layer height
G1 X101.80 Y92.90 F1500	Move to start of layer
G1 X118.20 Y92.90 E576.7956 F1500	Draw triangle side
G1 X110.00 Y107.10 E577.4516 F1500	Draw triangle side
G1 X101.80 Y92.90 E578.1076 F1500	Draw triangle side
G1 X101.80 Y92.90 E578.7636	Infill line start
G1 X118.20 Y92.90 E579.4196	Infill line end
G1 X102.03 Y93.30 E580.0571	Infill line start
G1 X117.97 Y93.30 E580.6946	Infill line end
G1 X102.26 Y93.70 E581.3137	Infill line start
G1 X117.74 Y93.70 E581.9327	Infill line end
G1 X102.49 Y94.10 E582.5333	Infill line start
G1 X117.51 Y94.10 E583.1339	Infill line end
G1 X102.72 Y94.50 E583.7160	Infill line start
G1 X117.28 Y94.50 E584.2981	Infill line end
G1 X102.95 Y94.90 E584.8617	Infill line start
G1 X117.05 Y94.90 E585.4253	Infill line end
G1 X103.19 Y95.30 E585.9705	Infill line start
G1 X116.81 Y95.30 E586.5156	Infill line end
G1 X103.42 Y95.70 E587.0423	Infill line start
G1 X116.58 Y95.70 E587.5690	Infill line end
G1 X103.65 Y96.10 E588.0772	Infill line start
G1 X116.35 Y96.10 E588.5854	Infill line end
G1 X103.88 Y96.50 E589.0751	Infill line start
G1 X116.12 Y96.50 E589.5648	Infill line end
G1 X104.11 Y96.90 E590.0361	Infill line start
G1 X115.89 Y96.90 E590.5073	Infill line end
G1 X104.34 Y97.30 E590.9601	Infill line start
G1 X115.66 Y97.30 E591.4129	Infill line end
G1 X104.57 Y97.70 E591.8472	Infill line start
G1 X115.43 Y97.70 E592.2814	Infill line end
G1 X104.80 Y98.10 E592.6973	Infill line start
G1 X115.20 Y98.10 E593.1131	Infill line end
G1 X105.03 Y98.50 E593.5104	Infill line start
G1 X114.97 Y98.50 E593.9078	Infill line end
G1 X105.26 Y98.90 E594.2867	Infill line start
G1 X114.74 Y98.90 E594.6655	Infill line end
G1 X105.50 Y99.30 E595.0259	Infill line start
G1 X114.50 Y99.30 E595.3863	Infill line end
G1 X105.73 Y99.70 E595.7282	Infill line start
G1 X114.27 Y99.70 E596.0702	Infill line end
G1 X105.96 Y100.10 E596.3936	Infill line start
G1 X114.04 Y100.10 E596.7171	Infill line end
G1 X106.19 Y100.50 E597.0220	Infill line start
G1 X113.81 Y100.50 E597.3270	Infill line end
G1 X106.42 Y100.90 E597.6135	Infill line start
G1 X113.58 Y100.90 E597.9000	Infill line end
G1 X106.65 Y101.30 E598.1680	Infill line start
G1 X113.35 Y101.30 E598.4360	Infill line end
G1 X106.88 Y101.70 E598.6856	Infill line start
G1 X113.12 Y101.70 E598.9351	Infill line end
G1 X107.11 Y102.10 E599.1662	Infill line start
G1 X112.89 Y102.10 E599.3973	Infill line end
G1 X107.34 Y102.50 E599.6099	Infill line start
G1 X112.66 Y102.50 E599.8225	Infill line end
G1 X107.57 Y102.90 E600.0166	Infill line start
G1 X112.43 Y102.90 E600.2107	Infill line end
G1 X107.80 Y103.30 E600.3863	Infill line start
G1 X112.20 Y103.30 E600.5620	Infill line end
G1 X108.04 Y103.70 E600.7192	Infill line start
G1 X111.96 Y103.70 E600.8763	Infill line end
G1 X108.27 Y104.10 E601.0150	Infill line start
G1 X111.73 Y104.10 E601.1537	Infill line end
G1 X108.50 Y104.50 E601.2739	Infill line start
G1 X111.50 Y104.50 E601.3942	Infill line end
G1 X108.73 Y104.90 E601.4959	Infill line start
G1 X111.27 Y104.90 E601.5976	Infill line end
G1 X108.96 Y105.30 E601.6809	Infill line start
G1 X111.04 Y105.30 E601.7642	Infill line end
G1 X109.19 Y105.70 E601.8290	Infill line start
G1 X110.81 Y105.70 E601.8938	Infill line end
G1 X109.42 Y106.10 E601.9401	Infill line start
G1 X110.58 Y106.10 E601.9864	Infill line end
G1 X109.65 Y106.50 E602.0142	Infill line start
G1 X110.35 Y106.50 E602.0421	Infill line end
	Layer 20
G1 Z4.00 F300	Move to layer height
G1 X101.90 Y92.99 F1500	Move to start of layer
G1 X118.10 Y92.99 E602.6901 F1500	Draw triangle side
G1 X110.00 Y107.01 E603.3381 F1500	Draw triangle side
G1 X101.90 Y92.99 E603.9861 F1500	Draw triangle side
G1 X101.90 Y92.99 E604.6341	Infill line start
G1 X118.10 Y92.99 E605.2821	Infill line end
G1 X102.13 Y93.39 E605.9116	Infill line start
G1 X117.87 Y93.39 E606.5411	Infill line end
G1 X102.36 Y93.79 E607.1522	Infill line start
G1 X117.64 Y93.79 E607.7632	Infill line end
G1 X102.59 Y94.19 E608.3558	Infill line start
G1 X117.41 Y94.19 E608.9484	Infill line end
G1 X102.82 Y94.59 E609.5225	Infill line start
G1 X117.18 Y94.59 E610.0966	Infill line end
G1 X103.05 Y94.99 E610.6522	Infill line start
G1 X116.95 Y94.99 E611.2078	Infill line end
G1 X103.29 Y95.39 E611.7450	Infill line start
G1 X116.71 Y95.39 E612.2821	Infill line end
G1 X103.52 Y95.79 E612.8008	Infill line start
G1 X116.48 Y95.79 E613.3195	Infill line end
G1 X103.75 Y96.19 E613.8197	Infill line start
G1 X116.25 Y96.19 E614.3199	Infill line end
G1 X103.98 Y96.59 E614.8016	Infill line start
G1 X116.02 Y96.59 E615.2833	Infill line end
G1 X104.21 Y96.99 E615.7466	Infill line start
G1 X115.79 Y96.99 E616.2098	Infill line end
G1 X104.44 Y97.39 E616.6546	Infill line start
G1 X115.56 Y97.39 E617.0994	Infill line end
G1 X104.67 Y97.79 E617.5257	Infill line start
G1 X115.33 Y97.79 E617.9520	Infill line end
G1 X104.90 Y98.19 E618.3598	Infill line start
G1 X115.10 Y98.19 E618.7676	Infill line end
G1 X105.13 Y98.59 E619.1569	Infill line start
G1 X114.87 Y98.59 E619.5463	Infill line end
G1 X105.36 Y98.99 E619.9172	Infill line start
G1 X114.64 Y98.99 E620.2880	Infill line end
G1 X105.60 Y99.39 E620.6404	Infill line start
G1 X114.40 Y99.39 E620.9928	Infill line end
G1 X105.83 Y99.79 E621.3267	Infill line start
G1 X114.17 Y99.79 E621.6607	Infill line end
G1 X106.06 Y100.19 E621.9761	Infill line start
G1 X113.94 Y100.19 E622.2916	Infill line end
G1 X106.29 Y100.59 E622.5885	Infill line start
G1 X113.71 Y100.59 E622.8855	Infill line end
G1 X106.52 Y100.99 E623.1640	Infill line start
G1 X113.48 Y100.99 E623.4425	Infill line end
G1 X106.75 Y101.39 E623.7025	Infill line start
G1 X113.25 Y101.39 E623.9625	Infill line end
G1 X106.98 Y101.79 E624.2041	Infill line start
G1 X113.02 Y101.79 E624.4456	Infill line end
G1 X107.21 Y102.19 E624.6687	Infill line start
G1 X112.79 Y102.19 E624.8918	Infill line end
G1 X107.44 Y102.59 E625.0964	Infill line start
G1 X112.56 Y102.59 E625.3010	Infill line end
G1 X107.67 Y102.99 E625.4871	Infill line start
G1 X112.33 Y102.99 E625.6732	Infill line end
G1 X107.90 Y103.39 E625.8408	Infill line start
G1 X112.10 Y103.39 E626.0085	Infill line end
G1 X108.14 Y103.79 E626.1577	Infill line start
G1 X111.86 Y103.79 E626.3068	Infill line end
G1 X108.37 Y104.19 E626.4375	Infill line start
G1 X111.63 Y104.19 E626.5682	Infill line end
G1 X108.60 Y104.59 E626.6804	Infill line start
G1 X111.40 Y104.59 E626.7927	Infill line end
G1 X108.83 Y104.99 E626.8864	Infill line start
G1 X111.17 Y104.99 E626.9801	Infill line end
G1 X109.06 Y105.39 E627.0554	Infill line start
G1 X110.94 Y105.39 E627.1307	Infill line end
G1 X109.29 Y105.79 E627.1875	Infill line start
G1 X110.71 Y105.79 E627.2443	Infill line end
G1 X109.52 Y106.19 E627.2826	Infill line start
G1 X110.48 Y106.19 E627.3209	Infill line end
G1 X109.75 Y106.59 E627.3407	Infill line start
G1 X110.25 Y106.59 E627.3606	Infill line end
	Layer 21
G1 Z4.20 F300	Move to layer height
G1 X102.00 Y93.07 F1500	Move to start of layer
G1 X118.00 Y93.07 E628.0006 F1500	Draw triangle side
G1 X110.00 Y106.93 E628.6406 F1500	Draw triangle side
G1 X102.00 Y93.07 E629.2806 F1500	Draw triangle side
G1 X102.00 Y93.07 E629.9206	Infill line start
G1 X118.00 Y93.07 E630.5606	Infill line end
G1 X102.23 Y93.47 E631.1821	Infill line start
G1 X117.77 Y93.47 E631.8036	Infill line end
G1 X102.46 Y93.87 E632.4067	Infill line start
G1 X117.54 Y93.87 E633.0097	Infill line end
G1 X102.69 Y94.27 E633.5943	Infill line start
G1 X117.31 Y94.27 E634.1789	Infill line end
G1 X102.92 Y94.67 E634.7450	Infill line start
G1 X117.08 Y94.67 E635.3111	Infill line end
G1 X103.15 Y95.07 E635.8587	Infill line start
G1 X116.85 Y95.07 E636.4063	Infill line end
G1 X103.39 Y95.47 E636.9355	Infill line start
G1 X116.61 Y95.47 E637.4646	Infill line end
G1 X103.62 Y95.87 E637.9753	Infill line start
G1 X116.38 Y95.87 E638.4860	Infill line end
G1 X103.85 Y96.27 E638.9782	Infill line start
G1 X116.15 Y96.27 E639.4704	Infill line end
G1 X104.08 Y96.67 E639.9441	Infill line start
G1 X115.92 Y96.67 E640.4178	Infill line end
G1 X104.31 Y97.07 E640.8731	Infill line start
G1 X115.69 Y97.07 E641.3283	Infill line end
G1 X104.54 Y97.47 E641.7651	Infill line start
G1 X115.46 Y97.47 E642.2019	Infill line end
G1 X104.77 Y97.87 E642.6202	Infill line start
G1 X115.23 Y97.87 E643.0385	Infill line end
G1 X105.00 Y98.27 E643.4383	Infill line start
G1 X115.00 Y98.27 E643.8381	Infill line end
G1 X105.23 Y98.67 E644.2194	Infill line start
G1 X114.77 Y98.67 E644.6008	Infill line end
G1 X105.46 Y99.07 E644.9637	Infill line start
G1 X114.54 Y99.07 E645.3265	Infill line end
G1 X105.70 Y99.47 E645.6709	Infill line start
G1 X114.30 Y99.47 E646.0153	Infill line end
G1 X105.93 Y99.87 E646.3413	Infill line start
G1 X114.07 Y99.87 E646.6672	Infill line end
G1 X106.16 Y100.27 E646.9746	Infill line start
G1 X113.84 Y100.27 E647.2821	Infill line end
G1 X106.39 Y100.67 E647.5710	Infill line start
G1 X113.61 Y100.67 E647.8600	Infill line end
G1 X106.62 Y101.07 E648.1305	Infill line start
G1 X113.38 Y101.07 E648.4010	Infill line end
G1 X106.85 Y101.47 E648.6530	Infill line start
G1 X113.15 Y101.47 E648.9050	Infill line end
G1 X107.08 Y101.87 E649.1386	Infill line start
G1 X112.92 Y101.87 E649.3721	Infill line end
G1 X107.31 Y102.27 E649.5872	Infill line start
G1 X112.69 Y102.27 E649.8023	Infill line end
G1 X107.54 Y102.67 E649.9989	Infill line start
G1 X112.46 Y102.67 E650.1955	Infill line end
G1 X107.77 Y103.07 E650.3736	Infill line start
G1 X112.23 Y103.07 E650.5517	Infill line end
G1 X108.00 Y103.47 E650.7113	Infill line start
G1 X112.00 Y103.47 E650.8710	Infill line end
G1 X108.24 Y103.87 E651.0122	Infill line start
G1 X111.76 Y103.87 E651.1533	Infill line end
G1 X108.47 Y104.27 E651.2760	Infill line start
G1 X111.53 Y104.27 E651.3987	Infill line end
G1 X108.70 Y104.67 E651.5029	Infill line start
G1 X111.30 Y104.67 E651.6072	Infill line end
G1 X108.93 Y105.07 E651.6929	Infill line start
G1 X111.07 Y105.07 E651.7786	Infill line end
G1 X109.16 Y105.47 E651.8459	Infill line start
G1 X110.84 Y105.47 E651.9132	Infill line end
G1 X109.39 Y105.87 E651.9620	Infill line start
G1 X110.61 Y105.87 E652.0108	Infill line end
G1 X109.62 Y106.27 E652.0411	Infill line start
G1 X110.38 Y106.27 E652.0714	Infill line end
	Layer 22
G1 Z4.40 F300	Move to layer height
G1 X102.10 Y93.16 F1500	Move to start of layer
G1 X117.90 Y93.16 E652.7034 F1500	Draw triangle side
G1 X110.00 Y106.84 E653.3354 F1500	Draw triangle side
G1 X102.10 Y93.16 E653.9674 F1500	Draw triangle side
G1 X102.10 Y93.16 E654.5994	Infill line start
G1 X117.90 Y93.16 E655.2314	Infill line end
G1 X102.33 Y93.56 E655.8449	Infill line start
G1 X117.67 Y93.56 E656.4585	Infill line end
G1 X102.56 Y93.96 E657.0535	Infill line start
G1 X117.44 Y93.96 E657.6486	Infill line end
G1 X102.79 Y94.36 E658.2251	Infill line start
G1 X117.21 Y94.36 E658.8017	Infill line end
G1 X103.02 Y94.76 E659.3598	Infill line start
G1 X116.98 Y94.76 E659.9179	Infill line end
G1 X103.25 Y95.16 E660.4575	Infill line start
G1 X116.75 Y95.16 E660.9971	Infill line end
G1 X103.49 Y95.56 E661.5183	Infill line start
G1 X116.51 Y95.56 E662.0394	Infill line end
G1 X103.72 Y95.96 E662.5421	Infill line start
G1 X116.28 Y95.96 E663.0448	Infill line end
G1 X103.95 Y96.36 E663.5290	Infill line start
G1 X116.05 Y96.36 E664.0132	Infill line end
G1 X104.18 Y96.76 E664.4789	Infill line start
G1 X115.82 Y96.76 E664.9446	Infill line end
G1 X104.41 Y97.16 E665.3919	Infill line start
G1 X115.59 Y97.16 E665.8391	Infill line end
G1 X104.64 Y97.56 E666.2679	Infill line start
G1 X115.36 Y97.56 E666.6967	Infill line end
G1 X104.87 Y97.96 E667.1070	Infill line start
G1 X115.13 Y97.96 E667.5173	Infill line end
G1 X105.10 Y98.36 E667.9091	Infill line start
G1 X114.90 Y98.36 E668.3009	Infill line end
G1 X105.33 Y98.76 E668.6743	Infill line start
G1 X114.67 Y98.76 E669.0476	Infill line end
G1 X105.56 Y99.16 E669.4025	Infill line start
G1 X114.44 Y99.16 E669.7574	Infill line end
G1 X105.80 Y99.56 E670.0937	Infill line start
G1 X114.20 Y99.56 E670.4301	Infill line end
G1 X106.03 Y99.96 E670.7481	Infill line start
G1 X113.97 Y99.96 E671.0660	Infill line end
G1 X106.26 Y100.36 E671.3654	Infill line start
G1 X113.74 Y100.36 E671.6649	Infill line end
G1 X106.49 Y100.76 E671.9459	Infill line start
G1 X113.51 Y100.76 E672.2268	Infill line end
G1 X106.72 Y101.16 E672.4893	Infill line start
G1 X113.28 Y101.16 E672.7518	Infill line end
G1 X106.95 Y101.56 E672.9958	Infill line start
G1 X113.05 Y101.56 E673.2399	Infill line end
G1 X107.18 Y101.96 E673.4654	Infill line start
G1 X112.82 Y101.96 E673.6909	Infill line end
G1 X107.41 Y102.36 E673.8980	Infill line start
G1 X112.59 Y102.36 E674.1051	Infill line end
G1 X107.64 Y102.76 E674.2937	Infill line start
G1 X112.36 Y102.76 E674.4823	Infill line end
G1 X107.87 Y103.16 E674.6524	Infill line start
G1 X112.13 Y103.16 E674.8225	Infill line end
G1 X108.10 Y103.56 E674.9742	Infill line start
G1 X111.90 Y103.56 E675.1258	Infill line end
G1 X108.34 Y103.96 E675.2590	Infill line start
G1 X111.66 Y103.96 E675.3921	Infill line end
G1 X108.57 Y104.36 E675.5068	Infill line start
G1 X111.43 Y104.36 E675.6215	Infill line end
G1 X108.80 Y104.76 E675.7178	Infill line start
G1 X111.20 Y104.76 E675.8140	Infill line end
G1 X109.03 Y105.16 E675.8917	Infill line start
G1 X110.97 Y105.16 E675.9695	Infill line end
G1 X109.26 Y105.56 E676.0287	Infill line start
G1 X110.74 Y105.56 E676.0880	Infill line end
G1 X109.49 Y105.96 E676.1288	Infill line start
G1 X110.51 Y105.96 E676.1696	Infill line end
G1 X109.72 Y106.36 E676.1919	Infill line start
G1 X110.28 Y106.36 E676.2142	Infill line end
	Layer 23
G1 Z4.60 F300	Move to layer height
G1 X102.20 Y93.25 F1500	Move to start of layer
G1 X117.80 Y93.25 E676.8382 F1500	Draw triangle side
G1 X110.00 Y106.75 E677.4622 F1500	Draw triangle side
G1 X102.20 Y93.25 E678.0862 F1500	Draw triangle side
G1 X102.20 Y93.25 E678.7102	Infill line start
G1 X117.80 Y93.25 E679.3342	Infill line end
G1 X102.43 Y93.65 E679.9397	Infill line start
G1 X117.57 Y93.65 E680.5453	Infill line end
G1 X102.66 Y94.05 E681.1323	Infill line start
G1 X117.34 Y94.05 E681.7194	Infill line end
G1 X102.89 Y94.45 E682.2879	Infill line start
G1 X117.11 Y94.45 E682.8565	Infill line end
G1 X103.12 Y94.85 E683.4066	Infill line start
G1 X116.88 Y94.85 E683.9567	Infill line end
G1 X103.35 Y95.25 E684.4883	Infill line start
G1 X116.65 Y95.25 E685.0200	Infill line end
G1 X103.59 Y95.65 E685.5331	Infill line start
G1 X116.41 Y95.65 E686.0463	Infill line end
G1 X103.82 Y96.05 E686.5409	Infill line start
G1 X116.18 Y96.05 E687.0356	Infill line end
G1 X104.05 Y96.45 E687.5118	Infill line start
G1 X115.95 Y96.45 E687.9880	Infill line end
G1 X104.28 Y96.85 E688.4457	Infill line start
G1 X115.72 Y96.85 E688.9034	Infill line end
G1 X104.51 Y97.25 E689.3427	Infill line start
G1 X115.49 Y97.25 E689.7819	Infill line end
G1 X104.74 Y97.65 E690.2027	Infill line start
G1 X115.26 Y97.65 E690.6235	Infill line end
G1 X104.97 Y98.05 E691.0258	Infill line start
G1 X115.03 Y98.05 E691.4281	Infill line end
G1 X105.20 Y98.45 E691.8119	Infill line start
G1 X114.80 Y98.45 E692.1957	Infill line end
G1 X105.43 Y98.85 E692.5611	Infill line start
G1 X114.57 Y98.85 E692.9264	Infill line end
G1 X105.66 Y99.25 E693.2733	Infill line start
G1 X114.34 Y99.25 E693.6202	Infill line end
G1 X105.90 Y99.65 E693.9486	Infill line start
G1 X114.10 Y99.65 E694.2770	Infill line end
G1 X106.13 Y100.05 E694.5869	Infill line start
G1 X113.87 Y100.05 E694.8968	Infill line end
G1 X106.36 Y100.45 E695.1883	Infill line start
G1 X113.64 Y100.45 E695.4797	Infill line end
G1 X106.59 Y100.85 E695.7527	Infill line start
G1 X113.41 Y100.85 E696.0256	Infill line end
G1 X106.82 Y101.25 E696.2801	Infill line start
G1 X113.18 Y101.25 E696.5346	Infill line end
G1 X107.05 Y101.65 E696.7707	Infill line start
G1 X112.95 Y101.65 E697.0067	Infill line end
G1 X107.28 Y102.05 E697.2242	Infill line start
G1 X112.72 Y102.05 E697.4418	Infill line end
G1 X107.51 Y102.45 E697.6408	Infill line start
G1 X112.49 Y102.45 E697.8399	Infill line end
G1 X107.74 Y102.85 E698.0205	Infill line start
G1 X112.26 Y102.85 E698.2011	Infill line end
G1 X107.97 Y103.25 E698.3632	Infill line start
G1 X112.03 Y103.25 E698.5253	Infill line end
G1 X108.20 Y103.65 E698.6690	Infill line start
G1 X111.80 Y103.65 E698.8126	Infill line end
G1 X108.44 Y104.05 E698.9378	Infill line start
G1 X111.56 Y104.05 E699.0630	Infill line end
G1 X108.67 Y104.45 E699.1697	Infill line start
G1 X111.33 Y104.45 E699.2763	Infill line end
G1 X108.90 Y104.85 E699.3646	Infill line start
G1 X111.10 Y104.85 E699.4528	Infill line end
G1 X109.13 Y105.25 E699.5225	Infill line start
G1 X110.87 Y105.25 E699.5923	Infill line end
G1 X109.36 Y105.65 E699.6435	Infill line start
G1 X110.64 Y105.65 E699.6948	Infill line end
G1 X109.59 Y106.05 E699.7276	Infill line start
G1 X110.41 Y106.05 E699.7604	Infill line end
	Layer 24
G1 Z4.80 F300	Move to layer height
G1 X102.30 Y93.33 F1500	Move to start of layer
G1 X117.70 Y93.33 E700.3764 F1500	Draw triangle side
G1 X110.00 Y106.67 E700.9924 F1500	Draw triangle side
G1 X102.30 Y93.33 E701.6084 F1500	Draw triangle side
G1 X102.30 Y93.33 E702.2244	Infill line start
G1 X117.70 Y93.33 E702.8404	Infill line end
G1 X102.53 Y93.73 E703.4379	Infill line start
G1 X117.47 Y93.73 E704.0354	Infill line end
G1 X102.76 Y94.13 E704.6145	Infill line start
G1 X117.24 Y94.13 E705.1935	Infill line end
G1 X102.99 Y94.53 E705.7541	Infill line start
G1 X117.01 Y94.53 E706.3147	Infill line end
G1 X103.22 Y94.93 E706.8568	Infill line start
G1 X116.78 Y94.93 E707.3989	Infill line end
G1 X103.45 Y95.33 E707.9225	Infill line start
G1 X116.55 Y95.33 E708.4461	Infill line end
G1 X103.69 Y95.73 E708.9513	Infill line start
G1 X116.31 Y95.73 E709.4564	Infill line end
G1 X103.92 Y96.13 E709.9431	Infill line start
G1 X116.08 Y96.13 E710.4298	Infill line end
G1 X104.15 Y96.53 E710.8980	Infill line start
G1 X115.85 Y96.53 E711.3662	Infill line end
G1 X104.38 Y96.93 E711.8159	Infill line start
G1 X115.62 Y96.93 E712.2656	Infill line end
G1 X104.61 Y97.33 E712.6969	Infill line start
G1 X115.39 Y97.33 E713.1281	Infill line end
G1 X104.84 Y97.73 E713.5409	Infill line start
G1 X115.16 Y97.73 E713.9537	Infill line end
G1 X105.07 Y98.13 E714.3480	Infill line start
G1 X114.93 Y98.13 E714.7423	Infill line end
G1 X105.30 Y98.53 E715.1181	Infill line start
G1 X114.70 Y98.53 E715.4939	Infill line end
G1 X105.53 Y98.93 E715.8513	Infill line start
G1 X114.47 Y98.93 E716.2086	Infill line end
G1 X105.76 Y99.33 E716.5475	Infill line start
G1 X114.24 Y99.33 E716.8863	Infill line end
G1 X106.00 Y99.73 E717.2067	Infill line start
G1 X114.00 Y99.73 E717.5271	Infill line end
G1 X106.23 Y100.13 E717.8291	Infill line start
G1 X113.77 Y100.13 E718.1310	Infill line end
G1 X106.46 Y100.53 E718.4144	Infill line start
G1 X113.54 Y100.53 E718.6979	Infill line end
G1 X106.69 Y100.93 E718.9628	Infill line start
G1 X113.31 Y100.93 E719.2278	Infill line end
G1 X106.92 Y101.33 E719.4743	Infill line start
G1 X113.08 Y101.33 E719.7208	Infill line end
G1 X107.15 Y101.73 E719.9488	Infill line start
G1 X112.85 Y101.73 E720.1769	Infill line end
G1 X107.38 Y102.13 E720.3864	Infill line start
G1 X112.62 Y102.13 E720.5959	Infill line end
G1 X107.61 Y102.53 E720.7870	Infill line start
G1 X112.39 Y102.53 E720.9781	Infill line end
G1 X107.84 Y102.93 E721.1507	Infill line start
G1 X112.16 Y102.93 E721.3233	Infill line end
G1 X108.07 Y103.33 E721.4774	Infill line start
G1 X111.93 Y103.33 E721.6315	Infill line end
G1 X108.30 Y103.73 E721.7672	Infill line start
G1 X111.70 Y103.73 E721.9028	Infill line end
G1 X108.54 Y104.13 E722.0200	Infill line start
G1 X111.46 Y104.13 E722.1371	Infill line end
G1 X108.77 Y104.53 E722.2358	Infill line start
G1 X111.23 Y104.53 E722.3345	Infill line end
G1 X109.00 Y104.93 E722.4147	Infill line start
G1 X111.00 Y104.93 E722.4950	Infill line end
G1 X109.23 Y105.33 E722.5567	Infill line start
G1 X110.77 Y105.33 E722.6185	Infill line end
G1 X109.46 Y105.73 E722.6617	Infill line start
G1 X110.54 Y105.73 E722.7050	Infill line end
G1 X109.69 Y106.13 E722.7298	Infill line start
G1 X110.31 Y106.13 E722.7546	Infill line end
	Layer 25
G1 Z5.00 F300	Move to layer height
G1 X102.40 Y93.42 F1500	Move to start of layer
G1 X117.60 Y93.42 E723.3626 F1500	Draw triangle side
G1 X110.00 Y106.58 E723.9706 F1500	Draw triangle side
G1 X102.40 Y93.42 E724.5786 F1500	Draw triangle side
G1 X102.40 Y93.42 E725.1866	Infill line start
G1 X117.60 Y93.42 E725.7946	Infill line end
G1 X102.63 Y93.82 E726.3841	Infill line start
G1 X117.37 Y93.82 E726.9736	Infill line end
G1 X102.86 Y94.22 E727.5447	Infill line start
G1 X117.14 Y94.22 E728.1157	Infill line end
G1 X103.09 Y94.62 E728.6683	Infill line start
G1 X116.91 Y94.62 E729.2209	Infill line end
G1 X103.32 Y95.02 E729.7550	Infill line start
G1 X116.68 Y95.02 E730.2891	Infill line end
G1 X103.55 Y95.42 E730.8047	Infill line start
G1 X116.45 Y95.42 E731.3203	Infill line end
G1 X103.79 Y95.82 E731.8175	Infill line start
G1 X116.21 Y95.82 E732.3146	Infill line end
G1 X104.02 Y96.22 E732.7933	Infill line start
G1 X115.98 Y96.22 E733.2720	Infill line end
G1 X104.25 Y96.62 E733.7322	Infill line start
G1 X115.75 Y96.62 E734.1924	Infill line end
G1 X104.48 Y97.02 E734.6341	Infill line start
G1 X115.52 Y97.02 E735.0758	Infill line end
G1 X104.71 Y97.42 E735.4991	Infill line start
G1 X115.29 Y97.42 E735.9223	Infill line end
G1 X104.94 Y97.82 E736.3271	Infill line start
G1 X115.06 Y97.82 E736.7318	Infill line end
G1 X105.17 Y98.22 E737.1181	Infill line start
G1 X114.83 Y98.22 E737.5044	Infill line end
G1 X105.40 Y98.62 E737.8723	Infill line start
G1 X114.60 Y98.62 E738.2401	Infill line end
G1 X105.63 Y99.02 E738.5894	Infill line start
G1 X114.37 Y99.02 E738.9388	Infill line end
G1 X105.86 Y99.42 E739.2697	Infill line start
G1 X114.14 Y99.42 E739.6005	Infill line end
G1 X106.10 Y99.82 E739.9129	Infill line start
G1 X113.90 Y99.82 E740.2253	Infill line end
[truncated: 2,874 more rows]
