# Supplementary material for: Hybrid reasoning for perception, explanation, and autonomous action in manufacturing
Source: Nat Commun. 2026 May 18;17:6589. doi: 10.1038/s41467-026-72378-9 (PMC13381764; doi:10.1038/s41467-026-72378-9)
Supplement: Supplementary file 3 — Supplementary Files [file 41467_2026_72378_MOESM3_ESM.zip › supplementary-files/geometries/octahedron.gcode]

	Layer 51 (Bottom Pyramid)
G1 Z0.20 F300	Move to layer height
G1 X110.00 Y100.00 F1500	Move to start of layer
G1 X110.00 Y100.00 E0.0000 F1500	Draw square side
G1 X110.00 Y100.00 E0.0000 F1500	Draw square side
G1 X110.00 Y100.00 E0.0000 F1500	Draw square side
G1 X110.00 Y100.00 E0.0000 F1500	Draw square side
	Layer 52 (Bottom Pyramid)
G1 Z0.40 F300	Move to layer height
G1 X109.85 Y99.85 F1500	Move to start of layer
G1 X110.15 Y99.85 E0.0120 F1500	Draw square side
G1 X110.15 Y100.15 E0.0240 F1500	Draw square side
G1 X109.85 Y100.15 E0.0360 F1500	Draw square side
G1 X109.85 Y99.85 E0.0480 F1500	Draw square side
	Layer 53 (Bottom Pyramid)
G1 Z0.60 F300	Move to layer height
G1 X109.70 Y99.70 F1500	Move to start of layer
G1 X110.30 Y99.70 E0.0720 F1500	Draw square side
G1 X110.30 Y100.30 E0.0960 F1500	Draw square side
G1 X109.70 Y100.30 E0.1200 F1500	Draw square side
G1 X109.70 Y99.70 E0.1440 F1500	Draw square side
G1 X109.70 Y99.70 E0.1680	Infill line start
G1 X109.70 Y100.30 E0.1920	Infill line end
	Layer 54 (Bottom Pyramid)
G1 Z0.80 F300	Move to layer height
G1 X109.55 Y99.55 F1500	Move to start of layer
G1 X110.45 Y99.55 E0.2280 F1500	Draw square side
G1 X110.45 Y100.45 E0.2640 F1500	Draw square side
G1 X109.55 Y100.45 E0.3000 F1500	Draw square side
G1 X109.55 Y99.55 E0.3360 F1500	Draw square side
G1 X109.55 Y99.55 E0.3720	Infill line start
G1 X109.55 Y100.45 E0.4080	Infill line end
G1 X109.95 Y99.55 E0.4440	Infill line start
G1 X109.95 Y100.45 E0.4800	Infill line end
	Layer 55 (Bottom Pyramid)
G1 Z1.00 F300	Move to layer height
G1 X109.40 Y99.40 F1500	Move to start of layer
G1 X110.60 Y99.40 E0.5280 F1500	Draw square side
G1 X110.60 Y100.60 E0.5760 F1500	Draw square side
G1 X109.40 Y100.60 E0.6240 F1500	Draw square side
G1 X109.40 Y99.40 E0.6720 F1500	Draw square side
G1 X109.40 Y99.40 E0.7200	Infill line start
G1 X109.40 Y100.60 E0.7680	Infill line end
G1 X109.80 Y99.40 E0.8160	Infill line start
G1 X109.80 Y100.60 E0.8640	Infill line end
	Layer 56 (Bottom Pyramid)
G1 Z1.20 F300	Move to layer height
G1 X109.25 Y99.25 F1500	Move to start of layer
G1 X110.75 Y99.25 E0.9240 F1500	Draw square side
G1 X110.75 Y100.75 E0.9840 F1500	Draw square side
G1 X109.25 Y100.75 E1.0440 F1500	Draw square side
G1 X109.25 Y99.25 E1.1040 F1500	Draw square side
G1 X109.25 Y99.25 E1.1640	Infill line start
G1 X109.25 Y100.75 E1.2240	Infill line end
G1 X109.65 Y99.25 E1.2840	Infill line start
G1 X109.65 Y100.75 E1.3440	Infill line end
G1 X110.05 Y99.25 E1.4040	Infill line start
G1 X110.05 Y100.75 E1.4640	Infill line end
	Layer 57 (Bottom Pyramid)
G1 Z1.40 F300	Move to layer height
G1 X109.10 Y99.10 F1500	Move to start of layer
G1 X110.90 Y99.10 E1.5360 F1500	Draw square side
G1 X110.90 Y100.90 E1.6080 F1500	Draw square side
G1 X109.10 Y100.90 E1.6800 F1500	Draw square side
G1 X109.10 Y99.10 E1.7520 F1500	Draw square side
G1 X109.10 Y99.10 E1.8240	Infill line start
G1 X109.10 Y100.90 E1.8960	Infill line end
G1 X109.50 Y99.10 E1.9680	Infill line start
G1 X109.50 Y100.90 E2.0400	Infill line end
G1 X109.90 Y99.10 E2.1120	Infill line start
G1 X109.90 Y100.90 E2.1840	Infill line end
G1 X110.30 Y99.10 E2.2560	Infill line start
G1 X110.30 Y100.90 E2.3280	Infill line end
	Layer 58 (Bottom Pyramid)
G1 Z1.60 F300	Move to layer height
G1 X108.95 Y98.95 F1500	Move to start of layer
G1 X111.05 Y98.95 E2.4120 F1500	Draw square side
G1 X111.05 Y101.05 E2.4960 F1500	Draw square side
G1 X108.95 Y101.05 E2.5800 F1500	Draw square side
G1 X108.95 Y98.95 E2.6640 F1500	Draw square side
G1 X108.95 Y98.95 E2.7480	Infill line start
G1 X108.95 Y101.05 E2.8320	Infill line end
G1 X109.35 Y98.95 E2.9160	Infill line start
G1 X109.35 Y101.05 E3.0000	Infill line end
G1 X109.75 Y98.95 E3.0840	Infill line start
G1 X109.75 Y101.05 E3.1680	Infill line end
G1 X110.15 Y98.95 E3.2520	Infill line start
G1 X110.15 Y101.05 E3.3360	Infill line end
G1 X110.55 Y98.95 E3.4200	Infill line start
G1 X110.55 Y101.05 E3.5040	Infill line end
	Layer 59 (Bottom Pyramid)
G1 Z1.80 F300	Move to layer height
G1 X108.80 Y98.80 F1500	Move to start of layer
G1 X111.20 Y98.80 E3.6000 F1500	Draw square side
G1 X111.20 Y101.20 E3.6960 F1500	Draw square side
G1 X108.80 Y101.20 E3.7920 F1500	Draw square side
G1 X108.80 Y98.80 E3.8880 F1500	Draw square side
G1 X108.80 Y98.80 E3.9840	Infill line start
G1 X108.80 Y101.20 E4.0800	Infill line end
G1 X109.20 Y98.80 E4.1760	Infill line start
G1 X109.20 Y101.20 E4.2720	Infill line end
G1 X109.60 Y98.80 E4.3680	Infill line start
G1 X109.60 Y101.20 E4.4640	Infill line end
G1 X110.00 Y98.80 E4.5600	Infill line start
G1 X110.00 Y101.20 E4.6560	Infill line end
G1 X110.40 Y98.80 E4.7520	Infill line start
G1 X110.40 Y101.20 E4.8480	Infill line end
	Layer 60 (Bottom Pyramid)
G1 Z2.00 F300	Move to layer height
G1 X108.65 Y98.65 F1500	Move to start of layer
G1 X111.35 Y98.65 E4.9560 F1500	Draw square side
G1 X111.35 Y101.35 E5.0640 F1500	Draw square side
G1 X108.65 Y101.35 E5.1720 F1500	Draw square side
G1 X108.65 Y98.65 E5.2800 F1500	Draw square side
G1 X108.65 Y98.65 E5.3880	Infill line start
G1 X108.65 Y101.35 E5.4960	Infill line end
G1 X109.05 Y98.65 E5.6040	Infill line start
G1 X109.05 Y101.35 E5.7120	Infill line end
G1 X109.45 Y98.65 E5.8200	Infill line start
G1 X109.45 Y101.35 E5.9280	Infill line end
G1 X109.85 Y98.65 E6.0360	Infill line start
G1 X109.85 Y101.35 E6.1440	Infill line end
G1 X110.25 Y98.65 E6.2520	Infill line start
G1 X110.25 Y101.35 E6.3600	Infill line end
G1 X110.65 Y98.65 E6.4680	Infill line start
G1 X110.65 Y101.35 E6.5760	Infill line end
	Layer 61 (Bottom Pyramid)
G1 Z2.20 F300	Move to layer height
G1 X108.50 Y98.50 F1500	Move to start of layer
G1 X111.50 Y98.50 E6.6960 F1500	Draw square side
G1 X111.50 Y101.50 E6.8160 F1500	Draw square side
G1 X108.50 Y101.50 E6.9360 F1500	Draw square side
G1 X108.50 Y98.50 E7.0560 F1500	Draw square side
G1 X108.50 Y98.50 E7.1760	Infill line start
G1 X108.50 Y101.50 E7.2960	Infill line end
G1 X108.90 Y98.50 E7.4160	Infill line start
G1 X108.90 Y101.50 E7.5360	Infill line end
G1 X109.30 Y98.50 E7.6560	Infill line start
G1 X109.30 Y101.50 E7.7760	Infill line end
G1 X109.70 Y98.50 E7.8960	Infill line start
G1 X109.70 Y101.50 E8.0160	Infill line end
G1 X110.10 Y98.50 E8.1360	Infill line start
G1 X110.10 Y101.50 E8.2560	Infill line end
G1 X110.50 Y98.50 E8.3760	Infill line start
G1 X110.50 Y101.50 E8.4960	Infill line end
G1 X110.90 Y98.50 E8.6160	Infill line start
G1 X110.90 Y101.50 E8.7360	Infill line end
	Layer 62 (Bottom Pyramid)
G1 Z2.40 F300	Move to layer height
G1 X108.35 Y98.35 F1500	Move to start of layer
G1 X111.65 Y98.35 E8.8680 F1500	Draw square side
G1 X111.65 Y101.65 E9.0000 F1500	Draw square side
G1 X108.35 Y101.65 E9.1320 F1500	Draw square side
G1 X108.35 Y98.35 E9.2640 F1500	Draw square side
G1 X108.35 Y98.35 E9.3960	Infill line start
G1 X108.35 Y101.65 E9.5280	Infill line end
G1 X108.75 Y98.35 E9.6600	Infill line start
G1 X108.75 Y101.65 E9.7920	Infill line end
G1 X109.15 Y98.35 E9.9240	Infill line start
G1 X109.15 Y101.65 E10.0560	Infill line end
G1 X109.55 Y98.35 E10.1880	Infill line start
G1 X109.55 Y101.65 E10.3200	Infill line end
G1 X109.95 Y98.35 E10.4520	Infill line start
G1 X109.95 Y101.65 E10.5840	Infill line end
G1 X110.35 Y98.35 E10.7160	Infill line start
G1 X110.35 Y101.65 E10.8480	Infill line end
G1 X110.75 Y98.35 E10.9800	Infill line start
G1 X110.75 Y101.65 E11.1120	Infill line end
G1 X111.15 Y98.35 E11.2440	Infill line start
G1 X111.15 Y101.65 E11.3760	Infill line end
	Layer 63 (Bottom Pyramid)
G1 Z2.60 F300	Move to layer height
G1 X108.20 Y98.20 F1500	Move to start of layer
G1 X111.80 Y98.20 E11.5200 F1500	Draw square side
G1 X111.80 Y101.80 E11.6640 F1500	Draw square side
G1 X108.20 Y101.80 E11.8080 F1500	Draw square side
G1 X108.20 Y98.20 E11.9520 F1500	Draw square side
G1 X108.20 Y98.20 E12.0960	Infill line start
G1 X108.20 Y101.80 E12.2400	Infill line end
G1 X108.60 Y98.20 E12.3840	Infill line start
G1 X108.60 Y101.80 E12.5280	Infill line end
G1 X109.00 Y98.20 E12.6720	Infill line start
G1 X109.00 Y101.80 E12.8160	Infill line end
G1 X109.40 Y98.20 E12.9600	Infill line start
G1 X109.40 Y101.80 E13.1040	Infill line end
G1 X109.80 Y98.20 E13.2480	Infill line start
G1 X109.80 Y101.80 E13.3920	Infill line end
G1 X110.20 Y98.20 E13.5360	Infill line start
G1 X110.20 Y101.80 E13.6800	Infill line end
G1 X110.60 Y98.20 E13.8240	Infill line start
G1 X110.60 Y101.80 E13.9680	Infill line end
G1 X111.00 Y98.20 E14.1120	Infill line start
G1 X111.00 Y101.80 E14.2560	Infill line end
	Layer 64 (Bottom Pyramid)
G1 Z2.80 F300	Move to layer height
G1 X108.05 Y98.05 F1500	Move to start of layer
G1 X111.95 Y98.05 E14.4120 F1500	Draw square side
G1 X111.95 Y101.95 E14.5680 F1500	Draw square side
G1 X108.05 Y101.95 E14.7240 F1500	Draw square side
G1 X108.05 Y98.05 E14.8800 F1500	Draw square side
G1 X108.05 Y98.05 E15.0360	Infill line start
G1 X108.05 Y101.95 E15.1920	Infill line end
G1 X108.45 Y98.05 E15.3480	Infill line start
G1 X108.45 Y101.95 E15.5040	Infill line end
G1 X108.85 Y98.05 E15.6600	Infill line start
G1 X108.85 Y101.95 E15.8160	Infill line end
G1 X109.25 Y98.05 E15.9720	Infill line start
G1 X109.25 Y101.95 E16.1280	Infill line end
G1 X109.65 Y98.05 E16.2840	Infill line start
G1 X109.65 Y101.95 E16.4400	Infill line end
G1 X110.05 Y98.05 E16.5960	Infill line start
G1 X110.05 Y101.95 E16.7520	Infill line end
G1 X110.45 Y98.05 E16.9080	Infill line start
G1 X110.45 Y101.95 E17.0640	Infill line end
G1 X110.85 Y98.05 E17.2200	Infill line start
G1 X110.85 Y101.95 E17.3760	Infill line end
G1 X111.25 Y98.05 E17.5320	Infill line start
G1 X111.25 Y101.95 E17.6880	Infill line end
	Layer 65 (Bottom Pyramid)
G1 Z3.00 F300	Move to layer height
G1 X107.90 Y97.90 F1500	Move to start of layer
G1 X112.10 Y97.90 E17.8560 F1500	Draw square side
G1 X112.10 Y102.10 E18.0240 F1500	Draw square side
G1 X107.90 Y102.10 E18.1920 F1500	Draw square side
G1 X107.90 Y97.90 E18.3600 F1500	Draw square side
G1 X107.90 Y97.90 E18.5280	Infill line start
G1 X107.90 Y102.10 E18.6960	Infill line end
G1 X108.30 Y97.90 E18.8640	Infill line start
G1 X108.30 Y102.10 E19.0320	Infill line end
G1 X108.70 Y97.90 E19.2000	Infill line start
G1 X108.70 Y102.10 E19.3680	Infill line end
G1 X109.10 Y97.90 E19.5360	Infill line start
G1 X109.10 Y102.10 E19.7040	Infill line end
G1 X109.50 Y97.90 E19.8720	Infill line start
G1 X109.50 Y102.10 E20.0400	Infill line end
G1 X109.90 Y97.90 E20.2080	Infill line start
G1 X109.90 Y102.10 E20.3760	Infill line end
G1 X110.30 Y97.90 E20.5440	Infill line start
G1 X110.30 Y102.10 E20.7120	Infill line end
G1 X110.70 Y97.90 E20.8800	Infill line start
G1 X110.70 Y102.10 E21.0480	Infill line end
G1 X111.10 Y97.90 E21.2160	Infill line start
G1 X111.10 Y102.10 E21.3840	Infill line end
G1 X111.50 Y97.90 E21.5520	Infill line start
G1 X111.50 Y102.10 E21.7200	Infill line end
	Layer 66 (Bottom Pyramid)
G1 Z3.20 F300	Move to layer height
G1 X107.75 Y97.75 F1500	Move to start of layer
G1 X112.25 Y97.75 E21.9000 F1500	Draw square side
G1 X112.25 Y102.25 E22.0800 F1500	Draw square side
G1 X107.75 Y102.25 E22.2600 F1500	Draw square side
G1 X107.75 Y97.75 E22.4400 F1500	Draw square side
G1 X107.75 Y97.75 E22.6200	Infill line start
G1 X107.75 Y102.25 E22.8000	Infill line end
G1 X108.15 Y97.75 E22.9800	Infill line start
G1 X108.15 Y102.25 E23.1600	Infill line end
G1 X108.55 Y97.75 E23.3400	Infill line start
G1 X108.55 Y102.25 E23.5200	Infill line end
G1 X108.95 Y97.75 E23.7000	Infill line start
G1 X108.95 Y102.25 E23.8800	Infill line end
G1 X109.35 Y97.75 E24.0600	Infill line start
G1 X109.35 Y102.25 E24.2400	Infill line end
G1 X109.75 Y97.75 E24.4200	Infill line start
G1 X109.75 Y102.25 E24.6000	Infill line end
G1 X110.15 Y97.75 E24.7800	Infill line start
G1 X110.15 Y102.25 E24.9600	Infill line end
G1 X110.55 Y97.75 E25.1400	Infill line start
G1 X110.55 Y102.25 E25.3200	Infill line end
G1 X110.95 Y97.75 E25.5000	Infill line start
G1 X110.95 Y102.25 E25.6800	Infill line end
G1 X111.35 Y97.75 E25.8600	Infill line start
G1 X111.35 Y102.25 E26.0400	Infill line end
G1 X111.75 Y97.75 E26.2200	Infill line start
G1 X111.75 Y102.25 E26.4000	Infill line end
	Layer 67 (Bottom Pyramid)
G1 Z3.40 F300	Move to layer height
G1 X107.60 Y97.60 F1500	Move to start of layer
G1 X112.40 Y97.60 E26.5920 F1500	Draw square side
G1 X112.40 Y102.40 E26.7840 F1500	Draw square side
G1 X107.60 Y102.40 E26.9760 F1500	Draw square side
G1 X107.60 Y97.60 E27.1680 F1500	Draw square side
G1 X107.60 Y97.60 E27.3600	Infill line start
G1 X107.60 Y102.40 E27.5520	Infill line end
G1 X108.00 Y97.60 E27.7440	Infill line start
G1 X108.00 Y102.40 E27.9360	Infill line end
G1 X108.40 Y97.60 E28.1280	Infill line start
G1 X108.40 Y102.40 E28.3200	Infill line end
G1 X108.80 Y97.60 E28.5120	Infill line start
G1 X108.80 Y102.40 E28.7040	Infill line end
G1 X109.20 Y97.60 E28.8960	Infill line start
G1 X109.20 Y102.40 E29.0880	Infill line end
G1 X109.60 Y97.60 E29.2800	Infill line start
G1 X109.60 Y102.40 E29.4720	Infill line end
G1 X110.00 Y97.60 E29.6640	Infill line start
G1 X110.00 Y102.40 E29.8560	Infill line end
G1 X110.40 Y97.60 E30.0480	Infill line start
G1 X110.40 Y102.40 E30.2400	Infill line end
G1 X110.80 Y97.60 E30.4320	Infill line start
G1 X110.80 Y102.40 E30.6240	Infill line end
G1 X111.20 Y97.60 E30.8160	Infill line start
G1 X111.20 Y102.40 E31.0080	Infill line end
G1 X111.60 Y97.60 E31.2000	Infill line start
G1 X111.60 Y102.40 E31.3920	Infill line end
	Layer 68 (Bottom Pyramid)
G1 Z3.60 F300	Move to layer height
G1 X107.45 Y97.45 F1500	Move to start of layer
G1 X112.55 Y97.45 E31.5960 F1500	Draw square side
G1 X112.55 Y102.55 E31.8000 F1500	Draw square side
G1 X107.45 Y102.55 E32.0040 F1500	Draw square side
G1 X107.45 Y97.45 E32.2080 F1500	Draw square side
G1 X107.45 Y97.45 E32.4120	Infill line start
G1 X107.45 Y102.55 E32.6160	Infill line end
G1 X107.85 Y97.45 E32.8200	Infill line start
G1 X107.85 Y102.55 E33.0240	Infill line end
G1 X108.25 Y97.45 E33.2280	Infill line start
G1 X108.25 Y102.55 E33.4320	Infill line end
G1 X108.65 Y97.45 E33.6360	Infill line start
G1 X108.65 Y102.55 E33.8400	Infill line end
G1 X109.05 Y97.45 E34.0440	Infill line start
G1 X109.05 Y102.55 E34.2480	Infill line end
G1 X109.45 Y97.45 E34.4520	Infill line start
G1 X109.45 Y102.55 E34.6560	Infill line end
G1 X109.85 Y97.45 E34.8600	Infill line start
G1 X109.85 Y102.55 E35.0640	Infill line end
G1 X110.25 Y97.45 E35.2680	Infill line start
G1 X110.25 Y102.55 E35.4720	Infill line end
G1 X110.65 Y97.45 E35.6760	Infill line start
G1 X110.65 Y102.55 E35.8800	Infill line end
G1 X111.05 Y97.45 E36.0840	Infill line start
G1 X111.05 Y102.55 E36.2880	Infill line end
G1 X111.45 Y97.45 E36.4920	Infill line start
G1 X111.45 Y102.55 E36.6960	Infill line end
G1 X111.85 Y97.45 E36.9000	Infill line start
G1 X111.85 Y102.55 E37.1040	Infill line end
	Layer 69 (Bottom Pyramid)
G1 Z3.80 F300	Move to layer height
G1 X107.30 Y97.30 F1500	Move to start of layer
G1 X112.70 Y97.30 E37.3200 F1500	Draw square side
G1 X112.70 Y102.70 E37.5360 F1500	Draw square side
G1 X107.30 Y102.70 E37.7520 F1500	Draw square side
G1 X107.30 Y97.30 E37.9680 F1500	Draw square side
G1 X107.30 Y97.30 E38.1840	Infill line start
G1 X107.30 Y102.70 E38.4000	Infill line end
G1 X107.70 Y97.30 E38.6160	Infill line start
G1 X107.70 Y102.70 E38.8320	Infill line end
G1 X108.10 Y97.30 E39.0480	Infill line start
G1 X108.10 Y102.70 E39.2640	Infill line end
G1 X108.50 Y97.30 E39.4800	Infill line start
G1 X108.50 Y102.70 E39.6960	Infill line end
G1 X108.90 Y97.30 E39.9120	Infill line start
G1 X108.90 Y102.70 E40.1280	Infill line end
G1 X109.30 Y97.30 E40.3440	Infill line start
G1 X109.30 Y102.70 E40.5600	Infill line end
G1 X109.70 Y97.30 E40.7760	Infill line start
G1 X109.70 Y102.70 E40.9920	Infill line end
G1 X110.10 Y97.30 E41.2080	Infill line start
G1 X110.10 Y102.70 E41.4240	Infill line end
G1 X110.50 Y97.30 E41.6400	Infill line start
G1 X110.50 Y102.70 E41.8560	Infill line end
G1 X110.90 Y97.30 E42.0720	Infill line start
G1 X110.90 Y102.70 E42.2880	Infill line end
G1 X111.30 Y97.30 E42.5040	Infill line start
G1 X111.30 Y102.70 E42.7200	Infill line end
G1 X111.70 Y97.30 E42.9360	Infill line start
G1 X111.70 Y102.70 E43.1520	Infill line end
G1 X112.10 Y97.30 E43.3680	Infill line start
G1 X112.10 Y102.70 E43.5840	Infill line end
	Layer 70 (Bottom Pyramid)
G1 Z4.00 F300	Move to layer height
G1 X107.15 Y97.15 F1500	Move to start of layer
G1 X112.85 Y97.15 E43.8120 F1500	Draw square side
G1 X112.85 Y102.85 E44.0400 F1500	Draw square side
G1 X107.15 Y102.85 E44.2680 F1500	Draw square side
G1 X107.15 Y97.15 E44.4960 F1500	Draw square side
G1 X107.15 Y97.15 E44.7240	Infill line start
G1 X107.15 Y102.85 E44.9520	Infill line end
G1 X107.55 Y97.15 E45.1800	Infill line start
G1 X107.55 Y102.85 E45.4080	Infill line end
G1 X107.95 Y97.15 E45.6360	Infill line start
G1 X107.95 Y102.85 E45.8640	Infill line end
G1 X108.35 Y97.15 E46.0920	Infill line start
G1 X108.35 Y102.85 E46.3200	Infill line end
G1 X108.75 Y97.15 E46.5480	Infill line start
G1 X108.75 Y102.85 E46.7760	Infill line end
G1 X109.15 Y97.15 E47.0040	Infill line start
G1 X109.15 Y102.85 E47.2320	Infill line end
G1 X109.55 Y97.15 E47.4600	Infill line start
G1 X109.55 Y102.85 E47.6880	Infill line end
G1 X109.95 Y97.15 E47.9160	Infill line start
G1 X109.95 Y102.85 E48.1440	Infill line end
G1 X110.35 Y97.15 E48.3720	Infill line start
G1 X110.35 Y102.85 E48.6000	Infill line end
G1 X110.75 Y97.15 E48.8280	Infill line start
G1 X110.75 Y102.85 E49.0560	Infill line end
G1 X111.15 Y97.15 E49.2840	Infill line start
G1 X111.15 Y102.85 E49.5120	Infill line end
G1 X111.55 Y97.15 E49.7400	Infill line start
G1 X111.55 Y102.85 E49.9680	Infill line end
G1 X111.95 Y97.15 E50.1960	Infill line start
G1 X111.95 Y102.85 E50.4240	Infill line end
G1 X112.35 Y97.15 E50.6520	Infill line start
G1 X112.35 Y102.85 E50.8800	Infill line end
	Layer 71 (Bottom Pyramid)
G1 Z4.20 F300	Move to layer height
G1 X107.00 Y97.00 F1500	Move to start of layer
G1 X113.00 Y97.00 E51.1200 F1500	Draw square side
G1 X113.00 Y103.00 E51.3600 F1500	Draw square side
G1 X107.00 Y103.00 E51.6000 F1500	Draw square side
G1 X107.00 Y97.00 E51.8400 F1500	Draw square side
G1 X107.00 Y97.00 E52.0800	Infill line start
G1 X107.00 Y103.00 E52.3200	Infill line end
G1 X107.40 Y97.00 E52.5600	Infill line start
G1 X107.40 Y103.00 E52.8000	Infill line end
G1 X107.80 Y97.00 E53.0400	Infill line start
G1 X107.80 Y103.00 E53.2800	Infill line end
G1 X108.20 Y97.00 E53.5200	Infill line start
G1 X108.20 Y103.00 E53.7600	Infill line end
G1 X108.60 Y97.00 E54.0000	Infill line start
G1 X108.60 Y103.00 E54.2400	Infill line end
G1 X109.00 Y97.00 E54.4800	Infill line start
G1 X109.00 Y103.00 E54.7200	Infill line end
G1 X109.40 Y97.00 E54.9600	Infill line start
G1 X109.40 Y103.00 E55.2000	Infill line end
G1 X109.80 Y97.00 E55.4400	Infill line start
G1 X109.80 Y103.00 E55.6800	Infill line end
G1 X110.20 Y97.00 E55.9200	Infill line start
G1 X110.20 Y103.00 E56.1600	Infill line end
G1 X110.60 Y97.00 E56.4000	Infill line start
G1 X110.60 Y103.00 E56.6400	Infill line end
G1 X111.00 Y97.00 E56.8800	Infill line start
G1 X111.00 Y103.00 E57.1200	Infill line end
G1 X111.40 Y97.00 E57.3600	Infill line start
G1 X111.40 Y103.00 E57.6000	Infill line end
G1 X111.80 Y97.00 E57.8400	Infill line start
G1 X111.80 Y103.00 E58.0800	Infill line end
G1 X112.20 Y97.00 E58.3200	Infill line start
G1 X112.20 Y103.00 E58.5600	Infill line end
G1 X112.60 Y97.00 E58.8000	Infill line start
G1 X112.60 Y103.00 E59.0400	Infill line end
	Layer 72 (Bottom Pyramid)
G1 Z4.40 F300	Move to layer height
G1 X106.85 Y96.85 F1500	Move to start of layer
G1 X113.15 Y96.85 E59.2920 F1500	Draw square side
G1 X113.15 Y103.15 E59.5440 F1500	Draw square side
G1 X106.85 Y103.15 E59.7960 F1500	Draw square side
G1 X106.85 Y96.85 E60.0480 F1500	Draw square side
G1 X106.85 Y96.85 E60.3000	Infill line start
G1 X106.85 Y103.15 E60.5520	Infill line end
G1 X107.25 Y96.85 E60.8040	Infill line start
G1 X107.25 Y103.15 E61.0560	Infill line end
G1 X107.65 Y96.85 E61.3080	Infill line start
G1 X107.65 Y103.15 E61.5600	Infill line end
G1 X108.05 Y96.85 E61.8120	Infill line start
G1 X108.05 Y103.15 E62.0640	Infill line end
G1 X108.45 Y96.85 E62.3160	Infill line start
G1 X108.45 Y103.15 E62.5680	Infill line end
G1 X108.85 Y96.85 E62.8200	Infill line start
G1 X108.85 Y103.15 E63.0720	Infill line end
G1 X109.25 Y96.85 E63.3240	Infill line start
G1 X109.25 Y103.15 E63.5760	Infill line end
G1 X109.65 Y96.85 E63.8280	Infill line start
G1 X109.65 Y103.15 E64.0800	Infill line end
G1 X110.05 Y96.85 E64.3320	Infill line start
G1 X110.05 Y103.15 E64.5840	Infill line end
G1 X110.45 Y96.85 E64.8360	Infill line start
G1 X110.45 Y103.15 E65.0880	Infill line end
G1 X110.85 Y96.85 E65.3400	Infill line start
G1 X110.85 Y103.15 E65.5920	Infill line end
G1 X111.25 Y96.85 E65.8440	Infill line start
G1 X111.25 Y103.15 E66.0960	Infill line end
G1 X111.65 Y96.85 E66.3480	Infill line start
G1 X111.65 Y103.15 E66.6000	Infill line end
G1 X112.05 Y96.85 E66.8520	Infill line start
G1 X112.05 Y103.15 E67.1040	Infill line end
G1 X112.45 Y96.85 E67.3560	Infill line start
G1 X112.45 Y103.15 E67.6080	Infill line end
	Layer 73 (Bottom Pyramid)
G1 Z4.60 F300	Move to layer height
G1 X106.70 Y96.70 F1500	Move to start of layer
G1 X113.30 Y96.70 E67.8720 F1500	Draw square side
G1 X113.30 Y103.30 E68.1360 F1500	Draw square side
G1 X106.70 Y103.30 E68.4000 F1500	Draw square side
G1 X106.70 Y96.70 E68.6640 F1500	Draw square side
G1 X106.70 Y96.70 E68.9280	Infill line start
G1 X106.70 Y103.30 E69.1920	Infill line end
G1 X107.10 Y96.70 E69.4560	Infill line start
G1 X107.10 Y103.30 E69.7200	Infill line end
G1 X107.50 Y96.70 E69.9840	Infill line start
G1 X107.50 Y103.30 E70.2480	Infill line end
G1 X107.90 Y96.70 E70.5120	Infill line start
G1 X107.90 Y103.30 E70.7760	Infill line end
G1 X108.30 Y96.70 E71.0400	Infill line start
G1 X108.30 Y103.30 E71.3040	Infill line end
G1 X108.70 Y96.70 E71.5680	Infill line start
G1 X108.70 Y103.30 E71.8320	Infill line end
G1 X109.10 Y96.70 E72.0960	Infill line start
G1 X109.10 Y103.30 E72.3600	Infill line end
G1 X109.50 Y96.70 E72.6240	Infill line start
G1 X109.50 Y103.30 E72.8880	Infill line end
G1 X109.90 Y96.70 E73.1520	Infill line start
G1 X109.90 Y103.30 E73.4160	Infill line end
G1 X110.30 Y96.70 E73.6800	Infill line start
G1 X110.30 Y103.30 E73.9440	Infill line end
G1 X110.70 Y96.70 E74.2080	Infill line start
G1 X110.70 Y103.30 E74.4720	Infill line end
G1 X111.10 Y96.70 E74.7360	Infill line start
G1 X111.10 Y103.30 E75.0000	Infill line end
G1 X111.50 Y96.70 E75.2640	Infill line start
G1 X111.50 Y103.30 E75.5280	Infill line end
G1 X111.90 Y96.70 E75.7920	Infill line start
G1 X111.90 Y103.30 E76.0560	Infill line end
G1 X112.30 Y96.70 E76.3200	Infill line start
G1 X112.30 Y103.30 E76.5840	Infill line end
G1 X112.70 Y96.70 E76.8480	Infill line start
G1 X112.70 Y103.30 E77.1120	Infill line end
	Layer 74 (Bottom Pyramid)
G1 Z4.80 F300	Move to layer height
G1 X106.55 Y96.55 F1500	Move to start of layer
G1 X113.45 Y96.55 E77.3880 F1500	Draw square side
G1 X113.45 Y103.45 E77.6640 F1500	Draw square side
G1 X106.55 Y103.45 E77.9400 F1500	Draw square side
G1 X106.55 Y96.55 E78.2160 F1500	Draw square side
G1 X106.55 Y96.55 E78.4920	Infill line start
G1 X106.55 Y103.45 E78.7680	Infill line end
G1 X106.95 Y96.55 E79.0440	Infill line start
G1 X106.95 Y103.45 E79.3200	Infill line end
G1 X107.35 Y96.55 E79.5960	Infill line start
G1 X107.35 Y103.45 E79.8720	Infill line end
G1 X107.75 Y96.55 E80.1480	Infill line start
G1 X107.75 Y103.45 E80.4240	Infill line end
G1 X108.15 Y96.55 E80.7000	Infill line start
G1 X108.15 Y103.45 E80.9760	Infill line end
G1 X108.55 Y96.55 E81.2520	Infill line start
G1 X108.55 Y103.45 E81.5280	Infill line end
G1 X108.95 Y96.55 E81.8040	Infill line start
G1 X108.95 Y103.45 E82.0800	Infill line end
G1 X109.35 Y96.55 E82.3560	Infill line start
G1 X109.35 Y103.45 E82.6320	Infill line end
G1 X109.75 Y96.55 E82.9080	Infill line start
G1 X109.75 Y103.45 E83.1840	Infill line end
G1 X110.15 Y96.55 E83.4600	Infill line start
G1 X110.15 Y103.45 E83.7360	Infill line end
G1 X110.55 Y96.55 E84.0120	Infill line start
G1 X110.55 Y103.45 E84.2880	Infill line end
G1 X110.95 Y96.55 E84.5640	Infill line start
G1 X110.95 Y103.45 E84.8400	Infill line end
G1 X111.35 Y96.55 E85.1160	Infill line start
G1 X111.35 Y103.45 E85.3920	Infill line end
G1 X111.75 Y96.55 E85.6680	Infill line start
G1 X111.75 Y103.45 E85.9440	Infill line end
G1 X112.15 Y96.55 E86.2200	Infill line start
G1 X112.15 Y103.45 E86.4960	Infill line end
G1 X112.55 Y96.55 E86.7720	Infill line start
G1 X112.55 Y103.45 E87.0480	Infill line end
G1 X112.95 Y96.55 E87.3240	Infill line start
G1 X112.95 Y103.45 E87.6000	Infill line end
	Layer 75 (Bottom Pyramid)
G1 Z5.00 F300	Move to layer height
G1 X106.40 Y96.40 F1500	Move to start of layer
G1 X113.60 Y96.40 E87.8880 F1500	Draw square side
G1 X113.60 Y103.60 E88.1760 F1500	Draw square side
G1 X106.40 Y103.60 E88.4640 F1500	Draw square side
G1 X106.40 Y96.40 E88.7520 F1500	Draw square side
G1 X106.40 Y96.40 E89.0400	Infill line start
G1 X106.40 Y103.60 E89.3280	Infill line end
G1 X106.80 Y96.40 E89.6160	Infill line start
G1 X106.80 Y103.60 E89.9040	Infill line end
G1 X107.20 Y96.40 E90.1920	Infill line start
G1 X107.20 Y103.60 E90.4800	Infill line end
G1 X107.60 Y96.40 E90.7680	Infill line start
G1 X107.60 Y103.60 E91.0560	Infill line end
G1 X108.00 Y96.40 E91.3440	Infill line start
G1 X108.00 Y103.60 E91.6320	Infill line end
G1 X108.40 Y96.40 E91.9200	Infill line start
G1 X108.40 Y103.60 E92.2080	Infill line end
G1 X108.80 Y96.40 E92.4960	Infill line start
G1 X108.80 Y103.60 E92.7840	Infill line end
G1 X109.20 Y96.40 E93.0720	Infill line start
G1 X109.20 Y103.60 E93.3600	Infill line end
G1 X109.60 Y96.40 E93.6480	Infill line start
G1 X109.60 Y103.60 E93.9360	Infill line end
G1 X110.00 Y96.40 E94.2240	Infill line start
G1 X110.00 Y103.60 E94.5120	Infill line end
G1 X110.40 Y96.40 E94.8000	Infill line start
G1 X110.40 Y103.60 E95.0880	Infill line end
G1 X110.80 Y96.40 E95.3760	Infill line start
G1 X110.80 Y103.60 E95.6640	Infill line end
G1 X111.20 Y96.40 E95.9520	Infill line start
G1 X111.20 Y103.60 E96.2400	Infill line end
G1 X111.60 Y96.40 E96.5280	Infill line start
G1 X111.60 Y103.60 E96.8160	Infill line end
G1 X112.00 Y96.40 E97.1040	Infill line start
G1 X112.00 Y103.60 E97.3920	Infill line end
G1 X112.40 Y96.40 E97.6800	Infill line start
G1 X112.40 Y103.60 E97.9680	Infill line end
G1 X112.80 Y96.40 E98.2560	Infill line start
G1 X112.80 Y103.60 E98.5440	Infill line end
	Layer 76 (Bottom Pyramid)
G1 Z5.20 F300	Move to layer height
G1 X106.25 Y96.25 F1500	Move to start of layer
G1 X113.75 Y96.25 E98.8440 F1500	Draw square side
G1 X113.75 Y103.75 E99.1440 F1500	Draw square side
G1 X106.25 Y103.75 E99.4440 F1500	Draw square side
G1 X106.25 Y96.25 E99.7440 F1500	Draw square side
G1 X106.25 Y96.25 E100.0440	Infill line start
G1 X106.25 Y103.75 E100.3440	Infill line end
G1 X106.65 Y96.25 E100.6440	Infill line start
G1 X106.65 Y103.75 E100.9440	Infill line end
G1 X107.05 Y96.25 E101.2440	Infill line start
G1 X107.05 Y103.75 E101.5440	Infill line end
G1 X107.45 Y96.25 E101.8440	Infill line start
G1 X107.45 Y103.75 E102.1440	Infill line end
G1 X107.85 Y96.25 E102.4440	Infill line start
G1 X107.85 Y103.75 E102.7440	Infill line end
G1 X108.25 Y96.25 E103.0440	Infill line start
G1 X108.25 Y103.75 E103.3440	Infill line end
G1 X108.65 Y96.25 E103.6440	Infill line start
G1 X108.65 Y103.75 E103.9440	Infill line end
G1 X109.05 Y96.25 E104.2440	Infill line start
G1 X109.05 Y103.75 E104.5440	Infill line end
G1 X109.45 Y96.25 E104.8440	Infill line start
G1 X109.45 Y103.75 E105.1440	Infill line end
G1 X109.85 Y96.25 E105.4440	Infill line start
G1 X109.85 Y103.75 E105.7440	Infill line end
G1 X110.25 Y96.25 E106.0440	Infill line start
G1 X110.25 Y103.75 E106.3440	Infill line end
G1 X110.65 Y96.25 E106.6440	Infill line start
G1 X110.65 Y103.75 E106.9440	Infill line end
G1 X111.05 Y96.25 E107.2440	Infill line start
G1 X111.05 Y103.75 E107.5440	Infill line end
G1 X111.45 Y96.25 E107.8440	Infill line start
G1 X111.45 Y103.75 E108.1440	Infill line end
G1 X111.85 Y96.25 E108.4440	Infill line start
G1 X111.85 Y103.75 E108.7440	Infill line end
G1 X112.25 Y96.25 E109.0440	Infill line start
G1 X112.25 Y103.75 E109.3440	Infill line end
G1 X112.65 Y96.25 E109.6440	Infill line start
G1 X112.65 Y103.75 E109.9440	Infill line end
G1 X113.05 Y96.25 E110.2440	Infill line start
G1 X113.05 Y103.75 E110.5440	Infill line end
	Layer 77 (Bottom Pyramid)
G1 Z5.40 F300	Move to layer height
G1 X106.10 Y96.10 F1500	Move to start of layer
G1 X113.90 Y96.10 E110.8560 F1500	Draw square side
G1 X113.90 Y103.90 E111.1680 F1500	Draw square side
G1 X106.10 Y103.90 E111.4800 F1500	Draw square side
G1 X106.10 Y96.10 E111.7920 F1500	Draw square side
G1 X106.10 Y96.10 E112.1040	Infill line start
G1 X106.10 Y103.90 E112.4160	Infill line end
G1 X106.50 Y96.10 E112.7280	Infill line start
G1 X106.50 Y103.90 E113.0400	Infill line end
G1 X106.90 Y96.10 E113.3520	Infill line start
G1 X106.90 Y103.90 E113.6640	Infill line end
G1 X107.30 Y96.10 E113.9760	Infill line start
G1 X107.30 Y103.90 E114.2880	Infill line end
G1 X107.70 Y96.10 E114.6000	Infill line start
G1 X107.70 Y103.90 E114.9120	Infill line end
G1 X108.10 Y96.10 E115.2240	Infill line start
G1 X108.10 Y103.90 E115.5360	Infill line end
G1 X108.50 Y96.10 E115.8480	Infill line start
G1 X108.50 Y103.90 E116.1600	Infill line end
G1 X108.90 Y96.10 E116.4720	Infill line start
G1 X108.90 Y103.90 E116.7840	Infill line end
G1 X109.30 Y96.10 E117.0960	Infill line start
G1 X109.30 Y103.90 E117.4080	Infill line end
G1 X109.70 Y96.10 E117.7200	Infill line start
G1 X109.70 Y103.90 E118.0320	Infill line end
G1 X110.10 Y96.10 E118.3440	Infill line start
G1 X110.10 Y103.90 E118.6560	Infill line end
G1 X110.50 Y96.10 E118.9680	Infill line start
G1 X110.50 Y103.90 E119.2800	Infill line end
G1 X110.90 Y96.10 E119.5920	Infill line start
G1 X110.90 Y103.90 E119.9040	Infill line end
G1 X111.30 Y96.10 E120.2160	Infill line start
G1 X111.30 Y103.90 E120.5280	Infill line end
G1 X111.70 Y96.10 E120.8400	Infill line start
G1 X111.70 Y103.90 E121.1520	Infill line end
G1 X112.10 Y96.10 E121.4640	Infill line start
G1 X112.10 Y103.90 E121.7760	Infill line end
G1 X112.50 Y96.10 E122.0880	Infill line start
G1 X112.50 Y103.90 E122.4000	Infill line end
G1 X112.90 Y96.10 E122.7120	Infill line start
G1 X112.90 Y103.90 E123.0240	Infill line end
G1 X113.30 Y96.10 E123.3360	Infill line start
G1 X113.30 Y103.90 E123.6480	Infill line end
	Layer 78 (Bottom Pyramid)
G1 Z5.60 F300	Move to layer height
G1 X105.95 Y95.95 F1500	Move to start of layer
G1 X114.05 Y95.95 E123.9720 F1500	Draw square side
G1 X114.05 Y104.05 E124.2960 F1500	Draw square side
G1 X105.95 Y104.05 E124.6200 F1500	Draw square side
G1 X105.95 Y95.95 E124.9440 F1500	Draw square side
G1 X105.95 Y95.95 E125.2680	Infill line start
G1 X105.95 Y104.05 E125.5920	Infill line end
G1 X106.35 Y95.95 E125.9160	Infill line start
G1 X106.35 Y104.05 E126.2400	Infill line end
G1 X106.75 Y95.95 E126.5640	Infill line start
G1 X106.75 Y104.05 E126.8880	Infill line end
G1 X107.15 Y95.95 E127.2120	Infill line start
G1 X107.15 Y104.05 E127.5360	Infill line end
G1 X107.55 Y95.95 E127.8600	Infill line start
G1 X107.55 Y104.05 E128.1840	Infill line end
G1 X107.95 Y95.95 E128.5080	Infill line start
G1 X107.95 Y104.05 E128.8320	Infill line end
G1 X108.35 Y95.95 E129.1560	Infill line start
G1 X108.35 Y104.05 E129.4800	Infill line end
G1 X108.75 Y95.95 E129.8040	Infill line start
G1 X108.75 Y104.05 E130.1280	Infill line end
G1 X109.15 Y95.95 E130.4520	Infill line start
G1 X109.15 Y104.05 E130.7760	Infill line end
G1 X109.55 Y95.95 E131.1000	Infill line start
G1 X109.55 Y104.05 E131.4240	Infill line end
G1 X109.95 Y95.95 E131.7480	Infill line start
G1 X109.95 Y104.05 E132.0720	Infill line end
G1 X110.35 Y95.95 E132.3960	Infill line start
G1 X110.35 Y104.05 E132.7200	Infill line end
G1 X110.75 Y95.95 E133.0440	Infill line start
G1 X110.75 Y104.05 E133.3680	Infill line end
G1 X111.15 Y95.95 E133.6920	Infill line start
G1 X111.15 Y104.05 E134.0160	Infill line end
G1 X111.55 Y95.95 E134.3400	Infill line start
G1 X111.55 Y104.05 E134.6640	Infill line end
G1 X111.95 Y95.95 E134.9880	Infill line start
G1 X111.95 Y104.05 E135.3120	Infill line end
G1 X112.35 Y95.95 E135.6360	Infill line start
G1 X112.35 Y104.05 E135.9600	Infill line end
G1 X112.75 Y95.95 E136.2840	Infill line start
G1 X112.75 Y104.05 E136.6080	Infill line end
G1 X113.15 Y95.95 E136.9320	Infill line start
G1 X113.15 Y104.05 E137.2560	Infill line end
G1 X113.55 Y95.95 E137.5800	Infill line start
G1 X113.55 Y104.05 E137.9040	Infill line end
	Layer 79 (Bottom Pyramid)
G1 Z5.80 F300	Move to layer height
G1 X105.80 Y95.80 F1500	Move to start of layer
G1 X114.20 Y95.80 E138.2400 F1500	Draw square side
G1 X114.20 Y104.20 E138.5760 F1500	Draw square side
G1 X105.80 Y104.20 E138.9120 F1500	Draw square side
G1 X105.80 Y95.80 E139.2480 F1500	Draw square side
G1 X105.80 Y95.80 E139.5840	Infill line start
G1 X105.80 Y104.20 E139.9200	Infill line end
G1 X106.20 Y95.80 E140.2560	Infill line start
G1 X106.20 Y104.20 E140.5920	Infill line end
G1 X106.60 Y95.80 E140.9280	Infill line start
G1 X106.60 Y104.20 E141.2640	Infill line end
G1 X107.00 Y95.80 E141.6000	Infill line start
G1 X107.00 Y104.20 E141.9360	Infill line end
G1 X107.40 Y95.80 E142.2720	Infill line start
G1 X107.40 Y104.20 E142.6080	Infill line end
G1 X107.80 Y95.80 E142.9440	Infill line start
G1 X107.80 Y104.20 E143.2800	Infill line end
G1 X108.20 Y95.80 E143.6160	Infill line start
G1 X108.20 Y104.20 E143.9520	Infill line end
G1 X108.60 Y95.80 E144.2880	Infill line start
G1 X108.60 Y104.20 E144.6240	Infill line end
G1 X109.00 Y95.80 E144.9600	Infill line start
G1 X109.00 Y104.20 E145.2960	Infill line end
G1 X109.40 Y95.80 E145.6320	Infill line start
G1 X109.40 Y104.20 E145.9680	Infill line end
G1 X109.80 Y95.80 E146.3040	Infill line start
G1 X109.80 Y104.20 E146.6400	Infill line end
G1 X110.20 Y95.80 E146.9760	Infill line start
G1 X110.20 Y104.20 E147.3120	Infill line end
G1 X110.60 Y95.80 E147.6480	Infill line start
G1 X110.60 Y104.20 E147.9840	Infill line end
G1 X111.00 Y95.80 E148.3200	Infill line start
G1 X111.00 Y104.20 E148.6560	Infill line end
G1 X111.40 Y95.80 E148.9920	Infill line start
G1 X111.40 Y104.20 E149.3280	Infill line end
G1 X111.80 Y95.80 E149.6640	Infill line start
G1 X111.80 Y104.20 E150.0000	Infill line end
G1 X112.20 Y95.80 E150.3360	Infill line start
G1 X112.20 Y104.20 E150.6720	Infill line end
G1 X112.60 Y95.80 E151.0080	Infill line start
G1 X112.60 Y104.20 E151.3440	Infill line end
G1 X113.00 Y95.80 E151.6800	Infill line start
G1 X113.00 Y104.20 E152.0160	Infill line end
G1 X113.40 Y95.80 E152.3520	Infill line start
G1 X113.40 Y104.20 E152.6880	Infill line end
G1 X113.80 Y95.80 E153.0240	Infill line start
G1 X113.80 Y104.20 E153.3600	Infill line end
	Layer 80 (Bottom Pyramid)
G1 Z6.00 F300	Move to layer height
G1 X105.65 Y95.65 F1500	Move to start of layer
G1 X114.35 Y95.65 E153.7080 F1500	Draw square side
G1 X114.35 Y104.35 E154.0560 F1500	Draw square side
G1 X105.65 Y104.35 E154.4040 F1500	Draw square side
G1 X105.65 Y95.65 E154.7520 F1500	Draw square side
G1 X105.65 Y95.65 E155.1000	Infill line start
G1 X105.65 Y104.35 E155.4480	Infill line end
G1 X106.05 Y95.65 E155.7960	Infill line start
G1 X106.05 Y104.35 E156.1440	Infill line end
G1 X106.45 Y95.65 E156.4920	Infill line start
G1 X106.45 Y104.35 E156.8400	Infill line end
G1 X106.85 Y95.65 E157.1880	Infill line start
G1 X106.85 Y104.35 E157.5360	Infill line end
G1 X107.25 Y95.65 E157.8840	Infill line start
G1 X107.25 Y104.35 E158.2320	Infill line end
G1 X107.65 Y95.65 E158.5800	Infill line start
G1 X107.65 Y104.35 E158.9280	Infill line end
G1 X108.05 Y95.65 E159.2760	Infill line start
G1 X108.05 Y104.35 E159.6240	Infill line end
G1 X108.45 Y95.65 E159.9720	Infill line start
G1 X108.45 Y104.35 E160.3200	Infill line end
G1 X108.85 Y95.65 E160.6680	Infill line start
G1 X108.85 Y104.35 E161.0160	Infill line end
G1 X109.25 Y95.65 E161.3640	Infill line start
G1 X109.25 Y104.35 E161.7120	Infill line end
G1 X109.65 Y95.65 E162.0600	Infill line start
G1 X109.65 Y104.35 E162.4080	Infill line end
G1 X110.05 Y95.65 E162.7560	Infill line start
G1 X110.05 Y104.35 E163.1040	Infill line end
G1 X110.45 Y95.65 E163.4520	Infill line start
G1 X110.45 Y104.35 E163.8000	Infill line end
G1 X110.85 Y95.65 E164.1480	Infill line start
G1 X110.85 Y104.35 E164.4960	Infill line end
G1 X111.25 Y95.65 E164.8440	Infill line start
G1 X111.25 Y104.35 E165.1920	Infill line end
G1 X111.65 Y95.65 E165.5400	Infill line start
G1 X111.65 Y104.35 E165.8880	Infill line end
G1 X112.05 Y95.65 E166.2360	Infill line start
G1 X112.05 Y104.35 E166.5840	Infill line end
G1 X112.45 Y95.65 E166.9320	Infill line start
G1 X112.45 Y104.35 E167.2800	Infill line end
G1 X112.85 Y95.65 E167.6280	Infill line start
G1 X112.85 Y104.35 E167.9760	Infill line end
G1 X113.25 Y95.65 E168.3240	Infill line start
G1 X113.25 Y104.35 E168.6720	Infill line end
G1 X113.65 Y95.65 E169.0200	Infill line start
G1 X113.65 Y104.35 E169.3680	Infill line end
	Layer 81 (Bottom Pyramid)
G1 Z6.20 F300	Move to layer height
G1 X105.50 Y95.50 F1500	Move to start of layer
G1 X114.50 Y95.50 E169.7280 F1500	Draw square side
G1 X114.50 Y104.50 E170.0880 F1500	Draw square side
G1 X105.50 Y104.50 E170.4480 F1500	Draw square side
G1 X105.50 Y95.50 E170.8080 F1500	Draw square side
G1 X105.50 Y95.50 E171.1680	Infill line start
G1 X105.50 Y104.50 E171.5280	Infill line end
G1 X105.90 Y95.50 E171.8880	Infill line start
G1 X105.90 Y104.50 E172.2480	Infill line end
G1 X106.30 Y95.50 E172.6080	Infill line start
G1 X106.30 Y104.50 E172.9680	Infill line end
G1 X106.70 Y95.50 E173.3280	Infill line start
G1 X106.70 Y104.50 E173.6880	Infill line end
G1 X107.10 Y95.50 E174.0480	Infill line start
G1 X107.10 Y104.50 E174.4080	Infill line end
G1 X107.50 Y95.50 E174.7680	Infill line start
G1 X107.50 Y104.50 E175.1280	Infill line end
G1 X107.90 Y95.50 E175.4880	Infill line start
G1 X107.90 Y104.50 E175.8480	Infill line end
G1 X108.30 Y95.50 E176.2080	Infill line start
G1 X108.30 Y104.50 E176.5680	Infill line end
G1 X108.70 Y95.50 E176.9280	Infill line start
G1 X108.70 Y104.50 E177.2880	Infill line end
G1 X109.10 Y95.50 E177.6480	Infill line start
G1 X109.10 Y104.50 E178.0080	Infill line end
G1 X109.50 Y95.50 E178.3680	Infill line start
G1 X109.50 Y104.50 E178.7280	Infill line end
G1 X109.90 Y95.50 E179.0880	Infill line start
G1 X109.90 Y104.50 E179.4480	Infill line end
G1 X110.30 Y95.50 E179.8080	Infill line start
G1 X110.30 Y104.50 E180.1680	Infill line end
G1 X110.70 Y95.50 E180.5280	Infill line start
G1 X110.70 Y104.50 E180.8880	Infill line end
G1 X111.10 Y95.50 E181.2480	Infill line start
G1 X111.10 Y104.50 E181.6080	Infill line end
G1 X111.50 Y95.50 E181.9680	Infill line start
G1 X111.50 Y104.50 E182.3280	Infill line end
G1 X111.90 Y95.50 E182.6880	Infill line start
G1 X111.90 Y104.50 E183.0480	Infill line end
G1 X112.30 Y95.50 E183.4080	Infill line start
G1 X112.30 Y104.50 E183.7680	Infill line end
G1 X112.70 Y95.50 E184.1280	Infill line start
G1 X112.70 Y104.50 E184.4880	Infill line end
G1 X113.10 Y95.50 E184.8480	Infill line start
G1 X113.10 Y104.50 E185.2080	Infill line end
G1 X113.50 Y95.50 E185.5680	Infill line start
G1 X113.50 Y104.50 E185.9280	Infill line end
G1 X113.90 Y95.50 E186.2880	Infill line start
G1 X113.90 Y104.50 E186.6480	Infill line end
	Layer 82 (Bottom Pyramid)
G1 Z6.40 F300	Move to layer height
G1 X105.35 Y95.35 F1500	Move to start of layer
G1 X114.65 Y95.35 E187.0200 F1500	Draw square side
G1 X114.65 Y104.65 E187.3920 F1500	Draw square side
G1 X105.35 Y104.65 E187.7640 F1500	Draw square side
G1 X105.35 Y95.35 E188.1360 F1500	Draw square side
G1 X105.35 Y95.35 E188.5080	Infill line start
G1 X105.35 Y104.65 E188.8800	Infill line end
G1 X105.75 Y95.35 E189.2520	Infill line start
G1 X105.75 Y104.65 E189.6240	Infill line end
G1 X106.15 Y95.35 E189.9960	Infill line start
G1 X106.15 Y104.65 E190.3680	Infill line end
G1 X106.55 Y95.35 E190.7400	Infill line start
G1 X106.55 Y104.65 E191.1120	Infill line end
G1 X106.95 Y95.35 E191.4840	Infill line start
G1 X106.95 Y104.65 E191.8560	Infill line end
G1 X107.35 Y95.35 E192.2280	Infill line start
G1 X107.35 Y104.65 E192.6000	Infill line end
G1 X107.75 Y95.35 E192.9720	Infill line start
G1 X107.75 Y104.65 E193.3440	Infill line end
G1 X108.15 Y95.35 E193.7160	Infill line start
G1 X108.15 Y104.65 E194.0880	Infill line end
G1 X108.55 Y95.35 E194.4600	Infill line start
G1 X108.55 Y104.65 E194.8320	Infill line end
G1 X108.95 Y95.35 E195.2040	Infill line start
G1 X108.95 Y104.65 E195.5760	Infill line end
G1 X109.35 Y95.35 E195.9480	Infill line start
G1 X109.35 Y104.65 E196.3200	Infill line end
G1 X109.75 Y95.35 E196.6920	Infill line start
G1 X109.75 Y104.65 E197.0640	Infill line end
G1 X110.15 Y95.35 E197.4360	Infill line start
G1 X110.15 Y104.65 E197.8080	Infill line end
G1 X110.55 Y95.35 E198.1800	Infill line start
G1 X110.55 Y104.65 E198.5520	Infill line end
G1 X110.95 Y95.35 E198.9240	Infill line start
G1 X110.95 Y104.65 E199.2960	Infill line end
G1 X111.35 Y95.35 E199.6680	Infill line start
G1 X111.35 Y104.65 E200.0400	Infill line end
G1 X111.75 Y95.35 E200.4120	Infill line start
G1 X111.75 Y104.65 E200.7840	Infill line end
G1 X112.15 Y95.35 E201.1560	Infill line start
G1 X112.15 Y104.65 E201.5280	Infill line end
G1 X112.55 Y95.35 E201.9000	Infill line start
G1 X112.55 Y104.65 E202.2720	Infill line end
G1 X112.95 Y95.35 E202.6440	Infill line start
G1 X112.95 Y104.65 E203.0160	Infill line end
G1 X113.35 Y95.35 E203.3880	Infill line start
G1 X113.35 Y104.65 E203.7600	Infill line end
G1 X113.75 Y95.35 E204.1320	Infill line start
G1 X113.75 Y104.65 E204.5040	Infill line end
G1 X114.15 Y95.35 E204.8760	Infill line start
G1 X114.15 Y104.65 E205.2480	Infill line end
	Layer 83 (Bottom Pyramid)
G1 Z6.60 F300	Move to layer height
G1 X105.20 Y95.20 F1500	Move to start of layer
G1 X114.80 Y95.20 E205.6320 F1500	Draw square side
G1 X114.80 Y104.80 E206.0160 F1500	Draw square side
G1 X105.20 Y104.80 E206.4000 F1500	Draw square side
G1 X105.20 Y95.20 E206.7840 F1500	Draw square side
G1 X105.20 Y95.20 E207.1680	Infill line start
G1 X105.20 Y104.80 E207.5520	Infill line end
G1 X105.60 Y95.20 E207.9360	Infill line start
G1 X105.60 Y104.80 E208.3200	Infill line end
G1 X106.00 Y95.20 E208.7040	Infill line start
G1 X106.00 Y104.80 E209.0880	Infill line end
G1 X106.40 Y95.20 E209.4720	Infill line start
G1 X106.40 Y104.80 E209.8560	Infill line end
G1 X106.80 Y95.20 E210.2400	Infill line start
G1 X106.80 Y104.80 E210.6240	Infill line end
G1 X107.20 Y95.20 E211.0080	Infill line start
G1 X107.20 Y104.80 E211.3920	Infill line end
G1 X107.60 Y95.20 E211.7760	Infill line start
G1 X107.60 Y104.80 E212.1600	Infill line end
G1 X108.00 Y95.20 E212.5440	Infill line start
G1 X108.00 Y104.80 E212.9280	Infill line end
G1 X108.40 Y95.20 E213.3120	Infill line start
G1 X108.40 Y104.80 E213.6960	Infill line end
G1 X108.80 Y95.20 E214.0800	Infill line start
G1 X108.80 Y104.80 E214.4640	Infill line end
G1 X109.20 Y95.20 E214.8480	Infill line start
G1 X109.20 Y104.80 E215.2320	Infill line end
G1 X109.60 Y95.20 E215.6160	Infill line start
G1 X109.60 Y104.80 E216.0000	Infill line end
G1 X110.00 Y95.20 E216.3840	Infill line start
G1 X110.00 Y104.80 E216.7680	Infill line end
G1 X110.40 Y95.20 E217.1520	Infill line start
G1 X110.40 Y104.80 E217.5360	Infill line end
G1 X110.80 Y95.20 E217.9200	Infill line start
G1 X110.80 Y104.80 E218.3040	Infill line end
G1 X111.20 Y95.20 E218.6880	Infill line start
G1 X111.20 Y104.80 E219.0720	Infill line end
G1 X111.60 Y95.20 E219.4560	Infill line start
G1 X111.60 Y104.80 E219.8400	Infill line end
G1 X112.00 Y95.20 E220.2240	Infill line start
G1 X112.00 Y104.80 E220.6080	Infill line end
G1 X112.40 Y95.20 E220.9920	Infill line start
G1 X112.40 Y104.80 E221.3760	Infill line end
G1 X112.80 Y95.20 E221.7600	Infill line start
G1 X112.80 Y104.80 E222.1440	Infill line end
G1 X113.20 Y95.20 E222.5280	Infill line start
G1 X113.20 Y104.80 E222.9120	Infill line end
G1 X113.60 Y95.20 E223.2960	Infill line start
G1 X113.60 Y104.80 E223.6800	Infill line end
G1 X114.00 Y95.20 E224.0640	Infill line start
G1 X114.00 Y104.80 E224.4480	Infill line end
	Layer 84 (Bottom Pyramid)
G1 Z6.80 F300	Move to layer height
G1 X105.05 Y95.05 F1500	Move to start of layer
G1 X114.95 Y95.05 E224.8440 F1500	Draw square side
G1 X114.95 Y104.95 E225.2400 F1500	Draw square side
G1 X105.05 Y104.95 E225.6360 F1500	Draw square side
G1 X105.05 Y95.05 E226.0320 F1500	Draw square side
G1 X105.05 Y95.05 E226.4280	Infill line start
G1 X105.05 Y104.95 E226.8240	Infill line end
G1 X105.45 Y95.05 E227.2200	Infill line start
G1 X105.45 Y104.95 E227.6160	Infill line end
G1 X105.85 Y95.05 E228.0120	Infill line start
G1 X105.85 Y104.95 E228.4080	Infill line end
G1 X106.25 Y95.05 E228.8040	Infill line start
G1 X106.25 Y104.95 E229.2000	Infill line end
G1 X106.65 Y95.05 E229.5960	Infill line start
G1 X106.65 Y104.95 E229.9920	Infill line end
G1 X107.05 Y95.05 E230.3880	Infill line start
G1 X107.05 Y104.95 E230.7840	Infill line end
G1 X107.45 Y95.05 E231.1800	Infill line start
G1 X107.45 Y104.95 E231.5760	Infill line end
G1 X107.85 Y95.05 E231.9720	Infill line start
G1 X107.85 Y104.95 E232.3680	Infill line end
G1 X108.25 Y95.05 E232.7640	Infill line start
G1 X108.25 Y104.95 E233.1600	Infill line end
G1 X108.65 Y95.05 E233.5560	Infill line start
G1 X108.65 Y104.95 E233.9520	Infill line end
G1 X109.05 Y95.05 E234.3480	Infill line start
G1 X109.05 Y104.95 E234.7440	Infill line end
G1 X109.45 Y95.05 E235.1400	Infill line start
G1 X109.45 Y104.95 E235.5360	Infill line end
G1 X109.85 Y95.05 E235.9320	Infill line start
G1 X109.85 Y104.95 E236.3280	Infill line end
G1 X110.25 Y95.05 E236.7240	Infill line start
G1 X110.25 Y104.95 E237.1200	Infill line end
G1 X110.65 Y95.05 E237.5160	Infill line start
G1 X110.65 Y104.95 E237.9120	Infill line end
G1 X111.05 Y95.05 E238.3080	Infill line start
G1 X111.05 Y104.95 E238.7040	Infill line end
G1 X111.45 Y95.05 E239.1000	Infill line start
G1 X111.45 Y104.95 E239.4960	Infill line end
G1 X111.85 Y95.05 E239.8920	Infill line start
G1 X111.85 Y104.95 E240.2880	Infill line end
G1 X112.25 Y95.05 E240.6840	Infill line start
G1 X112.25 Y104.95 E241.0800	Infill line end
G1 X112.65 Y95.05 E241.4760	Infill line start
G1 X112.65 Y104.95 E241.8720	Infill line end
G1 X113.05 Y95.05 E242.2680	Infill line start
G1 X113.05 Y104.95 E242.6640	Infill line end
G1 X113.45 Y95.05 E243.0600	Infill line start
G1 X113.45 Y104.95 E243.4560	Infill line end
G1 X113.85 Y95.05 E243.8520	Infill line start
G1 X113.85 Y104.95 E244.2480	Infill line end
G1 X114.25 Y95.05 E244.6440	Infill line start
G1 X114.25 Y104.95 E245.0400	Infill line end
	Layer 85 (Bottom Pyramid)
G1 Z7.00 F300	Move to layer height
G1 X104.90 Y94.90 F1500	Move to start of layer
G1 X115.10 Y94.90 E245.4480 F1500	Draw square side
G1 X115.10 Y105.10 E245.8560 F1500	Draw square side
G1 X104.90 Y105.10 E246.2640 F1500	Draw square side
G1 X104.90 Y94.90 E246.6720 F1500	Draw square side
G1 X104.90 Y94.90 E247.0800	Infill line start
G1 X104.90 Y105.10 E247.4880	Infill line end
G1 X105.30 Y94.90 E247.8960	Infill line start
G1 X105.30 Y105.10 E248.3040	Infill line end
G1 X105.70 Y94.90 E248.7120	Infill line start
G1 X105.70 Y105.10 E249.1200	Infill line end
G1 X106.10 Y94.90 E249.5280	Infill line start
G1 X106.10 Y105.10 E249.9360	Infill line end
G1 X106.50 Y94.90 E250.3440	Infill line start
G1 X106.50 Y105.10 E250.7520	Infill line end
G1 X106.90 Y94.90 E251.1600	Infill line start
G1 X106.90 Y105.10 E251.5680	Infill line end
G1 X107.30 Y94.90 E251.9760	Infill line start
G1 X107.30 Y105.10 E252.3840	Infill line end
G1 X107.70 Y94.90 E252.7920	Infill line start
G1 X107.70 Y105.10 E253.2000	Infill line end
G1 X108.10 Y94.90 E253.6080	Infill line start
G1 X108.10 Y105.10 E254.0160	Infill line end
G1 X108.50 Y94.90 E254.4240	Infill line start
G1 X108.50 Y105.10 E254.8320	Infill line end
G1 X108.90 Y94.90 E255.2400	Infill line start
G1 X108.90 Y105.10 E255.6480	Infill line end
G1 X109.30 Y94.90 E256.0560	Infill line start
G1 X109.30 Y105.10 E256.4640	Infill line end
G1 X109.70 Y94.90 E256.8720	Infill line start
G1 X109.70 Y105.10 E257.2800	Infill line end
G1 X110.10 Y94.90 E257.6880	Infill line start
G1 X110.10 Y105.10 E258.0960	Infill line end
G1 X110.50 Y94.90 E258.5040	Infill line start
G1 X110.50 Y105.10 E258.9120	Infill line end
G1 X110.90 Y94.90 E259.3200	Infill line start
G1 X110.90 Y105.10 E259.7280	Infill line end
G1 X111.30 Y94.90 E260.1360	Infill line start
G1 X111.30 Y105.10 E260.5440	Infill line end
G1 X111.70 Y94.90 E260.9520	Infill line start
G1 X111.70 Y105.10 E261.3600	Infill line end
G1 X112.10 Y94.90 E261.7680	Infill line start
G1 X112.10 Y105.10 E262.1760	Infill line end
G1 X112.50 Y94.90 E262.5840	Infill line start
G1 X112.50 Y105.10 E262.9920	Infill line end
G1 X112.90 Y94.90 E263.4000	Infill line start
G1 X112.90 Y105.10 E263.8080	Infill line end
G1 X113.30 Y94.90 E264.2160	Infill line start
G1 X113.30 Y105.10 E264.6240	Infill line end
G1 X113.70 Y94.90 E265.0320	Infill line start
G1 X113.70 Y105.10 E265.4400	Infill line end
G1 X114.10 Y94.90 E265.8480	Infill line start
G1 X114.10 Y105.10 E266.2560	Infill line end
G1 X114.50 Y94.90 E266.6640	Infill line start
G1 X114.50 Y105.10 E267.0720	Infill line end
	Layer 86 (Bottom Pyramid)
G1 Z7.20 F300	Move to layer height
G1 X104.75 Y94.75 F1500	Move to start of layer
G1 X115.25 Y94.75 E267.4920 F1500	Draw square side
G1 X115.25 Y105.25 E267.9120 F1500	Draw square side
G1 X104.75 Y105.25 E268.3320 F1500	Draw square side
G1 X104.75 Y94.75 E268.7520 F1500	Draw square side
G1 X104.75 Y94.75 E269.1720	Infill line start
G1 X104.75 Y105.25 E269.5920	Infill line end
G1 X105.15 Y94.75 E270.0120	Infill line start
G1 X105.15 Y105.25 E270.4320	Infill line end
G1 X105.55 Y94.75 E270.8520	Infill line start
G1 X105.55 Y105.25 E271.2720	Infill line end
G1 X105.95 Y94.75 E271.6920	Infill line start
G1 X105.95 Y105.25 E272.1120	Infill line end
G1 X106.35 Y94.75 E272.5320	Infill line start
G1 X106.35 Y105.25 E272.9520	Infill line end
G1 X106.75 Y94.75 E273.3720	Infill line start
G1 X106.75 Y105.25 E273.7920	Infill line end
G1 X107.15 Y94.75 E274.2120	Infill line start
G1 X107.15 Y105.25 E274.6320	Infill line end
G1 X107.55 Y94.75 E275.0520	Infill line start
G1 X107.55 Y105.25 E275.4720	Infill line end
G1 X107.95 Y94.75 E275.8920	Infill line start
G1 X107.95 Y105.25 E276.3120	Infill line end
G1 X108.35 Y94.75 E276.7320	Infill line start
G1 X108.35 Y105.25 E277.1520	Infill line end
G1 X108.75 Y94.75 E277.5720	Infill line start
G1 X108.75 Y105.25 E277.9920	Infill line end
G1 X109.15 Y94.75 E278.4120	Infill line start
G1 X109.15 Y105.25 E278.8320	Infill line end
G1 X109.55 Y94.75 E279.2520	Infill line start
G1 X109.55 Y105.25 E279.6720	Infill line end
G1 X109.95 Y94.75 E280.0920	Infill line start
G1 X109.95 Y105.25 E280.5120	Infill line end
G1 X110.35 Y94.75 E280.9320	Infill line start
G1 X110.35 Y105.25 E281.3520	Infill line end
G1 X110.75 Y94.75 E281.7720	Infill line start
G1 X110.75 Y105.25 E282.1920	Infill line end
G1 X111.15 Y94.75 E282.6120	Infill line start
G1 X111.15 Y105.25 E283.0320	Infill line end
G1 X111.55 Y94.75 E283.4520	Infill line start
G1 X111.55 Y105.25 E283.8720	Infill line end
G1 X111.95 Y94.75 E284.2920	Infill line start
G1 X111.95 Y105.25 E284.7120	Infill line end
G1 X112.35 Y94.75 E285.1320	Infill line start
G1 X112.35 Y105.25 E285.5520	Infill line end
G1 X112.75 Y94.75 E285.9720	Infill line start
G1 X112.75 Y105.25 E286.3920	Infill line end
G1 X113.15 Y94.75 E286.8120	Infill line start
G1 X113.15 Y105.25 E287.2320	Infill line end
G1 X113.55 Y94.75 E287.6520	Infill line start
G1 X113.55 Y105.25 E288.0720	Infill line end
G1 X113.95 Y94.75 E288.4920	Infill line start
G1 X113.95 Y105.25 E288.9120	Infill line end
G1 X114.35 Y94.75 E289.3320	Infill line start
G1 X114.35 Y105.25 E289.7520	Infill line end
G1 X114.75 Y94.75 E290.1720	Infill line start
G1 X114.75 Y105.25 E290.5920	Infill line end
	Layer 87 (Bottom Pyramid)
G1 Z7.40 F300	Move to layer height
G1 X104.60 Y94.60 F1500	Move to start of layer
G1 X115.40 Y94.60 E291.0240 F1500	Draw square side
G1 X115.40 Y105.40 E291.4560 F1500	Draw square side
G1 X104.60 Y105.40 E291.8880 F1500	Draw square side
G1 X104.60 Y94.60 E292.3200 F1500	Draw square side
G1 X104.60 Y94.60 E292.7520	Infill line start
G1 X104.60 Y105.40 E293.1840	Infill line end
G1 X105.00 Y94.60 E293.6160	Infill line start
G1 X105.00 Y105.40 E294.0480	Infill line end
G1 X105.40 Y94.60 E294.4800	Infill line start
G1 X105.40 Y105.40 E294.9120	Infill line end
G1 X105.80 Y94.60 E295.3440	Infill line start
G1 X105.80 Y105.40 E295.7760	Infill line end
G1 X106.20 Y94.60 E296.2080	Infill line start
G1 X106.20 Y105.40 E296.6400	Infill line end
G1 X106.60 Y94.60 E297.0720	Infill line start
G1 X106.60 Y105.40 E297.5040	Infill line end
G1 X107.00 Y94.60 E297.9360	Infill line start
G1 X107.00 Y105.40 E298.3680	Infill line end
G1 X107.40 Y94.60 E298.8000	Infill line start
G1 X107.40 Y105.40 E299.2320	Infill line end
G1 X107.80 Y94.60 E299.6640	Infill line start
G1 X107.80 Y105.40 E300.0960	Infill line end
G1 X108.20 Y94.60 E300.5280	Infill line start
G1 X108.20 Y105.40 E300.9600	Infill line end
G1 X108.60 Y94.60 E301.3920	Infill line start
G1 X108.60 Y105.40 E301.8240	Infill line end
G1 X109.00 Y94.60 E302.2560	Infill line start
G1 X109.00 Y105.40 E302.6880	Infill line end
G1 X109.40 Y94.60 E303.1200	Infill line start
G1 X109.40 Y105.40 E303.5520	Infill line end
G1 X109.80 Y94.60 E303.9840	Infill line start
G1 X109.80 Y105.40 E304.4160	Infill line end
G1 X110.20 Y94.60 E304.8480	Infill line start
G1 X110.20 Y105.40 E305.2800	Infill line end
G1 X110.60 Y94.60 E305.7120	Infill line start
G1 X110.60 Y105.40 E306.1440	Infill line end
G1 X111.00 Y94.60 E306.5760	Infill line start
G1 X111.00 Y105.40 E307.0080	Infill line end
G1 X111.40 Y94.60 E307.4400	Infill line start
G1 X111.40 Y105.40 E307.8720	Infill line end
G1 X111.80 Y94.60 E308.3040	Infill line start
G1 X111.80 Y105.40 E308.7360	Infill line end
G1 X112.20 Y94.60 E309.1680	Infill line start
G1 X112.20 Y105.40 E309.6000	Infill line end
G1 X112.60 Y94.60 E310.0320	Infill line start
G1 X112.60 Y105.40 E310.4640	Infill line end
G1 X113.00 Y94.60 E310.8960	Infill line start
G1 X113.00 Y105.40 E311.3280	Infill line end
G1 X113.40 Y94.60 E311.7600	Infill line start
G1 X113.40 Y105.40 E312.1920	Infill line end
G1 X113.80 Y94.60 E312.6240	Infill line start
G1 X113.80 Y105.40 E313.0560	Infill line end
G1 X114.20 Y94.60 E313.4880	Infill line start
G1 X114.20 Y105.40 E313.9200	Infill line end
G1 X114.60 Y94.60 E314.3520	Infill line start
G1 X114.60 Y105.40 E314.7840	Infill line end
	Layer 88 (Bottom Pyramid)
G1 Z7.60 F300	Move to layer height
G1 X104.45 Y94.45 F1500	Move to start of layer
G1 X115.55 Y94.45 E315.2280 F1500	Draw square side
G1 X115.55 Y105.55 E315.6720 F1500	Draw square side
G1 X104.45 Y105.55 E316.1160 F1500	Draw square side
G1 X104.45 Y94.45 E316.5600 F1500	Draw square side
G1 X104.45 Y94.45 E317.0040	Infill line start
G1 X104.45 Y105.55 E317.4480	Infill line end
G1 X104.85 Y94.45 E317.8920	Infill line start
G1 X104.85 Y105.55 E318.3360	Infill line end
G1 X105.25 Y94.45 E318.7800	Infill line start
G1 X105.25 Y105.55 E319.2240	Infill line end
G1 X105.65 Y94.45 E319.6680	Infill line start
G1 X105.65 Y105.55 E320.1120	Infill line end
G1 X106.05 Y94.45 E320.5560	Infill line start
G1 X106.05 Y105.55 E321.0000	Infill line end
G1 X106.45 Y94.45 E321.4440	Infill line start
G1 X106.45 Y105.55 E321.8880	Infill line end
G1 X106.85 Y94.45 E322.3320	Infill line start
G1 X106.85 Y105.55 E322.7760	Infill line end
G1 X107.25 Y94.45 E323.2200	Infill line start
G1 X107.25 Y105.55 E323.6640	Infill line end
G1 X107.65 Y94.45 E324.1080	Infill line start
G1 X107.65 Y105.55 E324.5520	Infill line end
G1 X108.05 Y94.45 E324.9960	Infill line start
G1 X108.05 Y105.55 E325.4400	Infill line end
G1 X108.45 Y94.45 E325.8840	Infill line start
G1 X108.45 Y105.55 E326.3280	Infill line end
G1 X108.85 Y94.45 E326.7720	Infill line start
G1 X108.85 Y105.55 E327.2160	Infill line end
G1 X109.25 Y94.45 E327.6600	Infill line start
G1 X109.25 Y105.55 E328.1040	Infill line end
G1 X109.65 Y94.45 E328.5480	Infill line start
G1 X109.65 Y105.55 E328.9920	Infill line end
G1 X110.05 Y94.45 E329.4360	Infill line start
G1 X110.05 Y105.55 E329.8800	Infill line end
G1 X110.45 Y94.45 E330.3240	Infill line start
G1 X110.45 Y105.55 E330.7680	Infill line end
G1 X110.85 Y94.45 E331.2120	Infill line start
G1 X110.85 Y105.55 E331.6560	Infill line end
G1 X111.25 Y94.45 E332.1000	Infill line start
G1 X111.25 Y105.55 E332.5440	Infill line end
G1 X111.65 Y94.45 E332.9880	Infill line start
G1 X111.65 Y105.55 E333.4320	Infill line end
G1 X112.05 Y94.45 E333.8760	Infill line start
G1 X112.05 Y105.55 E334.3200	Infill line end
G1 X112.45 Y94.45 E334.7640	Infill line start
G1 X112.45 Y105.55 E335.2080	Infill line end
G1 X112.85 Y94.45 E335.6520	Infill line start
G1 X112.85 Y105.55 E336.0960	Infill line end
G1 X113.25 Y94.45 E336.5400	Infill line start
G1 X113.25 Y105.55 E336.9840	Infill line end
G1 X113.65 Y94.45 E337.4280	Infill line start
G1 X113.65 Y105.55 E337.8720	Infill line end
G1 X114.05 Y94.45 E338.3160	Infill line start
G1 X114.05 Y105.55 E338.7600	Infill line end
G1 X114.45 Y94.45 E339.2040	Infill line start
G1 X114.45 Y105.55 E339.6480	Infill line end
G1 X114.85 Y94.45 E340.0920	Infill line start
G1 X114.85 Y105.55 E340.5360	Infill line end
	Layer 89 (Bottom Pyramid)
G1 Z7.80 F300	Move to layer height
G1 X104.30 Y94.30 F1500	Move to start of layer
G1 X115.70 Y94.30 E340.9920 F1500	Draw square side
G1 X115.70 Y105.70 E341.4480 F1500	Draw square side
G1 X104.30 Y105.70 E341.9040 F1500	Draw square side
G1 X104.30 Y94.30 E342.3600 F1500	Draw square side
G1 X104.30 Y94.30 E342.8160	Infill line start
G1 X104.30 Y105.70 E343.2720	Infill line end
G1 X104.70 Y94.30 E343.7280	Infill line start
G1 X104.70 Y105.70 E344.1840	Infill line end
G1 X105.10 Y94.30 E344.6400	Infill line start
G1 X105.10 Y105.70 E345.0960	Infill line end
G1 X105.50 Y94.30 E345.5520	Infill line start
G1 X105.50 Y105.70 E346.0080	Infill line end
G1 X105.90 Y94.30 E346.4640	Infill line start
G1 X105.90 Y105.70 E346.9200	Infill line end
G1 X106.30 Y94.30 E347.3760	Infill line start
G1 X106.30 Y105.70 E347.8320	Infill line end
G1 X106.70 Y94.30 E348.2880	Infill line start
G1 X106.70 Y105.70 E348.7440	Infill line end
G1 X107.10 Y94.30 E349.2000	Infill line start
G1 X107.10 Y105.70 E349.6560	Infill line end
G1 X107.50 Y94.30 E350.1120	Infill line start
G1 X107.50 Y105.70 E350.5680	Infill line end
G1 X107.90 Y94.30 E351.0240	Infill line start
G1 X107.90 Y105.70 E351.4800	Infill line end
G1 X108.30 Y94.30 E351.9360	Infill line start
G1 X108.30 Y105.70 E352.3920	Infill line end
G1 X108.70 Y94.30 E352.8480	Infill line start
G1 X108.70 Y105.70 E353.3040	Infill line end
G1 X109.10 Y94.30 E353.7600	Infill line start
G1 X109.10 Y105.70 E354.2160	Infill line end
G1 X109.50 Y94.30 E354.6720	Infill line start
G1 X109.50 Y105.70 E355.1280	Infill line end
G1 X109.90 Y94.30 E355.5840	Infill line start
G1 X109.90 Y105.70 E356.0400	Infill line end
G1 X110.30 Y94.30 E356.4960	Infill line start
G1 X110.30 Y105.70 E356.9520	Infill line end
G1 X110.70 Y94.30 E357.4080	Infill line start
G1 X110.70 Y105.70 E357.8640	Infill line end
G1 X111.10 Y94.30 E358.3200	Infill line start
G1 X111.10 Y105.70 E358.7760	Infill line end
G1 X111.50 Y94.30 E359.2320	Infill line start
G1 X111.50 Y105.70 E359.6880	Infill line end
G1 X111.90 Y94.30 E360.1440	Infill line start
G1 X111.90 Y105.70 E360.6000	Infill line end
G1 X112.30 Y94.30 E361.0560	Infill line start
G1 X112.30 Y105.70 E361.5120	Infill line end
G1 X112.70 Y94.30 E361.9680	Infill line start
G1 X112.70 Y105.70 E362.4240	Infill line end
G1 X113.10 Y94.30 E362.8800	Infill line start
G1 X113.10 Y105.70 E363.3360	Infill line end
G1 X113.50 Y94.30 E363.7920	Infill line start
G1 X113.50 Y105.70 E364.2480	Infill line end
G1 X113.90 Y94.30 E364.7040	Infill line start
G1 X113.90 Y105.70 E365.1600	Infill line end
G1 X114.30 Y94.30 E365.6160	Infill line start
G1 X114.30 Y105.70 E366.0720	Infill line end
G1 X114.70 Y94.30 E366.5280	Infill line start
G1 X114.70 Y105.70 E366.9840	Infill line end
G1 X115.10 Y94.30 E367.4400	Infill line start
G1 X115.10 Y105.70 E367.8960	Infill line end
	Layer 90 (Bottom Pyramid)
G1 Z8.00 F300	Move to layer height
G1 X104.15 Y94.15 F1500	Move to start of layer
G1 X115.85 Y94.15 E368.3640 F1500	Draw square side
G1 X115.85 Y105.85 E368.8320 F1500	Draw square side
G1 X104.15 Y105.85 E369.3000 F1500	Draw square side
G1 X104.15 Y94.15 E369.7680 F1500	Draw square side
G1 X104.15 Y94.15 E370.2360	Infill line start
G1 X104.15 Y105.85 E370.7040	Infill line end
G1 X104.55 Y94.15 E371.1720	Infill line start
G1 X104.55 Y105.85 E371.6400	Infill line end
G1 X104.95 Y94.15 E372.1080	Infill line start
G1 X104.95 Y105.85 E372.5760	Infill line end
G1 X105.35 Y94.15 E373.0440	Infill line start
G1 X105.35 Y105.85 E373.5120	Infill line end
G1 X105.75 Y94.15 E373.9800	Infill line start
G1 X105.75 Y105.85 E374.4480	Infill line end
G1 X106.15 Y94.15 E374.9160	Infill line start
G1 X106.15 Y105.85 E375.3840	Infill line end
G1 X106.55 Y94.15 E375.8520	Infill line start
G1 X106.55 Y105.85 E376.3200	Infill line end
G1 X106.95 Y94.15 E376.7880	Infill line start
G1 X106.95 Y105.85 E377.2560	Infill line end
G1 X107.35 Y94.15 E377.7240	Infill line start
G1 X107.35 Y105.85 E378.1920	Infill line end
G1 X107.75 Y94.15 E378.6600	Infill line start
G1 X107.75 Y105.85 E379.1280	Infill line end
G1 X108.15 Y94.15 E379.5960	Infill line start
G1 X108.15 Y105.85 E380.0640	Infill line end
G1 X108.55 Y94.15 E380.5320	Infill line start
G1 X108.55 Y105.85 E381.0000	Infill line end
G1 X108.95 Y94.15 E381.4680	Infill line start
G1 X108.95 Y105.85 E381.9360	Infill line end
G1 X109.35 Y94.15 E382.4040	Infill line start
G1 X109.35 Y105.85 E382.8720	Infill line end
G1 X109.75 Y94.15 E383.3400	Infill line start
G1 X109.75 Y105.85 E383.8080	Infill line end
G1 X110.15 Y94.15 E384.2760	Infill line start
G1 X110.15 Y105.85 E384.7440	Infill line end
G1 X110.55 Y94.15 E385.2120	Infill line start
G1 X110.55 Y105.85 E385.6800	Infill line end
G1 X110.95 Y94.15 E386.1480	Infill line start
G1 X110.95 Y105.85 E386.6160	Infill line end
G1 X111.35 Y94.15 E387.0840	Infill line start
G1 X111.35 Y105.85 E387.5520	Infill line end
G1 X111.75 Y94.15 E388.0200	Infill line start
G1 X111.75 Y105.85 E388.4880	Infill line end
G1 X112.15 Y94.15 E388.9560	Infill line start
G1 X112.15 Y105.85 E389.4240	Infill line end
G1 X112.55 Y94.15 E389.8920	Infill line start
G1 X112.55 Y105.85 E390.3600	Infill line end
G1 X112.95 Y94.15 E390.8280	Infill line start
G1 X112.95 Y105.85 E391.2960	Infill line end
G1 X113.35 Y94.15 E391.7640	Infill line start
G1 X113.35 Y105.85 E392.2320	Infill line end
G1 X113.75 Y94.15 E392.7000	Infill line start
G1 X113.75 Y105.85 E393.1680	Infill line end
G1 X114.15 Y94.15 E393.6360	Infill line start
G1 X114.15 Y105.85 E394.1040	Infill line end
G1 X114.55 Y94.15 E394.5720	Infill line start
G1 X114.55 Y105.85 E395.0400	Infill line end
G1 X114.95 Y94.15 E395.5080	Infill line start
G1 X114.95 Y105.85 E395.9760	Infill line end
G1 X115.35 Y94.15 E396.4440	Infill line start
G1 X115.35 Y105.85 E396.9120	Infill line end
	Layer 91 (Bottom Pyramid)
G1 Z8.20 F300	Move to layer height
G1 X104.00 Y94.00 F1500	Move to start of layer
G1 X116.00 Y94.00 E397.3920 F1500	Draw square side
G1 X116.00 Y106.00 E397.8720 F1500	Draw square side
G1 X104.00 Y106.00 E398.3520 F1500	Draw square side
G1 X104.00 Y94.00 E398.8320 F1500	Draw square side
G1 X104.00 Y94.00 E399.3120	Infill line start
G1 X104.00 Y106.00 E399.7920	Infill line end
G1 X104.40 Y94.00 E400.2720	Infill line start
G1 X104.40 Y106.00 E400.7520	Infill line end
G1 X104.80 Y94.00 E401.2320	Infill line start
G1 X104.80 Y106.00 E401.7120	Infill line end
G1 X105.20 Y94.00 E402.1920	Infill line start
G1 X105.20 Y106.00 E402.6720	Infill line end
G1 X105.60 Y94.00 E403.1520	Infill line start
G1 X105.60 Y106.00 E403.6320	Infill line end
G1 X106.00 Y94.00 E404.1120	Infill line start
G1 X106.00 Y106.00 E404.5920	Infill line end
G1 X106.40 Y94.00 E405.0720	Infill line start
G1 X106.40 Y106.00 E405.5520	Infill line end
G1 X106.80 Y94.00 E406.0320	Infill line start
G1 X106.80 Y106.00 E406.5120	Infill line end
G1 X107.20 Y94.00 E406.9920	Infill line start
G1 X107.20 Y106.00 E407.4720	Infill line end
G1 X107.60 Y94.00 E407.9520	Infill line start
G1 X107.60 Y106.00 E408.4320	Infill line end
G1 X108.00 Y94.00 E408.9120	Infill line start
G1 X108.00 Y106.00 E409.3920	Infill line end
G1 X108.40 Y94.00 E409.8720	Infill line start
G1 X108.40 Y106.00 E410.3520	Infill line end
G1 X108.80 Y94.00 E410.8320	Infill line start
G1 X108.80 Y106.00 E411.3120	Infill line end
G1 X109.20 Y94.00 E411.7920	Infill line start
G1 X109.20 Y106.00 E412.2720	Infill line end
G1 X109.60 Y94.00 E412.7520	Infill line start
G1 X109.60 Y106.00 E413.2320	Infill line end
G1 X110.00 Y94.00 E413.7120	Infill line start
G1 X110.00 Y106.00 E414.1920	Infill line end
G1 X110.40 Y94.00 E414.6720	Infill line start
G1 X110.40 Y106.00 E415.1520	Infill line end
G1 X110.80 Y94.00 E415.6320	Infill line start
G1 X110.80 Y106.00 E416.1120	Infill line end
G1 X111.20 Y94.00 E416.5920	Infill line start
G1 X111.20 Y106.00 E417.0720	Infill line end
G1 X111.60 Y94.00 E417.5520	Infill line start
G1 X111.60 Y106.00 E418.0320	Infill line end
G1 X112.00 Y94.00 E418.5120	Infill line start
G1 X112.00 Y106.00 E418.9920	Infill line end
G1 X112.40 Y94.00 E419.4720	Infill line start
G1 X112.40 Y106.00 E419.9520	Infill line end
G1 X112.80 Y94.00 E420.4320	Infill line start
G1 X112.80 Y106.00 E420.9120	Infill line end
G1 X113.20 Y94.00 E421.3920	Infill line start
G1 X113.20 Y106.00 E421.8720	Infill line end
G1 X113.60 Y94.00 E422.3520	Infill line start
G1 X113.60 Y106.00 E422.8320	Infill line end
G1 X114.00 Y94.00 E423.3120	Infill line start
G1 X114.00 Y106.00 E423.7920	Infill line end
G1 X114.40 Y94.00 E424.2720	Infill line start
G1 X114.40 Y106.00 E424.7520	Infill line end
G1 X114.80 Y94.00 E425.2320	Infill line start
G1 X114.80 Y106.00 E425.7120	Infill line end
G1 X115.20 Y94.00 E426.1920	Infill line start
G1 X115.20 Y106.00 E426.6720	Infill line end
G1 X115.60 Y94.00 E427.1520	Infill line start
G1 X115.60 Y106.00 E427.6320	Infill line end
	Layer 92 (Bottom Pyramid)
G1 Z8.40 F300	Move to layer height
G1 X103.85 Y93.85 F1500	Move to start of layer
G1 X116.15 Y93.85 E428.1240 F1500	Draw square side
G1 X116.15 Y106.15 E428.6160 F1500	Draw square side
G1 X103.85 Y106.15 E429.1080 F1500	Draw square side
G1 X103.85 Y93.85 E429.6000 F1500	Draw square side
G1 X103.85 Y93.85 E430.0920	Infill line start
G1 X103.85 Y106.15 E430.5840	Infill line end
G1 X104.25 Y93.85 E431.0760	Infill line start
G1 X104.25 Y106.15 E431.5680	Infill line end
G1 X104.65 Y93.85 E432.0600	Infill line start
G1 X104.65 Y106.15 E432.5520	Infill line end
G1 X105.05 Y93.85 E433.0440	Infill line start
G1 X105.05 Y106.15 E433.5360	Infill line end
G1 X105.45 Y93.85 E434.0280	Infill line start
G1 X105.45 Y106.15 E434.5200	Infill line end
G1 X105.85 Y93.85 E435.0120	Infill line start
G1 X105.85 Y106.15 E435.5040	Infill line end
G1 X106.25 Y93.85 E435.9960	Infill line start
G1 X106.25 Y106.15 E436.4880	Infill line end
G1 X106.65 Y93.85 E436.9800	Infill line start
G1 X106.65 Y106.15 E437.4720	Infill line end
G1 X107.05 Y93.85 E437.9640	Infill line start
G1 X107.05 Y106.15 E438.4560	Infill line end
G1 X107.45 Y93.85 E438.9480	Infill line start
G1 X107.45 Y106.15 E439.4400	Infill line end
G1 X107.85 Y93.85 E439.9320	Infill line start
G1 X107.85 Y106.15 E440.4240	Infill line end
G1 X108.25 Y93.85 E440.9160	Infill line start
G1 X108.25 Y106.15 E441.4080	Infill line end
G1 X108.65 Y93.85 E441.9000	Infill line start
G1 X108.65 Y106.15 E442.3920	Infill line end
G1 X109.05 Y93.85 E442.8840	Infill line start
G1 X109.05 Y106.15 E443.3760	Infill line end
G1 X109.45 Y93.85 E443.8680	Infill line start
G1 X109.45 Y106.15 E444.3600	Infill line end
G1 X109.85 Y93.85 E444.8520	Infill line start
G1 X109.85 Y106.15 E445.3440	Infill line end
G1 X110.25 Y93.85 E445.8360	Infill line start
G1 X110.25 Y106.15 E446.3280	Infill line end
G1 X110.65 Y93.85 E446.8200	Infill line start
G1 X110.65 Y106.15 E447.3120	Infill line end
G1 X111.05 Y93.85 E447.8040	Infill line start
G1 X111.05 Y106.15 E448.2960	Infill line end
G1 X111.45 Y93.85 E448.7880	Infill line start
G1 X111.45 Y106.15 E449.2800	Infill line end
G1 X111.85 Y93.85 E449.7720	Infill line start
G1 X111.85 Y106.15 E450.2640	Infill line end
G1 X112.25 Y93.85 E450.7560	Infill line start
G1 X112.25 Y106.15 E451.2480	Infill line end
G1 X112.65 Y93.85 E451.7400	Infill line start
G1 X112.65 Y106.15 E452.2320	Infill line end
G1 X113.05 Y93.85 E452.7240	Infill line start
G1 X113.05 Y106.15 E453.2160	Infill line end
G1 X113.45 Y93.85 E453.7080	Infill line start
G1 X113.45 Y106.15 E454.2000	Infill line end
G1 X113.85 Y93.85 E454.6920	Infill line start
G1 X113.85 Y106.15 E455.1840	Infill line end
G1 X114.25 Y93.85 E455.6760	Infill line start
G1 X114.25 Y106.15 E456.1680	Infill line end
G1 X114.65 Y93.85 E456.6600	Infill line start
G1 X114.65 Y106.15 E457.1520	Infill line end
G1 X115.05 Y93.85 E457.6440	Infill line start
G1 X115.05 Y106.15 E458.1360	Infill line end
G1 X115.45 Y93.85 E458.6280	Infill line start
G1 X115.45 Y106.15 E459.1200	Infill line end
	Layer 93 (Bottom Pyramid)
G1 Z8.60 F300	Move to layer height
G1 X103.70 Y93.70 F1500	Move to start of layer
G1 X116.30 Y93.70 E459.6240 F1500	Draw square side
G1 X116.30 Y106.30 E460.1280 F1500	Draw square side
G1 X103.70 Y106.30 E460.6320 F1500	Draw square side
G1 X103.70 Y93.70 E461.1360 F1500	Draw square side
G1 X103.70 Y93.70 E461.6400	Infill line start
G1 X103.70 Y106.30 E462.1440	Infill line end
G1 X104.10 Y93.70 E462.6480	Infill line start
G1 X104.10 Y106.30 E463.1520	Infill line end
G1 X104.50 Y93.70 E463.6560	Infill line start
G1 X104.50 Y106.30 E464.1600	Infill line end
G1 X104.90 Y93.70 E464.6640	Infill line start
G1 X104.90 Y106.30 E465.1680	Infill line end
G1 X105.30 Y93.70 E465.6720	Infill line start
G1 X105.30 Y106.30 E466.1760	Infill line end
G1 X105.70 Y93.70 E466.6800	Infill line start
G1 X105.70 Y106.30 E467.1840	Infill line end
G1 X106.10 Y93.70 E467.6880	Infill line start
G1 X106.10 Y106.30 E468.1920	Infill line end
G1 X106.50 Y93.70 E468.6960	Infill line start
G1 X106.50 Y106.30 E469.2000	Infill line end
G1 X106.90 Y93.70 E469.7040	Infill line start
G1 X106.90 Y106.30 E470.2080	Infill line end
G1 X107.30 Y93.70 E470.7120	Infill line start
G1 X107.30 Y106.30 E471.2160	Infill line end
G1 X107.70 Y93.70 E471.7200	Infill line start
G1 X107.70 Y106.30 E472.2240	Infill line end
G1 X108.10 Y93.70 E472.7280	Infill line start
G1 X108.10 Y106.30 E473.2320	Infill line end
G1 X108.50 Y93.70 E473.7360	Infill line start
G1 X108.50 Y106.30 E474.2400	Infill line end
G1 X108.90 Y93.70 E474.7440	Infill line start
G1 X108.90 Y106.30 E475.2480	Infill line end
G1 X109.30 Y93.70 E475.7520	Infill line start
G1 X109.30 Y106.30 E476.2560	Infill line end
G1 X109.70 Y93.70 E476.7600	Infill line start
G1 X109.70 Y106.30 E477.2640	Infill line end
G1 X110.10 Y93.70 E477.7680	Infill line start
G1 X110.10 Y106.30 E478.2720	Infill line end
G1 X110.50 Y93.70 E478.7760	Infill line start
G1 X110.50 Y106.30 E479.2800	Infill line end
G1 X110.90 Y93.70 E479.7840	Infill line start
G1 X110.90 Y106.30 E480.2880	Infill line end
G1 X111.30 Y93.70 E480.7920	Infill line start
G1 X111.30 Y106.30 E481.2960	Infill line end
G1 X111.70 Y93.70 E481.8000	Infill line start
G1 X111.70 Y106.30 E482.3040	Infill line end
G1 X112.10 Y93.70 E482.8080	Infill line start
G1 X112.10 Y106.30 E483.3120	Infill line end
G1 X112.50 Y93.70 E483.8160	Infill line start
G1 X112.50 Y106.30 E484.3200	Infill line end
G1 X112.90 Y93.70 E484.8240	Infill line start
G1 X112.90 Y106.30 E485.3280	Infill line end
G1 X113.30 Y93.70 E485.8320	Infill line start
G1 X113.30 Y106.30 E486.3360	Infill line end
G1 X113.70 Y93.70 E486.8400	Infill line start
G1 X113.70 Y106.30 E487.3440	Infill line end
G1 X114.10 Y93.70 E487.8480	Infill line start
G1 X114.10 Y106.30 E488.3520	Infill line end
G1 X114.50 Y93.70 E488.8560	Infill line start
G1 X114.50 Y106.30 E489.3600	Infill line end
G1 X114.90 Y93.70 E489.8640	Infill line start
G1 X114.90 Y106.30 E490.3680	Infill line end
G1 X115.30 Y93.70 E490.8720	Infill line start
G1 X115.30 Y106.30 E491.3760	Infill line end
G1 X115.70 Y93.70 E491.8800	Infill line start
G1 X115.70 Y106.30 E492.3840	Infill line end
	Layer 94 (Bottom Pyramid)
G1 Z8.80 F300	Move to layer height
G1 X103.55 Y93.55 F1500	Move to start of layer
G1 X116.45 Y93.55 E492.9000 F1500	Draw square side
G1 X116.45 Y106.45 E493.4160 F1500	Draw square side
G1 X103.55 Y106.45 E493.9320 F1500	Draw square side
G1 X103.55 Y93.55 E494.4480 F1500	Draw square side
G1 X103.55 Y93.55 E494.9640	Infill line start
G1 X103.55 Y106.45 E495.4800	Infill line end
G1 X103.95 Y93.55 E495.9960	Infill line start
G1 X103.95 Y106.45 E496.5120	Infill line end
G1 X104.35 Y93.55 E497.0280	Infill line start
G1 X104.35 Y106.45 E497.5440	Infill line end
G1 X104.75 Y93.55 E498.0600	Infill line start
G1 X104.75 Y106.45 E498.5760	Infill line end
G1 X105.15 Y93.55 E499.0920	Infill line start
G1 X105.15 Y106.45 E499.6080	Infill line end
G1 X105.55 Y93.55 E500.1240	Infill line start
G1 X105.55 Y106.45 E500.6400	Infill line end
G1 X105.95 Y93.55 E501.1560	Infill line start
G1 X105.95 Y106.45 E501.6720	Infill line end
G1 X106.35 Y93.55 E502.1880	Infill line start
G1 X106.35 Y106.45 E502.7040	Infill line end
G1 X106.75 Y93.55 E503.2200	Infill line start
G1 X106.75 Y106.45 E503.7360	Infill line end
G1 X107.15 Y93.55 E504.2520	Infill line start
G1 X107.15 Y106.45 E504.7680	Infill line end
G1 X107.55 Y93.55 E505.2840	Infill line start
G1 X107.55 Y106.45 E505.8000	Infill line end
G1 X107.95 Y93.55 E506.3160	Infill line start
G1 X107.95 Y106.45 E506.8320	Infill line end
G1 X108.35 Y93.55 E507.3480	Infill line start
G1 X108.35 Y106.45 E507.8640	Infill line end
G1 X108.75 Y93.55 E508.3800	Infill line start
G1 X108.75 Y106.45 E508.8960	Infill line end
G1 X109.15 Y93.55 E509.4120	Infill line start
G1 X109.15 Y106.45 E509.9280	Infill line end
G1 X109.55 Y93.55 E510.4440	Infill line start
G1 X109.55 Y106.45 E510.9600	Infill line end
G1 X109.95 Y93.55 E511.4760	Infill line start
G1 X109.95 Y106.45 E511.9920	Infill line end
G1 X110.35 Y93.55 E512.5080	Infill line start
G1 X110.35 Y106.45 E513.0240	Infill line end
G1 X110.75 Y93.55 E513.5400	Infill line start
G1 X110.75 Y106.45 E514.0560	Infill line end
G1 X111.15 Y93.55 E514.5720	Infill line start
G1 X111.15 Y106.45 E515.0880	Infill line end
G1 X111.55 Y93.55 E515.6040	Infill line start
G1 X111.55 Y106.45 E516.1200	Infill line end
G1 X111.95 Y93.55 E516.6360	Infill line start
G1 X111.95 Y106.45 E517.1520	Infill line end
G1 X112.35 Y93.55 E517.6680	Infill line start
G1 X112.35 Y106.45 E518.1840	Infill line end
G1 X112.75 Y93.55 E518.7000	Infill line start
G1 X112.75 Y106.45 E519.2160	Infill line end
G1 X113.15 Y93.55 E519.7320	Infill line start
G1 X113.15 Y106.45 E520.2480	Infill line end
G1 X113.55 Y93.55 E520.7640	Infill line start
G1 X113.55 Y106.45 E521.2800	Infill line end
G1 X113.95 Y93.55 E521.7960	Infill line start
G1 X113.95 Y106.45 E522.3120	Infill line end
G1 X114.35 Y93.55 E522.8280	Infill line start
G1 X114.35 Y106.45 E523.3440	Infill line end
G1 X114.75 Y93.55 E523.8600	Infill line start
G1 X114.75 Y106.45 E524.3760	Infill line end
G1 X115.15 Y93.55 E524.8920	Infill line start
G1 X115.15 Y106.45 E525.4080	Infill line end
G1 X115.55 Y93.55 E525.9240	Infill line start
G1 X115.55 Y106.45 E526.4400	Infill line end
G1 X115.95 Y93.55 E526.9560	Infill line start
G1 X115.95 Y106.45 E527.4720	Infill line end
	Layer 95 (Bottom Pyramid)
G1 Z9.00 F300	Move to layer height
G1 X103.40 Y93.40 F1500	Move to start of layer
G1 X116.60 Y93.40 E528.0000 F1500	Draw square side
G1 X116.60 Y106.60 E528.5280 F1500	Draw square side
G1 X103.40 Y106.60 E529.0560 F1500	Draw square side
G1 X103.40 Y93.40 E529.5840 F1500	Draw square side
G1 X103.40 Y93.40 E530.1120	Infill line start
G1 X103.40 Y106.60 E530.6400	Infill line end
G1 X103.80 Y93.40 E531.1680	Infill line start
G1 X103.80 Y106.60 E531.6960	Infill line end
G1 X104.20 Y93.40 E532.2240	Infill line start
G1 X104.20 Y106.60 E532.7520	Infill line end
G1 X104.60 Y93.40 E533.2800	Infill line start
G1 X104.60 Y106.60 E533.8080	Infill line end
G1 X105.00 Y93.40 E534.3360	Infill line start
G1 X105.00 Y106.60 E534.8640	Infill line end
G1 X105.40 Y93.40 E535.3920	Infill line start
G1 X105.40 Y106.60 E535.9200	Infill line end
G1 X105.80 Y93.40 E536.4480	Infill line start
G1 X105.80 Y106.60 E536.9760	Infill line end
G1 X106.20 Y93.40 E537.5040	Infill line start
G1 X106.20 Y106.60 E538.0320	Infill line end
G1 X106.60 Y93.40 E538.5600	Infill line start
G1 X106.60 Y106.60 E539.0880	Infill line end
G1 X107.00 Y93.40 E539.6160	Infill line start
G1 X107.00 Y106.60 E540.1440	Infill line end
G1 X107.40 Y93.40 E540.6720	Infill line start
G1 X107.40 Y106.60 E541.2000	Infill line end
G1 X107.80 Y93.40 E541.7280	Infill line start
G1 X107.80 Y106.60 E542.2560	Infill line end
G1 X108.20 Y93.40 E542.7840	Infill line start
G1 X108.20 Y106.60 E543.3120	Infill line end
G1 X108.60 Y93.40 E543.8400	Infill line start
G1 X108.60 Y106.60 E544.3680	Infill line end
G1 X109.00 Y93.40 E544.8960	Infill line start
G1 X109.00 Y106.60 E545.4240	Infill line end
G1 X109.40 Y93.40 E545.9520	Infill line start
G1 X109.40 Y106.60 E546.4800	Infill line end
G1 X109.80 Y93.40 E547.0080	Infill line start
G1 X109.80 Y106.60 E547.5360	Infill line end
G1 X110.20 Y93.40 E548.0640	Infill line start
G1 X110.20 Y106.60 E548.5920	Infill line end
G1 X110.60 Y93.40 E549.1200	Infill line start
G1 X110.60 Y106.60 E549.6480	Infill line end
G1 X111.00 Y93.40 E550.1760	Infill line start
G1 X111.00 Y106.60 E550.7040	Infill line end
G1 X111.40 Y93.40 E551.2320	Infill line start
G1 X111.40 Y106.60 E551.7600	Infill line end
G1 X111.80 Y93.40 E552.2880	Infill line start
G1 X111.80 Y106.60 E552.8160	Infill line end
G1 X112.20 Y93.40 E553.3440	Infill line start
G1 X112.20 Y106.60 E553.8720	Infill line end
G1 X112.60 Y93.40 E554.4000	Infill line start
G1 X112.60 Y106.60 E554.9280	Infill line end
G1 X113.00 Y93.40 E555.4560	Infill line start
G1 X113.00 Y106.60 E555.9840	Infill line end
G1 X113.40 Y93.40 E556.5120	Infill line start
G1 X113.40 Y106.60 E557.0400	Infill line end
G1 X113.80 Y93.40 E557.5680	Infill line start
G1 X113.80 Y106.60 E558.0960	Infill line end
G1 X114.20 Y93.40 E558.6240	Infill line start
G1 X114.20 Y106.60 E559.1520	Infill line end
G1 X114.60 Y93.40 E559.6800	Infill line start
G1 X114.60 Y106.60 E560.2080	Infill line end
G1 X115.00 Y93.40 E560.7360	Infill line start
G1 X115.00 Y106.60 E561.2640	Infill line end
G1 X115.40 Y93.40 E561.7920	Infill line start
G1 X115.40 Y106.60 E562.3200	Infill line end
G1 X115.80 Y93.40 E562.8480	Infill line start
G1 X115.80 Y106.60 E563.3760	Infill line end
	Layer 96 (Bottom Pyramid)
G1 Z9.20 F300	Move to layer height
G1 X103.25 Y93.25 F1500	Move to start of layer
G1 X116.75 Y93.25 E563.9160 F1500	Draw square side
G1 X116.75 Y106.75 E564.4560 F1500	Draw square side
G1 X103.25 Y106.75 E564.9960 F1500	Draw square side
G1 X103.25 Y93.25 E565.5360 F1500	Draw square side
G1 X103.25 Y93.25 E566.0760	Infill line start
G1 X103.25 Y106.75 E566.6160	Infill line end
G1 X103.65 Y93.25 E567.1560	Infill line start
G1 X103.65 Y106.75 E567.6960	Infill line end
G1 X104.05 Y93.25 E568.2360	Infill line start
G1 X104.05 Y106.75 E568.7760	Infill line end
G1 X104.45 Y93.25 E569.3160	Infill line start
G1 X104.45 Y106.75 E569.8560	Infill line end
G1 X104.85 Y93.25 E570.3960	Infill line start
G1 X104.85 Y106.75 E570.9360	Infill line end
G1 X105.25 Y93.25 E571.4760	Infill line start
G1 X105.25 Y106.75 E572.0160	Infill line end
G1 X105.65 Y93.25 E572.5560	Infill line start
G1 X105.65 Y106.75 E573.0960	Infill line end
G1 X106.05 Y93.25 E573.6360	Infill line start
G1 X106.05 Y106.75 E574.1760	Infill line end
G1 X106.45 Y93.25 E574.7160	Infill line start
G1 X106.45 Y106.75 E575.2560	Infill line end
G1 X106.85 Y93.25 E575.7960	Infill line start
G1 X106.85 Y106.75 E576.3360	Infill line end
G1 X107.25 Y93.25 E576.8760	Infill line start
G1 X107.25 Y106.75 E577.4160	Infill line end
G1 X107.65 Y93.25 E577.9560	Infill line start
G1 X107.65 Y106.75 E578.4960	Infill line end
G1 X108.05 Y93.25 E579.0360	Infill line start
G1 X108.05 Y106.75 E579.5760	Infill line end
G1 X108.45 Y93.25 E580.1160	Infill line start
G1 X108.45 Y106.75 E580.6560	Infill line end
G1 X108.85 Y93.25 E581.1960	Infill line start
G1 X108.85 Y106.75 E581.7360	Infill line end
G1 X109.25 Y93.25 E582.2760	Infill line start
G1 X109.25 Y106.75 E582.8160	Infill line end
G1 X109.65 Y93.25 E583.3560	Infill line start
G1 X109.65 Y106.75 E583.8960	Infill line end
G1 X110.05 Y93.25 E584.4360	Infill line start
G1 X110.05 Y106.75 E584.9760	Infill line end
G1 X110.45 Y93.25 E585.5160	Infill line start
G1 X110.45 Y106.75 E586.0560	Infill line end
G1 X110.85 Y93.25 E586.5960	Infill line start
G1 X110.85 Y106.75 E587.1360	Infill line end
G1 X111.25 Y93.25 E587.6760	Infill line start
G1 X111.25 Y106.75 E588.2160	Infill line end
G1 X111.65 Y93.25 E588.7560	Infill line start
G1 X111.65 Y106.75 E589.2960	Infill line end
G1 X112.05 Y93.25 E589.8360	Infill line start
G1 X112.05 Y106.75 E590.3760	Infill line end
G1 X112.45 Y93.25 E590.9160	Infill line start
G1 X112.45 Y106.75 E591.4560	Infill line end
G1 X112.85 Y93.25 E591.9960	Infill line start
G1 X112.85 Y106.75 E592.5360	Infill line end
G1 X113.25 Y93.25 E593.0760	Infill line start
G1 X113.25 Y106.75 E593.6160	Infill line end
G1 X113.65 Y93.25 E594.1560	Infill line start
G1 X113.65 Y106.75 E594.6960	Infill line end
G1 X114.05 Y93.25 E595.2360	Infill line start
G1 X114.05 Y106.75 E595.7760	Infill line end
G1 X114.45 Y93.25 E596.3160	Infill line start
G1 X114.45 Y106.75 E596.8560	Infill line end
G1 X114.85 Y93.25 E597.3960	Infill line start
G1 X114.85 Y106.75 E597.9360	Infill line end
G1 X115.25 Y93.25 E598.4760	Infill line start
G1 X115.25 Y106.75 E599.0160	Infill line end
G1 X115.65 Y93.25 E599.5560	Infill line start
G1 X115.65 Y106.75 E600.0960	Infill line end
G1 X116.05 Y93.25 E600.6360	Infill line start
G1 X116.05 Y106.75 E601.1760	Infill line end
	Layer 97 (Bottom Pyramid)
G1 Z9.40 F300	Move to layer height
G1 X103.10 Y93.10 F1500	Move to start of layer
G1 X116.90 Y93.10 E601.7280 F1500	Draw square side
G1 X116.90 Y106.90 E602.2800 F1500	Draw square side
G1 X103.10 Y106.90 E602.8320 F1500	Draw square side
G1 X103.10 Y93.10 E603.3840 F1500	Draw square side
G1 X103.10 Y93.10 E603.9360	Infill line start
G1 X103.10 Y106.90 E604.4880	Infill line end
G1 X103.50 Y93.10 E605.0400	Infill line start
G1 X103.50 Y106.90 E605.5920	Infill line end
G1 X103.90 Y93.10 E606.1440	Infill line start
G1 X103.90 Y106.90 E606.6960	Infill line end
G1 X104.30 Y93.10 E607.2480	Infill line start
G1 X104.30 Y106.90 E607.8000	Infill line end
G1 X104.70 Y93.10 E608.3520	Infill line start
G1 X104.70 Y106.90 E608.9040	Infill line end
G1 X105.10 Y93.10 E609.4560	Infill line start
G1 X105.10 Y106.90 E610.0080	Infill line end
G1 X105.50 Y93.10 E610.5600	Infill line start
G1 X105.50 Y106.90 E611.1120	Infill line end
G1 X105.90 Y93.10 E611.6640	Infill line start
G1 X105.90 Y106.90 E612.2160	Infill line end
G1 X106.30 Y93.10 E612.7680	Infill line start
G1 X106.30 Y106.90 E613.3200	Infill line end
G1 X106.70 Y93.10 E613.8720	Infill line start
G1 X106.70 Y106.90 E614.4240	Infill line end
G1 X107.10 Y93.10 E614.9760	Infill line start
G1 X107.10 Y106.90 E615.5280	Infill line end
G1 X107.50 Y93.10 E616.0800	Infill line start
G1 X107.50 Y106.90 E616.6320	Infill line end
G1 X107.90 Y93.10 E617.1840	Infill line start
G1 X107.90 Y106.90 E617.7360	Infill line end
G1 X108.30 Y93.10 E618.2880	Infill line start
G1 X108.30 Y106.90 E618.8400	Infill line end
G1 X108.70 Y93.10 E619.3920	Infill line start
G1 X108.70 Y106.90 E619.9440	Infill line end
G1 X109.10 Y93.10 E620.4960	Infill line start
G1 X109.10 Y106.90 E621.0480	Infill line end
G1 X109.50 Y93.10 E621.6000	Infill line start
G1 X109.50 Y106.90 E622.1520	Infill line end
G1 X109.90 Y93.10 E622.7040	Infill line start
G1 X109.90 Y106.90 E623.2560	Infill line end
G1 X110.30 Y93.10 E623.8080	Infill line start
G1 X110.30 Y106.90 E624.3600	Infill line end
G1 X110.70 Y93.10 E624.9120	Infill line start
G1 X110.70 Y106.90 E625.4640	Infill line end
G1 X111.10 Y93.10 E626.0160	Infill line start
G1 X111.10 Y106.90 E626.5680	Infill line end
G1 X111.50 Y93.10 E627.1200	Infill line start
G1 X111.50 Y106.90 E627.6720	Infill line end
G1 X111.90 Y93.10 E628.2240	Infill line start
G1 X111.90 Y106.90 E628.7760	Infill line end
G1 X112.30 Y93.10 E629.3280	Infill line start
G1 X112.30 Y106.90 E629.8800	Infill line end
G1 X112.70 Y93.10 E630.4320	Infill line start
G1 X112.70 Y106.90 E630.9840	Infill line end
G1 X113.10 Y93.10 E631.5360	Infill line start
G1 X113.10 Y106.90 E632.0880	Infill line end
G1 X113.50 Y93.10 E632.6400	Infill line start
G1 X113.50 Y106.90 E633.1920	Infill line end
G1 X113.90 Y93.10 E633.7440	Infill line start
G1 X113.90 Y106.90 E634.2960	Infill line end
G1 X114.30 Y93.10 E634.8480	Infill line start
G1 X114.30 Y106.90 E635.4000	Infill line end
G1 X114.70 Y93.10 E635.9520	Infill line start
G1 X114.70 Y106.90 E636.5040	Infill line end
G1 X115.10 Y93.10 E637.0560	Infill line start
G1 X115.10 Y106.90 E637.6080	Infill line end
G1 X115.50 Y93.10 E638.1600	Infill line start
G1 X115.50 Y106.90 E638.7120	Infill line end
G1 X115.90 Y93.10 E639.2640	Infill line start
G1 X115.90 Y106.90 E639.8160	Infill line end
G1 X116.30 Y93.10 E640.3680	Infill line start
G1 X116.30 Y106.90 E640.9200	Infill line end
	Layer 98 (Bottom Pyramid)
G1 Z9.60 F300	Move to layer height
G1 X102.95 Y92.95 F1500	Move to start of layer
G1 X117.05 Y92.95 E641.4840 F1500	Draw square side
G1 X117.05 Y107.05 E642.0480 F1500	Draw square side
G1 X102.95 Y107.05 E642.6120 F1500	Draw square side
G1 X102.95 Y92.95 E643.1760 F1500	Draw square side
G1 X102.95 Y92.95 E643.7400	Infill line start
G1 X102.95 Y107.05 E644.3040	Infill line end
G1 X103.35 Y92.95 E644.8680	Infill line start
G1 X103.35 Y107.05 E645.4320	Infill line end
G1 X103.75 Y92.95 E645.9960	Infill line start
G1 X103.75 Y107.05 E646.5600	Infill line end
G1 X104.15 Y92.95 E647.1240	Infill line start
G1 X104.15 Y107.05 E647.6880	Infill line end
G1 X104.55 Y92.95 E648.2520	Infill line start
G1 X104.55 Y107.05 E648.8160	Infill line end
G1 X104.95 Y92.95 E649.3800	Infill line start
G1 X104.95 Y107.05 E649.9440	Infill line end
G1 X105.35 Y92.95 E650.5080	Infill line start
G1 X105.35 Y107.05 E651.0720	Infill line end
G1 X105.75 Y92.95 E651.6360	Infill line start
G1 X105.75 Y107.05 E652.2000	Infill line end
G1 X106.15 Y92.95 E652.7640	Infill line start
G1 X106.15 Y107.05 E653.3280	Infill line end
G1 X106.55 Y92.95 E653.8920	Infill line start
G1 X106.55 Y107.05 E654.4560	Infill line end
G1 X106.95 Y92.95 E655.0200	Infill line start
G1 X106.95 Y107.05 E655.5840	Infill line end
G1 X107.35 Y92.95 E656.1480	Infill line start
G1 X107.35 Y107.05 E656.7120	Infill line end
G1 X107.75 Y92.95 E657.2760	Infill line start
G1 X107.75 Y107.05 E657.8400	Infill line end
G1 X108.15 Y92.95 E658.4040	Infill line start
G1 X108.15 Y107.05 E658.9680	Infill line end
G1 X108.55 Y92.95 E659.5320	Infill line start
G1 X108.55 Y107.05 E660.0960	Infill line end
G1 X108.95 Y92.95 E660.6600	Infill line start
G1 X108.95 Y107.05 E661.2240	Infill line end
G1 X109.35 Y92.95 E661.7880	Infill line start
G1 X109.35 Y107.05 E662.3520	Infill line end
G1 X109.75 Y92.95 E662.9160	Infill line start
G1 X109.75 Y107.05 E663.4800	Infill line end
G1 X110.15 Y92.95 E664.0440	Infill line start
G1 X110.15 Y107.05 E664.6080	Infill line end
G1 X110.55 Y92.95 E665.1720	Infill line start
G1 X110.55 Y107.05 E665.7360	Infill line end
G1 X110.95 Y92.95 E666.3000	Infill line start
G1 X110.95 Y107.05 E666.8640	Infill line end
G1 X111.35 Y92.95 E667.4280	Infill line start
G1 X111.35 Y107.05 E667.9920	Infill line end
G1 X111.75 Y92.95 E668.5560	Infill line start
G1 X111.75 Y107.05 E669.1200	Infill line end
G1 X112.15 Y92.95 E669.6840	Infill line start
G1 X112.15 Y107.05 E670.2480	Infill line end
G1 X112.55 Y92.95 E670.8120	Infill line start
G1 X112.55 Y107.05 E671.3760	Infill line end
G1 X112.95 Y92.95 E671.9400	Infill line start
G1 X112.95 Y107.05 E672.5040	Infill line end
G1 X113.35 Y92.95 E673.0680	Infill line start
G1 X113.35 Y107.05 E673.6320	Infill line end
G1 X113.75 Y92.95 E674.1960	Infill line start
G1 X113.75 Y107.05 E674.7600	Infill line end
G1 X114.15 Y92.95 E675.3240	Infill line start
G1 X114.15 Y107.05 E675.8880	Infill line end
G1 X114.55 Y92.95 E676.4520	Infill line start
G1 X114.55 Y107.05 E677.0160	Infill line end
G1 X114.95 Y92.95 E677.5800	Infill line start
G1 X114.95 Y107.05 E678.1440	Infill line end
G1 X115.35 Y92.95 E678.7080	Infill line start
G1 X115.35 Y107.05 E679.2720	Infill line end
G1 X115.75 Y92.95 E679.8360	Infill line start
G1 X115.75 Y107.05 E680.4000	Infill line end
G1 X116.15 Y92.95 E680.9640	Infill line start
G1 X116.15 Y107.05 E681.5280	Infill line end
G1 X116.55 Y92.95 E682.0920	Infill line start
G1 X116.55 Y107.05 E682.6560	Infill line end
	Layer 99 (Bottom Pyramid)
G1 Z9.80 F300	Move to layer height
G1 X102.80 Y92.80 F1500	Move to start of layer
G1 X117.20 Y92.80 E683.2320 F1500	Draw square side
G1 X117.20 Y107.20 E683.8080 F1500	Draw square side
G1 X102.80 Y107.20 E684.3840 F1500	Draw square side
G1 X102.80 Y92.80 E684.9600 F1500	Draw square side
G1 X102.80 Y92.80 E685.5360	Infill line start
G1 X102.80 Y107.20 E686.1120	Infill line end
G1 X103.20 Y92.80 E686.6880	Infill line start
G1 X103.20 Y107.20 E687.2640	Infill line end
G1 X103.60 Y92.80 E687.8400	Infill line start
G1 X103.60 Y107.20 E688.4160	Infill line end
G1 X104.00 Y92.80 E688.9920	Infill line start
G1 X104.00 Y107.20 E689.5680	Infill line end
G1 X104.40 Y92.80 E690.1440	Infill line start
G1 X104.40 Y107.20 E690.7200	Infill line end
G1 X104.80 Y92.80 E691.2960	Infill line start
G1 X104.80 Y107.20 E691.8720	Infill line end
G1 X105.20 Y92.80 E692.4480	Infill line start
G1 X105.20 Y107.20 E693.0240	Infill line end
G1 X105.60 Y92.80 E693.6000	Infill line start
G1 X105.60 Y107.20 E694.1760	Infill line end
G1 X106.00 Y92.80 E694.7520	Infill line start
[truncated: 2,340 more rows]
