# Supplementary material for: Hybrid reasoning for perception, explanation, and autonomous action in manufacturing
Source: Nat Commun. 2026 May 18;17:6589. doi: 10.1038/s41467-026-72378-9 (PMC13381764; doi:10.1038/s41467-026-72378-9)
Supplement: Supplementary file 3 — Supplementary Files [file 41467_2026_72378_MOESM3_ESM.zip › supplementary-files/geometries/ibeam.gcode]

G21 ; Set units to millimeters
G90 ; Use absolute positioning
M104 S200 ; Set extruder temperature to 200C
M140 S60 ; Set bed temperature to 60C
G28 ; Home all axes
M109 S200 ; Wait for extruder to reach 200C
M190 S60 ; Wait for bed to reach 60C
G92 E0 ; Reset extruder
G1 Z0.2 F300 ; Move to first layer height
G1 X110 Y100 F1500 ; Move to start position (center of print bed)
G1 F9000
; Layer 1
G1 Z0.20 F300 ; Move to layer height
; Flange 1 (bottom)
G92 E0
G1 X105.00 Y90.00 F1500 ; Move to start of rectangle
G1 X115.00 Y90.00 E0.4000 F1500 ; Draw rectangle side
G1 X115.00 Y92.50 E0.5000 F1500 ; Draw rectangle side
G1 X105.00 Y92.50 E0.9000 F1500 ; Draw rectangle side
G1 X105.00 Y90.00 E1.0000 F1500 ; Draw rectangle side
G1 X105.00 Y90.00 E1.1000 ; Infill line start
G1 X105.00 Y92.50 E1.2000 ; Infill line end
G1 X105.40 Y90.00 E1.3000 ; Infill line start
G1 X105.40 Y92.50 E1.4000 ; Infill line end
G1 X105.80 Y90.00 E1.5000 ; Infill line start
G1 X105.80 Y92.50 E1.6000 ; Infill line end
G1 X106.20 Y90.00 E1.7000 ; Infill line start
G1 X106.20 Y92.50 E1.8000 ; Infill line end
G1 X106.60 Y90.00 E1.9000 ; Infill line start
G1 X106.60 Y92.50 E2.0000 ; Infill line end
G1 X107.00 Y90.00 E2.1000 ; Infill line start
G1 X107.00 Y92.50 E2.2000 ; Infill line end
G1 X107.40 Y90.00 E2.3000 ; Infill line start
G1 X107.40 Y92.50 E2.4000 ; Infill line end
G1 X107.80 Y90.00 E2.5000 ; Infill line start
G1 X107.80 Y92.50 E2.6000 ; Infill line end
G1 X108.20 Y90.00 E2.7000 ; Infill line start
G1 X108.20 Y92.50 E2.8000 ; Infill line end
G1 X108.60 Y90.00 E2.9000 ; Infill line start
G1 X108.60 Y92.50 E3.0000 ; Infill line end
G1 X109.00 Y90.00 E3.1000 ; Infill line start
G1 X109.00 Y92.50 E3.2000 ; Infill line end
G1 X109.40 Y90.00 E3.3000 ; Infill line start
G1 X109.40 Y92.50 E3.4000 ; Infill line end
G1 X109.80 Y90.00 E3.5000 ; Infill line start
G1 X109.80 Y92.50 E3.6000 ; Infill line end
G1 X110.20 Y90.00 E3.7000 ; Infill line start
G1 X110.20 Y92.50 E3.8000 ; Infill line end
G1 X110.60 Y90.00 E3.9000 ; Infill line start
G1 X110.60 Y92.50 E4.0000 ; Infill line end
G1 X111.00 Y90.00 E4.1000 ; Infill line start
G1 X111.00 Y92.50 E4.2000 ; Infill line end
G1 X111.40 Y90.00 E4.3000 ; Infill line start
G1 X111.40 Y92.50 E4.4000 ; Infill line end
G1 X111.80 Y90.00 E4.5000 ; Infill line start
G1 X111.80 Y92.50 E4.6000 ; Infill line end
G1 X112.20 Y90.00 E4.7000 ; Infill line start
G1 X112.20 Y92.50 E4.8000 ; Infill line end
G1 X112.60 Y90.00 E4.9000 ; Infill line start
G1 X112.60 Y92.50 E5.0000 ; Infill line end
G1 X113.00 Y90.00 E5.1000 ; Infill line start
G1 X113.00 Y92.50 E5.2000 ; Infill line end
G1 X113.40 Y90.00 E5.3000 ; Infill line start
G1 X113.40 Y92.50 E5.4000 ; Infill line end
G1 X113.80 Y90.00 E5.5000 ; Infill line start
G1 X113.80 Y92.50 E5.6000 ; Infill line end
G1 X114.20 Y90.00 E5.7000 ; Infill line start
G1 X114.20 Y92.50 E5.8000 ; Infill line end
G1 X114.60 Y90.00 E5.9000 ; Infill line start
G1 X114.60 Y92.50 E6.0000 ; Infill line end
; Web (vertical section)
G92 E0
G1 X108.75 Y92.50 F1500 ; Move to start of rectangle
G1 X111.25 Y92.50 E0.1000 F1500 ; Draw rectangle side
G1 X111.25 Y107.50 E0.7000 F1500 ; Draw rectangle side
G1 X108.75 Y107.50 E0.8000 F1500 ; Draw rectangle side
G1 X108.75 Y92.50 E1.4000 F1500 ; Draw rectangle side
G1 X108.75 Y92.50 E2.0000 ; Infill line start
G1 X108.75 Y107.50 E2.6000 ; Infill line end
G1 X109.15 Y92.50 E3.2000 ; Infill line start
G1 X109.15 Y107.50 E3.8000 ; Infill line end
G1 X109.55 Y92.50 E4.4000 ; Infill line start
G1 X109.55 Y107.50 E5.0000 ; Infill line end
G1 X109.95 Y92.50 E5.6000 ; Infill line start
G1 X109.95 Y107.50 E6.2000 ; Infill line end
G1 X110.35 Y92.50 E6.8000 ; Infill line start
G1 X110.35 Y107.50 E7.4000 ; Infill line end
G1 X110.75 Y92.50 E8.0000 ; Infill line start
G1 X110.75 Y107.50 E8.6000 ; Infill line end
; Flange 2 (top)
G92 E0
G1 X105.00 Y107.50 F1500 ; Move to start of rectangle
G1 X115.00 Y107.50 E0.4000 F1500 ; Draw rectangle side
G1 X115.00 Y110.00 E0.5000 F1500 ; Draw rectangle side
G1 X105.00 Y110.00 E0.9000 F1500 ; Draw rectangle side
G1 X105.00 Y107.50 E1.0000 F1500 ; Draw rectangle side
G1 X105.00 Y107.50 E1.1000 ; Infill line start
G1 X105.00 Y110.00 E1.2000 ; Infill line end
G1 X105.40 Y107.50 E1.3000 ; Infill line start
G1 X105.40 Y110.00 E1.4000 ; Infill line end
G1 X105.80 Y107.50 E1.5000 ; Infill line start
G1 X105.80 Y110.00 E1.6000 ; Infill line end
G1 X106.20 Y107.50 E1.7000 ; Infill line start
G1 X106.20 Y110.00 E1.8000 ; Infill line end
G1 X106.60 Y107.50 E1.9000 ; Infill line start
G1 X106.60 Y110.00 E2.0000 ; Infill line end
G1 X107.00 Y107.50 E2.1000 ; Infill line start
G1 X107.00 Y110.00 E2.2000 ; Infill line end
G1 X107.40 Y107.50 E2.3000 ; Infill line start
G1 X107.40 Y110.00 E2.4000 ; Infill line end
G1 X107.80 Y107.50 E2.5000 ; Infill line start
G1 X107.80 Y110.00 E2.6000 ; Infill line end
G1 X108.20 Y107.50 E2.7000 ; Infill line start
G1 X108.20 Y110.00 E2.8000 ; Infill line end
G1 X108.60 Y107.50 E2.9000 ; Infill line start
G1 X108.60 Y110.00 E3.0000 ; Infill line end
G1 X109.00 Y107.50 E3.1000 ; Infill line start
G1 X109.00 Y110.00 E3.2000 ; Infill line end
G1 X109.40 Y107.50 E3.3000 ; Infill line start
G1 X109.40 Y110.00 E3.4000 ; Infill line end
G1 X109.80 Y107.50 E3.5000 ; Infill line start
G1 X109.80 Y110.00 E3.6000 ; Infill line end
G1 X110.20 Y107.50 E3.7000 ; Infill line start
G1 X110.20 Y110.00 E3.8000 ; Infill line end
G1 X110.60 Y107.50 E3.9000 ; Infill line start
G1 X110.60 Y110.00 E4.0000 ; Infill line end
G1 X111.00 Y107.50 E4.1000 ; Infill line start
G1 X111.00 Y110.00 E4.2000 ; Infill line end
G1 X111.40 Y107.50 E4.3000 ; Infill line start
G1 X111.40 Y110.00 E4.4000 ; Infill line end
G1 X111.80 Y107.50 E4.5000 ; Infill line start
G1 X111.80 Y110.00 E4.6000 ; Infill line end
G1 X112.20 Y107.50 E4.7000 ; Infill line start
G1 X112.20 Y110.00 E4.8000 ; Infill line end
G1 X112.60 Y107.50 E4.9000 ; Infill line start
G1 X112.60 Y110.00 E5.0000 ; Infill line end
G1 X113.00 Y107.50 E5.1000 ; Infill line start
G1 X113.00 Y110.00 E5.2000 ; Infill line end
G1 X113.40 Y107.50 E5.3000 ; Infill line start
G1 X113.40 Y110.00 E5.4000 ; Infill line end
G1 X113.80 Y107.50 E5.5000 ; Infill line start
G1 X113.80 Y110.00 E5.6000 ; Infill line end
G1 X114.20 Y107.50 E5.7000 ; Infill line start
G1 X114.20 Y110.00 E5.8000 ; Infill line end
G1 X114.60 Y107.50 E5.9000 ; Infill line start
G1 X114.60 Y110.00 E6.0000 ; Infill line end
; Layer 2
G1 Z0.40 F300 ; Move to layer height
; Flange 1 (bottom)
G92 E0
G1 X105.00 Y90.00 F1500 ; Move to start of rectangle
G1 X115.00 Y90.00 E0.4000 F1500 ; Draw rectangle side
G1 X115.00 Y92.50 E0.5000 F1500 ; Draw rectangle side
G1 X105.00 Y92.50 E0.9000 F1500 ; Draw rectangle side
G1 X105.00 Y90.00 E1.0000 F1500 ; Draw rectangle side
G1 X105.00 Y90.00 E1.1000 ; Infill line start
G1 X105.00 Y92.50 E1.2000 ; Infill line end
G1 X105.40 Y90.00 E1.3000 ; Infill line start
G1 X105.40 Y92.50 E1.4000 ; Infill line end
G1 X105.80 Y90.00 E1.5000 ; Infill line start
G1 X105.80 Y92.50 E1.6000 ; Infill line end
G1 X106.20 Y90.00 E1.7000 ; Infill line start
G1 X106.20 Y92.50 E1.8000 ; Infill line end
G1 X106.60 Y90.00 E1.9000 ; Infill line start
G1 X106.60 Y92.50 E2.0000 ; Infill line end
G1 X107.00 Y90.00 E2.1000 ; Infill line start
G1 X107.00 Y92.50 E2.2000 ; Infill line end
G1 X107.40 Y90.00 E2.3000 ; Infill line start
G1 X107.40 Y92.50 E2.4000 ; Infill line end
G1 X107.80 Y90.00 E2.5000 ; Infill line start
G1 X107.80 Y92.50 E2.6000 ; Infill line end
G1 X108.20 Y90.00 E2.7000 ; Infill line start
G1 X108.20 Y92.50 E2.8000 ; Infill line end
G1 X108.60 Y90.00 E2.9000 ; Infill line start
G1 X108.60 Y92.50 E3.0000 ; Infill line end
G1 X109.00 Y90.00 E3.1000 ; Infill line start
G1 X109.00 Y92.50 E3.2000 ; Infill line end
G1 X109.40 Y90.00 E3.3000 ; Infill line start
G1 X109.40 Y92.50 E3.4000 ; Infill line end
G1 X109.80 Y90.00 E3.5000 ; Infill line start
G1 X109.80 Y92.50 E3.6000 ; Infill line end
G1 X110.20 Y90.00 E3.7000 ; Infill line start
G1 X110.20 Y92.50 E3.8000 ; Infill line end
G1 X110.60 Y90.00 E3.9000 ; Infill line start
G1 X110.60 Y92.50 E4.0000 ; Infill line end
G1 X111.00 Y90.00 E4.1000 ; Infill line start
G1 X111.00 Y92.50 E4.2000 ; Infill line end
G1 X111.40 Y90.00 E4.3000 ; Infill line start
G1 X111.40 Y92.50 E4.4000 ; Infill line end
G1 X111.80 Y90.00 E4.5000 ; Infill line start
G1 X111.80 Y92.50 E4.6000 ; Infill line end
G1 X112.20 Y90.00 E4.7000 ; Infill line start
G1 X112.20 Y92.50 E4.8000 ; Infill line end
G1 X112.60 Y90.00 E4.9000 ; Infill line start
G1 X112.60 Y92.50 E5.0000 ; Infill line end
G1 X113.00 Y90.00 E5.1000 ; Infill line start
G1 X113.00 Y92.50 E5.2000 ; Infill line end
G1 X113.40 Y90.00 E5.3000 ; Infill line start
G1 X113.40 Y92.50 E5.4000 ; Infill line end
G1 X113.80 Y90.00 E5.5000 ; Infill line start
G1 X113.80 Y92.50 E5.6000 ; Infill line end
G1 X114.20 Y90.00 E5.7000 ; Infill line start
G1 X114.20 Y92.50 E5.8000 ; Infill line end
G1 X114.60 Y90.00 E5.9000 ; Infill line start
G1 X114.60 Y92.50 E6.0000 ; Infill line end
; Web (vertical section)
G92 E0
G1 X108.75 Y92.50 F1500 ; Move to start of rectangle
G1 X111.25 Y92.50 E0.1000 F1500 ; Draw rectangle side
G1 X111.25 Y107.50 E0.7000 F1500 ; Draw rectangle side
G1 X108.75 Y107.50 E0.8000 F1500 ; Draw rectangle side
G1 X108.75 Y92.50 E1.4000 F1500 ; Draw rectangle side
G1 X108.75 Y92.50 E2.0000 ; Infill line start
G1 X108.75 Y107.50 E2.6000 ; Infill line end
G1 X109.15 Y92.50 E3.2000 ; Infill line start
G1 X109.15 Y107.50 E3.8000 ; Infill line end
G1 X109.55 Y92.50 E4.4000 ; Infill line start
G1 X109.55 Y107.50 E5.0000 ; Infill line end
G1 X109.95 Y92.50 E5.6000 ; Infill line start
G1 X109.95 Y107.50 E6.2000 ; Infill line end
G1 X110.35 Y92.50 E6.8000 ; Infill line start
G1 X110.35 Y107.50 E7.4000 ; Infill line end
G1 X110.75 Y92.50 E8.0000 ; Infill line start
G1 X110.75 Y107.50 E8.6000 ; Infill line end
; Flange 2 (top)
G92 E0
G1 X105.00 Y107.50 F1500 ; Move to start of rectangle
G1 X115.00 Y107.50 E0.4000 F1500 ; Draw rectangle side
G1 X115.00 Y110.00 E0.5000 F1500 ; Draw rectangle side
G1 X105.00 Y110.00 E0.9000 F1500 ; Draw rectangle side
G1 X105.00 Y107.50 E1.0000 F1500 ; Draw rectangle side
G1 X105.00 Y107.50 E1.1000 ; Infill line start
G1 X105.00 Y110.00 E1.2000 ; Infill line end
G1 X105.40 Y107.50 E1.3000 ; Infill line start
G1 X105.40 Y110.00 E1.4000 ; Infill line end
G1 X105.80 Y107.50 E1.5000 ; Infill line start
G1 X105.80 Y110.00 E1.6000 ; Infill line end
G1 X106.20 Y107.50 E1.7000 ; Infill line start
G1 X106.20 Y110.00 E1.8000 ; Infill line end
G1 X106.60 Y107.50 E1.9000 ; Infill line start
G1 X106.60 Y110.00 E2.0000 ; Infill line end
G1 X107.00 Y107.50 E2.1000 ; Infill line start
G1 X107.00 Y110.00 E2.2000 ; Infill line end
G1 X107.40 Y107.50 E2.3000 ; Infill line start
G1 X107.40 Y110.00 E2.4000 ; Infill line end
G1 X107.80 Y107.50 E2.5000 ; Infill line start
G1 X107.80 Y110.00 E2.6000 ; Infill line end
G1 X108.20 Y107.50 E2.7000 ; Infill line start
G1 X108.20 Y110.00 E2.8000 ; Infill line end
G1 X108.60 Y107.50 E2.9000 ; Infill line start
G1 X108.60 Y110.00 E3.0000 ; Infill line end
G1 X109.00 Y107.50 E3.1000 ; Infill line start
G1 X109.00 Y110.00 E3.2000 ; Infill line end
G1 X109.40 Y107.50 E3.3000 ; Infill line start
G1 X109.40 Y110.00 E3.4000 ; Infill line end
G1 X109.80 Y107.50 E3.5000 ; Infill line start
G1 X109.80 Y110.00 E3.6000 ; Infill line end
G1 X110.20 Y107.50 E3.7000 ; Infill line start
G1 X110.20 Y110.00 E3.8000 ; Infill line end
G1 X110.60 Y107.50 E3.9000 ; Infill line start
G1 X110.60 Y110.00 E4.0000 ; Infill line end
G1 X111.00 Y107.50 E4.1000 ; Infill line start
G1 X111.00 Y110.00 E4.2000 ; Infill line end
G1 X111.40 Y107.50 E4.3000 ; Infill line start
G1 X111.40 Y110.00 E4.4000 ; Infill line end
G1 X111.80 Y107.50 E4.5000 ; Infill line start
G1 X111.80 Y110.00 E4.6000 ; Infill line end
G1 X112.20 Y107.50 E4.7000 ; Infill line start
G1 X112.20 Y110.00 E4.8000 ; Infill line end
G1 X112.60 Y107.50 E4.9000 ; Infill line start
G1 X112.60 Y110.00 E5.0000 ; Infill line end
G1 X113.00 Y107.50 E5.1000 ; Infill line start
G1 X113.00 Y110.00 E5.2000 ; Infill line end
G1 X113.40 Y107.50 E5.3000 ; Infill line start
G1 X113.40 Y110.00 E5.4000 ; Infill line end
G1 X113.80 Y107.50 E5.5000 ; Infill line start
G1 X113.80 Y110.00 E5.6000 ; Infill line end
G1 X114.20 Y107.50 E5.7000 ; Infill line start
G1 X114.20 Y110.00 E5.8000 ; Infill line end
G1 X114.60 Y107.50 E5.9000 ; Infill line start
G1 X114.60 Y110.00 E6.0000 ; Infill line end
; Layer 3
G1 Z0.60 F300 ; Move to layer height
; Flange 1 (bottom)
G92 E0
G1 X105.00 Y90.00 F1500 ; Move to start of rectangle
G1 X115.00 Y90.00 E0.4000 F1500 ; Draw rectangle side
G1 X115.00 Y92.50 E0.5000 F1500 ; Draw rectangle side
G1 X105.00 Y92.50 E0.9000 F1500 ; Draw rectangle side
G1 X105.00 Y90.00 E1.0000 F1500 ; Draw rectangle side
G1 X105.00 Y90.00 E1.1000 ; Infill line start
G1 X105.00 Y92.50 E1.2000 ; Infill line end
G1 X105.40 Y90.00 E1.3000 ; Infill line start
G1 X105.40 Y92.50 E1.4000 ; Infill line end
G1 X105.80 Y90.00 E1.5000 ; Infill line start
G1 X105.80 Y92.50 E1.6000 ; Infill line end
G1 X106.20 Y90.00 E1.7000 ; Infill line start
G1 X106.20 Y92.50 E1.8000 ; Infill line end
G1 X106.60 Y90.00 E1.9000 ; Infill line start
G1 X106.60 Y92.50 E2.0000 ; Infill line end
G1 X107.00 Y90.00 E2.1000 ; Infill line start
G1 X107.00 Y92.50 E2.2000 ; Infill line end
G1 X107.40 Y90.00 E2.3000 ; Infill line start
G1 X107.40 Y92.50 E2.4000 ; Infill line end
G1 X107.80 Y90.00 E2.5000 ; Infill line start
G1 X107.80 Y92.50 E2.6000 ; Infill line end
G1 X108.20 Y90.00 E2.7000 ; Infill line start
G1 X108.20 Y92.50 E2.8000 ; Infill line end
G1 X108.60 Y90.00 E2.9000 ; Infill line start
G1 X108.60 Y92.50 E3.0000 ; Infill line end
G1 X109.00 Y90.00 E3.1000 ; Infill line start
G1 X109.00 Y92.50 E3.2000 ; Infill line end
G1 X109.40 Y90.00 E3.3000 ; Infill line start
G1 X109.40 Y92.50 E3.4000 ; Infill line end
G1 X109.80 Y90.00 E3.5000 ; Infill line start
G1 X109.80 Y92.50 E3.6000 ; Infill line end
G1 X110.20 Y90.00 E3.7000 ; Infill line start
G1 X110.20 Y92.50 E3.8000 ; Infill line end
G1 X110.60 Y90.00 E3.9000 ; Infill line start
G1 X110.60 Y92.50 E4.0000 ; Infill line end
G1 X111.00 Y90.00 E4.1000 ; Infill line start
G1 X111.00 Y92.50 E4.2000 ; Infill line end
G1 X111.40 Y90.00 E4.3000 ; Infill line start
G1 X111.40 Y92.50 E4.4000 ; Infill line end
G1 X111.80 Y90.00 E4.5000 ; Infill line start
G1 X111.80 Y92.50 E4.6000 ; Infill line end
G1 X112.20 Y90.00 E4.7000 ; Infill line start
G1 X112.20 Y92.50 E4.8000 ; Infill line end
G1 X112.60 Y90.00 E4.9000 ; Infill line start
G1 X112.60 Y92.50 E5.0000 ; Infill line end
G1 X113.00 Y90.00 E5.1000 ; Infill line start
G1 X113.00 Y92.50 E5.2000 ; Infill line end
G1 X113.40 Y90.00 E5.3000 ; Infill line start
G1 X113.40 Y92.50 E5.4000 ; Infill line end
G1 X113.80 Y90.00 E5.5000 ; Infill line start
G1 X113.80 Y92.50 E5.6000 ; Infill line end
G1 X114.20 Y90.00 E5.7000 ; Infill line start
G1 X114.20 Y92.50 E5.8000 ; Infill line end
G1 X114.60 Y90.00 E5.9000 ; Infill line start
G1 X114.60 Y92.50 E6.0000 ; Infill line end
; Web (vertical section)
G92 E0
G1 X108.75 Y92.50 F1500 ; Move to start of rectangle
G1 X111.25 Y92.50 E0.1000 F1500 ; Draw rectangle side
G1 X111.25 Y107.50 E0.7000 F1500 ; Draw rectangle side
G1 X108.75 Y107.50 E0.8000 F1500 ; Draw rectangle side
G1 X108.75 Y92.50 E1.4000 F1500 ; Draw rectangle side
G1 X108.75 Y92.50 E2.0000 ; Infill line start
G1 X108.75 Y107.50 E2.6000 ; Infill line end
G1 X109.15 Y92.50 E3.2000 ; Infill line start
G1 X109.15 Y107.50 E3.8000 ; Infill line end
G1 X109.55 Y92.50 E4.4000 ; Infill line start
G1 X109.55 Y107.50 E5.0000 ; Infill line end
G1 X109.95 Y92.50 E5.6000 ; Infill line start
G1 X109.95 Y107.50 E6.2000 ; Infill line end
G1 X110.35 Y92.50 E6.8000 ; Infill line start
G1 X110.35 Y107.50 E7.4000 ; Infill line end
G1 X110.75 Y92.50 E8.0000 ; Infill line start
G1 X110.75 Y107.50 E8.6000 ; Infill line end
; Flange 2 (top)
G92 E0
G1 X105.00 Y107.50 F1500 ; Move to start of rectangle
G1 X115.00 Y107.50 E0.4000 F1500 ; Draw rectangle side
G1 X115.00 Y110.00 E0.5000 F1500 ; Draw rectangle side
G1 X105.00 Y110.00 E0.9000 F1500 ; Draw rectangle side
G1 X105.00 Y107.50 E1.0000 F1500 ; Draw rectangle side
G1 X105.00 Y107.50 E1.1000 ; Infill line start
G1 X105.00 Y110.00 E1.2000 ; Infill line end
G1 X105.40 Y107.50 E1.3000 ; Infill line start
G1 X105.40 Y110.00 E1.4000 ; Infill line end
G1 X105.80 Y107.50 E1.5000 ; Infill line start
G1 X105.80 Y110.00 E1.6000 ; Infill line end
G1 X106.20 Y107.50 E1.7000 ; Infill line start
G1 X106.20 Y110.00 E1.8000 ; Infill line end
G1 X106.60 Y107.50 E1.9000 ; Infill line start
G1 X106.60 Y110.00 E2.0000 ; Infill line end
G1 X107.00 Y107.50 E2.1000 ; Infill line start
G1 X107.00 Y110.00 E2.2000 ; Infill line end
G1 X107.40 Y107.50 E2.3000 ; Infill line start
G1 X107.40 Y110.00 E2.4000 ; Infill line end
G1 X107.80 Y107.50 E2.5000 ; Infill line start
G1 X107.80 Y110.00 E2.6000 ; Infill line end
G1 X108.20 Y107.50 E2.7000 ; Infill line start
G1 X108.20 Y110.00 E2.8000 ; Infill line end
G1 X108.60 Y107.50 E2.9000 ; Infill line start
G1 X108.60 Y110.00 E3.0000 ; Infill line end
G1 X109.00 Y107.50 E3.1000 ; Infill line start
G1 X109.00 Y110.00 E3.2000 ; Infill line end
G1 X109.40 Y107.50 E3.3000 ; Infill line start
G1 X109.40 Y110.00 E3.4000 ; Infill line end
G1 X109.80 Y107.50 E3.5000 ; Infill line start
G1 X109.80 Y110.00 E3.6000 ; Infill line end
G1 X110.20 Y107.50 E3.7000 ; Infill line start
G1 X110.20 Y110.00 E3.8000 ; Infill line end
G1 X110.60 Y107.50 E3.9000 ; Infill line start
G1 X110.60 Y110.00 E4.0000 ; Infill line end
G1 X111.00 Y107.50 E4.1000 ; Infill line start
G1 X111.00 Y110.00 E4.2000 ; Infill line end
G1 X111.40 Y107.50 E4.3000 ; Infill line start
G1 X111.40 Y110.00 E4.4000 ; Infill line end
G1 X111.80 Y107.50 E4.5000 ; Infill line start
G1 X111.80 Y110.00 E4.6000 ; Infill line end
G1 X112.20 Y107.50 E4.7000 ; Infill line start
G1 X112.20 Y110.00 E4.8000 ; Infill line end
G1 X112.60 Y107.50 E4.9000 ; Infill line start
G1 X112.60 Y110.00 E5.0000 ; Infill line end
G1 X113.00 Y107.50 E5.1000 ; Infill line start
G1 X113.00 Y110.00 E5.2000 ; Infill line end
G1 X113.40 Y107.50 E5.3000 ; Infill line start
G1 X113.40 Y110.00 E5.4000 ; Infill line end
G1 X113.80 Y107.50 E5.5000 ; Infill line start
G1 X113.80 Y110.00 E5.6000 ; Infill line end
G1 X114.20 Y107.50 E5.7000 ; Infill line start
G1 X114.20 Y110.00 E5.8000 ; Infill line end
G1 X114.60 Y107.50 E5.9000 ; Infill line start
G1 X114.60 Y110.00 E6.0000 ; Infill line end
; Layer 4
G1 Z0.80 F300 ; Move to layer height
; Flange 1 (bottom)
G92 E0
G1 X105.00 Y90.00 F1500 ; Move to start of rectangle
G1 X115.00 Y90.00 E0.4000 F1500 ; Draw rectangle side
G1 X115.00 Y92.50 E0.5000 F1500 ; Draw rectangle side
G1 X105.00 Y92.50 E0.9000 F1500 ; Draw rectangle side
G1 X105.00 Y90.00 E1.0000 F1500 ; Draw rectangle side
G1 X105.00 Y90.00 E1.1000 ; Infill line start
G1 X105.00 Y92.50 E1.2000 ; Infill line end
G1 X105.40 Y90.00 E1.3000 ; Infill line start
G1 X105.40 Y92.50 E1.4000 ; Infill line end
G1 X105.80 Y90.00 E1.5000 ; Infill line start
G1 X105.80 Y92.50 E1.6000 ; Infill line end
G1 X106.20 Y90.00 E1.7000 ; Infill line start
G1 X106.20 Y92.50 E1.8000 ; Infill line end
G1 X106.60 Y90.00 E1.9000 ; Infill line start
G1 X106.60 Y92.50 E2.0000 ; Infill line end
G1 X107.00 Y90.00 E2.1000 ; Infill line start
G1 X107.00 Y92.50 E2.2000 ; Infill line end
G1 X107.40 Y90.00 E2.3000 ; Infill line start
G1 X107.40 Y92.50 E2.4000 ; Infill line end
G1 X107.80 Y90.00 E2.5000 ; Infill line start
G1 X107.80 Y92.50 E2.6000 ; Infill line end
G1 X108.20 Y90.00 E2.7000 ; Infill line start
G1 X108.20 Y92.50 E2.8000 ; Infill line end
G1 X108.60 Y90.00 E2.9000 ; Infill line start
G1 X108.60 Y92.50 E3.0000 ; Infill line end
G1 X109.00 Y90.00 E3.1000 ; Infill line start
G1 X109.00 Y92.50 E3.2000 ; Infill line end
G1 X109.40 Y90.00 E3.3000 ; Infill line start
G1 X109.40 Y92.50 E3.4000 ; Infill line end
G1 X109.80 Y90.00 E3.5000 ; Infill line start
G1 X109.80 Y92.50 E3.6000 ; Infill line end
G1 X110.20 Y90.00 E3.7000 ; Infill line start
G1 X110.20 Y92.50 E3.8000 ; Infill line end
G1 X110.60 Y90.00 E3.9000 ; Infill line start
G1 X110.60 Y92.50 E4.0000 ; Infill line end
G1 X111.00 Y90.00 E4.1000 ; Infill line start
G1 X111.00 Y92.50 E4.2000 ; Infill line end
G1 X111.40 Y90.00 E4.3000 ; Infill line start
G1 X111.40 Y92.50 E4.4000 ; Infill line end
G1 X111.80 Y90.00 E4.5000 ; Infill line start
G1 X111.80 Y92.50 E4.6000 ; Infill line end
G1 X112.20 Y90.00 E4.7000 ; Infill line start
G1 X112.20 Y92.50 E4.8000 ; Infill line end
G1 X112.60 Y90.00 E4.9000 ; Infill line start
G1 X112.60 Y92.50 E5.0000 ; Infill line end
G1 X113.00 Y90.00 E5.1000 ; Infill line start
G1 X113.00 Y92.50 E5.2000 ; Infill line end
G1 X113.40 Y90.00 E5.3000 ; Infill line start
G1 X113.40 Y92.50 E5.4000 ; Infill line end
G1 X113.80 Y90.00 E5.5000 ; Infill line start
G1 X113.80 Y92.50 E5.6000 ; Infill line end
G1 X114.20 Y90.00 E5.7000 ; Infill line start
G1 X114.20 Y92.50 E5.8000 ; Infill line end
G1 X114.60 Y90.00 E5.9000 ; Infill line start
G1 X114.60 Y92.50 E6.0000 ; Infill line end
; Web (vertical section)
G92 E0
G1 X108.75 Y92.50 F1500 ; Move to start of rectangle
G1 X111.25 Y92.50 E0.1000 F1500 ; Draw rectangle side
G1 X111.25 Y107.50 E0.7000 F1500 ; Draw rectangle side
G1 X108.75 Y107.50 E0.8000 F1500 ; Draw rectangle side
G1 X108.75 Y92.50 E1.4000 F1500 ; Draw rectangle side
G1 X108.75 Y92.50 E2.0000 ; Infill line start
G1 X108.75 Y107.50 E2.6000 ; Infill line end
G1 X109.15 Y92.50 E3.2000 ; Infill line start
G1 X109.15 Y107.50 E3.8000 ; Infill line end
G1 X109.55 Y92.50 E4.4000 ; Infill line start
G1 X109.55 Y107.50 E5.0000 ; Infill line end
G1 X109.95 Y92.50 E5.6000 ; Infill line start
G1 X109.95 Y107.50 E6.2000 ; Infill line end
G1 X110.35 Y92.50 E6.8000 ; Infill line start
G1 X110.35 Y107.50 E7.4000 ; Infill line end
G1 X110.75 Y92.50 E8.0000 ; Infill line start
G1 X110.75 Y107.50 E8.6000 ; Infill line end
; Flange 2 (top)
G92 E0
G1 X105.00 Y107.50 F1500 ; Move to start of rectangle
G1 X115.00 Y107.50 E0.4000 F1500 ; Draw rectangle side
G1 X115.00 Y110.00 E0.5000 F1500 ; Draw rectangle side
G1 X105.00 Y110.00 E0.9000 F1500 ; Draw rectangle side
G1 X105.00 Y107.50 E1.0000 F1500 ; Draw rectangle side
G1 X105.00 Y107.50 E1.1000 ; Infill line start
G1 X105.00 Y110.00 E1.2000 ; Infill line end
G1 X105.40 Y107.50 E1.3000 ; Infill line start
G1 X105.40 Y110.00 E1.4000 ; Infill line end
G1 X105.80 Y107.50 E1.5000 ; Infill line start
G1 X105.80 Y110.00 E1.6000 ; Infill line end
G1 X106.20 Y107.50 E1.7000 ; Infill line start
G1 X106.20 Y110.00 E1.8000 ; Infill line end
G1 X106.60 Y107.50 E1.9000 ; Infill line start
G1 X106.60 Y110.00 E2.0000 ; Infill line end
G1 X107.00 Y107.50 E2.1000 ; Infill line start
G1 X107.00 Y110.00 E2.2000 ; Infill line end
G1 X107.40 Y107.50 E2.3000 ; Infill line start
G1 X107.40 Y110.00 E2.4000 ; Infill line end
G1 X107.80 Y107.50 E2.5000 ; Infill line start
G1 X107.80 Y110.00 E2.6000 ; Infill line end
G1 X108.20 Y107.50 E2.7000 ; Infill line start
G1 X108.20 Y110.00 E2.8000 ; Infill line end
G1 X108.60 Y107.50 E2.9000 ; Infill line start
G1 X108.60 Y110.00 E3.0000 ; Infill line end
G1 X109.00 Y107.50 E3.1000 ; Infill line start
G1 X109.00 Y110.00 E3.2000 ; Infill line end
G1 X109.40 Y107.50 E3.3000 ; Infill line start
G1 X109.40 Y110.00 E3.4000 ; Infill line end
G1 X109.80 Y107.50 E3.5000 ; Infill line start
G1 X109.80 Y110.00 E3.6000 ; Infill line end
G1 X110.20 Y107.50 E3.7000 ; Infill line start
G1 X110.20 Y110.00 E3.8000 ; Infill line end
G1 X110.60 Y107.50 E3.9000 ; Infill line start
G1 X110.60 Y110.00 E4.0000 ; Infill line end
G1 X111.00 Y107.50 E4.1000 ; Infill line start
G1 X111.00 Y110.00 E4.2000 ; Infill line end
G1 X111.40 Y107.50 E4.3000 ; Infill line start
G1 X111.40 Y110.00 E4.4000 ; Infill line end
G1 X111.80 Y107.50 E4.5000 ; Infill line start
G1 X111.80 Y110.00 E4.6000 ; Infill line end
G1 X112.20 Y107.50 E4.7000 ; Infill line start
G1 X112.20 Y110.00 E4.8000 ; Infill line end
G1 X112.60 Y107.50 E4.9000 ; Infill line start
G1 X112.60 Y110.00 E5.0000 ; Infill line end
G1 X113.00 Y107.50 E5.1000 ; Infill line start
G1 X113.00 Y110.00 E5.2000 ; Infill line end
G1 X113.40 Y107.50 E5.3000 ; Infill line start
G1 X113.40 Y110.00 E5.4000 ; Infill line end
G1 X113.80 Y107.50 E5.5000 ; Infill line start
G1 X113.80 Y110.00 E5.6000 ; Infill line end
G1 X114.20 Y107.50 E5.7000 ; Infill line start
G1 X114.20 Y110.00 E5.8000 ; Infill line end
G1 X114.60 Y107.50 E5.9000 ; Infill line start
G1 X114.60 Y110.00 E6.0000 ; Infill line end
; Layer 5
G1 Z1.00 F300 ; Move to layer height
; Flange 1 (bottom)
G92 E0
G1 X105.00 Y90.00 F1500 ; Move to start of rectangle
G1 X115.00 Y90.00 E0.4000 F1500 ; Draw rectangle side
G1 X115.00 Y92.50 E0.5000 F1500 ; Draw rectangle side
G1 X105.00 Y92.50 E0.9000 F1500 ; Draw rectangle side
G1 X105.00 Y90.00 E1.0000 F1500 ; Draw rectangle side
G1 X105.00 Y90.00 E1.1000 ; Infill line start
G1 X105.00 Y92.50 E1.2000 ; Infill line end
G1 X105.40 Y90.00 E1.3000 ; Infill line start
G1 X105.40 Y92.50 E1.4000 ; Infill line end
G1 X105.80 Y90.00 E1.5000 ; Infill line start
G1 X105.80 Y92.50 E1.6000 ; Infill line end
G1 X106.20 Y90.00 E1.7000 ; Infill line start
G1 X106.20 Y92.50 E1.8000 ; Infill line end
G1 X106.60 Y90.00 E1.9000 ; Infill line start
G1 X106.60 Y92.50 E2.0000 ; Infill line end
G1 X107.00 Y90.00 E2.1000 ; Infill line start
G1 X107.00 Y92.50 E2.2000 ; Infill line end
G1 X107.40 Y90.00 E2.3000 ; Infill line start
G1 X107.40 Y92.50 E2.4000 ; Infill line end
G1 X107.80 Y90.00 E2.5000 ; Infill line start
G1 X107.80 Y92.50 E2.6000 ; Infill line end
G1 X108.20 Y90.00 E2.7000 ; Infill line start
G1 X108.20 Y92.50 E2.8000 ; Infill line end
G1 X108.60 Y90.00 E2.9000 ; Infill line start
G1 X108.60 Y92.50 E3.0000 ; Infill line end
G1 X109.00 Y90.00 E3.1000 ; Infill line start
G1 X109.00 Y92.50 E3.2000 ; Infill line end
G1 X109.40 Y90.00 E3.3000 ; Infill line start
G1 X109.40 Y92.50 E3.4000 ; Infill line end
G1 X109.80 Y90.00 E3.5000 ; Infill line start
G1 X109.80 Y92.50 E3.6000 ; Infill line end
G1 X110.20 Y90.00 E3.7000 ; Infill line start
G1 X110.20 Y92.50 E3.8000 ; Infill line end
G1 X110.60 Y90.00 E3.9000 ; Infill line start
G1 X110.60 Y92.50 E4.0000 ; Infill line end
G1 X111.00 Y90.00 E4.1000 ; Infill line start
G1 X111.00 Y92.50 E4.2000 ; Infill line end
G1 X111.40 Y90.00 E4.3000 ; Infill line start
G1 X111.40 Y92.50 E4.4000 ; Infill line end
G1 X111.80 Y90.00 E4.5000 ; Infill line start
G1 X111.80 Y92.50 E4.6000 ; Infill line end
G1 X112.20 Y90.00 E4.7000 ; Infill line start
G1 X112.20 Y92.50 E4.8000 ; Infill line end
G1 X112.60 Y90.00 E4.9000 ; Infill line start
G1 X112.60 Y92.50 E5.0000 ; Infill line end
G1 X113.00 Y90.00 E5.1000 ; Infill line start
G1 X113.00 Y92.50 E5.2000 ; Infill line end
G1 X113.40 Y90.00 E5.3000 ; Infill line start
G1 X113.40 Y92.50 E5.4000 ; Infill line end
G1 X113.80 Y90.00 E5.5000 ; Infill line start
G1 X113.80 Y92.50 E5.6000 ; Infill line end
G1 X114.20 Y90.00 E5.7000 ; Infill line start
G1 X114.20 Y92.50 E5.8000 ; Infill line end
G1 X114.60 Y90.00 E5.9000 ; Infill line start
G1 X114.60 Y92.50 E6.0000 ; Infill line end
; Web (vertical section)
G92 E0
G1 X108.75 Y92.50 F1500 ; Move to start of rectangle
G1 X111.25 Y92.50 E0.1000 F1500 ; Draw rectangle side
G1 X111.25 Y107.50 E0.7000 F1500 ; Draw rectangle side
G1 X108.75 Y107.50 E0.8000 F1500 ; Draw rectangle side
G1 X108.75 Y92.50 E1.4000 F1500 ; Draw rectangle side
G1 X108.75 Y92.50 E2.0000 ; Infill line start
G1 X108.75 Y107.50 E2.6000 ; Infill line end
G1 X109.15 Y92.50 E3.2000 ; Infill line start
G1 X109.15 Y107.50 E3.8000 ; Infill line end
G1 X109.55 Y92.50 E4.4000 ; Infill line start
G1 X109.55 Y107.50 E5.0000 ; Infill line end
G1 X109.95 Y92.50 E5.6000 ; Infill line start
G1 X109.95 Y107.50 E6.2000 ; Infill line end
G1 X110.35 Y92.50 E6.8000 ; Infill line start
G1 X110.35 Y107.50 E7.4000 ; Infill line end
G1 X110.75 Y92.50 E8.0000 ; Infill line start
G1 X110.75 Y107.50 E8.6000 ; Infill line end
; Flange 2 (top)
G92 E0
G1 X105.00 Y107.50 F1500 ; Move to start of rectangle
G1 X115.00 Y107.50 E0.4000 F1500 ; Draw rectangle side
G1 X115.00 Y110.00 E0.5000 F1500 ; Draw rectangle side
G1 X105.00 Y110.00 E0.9000 F1500 ; Draw rectangle side
G1 X105.00 Y107.50 E1.0000 F1500 ; Draw rectangle side
G1 X105.00 Y107.50 E1.1000 ; Infill line start
G1 X105.00 Y110.00 E1.2000 ; Infill line end
G1 X105.40 Y107.50 E1.3000 ; Infill line start
G1 X105.40 Y110.00 E1.4000 ; Infill line end
G1 X105.80 Y107.50 E1.5000 ; Infill line start
G1 X105.80 Y110.00 E1.6000 ; Infill line end
G1 X106.20 Y107.50 E1.7000 ; Infill line start
G1 X106.20 Y110.00 E1.8000 ; Infill line end
G1 X106.60 Y107.50 E1.9000 ; Infill line start
G1 X106.60 Y110.00 E2.0000 ; Infill line end
G1 X107.00 Y107.50 E2.1000 ; Infill line start
G1 X107.00 Y110.00 E2.2000 ; Infill line end
G1 X107.40 Y107.50 E2.3000 ; Infill line start
G1 X107.40 Y110.00 E2.4000 ; Infill line end
G1 X107.80 Y107.50 E2.5000 ; Infill line start
G1 X107.80 Y110.00 E2.6000 ; Infill line end
G1 X108.20 Y107.50 E2.7000 ; Infill line start
G1 X108.20 Y110.00 E2.8000 ; Infill line end
G1 X108.60 Y107.50 E2.9000 ; Infill line start
G1 X108.60 Y110.00 E3.0000 ; Infill line end
G1 X109.00 Y107.50 E3.1000 ; Infill line start
G1 X109.00 Y110.00 E3.2000 ; Infill line end
G1 X109.40 Y107.50 E3.3000 ; Infill line start
G1 X109.40 Y110.00 E3.4000 ; Infill line end
G1 X109.80 Y107.50 E3.5000 ; Infill line start
G1 X109.80 Y110.00 E3.6000 ; Infill line end
G1 X110.20 Y107.50 E3.7000 ; Infill line start
G1 X110.20 Y110.00 E3.8000 ; Infill line end
G1 X110.60 Y107.50 E3.9000 ; Infill line start
G1 X110.60 Y110.00 E4.0000 ; Infill line end
G1 X111.00 Y107.50 E4.1000 ; Infill line start
G1 X111.00 Y110.00 E4.2000 ; Infill line end
G1 X111.40 Y107.50 E4.3000 ; Infill line start
G1 X111.40 Y110.00 E4.4000 ; Infill line end
G1 X111.80 Y107.50 E4.5000 ; Infill line start
G1 X111.80 Y110.00 E4.6000 ; Infill line end
G1 X112.20 Y107.50 E4.7000 ; Infill line start
G1 X112.20 Y110.00 E4.8000 ; Infill line end
G1 X112.60 Y107.50 E4.9000 ; Infill line start
G1 X112.60 Y110.00 E5.0000 ; Infill line end
G1 X113.00 Y107.50 E5.1000 ; Infill line start
G1 X113.00 Y110.00 E5.2000 ; Infill line end
G1 X113.40 Y107.50 E5.3000 ; Infill line start
G1 X113.40 Y110.00 E5.4000 ; Infill line end
G1 X113.80 Y107.50 E5.5000 ; Infill line start
G1 X113.80 Y110.00 E5.6000 ; Infill line end
G1 X114.20 Y107.50 E5.7000 ; Infill line start
G1 X114.20 Y110.00 E5.8000 ; Infill line end
G1 X114.60 Y107.50 E5.9000 ; Infill line start
G1 X114.60 Y110.00 E6.0000 ; Infill line end
; Layer 6
G1 Z1.20 F300 ; Move to layer height
; Flange 1 (bottom)
G92 E0
G1 X105.00 Y90.00 F1500 ; Move to start of rectangle
G1 X115.00 Y90.00 E0.4000 F1500 ; Draw rectangle side
G1 X115.00 Y92.50 E0.5000 F1500 ; Draw rectangle side
G1 X105.00 Y92.50 E0.9000 F1500 ; Draw rectangle side
G1 X105.00 Y90.00 E1.0000 F1500 ; Draw rectangle side
G1 X105.00 Y90.00 E1.1000 ; Infill line start
G1 X105.00 Y92.50 E1.2000 ; Infill line end
G1 X105.40 Y90.00 E1.3000 ; Infill line start
G1 X105.40 Y92.50 E1.4000 ; Infill line end
G1 X105.80 Y90.00 E1.5000 ; Infill line start
G1 X105.80 Y92.50 E1.6000 ; Infill line end
G1 X106.20 Y90.00 E1.7000 ; Infill line start
G1 X106.20 Y92.50 E1.8000 ; Infill line end
G1 X106.60 Y90.00 E1.9000 ; Infill line start
G1 X106.60 Y92.50 E2.0000 ; Infill line end
G1 X107.00 Y90.00 E2.1000 ; Infill line start
G1 X107.00 Y92.50 E2.2000 ; Infill line end
G1 X107.40 Y90.00 E2.3000 ; Infill line start
G1 X107.40 Y92.50 E2.4000 ; Infill line end
G1 X107.80 Y90.00 E2.5000 ; Infill line start
G1 X107.80 Y92.50 E2.6000 ; Infill line end
G1 X108.20 Y90.00 E2.7000 ; Infill line start
G1 X108.20 Y92.50 E2.8000 ; Infill line end
G1 X108.60 Y90.00 E2.9000 ; Infill line start
G1 X108.60 Y92.50 E3.0000 ; Infill line end
G1 X109.00 Y90.00 E3.1000 ; Infill line start
G1 X109.00 Y92.50 E3.2000 ; Infill line end
G1 X109.40 Y90.00 E3.3000 ; Infill line start
G1 X109.40 Y92.50 E3.4000 ; Infill line end
G1 X109.80 Y90.00 E3.5000 ; Infill line start
G1 X109.80 Y92.50 E3.6000 ; Infill line end
G1 X110.20 Y90.00 E3.7000 ; Infill line start
G1 X110.20 Y92.50 E3.8000 ; Infill line end
G1 X110.60 Y90.00 E3.9000 ; Infill line start
G1 X110.60 Y92.50 E4.0000 ; Infill line end
G1 X111.00 Y90.00 E4.1000 ; Infill line start
G1 X111.00 Y92.50 E4.2000 ; Infill line end
G1 X111.40 Y90.00 E4.3000 ; Infill line start
G1 X111.40 Y92.50 E4.4000 ; Infill line end
G1 X111.80 Y90.00 E4.5000 ; Infill line start
G1 X111.80 Y92.50 E4.6000 ; Infill line end
G1 X112.20 Y90.00 E4.7000 ; Infill line start
G1 X112.20 Y92.50 E4.8000 ; Infill line end
G1 X112.60 Y90.00 E4.9000 ; Infill line start
G1 X112.60 Y92.50 E5.0000 ; Infill line end
G1 X113.00 Y90.00 E5.1000 ; Infill line start
G1 X113.00 Y92.50 E5.2000 ; Infill line end
G1 X113.40 Y90.00 E5.3000 ; Infill line start
G1 X113.40 Y92.50 E5.4000 ; Infill line end
G1 X113.80 Y90.00 E5.5000 ; Infill line start
G1 X113.80 Y92.50 E5.6000 ; Infill line end
G1 X114.20 Y90.00 E5.7000 ; Infill line start
G1 X114.20 Y92.50 E5.8000 ; Infill line end
G1 X114.60 Y90.00 E5.9000 ; Infill line start
G1 X114.60 Y92.50 E6.0000 ; Infill line end
; Web (vertical section)
G92 E0
G1 X108.75 Y92.50 F1500 ; Move to start of rectangle
G1 X111.25 Y92.50 E0.1000 F1500 ; Draw rectangle side
G1 X111.25 Y107.50 E0.7000 F1500 ; Draw rectangle side
G1 X108.75 Y107.50 E0.8000 F1500 ; Draw rectangle side
G1 X108.75 Y92.50 E1.4000 F1500 ; Draw rectangle side
G1 X108.75 Y92.50 E2.0000 ; Infill line start
G1 X108.75 Y107.50 E2.6000 ; Infill line end
G1 X109.15 Y92.50 E3.2000 ; Infill line start
G1 X109.15 Y107.50 E3.8000 ; Infill line end
G1 X109.55 Y92.50 E4.4000 ; Infill line start
G1 X109.55 Y107.50 E5.0000 ; Infill line end
G1 X109.95 Y92.50 E5.6000 ; Infill line start
G1 X109.95 Y107.50 E6.2000 ; Infill line end
G1 X110.35 Y92.50 E6.8000 ; Infill line start
G1 X110.35 Y107.50 E7.4000 ; Infill line end
G1 X110.75 Y92.50 E8.0000 ; Infill line start
G1 X110.75 Y107.50 E8.6000 ; Infill line end
; Flange 2 (top)
G92 E0
G1 X105.00 Y107.50 F1500 ; Move to start of rectangle
G1 X115.00 Y107.50 E0.4000 F1500 ; Draw rectangle side
G1 X115.00 Y110.00 E0.5000 F1500 ; Draw rectangle side
G1 X105.00 Y110.00 E0.9000 F1500 ; Draw rectangle side
G1 X105.00 Y107.50 E1.0000 F1500 ; Draw rectangle side
G1 X105.00 Y107.50 E1.1000 ; Infill line start
G1 X105.00 Y110.00 E1.2000 ; Infill line end
G1 X105.40 Y107.50 E1.3000 ; Infill line start
G1 X105.40 Y110.00 E1.4000 ; Infill line end
G1 X105.80 Y107.50 E1.5000 ; Infill line start
G1 X105.80 Y110.00 E1.6000 ; Infill line end
G1 X106.20 Y107.50 E1.7000 ; Infill line start
G1 X106.20 Y110.00 E1.8000 ; Infill line end
G1 X106.60 Y107.50 E1.9000 ; Infill line start
G1 X106.60 Y110.00 E2.0000 ; Infill line end
G1 X107.00 Y107.50 E2.1000 ; Infill line start
G1 X107.00 Y110.00 E2.2000 ; Infill line end
G1 X107.40 Y107.50 E2.3000 ; Infill line start
G1 X107.40 Y110.00 E2.4000 ; Infill line end
G1 X107.80 Y107.50 E2.5000 ; Infill line start
G1 X107.80 Y110.00 E2.6000 ; Infill line end
G1 X108.20 Y107.50 E2.7000 ; Infill line start
G1 X108.20 Y110.00 E2.8000 ; Infill line end
G1 X108.60 Y107.50 E2.9000 ; Infill line start
G1 X108.60 Y110.00 E3.0000 ; Infill line end
G1 X109.00 Y107.50 E3.1000 ; Infill line start
G1 X109.00 Y110.00 E3.2000 ; Infill line end
G1 X109.40 Y107.50 E3.3000 ; Infill line start
G1 X109.40 Y110.00 E3.4000 ; Infill line end
G1 X109.80 Y107.50 E3.5000 ; Infill line start
G1 X109.80 Y110.00 E3.6000 ; Infill line end
G1 X110.20 Y107.50 E3.7000 ; Infill line start
G1 X110.20 Y110.00 E3.8000 ; Infill line end
G1 X110.60 Y107.50 E3.9000 ; Infill line start
G1 X110.60 Y110.00 E4.0000 ; Infill line end
G1 X111.00 Y107.50 E4.1000 ; Infill line start
G1 X111.00 Y110.00 E4.2000 ; Infill line end
G1 X111.40 Y107.50 E4.3000 ; Infill line start
G1 X111.40 Y110.00 E4.4000 ; Infill line end
G1 X111.80 Y107.50 E4.5000 ; Infill line start
G1 X111.80 Y110.00 E4.6000 ; Infill line end
G1 X112.20 Y107.50 E4.7000 ; Infill line start
G1 X112.20 Y110.00 E4.8000 ; Infill line end
G1 X112.60 Y107.50 E4.9000 ; Infill line start
G1 X112.60 Y110.00 E5.0000 ; Infill line end
G1 X113.00 Y107.50 E5.1000 ; Infill line start
G1 X113.00 Y110.00 E5.2000 ; Infill line end
G1 X113.40 Y107.50 E5.3000 ; Infill line start
G1 X113.40 Y110.00 E5.4000 ; Infill line end
G1 X113.80 Y107.50 E5.5000 ; Infill line start
G1 X113.80 Y110.00 E5.6000 ; Infill line end
G1 X114.20 Y107.50 E5.7000 ; Infill line start
G1 X114.20 Y110.00 E5.8000 ; Infill line end
G1 X114.60 Y107.50 E5.9000 ; Infill line start
G1 X114.60 Y110.00 E6.0000 ; Infill line end
; Layer 7
G1 Z1.40 F300 ; Move to layer height
; Flange 1 (bottom)
G92 E0
G1 X105.00 Y90.00 F1500 ; Move to start of rectangle
G1 X115.00 Y90.00 E0.4000 F1500 ; Draw rectangle side
G1 X115.00 Y92.50 E0.5000 F1500 ; Draw rectangle side
G1 X105.00 Y92.50 E0.9000 F1500 ; Draw rectangle side
G1 X105.00 Y90.00 E1.0000 F1500 ; Draw rectangle side
G1 X105.00 Y90.00 E1.1000 ; Infill line start
G1 X105.00 Y92.50 E1.2000 ; Infill line end
G1 X105.40 Y90.00 E1.3000 ; Infill line start
G1 X105.40 Y92.50 E1.4000 ; Infill line end
G1 X105.80 Y90.00 E1.5000 ; Infill line start
G1 X105.80 Y92.50 E1.6000 ; Infill line end
G1 X106.20 Y90.00 E1.7000 ; Infill line start
G1 X106.20 Y92.50 E1.8000 ; Infill line end
G1 X106.60 Y90.00 E1.9000 ; Infill line start
G1 X106.60 Y92.50 E2.0000 ; Infill line end
G1 X107.00 Y90.00 E2.1000 ; Infill line start
G1 X107.00 Y92.50 E2.2000 ; Infill line end
G1 X107.40 Y90.00 E2.3000 ; Infill line start
G1 X107.40 Y92.50 E2.4000 ; Infill line end
G1 X107.80 Y90.00 E2.5000 ; Infill line start
G1 X107.80 Y92.50 E2.6000 ; Infill line end
G1 X108.20 Y90.00 E2.7000 ; Infill line start
G1 X108.20 Y92.50 E2.8000 ; Infill line end
G1 X108.60 Y90.00 E2.9000 ; Infill line start
G1 X108.60 Y92.50 E3.0000 ; Infill line end
G1 X109.00 Y90.00 E3.1000 ; Infill line start
G1 X109.00 Y92.50 E3.2000 ; Infill line end
G1 X109.40 Y90.00 E3.3000 ; Infill line start
G1 X109.40 Y92.50 E3.4000 ; Infill line end
G1 X109.80 Y90.00 E3.5000 ; Infill line start
G1 X109.80 Y92.50 E3.6000 ; Infill line end
G1 X110.20 Y90.00 E3.7000 ; Infill line start
G1 X110.20 Y92.50 E3.8000 ; Infill line end
G1 X110.60 Y90.00 E3.9000 ; Infill line start
G1 X110.60 Y92.50 E4.0000 ; Infill line end
G1 X111.00 Y90.00 E4.1000 ; Infill line start
G1 X111.00 Y92.50 E4.2000 ; Infill line end
G1 X111.40 Y90.00 E4.3000 ; Infill line start
G1 X111.40 Y92.50 E4.4000 ; Infill line end
G1 X111.80 Y90.00 E4.5000 ; Infill line start
G1 X111.80 Y92.50 E4.6000 ; Infill line end
G1 X112.20 Y90.00 E4.7000 ; Infill line start
G1 X112.20 Y92.50 E4.8000 ; Infill line end
G1 X112.60 Y90.00 E4.9000 ; Infill line start
G1 X112.60 Y92.50 E5.0000 ; Infill line end
G1 X113.00 Y90.00 E5.1000 ; Infill line start
G1 X113.00 Y92.50 E5.2000 ; Infill line end
G1 X113.40 Y90.00 E5.3000 ; Infill line start
G1 X113.40 Y92.50 E5.4000 ; Infill line end
G1 X113.80 Y90.00 E5.5000 ; Infill line start
G1 X113.80 Y92.50 E5.6000 ; Infill line end
G1 X114.20 Y90.00 E5.7000 ; Infill line start
G1 X114.20 Y92.50 E5.8000 ; Infill line end
G1 X114.60 Y90.00 E5.9000 ; Infill line start
G1 X114.60 Y92.50 E6.0000 ; Infill line end
; Web (vertical section)
G92 E0
G1 X108.75 Y92.50 F1500 ; Move to start of rectangle
G1 X111.25 Y92.50 E0.1000 F1500 ; Draw rectangle side
G1 X111.25 Y107.50 E0.7000 F1500 ; Draw rectangle side
G1 X108.75 Y107.50 E0.8000 F1500 ; Draw rectangle side
G1 X108.75 Y92.50 E1.4000 F1500 ; Draw rectangle side
G1 X108.75 Y92.50 E2.0000 ; Infill line start
G1 X108.75 Y107.50 E2.6000 ; Infill line end
G1 X109.15 Y92.50 E3.2000 ; Infill line start
G1 X109.15 Y107.50 E3.8000 ; Infill line end
G1 X109.55 Y92.50 E4.4000 ; Infill line start
G1 X109.55 Y107.50 E5.0000 ; Infill line end
G1 X109.95 Y92.50 E5.6000 ; Infill line start
G1 X109.95 Y107.50 E6.2000 ; Infill line end
G1 X110.35 Y92.50 E6.8000 ; Infill line start
G1 X110.35 Y107.50 E7.4000 ; Infill line end
G1 X110.75 Y92.50 E8.0000 ; Infill line start
G1 X110.75 Y107.50 E8.6000 ; Infill line end
; Flange 2 (top)
G92 E0
G1 X105.00 Y107.50 F1500 ; Move to start of rectangle
G1 X115.00 Y107.50 E0.4000 F1500 ; Draw rectangle side
G1 X115.00 Y110.00 E0.5000 F1500 ; Draw rectangle side
G1 X105.00 Y110.00 E0.9000 F1500 ; Draw rectangle side
G1 X105.00 Y107.50 E1.0000 F1500 ; Draw rectangle side
G1 X105.00 Y107.50 E1.1000 ; Infill line start
G1 X105.00 Y110.00 E1.2000 ; Infill line end
G1 X105.40 Y107.50 E1.3000 ; Infill line start
G1 X105.40 Y110.00 E1.4000 ; Infill line end
G1 X105.80 Y107.50 E1.5000 ; Infill line start
G1 X105.80 Y110.00 E1.6000 ; Infill line end
G1 X106.20 Y107.50 E1.7000 ; Infill line start
G1 X106.20 Y110.00 E1.8000 ; Infill line end
G1 X106.60 Y107.50 E1.9000 ; Infill line start
G1 X106.60 Y110.00 E2.0000 ; Infill line end
G1 X107.00 Y107.50 E2.1000 ; Infill line start
G1 X107.00 Y110.00 E2.2000 ; Infill line end
G1 X107.40 Y107.50 E2.3000 ; Infill line start
G1 X107.40 Y110.00 E2.4000 ; Infill line end
G1 X107.80 Y107.50 E2.5000 ; Infill line start
G1 X107.80 Y110.00 E2.6000 ; Infill line end
G1 X108.20 Y107.50 E2.7000 ; Infill line start
G1 X108.20 Y110.00 E2.8000 ; Infill line end
G1 X108.60 Y107.50 E2.9000 ; Infill line start
G1 X108.60 Y110.00 E3.0000 ; Infill line end
G1 X109.00 Y107.50 E3.1000 ; Infill line start
G1 X109.00 Y110.00 E3.2000 ; Infill line end
G1 X109.40 Y107.50 E3.3000 ; Infill line start
G1 X109.40 Y110.00 E3.4000 ; Infill line end
G1 X109.80 Y107.50 E3.5000 ; Infill line start
G1 X109.80 Y110.00 E3.6000 ; Infill line end
G1 X110.20 Y107.50 E3.7000 ; Infill line start
G1 X110.20 Y110.00 E3.8000 ; Infill line end
G1 X110.60 Y107.50 E3.9000 ; Infill line start
G1 X110.60 Y110.00 E4.0000 ; Infill line end
G1 X111.00 Y107.50 E4.1000 ; Infill line start
G1 X111.00 Y110.00 E4.2000 ; Infill line end
G1 X111.40 Y107.50 E4.3000 ; Infill line start
G1 X111.40 Y110.00 E4.4000 ; Infill line end
G1 X111.80 Y107.50 E4.5000 ; Infill line start
G1 X111.80 Y110.00 E4.6000 ; Infill line end
G1 X112.20 Y107.50 E4.7000 ; Infill line start
G1 X112.20 Y110.00 E4.8000 ; Infill line end
G1 X112.60 Y107.50 E4.9000 ; Infill line start
G1 X112.60 Y110.00 E5.0000 ; Infill line end
G1 X113.00 Y107.50 E5.1000 ; Infill line start
G1 X113.00 Y110.00 E5.2000 ; Infill line end
G1 X113.40 Y107.50 E5.3000 ; Infill line start
G1 X113.40 Y110.00 E5.4000 ; Infill line end
G1 X113.80 Y107.50 E5.5000 ; Infill line start
G1 X113.80 Y110.00 E5.6000 ; Infill line end
G1 X114.20 Y107.50 E5.7000 ; Infill line start
G1 X114.20 Y110.00 E5.8000 ; Infill line end
G1 X114.60 Y107.50 E5.9000 ; Infill line start
G1 X114.60 Y110.00 E6.0000 ; Infill line end
; Layer 8
G1 Z1.60 F300 ; Move to layer height
; Flange 1 (bottom)
G92 E0
G1 X105.00 Y90.00 F1500 ; Move to start of rectangle
G1 X115.00 Y90.00 E0.4000 F1500 ; Draw rectangle side
G1 X115.00 Y92.50 E0.5000 F1500 ; Draw rectangle side
G1 X105.00 Y92.50 E0.9000 F1500 ; Draw rectangle side
G1 X105.00 Y90.00 E1.0000 F1500 ; Draw rectangle side
G1 X105.00 Y90.00 E1.1000 ; Infill line start
G1 X105.00 Y92.50 E1.2000 ; Infill line end
G1 X105.40 Y90.00 E1.3000 ; Infill line start
G1 X105.40 Y92.50 E1.4000 ; Infill line end
G1 X105.80 Y90.00 E1.5000 ; Infill line start
G1 X105.80 Y92.50 E1.6000 ; Infill line end
G1 X106.20 Y90.00 E1.7000 ; Infill line start
G1 X106.20 Y92.50 E1.8000 ; Infill line end
G1 X106.60 Y90.00 E1.9000 ; Infill line start
G1 X106.60 Y92.50 E2.0000 ; Infill line end
G1 X107.00 Y90.00 E2.1000 ; Infill line start
G1 X107.00 Y92.50 E2.2000 ; Infill line end
G1 X107.40 Y90.00 E2.3000 ; Infill line start
G1 X107.40 Y92.50 E2.4000 ; Infill line end
G1 X107.80 Y90.00 E2.5000 ; Infill line start
G1 X107.80 Y92.50 E2.6000 ; Infill line end
G1 X108.20 Y90.00 E2.7000 ; Infill line start
G1 X108.20 Y92.50 E2.8000 ; Infill line end
G1 X108.60 Y90.00 E2.9000 ; Infill line start
G1 X108.60 Y92.50 E3.0000 ; Infill line end
G1 X109.00 Y90.00 E3.1000 ; Infill line start
G1 X109.00 Y92.50 E3.2000 ; Infill line end
G1 X109.40 Y90.00 E3.3000 ; Infill line start
G1 X109.40 Y92.50 E3.4000 ; Infill line end
G1 X109.80 Y90.00 E3.5000 ; Infill line start
G1 X109.80 Y92.50 E3.6000 ; Infill line end
G1 X110.20 Y90.00 E3.7000 ; Infill line start
G1 X110.20 Y92.50 E3.8000 ; Infill line end
G1 X110.60 Y90.00 E3.9000 ; Infill line start
G1 X110.60 Y92.50 E4.0000 ; Infill line end
G1 X111.00 Y90.00 E4.1000 ; Infill line start
G1 X111.00 Y92.50 E4.2000 ; Infill line end
G1 X111.40 Y90.00 E4.3000 ; Infill line start
G1 X111.40 Y92.50 E4.4000 ; Infill line end
G1 X111.80 Y90.00 E4.5000 ; Infill line start
G1 X111.80 Y92.50 E4.6000 ; Infill line end
G1 X112.20 Y90.00 E4.7000 ; Infill line start
G1 X112.20 Y92.50 E4.8000 ; Infill line end
G1 X112.60 Y90.00 E4.9000 ; Infill line start
G1 X112.60 Y92.50 E5.0000 ; Infill line end
G1 X113.00 Y90.00 E5.1000 ; Infill line start
G1 X113.00 Y92.50 E5.2000 ; Infill line end
G1 X113.40 Y90.00 E5.3000 ; Infill line start
G1 X113.40 Y92.50 E5.4000 ; Infill line end
G1 X113.80 Y90.00 E5.5000 ; Infill line start
G1 X113.80 Y92.50 E5.6000 ; Infill line end
G1 X114.20 Y90.00 E5.7000 ; Infill line start
G1 X114.20 Y92.50 E5.8000 ; Infill line end
G1 X114.60 Y90.00 E5.9000 ; Infill line start
G1 X114.60 Y92.50 E6.0000 ; Infill line end
; Web (vertical section)
G92 E0
G1 X108.75 Y92.50 F1500 ; Move to start of rectangle
G1 X111.25 Y92.50 E0.1000 F1500 ; Draw rectangle side
G1 X111.25 Y107.50 E0.7000 F1500 ; Draw rectangle side
G1 X108.75 Y107.50 E0.8000 F1500 ; Draw rectangle side
G1 X108.75 Y92.50 E1.4000 F1500 ; Draw rectangle side
G1 X108.75 Y92.50 E2.0000 ; Infill line start
G1 X108.75 Y107.50 E2.6000 ; Infill line end
G1 X109.15 Y92.50 E3.2000 ; Infill line start
G1 X109.15 Y107.50 E3.8000 ; Infill line end
G1 X109.55 Y92.50 E4.4000 ; Infill line start
G1 X109.55 Y107.50 E5.0000 ; Infill line end
G1 X109.95 Y92.50 E5.6000 ; Infill line start
G1 X109.95 Y107.50 E6.2000 ; Infill line end
G1 X110.35 Y92.50 E6.8000 ; Infill line start
G1 X110.35 Y107.50 E7.4000 ; Infill line end
G1 X110.75 Y92.50 E8.0000 ; Infill line start
G1 X110.75 Y107.50 E8.6000 ; Infill line end
; Flange 2 (top)
G92 E0
G1 X105.00 Y107.50 F1500 ; Move to start of rectangle
G1 X115.00 Y107.50 E0.4000 F1500 ; Draw rectangle side
G1 X115.00 Y110.00 E0.5000 F1500 ; Draw rectangle side
G1 X105.00 Y110.00 E0.9000 F1500 ; Draw rectangle side
G1 X105.00 Y107.50 E1.0000 F1500 ; Draw rectangle side
G1 X105.00 Y107.50 E1.1000 ; Infill line start
G1 X105.00 Y110.00 E1.2000 ; Infill line end
G1 X105.40 Y107.50 E1.3000 ; Infill line start
G1 X105.40 Y110.00 E1.4000 ; Infill line end
G1 X105.80 Y107.50 E1.5000 ; Infill line start
G1 X105.80 Y110.00 E1.6000 ; Infill line end
G1 X106.20 Y107.50 E1.7000 ; Infill line start
G1 X106.20 Y110.00 E1.8000 ; Infill line end
G1 X106.60 Y107.50 E1.9000 ; Infill line start
G1 X106.60 Y110.00 E2.0000 ; Infill line end
G1 X107.00 Y107.50 E2.1000 ; Infill line start
G1 X107.00 Y110.00 E2.2000 ; Infill line end
G1 X107.40 Y107.50 E2.3000 ; Infill line start
G1 X107.40 Y110.00 E2.4000 ; Infill line end
G1 X107.80 Y107.50 E2.5000 ; Infill line start
G1 X107.80 Y110.00 E2.6000 ; Infill line end
G1 X108.20 Y107.50 E2.7000 ; Infill line start
G1 X108.20 Y110.00 E2.8000 ; Infill line end
G1 X108.60 Y107.50 E2.9000 ; Infill line start
G1 X108.60 Y110.00 E3.0000 ; Infill line end
G1 X109.00 Y107.50 E3.1000 ; Infill line start
G1 X109.00 Y110.00 E3.2000 ; Infill line end
G1 X109.40 Y107.50 E3.3000 ; Infill line start
G1 X109.40 Y110.00 E3.4000 ; Infill line end
G1 X109.80 Y107.50 E3.5000 ; Infill line start
G1 X109.80 Y110.00 E3.6000 ; Infill line end
G1 X110.20 Y107.50 E3.7000 ; Infill line start
G1 X110.20 Y110.00 E3.8000 ; Infill line end
G1 X110.60 Y107.50 E3.9000 ; Infill line start
G1 X110.60 Y110.00 E4.0000 ; Infill line end
G1 X111.00 Y107.50 E4.1000 ; Infill line start
G1 X111.00 Y110.00 E4.2000 ; Infill line end
G1 X111.40 Y107.50 E4.3000 ; Infill line start
G1 X111.40 Y110.00 E4.4000 ; Infill line end
G1 X111.80 Y107.50 E4.5000 ; Infill line start
G1 X111.80 Y110.00 E4.6000 ; Infill line end
G1 X112.20 Y107.50 E4.7000 ; Infill line start
G1 X112.20 Y110.00 E4.8000 ; Infill line end
G1 X112.60 Y107.50 E4.9000 ; Infill line start
G1 X112.60 Y110.00 E5.0000 ; Infill line end
G1 X113.00 Y107.50 E5.1000 ; Infill line start
G1 X113.00 Y110.00 E5.2000 ; Infill line end
G1 X113.40 Y107.50 E5.3000 ; Infill line start
G1 X113.40 Y110.00 E5.4000 ; Infill line end
G1 X113.80 Y107.50 E5.5000 ; Infill line start
G1 X113.80 Y110.00 E5.6000 ; Infill line end
G1 X114.20 Y107.50 E5.7000 ; Infill line start
G1 X114.20 Y110.00 E5.8000 ; Infill line end
G1 X114.60 Y107.50 E5.9000 ; Infill line start
G1 X114.60 Y110.00 E6.0000 ; Infill line end
; Layer 9
G1 Z1.80 F300 ; Move to layer height
; Flange 1 (bottom)
G92 E0
G1 X105.00 Y90.00 F1500 ; Move to start of rectangle
G1 X115.00 Y90.00 E0.4000 F1500 ; Draw rectangle side
G1 X115.00 Y92.50 E0.5000 F1500 ; Draw rectangle side
G1 X105.00 Y92.50 E0.9000 F1500 ; Draw rectangle side
G1 X105.00 Y90.00 E1.0000 F1500 ; Draw rectangle side
G1 X105.00 Y90.00 E1.1000 ; Infill line start
G1 X105.00 Y92.50 E1.2000 ; Infill line end
G1 X105.40 Y90.00 E1.3000 ; Infill line start
G1 X105.40 Y92.50 E1.4000 ; Infill line end
G1 X105.80 Y90.00 E1.5000 ; Infill line start
G1 X105.80 Y92.50 E1.6000 ; Infill line end
G1 X106.20 Y90.00 E1.7000 ; Infill line start
G1 X106.20 Y92.50 E1.8000 ; Infill line end
G1 X106.60 Y90.00 E1.9000 ; Infill line start
G1 X106.60 Y92.50 E2.0000 ; Infill line end
G1 X107.00 Y90.00 E2.1000 ; Infill line start
G1 X107.00 Y92.50 E2.2000 ; Infill line end
G1 X107.40 Y90.00 E2.3000 ; Infill line start
G1 X107.40 Y92.50 E2.4000 ; Infill line end
G1 X107.80 Y90.00 E2.5000 ; Infill line start
G1 X107.80 Y92.50 E2.6000 ; Infill line end
G1 X108.20 Y90.00 E2.7000 ; Infill line start
G1 X108.20 Y92.50 E2.8000 ; Infill line end
G1 X108.60 Y90.00 E2.9000 ; Infill line start
G1 X108.60 Y92.50 E3.0000 ; Infill line end
G1 X109.00 Y90.00 E3.1000 ; Infill line start
G1 X109.00 Y92.50 E3.2000 ; Infill line end
G1 X109.40 Y90.00 E3.3000 ; Infill line start
G1 X109.40 Y92.50 E3.4000 ; Infill line end
G1 X109.80 Y90.00 E3.5000 ; Infill line start
G1 X109.80 Y92.50 E3.6000 ; Infill line end
G1 X110.20 Y90.00 E3.7000 ; Infill line start
G1 X110.20 Y92.50 E3.8000 ; Infill line end
G1 X110.60 Y90.00 E3.9000 ; Infill line start
G1 X110.60 Y92.50 E4.0000 ; Infill line end
G1 X111.00 Y90.00 E4.1000 ; Infill line start
G1 X111.00 Y92.50 E4.2000 ; Infill line end
G1 X111.40 Y90.00 E4.3000 ; Infill line start
G1 X111.40 Y92.50 E4.4000 ; Infill line end
G1 X111.80 Y90.00 E4.5000 ; Infill line start
G1 X111.80 Y92.50 E4.6000 ; Infill line end
G1 X112.20 Y90.00 E4.7000 ; Infill line start
G1 X112.20 Y92.50 E4.8000 ; Infill line end
G1 X112.60 Y90.00 E4.9000 ; Infill line start
G1 X112.60 Y92.50 E5.0000 ; Infill line end
G1 X113.00 Y90.00 E5.1000 ; Infill line start
G1 X113.00 Y92.50 E5.2000 ; Infill line end
G1 X113.40 Y90.00 E5.3000 ; Infill line start
G1 X113.40 Y92.50 E5.4000 ; Infill line end
G1 X113.80 Y90.00 E5.5000 ; Infill line start
G1 X113.80 Y92.50 E5.6000 ; Infill line end
G1 X114.20 Y90.00 E5.7000 ; Infill line start
G1 X114.20 Y92.50 E5.8000 ; Infill line end
G1 X114.60 Y90.00 E5.9000 ; Infill line start
G1 X114.60 Y92.50 E6.0000 ; Infill line end
; Web (vertical section)
G92 E0
G1 X108.75 Y92.50 F1500 ; Move to start of rectangle
G1 X111.25 Y92.50 E0.1000 F1500 ; Draw rectangle side
G1 X111.25 Y107.50 E0.7000 F1500 ; Draw rectangle side
G1 X108.75 Y107.50 E0.8000 F1500 ; Draw rectangle side
G1 X108.75 Y92.50 E1.4000 F1500 ; Draw rectangle side
G1 X108.75 Y92.50 E2.0000 ; Infill line start
G1 X108.75 Y107.50 E2.6000 ; Infill line end
G1 X109.15 Y92.50 E3.2000 ; Infill line start
G1 X109.15 Y107.50 E3.8000 ; Infill line end
G1 X109.55 Y92.50 E4.4000 ; Infill line start
G1 X109.55 Y107.50 E5.0000 ; Infill line end
G1 X109.95 Y92.50 E5.6000 ; Infill line start
G1 X109.95 Y107.50 E6.2000 ; Infill line end
G1 X110.35 Y92.50 E6.8000 ; Infill line start
G1 X110.35 Y107.50 E7.4000 ; Infill line end
G1 X110.75 Y92.50 E8.0000 ; Infill line start
G1 X110.75 Y107.50 E8.6000 ; Infill line end
; Flange 2 (top)
G92 E0
G1 X105.00 Y107.50 F1500 ; Move to start of rectangle
G1 X115.00 Y107.50 E0.4000 F1500 ; Draw rectangle side
G1 X115.00 Y110.00 E0.5000 F1500 ; Draw rectangle side
G1 X105.00 Y110.00 E0.9000 F1500 ; Draw rectangle side
G1 X105.00 Y107.50 E1.0000 F1500 ; Draw rectangle side
G1 X105.00 Y107.50 E1.1000 ; Infill line start
G1 X105.00 Y110.00 E1.2000 ; Infill line end
G1 X105.40 Y107.50 E1.3000 ; Infill line start
G1 X105.40 Y110.00 E1.4000 ; Infill line end
G1 X105.80 Y107.50 E1.5000 ; Infill line start
G1 X105.80 Y110.00 E1.6000 ; Infill line end
G1 X106.20 Y107.50 E1.7000 ; Infill line start
G1 X106.20 Y110.00 E1.8000 ; Infill line end
G1 X106.60 Y107.50 E1.9000 ; Infill line start
G1 X106.60 Y110.00 E2.0000 ; Infill line end
G1 X107.00 Y107.50 E2.1000 ; Infill line start
G1 X107.00 Y110.00 E2.2000 ; Infill line end
G1 X107.40 Y107.50 E2.3000 ; Infill line start
G1 X107.40 Y110.00 E2.4000 ; Infill line end
G1 X107.80 Y107.50 E2.5000 ; Infill line start
G1 X107.80 Y110.00 E2.6000 ; Infill line end
G1 X108.20 Y107.50 E2.7000 ; Infill line start
G1 X108.20 Y110.00 E2.8000 ; Infill line end
G1 X108.60 Y107.50 E2.9000 ; Infill line start
G1 X108.60 Y110.00 E3.0000 ; Infill line end
G1 X109.00 Y107.50 E3.1000 ; Infill line start
G1 X109.00 Y110.00 E3.2000 ; Infill line end
G1 X109.40 Y107.50 E3.3000 ; Infill line start
G1 X109.40 Y110.00 E3.4000 ; Infill line end
G1 X109.80 Y107.50 E3.5000 ; Infill line start
G1 X109.80 Y110.00 E3.6000 ; Infill line end
G1 X110.20 Y107.50 E3.7000 ; Infill line start
G1 X110.20 Y110.00 E3.8000 ; Infill line end
G1 X110.60 Y107.50 E3.9000 ; Infill line start
G1 X110.60 Y110.00 E4.0000 ; Infill line end
G1 X111.00 Y107.50 E4.1000 ; Infill line start
G1 X111.00 Y110.00 E4.2000 ; Infill line end
G1 X111.40 Y107.50 E4.3000 ; Infill line start
G1 X111.40 Y110.00 E4.4000 ; Infill line end
G1 X111.80 Y107.50 E4.5000 ; Infill line start
G1 X111.80 Y110.00 E4.6000 ; Infill line end
G1 X112.20 Y107.50 E4.7000 ; Infill line start
G1 X112.20 Y110.00 E4.8000 ; Infill line end
G1 X112.60 Y107.50 E4.9000 ; Infill line start
G1 X112.60 Y110.00 E5.0000 ; Infill line end
G1 X113.00 Y107.50 E5.1000 ; Infill line start
G1 X113.00 Y110.00 E5.2000 ; Infill line end
G1 X113.40 Y107.50 E5.3000 ; Infill line start
G1 X113.40 Y110.00 E5.4000 ; Infill line end
G1 X113.80 Y107.50 E5.5000 ; Infill line start
G1 X113.80 Y110.00 E5.6000 ; Infill line end
G1 X114.20 Y107.50 E5.7000 ; Infill line start
G1 X114.20 Y110.00 E5.8000 ; Infill line end
G1 X114.60 Y107.50 E5.9000 ; Infill line start
G1 X114.60 Y110.00 E6.0000 ; Infill line end
; Layer 10
G1 Z2.00 F300 ; Move to layer height
; Flange 1 (bottom)
G92 E0
G1 X105.00 Y90.00 F1500 ; Move to start of rectangle
G1 X115.00 Y90.00 E0.4000 F1500 ; Draw rectangle side
G1 X115.00 Y92.50 E0.5000 F1500 ; Draw rectangle side
G1 X105.00 Y92.50 E0.9000 F1500 ; Draw rectangle side
G1 X105.00 Y90.00 E1.0000 F1500 ; Draw rectangle side
G1 X105.00 Y90.00 E1.1000 ; Infill line start
G1 X105.00 Y92.50 E1.2000 ; Infill line end
G1 X105.40 Y90.00 E1.3000 ; Infill line start
G1 X105.40 Y92.50 E1.4000 ; Infill line end
G1 X105.80 Y90.00 E1.5000 ; Infill line start
G1 X105.80 Y92.50 E1.6000 ; Infill line end
G1 X106.20 Y90.00 E1.7000 ; Infill line start
G1 X106.20 Y92.50 E1.8000 ; Infill line end
G1 X106.60 Y90.00 E1.9000 ; Infill line start
G1 X106.60 Y92.50 E2.0000 ; Infill line end
G1 X107.00 Y90.00 E2.1000 ; Infill line start
G1 X107.00 Y92.50 E2.2000 ; Infill line end
G1 X107.40 Y90.00 E2.3000 ; Infill line start
G1 X107.40 Y92.50 E2.4000 ; Infill line end
G1 X107.80 Y90.00 E2.5000 ; Infill line start
G1 X107.80 Y92.50 E2.6000 ; Infill line end
G1 X108.20 Y90.00 E2.7000 ; Infill line start
G1 X108.20 Y92.50 E2.8000 ; Infill line end
G1 X108.60 Y90.00 E2.9000 ; Infill line start
G1 X108.60 Y92.50 E3.0000 ; Infill line end
G1 X109.00 Y90.00 E3.1000 ; Infill line start
G1 X109.00 Y92.50 E3.2000 ; Infill line end
G1 X109.40 Y90.00 E3.3000 ; Infill line start
G1 X109.40 Y92.50 E3.4000 ; Infill line end
G1 X109.80 Y90.00 E3.5000 ; Infill line start
G1 X109.80 Y92.50 E3.6000 ; Infill line end
G1 X110.20 Y90.00 E3.7000 ; Infill line start
G1 X110.20 Y92.50 E3.8000 ; Infill line end
G1 X110.60 Y90.00 E3.9000 ; Infill line start
G1 X110.60 Y92.50 E4.0000 ; Infill line end
G1 X111.00 Y90.00 E4.1000 ; Infill line start
G1 X111.00 Y92.50 E4.2000 ; Infill line end
G1 X111.40 Y90.00 E4.3000 ; Infill line start
G1 X111.40 Y92.50 E4.4000 ; Infill line end
G1 X111.80 Y90.00 E4.5000 ; Infill line start
G1 X111.80 Y92.50 E4.6000 ; Infill line end
G1 X112.20 Y90.00 E4.7000 ; Infill line start
G1 X112.20 Y92.50 E4.8000 ; Infill line end
G1 X112.60 Y90.00 E4.9000 ; Infill line start
G1 X112.60 Y92.50 E5.0000 ; Infill line end
G1 X113.00 Y90.00 E5.1000 ; Infill line start
G1 X113.00 Y92.50 E5.2000 ; Infill line end
G1 X113.40 Y90.00 E5.3000 ; Infill line start
G1 X113.40 Y92.50 E5.4000 ; Infill line end
G1 X113.80 Y90.00 E5.5000 ; Infill line start
G1 X113.80 Y92.50 E5.6000 ; Infill line end
G1 X114.20 Y90.00 E5.7000 ; Infill line start
G1 X114.20 Y92.50 E5.8000 ; Infill line end
G1 X114.60 Y90.00 E5.9000 ; Infill line start
G1 X114.60 Y92.50 E6.0000 ; Infill line end
; Web (vertical section)
G92 E0
G1 X108.75 Y92.50 F1500 ; Move to start of rectangle
G1 X111.25 Y92.50 E0.1000 F1500 ; Draw rectangle side
G1 X111.25 Y107.50 E0.7000 F1500 ; Draw rectangle side
G1 X108.75 Y107.50 E0.8000 F1500 ; Draw rectangle side
G1 X108.75 Y92.50 E1.4000 F1500 ; Draw rectangle side
G1 X108.75 Y92.50 E2.0000 ; Infill line start
G1 X108.75 Y107.50 E2.6000 ; Infill line end
G1 X109.15 Y92.50 E3.2000 ; Infill line start
G1 X109.15 Y107.50 E3.8000 ; Infill line end
G1 X109.55 Y92.50 E4.4000 ; Infill line start
G1 X109.55 Y107.50 E5.0000 ; Infill line end
G1 X109.95 Y92.50 E5.6000 ; Infill line start
G1 X109.95 Y107.50 E6.2000 ; Infill line end
G1 X110.35 Y92.50 E6.8000 ; Infill line start
G1 X110.35 Y107.50 E7.4000 ; Infill line end
G1 X110.75 Y92.50 E8.0000 ; Infill line start
G1 X110.75 Y107.50 E8.6000 ; Infill line end
; Flange 2 (top)
G92 E0
G1 X105.00 Y107.50 F1500 ; Move to start of rectangle
G1 X115.00 Y107.50 E0.4000 F1500 ; Draw rectangle side
G1 X115.00 Y110.00 E0.5000 F1500 ; Draw rectangle side
G1 X105.00 Y110.00 E0.9000 F1500 ; Draw rectangle side
G1 X105.00 Y107.50 E1.0000 F1500 ; Draw rectangle side
G1 X105.00 Y107.50 E1.1000 ; Infill line start
G1 X105.00 Y110.00 E1.2000 ; Infill line end
G1 X105.40 Y107.50 E1.3000 ; Infill line start
G1 X105.40 Y110.00 E1.4000 ; Infill line end
G1 X105.80 Y107.50 E1.5000 ; Infill line start
G1 X105.80 Y110.00 E1.6000 ; Infill line end
G1 X106.20 Y107.50 E1.7000 ; Infill line start
G1 X106.20 Y110.00 E1.8000 ; Infill line end
G1 X106.60 Y107.50 E1.9000 ; Infill line start
G1 X106.60 Y110.00 E2.0000 ; Infill line end
G1 X107.00 Y107.50 E2.1000 ; Infill line start
G1 X107.00 Y110.00 E2.2000 ; Infill line end
G1 X107.40 Y107.50 E2.3000 ; Infill line start
G1 X107.40 Y110.00 E2.4000 ; Infill line end
G1 X107.80 Y107.50 E2.5000 ; Infill line start
G1 X107.80 Y110.00 E2.6000 ; Infill line end
G1 X108.20 Y107.50 E2.7000 ; Infill line start
G1 X108.20 Y110.00 E2.8000 ; Infill line end
G1 X108.60 Y107.50 E2.9000 ; Infill line start
G1 X108.60 Y110.00 E3.0000 ; Infill line end
G1 X109.00 Y107.50 E3.1000 ; Infill line start
G1 X109.00 Y110.00 E3.2000 ; Infill line end
G1 X109.40 Y107.50 E3.3000 ; Infill line start
G1 X109.40 Y110.00 E3.4000 ; Infill line end
G1 X109.80 Y107.50 E3.5000 ; Infill line start
G1 X109.80 Y110.00 E3.6000 ; Infill line end
G1 X110.20 Y107.50 E3.7000 ; Infill line start
G1 X110.20 Y110.00 E3.8000 ; Infill line end
G1 X110.60 Y107.50 E3.9000 ; Infill line start
G1 X110.60 Y110.00 E4.0000 ; Infill line end
G1 X111.00 Y107.50 E4.1000 ; Infill line start
G1 X111.00 Y110.00 E4.2000 ; Infill line end
G1 X111.40 Y107.50 E4.3000 ; Infill line start
G1 X111.40 Y110.00 E4.4000 ; Infill line end
G1 X111.80 Y107.50 E4.5000 ; Infill line start
G1 X111.80 Y110.00 E4.6000 ; Infill line end
G1 X112.20 Y107.50 E4.7000 ; Infill line start
G1 X112.20 Y110.00 E4.8000 ; Infill line end
G1 X112.60 Y107.50 E4.9000 ; Infill line start
G1 X112.60 Y110.00 E5.0000 ; Infill line end
G1 X113.00 Y107.50 E5.1000 ; Infill line start
G1 X113.00 Y110.00 E5.2000 ; Infill line end
G1 X113.40 Y107.50 E5.3000 ; Infill line start
G1 X113.40 Y110.00 E5.4000 ; Infill line end
G1 X113.80 Y107.50 E5.5000 ; Infill line start
G1 X113.80 Y110.00 E5.6000 ; Infill line end
G1 X114.20 Y107.50 E5.7000 ; Infill line start
G1 X114.20 Y110.00 E5.8000 ; Infill line end
G1 X114.60 Y107.50 E5.9000 ; Infill line start
G1 X114.60 Y110.00 E6.0000 ; Infill line end
; Layer 11
G1 Z2.20 F300 ; Move to layer height
; Flange 1 (bottom)
G92 E0
G1 X105.00 Y90.00 F1500 ; Move to start of rectangle
G1 X115.00 Y90.00 E0.4000 F1500 ; Draw rectangle side
G1 X115.00 Y92.50 E0.5000 F1500 ; Draw rectangle side
G1 X105.00 Y92.50 E0.9000 F1500 ; Draw rectangle side
G1 X105.00 Y90.00 E1.0000 F1500 ; Draw rectangle side
G1 X105.00 Y90.00 E1.1000 ; Infill line start
G1 X105.00 Y92.50 E1.2000 ; Infill line end
G1 X105.40 Y90.00 E1.3000 ; Infill line start
G1 X105.40 Y92.50 E1.4000 ; Infill line end
G1 X105.80 Y90.00 E1.5000 ; Infill line start
G1 X105.80 Y92.50 E1.6000 ; Infill line end
G1 X106.20 Y90.00 E1.7000 ; Infill line start
G1 X106.20 Y92.50 E1.8000 ; Infill line end
G1 X106.60 Y90.00 E1.9000 ; Infill line start
G1 X106.60 Y92.50 E2.0000 ; Infill line end
G1 X107.00 Y90.00 E2.1000 ; Infill line start
G1 X107.00 Y92.50 E2.2000 ; Infill line end
G1 X107.40 Y90.00 E2.3000 ; Infill line start
G1 X107.40 Y92.50 E2.4000 ; Infill line end
G1 X107.80 Y90.00 E2.5000 ; Infill line start
G1 X107.80 Y92.50 E2.6000 ; Infill line end
G1 X108.20 Y90.00 E2.7000 ; Infill line start
G1 X108.20 Y92.50 E2.8000 ; Infill line end
G1 X108.60 Y90.00 E2.9000 ; Infill line start
G1 X108.60 Y92.50 E3.0000 ; Infill line end
G1 X109.00 Y90.00 E3.1000 ; Infill line start
G1 X109.00 Y92.50 E3.2000 ; Infill line end
G1 X109.40 Y90.00 E3.3000 ; Infill line start
G1 X109.40 Y92.50 E3.4000 ; Infill line end
G1 X109.80 Y90.00 E3.5000 ; Infill line start
G1 X109.80 Y92.50 E3.6000 ; Infill line end
G1 X110.20 Y90.00 E3.7000 ; Infill line start
G1 X110.20 Y92.50 E3.8000 ; Infill line end
G1 X110.60 Y90.00 E3.9000 ; Infill line start
G1 X110.60 Y92.50 E4.0000 ; Infill line end
G1 X111.00 Y90.00 E4.1000 ; Infill line start
G1 X111.00 Y92.50 E4.2000 ; Infill line end
G1 X111.40 Y90.00 E4.3000 ; Infill line start
G1 X111.40 Y92.50 E4.4000 ; Infill line end
G1 X111.80 Y90.00 E4.5000 ; Infill line start
G1 X111.80 Y92.50 E4.6000 ; Infill line end
G1 X112.20 Y90.00 E4.7000 ; Infill line start
G1 X112.20 Y92.50 E4.8000 ; Infill line end
G1 X112.60 Y90.00 E4.9000 ; Infill line start
G1 X112.60 Y92.50 E5.0000 ; Infill line end
G1 X113.00 Y90.00 E5.1000 ; Infill line start
G1 X113.00 Y92.50 E5.2000 ; Infill line end
G1 X113.40 Y90.00 E5.3000 ; Infill line start
G1 X113.40 Y92.50 E5.4000 ; Infill line end
G1 X113.80 Y90.00 E5.5000 ; Infill line start
G1 X113.80 Y92.50 E5.6000 ; Infill line end
G1 X114.20 Y90.00 E5.7000 ; Infill line start
G1 X114.20 Y92.50 E5.8000 ; Infill line end
G1 X114.60 Y90.00 E5.9000 ; Infill line start
G1 X114.60 Y92.50 E6.0000 ; Infill line end
; Web (vertical section)
G92 E0
G1 X108.75 Y92.50 F1500 ; Move to start of rectangle
G1 X111.25 Y92.50 E0.1000 F1500 ; Draw rectangle side
G1 X111.25 Y107.50 E0.7000 F1500 ; Draw rectangle side
G1 X108.75 Y107.50 E0.8000 F1500 ; Draw rectangle side
G1 X108.75 Y92.50 E1.4000 F1500 ; Draw rectangle side
G1 X108.75 Y92.50 E2.0000 ; Infill line start
G1 X108.75 Y107.50 E2.6000 ; Infill line end
G1 X109.15 Y92.50 E3.2000 ; Infill line start
G1 X109.15 Y107.50 E3.8000 ; Infill line end
G1 X109.55 Y92.50 E4.4000 ; Infill line start
G1 X109.55 Y107.50 E5.0000 ; Infill line end
G1 X109.95 Y92.50 E5.6000 ; Infill line start
G1 X109.95 Y107.50 E6.2000 ; Infill line end
G1 X110.35 Y92.50 E6.8000 ; Infill line start
G1 X110.35 Y107.50 E7.4000 ; Infill line end
G1 X110.75 Y92.50 E8.0000 ; Infill line start
G1 X110.75 Y107.50 E8.6000 ; Infill line end
; Flange 2 (top)
G92 E0
G1 X105.00 Y107.50 F1500 ; Move to start of rectangle
G1 X115.00 Y107.50 E0.4000 F1500 ; Draw rectangle side
G1 X115.00 Y110.00 E0.5000 F1500 ; Draw rectangle side
G1 X105.00 Y110.00 E0.9000 F1500 ; Draw rectangle side
G1 X105.00 Y107.50 E1.0000 F1500 ; Draw rectangle side
G1 X105.00 Y107.50 E1.1000 ; Infill line start
G1 X105.00 Y110.00 E1.2000 ; Infill line end
G1 X105.40 Y107.50 E1.3000 ; Infill line start
G1 X105.40 Y110.00 E1.4000 ; Infill line end
G1 X105.80 Y107.50 E1.5000 ; Infill line start
G1 X105.80 Y110.00 E1.6000 ; Infill line end
G1 X106.20 Y107.50 E1.7000 ; Infill line start
G1 X106.20 Y110.00 E1.8000 ; Infill line end
G1 X106.60 Y107.50 E1.9000 ; Infill line start
G1 X106.60 Y110.00 E2.0000 ; Infill line end
G1 X107.00 Y107.50 E2.1000 ; Infill line start
G1 X107.00 Y110.00 E2.2000 ; Infill line end
G1 X107.40 Y107.50 E2.3000 ; Infill line start
G1 X107.40 Y110.00 E2.4000 ; Infill line end
G1 X107.80 Y107.50 E2.5000 ; Infill line start
G1 X107.80 Y110.00 E2.6000 ; Infill line end
G1 X108.20 Y107.50 E2.7000 ; Infill line start
G1 X108.20 Y110.00 E2.8000 ; Infill line end
G1 X108.60 Y107.50 E2.9000 ; Infill line start
G1 X108.60 Y110.00 E3.0000 ; Infill line end
G1 X109.00 Y107.50 E3.1000 ; Infill line start
G1 X109.00 Y110.00 E3.2000 ; Infill line end
G1 X109.40 Y107.50 E3.3000 ; Infill line start
G1 X109.40 Y110.00 E3.4000 ; Infill line end
G1 X109.80 Y107.50 E3.5000 ; Infill line start
G1 X109.80 Y110.00 E3.6000 ; Infill line end
G1 X110.20 Y107.50 E3.7000 ; Infill line start
G1 X110.20 Y110.00 E3.8000 ; Infill line end
G1 X110.60 Y107.50 E3.9000 ; Infill line start
G1 X110.60 Y110.00 E4.0000 ; Infill line end
G1 X111.00 Y107.50 E4.1000 ; Infill line start
G1 X111.00 Y110.00 E4.2000 ; Infill line end
G1 X111.40 Y107.50 E4.3000 ; Infill line start
G1 X111.40 Y110.00 E4.4000 ; Infill line end
G1 X111.80 Y107.50 E4.5000 ; Infill line start
G1 X111.80 Y110.00 E4.6000 ; Infill line end
G1 X112.20 Y107.50 E4.7000 ; Infill line start
G1 X112.20 Y110.00 E4.8000 ; Infill line end
G1 X112.60 Y107.50 E4.9000 ; Infill line start
G1 X112.60 Y110.00 E5.0000 ; Infill line end
G1 X113.00 Y107.50 E5.1000 ; Infill line start
G1 X113.00 Y110.00 E5.2000 ; Infill line end
G1 X113.40 Y107.50 E5.3000 ; Infill line start
G1 X113.40 Y110.00 E5.4000 ; Infill line end
G1 X113.80 Y107.50 E5.5000 ; Infill line start
G1 X113.80 Y110.00 E5.6000 ; Infill line end
G1 X114.20 Y107.50 E5.7000 ; Infill line start
G1 X114.20 Y110.00 E5.8000 ; Infill line end
G1 X114.60 Y107.50 E5.9000 ; Infill line start
G1 X114.60 Y110.00 E6.0000 ; Infill line end
; Layer 12
G1 Z2.40 F300 ; Move to layer height
; Flange 1 (bottom)
G92 E0
G1 X105.00 Y90.00 F1500 ; Move to start of rectangle
G1 X115.00 Y90.00 E0.4000 F1500 ; Draw rectangle side
G1 X115.00 Y92.50 E0.5000 F1500 ; Draw rectangle side
G1 X105.00 Y92.50 E0.9000 F1500 ; Draw rectangle side
G1 X105.00 Y90.00 E1.0000 F1500 ; Draw rectangle side
G1 X105.00 Y90.00 E1.1000 ; Infill line start
G1 X105.00 Y92.50 E1.2000 ; Infill line end
G1 X105.40 Y90.00 E1.3000 ; Infill line start
G1 X105.40 Y92.50 E1.4000 ; Infill line end
G1 X105.80 Y90.00 E1.5000 ; Infill line start
G1 X105.80 Y92.50 E1.6000 ; Infill line end
G1 X106.20 Y90.00 E1.7000 ; Infill line start
G1 X106.20 Y92.50 E1.8000 ; Infill line end
G1 X106.60 Y90.00 E1.9000 ; Infill line start
G1 X106.60 Y92.50 E2.0000 ; Infill line end
G1 X107.00 Y90.00 E2.1000 ; Infill line start
G1 X107.00 Y92.50 E2.2000 ; Infill line end
G1 X107.40 Y90.00 E2.3000 ; Infill line start
G1 X107.40 Y92.50 E2.4000 ; Infill line end
G1 X107.80 Y90.00 E2.5000 ; Infill line start
G1 X107.80 Y92.50 E2.6000 ; Infill line end
G1 X108.20 Y90.00 E2.7000 ; Infill line start
G1 X108.20 Y92.50 E2.8000 ; Infill line end
G1 X108.60 Y90.00 E2.9000 ; Infill line start
G1 X108.60 Y92.50 E3.0000 ; Infill line end
G1 X109.00 Y90.00 E3.1000 ; Infill line start
G1 X109.00 Y92.50 E3.2000 ; Infill line end
G1 X109.40 Y90.00 E3.3000 ; Infill line start
G1 X109.40 Y92.50 E3.4000 ; Infill line end
G1 X109.80 Y90.00 E3.5000 ; Infill line start
G1 X109.80 Y92.50 E3.6000 ; Infill line end
G1 X110.20 Y90.00 E3.7000 ; Infill line start
G1 X110.20 Y92.50 E3.8000 ; Infill line end
G1 X110.60 Y90.00 E3.9000 ; Infill line start
G1 X110.60 Y92.50 E4.0000 ; Infill line end
G1 X111.00 Y90.00 E4.1000 ; Infill line start
G1 X111.00 Y92.50 E4.2000 ; Infill line end
G1 X111.40 Y90.00 E4.3000 ; Infill line start
G1 X111.40 Y92.50 E4.4000 ; Infill line end
G1 X111.80 Y90.00 E4.5000 ; Infill line start
G1 X111.80 Y92.50 E4.6000 ; Infill line end
G1 X112.20 Y90.00 E4.7000 ; Infill line start
G1 X112.20 Y92.50 E4.8000 ; Infill line end
G1 X112.60 Y90.00 E4.9000 ; Infill line start
G1 X112.60 Y92.50 E5.0000 ; Infill line end
G1 X113.00 Y90.00 E5.1000 ; Infill line start
G1 X113.00 Y92.50 E5.2000 ; Infill line end
G1 X113.40 Y90.00 E5.3000 ; Infill line start
G1 X113.40 Y92.50 E5.4000 ; Infill line end
G1 X113.80 Y90.00 E5.5000 ; Infill line start
G1 X113.80 Y92.50 E5.6000 ; Infill line end
G1 X114.20 Y90.00 E5.7000 ; Infill line start
G1 X114.20 Y92.50 E5.8000 ; Infill line end
G1 X114.60 Y90.00 E5.9000 ; Infill line start
G1 X114.60 Y92.50 E6.0000 ; Infill line end
; Web (vertical section)
G92 E0
G1 X108.75 Y92.50 F1500 ; Move to start of rectangle
G1 X111.25 Y92.50 E0.1000 F1500 ; Draw rectangle side
G1 X111.25 Y107.50 E0.7000 F1500 ; Draw rectangle side
G1 X108.75 Y107.50 E0.8000 F1500 ; Draw rectangle side
G1 X108.75 Y92.50 E1.4000 F1500 ; Draw rectangle side
G1 X108.75 Y92.50 E2.0000 ; Infill line start
G1 X108.75 Y107.50 E2.6000 ; Infill line end
G1 X109.15 Y92.50 E3.2000 ; Infill line start
G1 X109.15 Y107.50 E3.8000 ; Infill line end
G1 X109.55 Y92.50 E4.4000 ; Infill line start
G1 X109.55 Y107.50 E5.0000 ; Infill line end
G1 X109.95 Y92.50 E5.6000 ; Infill line start
G1 X109.95 Y107.50 E6.2000 ; Infill line end
G1 X110.35 Y92.50 E6.8000 ; Infill line start
G1 X110.35 Y107.50 E7.4000 ; Infill line end
G1 X110.75 Y92.50 E8.0000 ; Infill line start
G1 X110.75 Y107.50 E8.6000 ; Infill line end
; Flange 2 (top)
G92 E0
G1 X105.00 Y107.50 F1500 ; Move to start of rectangle
G1 X115.00 Y107.50 E0.4000 F1500 ; Draw rectangle side
G1 X115.00 Y110.00 E0.5000 F1500 ; Draw rectangle side
G1 X105.00 Y110.00 E0.9000 F1500 ; Draw rectangle side
G1 X105.00 Y107.50 E1.0000 F1500 ; Draw rectangle side
G1 X105.00 Y107.50 E1.1000 ; Infill line start
G1 X105.00 Y110.00 E1.2000 ; Infill line end
G1 X105.40 Y107.50 E1.3000 ; Infill line start
G1 X105.40 Y110.00 E1.4000 ; Infill line end
G1 X105.80 Y107.50 E1.5000 ; Infill line start
G1 X105.80 Y110.00 E1.6000 ; Infill line end
G1 X106.20 Y107.50 E1.7000 ; Infill line start
G1 X106.20 Y110.00 E1.8000 ; Infill line end
G1 X106.60 Y107.50 E1.9000 ; Infill line start
G1 X106.60 Y110.00 E2.0000 ; Infill line end
G1 X107.00 Y107.50 E2.1000 ; Infill line start
G1 X107.00 Y110.00 E2.2000 ; Infill line end
G1 X107.40 Y107.50 E2.3000 ; Infill line start
G1 X107.40 Y110.00 E2.4000 ; Infill line end
G1 X107.80 Y107.50 E2.5000 ; Infill line start
G1 X107.80 Y110.00 E2.6000 ; Infill line end
G1 X108.20 Y107.50 E2.7000 ; Infill line start
G1 X108.20 Y110.00 E2.8000 ; Infill line end
G1 X108.60 Y107.50 E2.9000 ; Infill line start
G1 X108.60 Y110.00 E3.0000 ; Infill line end
G1 X109.00 Y107.50 E3.1000 ; Infill line start
G1 X109.00 Y110.00 E3.2000 ; Infill line end
G1 X109.40 Y107.50 E3.3000 ; Infill line start
G1 X109.40 Y110.00 E3.4000 ; Infill line end
G1 X109.80 Y107.50 E3.5000 ; Infill line start
G1 X109.80 Y110.00 E3.6000 ; Infill line end
G1 X110.20 Y107.50 E3.7000 ; Infill line start
G1 X110.20 Y110.00 E3.8000 ; Infill line end
G1 X110.60 Y107.50 E3.9000 ; Infill line start
G1 X110.60 Y110.00 E4.0000 ; Infill line end
G1 X111.00 Y107.50 E4.1000 ; Infill line start
G1 X111.00 Y110.00 E4.2000 ; Infill line end
G1 X111.40 Y107.50 E4.3000 ; Infill line start
G1 X111.40 Y110.00 E4.4000 ; Infill line end
G1 X111.80 Y107.50 E4.5000 ; Infill line start
G1 X111.80 Y110.00 E4.6000 ; Infill line end
G1 X112.20 Y107.50 E4.7000 ; Infill line start
G1 X112.20 Y110.00 E4.8000 ; Infill line end
G1 X112.60 Y107.50 E4.9000 ; Infill line start
G1 X112.60 Y110.00 E5.0000 ; Infill line end
G1 X113.00 Y107.50 E5.1000 ; Infill line start
G1 X113.00 Y110.00 E5.2000 ; Infill line end
G1 X113.40 Y107.50 E5.3000 ; Infill line start
G1 X113.40 Y110.00 E5.4000 ; Infill line end
G1 X113.80 Y107.50 E5.5000 ; Infill line start
G1 X113.80 Y110.00 E5.6000 ; Infill line end
G1 X114.20 Y107.50 E5.7000 ; Infill line start
G1 X114.20 Y110.00 E5.8000 ; Infill line end
G1 X114.60 Y107.50 E5.9000 ; Infill line start
G1 X114.60 Y110.00 E6.0000 ; Infill line end
; Layer 13
G1 Z2.60 F300 ; Move to layer height
; Flange 1 (bottom)
G92 E0
G1 X105.00 Y90.00 F1500 ; Move to start of rectangle
G1 X115.00 Y90.00 E0.4000 F1500 ; Draw rectangle side
G1 X115.00 Y92.50 E0.5000 F1500 ; Draw rectangle side
G1 X105.00 Y92.50 E0.9000 F1500 ; Draw rectangle side
G1 X105.00 Y90.00 E1.0000 F1500 ; Draw rectangle side
G1 X105.00 Y90.00 E1.1000 ; Infill line start
G1 X105.00 Y92.50 E1.2000 ; Infill line end
G1 X105.40 Y90.00 E1.3000 ; Infill line start
G1 X105.40 Y92.50 E1.4000 ; Infill line end
G1 X105.80 Y90.00 E1.5000 ; Infill line start
G1 X105.80 Y92.50 E1.6000 ; Infill line end
G1 X106.20 Y90.00 E1.7000 ; Infill line start
G1 X106.20 Y92.50 E1.8000 ; Infill line end
G1 X106.60 Y90.00 E1.9000 ; Infill line start
G1 X106.60 Y92.50 E2.0000 ; Infill line end
G1 X107.00 Y90.00 E2.1000 ; Infill line start
G1 X107.00 Y92.50 E2.2000 ; Infill line end
G1 X107.40 Y90.00 E2.3000 ; Infill line start
G1 X107.40 Y92.50 E2.4000 ; Infill line end
G1 X107.80 Y90.00 E2.5000 ; Infill line start
G1 X107.80 Y92.50 E2.6000 ; Infill line end
G1 X108.20 Y90.00 E2.7000 ; Infill line start
G1 X108.20 Y92.50 E2.8000 ; Infill line end
G1 X108.60 Y90.00 E2.9000 ; Infill line start
G1 X108.60 Y92.50 E3.0000 ; Infill line end
G1 X109.00 Y90.00 E3.1000 ; Infill line start
G1 X109.00 Y92.50 E3.2000 ; Infill line end
G1 X109.40 Y90.00 E3.3000 ; Infill line start
G1 X109.40 Y92.50 E3.4000 ; Infill line end
G1 X109.80 Y90.00 E3.5000 ; Infill line start
G1 X109.80 Y92.50 E3.6000 ; Infill line end
G1 X110.20 Y90.00 E3.7000 ; Infill line start
G1 X110.20 Y92.50 E3.8000 ; Infill line end
G1 X110.60 Y90.00 E3.9000 ; Infill line start
G1 X110.60 Y92.50 E4.0000 ; Infill line end
G1 X111.00 Y90.00 E4.1000 ; Infill line start
G1 X111.00 Y92.50 E4.2000 ; Infill line end
G1 X111.40 Y90.00 E4.3000 ; Infill line start
G1 X111.40 Y92.50 E4.4000 ; Infill line end
G1 X111.80 Y90.00 E4.5000 ; Infill line start
G1 X111.80 Y92.50 E4.6000 ; Infill line end
G1 X112.20 Y90.00 E4.7000 ; Infill line start
G1 X112.20 Y92.50 E4.8000 ; Infill line end
G1 X112.60 Y90.00 E4.9000 ; Infill line start
G1 X112.60 Y92.50 E5.0000 ; Infill line end
G1 X113.00 Y90.00 E5.1000 ; Infill line start
G1 X113.00 Y92.50 E5.2000 ; Infill line end
G1 X113.40 Y90.00 E5.3000 ; Infill line start
G1 X113.40 Y92.50 E5.4000 ; Infill line end
G1 X113.80 Y90.00 E5.5000 ; Infill line start
G1 X113.80 Y92.50 E5.6000 ; Infill line end
G1 X114.20 Y90.00 E5.7000 ; Infill line start
G1 X114.20 Y92.50 E5.8000 ; Infill line end
G1 X114.60 Y90.00 E5.9000 ; Infill line start
G1 X114.60 Y92.50 E6.0000 ; Infill line end
; Web (vertical section)
G92 E0
G1 X108.75 Y92.50 F1500 ; Move to start of rectangle
G1 X111.25 Y92.50 E0.1000 F1500 ; Draw rectangle side
G1 X111.25 Y107.50 E0.7000 F1500 ; Draw rectangle side
G1 X108.75 Y107.50 E0.8000 F1500 ; Draw rectangle side
G1 X108.75 Y92.50 E1.4000 F1500 ; Draw rectangle side
G1 X108.75 Y92.50 E2.0000 ; Infill line start
G1 X108.75 Y107.50 E2.6000 ; Infill line end
G1 X109.15 Y92.50 E3.2000 ; Infill line start
G1 X109.15 Y107.50 E3.8000 ; Infill line end
G1 X109.55 Y92.50 E4.4000 ; Infill line start
G1 X109.55 Y107.50 E5.0000 ; Infill line end
G1 X109.95 Y92.50 E5.6000 ; Infill line start
G1 X109.95 Y107.50 E6.2000 ; Infill line end
G1 X110.35 Y92.50 E6.8000 ; Infill line start
G1 X110.35 Y107.50 E7.4000 ; Infill line end
G1 X110.75 Y92.50 E8.0000 ; Infill line start
G1 X110.75 Y107.50 E8.6000 ; Infill line end
; Flange 2 (top)
G92 E0
G1 X105.00 Y107.50 F1500 ; Move to start of rectangle
G1 X115.00 Y107.50 E0.4000 F1500 ; Draw rectangle side
G1 X115.00 Y110.00 E0.5000 F1500 ; Draw rectangle side
G1 X105.00 Y110.00 E0.9000 F1500 ; Draw rectangle side
G1 X105.00 Y107.50 E1.0000 F1500 ; Draw rectangle side
G1 X105.00 Y107.50 E1.1000 ; Infill line start
G1 X105.00 Y110.00 E1.2000 ; Infill line end
G1 X105.40 Y107.50 E1.3000 ; Infill line start
G1 X105.40 Y110.00 E1.4000 ; Infill line end
G1 X105.80 Y107.50 E1.5000 ; Infill line start
G1 X105.80 Y110.00 E1.6000 ; Infill line end
G1 X106.20 Y107.50 E1.7000 ; Infill line start
G1 X106.20 Y110.00 E1.8000 ; Infill line end
G1 X106.60 Y107.50 E1.9000 ; Infill line start
G1 X106.60 Y110.00 E2.0000 ; Infill line end
G1 X107.00 Y107.50 E2.1000 ; Infill line start
G1 X107.00 Y110.00 E2.2000 ; Infill line end
G1 X107.40 Y107.50 E2.3000 ; Infill line start
G1 X107.40 Y110.00 E2.4000 ; Infill line end
G1 X107.80 Y107.50 E2.5000 ; Infill line start
G1 X107.80 Y110.00 E2.6000 ; Infill line end
G1 X108.20 Y107.50 E2.7000 ; Infill line start
G1 X108.20 Y110.00 E2.8000 ; Infill line end
G1 X108.60 Y107.50 E2.9000 ; Infill line start
G1 X108.60 Y110.00 E3.0000 ; Infill line end
G1 X109.00 Y107.50 E3.1000 ; Infill line start
G1 X109.00 Y110.00 E3.2000 ; Infill line end
G1 X109.40 Y107.50 E3.3000 ; Infill line start
G1 X109.40 Y110.00 E3.4000 ; Infill line end
G1 X109.80 Y107.50 E3.5000 ; Infill line start
G1 X109.80 Y110.00 E3.6000 ; Infill line end
G1 X110.20 Y107.50 E3.7000 ; Infill line start
G1 X110.20 Y110.00 E3.8000 ; Infill line end
G1 X110.60 Y107.50 E3.9000 ; Infill line start
G1 X110.60 Y110.00 E4.0000 ; Infill line end
G1 X111.00 Y107.50 E4.1000 ; Infill line start
G1 X111.00 Y110.00 E4.2000 ; Infill line end
G1 X111.40 Y107.50 E4.3000 ; Infill line start
G1 X111.40 Y110.00 E4.4000 ; Infill line end
G1 X111.80 Y107.50 E4.5000 ; Infill line start
G1 X111.80 Y110.00 E4.6000 ; Infill line end
G1 X112.20 Y107.50 E4.7000 ; Infill line start
G1 X112.20 Y110.00 E4.8000 ; Infill line end
G1 X112.60 Y107.50 E4.9000 ; Infill line start
G1 X112.60 Y110.00 E5.0000 ; Infill line end
G1 X113.00 Y107.50 E5.1000 ; Infill line start
G1 X113.00 Y110.00 E5.2000 ; Infill line end
G1 X113.40 Y107.50 E5.3000 ; Infill line start
G1 X113.40 Y110.00 E5.4000 ; Infill line end
G1 X113.80 Y107.50 E5.5000 ; Infill line start
G1 X113.80 Y110.00 E5.6000 ; Infill line end
G1 X114.20 Y107.50 E5.7000 ; Infill line start
G1 X114.20 Y110.00 E5.8000 ; Infill line end
G1 X114.60 Y107.50 E5.9000 ; Infill line start
G1 X114.60 Y110.00 E6.0000 ; Infill line end
; Layer 14
G1 Z2.80 F300 ; Move to layer height
; Flange 1 (bottom)
G92 E0
G1 X105.00 Y90.00 F1500 ; Move to start of rectangle
G1 X115.00 Y90.00 E0.4000 F1500 ; Draw rectangle side
G1 X115.00 Y92.50 E0.5000 F1500 ; Draw rectangle side
G1 X105.00 Y92.50 E0.9000 F1500 ; Draw rectangle side
G1 X105.00 Y90.00 E1.0000 F1500 ; Draw rectangle side
G1 X105.00 Y90.00 E1.1000 ; Infill line start
G1 X105.00 Y92.50 E1.2000 ; Infill line end
G1 X105.40 Y90.00 E1.3000 ; Infill line start
G1 X105.40 Y92.50 E1.4000 ; Infill line end
G1 X105.80 Y90.00 E1.5000 ; Infill line start
G1 X105.80 Y92.50 E1.6000 ; Infill line end
G1 X106.20 Y90.00 E1.7000 ; Infill line start
G1 X106.20 Y92.50 E1.8000 ; Infill line end
G1 X106.60 Y90.00 E1.9000 ; Infill line start
G1 X106.60 Y92.50 E2.0000 ; Infill line end
G1 X107.00 Y90.00 E2.1000 ; Infill line start
G1 X107.00 Y92.50 E2.2000 ; Infill line end
G1 X107.40 Y90.00 E2.3000 ; Infill line start
G1 X107.40 Y92.50 E2.4000 ; Infill line end
G1 X107.80 Y90.00 E2.5000 ; Infill line start
G1 X107.80 Y92.50 E2.6000 ; Infill line end
G1 X108.20 Y90.00 E2.7000 ; Infill line start
G1 X108.20 Y92.50 E2.8000 ; Infill line end
G1 X108.60 Y90.00 E2.9000 ; Infill line start
G1 X108.60 Y92.50 E3.0000 ; Infill line end
G1 X109.00 Y90.00 E3.1000 ; Infill line start
G1 X109.00 Y92.50 E3.2000 ; Infill line end
G1 X109.40 Y90.00 E3.3000 ; Infill line start
G1 X109.40 Y92.50 E3.4000 ; Infill line end
G1 X109.80 Y90.00 E3.5000 ; Infill line start
G1 X109.80 Y92.50 E3.6000 ; Infill line end
G1 X110.20 Y90.00 E3.7000 ; Infill line start
G1 X110.20 Y92.50 E3.8000 ; Infill line end
G1 X110.60 Y90.00 E3.9000 ; Infill line start
G1 X110.60 Y92.50 E4.0000 ; Infill line end
G1 X111.00 Y90.00 E4.1000 ; Infill line start
G1 X111.00 Y92.50 E4.2000 ; Infill line end
G1 X111.40 Y90.00 E4.3000 ; Infill line start
G1 X111.40 Y92.50 E4.4000 ; Infill line end
G1 X111.80 Y90.00 E4.5000 ; Infill line start
G1 X111.80 Y92.50 E4.6000 ; Infill line end
G1 X112.20 Y90.00 E4.7000 ; Infill line start
G1 X112.20 Y92.50 E4.8000 ; Infill line end
G1 X112.60 Y90.00 E4.9000 ; Infill line start
G1 X112.60 Y92.50 E5.0000 ; Infill line end
G1 X113.00 Y90.00 E5.1000 ; Infill line start
G1 X113.00 Y92.50 E5.2000 ; Infill line end
G1 X113.40 Y90.00 E5.3000 ; Infill line start
G1 X113.40 Y92.50 E5.4000 ; Infill line end
G1 X113.80 Y90.00 E5.5000 ; Infill line start
G1 X113.80 Y92.50 E5.6000 ; Infill line end
G1 X114.20 Y90.00 E5.7000 ; Infill line start
G1 X114.20 Y92.50 E5.8000 ; Infill line end
G1 X114.60 Y90.00 E5.9000 ; Infill line start
G1 X114.60 Y92.50 E6.0000 ; Infill line end
; Web (vertical section)
G92 E0
G1 X108.75 Y92.50 F1500 ; Move to start of rectangle
G1 X111.25 Y92.50 E0.1000 F1500 ; Draw rectangle side
G1 X111.25 Y107.50 E0.7000 F1500 ; Draw rectangle side
G1 X108.75 Y107.50 E0.8000 F1500 ; Draw rectangle side
G1 X108.75 Y92.50 E1.4000 F1500 ; Draw rectangle side
G1 X108.75 Y92.50 E2.0000 ; Infill line start
G1 X108.75 Y107.50 E2.6000 ; Infill line end
G1 X109.15 Y92.50 E3.2000 ; Infill line start
G1 X109.15 Y107.50 E3.8000 ; Infill line end
G1 X109.55 Y92.50 E4.4000 ; Infill line start
G1 X109.55 Y107.50 E5.0000 ; Infill line end
G1 X109.95 Y92.50 E5.6000 ; Infill line start
G1 X109.95 Y107.50 E6.2000 ; Infill line end
G1 X110.35 Y92.50 E6.8000 ; Infill line start
G1 X110.35 Y107.50 E7.4000 ; Infill line end
G1 X110.75 Y92.50 E8.0000 ; Infill line start
G1 X110.75 Y107.50 E8.6000 ; Infill line end
; Flange 2 (top)
G92 E0
G1 X105.00 Y107.50 F1500 ; Move to start of rectangle
G1 X115.00 Y107.50 E0.4000 F1500 ; Draw rectangle side
G1 X115.00 Y110.00 E0.5000 F1500 ; Draw rectangle side
G1 X105.00 Y110.00 E0.9000 F1500 ; Draw rectangle side
G1 X105.00 Y107.50 E1.0000 F1500 ; Draw rectangle side
G1 X105.00 Y107.50 E1.1000 ; Infill line start
G1 X105.00 Y110.00 E1.2000 ; Infill line end
G1 X105.40 Y107.50 E1.3000 ; Infill line start
G1 X105.40 Y110.00 E1.4000 ; Infill line end
G1 X105.80 Y107.50 E1.5000 ; Infill line start
G1 X105.80 Y110.00 E1.6000 ; Infill line end
G1 X106.20 Y107.50 E1.7000 ; Infill line start
G1 X106.20 Y110.00 E1.8000 ; Infill line end
G1 X106.60 Y107.50 E1.9000 ; Infill line start
G1 X106.60 Y110.00 E2.0000 ; Infill line end
G1 X107.00 Y107.50 E2.1000 ; Infill line start
G1 X107.00 Y110.00 E2.2000 ; Infill line end
G1 X107.40 Y107.50 E2.3000 ; Infill line start
G1 X107.40 Y110.00 E2.4000 ; Infill line end
G1 X107.80 Y107.50 E2.5000 ; Infill line start
G1 X107.80 Y110.00 E2.6000 ; Infill line end
G1 X108.20 Y107.50 E2.7000 ; Infill line start
G1 X108.20 Y110.00 E2.8000 ; Infill line end
G1 X108.60 Y107.50 E2.9000 ; Infill line start
G1 X108.60 Y110.00 E3.0000 ; Infill line end
G1 X109.00 Y107.50 E3.1000 ; Infill line start
G1 X109.00 Y110.00 E3.2000 ; Infill line end
G1 X109.40 Y107.50 E3.3000 ; Infill line start
G1 X109.40 Y110.00 E3.4000 ; Infill line end
G1 X109.80 Y107.50 E3.5000 ; Infill line start
G1 X109.80 Y110.00 E3.6000 ; Infill line end
G1 X110.20 Y107.50 E3.7000 ; Infill line start
G1 X110.20 Y110.00 E3.8000 ; Infill line end
G1 X110.60 Y107.50 E3.9000 ; Infill line start
G1 X110.60 Y110.00 E4.0000 ; Infill line end
G1 X111.00 Y107.50 E4.1000 ; Infill line start
G1 X111.00 Y110.00 E4.2000 ; Infill line end
G1 X111.40 Y107.50 E4.3000 ; Infill line start
G1 X111.40 Y110.00 E4.4000 ; Infill line end
G1 X111.80 Y107.50 E4.5000 ; Infill line start
G1 X111.80 Y110.00 E4.6000 ; Infill line end
G1 X112.20 Y107.50 E4.7000 ; Infill line start
G1 X112.20 Y110.00 E4.8000 ; Infill line end
G1 X112.60 Y107.50 E4.9000 ; Infill line start
G1 X112.60 Y110.00 E5.0000 ; Infill line end
G1 X113.00 Y107.50 E5.1000 ; Infill line start
G1 X113.00 Y110.00 E5.2000 ; Infill line end
G1 X113.40 Y107.50 E5.3000 ; Infill line start
G1 X113.40 Y110.00 E5.4000 ; Infill line end
G1 X113.80 Y107.50 E5.5000 ; Infill line start
G1 X113.80 Y110.00 E5.6000 ; Infill line end
G1 X114.20 Y107.50 E5.7000 ; Infill line start
G1 X114.20 Y110.00 E5.8000 ; Infill line end
G1 X114.60 Y107.50 E5.9000 ; Infill line start
G1 X114.60 Y110.00 E6.0000 ; Infill line end
; Layer 15
G1 Z3.00 F300 ; Move to layer height
; Flange 1 (bottom)
G92 E0
G1 X105.00 Y90.00 F1500 ; Move to start of rectangle
G1 X115.00 Y90.00 E0.4000 F1500 ; Draw rectangle side
G1 X115.00 Y92.50 E0.5000 F1500 ; Draw rectangle side
G1 X105.00 Y92.50 E0.9000 F1500 ; Draw rectangle side
G1 X105.00 Y90.00 E1.0000 F1500 ; Draw rectangle side
G1 X105.00 Y90.00 E1.1000 ; Infill line start
G1 X105.00 Y92.50 E1.2000 ; Infill line end
G1 X105.40 Y90.00 E1.3000 ; Infill line start
G1 X105.40 Y92.50 E1.4000 ; Infill line end
G1 X105.80 Y90.00 E1.5000 ; Infill line start
G1 X105.80 Y92.50 E1.6000 ; Infill line end
G1 X106.20 Y90.00 E1.7000 ; Infill line start
G1 X106.20 Y92.50 E1.8000 ; Infill line end
G1 X106.60 Y90.00 E1.9000 ; Infill line start
G1 X106.60 Y92.50 E2.0000 ; Infill line end
G1 X107.00 Y90.00 E2.1000 ; Infill line start
G1 X107.00 Y92.50 E2.2000 ; Infill line end
G1 X107.40 Y90.00 E2.3000 ; Infill line start
G1 X107.40 Y92.50 E2.4000 ; Infill line end
G1 X107.80 Y90.00 E2.5000 ; Infill line start
G1 X107.80 Y92.50 E2.6000 ; Infill line end
G1 X108.20 Y90.00 E2.7000 ; Infill line start
G1 X108.20 Y92.50 E2.8000 ; Infill line end
G1 X108.60 Y90.00 E2.9000 ; Infill line start
G1 X108.60 Y92.50 E3.0000 ; Infill line end
G1 X109.00 Y90.00 E3.1000 ; Infill line start
G1 X109.00 Y92.50 E3.2000 ; Infill line end
G1 X109.40 Y90.00 E3.3000 ; Infill line start
G1 X109.40 Y92.50 E3.4000 ; Infill line end
G1 X109.80 Y90.00 E3.5000 ; Infill line start
G1 X109.80 Y92.50 E3.6000 ; Infill line end
G1 X110.20 Y90.00 E3.7000 ; Infill line start
G1 X110.20 Y92.50 E3.8000 ; Infill line end
G1 X110.60 Y90.00 E3.9000 ; Infill line start
G1 X110.60 Y92.50 E4.0000 ; Infill line end
G1 X111.00 Y90.00 E4.1000 ; Infill line start
G1 X111.00 Y92.50 E4.2000 ; Infill line end
G1 X111.40 Y90.00 E4.3000 ; Infill line start
G1 X111.40 Y92.50 E4.4000 ; Infill line end
G1 X111.80 Y90.00 E4.5000 ; Infill line start
G1 X111.80 Y92.50 E4.6000 ; Infill line end
G1 X112.20 Y90.00 E4.7000 ; Infill line start
G1 X112.20 Y92.50 E4.8000 ; Infill line end
G1 X112.60 Y90.00 E4.9000 ; Infill line start
G1 X112.60 Y92.50 E5.0000 ; Infill line end
G1 X113.00 Y90.00 E5.1000 ; Infill line start
G1 X113.00 Y92.50 E5.2000 ; Infill line end
G1 X113.40 Y90.00 E5.3000 ; Infill line start
G1 X113.40 Y92.50 E5.4000 ; Infill line end
G1 X113.80 Y90.00 E5.5000 ; Infill line start
G1 X113.80 Y92.50 E5.6000 ; Infill line end
G1 X114.20 Y90.00 E5.7000 ; Infill line start
G1 X114.20 Y92.50 E5.8000 ; Infill line end
G1 X114.60 Y90.00 E5.9000 ; Infill line start
G1 X114.60 Y92.50 E6.0000 ; Infill line end
; Web (vertical section)
G92 E0
G1 X108.75 Y92.50 F1500 ; Move to start of rectangle
G1 X111.25 Y92.50 E0.1000 F1500 ; Draw rectangle side
G1 X111.25 Y107.50 E0.7000 F1500 ; Draw rectangle side
G1 X108.75 Y107.50 E0.8000 F1500 ; Draw rectangle side
G1 X108.75 Y92.50 E1.4000 F1500 ; Draw rectangle side
G1 X108.75 Y92.50 E2.0000 ; Infill line start
G1 X108.75 Y107.50 E2.6000 ; Infill line end
G1 X109.15 Y92.50 E3.2000 ; Infill line start
G1 X109.15 Y107.50 E3.8000 ; Infill line end
G1 X109.55 Y92.50 E4.4000 ; Infill line start
G1 X109.55 Y107.50 E5.0000 ; Infill line end
G1 X109.95 Y92.50 E5.6000 ; Infill line start
G1 X109.95 Y107.50 E6.2000 ; Infill line end
G1 X110.35 Y92.50 E6.8000 ; Infill line start
G1 X110.35 Y107.50 E7.4000 ; Infill line end
G1 X110.75 Y92.50 E8.0000 ; Infill line start
G1 X110.75 Y107.50 E8.6000 ; Infill line end
; Flange 2 (top)
G92 E0
G1 X105.00 Y107.50 F1500 ; Move to start of rectangle
G1 X115.00 Y107.50 E0.4000 F1500 ; Draw rectangle side
G1 X115.00 Y110.00 E0.5000 F1500 ; Draw rectangle side
G1 X105.00 Y110.00 E0.9000 F1500 ; Draw rectangle side
G1 X105.00 Y107.50 E1.0000 F1500 ; Draw rectangle side
G1 X105.00 Y107.50 E1.1000 ; Infill line start
G1 X105.00 Y110.00 E1.2000 ; Infill line end
G1 X105.40 Y107.50 E1.3000 ; Infill line start
G1 X105.40 Y110.00 E1.4000 ; Infill line end
G1 X105.80 Y107.50 E1.5000 ; Infill line start
G1 X105.80 Y110.00 E1.6000 ; Infill line end
G1 X106.20 Y107.50 E1.7000 ; Infill line start
G1 X106.20 Y110.00 E1.8000 ; Infill line end
G1 X106.60 Y107.50 E1.9000 ; Infill line start
G1 X106.60 Y110.00 E2.0000 ; Infill line end
G1 X107.00 Y107.50 E2.1000 ; Infill line start
G1 X107.00 Y110.00 E2.2000 ; Infill line end
G1 X107.40 Y107.50 E2.3000 ; Infill line start
G1 X107.40 Y110.00 E2.4000 ; Infill line end
G1 X107.80 Y107.50 E2.5000 ; Infill line start
G1 X107.80 Y110.00 E2.6000 ; Infill line end
G1 X108.20 Y107.50 E2.7000 ; Infill line start
G1 X108.20 Y110.00 E2.8000 ; Infill line end
G1 X108.60 Y107.50 E2.9000 ; Infill line start
G1 X108.60 Y110.00 E3.0000 ; Infill line end
G1 X109.00 Y107.50 E3.1000 ; Infill line start
G1 X109.00 Y110.00 E3.2000 ; Infill line end
G1 X109.40 Y107.50 E3.3000 ; Infill line start
G1 X109.40 Y110.00 E3.4000 ; Infill line end
G1 X109.80 Y107.50 E3.5000 ; Infill line start
G1 X109.80 Y110.00 E3.6000 ; Infill line end
G1 X110.20 Y107.50 E3.7000 ; Infill line start
G1 X110.20 Y110.00 E3.8000 ; Infill line end
G1 X110.60 Y107.50 E3.9000 ; Infill line start
G1 X110.60 Y110.00 E4.0000 ; Infill line end
G1 X111.00 Y107.50 E4.1000 ; Infill line start
G1 X111.00 Y110.00 E4.2000 ; Infill line end
G1 X111.40 Y107.50 E4.3000 ; Infill line start
G1 X111.40 Y110.00 E4.4000 ; Infill line end
G1 X111.80 Y107.50 E4.5000 ; Infill line start
G1 X111.80 Y110.00 E4.6000 ; Infill line end
G1 X112.20 Y107.50 E4.7000 ; Infill line start
G1 X112.20 Y110.00 E4.8000 ; Infill line end
G1 X112.60 Y107.50 E4.9000 ; Infill line start
G1 X112.60 Y110.00 E5.0000 ; Infill line end
G1 X113.00 Y107.50 E5.1000 ; Infill line start
G1 X113.00 Y110.00 E5.2000 ; Infill line end
G1 X113.40 Y107.50 E5.3000 ; Infill line start
G1 X113.40 Y110.00 E5.4000 ; Infill line end
G1 X113.80 Y107.50 E5.5000 ; Infill line start
G1 X113.80 Y110.00 E5.6000 ; Infill line end
G1 X114.20 Y107.50 E5.7000 ; Infill line start
G1 X114.20 Y110.00 E5.8000 ; Infill line end
G1 X114.60 Y107.50 E5.9000 ; Infill line start
G1 X114.60 Y110.00 E6.0000 ; Infill line end
; Layer 16
G1 Z3.20 F300 ; Move to layer height
; Flange 1 (bottom)
G92 E0
G1 X105.00 Y90.00 F1500 ; Move to start of rectangle
G1 X115.00 Y90.00 E0.4000 F1500 ; Draw rectangle side
G1 X115.00 Y92.50 E0.5000 F1500 ; Draw rectangle side
G1 X105.00 Y92.50 E0.9000 F1500 ; Draw rectangle side
G1 X105.00 Y90.00 E1.0000 F1500 ; Draw rectangle side
G1 X105.00 Y90.00 E1.1000 ; Infill line start
G1 X105.00 Y92.50 E1.2000 ; Infill line end
G1 X105.40 Y90.00 E1.3000 ; Infill line start
G1 X105.40 Y92.50 E1.4000 ; Infill line end
G1 X105.80 Y90.00 E1.5000 ; Infill line start
G1 X105.80 Y92.50 E1.6000 ; Infill line end
G1 X106.20 Y90.00 E1.7000 ; Infill line start
G1 X106.20 Y92.50 E1.8000 ; Infill line end
G1 X106.60 Y90.00 E1.9000 ; Infill line start
G1 X106.60 Y92.50 E2.0000 ; Infill line end
G1 X107.00 Y90.00 E2.1000 ; Infill line start
G1 X107.00 Y92.50 E2.2000 ; Infill line end
G1 X107.40 Y90.00 E2.3000 ; Infill line start
G1 X107.40 Y92.50 E2.4000 ; Infill line end
G1 X107.80 Y90.00 E2.5000 ; Infill line start
G1 X107.80 Y92.50 E2.6000 ; Infill line end
G1 X108.20 Y90.00 E2.7000 ; Infill line start
G1 X108.20 Y92.50 E2.8000 ; Infill line end
G1 X108.60 Y90.00 E2.9000 ; Infill line start
G1 X108.60 Y92.50 E3.0000 ; Infill line end
G1 X109.00 Y90.00 E3.1000 ; Infill line start
G1 X109.00 Y92.50 E3.2000 ; Infill line end
G1 X109.40 Y90.00 E3.3000 ; Infill line start
G1 X109.40 Y92.50 E3.4000 ; Infill line end
G1 X109.80 Y90.00 E3.5000 ; Infill line start
G1 X109.80 Y92.50 E3.6000 ; Infill line end
G1 X110.20 Y90.00 E3.7000 ; Infill line start
G1 X110.20 Y92.50 E3.8000 ; Infill line end
G1 X110.60 Y90.00 E3.9000 ; Infill line start
G1 X110.60 Y92.50 E4.0000 ; Infill line end
G1 X111.00 Y90.00 E4.1000 ; Infill line start
G1 X111.00 Y92.50 E4.2000 ; Infill line end
G1 X111.40 Y90.00 E4.3000 ; Infill line start
G1 X111.40 Y92.50 E4.4000 ; Infill line end
G1 X111.80 Y90.00 E4.5000 ; Infill line start
G1 X111.80 Y92.50 E4.6000 ; Infill line end
G1 X112.20 Y90.00 E4.7000 ; Infill line start
G1 X112.20 Y92.50 E4.8000 ; Infill line end
G1 X112.60 Y90.00 E4.9000 ; Infill line start
G1 X112.60 Y92.50 E5.0000 ; Infill line end
G1 X113.00 Y90.00 E5.1000 ; Infill line start
G1 X113.00 Y92.50 E5.2000 ; Infill line end
G1 X113.40 Y90.00 E5.3000 ; Infill line start
G1 X113.40 Y92.50 E5.4000 ; Infill line end
G1 X113.80 Y90.00 E5.5000 ; Infill line start
G1 X113.80 Y92.50 E5.6000 ; Infill line end
G1 X114.20 Y90.00 E5.7000 ; Infill line start
G1 X114.20 Y92.50 E5.8000 ; Infill line end
G1 X114.60 Y90.00 E5.9000 ; Infill line start
G1 X114.60 Y92.50 E6.0000 ; Infill line end
; Web (vertical section)
G92 E0
G1 X108.75 Y92.50 F1500 ; Move to start of rectangle
G1 X111.25 Y92.50 E0.1000 F1500 ; Draw rectangle side
G1 X111.25 Y107.50 E0.7000 F1500 ; Draw rectangle side
G1 X108.75 Y107.50 E0.8000 F1500 ; Draw rectangle side
G1 X108.75 Y92.50 E1.4000 F1500 ; Draw rectangle side
G1 X108.75 Y92.50 E2.0000 ; Infill line start
G1 X108.75 Y107.50 E2.6000 ; Infill line end
G1 X109.15 Y92.50 E3.2000 ; Infill line start
G1 X109.15 Y107.50 E3.8000 ; Infill line end
G1 X109.55 Y92.50 E4.4000 ; Infill line start
G1 X109.55 Y107.50 E5.0000 ; Infill line end
G1 X109.95 Y92.50 E5.6000 ; Infill line start
G1 X109.95 Y107.50 E6.2000 ; Infill line end
G1 X110.35 Y92.50 E6.8000 ; Infill line start
G1 X110.35 Y107.50 E7.4000 ; Infill line end
G1 X110.75 Y92.50 E8.0000 ; Infill line start
G1 X110.75 Y107.50 E8.6000 ; Infill line end
; Flange 2 (top)
G92 E0
G1 X105.00 Y107.50 F1500 ; Move to start of rectangle
G1 X115.00 Y107.50 E0.4000 F1500 ; Draw rectangle side
G1 X115.00 Y110.00 E0.5000 F1500 ; Draw rectangle side
G1 X105.00 Y110.00 E0.9000 F1500 ; Draw rectangle side
G1 X105.00 Y107.50 E1.0000 F1500 ; Draw rectangle side
G1 X105.00 Y107.50 E1.1000 ; Infill line start
G1 X105.00 Y110.00 E1.2000 ; Infill line end
G1 X105.40 Y107.50 E1.3000 ; Infill line start
G1 X105.40 Y110.00 E1.4000 ; Infill line end
G1 X105.80 Y107.50 E1.5000 ; Infill line start
G1 X105.80 Y110.00 E1.6000 ; Infill line end
G1 X106.20 Y107.50 E1.7000 ; Infill line start
G1 X106.20 Y110.00 E1.8000 ; Infill line end
G1 X106.60 Y107.50 E1.9000 ; Infill line start
G1 X106.60 Y110.00 E2.0000 ; Infill line end
G1 X107.00 Y107.50 E2.1000 ; Infill line start
G1 X107.00 Y110.00 E2.2000 ; Infill line end
G1 X107.40 Y107.50 E2.3000 ; Infill line start
G1 X107.40 Y110.00 E2.4000 ; Infill line end
G1 X107.80 Y107.50 E2.5000 ; Infill line start
G1 X107.80 Y110.00 E2.6000 ; Infill line end
G1 X108.20 Y107.50 E2.7000 ; Infill line start
G1 X108.20 Y110.00 E2.8000 ; Infill line end
G1 X108.60 Y107.50 E2.9000 ; Infill line start
G1 X108.60 Y110.00 E3.0000 ; Infill line end
G1 X109.00 Y107.50 E3.1000 ; Infill line start
G1 X109.00 Y110.00 E3.2000 ; Infill line end
G1 X109.40 Y107.50 E3.3000 ; Infill line start
G1 X109.40 Y110.00 E3.4000 ; Infill line end
G1 X109.80 Y107.50 E3.5000 ; Infill line start
G1 X109.80 Y110.00 E3.6000 ; Infill line end
G1 X110.20 Y107.50 E3.7000 ; Infill line start
G1 X110.20 Y110.00 E3.8000 ; Infill line end
G1 X110.60 Y107.50 E3.9000 ; Infill line start
G1 X110.60 Y110.00 E4.0000 ; Infill line end
G1 X111.00 Y107.50 E4.1000 ; Infill line start
G1 X111.00 Y110.00 E4.2000 ; Infill line end
G1 X111.40 Y107.50 E4.3000 ; Infill line start
G1 X111.40 Y110.00 E4.4000 ; Infill line end
G1 X111.80 Y107.50 E4.5000 ; Infill line start
G1 X111.80 Y110.00 E4.6000 ; Infill line end
G1 X112.20 Y107.50 E4.7000 ; Infill line start
G1 X112.20 Y110.00 E4.8000 ; Infill line end
G1 X112.60 Y107.50 E4.9000 ; Infill line start
G1 X112.60 Y110.00 E5.0000 ; Infill line end
G1 X113.00 Y107.50 E5.1000 ; Infill line start
G1 X113.00 Y110.00 E5.2000 ; Infill line end
G1 X113.40 Y107.50 E5.3000 ; Infill line start
G1 X113.40 Y110.00 E5.4000 ; Infill line end
G1 X113.80 Y107.50 E5.5000 ; Infill line start
G1 X113.80 Y110.00 E5.6000 ; Infill line end
G1 X114.20 Y107.50 E5.7000 ; Infill line start
G1 X114.20 Y110.00 E5.8000 ; Infill line end
G1 X114.60 Y107.50 E5.9000 ; Infill line start
G1 X114.60 Y110.00 E6.0000 ; Infill line end
; Layer 17
G1 Z3.40 F300 ; Move to layer height
; Flange 1 (bottom)
G92 E0
G1 X105.00 Y90.00 F1500 ; Move to start of rectangle
G1 X115.00 Y90.00 E0.4000 F1500 ; Draw rectangle side
G1 X115.00 Y92.50 E0.5000 F1500 ; Draw rectangle side
G1 X105.00 Y92.50 E0.9000 F1500 ; Draw rectangle side
G1 X105.00 Y90.00 E1.0000 F1500 ; Draw rectangle side
G1 X105.00 Y90.00 E1.1000 ; Infill line start
G1 X105.00 Y92.50 E1.2000 ; Infill line end
G1 X105.40 Y90.00 E1.3000 ; Infill line start
G1 X105.40 Y92.50 E1.4000 ; Infill line end
G1 X105.80 Y90.00 E1.5000 ; Infill line start
G1 X105.80 Y92.50 E1.6000 ; Infill line end
G1 X106.20 Y90.00 E1.7000 ; Infill line start
G1 X106.20 Y92.50 E1.8000 ; Infill line end
G1 X106.60 Y90.00 E1.9000 ; Infill line start
G1 X106.60 Y92.50 E2.0000 ; Infill line end
G1 X107.00 Y90.00 E2.1000 ; Infill line start
G1 X107.00 Y92.50 E2.2000 ; Infill line end
G1 X107.40 Y90.00 E2.3000 ; Infill line start
G1 X107.40 Y92.50 E2.4000 ; Infill line end
G1 X107.80 Y90.00 E2.5000 ; Infill line start
G1 X107.80 Y92.50 E2.6000 ; Infill line end
G1 X108.20 Y90.00 E2.7000 ; Infill line start
G1 X108.20 Y92.50 E2.8000 ; Infill line end
G1 X108.60 Y90.00 E2.9000 ; Infill line start
G1 X108.60 Y92.50 E3.0000 ; Infill line end
G1 X109.00 Y90.00 E3.1000 ; Infill line start
G1 X109.00 Y92.50 E3.2000 ; Infill line end
G1 X109.40 Y90.00 E3.3000 ; Infill line start
G1 X109.40 Y92.50 E3.4000 ; Infill line end
G1 X109.80 Y90.00 E3.5000 ; Infill line start
G1 X109.80 Y92.50 E3.6000 ; Infill line end
G1 X110.20 Y90.00 E3.7000 ; Infill line start
G1 X110.20 Y92.50 E3.8000 ; Infill line end
G1 X110.60 Y90.00 E3.9000 ; Infill line start
G1 X110.60 Y92.50 E4.0000 ; Infill line end
G1 X111.00 Y90.00 E4.1000 ; Infill line start
G1 X111.00 Y92.50 E4.2000 ; Infill line end
G1 X111.40 Y90.00 E4.3000 ; Infill line start
G1 X111.40 Y92.50 E4.4000 ; Infill line end
G1 X111.80 Y90.00 E4.5000 ; Infill line start
G1 X111.80 Y92.50 E4.6000 ; Infill line end
G1 X112.20 Y90.00 E4.7000 ; Infill line start
G1 X112.20 Y92.50 E4.8000 ; Infill line end
G1 X112.60 Y90.00 E4.9000 ; Infill line start
G1 X112.60 Y92.50 E5.0000 ; Infill line end
G1 X113.00 Y90.00 E5.1000 ; Infill line start
G1 X113.00 Y92.50 E5.2000 ; Infill line end
G1 X113.40 Y90.00 E5.3000 ; Infill line start
G1 X113.40 Y92.50 E5.4000 ; Infill line end
G1 X113.80 Y90.00 E5.5000 ; Infill line start
G1 X113.80 Y92.50 E5.6000 ; Infill line end
G1 X114.20 Y90.00 E5.7000 ; Infill line start
G1 X114.20 Y92.50 E5.8000 ; Infill line end
G1 X114.60 Y90.00 E5.9000 ; Infill line start
G1 X114.60 Y92.50 E6.0000 ; Infill line end
; Web (vertical section)
G92 E0
G1 X108.75 Y92.50 F1500 ; Move to start of rectangle
G1 X111.25 Y92.50 E0.1000 F1500 ; Draw rectangle side
G1 X111.25 Y107.50 E0.7000 F1500 ; Draw rectangle side
G1 X108.75 Y107.50 E0.8000 F1500 ; Draw rectangle side
G1 X108.75 Y92.50 E1.4000 F1500 ; Draw rectangle side
G1 X108.75 Y92.50 E2.0000 ; Infill line start
G1 X108.75 Y107.50 E2.6000 ; Infill line end
G1 X109.15 Y92.50 E3.2000 ; Infill line start
G1 X109.15 Y107.50 E3.8000 ; Infill line end
G1 X109.55 Y92.50 E4.4000 ; Infill line start
G1 X109.55 Y107.50 E5.0000 ; Infill line end
G1 X109.95 Y92.50 E5.6000 ; Infill line start
G1 X109.95 Y107.50 E6.2000 ; Infill line end
G1 X110.35 Y92.50 E6.8000 ; Infill line start
G1 X110.35 Y107.50 E7.4000 ; Infill line end
G1 X110.75 Y92.50 E8.0000 ; Infill line start
G1 X110.75 Y107.50 E8.6000 ; Infill line end
; Flange 2 (top)
G92 E0
G1 X105.00 Y107.50 F1500 ; Move to start of rectangle
G1 X115.00 Y107.50 E0.4000 F1500 ; Draw rectangle side
G1 X115.00 Y110.00 E0.5000 F1500 ; Draw rectangle side
G1 X105.00 Y110.00 E0.9000 F1500 ; Draw rectangle side
G1 X105.00 Y107.50 E1.0000 F1500 ; Draw rectangle side
G1 X105.00 Y107.50 E1.1000 ; Infill line start
G1 X105.00 Y110.00 E1.2000 ; Infill line end
G1 X105.40 Y107.50 E1.3000 ; Infill line start
G1 X105.40 Y110.00 E1.4000 ; Infill line end
G1 X105.80 Y107.50 E1.5000 ; Infill line start
G1 X105.80 Y110.00 E1.6000 ; Infill line end
G1 X106.20 Y107.50 E1.7000 ; Infill line start
G1 X106.20 Y110.00 E1.8000 ; Infill line end
G1 X106.60 Y107.50 E1.9000 ; Infill line start
G1 X106.60 Y110.00 E2.0000 ; Infill line end
G1 X107.00 Y107.50 E2.1000 ; Infill line start
G1 X107.00 Y110.00 E2.2000 ; Infill line end
G1 X107.40 Y107.50 E2.3000 ; Infill line start
G1 X107.40 Y110.00 E2.4000 ; Infill line end
G1 X107.80 Y107.50 E2.5000 ; Infill line start
G1 X107.80 Y110.00 E2.6000 ; Infill line end
G1 X108.20 Y107.50 E2.7000 ; Infill line start
G1 X108.20 Y110.00 E2.8000 ; Infill line end
G1 X108.60 Y107.50 E2.9000 ; Infill line start
G1 X108.60 Y110.00 E3.0000 ; Infill line end
G1 X109.00 Y107.50 E3.1000 ; Infill line start
G1 X109.00 Y110.00 E3.2000 ; Infill line end
G1 X109.40 Y107.50 E3.3000 ; Infill line start
G1 X109.40 Y110.00 E3.4000 ; Infill line end
G1 X109.80 Y107.50 E3.5000 ; Infill line start
G1 X109.80 Y110.00 E3.6000 ; Infill line end
G1 X110.20 Y107.50 E3.7000 ; Infill line start
G1 X110.20 Y110.00 E3.8000 ; Infill line end
G1 X110.60 Y107.50 E3.9000 ; Infill line start
G1 X110.60 Y110.00 E4.0000 ; Infill line end
G1 X111.00 Y107.50 E4.1000 ; Infill line start
G1 X111.00 Y110.00 E4.2000 ; Infill line end
G1 X111.40 Y107.50 E4.3000 ; Infill line start
G1 X111.40 Y110.00 E4.4000 ; Infill line end
G1 X111.80 Y107.50 E4.5000 ; Infill line start
G1 X111.80 Y110.00 E4.6000 ; Infill line end
G1 X112.20 Y107.50 E4.7000 ; Infill line start
G1 X112.20 Y110.00 E4.8000 ; Infill line end
G1 X112.60 Y107.50 E4.9000 ; Infill line start
G1 X112.60 Y110.00 E5.0000 ; Infill line end
G1 X113.00 Y107.50 E5.1000 ; Infill line start
G1 X113.00 Y110.00 E5.2000 ; Infill line end
G1 X113.40 Y107.50 E5.3000 ; Infill line start
G1 X113.40 Y110.00 E5.4000 ; Infill line end
G1 X113.80 Y107.50 E5.5000 ; Infill line start
G1 X113.80 Y110.00 E5.6000 ; Infill line end
G1 X114.20 Y107.50 E5.7000 ; Infill line start
G1 X114.20 Y110.00 E5.8000 ; Infill line end
G1 X114.60 Y107.50 E5.9000 ; Infill line start
G1 X114.60 Y110.00 E6.0000 ; Infill line end
; Layer 18
G1 Z3.60 F300 ; Move to layer height
; Flange 1 (bottom)
G92 E0
G1 X105.00 Y90.00 F1500 ; Move to start of rectangle
G1 X115.00 Y90.00 E0.4000 F1500 ; Draw rectangle side
G1 X115.00 Y92.50 E0.5000 F1500 ; Draw rectangle side
G1 X105.00 Y92.50 E0.9000 F1500 ; Draw rectangle side
G1 X105.00 Y90.00 E1.0000 F1500 ; Draw rectangle side
G1 X105.00 Y90.00 E1.1000 ; Infill line start
G1 X105.00 Y92.50 E1.2000 ; Infill line end
G1 X105.40 Y90.00 E1.3000 ; Infill line start
G1 X105.40 Y92.50 E1.4000 ; Infill line end
G1 X105.80 Y90.00 E1.5000 ; Infill line start
G1 X105.80 Y92.50 E1.6000 ; Infill line end
G1 X106.20 Y90.00 E1.7000 ; Infill line start
G1 X106.20 Y92.50 E1.8000 ; Infill line end
G1 X106.60 Y90.00 E1.9000 ; Infill line start
G1 X106.60 Y92.50 E2.0000 ; Infill line end
G1 X107.00 Y90.00 E2.1000 ; Infill line start
G1 X107.00 Y92.50 E2.2000 ; Infill line end
G1 X107.40 Y90.00 E2.3000 ; Infill line start
G1 X107.40 Y92.50 E2.4000 ; Infill line end
G1 X107.80 Y90.00 E2.5000 ; Infill line start
G1 X107.80 Y92.50 E2.6000 ; Infill line end
G1 X108.20 Y90.00 E2.7000 ; Infill line start
G1 X108.20 Y92.50 E2.8000 ; Infill line end
G1 X108.60 Y90.00 E2.9000 ; Infill line start
G1 X108.60 Y92.50 E3.0000 ; Infill line end
G1 X109.00 Y90.00 E3.1000 ; Infill line start
G1 X109.00 Y92.50 E3.2000 ; Infill line end
G1 X109.40 Y90.00 E3.3000 ; Infill line start
G1 X109.40 Y92.50 E3.4000 ; Infill line end
G1 X109.80 Y90.00 E3.5000 ; Infill line start
G1 X109.80 Y92.50 E3.6000 ; Infill line end
G1 X110.20 Y90.00 E3.7000 ; Infill line start
G1 X110.20 Y92.50 E3.8000 ; Infill line end
G1 X110.60 Y90.00 E3.9000 ; Infill line start
G1 X110.60 Y92.50 E4.0000 ; Infill line end
G1 X111.00 Y90.00 E4.1000 ; Infill line start
G1 X111.00 Y92.50 E4.2000 ; Infill line end
G1 X111.40 Y90.00 E4.3000 ; Infill line start
G1 X111.40 Y92.50 E4.4000 ; Infill line end
G1 X111.80 Y90.00 E4.5000 ; Infill line start
G1 X111.80 Y92.50 E4.6000 ; Infill line end
G1 X112.20 Y90.00 E4.7000 ; Infill line start
G1 X112.20 Y92.50 E4.8000 ; Infill line end
G1 X112.60 Y90.00 E4.9000 ; Infill line start
G1 X112.60 Y92.50 E5.0000 ; Infill line end
G1 X113.00 Y90.00 E5.1000 ; Infill line start
G1 X113.00 Y92.50 E5.2000 ; Infill line end
G1 X113.40 Y90.00 E5.3000 ; Infill line start
G1 X113.40 Y92.50 E5.4000 ; Infill line end
G1 X113.80 Y90.00 E5.5000 ; Infill line start
G1 X113.80 Y92.50 E5.6000 ; Infill line end
G1 X114.20 Y90.00 E5.7000 ; Infill line start
G1 X114.20 Y92.50 E5.8000 ; Infill line end
G1 X114.60 Y90.00 E5.9000 ; Infill line start
G1 X114.60 Y92.50 E6.0000 ; Infill line end
; Web (vertical section)
G92 E0
G1 X108.75 Y92.50 F1500 ; Move to start of rectangle
G1 X111.25 Y92.50 E0.1000 F1500 ; Draw rectangle side
G1 X111.25 Y107.50 E0.7000 F1500 ; Draw rectangle side
G1 X108.75 Y107.50 E0.8000 F1500 ; Draw rectangle side
G1 X108.75 Y92.50 E1.4000 F1500 ; Draw rectangle side
G1 X108.75 Y92.50 E2.0000 ; Infill line start
G1 X108.75 Y107.50 E2.6000 ; Infill line end
G1 X109.15 Y92.50 E3.2000 ; Infill line start
G1 X109.15 Y107.50 E3.8000 ; Infill line end
G1 X109.55 Y92.50 E4.4000 ; Infill line start
G1 X109.55 Y107.50 E5.0000 ; Infill line end
G1 X109.95 Y92.50 E5.6000 ; Infill line start
G1 X109.95 Y107.50 E6.2000 ; Infill line end
G1 X110.35 Y92.50 E6.8000 ; Infill line start
G1 X110.35 Y107.50 E7.4000 ; Infill line end
G1 X110.75 Y92.50 E8.0000 ; Infill line start
G1 X110.75 Y107.50 E8.6000 ; Infill line end
; Flange 2 (top)
G92 E0
G1 X105.00 Y107.50 F1500 ; Move to start of rectangle
G1 X115.00 Y107.50 E0.4000 F1500 ; Draw rectangle side
G1 X115.00 Y110.00 E0.5000 F1500 ; Draw rectangle side
G1 X105.00 Y110.00 E0.9000 F1500 ; Draw rectangle side
G1 X105.00 Y107.50 E1.0000 F1500 ; Draw rectangle side
G1 X105.00 Y107.50 E1.1000 ; Infill line start
G1 X105.00 Y110.00 E1.2000 ; Infill line end
G1 X105.40 Y107.50 E1.3000 ; Infill line start
G1 X105.40 Y110.00 E1.4000 ; Infill line end
G1 X105.80 Y107.50 E1.5000 ; Infill line start
G1 X105.80 Y110.00 E1.6000 ; Infill line end
G1 X106.20 Y107.50 E1.7000 ; Infill line start
G1 X106.20 Y110.00 E1.8000 ; Infill line end
G1 X106.60 Y107.50 E1.9000 ; Infill line start
G1 X106.60 Y110.00 E2.0000 ; Infill line end
G1 X107.00 Y107.50 E2.1000 ; Infill line start
G1 X107.00 Y110.00 E2.2000 ; Infill line end
G1 X107.40 Y107.50 E2.3000 ; Infill line start
G1 X107.40 Y110.00 E2.4000 ; Infill line end
G1 X107.80 Y107.50 E2.5000 ; Infill line start
G1 X107.80 Y110.00 E2.6000 ; Infill line end
G1 X108.20 Y107.50 E2.7000 ; Infill line start
G1 X108.20 Y110.00 E2.8000 ; Infill line end
G1 X108.60 Y107.50 E2.9000 ; Infill line start
G1 X108.60 Y110.00 E3.0000 ; Infill line end
G1 X109.00 Y107.50 E3.1000 ; Infill line start
G1 X109.00 Y110.00 E3.2000 ; Infill line end
G1 X109.40 Y107.50 E3.3000 ; Infill line start
G1 X109.40 Y110.00 E3.4000 ; Infill line end
G1 X109.80 Y107.50 E3.5000 ; Infill line start
G1 X109.80 Y110.00 E3.6000 ; Infill line end
G1 X110.20 Y107.50 E3.7000 ; Infill line start
G1 X110.20 Y110.00 E3.8000 ; Infill line end
G1 X110.60 Y107.50 E3.9000 ; Infill line start
G1 X110.60 Y110.00 E4.0000 ; Infill line end
G1 X111.00 Y107.50 E4.1000 ; Infill line start
G1 X111.00 Y110.00 E4.2000 ; Infill line end
G1 X111.40 Y107.50 E4.3000 ; Infill line start
G1 X111.40 Y110.00 E4.4000 ; Infill line end
G1 X111.80 Y107.50 E4.5000 ; Infill line start
G1 X111.80 Y110.00 E4.6000 ; Infill line end
G1 X112.20 Y107.50 E4.7000 ; Infill line start
G1 X112.20 Y110.00 E4.8000 ; Infill line end
G1 X112.60 Y107.50 E4.9000 ; Infill line start
G1 X112.60 Y110.00 E5.0000 ; Infill line end
G1 X113.00 Y107.50 E5.1000 ; Infill line start
G1 X113.00 Y110.00 E5.2000 ; Infill line end
G1 X113.40 Y107.50 E5.3000 ; Infill line start
G1 X113.40 Y110.00 E5.4000 ; Infill line end
G1 X113.80 Y107.50 E5.5000 ; Infill line start
G1 X113.80 Y110.00 E5.6000 ; Infill line end
G1 X114.20 Y107.50 E5.7000 ; Infill line start
G1 X114.20 Y110.00 E5.8000 ; Infill line end
G1 X114.60 Y107.50 E5.9000 ; Infill line start
G1 X114.60 Y110.00 E6.0000 ; Infill line end
; Layer 19
G1 Z3.80 F300 ; Move to layer height
; Flange 1 (bottom)
G92 E0
G1 X105.00 Y90.00 F1500 ; Move to start of rectangle
G1 X115.00 Y90.00 E0.4000 F1500 ; Draw rectangle side
G1 X115.00 Y92.50 E0.5000 F1500 ; Draw rectangle side
G1 X105.00 Y92.50 E0.9000 F1500 ; Draw rectangle side
G1 X105.00 Y90.00 E1.0000 F1500 ; Draw rectangle side
G1 X105.00 Y90.00 E1.1000 ; Infill line start
G1 X105.00 Y92.50 E1.2000 ; Infill line end
G1 X105.40 Y90.00 E1.3000 ; Infill line start
G1 X105.40 Y92.50 E1.4000 ; Infill line end
G1 X105.80 Y90.00 E1.5000 ; Infill line start
G1 X105.80 Y92.50 E1.6000 ; Infill line end
G1 X106.20 Y90.00 E1.7000 ; Infill line start
G1 X106.20 Y92.50 E1.8000 ; Infill line end
G1 X106.60 Y90.00 E1.9000 ; Infill line start
G1 X106.60 Y92.50 E2.0000 ; Infill line end
G1 X107.00 Y90.00 E2.1000 ; Infill line start
G1 X107.00 Y92.50 E2.2000 ; Infill line end
G1 X107.40 Y90.00 E2.3000 ; Infill line start
G1 X107.40 Y92.50 E2.4000 ; Infill line end
G1 X107.80 Y90.00 E2.5000 ; Infill line start
G1 X107.80 Y92.50 E2.6000 ; Infill line end
G1 X108.20 Y90.00 E2.7000 ; Infill line start
G1 X108.20 Y92.50 E2.8000 ; Infill line end
G1 X108.60 Y90.00 E2.9000 ; Infill line start
G1 X108.60 Y92.50 E3.0000 ; Infill line end
G1 X109.00 Y90.00 E3.1000 ; Infill line start
G1 X109.00 Y92.50 E3.2000 ; Infill line end
G1 X109.40 Y90.00 E3.3000 ; Infill line start
G1 X109.40 Y92.50 E3.4000 ; Infill line end
G1 X109.80 Y90.00 E3.5000 ; Infill line start
G1 X109.80 Y92.50 E3.6000 ; Infill line end
G1 X110.20 Y90.00 E3.7000 ; Infill line start
G1 X110.20 Y92.50 E3.8000 ; Infill line end
G1 X110.60 Y90.00 E3.9000 ; Infill line start
G1 X110.60 Y92.50 E4.0000 ; Infill line end
G1 X111.00 Y90.00 E4.1000 ; Infill line start
G1 X111.00 Y92.50 E4.2000 ; Infill line end
G1 X111.40 Y90.00 E4.3000 ; Infill line start
G1 X111.40 Y92.50 E4.4000 ; Infill line end
G1 X111.80 Y90.00 E4.5000 ; Infill line start
G1 X111.80 Y92.50 E4.6000 ; Infill line end
G1 X112.20 Y90.00 E4.7000 ; Infill line start
G1 X112.20 Y92.50 E4.8000 ; Infill line end
G1 X112.60 Y90.00 E4.9000 ; Infill line start
G1 X112.60 Y92.50 E5.0000 ; Infill line end
G1 X113.00 Y90.00 E5.1000 ; Infill line start
G1 X113.00 Y92.50 E5.2000 ; Infill line end
G1 X113.40 Y90.00 E5.3000 ; Infill line start
G1 X113.40 Y92.50 E5.4000 ; Infill line end
G1 X113.80 Y90.00 E5.5000 ; Infill line start
G1 X113.80 Y92.50 E5.6000 ; Infill line end
G1 X114.20 Y90.00 E5.7000 ; Infill line start
G1 X114.20 Y92.50 E5.8000 ; Infill line end
G1 X114.60 Y90.00 E5.9000 ; Infill line start
G1 X114.60 Y92.50 E6.0000 ; Infill line end
; Web (vertical section)
G92 E0
G1 X108.75 Y92.50 F1500 ; Move to start of rectangle
G1 X111.25 Y92.50 E0.1000 F1500 ; Draw rectangle side
G1 X111.25 Y107.50 E0.7000 F1500 ; Draw rectangle side
G1 X108.75 Y107.50 E0.8000 F1500 ; Draw rectangle side
G1 X108.75 Y92.50 E1.4000 F1500 ; Draw rectangle side
G1 X108.75 Y92.50 E2.0000 ; Infill line start
G1 X108.75 Y107.50 E2.6000 ; Infill line end
G1 X109.15 Y92.50 E3.2000 ; Infill line start
G1 X109.15 Y107.50 E3.8000 ; Infill line end
G1 X109.55 Y92.50 E4.4000 ; Infill line start
G1 X109.55 Y107.50 E5.0000 ; Infill line end
G1 X109.95 Y92.50 E5.6000 ; Infill line start
G1 X109.95 Y107.50 E6.2000 ; Infill line end
G1 X110.35 Y92.50 E6.8000 ; Infill line start
G1 X110.35 Y107.50 E7.4000 ; Infill line end
G1 X110.75 Y92.50 E8.0000 ; Infill line start
G1 X110.75 Y107.50 E8.6000 ; Infill line end
; Flange 2 (top)
G92 E0
G1 X105.00 Y107.50 F1500 ; Move to start of rectangle
G1 X115.00 Y107.50 E0.4000 F1500 ; Draw rectangle side
G1 X115.00 Y110.00 E0.5000 F1500 ; Draw rectangle side
G1 X105.00 Y110.00 E0.9000 F1500 ; Draw rectangle side
G1 X105.00 Y107.50 E1.0000 F1500 ; Draw rectangle side
G1 X105.00 Y107.50 E1.1000 ; Infill line start
G1 X105.00 Y110.00 E1.2000 ; Infill line end
G1 X105.40 Y107.50 E1.3000 ; Infill line start
G1 X105.40 Y110.00 E1.4000 ; Infill line end
G1 X105.80 Y107.50 E1.5000 ; Infill line start
G1 X105.80 Y110.00 E1.6000 ; Infill line end
G1 X106.20 Y107.50 E1.7000 ; Infill line start
G1 X106.20 Y110.00 E1.8000 ; Infill line end
G1 X106.60 Y107.50 E1.9000 ; Infill line start
G1 X106.60 Y110.00 E2.0000 ; Infill line end
G1 X107.00 Y107.50 E2.1000 ; Infill line start
G1 X107.00 Y110.00 E2.2000 ; Infill line end
G1 X107.40 Y107.50 E2.3000 ; Infill line start
G1 X107.40 Y110.00 E2.4000 ; Infill line end
G1 X107.80 Y107.50 E2.5000 ; Infill line start
G1 X107.80 Y110.00 E2.6000 ; Infill line end
G1 X108.20 Y107.50 E2.7000 ; Infill line start
G1 X108.20 Y110.00 E2.8000 ; Infill line end
G1 X108.60 Y107.50 E2.9000 ; Infill line start
G1 X108.60 Y110.00 E3.0000 ; Infill line end
G1 X109.00 Y107.50 E3.1000 ; Infill line start
G1 X109.00 Y110.00 E3.2000 ; Infill line end
G1 X109.40 Y107.50 E3.3000 ; Infill line start
G1 X109.40 Y110.00 E3.4000 ; Infill line end
G1 X109.80 Y107.50 E3.5000 ; Infill line start
G1 X109.80 Y110.00 E3.6000 ; Infill line end
G1 X110.20 Y107.50 E3.7000 ; Infill line start
G1 X110.20 Y110.00 E3.8000 ; Infill line end
G1 X110.60 Y107.50 E3.9000 ; Infill line start
G1 X110.60 Y110.00 E4.0000 ; Infill line end
G1 X111.00 Y107.50 E4.1000 ; Infill line start
G1 X111.00 Y110.00 E4.2000 ; Infill line end
G1 X111.40 Y107.50 E4.3000 ; Infill line start
G1 X111.40 Y110.00 E4.4000 ; Infill line end
G1 X111.80 Y107.50 E4.5000 ; Infill line start
G1 X111.80 Y110.00 E4.6000 ; Infill line end
G1 X112.20 Y107.50 E4.7000 ; Infill line start
G1 X112.20 Y110.00 E4.8000 ; Infill line end
G1 X112.60 Y107.50 E4.9000 ; Infill line start
G1 X112.60 Y110.00 E5.0000 ; Infill line end
G1 X113.00 Y107.50 E5.1000 ; Infill line start
G1 X113.00 Y110.00 E5.2000 ; Infill line end
G1 X113.40 Y107.50 E5.3000 ; Infill line start
G1 X113.40 Y110.00 E5.4000 ; Infill line end
G1 X113.80 Y107.50 E5.5000 ; Infill line start
G1 X113.80 Y110.00 E5.6000 ; Infill line end
G1 X114.20 Y107.50 E5.7000 ; Infill line start
G1 X114.20 Y110.00 E5.8000 ; Infill line end
G1 X114.60 Y107.50 E5.9000 ; Infill line start
G1 X114.60 Y110.00 E6.0000 ; Infill line end
; Layer 20
G1 Z4.00 F300 ; Move to layer height
; Flange 1 (bottom)
G92 E0
G1 X105.00 Y90.00 F1500 ; Move to start of rectangle
G1 X115.00 Y90.00 E0.4000 F1500 ; Draw rectangle side
G1 X115.00 Y92.50 E0.5000 F1500 ; Draw rectangle side
G1 X105.00 Y92.50 E0.9000 F1500 ; Draw rectangle side
G1 X105.00 Y90.00 E1.0000 F1500 ; Draw rectangle side
G1 X105.00 Y90.00 E1.1000 ; Infill line start
G1 X105.00 Y92.50 E1.2000 ; Infill line end
G1 X105.40 Y90.00 E1.3000 ; Infill line start
G1 X105.40 Y92.50 E1.4000 ; Infill line end
G1 X105.80 Y90.00 E1.5000 ; Infill line start
G1 X105.80 Y92.50 E1.6000 ; Infill line end
G1 X106.20 Y90.00 E1.7000 ; Infill line start
G1 X106.20 Y92.50 E1.8000 ; Infill line end
G1 X106.60 Y90.00 E1.9000 ; Infill line start
G1 X106.60 Y92.50 E2.0000 ; Infill line end
G1 X107.00 Y90.00 E2.1000 ; Infill line start
G1 X107.00 Y92.50 E2.2000 ; Infill line end
G1 X107.40 Y90.00 E2.3000 ; Infill line start
G1 X107.40 Y92.50 E2.4000 ; Infill line end
G1 X107.80 Y90.00 E2.5000 ; Infill line start
G1 X107.80 Y92.50 E2.6000 ; Infill line end
G1 X108.20 Y90.00 E2.7000 ; Infill line start
G1 X108.20 Y92.50 E2.8000 ; Infill line end
G1 X108.60 Y90.00 E2.9000 ; Infill line start
G1 X108.60 Y92.50 E3.0000 ; Infill line end
G1 X109.00 Y90.00 E3.1000 ; Infill line start
G1 X109.00 Y92.50 E3.2000 ; Infill line end
G1 X109.40 Y90.00 E3.3000 ; Infill line start
G1 X109.40 Y92.50 E3.4000 ; Infill line end
G1 X109.80 Y90.00 E3.5000 ; Infill line start
G1 X109.80 Y92.50 E3.6000 ; Infill line end
G1 X110.20 Y90.00 E3.7000 ; Infill line start
G1 X110.20 Y92.50 E3.8000 ; Infill line end
G1 X110.60 Y90.00 E3.9000 ; Infill line start
G1 X110.60 Y92.50 E4.0000 ; Infill line end
G1 X111.00 Y90.00 E4.1000 ; Infill line start
G1 X111.00 Y92.50 E4.2000 ; Infill line end
G1 X111.40 Y90.00 E4.3000 ; Infill line start
G1 X111.40 Y92.50 E4.4000 ; Infill line end
G1 X111.80 Y90.00 E4.5000 ; Infill line start
G1 X111.80 Y92.50 E4.6000 ; Infill line end
G1 X112.20 Y90.00 E4.7000 ; Infill line start
G1 X112.20 Y92.50 E4.8000 ; Infill line end
G1 X112.60 Y90.00 E4.9000 ; Infill line start
G1 X112.60 Y92.50 E5.0000 ; Infill line end
G1 X113.00 Y90.00 E5.1000 ; Infill line start
G1 X113.00 Y92.50 E5.2000 ; Infill line end
G1 X113.40 Y90.00 E5.3000 ; Infill line start
G1 X113.40 Y92.50 E5.4000 ; Infill line end
G1 X113.80 Y90.00 E5.5000 ; Infill line start
G1 X113.80 Y92.50 E5.6000 ; Infill line end
G1 X114.20 Y90.00 E5.7000 ; Infill line start
G1 X114.20 Y92.50 E5.8000 ; Infill line end
G1 X114.60 Y90.00 E5.9000 ; Infill line start
G1 X114.60 Y92.50 E6.0000 ; Infill line end
; Web (vertical section)
G92 E0
G1 X108.75 Y92.50 F1500 ; Move to start of rectangle
G1 X111.25 Y92.50 E0.1000 F1500 ; Draw rectangle side
G1 X111.25 Y107.50 E0.7000 F1500 ; Draw rectangle side
G1 X108.75 Y107.50 E0.8000 F1500 ; Draw rectangle side
G1 X108.75 Y92.50 E1.4000 F1500 ; Draw rectangle side
G1 X108.75 Y92.50 E2.0000 ; Infill line start
G1 X108.75 Y107.50 E2.6000 ; Infill line end
G1 X109.15 Y92.50 E3.2000 ; Infill line start
G1 X109.15 Y107.50 E3.8000 ; Infill line end
G1 X109.55 Y92.50 E4.4000 ; Infill line start
G1 X109.55 Y107.50 E5.0000 ; Infill line end
G1 X109.95 Y92.50 E5.6000 ; Infill line start
G1 X109.95 Y107.50 E6.2000 ; Infill line end
G1 X110.35 Y92.50 E6.8000 ; Infill line start
G1 X110.35 Y107.50 E7.4000 ; Infill line end
G1 X110.75 Y92.50 E8.0000 ; Infill line start
G1 X110.75 Y107.50 E8.6000 ; Infill line end
; Flange 2 (top)
G92 E0
G1 X105.00 Y107.50 F1500 ; Move to start of rectangle
G1 X115.00 Y107.50 E0.4000 F1500 ; Draw rectangle side
G1 X115.00 Y110.00 E0.5000 F1500 ; Draw rectangle side
G1 X105.00 Y110.00 E0.9000 F1500 ; Draw rectangle side
G1 X105.00 Y107.50 E1.0000 F1500 ; Draw rectangle side
G1 X105.00 Y107.50 E1.1000 ; Infill line start
G1 X105.00 Y110.00 E1.2000 ; Infill line end
G1 X105.40 Y107.50 E1.3000 ; Infill line start
G1 X105.40 Y110.00 E1.4000 ; Infill line end
G1 X105.80 Y107.50 E1.5000 ; Infill line start
G1 X105.80 Y110.00 E1.6000 ; Infill line end
G1 X106.20 Y107.50 E1.7000 ; Infill line start
G1 X106.20 Y110.00 E1.8000 ; Infill line end
G1 X106.60 Y107.50 E1.9000 ; Infill line start
G1 X106.60 Y110.00 E2.0000 ; Infill line end
G1 X107.00 Y107.50 E2.1000 ; Infill line start
G1 X107.00 Y110.00 E2.2000 ; Infill line end
G1 X107.40 Y107.50 E2.3000 ; Infill line start
G1 X107.40 Y110.00 E2.4000 ; Infill line end
G1 X107.80 Y107.50 E2.5000 ; Infill line start
G1 X107.80 Y110.00 E2.6000 ; Infill line end
G1 X108.20 Y107.50 E2.7000 ; Infill line start
G1 X108.20 Y110.00 E2.8000 ; Infill line end
G1 X108.60 Y107.50 E2.9000 ; Infill line start
G1 X108.60 Y110.00 E3.0000 ; Infill line end
G1 X109.00 Y107.50 E3.1000 ; Infill line start
G1 X109.00 Y110.00 E3.2000 ; Infill line end
G1 X109.40 Y107.50 E3.3000 ; Infill line start
G1 X109.40 Y110.00 E3.4000 ; Infill line end
G1 X109.80 Y107.50 E3.5000 ; Infill line start
G1 X109.80 Y110.00 E3.6000 ; Infill line end
G1 X110.20 Y107.50 E3.7000 ; Infill line start
G1 X110.20 Y110.00 E3.8000 ; Infill line end
G1 X110.60 Y107.50 E3.9000 ; Infill line start
G1 X110.60 Y110.00 E4.0000 ; Infill line end
G1 X111.00 Y107.50 E4.1000 ; Infill line start
G1 X111.00 Y110.00 E4.2000 ; Infill line end
G1 X111.40 Y107.50 E4.3000 ; Infill line start
G1 X111.40 Y110.00 E4.4000 ; Infill line end
G1 X111.80 Y107.50 E4.5000 ; Infill line start
G1 X111.80 Y110.00 E4.6000 ; Infill line end
G1 X112.20 Y107.50 E4.7000 ; Infill line start
G1 X112.20 Y110.00 E4.8000 ; Infill line end
G1 X112.60 Y107.50 E4.9000 ; Infill line start
G1 X112.60 Y110.00 E5.0000 ; Infill line end
G1 X113.00 Y107.50 E5.1000 ; Infill line start
G1 X113.00 Y110.00 E5.2000 ; Infill line end
G1 X113.40 Y107.50 E5.3000 ; Infill line start
G1 X113.40 Y110.00 E5.4000 ; Infill line end
G1 X113.80 Y107.50 E5.5000 ; Infill line start
G1 X113.80 Y110.00 E5.6000 ; Infill line end
G1 X114.20 Y107.50 E5.7000 ; Infill line start
G1 X114.20 Y110.00 E5.8000 ; Infill line end
G1 X114.60 Y107.50 E5.9000 ; Infill line start
G1 X114.60 Y110.00 E6.0000 ; Infill line end
; Layer 21
G1 Z4.20 F300 ; Move to layer height
; Flange 1 (bottom)
G92 E0
G1 X105.00 Y90.00 F1500 ; Move to start of rectangle
G1 X115.00 Y90.00 E0.4000 F1500 ; Draw rectangle side
G1 X115.00 Y92.50 E0.5000 F1500 ; Draw rectangle side
G1 X105.00 Y92.50 E0.9000 F1500 ; Draw rectangle side
G1 X105.00 Y90.00 E1.0000 F1500 ; Draw rectangle side
G1 X105.00 Y90.00 E1.1000 ; Infill line start
G1 X105.00 Y92.50 E1.2000 ; Infill line end
G1 X105.40 Y90.00 E1.3000 ; Infill line start
G1 X105.40 Y92.50 E1.4000 ; Infill line end
G1 X105.80 Y90.00 E1.5000 ; Infill line start
G1 X105.80 Y92.50 E1.6000 ; Infill line end
G1 X106.20 Y90.00 E1.7000 ; Infill line start
G1 X106.20 Y92.50 E1.8000 ; Infill line end
G1 X106.60 Y90.00 E1.9000 ; Infill line start
G1 X106.60 Y92.50 E2.0000 ; Infill line end
G1 X107.00 Y90.00 E2.1000 ; Infill line start
G1 X107.00 Y92.50 E2.2000 ; Infill line end
G1 X107.40 Y90.00 E2.3000 ; Infill line start
G1 X107.40 Y92.50 E2.4000 ; Infill line end
G1 X107.80 Y90.00 E2.5000 ; Infill line start
G1 X107.80 Y92.50 E2.6000 ; Infill line end
G1 X108.20 Y90.00 E2.7000 ; Infill line start
G1 X108.20 Y92.50 E2.8000 ; Infill line end
G1 X108.60 Y90.00 E2.9000 ; Infill line start
G1 X108.60 Y92.50 E3.0000 ; Infill line end
G1 X109.00 Y90.00 E3.1000 ; Infill line start
G1 X109.00 Y92.50 E3.2000 ; Infill line end
G1 X109.40 Y90.00 E3.3000 ; Infill line start
G1 X109.40 Y92.50 E3.4000 ; Infill line end
G1 X109.80 Y90.00 E3.5000 ; Infill line start
G1 X109.80 Y92.50 E3.6000 ; Infill line end
G1 X110.20 Y90.00 E3.7000 ; Infill line start
G1 X110.20 Y92.50 E3.8000 ; Infill line end
G1 X110.60 Y90.00 E3.9000 ; Infill line start
G1 X110.60 Y92.50 E4.0000 ; Infill line end
G1 X111.00 Y90.00 E4.1000 ; Infill line start
G1 X111.00 Y92.50 E4.2000 ; Infill line end
G1 X111.40 Y90.00 E4.3000 ; Infill line start
G1 X111.40 Y92.50 E4.4000 ; Infill line end
G1 X111.80 Y90.00 E4.5000 ; Infill line start
G1 X111.80 Y92.50 E4.6000 ; Infill line end
G1 X112.20 Y90.00 E4.7000 ; Infill line start
G1 X112.20 Y92.50 E4.8000 ; Infill line end
G1 X112.60 Y90.00 E4.9000 ; Infill line start
G1 X112.60 Y92.50 E5.0000 ; Infill line end
G1 X113.00 Y90.00 E5.1000 ; Infill line start
G1 X113.00 Y92.50 E5.2000 ; Infill line end
G1 X113.40 Y90.00 E5.3000 ; Infill line start
G1 X113.40 Y92.50 E5.4000 ; Infill line end
G1 X113.80 Y90.00 E5.5000 ; Infill line start
G1 X113.80 Y92.50 E5.6000 ; Infill line end
G1 X114.20 Y90.00 E5.7000 ; Infill line start
G1 X114.20 Y92.50 E5.8000 ; Infill line end
G1 X114.60 Y90.00 E5.9000 ; Infill line start
G1 X114.60 Y92.50 E6.0000 ; Infill line end
; Web (vertical section)
G92 E0
G1 X108.75 Y92.50 F1500 ; Move to start of rectangle
G1 X111.25 Y92.50 E0.1000 F1500 ; Draw rectangle side
G1 X111.25 Y107.50 E0.7000 F1500 ; Draw rectangle side
G1 X108.75 Y107.50 E0.8000 F1500 ; Draw rectangle side
G1 X108.75 Y92.50 E1.4000 F1500 ; Draw rectangle side
G1 X108.75 Y92.50 E2.0000 ; Infill line start
G1 X108.75 Y107.50 E2.6000 ; Infill line end
G1 X109.15 Y92.50 E3.2000 ; Infill line start
G1 X109.15 Y107.50 E3.8000 ; Infill line end
G1 X109.55 Y92.50 E4.4000 ; Infill line start
G1 X109.55 Y107.50 E5.0000 ; Infill line end
G1 X109.95 Y92.50 E5.6000 ; Infill line start
G1 X109.95 Y107.50 E6.2000 ; Infill line end
G1 X110.35 Y92.50 E6.8000 ; Infill line start
G1 X110.35 Y107.50 E7.4000 ; Infill line end
G1 X110.75 Y92.50 E8.0000 ; Infill line start
G1 X110.75 Y107.50 E8.6000 ; Infill line end
; Flange 2 (top)
G92 E0
G1 X105.00 Y107.50 F1500 ; Move to start of rectangle
G1 X115.00 Y107.50 E0.4000 F1500 ; Draw rectangle side
G1 X115.00 Y110.00 E0.5000 F1500 ; Draw rectangle side
G1 X105.00 Y110.00 E0.9000 F1500 ; Draw rectangle side
G1 X105.00 Y107.50 E1.0000 F1500 ; Draw rectangle side
G1 X105.00 Y107.50 E1.1000 ; Infill line start
G1 X105.00 Y110.00 E1.2000 ; Infill line end
G1 X105.40 Y107.50 E1.3000 ; Infill line start
G1 X105.40 Y110.00 E1.4000 ; Infill line end
G1 X105.80 Y107.50 E1.5000 ; Infill line start
G1 X105.80 Y110.00 E1.6000 ; Infill line end
G1 X106.20 Y107.50 E1.7000 ; Infill line start
G1 X106.20 Y110.00 E1.8000 ; Infill line end
G1 X106.60 Y107.50 E1.9000 ; Infill line start
G1 X106.60 Y110.00 E2.0000 ; Infill line end
G1 X107.00 Y107.50 E2.1000 ; Infill line start
G1 X107.00 Y110.00 E2.2000 ; Infill line end
G1 X107.40 Y107.50 E2.3000 ; Infill line start
G1 X107.40 Y110.00 E2.4000 ; Infill line end
G1 X107.80 Y107.50 E2.5000 ; Infill line start
G1 X107.80 Y110.00 E2.6000 ; Infill line end
G1 X108.20 Y107.50 E2.7000 ; Infill line start
G1 X108.20 Y110.00 E2.8000 ; Infill line end
G1 X108.60 Y107.50 E2.9000 ; Infill line start
G1 X108.60 Y110.00 E3.0000 ; Infill line end
G1 X109.00 Y107.50 E3.1000 ; Infill line start
G1 X109.00 Y110.00 E3.2000 ; Infill line end
G1 X109.40 Y107.50 E3.3000 ; Infill line start
G1 X109.40 Y110.00 E3.4000 ; Infill line end
G1 X109.80 Y107.50 E3.5000 ; Infill line start
G1 X109.80 Y110.00 E3.6000 ; Infill line end
G1 X110.20 Y107.50 E3.7000 ; Infill line start
G1 X110.20 Y110.00 E3.8000 ; Infill line end
G1 X110.60 Y107.50 E3.9000 ; Infill line start
G1 X110.60 Y110.00 E4.0000 ; Infill line end
G1 X111.00 Y107.50 E4.1000 ; Infill line start
G1 X111.00 Y110.00 E4.2000 ; Infill line end
G1 X111.40 Y107.50 E4.3000 ; Infill line start
G1 X111.40 Y110.00 E4.4000 ; Infill line end
G1 X111.80 Y107.50 E4.5000 ; Infill line start
G1 X111.80 Y110.00 E4.6000 ; Infill line end
G1 X112.20 Y107.50 E4.7000 ; Infill line start
G1 X112.20 Y110.00 E4.8000 ; Infill line end
G1 X112.60 Y107.50 E4.9000 ; Infill line start
G1 X112.60 Y110.00 E5.0000 ; Infill line end
G1 X113.00 Y107.50 E5.1000 ; Infill line start
G1 X113.00 Y110.00 E5.2000 ; Infill line end
G1 X113.40 Y107.50 E5.3000 ; Infill line start
G1 X113.40 Y110.00 E5.4000 ; Infill line end
G1 X113.80 Y107.50 E5.5000 ; Infill line start
G1 X113.80 Y110.00 E5.6000 ; Infill line end
G1 X114.20 Y107.50 E5.7000 ; Infill line start
G1 X114.20 Y110.00 E5.8000 ; Infill line end
G1 X114.60 Y107.50 E5.9000 ; Infill line start
G1 X114.60 Y110.00 E6.0000 ; Infill line end
; Layer 22
G1 Z4.40 F300 ; Move to layer height
; Flange 1 (bottom)
G92 E0
G1 X105.00 Y90.00 F1500 ; Move to start of rectangle
G1 X115.00 Y90.00 E0.4000 F1500 ; Draw rectangle side
G1 X115.00 Y92.50 E0.5000 F1500 ; Draw rectangle side
G1 X105.00 Y92.50 E0.9000 F1500 ; Draw rectangle side
G1 X105.00 Y90.00 E1.0000 F1500 ; Draw rectangle side
G1 X105.00 Y90.00 E1.1000 ; Infill line start
G1 X105.00 Y92.50 E1.2000 ; Infill line end
G1 X105.40 Y90.00 E1.3000 ; Infill line start
G1 X105.40 Y92.50 E1.4000 ; Infill line end
G1 X105.80 Y90.00 E1.5000 ; Infill line start
G1 X105.80 Y92.50 E1.6000 ; Infill line end
G1 X106.20 Y90.00 E1.7000 ; Infill line start
G1 X106.20 Y92.50 E1.8000 ; Infill line end
G1 X106.60 Y90.00 E1.9000 ; Infill line start
G1 X106.60 Y92.50 E2.0000 ; Infill line end
G1 X107.00 Y90.00 E2.1000 ; Infill line start
G1 X107.00 Y92.50 E2.2000 ; Infill line end
G1 X107.40 Y90.00 E2.3000 ; Infill line start
G1 X107.40 Y92.50 E2.4000 ; Infill line end
G1 X107.80 Y90.00 E2.5000 ; Infill line start
G1 X107.80 Y92.50 E2.6000 ; Infill line end
G1 X108.20 Y90.00 E2.7000 ; Infill line start
G1 X108.20 Y92.50 E2.8000 ; Infill line end
G1 X108.60 Y90.00 E2.9000 ; Infill line start
G1 X108.60 Y92.50 E3.0000 ; Infill line end
G1 X109.00 Y90.00 E3.1000 ; Infill line start
G1 X109.00 Y92.50 E3.2000 ; Infill line end
G1 X109.40 Y90.00 E3.3000 ; Infill line start
G1 X109.40 Y92.50 E3.4000 ; Infill line end
G1 X109.80 Y90.00 E3.5000 ; Infill line start
G1 X109.80 Y92.50 E3.6000 ; Infill line end
G1 X110.20 Y90.00 E3.7000 ; Infill line start
G1 X110.20 Y92.50 E3.8000 ; Infill line end
G1 X110.60 Y90.00 E3.9000 ; Infill line start
G1 X110.60 Y92.50 E4.0000 ; Infill line end
G1 X111.00 Y90.00 E4.1000 ; Infill line start
G1 X111.00 Y92.50 E4.2000 ; Infill line end
G1 X111.40 Y90.00 E4.3000 ; Infill line start
G1 X111.40 Y92.50 E4.4000 ; Infill line end
G1 X111.80 Y90.00 E4.5000 ; Infill line start
G1 X111.80 Y92.50 E4.6000 ; Infill line end
G1 X112.20 Y90.00 E4.7000 ; Infill line start
G1 X112.20 Y92.50 E4.8000 ; Infill line end
G1 X112.60 Y90.00 E4.9000 ; Infill line start
G1 X112.60 Y92.50 E5.0000 ; Infill line end
G1 X113.00 Y90.00 E5.1000 ; Infill line start
G1 X113.00 Y92.50 E5.2000 ; Infill line end
G1 X113.40 Y90.00 E5.3000 ; Infill line start
G1 X113.40 Y92.50 E5.4000 ; Infill line end
G1 X113.80 Y90.00 E5.5000 ; Infill line start
G1 X113.80 Y92.50 E5.6000 ; Infill line end
G1 X114.20 Y90.00 E5.7000 ; Infill line start
G1 X114.20 Y92.50 E5.8000 ; Infill line end
G1 X114.60 Y90.00 E5.9000 ; Infill line start
G1 X114.60 Y92.50 E6.0000 ; Infill line end
; Web (vertical section)
G92 E0
G1 X108.75 Y92.50 F1500 ; Move to start of rectangle
G1 X111.25 Y92.50 E0.1000 F1500 ; Draw rectangle side
G1 X111.25 Y107.50 E0.7000 F1500 ; Draw rectangle side
G1 X108.75 Y107.50 E0.8000 F1500 ; Draw rectangle side
G1 X108.75 Y92.50 E1.4000 F1500 ; Draw rectangle side
G1 X108.75 Y92.50 E2.0000 ; Infill line start
G1 X108.75 Y107.50 E2.6000 ; Infill line end
G1 X109.15 Y92.50 E3.2000 ; Infill line start
G1 X109.15 Y107.50 E3.8000 ; Infill line end
G1 X109.55 Y92.50 E4.4000 ; Infill line start
G1 X109.55 Y107.50 E5.0000 ; Infill line end
G1 X109.95 Y92.50 E5.6000 ; Infill line start
G1 X109.95 Y107.50 E6.2000 ; Infill line end
G1 X110.35 Y92.50 E6.8000 ; Infill line start
G1 X110.35 Y107.50 E7.4000 ; Infill line end
G1 X110.75 Y92.50 E8.0000 ; Infill line start
G1 X110.75 Y107.50 E8.6000 ; Infill line end
; Flange 2 (top)
G92 E0
G1 X105.00 Y107.50 F1500 ; Move to start of rectangle
G1 X115.00 Y107.50 E0.4000 F1500 ; Draw rectangle side
G1 X115.00 Y110.00 E0.5000 F1500 ; Draw rectangle side
G1 X105.00 Y110.00 E0.9000 F1500 ; Draw rectangle side
G1 X105.00 Y107.50 E1.0000 F1500 ; Draw rectangle side
G1 X105.00 Y107.50 E1.1000 ; Infill line start
G1 X105.00 Y110.00 E1.2000 ; Infill line end
G1 X105.40 Y107.50 E1.3000 ; Infill line start
G1 X105.40 Y110.00 E1.4000 ; Infill line end
G1 X105.80 Y107.50 E1.5000 ; Infill line start
G1 X105.80 Y110.00 E1.6000 ; Infill line end
G1 X106.20 Y107.50 E1.7000 ; Infill line start
G1 X106.20 Y110.00 E1.8000 ; Infill line end
G1 X106.60 Y107.50 E1.9000 ; Infill line start
G1 X106.60 Y110.00 E2.0000 ; Infill line end
G1 X107.00 Y107.50 E2.1000 ; Infill line start
G1 X107.00 Y110.00 E2.2000 ; Infill line end
G1 X107.40 Y107.50 E2.3000 ; Infill line start
G1 X107.40 Y110.00 E2.4000 ; Infill line end
G1 X107.80 Y107.50 E2.5000 ; Infill line start
G1 X107.80 Y110.00 E2.6000 ; Infill line end
G1 X108.20 Y107.50 E2.7000 ; Infill line start
G1 X108.20 Y110.00 E2.8000 ; Infill line end
G1 X108.60 Y107.50 E2.9000 ; Infill line start
G1 X108.60 Y110.00 E3.0000 ; Infill line end
G1 X109.00 Y107.50 E3.1000 ; Infill line start
G1 X109.00 Y110.00 E3.2000 ; Infill line end
G1 X109.40 Y107.50 E3.3000 ; Infill line start
G1 X109.40 Y110.00 E3.4000 ; Infill line end
G1 X109.80 Y107.50 E3.5000 ; Infill line start
G1 X109.80 Y110.00 E3.6000 ; Infill line end
G1 X110.20 Y107.50 E3.7000 ; Infill line start
G1 X110.20 Y110.00 E3.8000 ; Infill line end
G1 X110.60 Y107.50 E3.9000 ; Infill line start
G1 X110.60 Y110.00 E4.0000 ; Infill line end
G1 X111.00 Y107.50 E4.1000 ; Infill line start
G1 X111.00 Y110.00 E4.2000 ; Infill line end
G1 X111.40 Y107.50 E4.3000 ; Infill line start
G1 X111.40 Y110.00 E4.4000 ; Infill line end
G1 X111.80 Y107.50 E4.5000 ; Infill line start
G1 X111.80 Y110.00 E4.6000 ; Infill line end
G1 X112.20 Y107.50 E4.7000 ; Infill line start
G1 X112.20 Y110.00 E4.8000 ; Infill line end
G1 X112.60 Y107.50 E4.9000 ; Infill line start
G1 X112.60 Y110.00 E5.0000 ; Infill line end
G1 X113.00 Y107.50 E5.1000 ; Infill line start
G1 X113.00 Y110.00 E5.2000 ; Infill line end
G1 X113.40 Y107.50 E5.3000 ; Infill line start
G1 X113.40 Y110.00 E5.4000 ; Infill line end
G1 X113.80 Y107.50 E5.5000 ; Infill line start
G1 X113.80 Y110.00 E5.6000 ; Infill line end
G1 X114.20 Y107.50 E5.7000 ; Infill line start
G1 X114.20 Y110.00 E5.8000 ; Infill line end
G1 X114.60 Y107.50 E5.9000 ; Infill line start
G1 X114.60 Y110.00 E6.0000 ; Infill line end
; Layer 23
G1 Z4.60 F300 ; Move to layer height
; Flange 1 (bottom)
G92 E0
G1 X105.00 Y90.00 F1500 ; Move to start of rectangle
G1 X115.00 Y90.00 E0.4000 F1500 ; Draw rectangle side
G1 X115.00 Y92.50 E0.5000 F1500 ; Draw rectangle side
G1 X105.00 Y92.50 E0.9000 F1500 ; Draw rectangle side
G1 X105.00 Y90.00 E1.0000 F1500 ; Draw rectangle side
G1 X105.00 Y90.00 E1.1000 ; Infill line start
G1 X105.00 Y92.50 E1.2000 ; Infill line end
G1 X105.40 Y90.00 E1.3000 ; Infill line start
G1 X105.40 Y92.50 E1.4000 ; Infill line end
G1 X105.80 Y90.00 E1.5000 ; Infill line start
G1 X105.80 Y92.50 E1.6000 ; Infill line end
G1 X106.20 Y90.00 E1.7000 ; Infill line start
G1 X106.20 Y92.50 E1.8000 ; Infill line end
G1 X106.60 Y90.00 E1.9000 ; Infill line start
G1 X106.60 Y92.50 E2.0000 ; Infill line end
G1 X107.00 Y90.00 E2.1000 ; Infill line start
G1 X107.00 Y92.50 E2.2000 ; Infill line end
G1 X107.40 Y90.00 E2.3000 ; Infill line start
G1 X107.40 Y92.50 E2.4000 ; Infill line end
G1 X107.80 Y90.00 E2.5000 ; Infill line start
G1 X107.80 Y92.50 E2.6000 ; Infill line end
G1 X108.20 Y90.00 E2.7000 ; Infill line start
G1 X108.20 Y92.50 E2.8000 ; Infill line end
G1 X108.60 Y90.00 E2.9000 ; Infill line start
G1 X108.60 Y92.50 E3.0000 ; Infill line end
G1 X109.00 Y90.00 E3.1000 ; Infill line start
G1 X109.00 Y92.50 E3.2000 ; Infill line end
G1 X109.40 Y90.00 E3.3000 ; Infill line start
G1 X109.40 Y92.50 E3.4000 ; Infill line end
G1 X109.80 Y90.00 E3.5000 ; Infill line start
G1 X109.80 Y92.50 E3.6000 ; Infill line end
G1 X110.20 Y90.00 E3.7000 ; Infill line start
G1 X110.20 Y92.50 E3.8000 ; Infill line end
G1 X110.60 Y90.00 E3.9000 ; Infill line start
G1 X110.60 Y92.50 E4.0000 ; Infill line end
G1 X111.00 Y90.00 E4.1000 ; Infill line start
G1 X111.00 Y92.50 E4.2000 ; Infill line end
G1 X111.40 Y90.00 E4.3000 ; Infill line start
G1 X111.40 Y92.50 E4.4000 ; Infill line end
G1 X111.80 Y90.00 E4.5000 ; Infill line start
G1 X111.80 Y92.50 E4.6000 ; Infill line end
G1 X112.20 Y90.00 E4.7000 ; Infill line start
G1 X112.20 Y92.50 E4.8000 ; Infill line end
G1 X112.60 Y90.00 E4.9000 ; Infill line start
G1 X112.60 Y92.50 E5.0000 ; Infill line end
G1 X113.00 Y90.00 E5.1000 ; Infill line start
G1 X113.00 Y92.50 E5.2000 ; Infill line end
G1 X113.40 Y90.00 E5.3000 ; Infill line start
G1 X113.40 Y92.50 E5.4000 ; Infill line end
G1 X113.80 Y90.00 E5.5000 ; Infill line start
G1 X113.80 Y92.50 E5.6000 ; Infill line end
G1 X114.20 Y90.00 E5.7000 ; Infill line start
G1 X114.20 Y92.50 E5.8000 ; Infill line end
G1 X114.60 Y90.00 E5.9000 ; Infill line start
G1 X114.60 Y92.50 E6.0000 ; Infill line end
; Web (vertical section)
G92 E0
G1 X108.75 Y92.50 F1500 ; Move to start of rectangle
G1 X111.25 Y92.50 E0.1000 F1500 ; Draw rectangle side
G1 X111.25 Y107.50 E0.7000 F1500 ; Draw rectangle side
G1 X108.75 Y107.50 E0.8000 F1500 ; Draw rectangle side
G1 X108.75 Y92.50 E1.4000 F1500 ; Draw rectangle side
G1 X108.75 Y92.50 E2.0000 ; Infill line start
G1 X108.75 Y107.50 E2.6000 ; Infill line end
G1 X109.15 Y92.50 E3.2000 ; Infill line start
G1 X109.15 Y107.50 E3.8000 ; Infill line end
G1 X109.55 Y92.50 E4.4000 ; Infill line start
G1 X109.55 Y107.50 E5.0000 ; Infill line end
G1 X109.95 Y92.50 E5.6000 ; Infill line start
G1 X109.95 Y107.50 E6.2000 ; Infill line end
G1 X110.35 Y92.50 E6.8000 ; Infill line start
G1 X110.35 Y107.50 E7.4000 ; Infill line end
G1 X110.75 Y92.50 E8.0000 ; Infill line start
G1 X110.75 Y107.50 E8.6000 ; Infill line end
; Flange 2 (top)
G92 E0
G1 X105.00 Y107.50 F1500 ; Move to start of rectangle
G1 X115.00 Y107.50 E0.4000 F1500 ; Draw rectangle side
G1 X115.00 Y110.00 E0.5000 F1500 ; Draw rectangle side
G1 X105.00 Y110.00 E0.9000 F1500 ; Draw rectangle side
G1 X105.00 Y107.50 E1.0000 F1500 ; Draw rectangle side
G1 X105.00 Y107.50 E1.1000 ; Infill line start
G1 X105.00 Y110.00 E1.2000 ; Infill line end
G1 X105.40 Y107.50 E1.3000 ; Infill line start
G1 X105.40 Y110.00 E1.4000 ; Infill line end
G1 X105.80 Y107.50 E1.5000 ; Infill line start
G1 X105.80 Y110.00 E1.6000 ; Infill line end
G1 X106.20 Y107.50 E1.7000 ; Infill line start
G1 X106.20 Y110.00 E1.8000 ; Infill line end
G1 X106.60 Y107.50 E1.9000 ; Infill line start
G1 X106.60 Y110.00 E2.0000 ; Infill line end
G1 X107.00 Y107.50 E2.1000 ; Infill line start
G1 X107.00 Y110.00 E2.2000 ; Infill line end
G1 X107.40 Y107.50 E2.3000 ; Infill line start
G1 X107.40 Y110.00 E2.4000 ; Infill line end
G1 X107.80 Y107.50 E2.5000 ; Infill line start
G1 X107.80 Y110.00 E2.6000 ; Infill line end
G1 X108.20 Y107.50 E2.7000 ; Infill line start
G1 X108.20 Y110.00 E2.8000 ; Infill line end
G1 X108.60 Y107.50 E2.9000 ; Infill line start
G1 X108.60 Y110.00 E3.0000 ; Infill line end
G1 X109.00 Y107.50 E3.1000 ; Infill line start
G1 X109.00 Y110.00 E3.2000 ; Infill line end
G1 X109.40 Y107.50 E3.3000 ; Infill line start
G1 X109.40 Y110.00 E3.4000 ; Infill line end
G1 X109.80 Y107.50 E3.5000 ; Infill line start
G1 X109.80 Y110.00 E3.6000 ; Infill line end
G1 X110.20 Y107.50 E3.7000 ; Infill line start
G1 X110.20 Y110.00 E3.8000 ; Infill line end
G1 X110.60 Y107.50 E3.9000 ; Infill line start
G1 X110.60 Y110.00 E4.0000 ; Infill line end
G1 X111.00 Y107.50 E4.1000 ; Infill line start
G1 X111.00 Y110.00 E4.2000 ; Infill line end
G1 X111.40 Y107.50 E4.3000 ; Infill line start
G1 X111.40 Y110.00 E4.4000 ; Infill line end
G1 X111.80 Y107.50 E4.5000 ; Infill line start
G1 X111.80 Y110.00 E4.6000 ; Infill line end
G1 X112.20 Y107.50 E4.7000 ; Infill line start
G1 X112.20 Y110.00 E4.8000 ; Infill line end
G1 X112.60 Y107.50 E4.9000 ; Infill line start
G1 X112.60 Y110.00 E5.0000 ; Infill line end
G1 X113.00 Y107.50 E5.1000 ; Infill line start
G1 X113.00 Y110.00 E5.2000 ; Infill line end
G1 X113.40 Y107.50 E5.3000 ; Infill line start
G1 X113.40 Y110.00 E5.4000 ; Infill line end
G1 X113.80 Y107.50 E5.5000 ; Infill line start
G1 X113.80 Y110.00 E5.6000 ; Infill line end
G1 X114.20 Y107.50 E5.7000 ; Infill line start
G1 X114.20 Y110.00 E5.8000 ; Infill line end
G1 X114.60 Y107.50 E5.9000 ; Infill line start
G1 X114.60 Y110.00 E6.0000 ; Infill line end
; Layer 24
G1 Z4.80 F300 ; Move to layer height
; Flange 1 (bottom)
G92 E0
G1 X105.00 Y90.00 F1500 ; Move to start of rectangle
G1 X115.00 Y90.00 E0.4000 F1500 ; Draw rectangle side
G1 X115.00 Y92.50 E0.5000 F1500 ; Draw rectangle side
G1 X105.00 Y92.50 E0.9000 F1500 ; Draw rectangle side
G1 X105.00 Y90.00 E1.0000 F1500 ; Draw rectangle side
G1 X105.00 Y90.00 E1.1000 ; Infill line start
G1 X105.00 Y92.50 E1.2000 ; Infill line end
G1 X105.40 Y90.00 E1.3000 ; Infill line start
G1 X105.40 Y92.50 E1.4000 ; Infill line end
G1 X105.80 Y90.00 E1.5000 ; Infill line start
G1 X105.80 Y92.50 E1.6000 ; Infill line end
G1 X106.20 Y90.00 E1.7000 ; Infill line start
G1 X106.20 Y92.50 E1.8000 ; Infill line end
G1 X106.60 Y90.00 E1.9000 ; Infill line start
G1 X106.60 Y92.50 E2.0000 ; Infill line end
G1 X107.00 Y90.00 E2.1000 ; Infill line start
G1 X107.00 Y92.50 E2.2000 ; Infill line end
G1 X107.40 Y90.00 E2.3000 ; Infill line start
G1 X107.40 Y92.50 E2.4000 ; Infill line end
G1 X107.80 Y90.00 E2.5000 ; Infill line start
G1 X107.80 Y92.50 E2.6000 ; Infill line end
G1 X108.20 Y90.00 E2.7000 ; Infill line start
G1 X108.20 Y92.50 E2.8000 ; Infill line end
G1 X108.60 Y90.00 E2.9000 ; Infill line start
G1 X108.60 Y92.50 E3.0000 ; Infill line end
G1 X109.00 Y90.00 E3.1000 ; Infill line start
G1 X109.00 Y92.50 E3.2000 ; Infill line end
G1 X109.40 Y90.00 E3.3000 ; Infill line start
G1 X109.40 Y92.50 E3.4000 ; Infill line end
G1 X109.80 Y90.00 E3.5000 ; Infill line start
G1 X109.80 Y92.50 E3.6000 ; Infill line end
G1 X110.20 Y90.00 E3.7000 ; Infill line start
G1 X110.20 Y92.50 E3.8000 ; Infill line end
G1 X110.60 Y90.00 E3.9000 ; Infill line start
G1 X110.60 Y92.50 E4.0000 ; Infill line end
G1 X111.00 Y90.00 E4.1000 ; Infill line start
G1 X111.00 Y92.50 E4.2000 ; Infill line end
G1 X111.40 Y90.00 E4.3000 ; Infill line start
G1 X111.40 Y92.50 E4.4000 ; Infill line end
G1 X111.80 Y90.00 E4.5000 ; Infill line start
G1 X111.80 Y92.50 E4.6000 ; Infill line end
G1 X112.20 Y90.00 E4.7000 ; Infill line start
G1 X112.20 Y92.50 E4.8000 ; Infill line end
G1 X112.60 Y90.00 E4.9000 ; Infill line start
G1 X112.60 Y92.50 E5.0000 ; Infill line end
G1 X113.00 Y90.00 E5.1000 ; Infill line start
G1 X113.00 Y92.50 E5.2000 ; Infill line end
G1 X113.40 Y90.00 E5.3000 ; Infill line start
G1 X113.40 Y92.50 E5.4000 ; Infill line end
G1 X113.80 Y90.00 E5.5000 ; Infill line start
G1 X113.80 Y92.50 E5.6000 ; Infill line end
G1 X114.20 Y90.00 E5.7000 ; Infill line start
G1 X114.20 Y92.50 E5.8000 ; Infill line end
G1 X114.60 Y90.00 E5.9000 ; Infill line start
G1 X114.60 Y92.50 E6.0000 ; Infill line end
; Web (vertical section)
G92 E0
G1 X108.75 Y92.50 F1500 ; Move to start of rectangle
G1 X111.25 Y92.50 E0.1000 F1500 ; Draw rectangle side
G1 X111.25 Y107.50 E0.7000 F1500 ; Draw rectangle side
G1 X108.75 Y107.50 E0.8000 F1500 ; Draw rectangle side
G1 X108.75 Y92.50 E1.4000 F1500 ; Draw rectangle side
G1 X108.75 Y92.50 E2.0000 ; Infill line start
G1 X108.75 Y107.50 E2.6000 ; Infill line end
G1 X109.15 Y92.50 E3.2000 ; Infill line start
G1 X109.15 Y107.50 E3.8000 ; Infill line end
G1 X109.55 Y92.50 E4.4000 ; Infill line start
G1 X109.55 Y107.50 E5.0000 ; Infill line end
G1 X109.95 Y92.50 E5.6000 ; Infill line start
G1 X109.95 Y107.50 E6.2000 ; Infill line end
G1 X110.35 Y92.50 E6.8000 ; Infill line start
G1 X110.35 Y107.50 E7.4000 ; Infill line end
G1 X110.75 Y92.50 E8.0000 ; Infill line start
G1 X110.75 Y107.50 E8.6000 ; Infill line end
; Flange 2 (top)
G92 E0
G1 X105.00 Y107.50 F1500 ; Move to start of rectangle
G1 X115.00 Y107.50 E0.4000 F1500 ; Draw rectangle side
G1 X115.00 Y110.00 E0.5000 F1500 ; Draw rectangle side
G1 X105.00 Y110.00 E0.9000 F1500 ; Draw rectangle side
G1 X105.00 Y107.50 E1.0000 F1500 ; Draw rectangle side
G1 X105.00 Y107.50 E1.1000 ; Infill line start
G1 X105.00 Y110.00 E1.2000 ; Infill line end
G1 X105.40 Y107.50 E1.3000 ; Infill line start
G1 X105.40 Y110.00 E1.4000 ; Infill line end
G1 X105.80 Y107.50 E1.5000 ; Infill line start
G1 X105.80 Y110.00 E1.6000 ; Infill line end
G1 X106.20 Y107.50 E1.7000 ; Infill line start
G1 X106.20 Y110.00 E1.8000 ; Infill line end
G1 X106.60 Y107.50 E1.9000 ; Infill line start
G1 X106.60 Y110.00 E2.0000 ; Infill line end
G1 X107.00 Y107.50 E2.1000 ; Infill line start
G1 X107.00 Y110.00 E2.2000 ; Infill line end
G1 X107.40 Y107.50 E2.3000 ; Infill line start
G1 X107.40 Y110.00 E2.4000 ; Infill line end
G1 X107.80 Y107.50 E2.5000 ; Infill line start
G1 X107.80 Y110.00 E2.6000 ; Infill line end
G1 X108.20 Y107.50 E2.7000 ; Infill line start
G1 X108.20 Y110.00 E2.8000 ; Infill line end
G1 X108.60 Y107.50 E2.9000 ; Infill line start
G1 X108.60 Y110.00 E3.0000 ; Infill line end
G1 X109.00 Y107.50 E3.1000 ; Infill line start
G1 X109.00 Y110.00 E3.2000 ; Infill line end
G1 X109.40 Y107.50 E3.3000 ; Infill line start
G1 X109.40 Y110.00 E3.4000 ; Infill line end
G1 X109.80 Y107.50 E3.5000 ; Infill line start
G1 X109.80 Y110.00 E3.6000 ; Infill line end
G1 X110.20 Y107.50 E3.7000 ; Infill line start
G1 X110.20 Y110.00 E3.8000 ; Infill line end
G1 X110.60 Y107.50 E3.9000 ; Infill line start
G1 X110.60 Y110.00 E4.0000 ; Infill line end
G1 X111.00 Y107.50 E4.1000 ; Infill line start
G1 X111.00 Y110.00 E4.2000 ; Infill line end
G1 X111.40 Y107.50 E4.3000 ; Infill line start
G1 X111.40 Y110.00 E4.4000 ; Infill line end
G1 X111.80 Y107.50 E4.5000 ; Infill line start
G1 X111.80 Y110.00 E4.6000 ; Infill line end
G1 X112.20 Y107.50 E4.7000 ; Infill line start
G1 X112.20 Y110.00 E4.8000 ; Infill line end
G1 X112.60 Y107.50 E4.9000 ; Infill line start
G1 X112.60 Y110.00 E5.0000 ; Infill line end
G1 X113.00 Y107.50 E5.1000 ; Infill line start
G1 X113.00 Y110.00 E5.2000 ; Infill line end
G1 X113.40 Y107.50 E5.3000 ; Infill line start
G1 X113.40 Y110.00 E5.4000 ; Infill line end
G1 X113.80 Y107.50 E5.5000 ; Infill line start
G1 X113.80 Y110.00 E5.6000 ; Infill line end
G1 X114.20 Y107.50 E5.7000 ; Infill line start
G1 X114.20 Y110.00 E5.8000 ; Infill line end
G1 X114.60 Y107.50 E5.9000 ; Infill line start
G1 X114.60 Y110.00 E6.0000 ; Infill line end
; Layer 25
G1 Z5.00 F300 ; Move to layer height
; Flange 1 (bottom)
G92 E0
G1 X105.00 Y90.00 F1500 ; Move to start of rectangle
G1 X115.00 Y90.00 E0.4000 F1500 ; Draw rectangle side
G1 X115.00 Y92.50 E0.5000 F1500 ; Draw rectangle side
G1 X105.00 Y92.50 E0.9000 F1500 ; Draw rectangle side
G1 X105.00 Y90.00 E1.0000 F1500 ; Draw rectangle side
G1 X105.00 Y90.00 E1.1000 ; Infill line start
G1 X105.00 Y92.50 E1.2000 ; Infill line end
G1 X105.40 Y90.00 E1.3000 ; Infill line start
G1 X105.40 Y92.50 E1.4000 ; Infill line end
G1 X105.80 Y90.00 E1.5000 ; Infill line start
G1 X105.80 Y92.50 E1.6000 ; Infill line end
G1 X106.20 Y90.00 E1.7000 ; Infill line start
G1 X106.20 Y92.50 E1.8000 ; Infill line end
G1 X106.60 Y90.00 E1.9000 ; Infill line start
G1 X106.60 Y92.50 E2.0000 ; Infill line end
G1 X107.00 Y90.00 E2.1000 ; Infill line start
G1 X107.00 Y92.50 E2.2000 ; Infill line end
G1 X107.40 Y90.00 E2.3000 ; Infill line start
G1 X107.40 Y92.50 E2.4000 ; Infill line end
G1 X107.80 Y90.00 E2.5000 ; Infill line start
G1 X107.80 Y92.50 E2.6000 ; Infill line end
G1 X108.20 Y90.00 E2.7000 ; Infill line start
G1 X108.20 Y92.50 E2.8000 ; Infill line end
G1 X108.60 Y90.00 E2.9000 ; Infill line start
G1 X108.60 Y92.50 E3.0000 ; Infill line end
G1 X109.00 Y90.00 E3.1000 ; Infill line start
G1 X109.00 Y92.50 E3.2000 ; Infill line end
G1 X109.40 Y90.00 E3.3000 ; Infill line start
G1 X109.40 Y92.50 E3.4000 ; Infill line end
G1 X109.80 Y90.00 E3.5000 ; Infill line start
G1 X109.80 Y92.50 E3.6000 ; Infill line end
G1 X110.20 Y90.00 E3.7000 ; Infill line start
G1 X110.20 Y92.50 E3.8000 ; Infill line end
G1 X110.60 Y90.00 E3.9000 ; Infill line start
G1 X110.60 Y92.50 E4.0000 ; Infill line end
G1 X111.00 Y90.00 E4.1000 ; Infill line start
G1 X111.00 Y92.50 E4.2000 ; Infill line end
G1 X111.40 Y90.00 E4.3000 ; Infill line start
G1 X111.40 Y92.50 E4.4000 ; Infill line end
G1 X111.80 Y90.00 E4.5000 ; Infill line start
G1 X111.80 Y92.50 E4.6000 ; Infill line end
G1 X112.20 Y90.00 E4.7000 ; Infill line start
G1 X112.20 Y92.50 E4.8000 ; Infill line end
G1 X112.60 Y90.00 E4.9000 ; Infill line start
G1 X112.60 Y92.50 E5.0000 ; Infill line end
G1 X113.00 Y90.00 E5.1000 ; Infill line start
G1 X113.00 Y92.50 E5.2000 ; Infill line end
G1 X113.40 Y90.00 E5.3000 ; Infill line start
G1 X113.40 Y92.50 E5.4000 ; Infill line end
G1 X113.80 Y90.00 E5.5000 ; Infill line start
G1 X113.80 Y92.50 E5.6000 ; Infill line end
G1 X114.20 Y90.00 E5.7000 ; Infill line start
G1 X114.20 Y92.50 E5.8000 ; Infill line end
G1 X114.60 Y90.00 E5.9000 ; Infill line start
G1 X114.60 Y92.50 E6.0000 ; Infill line end
; Web (vertical section)
G92 E0
G1 X108.75 Y92.50 F1500 ; Move to start of rectangle
G1 X111.25 Y92.50 E0.1000 F1500 ; Draw rectangle side
G1 X111.25 Y107.50 E0.7000 F1500 ; Draw rectangle side
G1 X108.75 Y107.50 E0.8000 F1500 ; Draw rectangle side
G1 X108.75 Y92.50 E1.4000 F1500 ; Draw rectangle side
G1 X108.75 Y92.50 E2.0000 ; Infill line start
G1 X108.75 Y107.50 E2.6000 ; Infill line end
G1 X109.15 Y92.50 E3.2000 ; Infill line start
G1 X109.15 Y107.50 E3.8000 ; Infill line end
G1 X109.55 Y92.50 E4.4000 ; Infill line start
G1 X109.55 Y107.50 E5.0000 ; Infill line end
G1 X109.95 Y92.50 E5.6000 ; Infill line start
G1 X109.95 Y107.50 E6.2000 ; Infill line end
G1 X110.35 Y92.50 E6.8000 ; Infill line start
G1 X110.35 Y107.50 E7.4000 ; Infill line end
G1 X110.75 Y92.50 E8.0000 ; Infill line start
G1 X110.75 Y107.50 E8.6000 ; Infill line end
; Flange 2 (top)
G92 E0
G1 X105.00 Y107.50 F1500 ; Move to start of rectangle
G1 X115.00 Y107.50 E0.4000 F1500 ; Draw rectangle side
G1 X115.00 Y110.00 E0.5000 F1500 ; Draw rectangle side
G1 X105.00 Y110.00 E0.9000 F1500 ; Draw rectangle side
G1 X105.00 Y107.50 E1.0000 F1500 ; Draw rectangle side
G1 X105.00 Y107.50 E1.1000 ; Infill line start
G1 X105.00 Y110.00 E1.2000 ; Infill line end
G1 X105.40 Y107.50 E1.3000 ; Infill line start
G1 X105.40 Y110.00 E1.4000 ; Infill line end
G1 X105.80 Y107.50 E1.5000 ; Infill line start
G1 X105.80 Y110.00 E1.6000 ; Infill line end
G1 X106.20 Y107.50 E1.7000 ; Infill line start
G1 X106.20 Y110.00 E1.8000 ; Infill line end
G1 X106.60 Y107.50 E1.9000 ; Infill line start
G1 X106.60 Y110.00 E2.0000 ; Infill line end
G1 X107.00 Y107.50 E2.1000 ; Infill line start
G1 X107.00 Y110.00 E2.2000 ; Infill line end
G1 X107.40 Y107.50 E2.3000 ; Infill line start
G1 X107.40 Y110.00 E2.4000 ; Infill line end
G1 X107.80 Y107.50 E2.5000 ; Infill line start
G1 X107.80 Y110.00 E2.6000 ; Infill line end
G1 X108.20 Y107.50 E2.7000 ; Infill line start
G1 X108.20 Y110.00 E2.8000 ; Infill line end
G1 X108.60 Y107.50 E2.9000 ; Infill line start
G1 X108.60 Y110.00 E3.0000 ; Infill line end
G1 X109.00 Y107.50 E3.1000 ; Infill line start
G1 X109.00 Y110.00 E3.2000 ; Infill line end
G1 X109.40 Y107.50 E3.3000 ; Infill line start
G1 X109.40 Y110.00 E3.4000 ; Infill line end
G1 X109.80 Y107.50 E3.5000 ; Infill line start
G1 X109.80 Y110.00 E3.6000 ; Infill line end
G1 X110.20 Y107.50 E3.7000 ; Infill line start
G1 X110.20 Y110.00 E3.8000 ; Infill line end
G1 X110.60 Y107.50 E3.9000 ; Infill line start
G1 X110.60 Y110.00 E4.0000 ; Infill line end
G1 X111.00 Y107.50 E4.1000 ; Infill line start
G1 X111.00 Y110.00 E4.2000 ; Infill line end
G1 X111.40 Y107.50 E4.3000 ; Infill line start
G1 X111.40 Y110.00 E4.4000 ; Infill line end
G1 X111.80 Y107.50 E4.5000 ; Infill line start
G1 X111.80 Y110.00 E4.6000 ; Infill line end
G1 X112.20 Y107.50 E4.7000 ; Infill line start
G1 X112.20 Y110.00 E4.8000 ; Infill line end
G1 X112.60 Y107.50 E4.9000 ; Infill line start
G1 X112.60 Y110.00 E5.0000 ; Infill line end
G1 X113.00 Y107.50 E5.1000 ; Infill line start
G1 X113.00 Y110.00 E5.2000 ; Infill line end
G1 X113.40 Y107.50 E5.3000 ; Infill line start
G1 X113.40 Y110.00 E5.4000 ; Infill line end
G1 X113.80 Y107.50 E5.5000 ; Infill line start
G1 X113.80 Y110.00 E5.6000 ; Infill line end
G1 X114.20 Y107.50 E5.7000 ; Infill line start
G1 X114.20 Y110.00 E5.8000 ; Infill line end
G1 X114.60 Y107.50 E5.9000 ; Infill line start
G1 X114.60 Y110.00 E6.0000 ; Infill line end
; Layer 26
G1 Z5.20 F300 ; Move to layer height
; Flange 1 (bottom)
G92 E0
G1 X105.00 Y90.00 F1500 ; Move to start of rectangle
G1 X115.00 Y90.00 E0.4000 F1500 ; Draw rectangle side
G1 X115.00 Y92.50 E0.5000 F1500 ; Draw rectangle side
G1 X105.00 Y92.50 E0.9000 F1500 ; Draw rectangle side
G1 X105.00 Y90.00 E1.0000 F1500 ; Draw rectangle side
G1 X105.00 Y90.00 E1.1000 ; Infill line start
G1 X105.00 Y92.50 E1.2000 ; Infill line end
G1 X105.40 Y90.00 E1.3000 ; Infill line start
G1 X105.40 Y92.50 E1.4000 ; Infill line end
G1 X105.80 Y90.00 E1.5000 ; Infill line start
G1 X105.80 Y92.50 E1.6000 ; Infill line end
G1 X106.20 Y90.00 E1.7000 ; Infill line start
G1 X106.20 Y92.50 E1.8000 ; Infill line end
G1 X106.60 Y90.00 E1.9000 ; Infill line start
G1 X106.60 Y92.50 E2.0000 ; Infill line end
G1 X107.00 Y90.00 E2.1000 ; Infill line start
G1 X107.00 Y92.50 E2.2000 ; Infill line end
G1 X107.40 Y90.00 E2.3000 ; Infill line start
G1 X107.40 Y92.50 E2.4000 ; Infill line end
G1 X107.80 Y90.00 E2.5000 ; Infill line start
G1 X107.80 Y92.50 E2.6000 ; Infill line end
G1 X108.20 Y90.00 E2.7000 ; Infill line start
G1 X108.20 Y92.50 E2.8000 ; Infill line end
G1 X108.60 Y90.00 E2.9000 ; Infill line start
G1 X108.60 Y92.50 E3.0000 ; Infill line end
G1 X109.00 Y90.00 E3.1000 ; Infill line start
G1 X109.00 Y92.50 E3.2000 ; Infill line end
G1 X109.40 Y90.00 E3.3000 ; Infill line start
G1 X109.40 Y92.50 E3.4000 ; Infill line end
G1 X109.80 Y90.00 E3.5000 ; Infill line start
G1 X109.80 Y92.50 E3.6000 ; Infill line end
G1 X110.20 Y90.00 E3.7000 ; Infill line start
G1 X110.20 Y92.50 E3.8000 ; Infill line end
G1 X110.60 Y90.00 E3.9000 ; Infill line start
G1 X110.60 Y92.50 E4.0000 ; Infill line end
G1 X111.00 Y90.00 E4.1000 ; Infill line start
G1 X111.00 Y92.50 E4.2000 ; Infill line end
G1 X111.40 Y90.00 E4.3000 ; Infill line start
G1 X111.40 Y92.50 E4.4000 ; Infill line end
G1 X111.80 Y90.00 E4.5000 ; Infill line start
G1 X111.80 Y92.50 E4.6000 ; Infill line end
G1 X112.20 Y90.00 E4.7000 ; Infill line start
G1 X112.20 Y92.50 E4.8000 ; Infill line end
G1 X112.60 Y90.00 E4.9000 ; Infill line start
G1 X112.60 Y92.50 E5.0000 ; Infill line end
G1 X113.00 Y90.00 E5.1000 ; Infill line start
G1 X113.00 Y92.50 E5.2000 ; Infill line end
G1 X113.40 Y90.00 E5.3000 ; Infill line start
G1 X113.40 Y92.50 E5.4000 ; Infill line end
G1 X113.80 Y90.00 E5.5000 ; Infill line start
G1 X113.80 Y92.50 E5.6000 ; Infill line end
G1 X114.20 Y90.00 E5.7000 ; Infill line start
G1 X114.20 Y92.50 E5.8000 ; Infill line end
G1 X114.60 Y90.00 E5.9000 ; Infill line start
G1 X114.60 Y92.50 E6.0000 ; Infill line end
; Web (vertical section)
G92 E0
G1 X108.75 Y92.50 F1500 ; Move to start of rectangle
G1 X111.25 Y92.50 E0.1000 F1500 ; Draw rectangle side
G1 X111.25 Y107.50 E0.7000 F1500 ; Draw rectangle side
G1 X108.75 Y107.50 E0.8000 F1500 ; Draw rectangle side
G1 X108.75 Y92.50 E1.4000 F1500 ; Draw rectangle side
G1 X108.75 Y92.50 E2.0000 ; Infill line start
G1 X108.75 Y107.50 E2.6000 ; Infill line end
G1 X109.15 Y92.50 E3.2000 ; Infill line start
G1 X109.15 Y107.50 E3.8000 ; Infill line end
G1 X109.55 Y92.50 E4.4000 ; Infill line start
G1 X109.55 Y107.50 E5.0000 ; Infill line end
G1 X109.95 Y92.50 E5.6000 ; Infill line start
G1 X109.95 Y107.50 E6.2000 ; Infill line end
G1 X110.35 Y92.50 E6.8000 ; Infill line start
G1 X110.35 Y107.50 E7.4000 ; Infill line end
G1 X110.75 Y92.50 E8.0000 ; Infill line start
G1 X110.75 Y107.50 E8.6000 ; Infill line end
; Flange 2 (top)
G92 E0
G1 X105.00 Y107.50 F1500 ; Move to start of rectangle
G1 X115.00 Y107.50 E0.4000 F1500 ; Draw rectangle side
G1 X115.00 Y110.00 E0.5000 F1500 ; Draw rectangle side
G1 X105.00 Y110.00 E0.9000 F1500 ; Draw rectangle side
G1 X105.00 Y107.50 E1.0000 F1500 ; Draw rectangle side
G1 X105.00 Y107.50 E1.1000 ; Infill line start
G1 X105.00 Y110.00 E1.2000 ; Infill line end
G1 X105.40 Y107.50 E1.3000 ; Infill line start
G1 X105.40 Y110.00 E1.4000 ; Infill line end
G1 X105.80 Y107.50 E1.5000 ; Infill line start
G1 X105.80 Y110.00 E1.6000 ; Infill line end
G1 X106.20 Y107.50 E1.7000 ; Infill line start
G1 X106.20 Y110.00 E1.8000 ; Infill line end
G1 X106.60 Y107.50 E1.9000 ; Infill line start
G1 X106.60 Y110.00 E2.0000 ; Infill line end
G1 X107.00 Y107.50 E2.1000 ; Infill line start
G1 X107.00 Y110.00 E2.2000 ; Infill line end
G1 X107.40 Y107.50 E2.3000 ; Infill line start
G1 X107.40 Y110.00 E2.4000 ; Infill line end
G1 X107.80 Y107.50 E2.5000 ; Infill line start
G1 X107.80 Y110.00 E2.6000 ; Infill line end
G1 X108.20 Y107.50 E2.7000 ; Infill line start
G1 X108.20 Y110.00 E2.8000 ; Infill line end
G1 X108.60 Y107.50 E2.9000 ; Infill line start
G1 X108.60 Y110.00 E3.0000 ; Infill line end
G1 X109.00 Y107.50 E3.1000 ; Infill line start
G1 X109.00 Y110.00 E3.2000 ; Infill line end
G1 X109.40 Y107.50 E3.3000 ; Infill line start
G1 X109.40 Y110.00 E3.4000 ; Infill line end
G1 X109.80 Y107.50 E3.5000 ; Infill line start
G1 X109.80 Y110.00 E3.6000 ; Infill line end
G1 X110.20 Y107.50 E3.7000 ; Infill line start
G1 X110.20 Y110.00 E3.8000 ; Infill line end
G1 X110.60 Y107.50 E3.9000 ; Infill line start
G1 X110.60 Y110.00 E4.0000 ; Infill line end
G1 X111.00 Y107.50 E4.1000 ; Infill line start
G1 X111.00 Y110.00 E4.2000 ; Infill line end
G1 X111.40 Y107.50 E4.3000 ; Infill line start
G1 X111.40 Y110.00 E4.4000 ; Infill line end
G1 X111.80 Y107.50 E4.5000 ; Infill line start
G1 X111.80 Y110.00 E4.6000 ; Infill line end
G1 X112.20 Y107.50 E4.7000 ; Infill line start
G1 X112.20 Y110.00 E4.8000 ; Infill line end
G1 X112.60 Y107.50 E4.9000 ; Infill line start
G1 X112.60 Y110.00 E5.0000 ; Infill line end
G1 X113.00 Y107.50 E5.1000 ; Infill line start
G1 X113.00 Y110.00 E5.2000 ; Infill line end
G1 X113.40 Y107.50 E5.3000 ; Infill line start
G1 X113.40 Y110.00 E5.4000 ; Infill line end
G1 X113.80 Y107.50 E5.5000 ; Infill line start
G1 X113.80 Y110.00 E5.6000 ; Infill line end
G1 X114.20 Y107.50 E5.7000 ; Infill line start
G1 X114.20 Y110.00 E5.8000 ; Infill line end
G1 X114.60 Y107.50 E5.9000 ; Infill line start
G1 X114.60 Y110.00 E6.0000 ; Infill line end
; Layer 27
G1 Z5.40 F300 ; Move to layer height
; Flange 1 (bottom)
G92 E0
G1 X105.00 Y90.00 F1500 ; Move to start of rectangle
G1 X115.00 Y90.00 E0.4000 F1500 ; Draw rectangle side
G1 X115.00 Y92.50 E0.5000 F1500 ; Draw rectangle side
G1 X105.00 Y92.50 E0.9000 F1500 ; Draw rectangle side
G1 X105.00 Y90.00 E1.0000 F1500 ; Draw rectangle side
G1 X105.00 Y90.00 E1.1000 ; Infill line start
G1 X105.00 Y92.50 E1.2000 ; Infill line end
G1 X105.40 Y90.00 E1.3000 ; Infill line start
G1 X105.40 Y92.50 E1.4000 ; Infill line end
G1 X105.80 Y90.00 E1.5000 ; Infill line start
G1 X105.80 Y92.50 E1.6000 ; Infill line end
G1 X106.20 Y90.00 E1.7000 ; Infill line start
G1 X106.20 Y92.50 E1.8000 ; Infill line end
G1 X106.60 Y90.00 E1.9000 ; Infill line start
G1 X106.60 Y92.50 E2.0000 ; Infill line end
G1 X107.00 Y90.00 E2.1000 ; Infill line start
G1 X107.00 Y92.50 E2.2000 ; Infill line end
G1 X107.40 Y90.00 E2.3000 ; Infill line start
G1 X107.40 Y92.50 E2.4000 ; Infill line end
G1 X107.80 Y90.00 E2.5000 ; Infill line start
G1 X107.80 Y92.50 E2.6000 ; Infill line end
G1 X108.20 Y90.00 E2.7000 ; Infill line start
G1 X108.20 Y92.50 E2.8000 ; Infill line end
G1 X108.60 Y90.00 E2.9000 ; Infill line start
G1 X108.60 Y92.50 E3.0000 ; Infill line end
G1 X109.00 Y90.00 E3.1000 ; Infill line start
G1 X109.00 Y92.50 E3.2000 ; Infill line end
G1 X109.40 Y90.00 E3.3000 ; Infill line start
G1 X109.40 Y92.50 E3.4000 ; Infill line end
G1 X109.80 Y90.00 E3.5000 ; Infill line start
G1 X109.80 Y92.50 E3.6000 ; Infill line end
G1 X110.20 Y90.00 E3.7000 ; Infill line start
G1 X110.20 Y92.50 E3.8000 ; Infill line end
G1 X110.60 Y90.00 E3.9000 ; Infill line start
G1 X110.60 Y92.50 E4.0000 ; Infill line end
G1 X111.00 Y90.00 E4.1000 ; Infill line start
G1 X111.00 Y92.50 E4.2000 ; Infill line end
G1 X111.40 Y90.00 E4.3000 ; Infill line start
G1 X111.40 Y92.50 E4.4000 ; Infill line end
G1 X111.80 Y90.00 E4.5000 ; Infill line start
G1 X111.80 Y92.50 E4.6000 ; Infill line end
G1 X112.20 Y90.00 E4.7000 ; Infill line start
G1 X112.20 Y92.50 E4.8000 ; Infill line end
G1 X112.60 Y90.00 E4.9000 ; Infill line start
G1 X112.60 Y92.50 E5.0000 ; Infill line end
G1 X113.00 Y90.00 E5.1000 ; Infill line start
G1 X113.00 Y92.50 E5.2000 ; Infill line end
G1 X113.40 Y90.00 E5.3000 ; Infill line start
G1 X113.40 Y92.50 E5.4000 ; Infill line end
G1 X113.80 Y90.00 E5.5000 ; Infill line start
G1 X113.80 Y92.50 E5.6000 ; Infill line end
G1 X114.20 Y90.00 E5.7000 ; Infill line start
G1 X114.20 Y92.50 E5.8000 ; Infill line end
G1 X114.60 Y90.00 E5.9000 ; Infill line start
G1 X114.60 Y92.50 E6.0000 ; Infill line end
; Web (vertical section)
G92 E0
G1 X108.75 Y92.50 F1500 ; Move to start of rectangle
G1 X111.25 Y92.50 E0.1000 F1500 ; Draw rectangle side
G1 X111.25 Y107.50 E0.7000 F1500 ; Draw rectangle side
G1 X108.75 Y107.50 E0.8000 F1500 ; Draw rectangle side
G1 X108.75 Y92.50 E1.4000 F1500 ; Draw rectangle side
G1 X108.75 Y92.50 E2.0000 ; Infill line start
G1 X108.75 Y107.50 E2.6000 ; Infill line end
G1 X109.15 Y92.50 E3.2000 ; Infill line start
G1 X109.15 Y107.50 E3.8000 ; Infill line end
G1 X109.55 Y92.50 E4.4000 ; Infill line start
G1 X109.55 Y107.50 E5.0000 ; Infill line end
G1 X109.95 Y92.50 E5.6000 ; Infill line start
G1 X109.95 Y107.50 E6.2000 ; Infill line end
G1 X110.35 Y92.50 E6.8000 ; Infill line start
G1 X110.35 Y107.50 E7.4000 ; Infill line end
G1 X110.75 Y92.50 E8.0000 ; Infill line start
G1 X110.75 Y107.50 E8.6000 ; Infill line end
; Flange 2 (top)
G92 E0
G1 X105.00 Y107.50 F1500 ; Move to start of rectangle
G1 X115.00 Y107.50 E0.4000 F1500 ; Draw rectangle side
G1 X115.00 Y110.00 E0.5000 F1500 ; Draw rectangle side
G1 X105.00 Y110.00 E0.9000 F1500 ; Draw rectangle side
G1 X105.00 Y107.50 E1.0000 F1500 ; Draw rectangle side
G1 X105.00 Y107.50 E1.1000 ; Infill line start
G1 X105.00 Y110.00 E1.2000 ; Infill line end
G1 X105.40 Y107.50 E1.3000 ; Infill line start
G1 X105.40 Y110.00 E1.4000 ; Infill line end
G1 X105.80 Y107.50 E1.5000 ; Infill line start
G1 X105.80 Y110.00 E1.6000 ; Infill line end
G1 X106.20 Y107.50 E1.7000 ; Infill line start
G1 X106.20 Y110.00 E1.8000 ; Infill line end
G1 X106.60 Y107.50 E1.9000 ; Infill line start
G1 X106.60 Y110.00 E2.0000 ; Infill line end
G1 X107.00 Y107.50 E2.1000 ; Infill line start
G1 X107.00 Y110.00 E2.2000 ; Infill line end
G1 X107.40 Y107.50 E2.3000 ; Infill line start
G1 X107.40 Y110.00 E2.4000 ; Infill line end
G1 X107.80 Y107.50 E2.5000 ; Infill line start
G1 X107.80 Y110.00 E2.6000 ; Infill line end
G1 X108.20 Y107.50 E2.7000 ; Infill line start
G1 X108.20 Y110.00 E2.8000 ; Infill line end
G1 X108.60 Y107.50 E2.9000 ; Infill line start
G1 X108.60 Y110.00 E3.0000 ; Infill line end
G1 X109.00 Y107.50 E3.1000 ; Infill line start
G1 X109.00 Y110.00 E3.2000 ; Infill line end
G1 X109.40 Y107.50 E3.3000 ; Infill line start
G1 X109.40 Y110.00 E3.4000 ; Infill line end
G1 X109.80 Y107.50 E3.5000 ; Infill line start
G1 X109.80 Y110.00 E3.6000 ; Infill line end
G1 X110.20 Y107.50 E3.7000 ; Infill line start
G1 X110.20 Y110.00 E3.8000 ; Infill line end
G1 X110.60 Y107.50 E3.9000 ; Infill line start
G1 X110.60 Y110.00 E4.0000 ; Infill line end
G1 X111.00 Y107.50 E4.1000 ; Infill line start
G1 X111.00 Y110.00 E4.2000 ; Infill line end
G1 X111.40 Y107.50 E4.3000 ; Infill line start
G1 X111.40 Y110.00 E4.4000 ; Infill line end
G1 X111.80 Y107.50 E4.5000 ; Infill line start
G1 X111.80 Y110.00 E4.6000 ; Infill line end
G1 X112.20 Y107.50 E4.7000 ; Infill line start
G1 X112.20 Y110.00 E4.8000 ; Infill line end
G1 X112.60 Y107.50 E4.9000 ; Infill line start
G1 X112.60 Y110.00 E5.0000 ; Infill line end
G1 X113.00 Y107.50 E5.1000 ; Infill line start
G1 X113.00 Y110.00 E5.2000 ; Infill line end
G1 X113.40 Y107.50 E5.3000 ; Infill line start
G1 X113.40 Y110.00 E5.4000 ; Infill line end
G1 X113.80 Y107.50 E5.5000 ; Infill line start
G1 X113.80 Y110.00 E5.6000 ; Infill line end
G1 X114.20 Y107.50 E5.7000 ; Infill line start
G1 X114.20 Y110.00 E5.8000 ; Infill line end
G1 X114.60 Y107.50 E5.9000 ; Infill line start
G1 X114.60 Y110.00 E6.0000 ; Infill line end
; Layer 28
G1 Z5.60 F300 ; Move to layer height
; Flange 1 (bottom)
G92 E0
G1 X105.00 Y90.00 F1500 ; Move to start of rectangle
G1 X115.00 Y90.00 E0.4000 F1500 ; Draw rectangle side
G1 X115.00 Y92.50 E0.5000 F1500 ; Draw rectangle side
G1 X105.00 Y92.50 E0.9000 F1500 ; Draw rectangle side
G1 X105.00 Y90.00 E1.0000 F1500 ; Draw rectangle side
G1 X105.00 Y90.00 E1.1000 ; Infill line start
G1 X105.00 Y92.50 E1.2000 ; Infill line end
G1 X105.40 Y90.00 E1.3000 ; Infill line start
G1 X105.40 Y92.50 E1.4000 ; Infill line end
G1 X105.80 Y90.00 E1.5000 ; Infill line start
G1 X105.80 Y92.50 E1.6000 ; Infill line end
G1 X106.20 Y90.00 E1.7000 ; Infill line start
G1 X106.20 Y92.50 E1.8000 ; Infill line end
G1 X106.60 Y90.00 E1.9000 ; Infill line start
G1 X106.60 Y92.50 E2.0000 ; Infill line end
G1 X107.00 Y90.00 E2.1000 ; Infill line start
G1 X107.00 Y92.50 E2.2000 ; Infill line end
G1 X107.40 Y90.00 E2.3000 ; Infill line start
G1 X107.40 Y92.50 E2.4000 ; Infill line end
G1 X107.80 Y90.00 E2.5000 ; Infill line start
G1 X107.80 Y92.50 E2.6000 ; Infill line end
G1 X108.20 Y90.00 E2.7000 ; Infill line start
G1 X108.20 Y92.50 E2.8000 ; Infill line end
G1 X108.60 Y90.00 E2.9000 ; Infill line start
G1 X108.60 Y92.50 E3.0000 ; Infill line end
G1 X109.00 Y90.00 E3.1000 ; Infill line start
G1 X109.00 Y92.50 E3.2000 ; Infill line end
G1 X109.40 Y90.00 E3.3000 ; Infill line start
G1 X109.40 Y92.50 E3.4000 ; Infill line end
G1 X109.80 Y90.00 E3.5000 ; Infill line start
G1 X109.80 Y92.50 E3.6000 ; Infill line end
G1 X110.20 Y90.00 E3.7000 ; Infill line start
G1 X110.20 Y92.50 E3.8000 ; Infill line end
G1 X110.60 Y90.00 E3.9000 ; Infill line start
G1 X110.60 Y92.50 E4.0000 ; Infill line end
G1 X111.00 Y90.00 E4.1000 ; Infill line start
G1 X111.00 Y92.50 E4.2000 ; Infill line end
G1 X111.40 Y90.00 E4.3000 ; Infill line start
G1 X111.40 Y92.50 E4.4000 ; Infill line end
G1 X111.80 Y90.00 E4.5000 ; Infill line start
G1 X111.80 Y92.50 E4.6000 ; Infill line end
G1 X112.20 Y90.00 E4.7000 ; Infill line start
G1 X112.20 Y92.50 E4.8000 ; Infill line end
G1 X112.60 Y90.00 E4.9000 ; Infill line start
G1 X112.60 Y92.50 E5.0000 ; Infill line end
G1 X113.00 Y90.00 E5.1000 ; Infill line start
G1 X113.00 Y92.50 E5.2000 ; Infill line end
G1 X113.40 Y90.00 E5.3000 ; Infill line start
G1 X113.40 Y92.50 E5.4000 ; Infill line end
G1 X113.80 Y90.00 E5.5000 ; Infill line start
G1 X113.80 Y92.50 E5.6000 ; Infill line end
G1 X114.20 Y90.00 E5.7000 ; Infill line start
G1 X114.20 Y92.50 E5.8000 ; Infill line end
G1 X114.60 Y90.00 E5.9000 ; Infill line start
G1 X114.60 Y92.50 E6.0000 ; Infill line end
; Web (vertical section)
G92 E0
G1 X108.75 Y92.50 F1500 ; Move to start of rectangle
G1 X111.25 Y92.50 E0.1000 F1500 ; Draw rectangle side
G1 X111.25 Y107.50 E0.7000 F1500 ; Draw rectangle side
G1 X108.75 Y107.50 E0.8000 F1500 ; Draw rectangle side
G1 X108.75 Y92.50 E1.4000 F1500 ; Draw rectangle side
G1 X108.75 Y92.50 E2.0000 ; Infill line start
G1 X108.75 Y107.50 E2.6000 ; Infill line end
G1 X109.15 Y92.50 E3.2000 ; Infill line start
G1 X109.15 Y107.50 E3.8000 ; Infill line end
G1 X109.55 Y92.50 E4.4000 ; Infill line start
G1 X109.55 Y107.50 E5.0000 ; Infill line end
G1 X109.95 Y92.50 E5.6000 ; Infill line start
G1 X109.95 Y107.50 E6.2000 ; Infill line end
G1 X110.35 Y92.50 E6.8000 ; Infill line start
G1 X110.35 Y107.50 E7.4000 ; Infill line end
G1 X110.75 Y92.50 E8.0000 ; Infill line start
G1 X110.75 Y107.50 E8.6000 ; Infill line end
; Flange 2 (top)
G92 E0
G1 X105.00 Y107.50 F1500 ; Move to start of rectangle
G1 X115.00 Y107.50 E0.4000 F1500 ; Draw rectangle side
G1 X115.00 Y110.00 E0.5000 F1500 ; Draw rectangle side
G1 X105.00 Y110.00 E0.9000 F1500 ; Draw rectangle side
G1 X105.00 Y107.50 E1.0000 F1500 ; Draw rectangle side
G1 X105.00 Y107.50 E1.1000 ; Infill line start
G1 X105.00 Y110.00 E1.2000 ; Infill line end
G1 X105.40 Y107.50 E1.3000 ; Infill line start
G1 X105.40 Y110.00 E1.4000 ; Infill line end
G1 X105.80 Y107.50 E1.5000 ; Infill line start
G1 X105.80 Y110.00 E1.6000 ; Infill line end
G1 X106.20 Y107.50 E1.7000 ; Infill line start
G1 X106.20 Y110.00 E1.8000 ; Infill line end
G1 X106.60 Y107.50 E1.9000 ; Infill line start
G1 X106.60 Y110.00 E2.0000 ; Infill line end
G1 X107.00 Y107.50 E2.1000 ; Infill line start
G1 X107.00 Y110.00 E2.2000 ; Infill line end
G1 X107.40 Y107.50 E2.3000 ; Infill line start
G1 X107.40 Y110.00 E2.4000 ; Infill line end
G1 X107.80 Y107.50 E2.5000 ; Infill line start
G1 X107.80 Y110.00 E2.6000 ; Infill line end
G1 X108.20 Y107.50 E2.7000 ; Infill line start
G1 X108.20 Y110.00 E2.8000 ; Infill line end
G1 X108.60 Y107.50 E2.9000 ; Infill line start
G1 X108.60 Y110.00 E3.0000 ; Infill line end
G1 X109.00 Y107.50 E3.1000 ; Infill line start
G1 X109.00 Y110.00 E3.2000 ; Infill line end
G1 X109.40 Y107.50 E3.3000 ; Infill line start
G1 X109.40 Y110.00 E3.4000 ; Infill line end
G1 X109.80 Y107.50 E3.5000 ; Infill line start
G1 X109.80 Y110.00 E3.6000 ; Infill line end
G1 X110.20 Y107.50 E3.7000 ; Infill line start
G1 X110.20 Y110.00 E3.8000 ; Infill line end
G1 X110.60 Y107.50 E3.9000 ; Infill line start
G1 X110.60 Y110.00 E4.0000 ; Infill line end
G1 X111.00 Y107.50 E4.1000 ; Infill line start
G1 X111.00 Y110.00 E4.2000 ; Infill line end
G1 X111.40 Y107.50 E4.3000 ; Infill line start
G1 X111.40 Y110.00 E4.4000 ; Infill line end
G1 X111.80 Y107.50 E4.5000 ; Infill line start
G1 X111.80 Y110.00 E4.6000 ; Infill line end
G1 X112.20 Y107.50 E4.7000 ; Infill line start
G1 X112.20 Y110.00 E4.8000 ; Infill line end
G1 X112.60 Y107.50 E4.9000 ; Infill line start
G1 X112.60 Y110.00 E5.0000 ; Infill line end
G1 X113.00 Y107.50 E5.1000 ; Infill line start
G1 X113.00 Y110.00 E5.2000 ; Infill line end
G1 X113.40 Y107.50 E5.3000 ; Infill line start
G1 X113.40 Y110.00 E5.4000 ; Infill line end
G1 X113.80 Y107.50 E5.5000 ; Infill line start
G1 X113.80 Y110.00 E5.6000 ; Infill line end
G1 X114.20 Y107.50 E5.7000 ; Infill line start
G1 X114.20 Y110.00 E5.8000 ; Infill line end
G1 X114.60 Y107.50 E5.9000 ; Infill line start
G1 X114.60 Y110.00 E6.0000 ; Infill line end
; Layer 29
G1 Z5.80 F300 ; Move to layer height
; Flange 1 (bottom)
G92 E0
G1 X105.00 Y90.00 F1500 ; Move to start of rectangle
G1 X115.00 Y90.00 E0.4000 F1500 ; Draw rectangle side
G1 X115.00 Y92.50 E0.5000 F1500 ; Draw rectangle side
G1 X105.00 Y92.50 E0.9000 F1500 ; Draw rectangle side
G1 X105.00 Y90.00 E1.0000 F1500 ; Draw rectangle side
G1 X105.00 Y90.00 E1.1000 ; Infill line start
G1 X105.00 Y92.50 E1.2000 ; Infill line end
G1 X105.40 Y90.00 E1.3000 ; Infill line start
G1 X105.40 Y92.50 E1.4000 ; Infill line end
G1 X105.80 Y90.00 E1.5000 ; Infill line start
G1 X105.80 Y92.50 E1.6000 ; Infill line end
G1 X106.20 Y90.00 E1.7000 ; Infill line start
G1 X106.20 Y92.50 E1.8000 ; Infill line end
G1 X106.60 Y90.00 E1.9000 ; Infill line start
G1 X106.60 Y92.50 E2.0000 ; Infill line end
G1 X107.00 Y90.00 E2.1000 ; Infill line start
G1 X107.00 Y92.50 E2.2000 ; Infill line end
G1 X107.40 Y90.00 E2.3000 ; Infill line start
G1 X107.40 Y92.50 E2.4000 ; Infill line end
G1 X107.80 Y90.00 E2.5000 ; Infill line start
G1 X107.80 Y92.50 E2.6000 ; Infill line end
G1 X108.20 Y90.00 E2.7000 ; Infill line start
G1 X108.20 Y92.50 E2.8000 ; Infill line end
G1 X108.60 Y90.00 E2.9000 ; Infill line start
G1 X108.60 Y92.50 E3.0000 ; Infill line end
G1 X109.00 Y90.00 E3.1000 ; Infill line start
G1 X109.00 Y92.50 E3.2000 ; Infill line end
G1 X109.40 Y90.00 E3.3000 ; Infill line start
G1 X109.40 Y92.50 E3.4000 ; Infill line end
G1 X109.80 Y90.00 E3.5000 ; Infill line start
G1 X109.80 Y92.50 E3.6000 ; Infill line end
G1 X110.20 Y90.00 E3.7000 ; Infill line start
G1 X110.20 Y92.50 E3.8000 ; Infill line end
G1 X110.60 Y90.00 E3.9000 ; Infill line start
G1 X110.60 Y92.50 E4.0000 ; Infill line end
G1 X111.00 Y90.00 E4.1000 ; Infill line start
G1 X111.00 Y92.50 E4.2000 ; Infill line end
G1 X111.40 Y90.00 E4.3000 ; Infill line start
G1 X111.40 Y92.50 E4.4000 ; Infill line end
G1 X111.80 Y90.00 E4.5000 ; Infill line start
G1 X111.80 Y92.50 E4.6000 ; Infill line end
G1 X112.20 Y90.00 E4.7000 ; Infill line start
G1 X112.20 Y92.50 E4.8000 ; Infill line end
G1 X112.60 Y90.00 E4.9000 ; Infill line start
G1 X112.60 Y92.50 E5.0000 ; Infill line end
G1 X113.00 Y90.00 E5.1000 ; Infill line start
G1 X113.00 Y92.50 E5.2000 ; Infill line end
G1 X113.40 Y90.00 E5.3000 ; Infill line start
G1 X113.40 Y92.50 E5.4000 ; Infill line end
G1 X113.80 Y90.00 E5.5000 ; Infill line start
G1 X113.80 Y92.50 E5.6000 ; Infill line end
G1 X114.20 Y90.00 E5.7000 ; Infill line start
G1 X114.20 Y92.50 E5.8000 ; Infill line end
G1 X114.60 Y90.00 E5.9000 ; Infill line start
G1 X114.60 Y92.50 E6.0000 ; Infill line end
; Web (vertical section)
G92 E0
G1 X108.75 Y92.50 F1500 ; Move to start of rectangle
G1 X111.25 Y92.50 E0.1000 F1500 ; Draw rectangle side
G1 X111.25 Y107.50 E0.7000 F1500 ; Draw rectangle side
G1 X108.75 Y107.50 E0.8000 F1500 ; Draw rectangle side
G1 X108.75 Y92.50 E1.4000 F1500 ; Draw rectangle side
G1 X108.75 Y92.50 E2.0000 ; Infill line start
G1 X108.75 Y107.50 E2.6000 ; Infill line end
G1 X109.15 Y92.50 E3.2000 ; Infill line start
G1 X109.15 Y107.50 E3.8000 ; Infill line end
G1 X109.55 Y92.50 E4.4000 ; Infill line start
G1 X109.55 Y107.50 E5.0000 ; Infill line end
G1 X109.95 Y92.50 E5.6000 ; Infill line start
G1 X109.95 Y107.50 E6.2000 ; Infill line end
G1 X110.35 Y92.50 E6.8000 ; Infill line start
G1 X110.35 Y107.50 E7.4000 ; Infill line end
G1 X110.75 Y92.50 E8.0000 ; Infill line start
G1 X110.75 Y107.50 E8.6000 ; Infill line end
; Flange 2 (top)
G92 E0
G1 X105.00 Y107.50 F1500 ; Move to start of rectangle
G1 X115.00 Y107.50 E0.4000 F1500 ; Draw rectangle side
G1 X115.00 Y110.00 E0.5000 F1500 ; Draw rectangle side
G1 X105.00 Y110.00 E0.9000 F1500 ; Draw rectangle side
G1 X105.00 Y107.50 E1.0000 F1500 ; Draw rectangle side
G1 X105.00 Y107.50 E1.1000 ; Infill line start
G1 X105.00 Y110.00 E1.2000 ; Infill line end
G1 X105.40 Y107.50 E1.3000 ; Infill line start
G1 X105.40 Y110.00 E1.4000 ; Infill line end
G1 X105.80 Y107.50 E1.5000 ; Infill line start
G1 X105.80 Y110.00 E1.6000 ; Infill line end
G1 X106.20 Y107.50 E1.7000 ; Infill line start
G1 X106.20 Y110.00 E1.8000 ; Infill line end
G1 X106.60 Y107.50 E1.9000 ; Infill line start
G1 X106.60 Y110.00 E2.0000 ; Infill line end
G1 X107.00 Y107.50 E2.1000 ; Infill line start
G1 X107.00 Y110.00 E2.2000 ; Infill line end
G1 X107.40 Y107.50 E2.3000 ; Infill line start
G1 X107.40 Y110.00 E2.4000 ; Infill line end
G1 X107.80 Y107.50 E2.5000 ; Infill line start
G1 X107.80 Y110.00 E2.6000 ; Infill line end
G1 X108.20 Y107.50 E2.7000 ; Infill line start
G1 X108.20 Y110.00 E2.8000 ; Infill line end
G1 X108.60 Y107.50 E2.9000 ; Infill line start
G1 X108.60 Y110.00 E3.0000 ; Infill line end
G1 X109.00 Y107.50 E3.1000 ; Infill line start
G1 X109.00 Y110.00 E3.2000 ; Infill line end
G1 X109.40 Y107.50 E3.3000 ; Infill line start
G1 X109.40 Y110.00 E3.4000 ; Infill line end
G1 X109.80 Y107.50 E3.5000 ; Infill line start
G1 X109.80 Y110.00 E3.6000 ; Infill line end
G1 X110.20 Y107.50 E3.7000 ; Infill line start
G1 X110.20 Y110.00 E3.8000 ; Infill line end
G1 X110.60 Y107.50 E3.9000 ; Infill line start
G1 X110.60 Y110.00 E4.0000 ; Infill line end
G1 X111.00 Y107.50 E4.1000 ; Infill line start
G1 X111.00 Y110.00 E4.2000 ; Infill line end
G1 X111.40 Y107.50 E4.3000 ; Infill line start
G1 X111.40 Y110.00 E4.4000 ; Infill line end
G1 X111.80 Y107.50 E4.5000 ; Infill line start
G1 X111.80 Y110.00 E4.6000 ; Infill line end
G1 X112.20 Y107.50 E4.7000 ; Infill line start
G1 X112.20 Y110.00 E4.8000 ; Infill line end
G1 X112.60 Y107.50 E4.9000 ; Infill line start
G1 X112.60 Y110.00 E5.0000 ; Infill line end
G1 X113.00 Y107.50 E5.1000 ; Infill line start
G1 X113.00 Y110.00 E5.2000 ; Infill line end
G1 X113.40 Y107.50 E5.3000 ; Infill line start
G1 X113.40 Y110.00 E5.4000 ; Infill line end
G1 X113.80 Y107.50 E5.5000 ; Infill line start
G1 X113.80 Y110.00 E5.6000 ; Infill line end
G1 X114.20 Y107.50 E5.7000 ; Infill line start
G1 X114.20 Y110.00 E5.8000 ; Infill line end
G1 X114.60 Y107.50 E5.9000 ; Infill line start
G1 X114.60 Y110.00 E6.0000 ; Infill line end
; Layer 30
G1 Z6.00 F300 ; Move to layer height
; Flange 1 (bottom)
G92 E0
G1 X105.00 Y90.00 F1500 ; Move to start of rectangle
G1 X115.00 Y90.00 E0.4000 F1500 ; Draw rectangle side
G1 X115.00 Y92.50 E0.5000 F1500 ; Draw rectangle side
G1 X105.00 Y92.50 E0.9000 F1500 ; Draw rectangle side
G1 X105.00 Y90.00 E1.0000 F1500 ; Draw rectangle side
G1 X105.00 Y90.00 E1.1000 ; Infill line start
G1 X105.00 Y92.50 E1.2000 ; Infill line end
G1 X105.40 Y90.00 E1.3000 ; Infill line start
G1 X105.40 Y92.50 E1.4000 ; Infill line end
G1 X105.80 Y90.00 E1.5000 ; Infill line start
G1 X105.80 Y92.50 E1.6000 ; Infill line end
G1 X106.20 Y90.00 E1.7000 ; Infill line start
G1 X106.20 Y92.50 E1.8000 ; Infill line end
G1 X106.60 Y90.00 E1.9000 ; Infill line start
G1 X106.60 Y92.50 E2.0000 ; Infill line end
G1 X107.00 Y90.00 E2.1000 ; Infill line start
G1 X107.00 Y92.50 E2.2000 ; Infill line end
G1 X107.40 Y90.00 E2.3000 ; Infill line start
G1 X107.40 Y92.50 E2.4000 ; Infill line end
G1 X107.80 Y90.00 E2.5000 ; Infill line start
G1 X107.80 Y92.50 E2.6000 ; Infill line end
G1 X108.20 Y90.00 E2.7000 ; Infill line start
G1 X108.20 Y92.50 E2.8000 ; Infill line end
G1 X108.60 Y90.00 E2.9000 ; Infill line start
G1 X108.60 Y92.50 E3.0000 ; Infill line end
G1 X109.00 Y90.00 E3.1000 ; Infill line start
G1 X109.00 Y92.50 E3.2000 ; Infill line end
G1 X109.40 Y90.00 E3.3000 ; Infill line start
G1 X109.40 Y92.50 E3.4000 ; Infill line end
G1 X109.80 Y90.00 E3.5000 ; Infill line start
G1 X109.80 Y92.50 E3.6000 ; Infill line end
G1 X110.20 Y90.00 E3.7000 ; Infill line start
G1 X110.20 Y92.50 E3.8000 ; Infill line end
G1 X110.60 Y90.00 E3.9000 ; Infill line start
G1 X110.60 Y92.50 E4.0000 ; Infill line end
G1 X111.00 Y90.00 E4.1000 ; Infill line start
G1 X111.00 Y92.50 E4.2000 ; Infill line end
G1 X111.40 Y90.00 E4.3000 ; Infill line start
G1 X111.40 Y92.50 E4.4000 ; Infill line end
G1 X111.80 Y90.00 E4.5000 ; Infill line start
G1 X111.80 Y92.50 E4.6000 ; Infill line end
G1 X112.20 Y90.00 E4.7000 ; Infill line start
G1 X112.20 Y92.50 E4.8000 ; Infill line end
G1 X112.60 Y90.00 E4.9000 ; Infill line start
G1 X112.60 Y92.50 E5.0000 ; Infill line end
G1 X113.00 Y90.00 E5.1000 ; Infill line start
G1 X113.00 Y92.50 E5.2000 ; Infill line end
G1 X113.40 Y90.00 E5.3000 ; Infill line start
G1 X113.40 Y92.50 E5.4000 ; Infill line end
G1 X113.80 Y90.00 E5.5000 ; Infill line start
G1 X113.80 Y92.50 E5.6000 ; Infill line end
G1 X114.20 Y90.00 E5.7000 ; Infill line start
G1 X114.20 Y92.50 E5.8000 ; Infill line end
G1 X114.60 Y90.00 E5.9000 ; Infill line start
G1 X114.60 Y92.50 E6.0000 ; Infill line end
; Web (vertical section)
G92 E0
G1 X108.75 Y92.50 F1500 ; Move to start of rectangle
G1 X111.25 Y92.50 E0.1000 F1500 ; Draw rectangle side
G1 X111.25 Y107.50 E0.7000 F1500 ; Draw rectangle side
G1 X108.75 Y107.50 E0.8000 F1500 ; Draw rectangle side
G1 X108.75 Y92.50 E1.4000 F1500 ; Draw rectangle side
G1 X108.75 Y92.50 E2.0000 ; Infill line start
G1 X108.75 Y107.50 E2.6000 ; Infill line end
G1 X109.15 Y92.50 E3.2000 ; Infill line start
G1 X109.15 Y107.50 E3.8000 ; Infill line end
G1 X109.55 Y92.50 E4.4000 ; Infill line start
G1 X109.55 Y107.50 E5.0000 ; Infill line end
G1 X109.95 Y92.50 E5.6000 ; Infill line start
G1 X109.95 Y107.50 E6.2000 ; Infill line end
G1 X110.35 Y92.50 E6.8000 ; Infill line start
G1 X110.35 Y107.50 E7.4000 ; Infill line end
G1 X110.75 Y92.50 E8.0000 ; Infill line start
G1 X110.75 Y107.50 E8.6000 ; Infill line end
; Flange 2 (top)
G92 E0
G1 X105.00 Y107.50 F1500 ; Move to start of rectangle
G1 X115.00 Y107.50 E0.4000 F1500 ; Draw rectangle side
G1 X115.00 Y110.00 E0.5000 F1500 ; Draw rectangle side
G1 X105.00 Y110.00 E0.9000 F1500 ; Draw rectangle side
G1 X105.00 Y107.50 E1.0000 F1500 ; Draw rectangle side
G1 X105.00 Y107.50 E1.1000 ; Infill line start
G1 X105.00 Y110.00 E1.2000 ; Infill line end
G1 X105.40 Y107.50 E1.3000 ; Infill line start
G1 X105.40 Y110.00 E1.4000 ; Infill line end
G1 X105.80 Y107.50 E1.5000 ; Infill line start
G1 X105.80 Y110.00 E1.6000 ; Infill line end
G1 X106.20 Y107.50 E1.7000 ; Infill line start
G1 X106.20 Y110.00 E1.8000 ; Infill line end
G1 X106.60 Y107.50 E1.9000 ; Infill line start
G1 X106.60 Y110.00 E2.0000 ; Infill line end
G1 X107.00 Y107.50 E2.1000 ; Infill line start
G1 X107.00 Y110.00 E2.2000 ; Infill line end
G1 X107.40 Y107.50 E2.3000 ; Infill line start
G1 X107.40 Y110.00 E2.4000 ; Infill line end
G1 X107.80 Y107.50 E2.5000 ; Infill line start
G1 X107.80 Y110.00 E2.6000 ; Infill line end
G1 X108.20 Y107.50 E2.7000 ; Infill line start
G1 X108.20 Y110.00 E2.8000 ; Infill line end
G1 X108.60 Y107.50 E2.9000 ; Infill line start
G1 X108.60 Y110.00 E3.0000 ; Infill line end
G1 X109.00 Y107.50 E3.1000 ; Infill line start
G1 X109.00 Y110.00 E3.2000 ; Infill line end
G1 X109.40 Y107.50 E3.3000 ; Infill line start
G1 X109.40 Y110.00 E3.4000 ; Infill line end
G1 X109.80 Y107.50 E3.5000 ; Infill line start
G1 X109.80 Y110.00 E3.6000 ; Infill line end
G1 X110.20 Y107.50 E3.7000 ; Infill line start
G1 X110.20 Y110.00 E3.8000 ; Infill line end
G1 X110.60 Y107.50 E3.9000 ; Infill line start
G1 X110.60 Y110.00 E4.0000 ; Infill line end
G1 X111.00 Y107.50 E4.1000 ; Infill line start
G1 X111.00 Y110.00 E4.2000 ; Infill line end
G1 X111.40 Y107.50 E4.3000 ; Infill line start
G1 X111.40 Y110.00 E4.4000 ; Infill line end
G1 X111.80 Y107.50 E4.5000 ; Infill line start
G1 X111.80 Y110.00 E4.6000 ; Infill line end
G1 X112.20 Y107.50 E4.7000 ; Infill line start
G1 X112.20 Y110.00 E4.8000 ; Infill line end
G1 X112.60 Y107.50 E4.9000 ; Infill line start
G1 X112.60 Y110.00 E5.0000 ; Infill line end
G1 X113.00 Y107.50 E5.1000 ; Infill line start
G1 X113.00 Y110.00 E5.2000 ; Infill line end
G1 X113.40 Y107.50 E5.3000 ; Infill line start
G1 X113.40 Y110.00 E5.4000 ; Infill line end
G1 X113.80 Y107.50 E5.5000 ; Infill line start
G1 X113.80 Y110.00 E5.6000 ; Infill line end
G1 X114.20 Y107.50 E5.7000 ; Infill line start
G1 X114.20 Y110.00 E5.8000 ; Infill line end
G1 X114.60 Y107.50 E5.9000 ; Infill line start
G1 X114.60 Y110.00 E6.0000 ; Infill line end
; Layer 31
G1 Z6.20 F300 ; Move to layer height
; Flange 1 (bottom)
G92 E0
G1 X105.00 Y90.00 F1500 ; Move to start of rectangle
G1 X115.00 Y90.00 E0.4000 F1500 ; Draw rectangle side
G1 X115.00 Y92.50 E0.5000 F1500 ; Draw rectangle side
G1 X105.00 Y92.50 E0.9000 F1500 ; Draw rectangle side
G1 X105.00 Y90.00 E1.0000 F1500 ; Draw rectangle side
G1 X105.00 Y90.00 E1.1000 ; Infill line start
G1 X105.00 Y92.50 E1.2000 ; Infill line end
G1 X105.40 Y90.00 E1.3000 ; Infill line start
G1 X105.40 Y92.50 E1.4000 ; Infill line end
G1 X105.80 Y90.00 E1.5000 ; Infill line start
G1 X105.80 Y92.50 E1.6000 ; Infill line end
G1 X106.20 Y90.00 E1.7000 ; Infill line start
G1 X106.20 Y92.50 E1.8000 ; Infill line end
G1 X106.60 Y90.00 E1.9000 ; Infill line start
G1 X106.60 Y92.50 E2.0000 ; Infill line end
G1 X107.00 Y90.00 E2.1000 ; Infill line start
G1 X107.00 Y92.50 E2.2000 ; Infill line end
G1 X107.40 Y90.00 E2.3000 ; Infill line start
G1 X107.40 Y92.50 E2.4000 ; Infill line end
G1 X107.80 Y90.00 E2.5000 ; Infill line start
G1 X107.80 Y92.50 E2.6000 ; Infill line end
G1 X108.20 Y90.00 E2.7000 ; Infill line start
G1 X108.20 Y92.50 E2.8000 ; Infill line end
G1 X108.60 Y90.00 E2.9000 ; Infill line start
G1 X108.60 Y92.50 E3.0000 ; Infill line end
G1 X109.00 Y90.00 E3.1000 ; Infill line start
G1 X109.00 Y92.50 E3.2000 ; Infill line end
G1 X109.40 Y90.00 E3.3000 ; Infill line start
G1 X109.40 Y92.50 E3.4000 ; Infill line end
G1 X109.80 Y90.00 E3.5000 ; Infill line start
G1 X109.80 Y92.50 E3.6000 ; Infill line end
G1 X110.20 Y90.00 E3.7000 ; Infill line start
G1 X110.20 Y92.50 E3.8000 ; Infill line end
G1 X110.60 Y90.00 E3.9000 ; Infill line start
G1 X110.60 Y92.50 E4.0000 ; Infill line end
G1 X111.00 Y90.00 E4.1000 ; Infill line start
G1 X111.00 Y92.50 E4.2000 ; Infill line end
G1 X111.40 Y90.00 E4.3000 ; Infill line start
G1 X111.40 Y92.50 E4.4000 ; Infill line end
G1 X111.80 Y90.00 E4.5000 ; Infill line start
G1 X111.80 Y92.50 E4.6000 ; Infill line end
G1 X112.20 Y90.00 E4.7000 ; Infill line start
G1 X112.20 Y92.50 E4.8000 ; Infill line end
G1 X112.60 Y90.00 E4.9000 ; Infill line start
G1 X112.60 Y92.50 E5.0000 ; Infill line end
G1 X113.00 Y90.00 E5.1000 ; Infill line start
G1 X113.00 Y92.50 E5.2000 ; Infill line end
G1 X113.40 Y90.00 E5.3000 ; Infill line start
G1 X113.40 Y92.50 E5.4000 ; Infill line end
G1 X113.80 Y90.00 E5.5000 ; Infill line start
G1 X113.80 Y92.50 E5.6000 ; Infill line end
G1 X114.20 Y90.00 E5.7000 ; Infill line start
G1 X114.20 Y92.50 E5.8000 ; Infill line end
G1 X114.60 Y90.00 E5.9000 ; Infill line start
G1 X114.60 Y92.50 E6.0000 ; Infill line end
; Web (vertical section)
G92 E0
G1 X108.75 Y92.50 F1500 ; Move to start of rectangle
G1 X111.25 Y92.50 E0.1000 F1500 ; Draw rectangle side
G1 X111.25 Y107.50 E0.7000 F1500 ; Draw rectangle side
G1 X108.75 Y107.50 E0.8000 F1500 ; Draw rectangle side
G1 X108.75 Y92.50 E1.4000 F1500 ; Draw rectangle side
G1 X108.75 Y92.50 E2.0000 ; Infill line start
G1 X108.75 Y107.50 E2.6000 ; Infill line end
G1 X109.15 Y92.50 E3.2000 ; Infill line start
G1 X109.15 Y107.50 E3.8000 ; Infill line end
G1 X109.55 Y92.50 E4.4000 ; Infill line start
G1 X109.55 Y107.50 E5.0000 ; Infill line end
G1 X109.95 Y92.50 E5.6000 ; Infill line start
G1 X109.95 Y107.50 E6.2000 ; Infill line end
G1 X110.35 Y92.50 E6.8000 ; Infill line start
G1 X110.35 Y107.50 E7.4000 ; Infill line end
G1 X110.75 Y92.50 E8.0000 ; Infill line start
G1 X110.75 Y107.50 E8.6000 ; Infill line end
; Flange 2 (top)
G92 E0
G1 X105.00 Y107.50 F1500 ; Move to start of rectangle
G1 X115.00 Y107.50 E0.4000 F1500 ; Draw rectangle side
G1 X115.00 Y110.00 E0.5000 F1500 ; Draw rectangle side
G1 X105.00 Y110.00 E0.9000 F1500 ; Draw rectangle side
G1 X105.00 Y107.50 E1.0000 F1500 ; Draw rectangle side
G1 X105.00 Y107.50 E1.1000 ; Infill line start
G1 X105.00 Y110.00 E1.2000 ; Infill line end
G1 X105.40 Y107.50 E1.3000 ; Infill line start
G1 X105.40 Y110.00 E1.4000 ; Infill line end
G1 X105.80 Y107.50 E1.5000 ; Infill line start
G1 X105.80 Y110.00 E1.6000 ; Infill line end
G1 X106.20 Y107.50 E1.7000 ; Infill line start
G1 X106.20 Y110.00 E1.8000 ; Infill line end
G1 X106.60 Y107.50 E1.9000 ; Infill line start
G1 X106.60 Y110.00 E2.0000 ; Infill line end
G1 X107.00 Y107.50 E2.1000 ; Infill line start
G1 X107.00 Y110.00 E2.2000 ; Infill line end
G1 X107.40 Y107.50 E2.3000 ; Infill line start
G1 X107.40 Y110.00 E2.4000 ; Infill line end
G1 X107.80 Y107.50 E2.5000 ; Infill line start
G1 X107.80 Y110.00 E2.6000 ; Infill line end
G1 X108.20 Y107.50 E2.7000 ; Infill line start
G1 X108.20 Y110.00 E2.8000 ; Infill line end
G1 X108.60 Y107.50 E2.9000 ; Infill line start
G1 X108.60 Y110.00 E3.0000 ; Infill line end
G1 X109.00 Y107.50 E3.1000 ; Infill line start
G1 X109.00 Y110.00 E3.2000 ; Infill line end
G1 X109.40 Y107.50 E3.3000 ; Infill line start
G1 X109.40 Y110.00 E3.4000 ; Infill line end
G1 X109.80 Y107.50 E3.5000 ; Infill line start
G1 X109.80 Y110.00 E3.6000 ; Infill line end
G1 X110.20 Y107.50 E3.7000 ; Infill line start
G1 X110.20 Y110.00 E3.8000 ; Infill line end
G1 X110.60 Y107.50 E3.9000 ; Infill line start
G1 X110.60 Y110.00 E4.0000 ; Infill line end
G1 X111.00 Y107.50 E4.1000 ; Infill line start
G1 X111.00 Y110.00 E4.2000 ; Infill line end
G1 X111.40 Y107.50 E4.3000 ; Infill line start
G1 X111.40 Y110.00 E4.4000 ; Infill line end
G1 X111.80 Y107.50 E4.5000 ; Infill line start
G1 X111.80 Y110.00 E4.6000 ; Infill line end
G1 X112.20 Y107.50 E4.7000 ; Infill line start
G1 X112.20 Y110.00 E4.8000 ; Infill line end
G1 X112.60 Y107.50 E4.9000 ; Infill line start
G1 X112.60 Y110.00 E5.0000 ; Infill line end
G1 X113.00 Y107.50 E5.1000 ; Infill line start
G1 X113.00 Y110.00 E5.2000 ; Infill line end
G1 X113.40 Y107.50 E5.3000 ; Infill line start
G1 X113.40 Y110.00 E5.4000 ; Infill line end
G1 X113.80 Y107.50 E5.5000 ; Infill line start
G1 X113.80 Y110.00 E5.6000 ; Infill line end
G1 X114.20 Y107.50 E5.7000 ; Infill line start
G1 X114.20 Y110.00 E5.8000 ; Infill line end
G1 X114.60 Y107.50 E5.9000 ; Infill line start
G1 X114.60 Y110.00 E6.0000 ; Infill line end
; Layer 32
G1 Z6.40 F300 ; Move to layer height
; Flange 1 (bottom)
G92 E0
G1 X105.00 Y90.00 F1500 ; Move to start of rectangle
G1 X115.00 Y90.00 E0.4000 F1500 ; Draw rectangle side
G1 X115.00 Y92.50 E0.5000 F1500 ; Draw rectangle side
G1 X105.00 Y92.50 E0.9000 F1500 ; Draw rectangle side
G1 X105.00 Y90.00 E1.0000 F1500 ; Draw rectangle side
G1 X105.00 Y90.00 E1.1000 ; Infill line start
G1 X105.00 Y92.50 E1.2000 ; Infill line end
G1 X105.40 Y90.00 E1.3000 ; Infill line start
G1 X105.40 Y92.50 E1.4000 ; Infill line end
G1 X105.80 Y90.00 E1.5000 ; Infill line start
G1 X105.80 Y92.50 E1.6000 ; Infill line end
G1 X106.20 Y90.00 E1.7000 ; Infill line start
G1 X106.20 Y92.50 E1.8000 ; Infill line end
G1 X106.60 Y90.00 E1.9000 ; Infill line start
G1 X106.60 Y92.50 E2.0000 ; Infill line end
G1 X107.00 Y90.00 E2.1000 ; Infill line start
G1 X107.00 Y92.50 E2.2000 ; Infill line end
G1 X107.40 Y90.00 E2.3000 ; Infill line start
G1 X107.40 Y92.50 E2.4000 ; Infill line end
G1 X107.80 Y90.00 E2.5000 ; Infill line start
G1 X107.80 Y92.50 E2.6000 ; Infill line end
G1 X108.20 Y90.00 E2.7000 ; Infill line start
G1 X108.20 Y92.50 E2.8000 ; Infill line end
G1 X108.60 Y90.00 E2.9000 ; Infill line start
G1 X108.60 Y92.50 E3.0000 ; Infill line end
G1 X109.00 Y90.00 E3.1000 ; Infill line start
G1 X109.00 Y92.50 E3.2000 ; Infill line end
G1 X109.40 Y90.00 E3.3000 ; Infill line start
G1 X109.40 Y92.50 E3.4000 ; Infill line end
G1 X109.80 Y90.00 E3.5000 ; Infill line start
G1 X109.80 Y92.50 E3.6000 ; Infill line end
G1 X110.20 Y90.00 E3.7000 ; Infill line start
G1 X110.20 Y92.50 E3.8000 ; Infill line end
G1 X110.60 Y90.00 E3.9000 ; Infill line start
G1 X110.60 Y92.50 E4.0000 ; Infill line end
G1 X111.00 Y90.00 E4.1000 ; Infill line start
G1 X111.00 Y92.50 E4.2000 ; Infill line end
G1 X111.40 Y90.00 E4.3000 ; Infill line start
G1 X111.40 Y92.50 E4.4000 ; Infill line end
G1 X111.80 Y90.00 E4.5000 ; Infill line start
G1 X111.80 Y92.50 E4.6000 ; Infill line end
G1 X112.20 Y90.00 E4.7000 ; Infill line start
G1 X112.20 Y92.50 E4.8000 ; Infill line end
G1 X112.60 Y90.00 E4.9000 ; Infill line start
G1 X112.60 Y92.50 E5.0000 ; Infill line end
G1 X113.00 Y90.00 E5.1000 ; Infill line start
G1 X113.00 Y92.50 E5.2000 ; Infill line end
G1 X113.40 Y90.00 E5.3000 ; Infill line start
G1 X113.40 Y92.50 E5.4000 ; Infill line end
G1 X113.80 Y90.00 E5.5000 ; Infill line start
G1 X113.80 Y92.50 E5.6000 ; Infill line end
G1 X114.20 Y90.00 E5.7000 ; Infill line start
G1 X114.20 Y92.50 E5.8000 ; Infill line end
G1 X114.60 Y90.00 E5.9000 ; Infill line start
G1 X114.60 Y92.50 E6.0000 ; Infill line end
; Web (vertical section)
G92 E0
G1 X108.75 Y92.50 F1500 ; Move to start of rectangle
G1 X111.25 Y92.50 E0.1000 F1500 ; Draw rectangle side
G1 X111.25 Y107.50 E0.7000 F1500 ; Draw rectangle side
G1 X108.75 Y107.50 E0.8000 F1500 ; Draw rectangle side
G1 X108.75 Y92.50 E1.4000 F1500 ; Draw rectangle side
G1 X108.75 Y92.50 E2.0000 ; Infill line start
G1 X108.75 Y107.50 E2.6000 ; Infill line end
G1 X109.15 Y92.50 E3.2000 ; Infill line start
G1 X109.15 Y107.50 E3.8000 ; Infill line end
G1 X109.55 Y92.50 E4.4000 ; Infill line start
G1 X109.55 Y107.50 E5.0000 ; Infill line end
G1 X109.95 Y92.50 E5.6000 ; Infill line start
G1 X109.95 Y107.50 E6.2000 ; Infill line end
G1 X110.35 Y92.50 E6.8000 ; Infill line start
G1 X110.35 Y107.50 E7.4000 ; Infill line end
G1 X110.75 Y92.50 E8.0000 ; Infill line start
G1 X110.75 Y107.50 E8.6000 ; Infill line end
; Flange 2 (top)
G92 E0
G1 X105.00 Y107.50 F1500 ; Move to start of rectangle
G1 X115.00 Y107.50 E0.4000 F1500 ; Draw rectangle side
G1 X115.00 Y110.00 E0.5000 F1500 ; Draw rectangle side
G1 X105.00 Y110.00 E0.9000 F1500 ; Draw rectangle side
G1 X105.00 Y107.50 E1.0000 F1500 ; Draw rectangle side
G1 X105.00 Y107.50 E1.1000 ; Infill line start
G1 X105.00 Y110.00 E1.2000 ; Infill line end
G1 X105.40 Y107.50 E1.3000 ; Infill line start
G1 X105.40 Y110.00 E1.4000 ; Infill line end
G1 X105.80 Y107.50 E1.5000 ; Infill line start
G1 X105.80 Y110.00 E1.6000 ; Infill line end
G1 X106.20 Y107.50 E1.7000 ; Infill line start
G1 X106.20 Y110.00 E1.8000 ; Infill line end
G1 X106.60 Y107.50 E1.9000 ; Infill line start
G1 X106.60 Y110.00 E2.0000 ; Infill line end
G1 X107.00 Y107.50 E2.1000 ; Infill line start
G1 X107.00 Y110.00 E2.2000 ; Infill line end
G1 X107.40 Y107.50 E2.3000 ; Infill line start
G1 X107.40 Y110.00 E2.4000 ; Infill line end
G1 X107.80 Y107.50 E2.5000 ; Infill line start
G1 X107.80 Y110.00 E2.6000 ; Infill line end
G1 X108.20 Y107.50 E2.7000 ; Infill line start
G1 X108.20 Y110.00 E2.8000 ; Infill line end
G1 X108.60 Y107.50 E2.9000 ; Infill line start
G1 X108.60 Y110.00 E3.0000 ; Infill line end
G1 X109.00 Y107.50 E3.1000 ; Infill line start
G1 X109.00 Y110.00 E3.2000 ; Infill line end
G1 X109.40 Y107.50 E3.3000 ; Infill line start
G1 X109.40 Y110.00 E3.4000 ; Infill line end
G1 X109.80 Y107.50 E3.5000 ; Infill line start
G1 X109.80 Y110.00 E3.6000 ; Infill line end
G1 X110.20 Y107.50 E3.7000 ; Infill line start
G1 X110.20 Y110.00 E3.8000 ; Infill line end
G1 X110.60 Y107.50 E3.9000 ; Infill line start
G1 X110.60 Y110.00 E4.0000 ; Infill line end
G1 X111.00 Y107.50 E4.1000 ; Infill line start
G1 X111.00 Y110.00 E4.2000 ; Infill line end
G1 X111.40 Y107.50 E4.3000 ; Infill line start
G1 X111.40 Y110.00 E4.4000 ; Infill line end
G1 X111.80 Y107.50 E4.5000 ; Infill line start
G1 X111.80 Y110.00 E4.6000 ; Infill line end
G1 X112.20 Y107.50 E4.7000 ; Infill line start
G1 X112.20 Y110.00 E4.8000 ; Infill line end
G1 X112.60 Y107.50 E4.9000 ; Infill line start
G1 X112.60 Y110.00 E5.0000 ; Infill line end
G1 X113.00 Y107.50 E5.1000 ; Infill line start
G1 X113.00 Y110.00 E5.2000 ; Infill line end
G1 X113.40 Y107.50 E5.3000 ; Infill line start
G1 X113.40 Y110.00 E5.4000 ; Infill line end
G1 X113.80 Y107.50 E5.5000 ; Infill line start
G1 X113.80 Y110.00 E5.6000 ; Infill line end
G1 X114.20 Y107.50 E5.7000 ; Infill line start
G1 X114.20 Y110.00 E5.8000 ; Infill line end
G1 X114.60 Y107.50 E5.9000 ; Infill line start
G1 X114.60 Y110.00 E6.0000 ; Infill line end
; Layer 33
G1 Z6.60 F300 ; Move to layer height
; Flange 1 (bottom)
G92 E0
G1 X105.00 Y90.00 F1500 ; Move to start of rectangle
G1 X115.00 Y90.00 E0.4000 F1500 ; Draw rectangle side
G1 X115.00 Y92.50 E0.5000 F1500 ; Draw rectangle side
G1 X105.00 Y92.50 E0.9000 F1500 ; Draw rectangle side
G1 X105.00 Y90.00 E1.0000 F1500 ; Draw rectangle side
G1 X105.00 Y90.00 E1.1000 ; Infill line start
G1 X105.00 Y92.50 E1.2000 ; Infill line end
G1 X105.40 Y90.00 E1.3000 ; Infill line start
G1 X105.40 Y92.50 E1.4000 ; Infill line end
G1 X105.80 Y90.00 E1.5000 ; Infill line start
G1 X105.80 Y92.50 E1.6000 ; Infill line end
G1 X106.20 Y90.00 E1.7000 ; Infill line start
G1 X106.20 Y92.50 E1.8000 ; Infill line end
G1 X106.60 Y90.00 E1.9000 ; Infill line start
G1 X106.60 Y92.50 E2.0000 ; Infill line end
G1 X107.00 Y90.00 E2.1000 ; Infill line start
G1 X107.00 Y92.50 E2.2000 ; Infill line end
G1 X107.40 Y90.00 E2.3000 ; Infill line start
G1 X107.40 Y92.50 E2.4000 ; Infill line end
G1 X107.80 Y90.00 E2.5000 ; Infill line start
G1 X107.80 Y92.50 E2.6000 ; Infill line end
G1 X108.20 Y90.00 E2.7000 ; Infill line start
G1 X108.20 Y92.50 E2.8000 ; Infill line end
G1 X108.60 Y90.00 E2.9000 ; Infill line start
G1 X108.60 Y92.50 E3.0000 ; Infill line end
G1 X109.00 Y90.00 E3.1000 ; Infill line start
G1 X109.00 Y92.50 E3.2000 ; Infill line end
G1 X109.40 Y90.00 E3.3000 ; Infill line start
G1 X109.40 Y92.50 E3.4000 ; Infill line end
G1 X109.80 Y90.00 E3.5000 ; Infill line start
G1 X109.80 Y92.50 E3.6000 ; Infill line end
G1 X110.20 Y90.00 E3.7000 ; Infill line start
G1 X110.20 Y92.50 E3.8000 ; Infill line end
G1 X110.60 Y90.00 E3.9000 ; Infill line start
G1 X110.60 Y92.50 E4.0000 ; Infill line end
G1 X111.00 Y90.00 E4.1000 ; Infill line start
G1 X111.00 Y92.50 E4.2000 ; Infill line end
G1 X111.40 Y90.00 E4.3000 ; Infill line start
G1 X111.40 Y92.50 E4.4000 ; Infill line end
G1 X111.80 Y90.00 E4.5000 ; Infill line start
G1 X111.80 Y92.50 E4.6000 ; Infill line end
G1 X112.20 Y90.00 E4.7000 ; Infill line start
G1 X112.20 Y92.50 E4.8000 ; Infill line end
G1 X112.60 Y90.00 E4.9000 ; Infill line start
G1 X112.60 Y92.50 E5.0000 ; Infill line end
G1 X113.00 Y90.00 E5.1000 ; Infill line start
G1 X113.00 Y92.50 E5.2000 ; Infill line end
G1 X113.40 Y90.00 E5.3000 ; Infill line start
G1 X113.40 Y92.50 E5.4000 ; Infill line end
G1 X113.80 Y90.00 E5.5000 ; Infill line start
G1 X113.80 Y92.50 E5.6000 ; Infill line end
G1 X114.20 Y90.00 E5.7000 ; Infill line start
G1 X114.20 Y92.50 E5.8000 ; Infill line end
G1 X114.60 Y90.00 E5.9000 ; Infill line start
G1 X114.60 Y92.50 E6.0000 ; Infill line end
; Web (vertical section)
G92 E0
G1 X108.75 Y92.50 F1500 ; Move to start of rectangle
G1 X111.25 Y92.50 E0.1000 F1500 ; Draw rectangle side
G1 X111.25 Y107.50 E0.7000 F1500 ; Draw rectangle side
G1 X108.75 Y107.50 E0.8000 F1500 ; Draw rectangle side
G1 X108.75 Y92.50 E1.4000 F1500 ; Draw rectangle side
G1 X108.75 Y92.50 E2.0000 ; Infill line start
G1 X108.75 Y107.50 E2.6000 ; Infill line end
G1 X109.15 Y92.50 E3.2000 ; Infill line start
G1 X109.15 Y107.50 E3.8000 ; Infill line end
G1 X109.55 Y92.50 E4.4000 ; Infill line start
G1 X109.55 Y107.50 E5.0000 ; Infill line end
G1 X109.95 Y92.50 E5.6000 ; Infill line start
G1 X109.95 Y107.50 E6.2000 ; Infill line end
G1 X110.35 Y92.50 E6.8000 ; Infill line start
G1 X110.35 Y107.50 E7.4000 ; Infill line end
G1 X110.75 Y92.50 E8.0000 ; Infill line start
G1 X110.75 Y107.50 E8.6000 ; Infill line end
; Flange 2 (top)
G92 E0
G1 X105.00 Y107.50 F1500 ; Move to start of rectangle
G1 X115.00 Y107.50 E0.4000 F1500 ; Draw rectangle side
G1 X115.00 Y110.00 E0.5000 F1500 ; Draw rectangle side
G1 X105.00 Y110.00 E0.9000 F1500 ; Draw rectangle side
G1 X105.00 Y107.50 E1.0000 F1500 ; Draw rectangle side
G1 X105.00 Y107.50 E1.1000 ; Infill line start
G1 X105.00 Y110.00 E1.2000 ; Infill line end
G1 X105.40 Y107.50 E1.3000 ; Infill line start
G1 X105.40 Y110.00 E1.4000 ; Infill line end
G1 X105.80 Y107.50 E1.5000 ; Infill line start
G1 X105.80 Y110.00 E1.6000 ; Infill line end
G1 X106.20 Y107.50 E1.7000 ; Infill line start
G1 X106.20 Y110.00 E1.8000 ; Infill line end
G1 X106.60 Y107.50 E1.9000 ; Infill line start
G1 X106.60 Y110.00 E2.0000 ; Infill line end
G1 X107.00 Y107.50 E2.1000 ; Infill line start
G1 X107.00 Y110.00 E2.2000 ; Infill line end
G1 X107.40 Y107.50 E2.3000 ; Infill line start
G1 X107.40 Y110.00 E2.4000 ; Infill line end
G1 X107.80 Y107.50 E2.5000 ; Infill line start
G1 X107.80 Y110.00 E2.6000 ; Infill line end
G1 X108.20 Y107.50 E2.7000 ; Infill line start
G1 X108.20 Y110.00 E2.8000 ; Infill line end
G1 X108.60 Y107.50 E2.9000 ; Infill line start
G1 X108.60 Y110.00 E3.0000 ; Infill line end
G1 X109.00 Y107.50 E3.1000 ; Infill line start
G1 X109.00 Y110.00 E3.2000 ; Infill line end
G1 X109.40 Y107.50 E3.3000 ; Infill line start
G1 X109.40 Y110.00 E3.4000 ; Infill line end
G1 X109.80 Y107.50 E3.5000 ; Infill line start
G1 X109.80 Y110.00 E3.6000 ; Infill line end
G1 X110.20 Y107.50 E3.7000 ; Infill line start
G1 X110.20 Y110.00 E3.8000 ; Infill line end
G1 X110.60 Y107.50 E3.9000 ; Infill line start
G1 X110.60 Y110.00 E4.0000 ; Infill line end
G1 X111.00 Y107.50 E4.1000 ; Infill line start
G1 X111.00 Y110.00 E4.2000 ; Infill line end
G1 X111.40 Y107.50 E4.3000 ; Infill line start
G1 X111.40 Y110.00 E4.4000 ; Infill line end
G1 X111.80 Y107.50 E4.5000 ; Infill line start
G1 X111.80 Y110.00 E4.6000 ; Infill line end
G1 X112.20 Y107.50 E4.7000 ; Infill line start
G1 X112.20 Y110.00 E4.8000 ; Infill line end
G1 X112.60 Y107.50 E4.9000 ; Infill line start
G1 X112.60 Y110.00 E5.0000 ; Infill line end
G1 X113.00 Y107.50 E5.1000 ; Infill line start
G1 X113.00 Y110.00 E5.2000 ; Infill line end
G1 X113.40 Y107.50 E5.3000 ; Infill line start
G1 X113.40 Y110.00 E5.4000 ; Infill line end
G1 X113.80 Y107.50 E5.5000 ; Infill line start
G1 X113.80 Y110.00 E5.6000 ; Infill line end
G1 X114.20 Y107.50 E5.7000 ; Infill line start
G1 X114.20 Y110.00 E5.8000 ; Infill line end
G1 X114.60 Y107.50 E5.9000 ; Infill line start
G1 X114.60 Y110.00 E6.0000 ; Infill line end
; Layer 34
G1 Z6.80 F300 ; Move to layer height
; Flange 1 (bottom)
G92 E0
G1 X105.00 Y90.00 F1500 ; Move to start of rectangle
G1 X115.00 Y90.00 E0.4000 F1500 ; Draw rectangle side
G1 X115.00 Y92.50 E0.5000 F1500 ; Draw rectangle side
G1 X105.00 Y92.50 E0.9000 F1500 ; Draw rectangle side
G1 X105.00 Y90.00 E1.0000 F1500 ; Draw rectangle side
G1 X105.00 Y90.00 E1.1000 ; Infill line start
G1 X105.00 Y92.50 E1.2000 ; Infill line end
G1 X105.40 Y90.00 E1.3000 ; Infill line start
G1 X105.40 Y92.50 E1.4000 ; Infill line end
G1 X105.80 Y90.00 E1.5000 ; Infill line start
G1 X105.80 Y92.50 E1.6000 ; Infill line end
G1 X106.20 Y90.00 E1.7000 ; Infill line start
G1 X106.20 Y92.50 E1.8000 ; Infill line end
G1 X106.60 Y90.00 E1.9000 ; Infill line start
G1 X106.60 Y92.50 E2.0000 ; Infill line end
G1 X107.00 Y90.00 E2.1000 ; Infill line start
G1 X107.00 Y92.50 E2.2000 ; Infill line end
G1 X107.40 Y90.00 E2.3000 ; Infill line start
G1 X107.40 Y92.50 E2.4000 ; Infill line end
G1 X107.80 Y90.00 E2.5000 ; Infill line start
G1 X107.80 Y92.50 E2.6000 ; Infill line end
G1 X108.20 Y90.00 E2.7000 ; Infill line start
G1 X108.20 Y92.50 E2.8000 ; Infill line end
G1 X108.60 Y90.00 E2.9000 ; Infill line start
G1 X108.60 Y92.50 E3.0000 ; Infill line end
G1 X109.00 Y90.00 E3.1000 ; Infill line start
G1 X109.00 Y92.50 E3.2000 ; Infill line end
G1 X109.40 Y90.00 E3.3000 ; Infill line start
G1 X109.40 Y92.50 E3.4000 ; Infill line end
G1 X109.80 Y90.00 E3.5000 ; Infill line start
G1 X109.80 Y92.50 E3.6000 ; Infill line end
G1 X110.20 Y90.00 E3.7000 ; Infill line start
G1 X110.20 Y92.50 E3.8000 ; Infill line end
G1 X110.60 Y90.00 E3.9000 ; Infill line start
G1 X110.60 Y92.50 E4.0000 ; Infill line end
G1 X111.00 Y90.00 E4.1000 ; Infill line start
G1 X111.00 Y92.50 E4.2000 ; Infill line end
G1 X111.40 Y90.00 E4.3000 ; Infill line start
G1 X111.40 Y92.50 E4.4000 ; Infill line end
G1 X111.80 Y90.00 E4.5000 ; Infill line start
G1 X111.80 Y92.50 E4.6000 ; Infill line end
G1 X112.20 Y90.00 E4.7000 ; Infill line start
G1 X112.20 Y92.50 E4.8000 ; Infill line end
G1 X112.60 Y90.00 E4.9000 ; Infill line start
G1 X112.60 Y92.50 E5.0000 ; Infill line end
G1 X113.00 Y90.00 E5.1000 ; Infill line start
G1 X113.00 Y92.50 E5.2000 ; Infill line end
G1 X113.40 Y90.00 E5.3000 ; Infill line start
G1 X113.40 Y92.50 E5.4000 ; Infill line end
G1 X113.80 Y90.00 E5.5000 ; Infill line start
G1 X113.80 Y92.50 E5.6000 ; Infill line end
G1 X114.20 Y90.00 E5.7000 ; Infill line start
G1 X114.20 Y92.50 E5.8000 ; Infill line end
G1 X114.60 Y90.00 E5.9000 ; Infill line start
G1 X114.60 Y92.50 E6.0000 ; Infill line end
; Web (vertical section)
G92 E0
G1 X108.75 Y92.50 F1500 ; Move to start of rectangle
G1 X111.25 Y92.50 E0.1000 F1500 ; Draw rectangle side
G1 X111.25 Y107.50 E0.7000 F1500 ; Draw rectangle side
G1 X108.75 Y107.50 E0.8000 F1500 ; Draw rectangle side
G1 X108.75 Y92.50 E1.4000 F1500 ; Draw rectangle side
G1 X108.75 Y92.50 E2.0000 ; Infill line start
G1 X108.75 Y107.50 E2.6000 ; Infill line end
G1 X109.15 Y92.50 E3.2000 ; Infill line start
G1 X109.15 Y107.50 E3.8000 ; Infill line end
G1 X109.55 Y92.50 E4.4000 ; Infill line start
G1 X109.55 Y107.50 E5.0000 ; Infill line end
G1 X109.95 Y92.50 E5.6000 ; Infill line start
G1 X109.95 Y107.50 E6.2000 ; Infill line end
G1 X110.35 Y92.50 E6.8000 ; Infill line start
G1 X110.35 Y107.50 E7.4000 ; Infill line end
G1 X110.75 Y92.50 E8.0000 ; Infill line start
G1 X110.75 Y107.50 E8.6000 ; Infill line end
; Flange 2 (top)
G92 E0
G1 X105.00 Y107.50 F1500 ; Move to start of rectangle
G1 X115.00 Y107.50 E0.4000 F1500 ; Draw rectangle side
G1 X115.00 Y110.00 E0.5000 F1500 ; Draw rectangle side
G1 X105.00 Y110.00 E0.9000 F1500 ; Draw rectangle side
G1 X105.00 Y107.50 E1.0000 F1500 ; Draw rectangle side
G1 X105.00 Y107.50 E1.1000 ; Infill line start
G1 X105.00 Y110.00 E1.2000 ; Infill line end
G1 X105.40 Y107.50 E1.3000 ; Infill line start
G1 X105.40 Y110.00 E1.4000 ; Infill line end
G1 X105.80 Y107.50 E1.5000 ; Infill line start
G1 X105.80 Y110.00 E1.6000 ; Infill line end
G1 X106.20 Y107.50 E1.7000 ; Infill line start
G1 X106.20 Y110.00 E1.8000 ; Infill line end
G1 X106.60 Y107.50 E1.9000 ; Infill line start
G1 X106.60 Y110.00 E2.0000 ; Infill line end
G1 X107.00 Y107.50 E2.1000 ; Infill line start
G1 X107.00 Y110.00 E2.2000 ; Infill line end
G1 X107.40 Y107.50 E2.3000 ; Infill line start
G1 X107.40 Y110.00 E2.4000 ; Infill line end
G1 X107.80 Y107.50 E2.5000 ; Infill line start
G1 X107.80 Y110.00 E2.6000 ; Infill line end
G1 X108.20 Y107.50 E2.7000 ; Infill line start
G1 X108.20 Y110.00 E2.8000 ; Infill line end
G1 X108.60 Y107.50 E2.9000 ; Infill line start
G1 X108.60 Y110.00 E3.0000 ; Infill line end
G1 X109.00 Y107.50 E3.1000 ; Infill line start
G1 X109.00 Y110.00 E3.2000 ; Infill line end
G1 X109.40 Y107.50 E3.3000 ; Infill line start
G1 X109.40 Y110.00 E3.4000 ; Infill line end
G1 X109.80 Y107.50 E3.5000 ; Infill line start
G1 X109.80 Y110.00 E3.6000 ; Infill line end
G1 X110.20 Y107.50 E3.7000 ; Infill line start
G1 X110.20 Y110.00 E3.8000 ; Infill line end
G1 X110.60 Y107.50 E3.9000 ; Infill line start
G1 X110.60 Y110.00 E4.0000 ; Infill line end
G1 X111.00 Y107.50 E4.1000 ; Infill line start
G1 X111.00 Y110.00 E4.2000 ; Infill line end
G1 X111.40 Y107.50 E4.3000 ; Infill line start
G1 X111.40 Y110.00 E4.4000 ; Infill line end
G1 X111.80 Y107.50 E4.5000 ; Infill line start
G1 X111.80 Y110.00 E4.6000 ; Infill line end
G1 X112.20 Y107.50 E4.7000 ; Infill line start
G1 X112.20 Y110.00 E4.8000 ; Infill line end
G1 X112.60 Y107.50 E4.9000 ; Infill line start
G1 X112.60 Y110.00 E5.0000 ; Infill line end
G1 X113.00 Y107.50 E5.1000 ; Infill line start
G1 X113.00 Y110.00 E5.2000 ; Infill line end
G1 X113.40 Y107.50 E5.3000 ; Infill line start
G1 X113.40 Y110.00 E5.4000 ; Infill line end
G1 X113.80 Y107.50 E5.5000 ; Infill line start
G1 X113.80 Y110.00 E5.6000 ; Infill line end
G1 X114.20 Y107.50 E5.7000 ; Infill line start
G1 X114.20 Y110.00 E5.8000 ; Infill line end
G1 X114.60 Y107.50 E5.9000 ; Infill line start
G1 X114.60 Y110.00 E6.0000 ; Infill line end
; Layer 35
G1 Z7.00 F300 ; Move to layer height
; Flange 1 (bottom)
G92 E0
G1 X105.00 Y90.00 F1500 ; Move to start of rectangle
G1 X115.00 Y90.00 E0.4000 F1500 ; Draw rectangle side
G1 X115.00 Y92.50 E0.5000 F1500 ; Draw rectangle side
G1 X105.00 Y92.50 E0.9000 F1500 ; Draw rectangle side
G1 X105.00 Y90.00 E1.0000 F1500 ; Draw rectangle side
G1 X105.00 Y90.00 E1.1000 ; Infill line start
G1 X105.00 Y92.50 E1.2000 ; Infill line end
G1 X105.40 Y90.00 E1.3000 ; Infill line start
G1 X105.40 Y92.50 E1.4000 ; Infill line end
G1 X105.80 Y90.00 E1.5000 ; Infill line start
G1 X105.80 Y92.50 E1.6000 ; Infill line end
G1 X106.20 Y90.00 E1.7000 ; Infill line start
G1 X106.20 Y92.50 E1.8000 ; Infill line end
G1 X106.60 Y90.00 E1.9000 ; Infill line start
G1 X106.60 Y92.50 E2.0000 ; Infill line end
G1 X107.00 Y90.00 E2.1000 ; Infill line start
G1 X107.00 Y92.50 E2.2000 ; Infill line end
G1 X107.40 Y90.00 E2.3000 ; Infill line start
G1 X107.40 Y92.50 E2.4000 ; Infill line end
G1 X107.80 Y90.00 E2.5000 ; Infill line start
G1 X107.80 Y92.50 E2.6000 ; Infill line end
G1 X108.20 Y90.00 E2.7000 ; Infill line start
G1 X108.20 Y92.50 E2.8000 ; Infill line end
G1 X108.60 Y90.00 E2.9000 ; Infill line start
G1 X108.60 Y92.50 E3.0000 ; Infill line end
G1 X109.00 Y90.00 E3.1000 ; Infill line start
G1 X109.00 Y92.50 E3.2000 ; Infill line end
G1 X109.40 Y90.00 E3.3000 ; Infill line start
G1 X109.40 Y92.50 E3.4000 ; Infill line end
G1 X109.80 Y90.00 E3.5000 ; Infill line start
G1 X109.80 Y92.50 E3.6000 ; Infill line end
G1 X110.20 Y90.00 E3.7000 ; Infill line start
G1 X110.20 Y92.50 E3.8000 ; Infill line end
G1 X110.60 Y90.00 E3.9000 ; Infill line start
G1 X110.60 Y92.50 E4.0000 ; Infill line end
G1 X111.00 Y90.00 E4.1000 ; Infill line start
G1 X111.00 Y92.50 E4.2000 ; Infill line end
G1 X111.40 Y90.00 E4.3000 ; Infill line start
G1 X111.40 Y92.50 E4.4000 ; Infill line end
G1 X111.80 Y90.00 E4.5000 ; Infill line start
G1 X111.80 Y92.50 E4.6000 ; Infill line end
G1 X112.20 Y90.00 E4.7000 ; Infill line start
G1 X112.20 Y92.50 E4.8000 ; Infill line end
G1 X112.60 Y90.00 E4.9000 ; Infill line start
G1 X112.60 Y92.50 E5.0000 ; Infill line end
G1 X113.00 Y90.00 E5.1000 ; Infill line start
G1 X113.00 Y92.50 E5.2000 ; Infill line end
G1 X113.40 Y90.00 E5.3000 ; Infill line start
G1 X113.40 Y92.50 E5.4000 ; Infill line end
G1 X113.80 Y90.00 E5.5000 ; Infill line start
G1 X113.80 Y92.50 E5.6000 ; Infill line end
G1 X114.20 Y90.00 E5.7000 ; Infill line start
G1 X114.20 Y92.50 E5.8000 ; Infill line end
G1 X114.60 Y90.00 E5.9000 ; Infill line start
G1 X114.60 Y92.50 E6.0000 ; Infill line end
; Web (vertical section)
G92 E0
G1 X108.75 Y92.50 F1500 ; Move to start of rectangle
G1 X111.25 Y92.50 E0.1000 F1500 ; Draw rectangle side
G1 X111.25 Y107.50 E0.7000 F1500 ; Draw rectangle side
G1 X108.75 Y107.50 E0.8000 F1500 ; Draw rectangle side
G1 X108.75 Y92.50 E1.4000 F1500 ; Draw rectangle side
G1 X108.75 Y92.50 E2.0000 ; Infill line start
G1 X108.75 Y107.50 E2.6000 ; Infill line end
G1 X109.15 Y92.50 E3.2000 ; Infill line start
G1 X109.15 Y107.50 E3.8000 ; Infill line end
G1 X109.55 Y92.50 E4.4000 ; Infill line start
G1 X109.55 Y107.50 E5.0000 ; Infill line end
G1 X109.95 Y92.50 E5.6000 ; Infill line start
G1 X109.95 Y107.50 E6.2000 ; Infill line end
G1 X110.35 Y92.50 E6.8000 ; Infill line start
G1 X110.35 Y107.50 E7.4000 ; Infill line end
G1 X110.75 Y92.50 E8.0000 ; Infill line start
G1 X110.75 Y107.50 E8.6000 ; Infill line end
; Flange 2 (top)
G92 E0
G1 X105.00 Y107.50 F1500 ; Move to start of rectangle
G1 X115.00 Y107.50 E0.4000 F1500 ; Draw rectangle side
G1 X115.00 Y110.00 E0.5000 F1500 ; Draw rectangle side
G1 X105.00 Y110.00 E0.9000 F1500 ; Draw rectangle side
G1 X105.00 Y107.50 E1.0000 F1500 ; Draw rectangle side
G1 X105.00 Y107.50 E1.1000 ; Infill line start
G1 X105.00 Y110.00 E1.2000 ; Infill line end
G1 X105.40 Y107.50 E1.3000 ; Infill line start
G1 X105.40 Y110.00 E1.4000 ; Infill line end
G1 X105.80 Y107.50 E1.5000 ; Infill line start
G1 X105.80 Y110.00 E1.6000 ; Infill line end
G1 X106.20 Y107.50 E1.7000 ; Infill line start
G1 X106.20 Y110.00 E1.8000 ; Infill line end
G1 X106.60 Y107.50 E1.9000 ; Infill line start
G1 X106.60 Y110.00 E2.0000 ; Infill line end
G1 X107.00 Y107.50 E2.1000 ; Infill line start
G1 X107.00 Y110.00 E2.2000 ; Infill line end
G1 X107.40 Y107.50 E2.3000 ; Infill line start
G1 X107.40 Y110.00 E2.4000 ; Infill line end
G1 X107.80 Y107.50 E2.5000 ; Infill line start
G1 X107.80 Y110.00 E2.6000 ; Infill line end
G1 X108.20 Y107.50 E2.7000 ; Infill line start
G1 X108.20 Y110.00 E2.8000 ; Infill line end
G1 X108.60 Y107.50 E2.9000 ; Infill line start
G1 X108.60 Y110.00 E3.0000 ; Infill line end
G1 X109.00 Y107.50 E3.1000 ; Infill line start
G1 X109.00 Y110.00 E3.2000 ; Infill line end
G1 X109.40 Y107.50 E3.3000 ; Infill line start
G1 X109.40 Y110.00 E3.4000 ; Infill line end
G1 X109.80 Y107.50 E3.5000 ; Infill line start
G1 X109.80 Y110.00 E3.6000 ; Infill line end
G1 X110.20 Y107.50 E3.7000 ; Infill line start
G1 X110.20 Y110.00 E3.8000 ; Infill line end
G1 X110.60 Y107.50 E3.9000 ; Infill line start
G1 X110.60 Y110.00 E4.0000 ; Infill line end
G1 X111.00 Y107.50 E4.1000 ; Infill line start
G1 X111.00 Y110.00 E4.2000 ; Infill line end
G1 X111.40 Y107.50 E4.3000 ; Infill line start
G1 X111.40 Y110.00 E4.4000 ; Infill line end
G1 X111.80 Y107.50 E4.5000 ; Infill line start
G1 X111.80 Y110.00 E4.6000 ; Infill line end
G1 X112.20 Y107.50 E4.7000 ; Infill line start
G1 X112.20 Y110.00 E4.8000 ; Infill line end
G1 X112.60 Y107.50 E4.9000 ; Infill line start
G1 X112.60 Y110.00 E5.0000 ; Infill line end
G1 X113.00 Y107.50 E5.1000 ; Infill line start
G1 X113.00 Y110.00 E5.2000 ; Infill line end
G1 X113.40 Y107.50 E5.3000 ; Infill line start
G1 X113.40 Y110.00 E5.4000 ; Infill line end
G1 X113.80 Y107.50 E5.5000 ; Infill line start
G1 X113.80 Y110.00 E5.6000 ; Infill line end
G1 X114.20 Y107.50 E5.7000 ; Infill line start
G1 X114.20 Y110.00 E5.8000 ; Infill line end
G1 X114.60 Y107.50 E5.9000 ; Infill line start
G1 X114.60 Y110.00 E6.0000 ; Infill line end
; Layer 36
G1 Z7.20 F300 ; Move to layer height
; Flange 1 (bottom)
G92 E0
G1 X105.00 Y90.00 F1500 ; Move to start of rectangle
G1 X115.00 Y90.00 E0.4000 F1500 ; Draw rectangle side
G1 X115.00 Y92.50 E0.5000 F1500 ; Draw rectangle side
G1 X105.00 Y92.50 E0.9000 F1500 ; Draw rectangle side
G1 X105.00 Y90.00 E1.0000 F1500 ; Draw rectangle side
G1 X105.00 Y90.00 E1.1000 ; Infill line start
G1 X105.00 Y92.50 E1.2000 ; Infill line end
G1 X105.40 Y90.00 E1.3000 ; Infill line start
G1 X105.40 Y92.50 E1.4000 ; Infill line end
G1 X105.80 Y90.00 E1.5000 ; Infill line start
G1 X105.80 Y92.50 E1.6000 ; Infill line end
G1 X106.20 Y90.00 E1.7000 ; Infill line start
G1 X106.20 Y92.50 E1.8000 ; Infill line end
G1 X106.60 Y90.00 E1.9000 ; Infill line start
G1 X106.60 Y92.50 E2.0000 ; Infill line end
G1 X107.00 Y90.00 E2.1000 ; Infill line start
G1 X107.00 Y92.50 E2.2000 ; Infill line end
G1 X107.40 Y90.00 E2.3000 ; Infill line start
G1 X107.40 Y92.50 E2.4000 ; Infill line end
G1 X107.80 Y90.00 E2.5000 ; Infill line start
G1 X107.80 Y92.50 E2.6000 ; Infill line end
G1 X108.20 Y90.00 E2.7000 ; Infill line start
G1 X108.20 Y92.50 E2.8000 ; Infill line end
G1 X108.60 Y90.00 E2.9000 ; Infill line start
G1 X108.60 Y92.50 E3.0000 ; Infill line end
G1 X109.00 Y90.00 E3.1000 ; Infill line start
G1 X109.00 Y92.50 E3.2000 ; Infill line end
G1 X109.40 Y90.00 E3.3000 ; Infill line start
G1 X109.40 Y92.50 E3.4000 ; Infill line end
G1 X109.80 Y90.00 E3.5000 ; Infill line start
G1 X109.80 Y92.50 E3.6000 ; Infill line end
G1 X110.20 Y90.00 E3.7000 ; Infill line start
G1 X110.20 Y92.50 E3.8000 ; Infill line end
G1 X110.60 Y90.00 E3.9000 ; Infill line start
G1 X110.60 Y92.50 E4.0000 ; Infill line end
G1 X111.00 Y90.00 E4.1000 ; Infill line start
G1 X111.00 Y92.50 E4.2000 ; Infill line end
G1 X111.40 Y90.00 E4.3000 ; Infill line start
G1 X111.40 Y92.50 E4.4000 ; Infill line end
G1 X111.80 Y90.00 E4.5000 ; Infill line start
G1 X111.80 Y92.50 E4.6000 ; Infill line end
G1 X112.20 Y90.00 E4.7000 ; Infill line start
G1 X112.20 Y92.50 E4.8000 ; Infill line end
G1 X112.60 Y90.00 E4.9000 ; Infill line start
G1 X112.60 Y92.50 E5.0000 ; Infill line end
G1 X113.00 Y90.00 E5.1000 ; Infill line start
G1 X113.00 Y92.50 E5.2000 ; Infill line end
G1 X113.40 Y90.00 E5.3000 ; Infill line start
G1 X113.40 Y92.50 E5.4000 ; Infill line end
G1 X113.80 Y90.00 E5.5000 ; Infill line start
G1 X113.80 Y92.50 E5.6000 ; Infill line end
G1 X114.20 Y90.00 E5.7000 ; Infill line start
G1 X114.20 Y92.50 E5.8000 ; Infill line end
G1 X114.60 Y90.00 E5.9000 ; Infill line start
G1 X114.60 Y92.50 E6.0000 ; Infill line end
; Web (vertical section)
G92 E0
G1 X108.75 Y92.50 F1500 ; Move to start of rectangle
G1 X111.25 Y92.50 E0.1000 F1500 ; Draw rectangle side
G1 X111.25 Y107.50 E0.7000 F1500 ; Draw rectangle side
G1 X108.75 Y107.50 E0.8000 F1500 ; Draw rectangle side
G1 X108.75 Y92.50 E1.4000 F1500 ; Draw rectangle side
G1 X108.75 Y92.50 E2.0000 ; Infill line start
G1 X108.75 Y107.50 E2.6000 ; Infill line end
G1 X109.15 Y92.50 E3.2000 ; Infill line start
G1 X109.15 Y107.50 E3.8000 ; Infill line end
G1 X109.55 Y92.50 E4.4000 ; Infill line start
G1 X109.55 Y107.50 E5.0000 ; Infill line end
G1 X109.95 Y92.50 E5.6000 ; Infill line start
G1 X109.95 Y107.50 E6.2000 ; Infill line end
G1 X110.35 Y92.50 E6.8000 ; Infill line start
G1 X110.35 Y107.50 E7.4000 ; Infill line end
G1 X110.75 Y92.50 E8.0000 ; Infill line start
G1 X110.75 Y107.50 E8.6000 ; Infill line end
; Flange 2 (top)
G92 E0
G1 X105.00 Y107.50 F1500 ; Move to start of rectangle
G1 X115.00 Y107.50 E0.4000 F1500 ; Draw rectangle side
G1 X115.00 Y110.00 E0.5000 F1500 ; Draw rectangle side
G1 X105.00 Y110.00 E0.9000 F1500 ; Draw rectangle side
G1 X105.00 Y107.50 E1.0000 F1500 ; Draw rectangle side
G1 X105.00 Y107.50 E1.1000 ; Infill line start
G1 X105.00 Y110.00 E1.2000 ; Infill line end
G1 X105.40 Y107.50 E1.3000 ; Infill line start
G1 X105.40 Y110.00 E1.4000 ; Infill line end
G1 X105.80 Y107.50 E1.5000 ; Infill line start
G1 X105.80 Y110.00 E1.6000 ; Infill line end
G1 X106.20 Y107.50 E1.7000 ; Infill line start
G1 X106.20 Y110.00 E1.8000 ; Infill line end
G1 X106.60 Y107.50 E1.9000 ; Infill line start
G1 X106.60 Y110.00 E2.0000 ; Infill line end
G1 X107.00 Y107.50 E2.1000 ; Infill line start
G1 X107.00 Y110.00 E2.2000 ; Infill line end
G1 X107.40 Y107.50 E2.3000 ; Infill line start
G1 X107.40 Y110.00 E2.4000 ; Infill line end
G1 X107.80 Y107.50 E2.5000 ; Infill line start
G1 X107.80 Y110.00 E2.6000 ; Infill line end
G1 X108.20 Y107.50 E2.7000 ; Infill line start
G1 X108.20 Y110.00 E2.8000 ; Infill line end
G1 X108.60 Y107.50 E2.9000 ; Infill line start
G1 X108.60 Y110.00 E3.0000 ; Infill line end
G1 X109.00 Y107.50 E3.1000 ; Infill line start
G1 X109.00 Y110.00 E3.2000 ; Infill line end
G1 X109.40 Y107.50 E3.3000 ; Infill line start
G1 X109.40 Y110.00 E3.4000 ; Infill line end
G1 X109.80 Y107.50 E3.5000 ; Infill line start
G1 X109.80 Y110.00 E3.6000 ; Infill line end
G1 X110.20 Y107.50 E3.7000 ; Infill line start
G1 X110.20 Y110.00 E3.8000 ; Infill line end
G1 X110.60 Y107.50 E3.9000 ; Infill line start
G1 X110.60 Y110.00 E4.0000 ; Infill line end
G1 X111.00 Y107.50 E4.1000 ; Infill line start
G1 X111.00 Y110.00 E4.2000 ; Infill line end
G1 X111.40 Y107.50 E4.3000 ; Infill line start
G1 X111.40 Y110.00 E4.4000 ; Infill line end
G1 X111.80 Y107.50 E4.5000 ; Infill line start
G1 X111.80 Y110.00 E4.6000 ; Infill line end
G1 X112.20 Y107.50 E4.7000 ; Infill line start
G1 X112.20 Y110.00 E4.8000 ; Infill line end
G1 X112.60 Y107.50 E4.9000 ; Infill line start
G1 X112.60 Y110.00 E5.0000 ; Infill line end
G1 X113.00 Y107.50 E5.1000 ; Infill line start
G1 X113.00 Y110.00 E5.2000 ; Infill line end
G1 X113.40 Y107.50 E5.3000 ; Infill line start
G1 X113.40 Y110.00 E5.4000 ; Infill line end
G1 X113.80 Y107.50 E5.5000 ; Infill line start
G1 X113.80 Y110.00 E5.6000 ; Infill line end
G1 X114.20 Y107.50 E5.7000 ; Infill line start
G1 X114.20 Y110.00 E5.8000 ; Infill line end
G1 X114.60 Y107.50 E5.9000 ; Infill line start
G1 X114.60 Y110.00 E6.0000 ; Infill line end
; Layer 37
G1 Z7.40 F300 ; Move to layer height
; Flange 1 (bottom)
G92 E0
G1 X105.00 Y90.00 F1500 ; Move to start of rectangle
G1 X115.00 Y90.00 E0.4000 F1500 ; Draw rectangle side
G1 X115.00 Y92.50 E0.5000 F1500 ; Draw rectangle side
G1 X105.00 Y92.50 E0.9000 F1500 ; Draw rectangle side
G1 X105.00 Y90.00 E1.0000 F1500 ; Draw rectangle side
G1 X105.00 Y90.00 E1.1000 ; Infill line start
G1 X105.00 Y92.50 E1.2000 ; Infill line end
G1 X105.40 Y90.00 E1.3000 ; Infill line start
G1 X105.40 Y92.50 E1.4000 ; Infill line end
G1 X105.80 Y90.00 E1.5000 ; Infill line start
G1 X105.80 Y92.50 E1.6000 ; Infill line end
G1 X106.20 Y90.00 E1.7000 ; Infill line start
G1 X106.20 Y92.50 E1.8000 ; Infill line end
G1 X106.60 Y90.00 E1.9000 ; Infill line start
G1 X106.60 Y92.50 E2.0000 ; Infill line end
G1 X107.00 Y90.00 E2.1000 ; Infill line start
G1 X107.00 Y92.50 E2.2000 ; Infill line end
G1 X107.40 Y90.00 E2.3000 ; Infill line start
G1 X107.40 Y92.50 E2.4000 ; Infill line end
G1 X107.80 Y90.00 E2.5000 ; Infill line start
G1 X107.80 Y92.50 E2.6000 ; Infill line end
G1 X108.20 Y90.00 E2.7000 ; Infill line start
G1 X108.20 Y92.50 E2.8000 ; Infill line end
G1 X108.60 Y90.00 E2.9000 ; Infill line start
G1 X108.60 Y92.50 E3.0000 ; Infill line end
G1 X109.00 Y90.00 E3.1000 ; Infill line start
G1 X109.00 Y92.50 E3.2000 ; Infill line end
G1 X109.40 Y90.00 E3.3000 ; Infill line start
G1 X109.40 Y92.50 E3.4000 ; Infill line end
G1 X109.80 Y90.00 E3.5000 ; Infill line start
G1 X109.80 Y92.50 E3.6000 ; Infill line end
G1 X110.20 Y90.00 E3.7000 ; Infill line start
G1 X110.20 Y92.50 E3.8000 ; Infill line end
G1 X110.60 Y90.00 E3.9000 ; Infill line start
G1 X110.60 Y92.50 E4.0000 ; Infill line end
G1 X111.00 Y90.00 E4.1000 ; Infill line start
G1 X111.00 Y92.50 E4.2000 ; Infill line end
G1 X111.40 Y90.00 E4.3000 ; Infill line start
G1 X111.40 Y92.50 E4.4000 ; Infill line end
G1 X111.80 Y90.00 E4.5000 ; Infill line start
G1 X111.80 Y92.50 E4.6000 ; Infill line end
G1 X112.20 Y90.00 E4.7000 ; Infill line start
G1 X112.20 Y92.50 E4.8000 ; Infill line end
G1 X112.60 Y90.00 E4.9000 ; Infill line start
G1 X112.60 Y92.50 E5.0000 ; Infill line end
G1 X113.00 Y90.00 E5.1000 ; Infill line start
G1 X113.00 Y92.50 E5.2000 ; Infill line end
G1 X113.40 Y90.00 E5.3000 ; Infill line start
G1 X113.40 Y92.50 E5.4000 ; Infill line end
G1 X113.80 Y90.00 E5.5000 ; Infill line start
G1 X113.80 Y92.50 E5.6000 ; Infill line end
G1 X114.20 Y90.00 E5.7000 ; Infill line start
G1 X114.20 Y92.50 E5.8000 ; Infill line end
G1 X114.60 Y90.00 E5.9000 ; Infill line start
G1 X114.60 Y92.50 E6.0000 ; Infill line end
; Web (vertical section)
G92 E0
G1 X108.75 Y92.50 F1500 ; Move to start of rectangle
G1 X111.25 Y92.50 E0.1000 F1500 ; Draw rectangle side
G1 X111.25 Y107.50 E0.7000 F1500 ; Draw rectangle side
G1 X108.75 Y107.50 E0.8000 F1500 ; Draw rectangle side
G1 X108.75 Y92.50 E1.4000 F1500 ; Draw rectangle side
G1 X108.75 Y92.50 E2.0000 ; Infill line start
G1 X108.75 Y107.50 E2.6000 ; Infill line end
G1 X109.15 Y92.50 E3.2000 ; Infill line start
G1 X109.15 Y107.50 E3.8000 ; Infill line end
G1 X109.55 Y92.50 E4.4000 ; Infill line start
G1 X109.55 Y107.50 E5.0000 ; Infill line end
G1 X109.95 Y92.50 E5.6000 ; Infill line start
G1 X109.95 Y107.50 E6.2000 ; Infill line end
G1 X110.35 Y92.50 E6.8000 ; Infill line start
G1 X110.35 Y107.50 E7.4000 ; Infill line end
G1 X110.75 Y92.50 E8.0000 ; Infill line start
G1 X110.75 Y107.50 E8.6000 ; Infill line end
; Flange 2 (top)
G92 E0
G1 X105.00 Y107.50 F1500 ; Move to start of rectangle
G1 X115.00 Y107.50 E0.4000 F1500 ; Draw rectangle side
G1 X115.00 Y110.00 E0.5000 F1500 ; Draw rectangle side
G1 X105.00 Y110.00 E0.9000 F1500 ; Draw rectangle side
G1 X105.00 Y107.50 E1.0000 F1500 ; Draw rectangle side
G1 X105.00 Y107.50 E1.1000 ; Infill line start
G1 X105.00 Y110.00 E1.2000 ; Infill line end
G1 X105.40 Y107.50 E1.3000 ; Infill line start
G1 X105.40 Y110.00 E1.4000 ; Infill line end
G1 X105.80 Y107.50 E1.5000 ; Infill line start
G1 X105.80 Y110.00 E1.6000 ; Infill line end
G1 X106.20 Y107.50 E1.7000 ; Infill line start
G1 X106.20 Y110.00 E1.8000 ; Infill line end
G1 X106.60 Y107.50 E1.9000 ; Infill line start
G1 X106.60 Y110.00 E2.0000 ; Infill line end
G1 X107.00 Y107.50 E2.1000 ; Infill line start
G1 X107.00 Y110.00 E2.2000 ; Infill line end
G1 X107.40 Y107.50 E2.3000 ; Infill line start
G1 X107.40 Y110.00 E2.4000 ; Infill line end
G1 X107.80 Y107.50 E2.5000 ; Infill line start
G1 X107.80 Y110.00 E2.6000 ; Infill line end
G1 X108.20 Y107.50 E2.7000 ; Infill line start
G1 X108.20 Y110.00 E2.8000 ; Infill line end
G1 X108.60 Y107.50 E2.9000 ; Infill line start
G1 X108.60 Y110.00 E3.0000 ; Infill line end
G1 X109.00 Y107.50 E3.1000 ; Infill line start
G1 X109.00 Y110.00 E3.2000 ; Infill line end
G1 X109.40 Y107.50 E3.3000 ; Infill line start
G1 X109.40 Y110.00 E3.4000 ; Infill line end
G1 X109.80 Y107.50 E3.5000 ; Infill line start
G1 X109.80 Y110.00 E3.6000 ; Infill line end
G1 X110.20 Y107.50 E3.7000 ; Infill line start
G1 X110.20 Y110.00 E3.8000 ; Infill line end
G1 X110.60 Y107.50 E3.9000 ; Infill line start
G1 X110.60 Y110.00 E4.0000 ; Infill line end
G1 X111.00 Y107.50 E4.1000 ; Infill line start
G1 X111.00 Y110.00 E4.2000 ; Infill line end
G1 X111.40 Y107.50 E4.3000 ; Infill line start
G1 X111.40 Y110.00 E4.4000 ; Infill line end
G1 X111.80 Y107.50 E4.5000 ; Infill line start
G1 X111.80 Y110.00 E4.6000 ; Infill line end
G1 X112.20 Y107.50 E4.7000 ; Infill line start
G1 X112.20 Y110.00 E4.8000 ; Infill line end
G1 X112.60 Y107.50 E4.9000 ; Infill line start
G1 X112.60 Y110.00 E5.0000 ; Infill line end
G1 X113.00 Y107.50 E5.1000 ; Infill line start
G1 X113.00 Y110.00 E5.2000 ; Infill line end
G1 X113.40 Y107.50 E5.3000 ; Infill line start
G1 X113.40 Y110.00 E5.4000 ; Infill line end
G1 X113.80 Y107.50 E5.5000 ; Infill line start
G1 X113.80 Y110.00 E5.6000 ; Infill line end
G1 X114.20 Y107.50 E5.7000 ; Infill line start
G1 X114.20 Y110.00 E5.8000 ; Infill line end
G1 X114.60 Y107.50 E5.9000 ; Infill line start
G1 X114.60 Y110.00 E6.0000 ; Infill line end
; Layer 38
G1 Z7.60 F300 ; Move to layer height
; Flange 1 (bottom)
G92 E0
G1 X105.00 Y90.00 F1500 ; Move to start of rectangle
G1 X115.00 Y90.00 E0.4000 F1500 ; Draw rectangle side
G1 X115.00 Y92.50 E0.5000 F1500 ; Draw rectangle side
G1 X105.00 Y92.50 E0.9000 F1500 ; Draw rectangle side
G1 X105.00 Y90.00 E1.0000 F1500 ; Draw rectangle side
G1 X105.00 Y90.00 E1.1000 ; Infill line start
G1 X105.00 Y92.50 E1.2000 ; Infill line end
G1 X105.40 Y90.00 E1.3000 ; Infill line start
G1 X105.40 Y92.50 E1.4000 ; Infill line end
G1 X105.80 Y90.00 E1.5000 ; Infill line start
G1 X105.80 Y92.50 E1.6000 ; Infill line end
G1 X106.20 Y90.00 E1.7000 ; Infill line start
G1 X106.20 Y92.50 E1.8000 ; Infill line end
G1 X106.60 Y90.00 E1.9000 ; Infill line start
G1 X106.60 Y92.50 E2.0000 ; Infill line end
G1 X107.00 Y90.00 E2.1000 ; Infill line start
G1 X107.00 Y92.50 E2.2000 ; Infill line end
G1 X107.40 Y90.00 E2.3000 ; Infill line start
G1 X107.40 Y92.50 E2.4000 ; Infill line end
G1 X107.80 Y90.00 E2.5000 ; Infill line start
G1 X107.80 Y92.50 E2.6000 ; Infill line end
G1 X108.20 Y90.00 E2.7000 ; Infill line start
G1 X108.20 Y92.50 E2.8000 ; Infill line end
G1 X108.60 Y90.00 E2.9000 ; Infill line start
G1 X108.60 Y92.50 E3.0000 ; Infill line end
G1 X109.00 Y90.00 E3.1000 ; Infill line start
G1 X109.00 Y92.50 E3.2000 ; Infill line end
G1 X109.40 Y90.00 E3.3000 ; Infill line start
G1 X109.40 Y92.50 E3.4000 ; Infill line end
G1 X109.80 Y90.00 E3.5000 ; Infill line start
G1 X109.80 Y92.50 E3.6000 ; Infill line end
G1 X110.20 Y90.00 E3.7000 ; Infill line start
G1 X110.20 Y92.50 E3.8000 ; Infill line end
G1 X110.60 Y90.00 E3.9000 ; Infill line start
G1 X110.60 Y92.50 E4.0000 ; Infill line end
G1 X111.00 Y90.00 E4.1000 ; Infill line start
G1 X111.00 Y92.50 E4.2000 ; Infill line end
G1 X111.40 Y90.00 E4.3000 ; Infill line start
G1 X111.40 Y92.50 E4.4000 ; Infill line end
G1 X111.80 Y90.00 E4.5000 ; Infill line start
G1 X111.80 Y92.50 E4.6000 ; Infill line end
G1 X112.20 Y90.00 E4.7000 ; Infill line start
G1 X112.20 Y92.50 E4.8000 ; Infill line end
G1 X112.60 Y90.00 E4.9000 ; Infill line start
G1 X112.60 Y92.50 E5.0000 ; Infill line end
G1 X113.00 Y90.00 E5.1000 ; Infill line start
G1 X113.00 Y92.50 E5.2000 ; Infill line end
G1 X113.40 Y90.00 E5.3000 ; Infill line start
G1 X113.40 Y92.50 E5.4000 ; Infill line end
G1 X113.80 Y90.00 E5.5000 ; Infill line start
G1 X113.80 Y92.50 E5.6000 ; Infill line end
G1 X114.20 Y90.00 E5.7000 ; Infill line start
G1 X114.20 Y92.50 E5.8000 ; Infill line end
G1 X114.60 Y90.00 E5.9000 ; Infill line start
G1 X114.60 Y92.50 E6.0000 ; Infill line end
; Web (vertical section)
G92 E0
G1 X108.75 Y92.50 F1500 ; Move to start of rectangle
G1 X111.25 Y92.50 E0.1000 F1500 ; Draw rectangle side
G1 X111.25 Y107.50 E0.7000 F1500 ; Draw rectangle side
G1 X108.75 Y107.50 E0.8000 F1500 ; Draw rectangle side
G1 X108.75 Y92.50 E1.4000 F1500 ; Draw rectangle side
G1 X108.75 Y92.50 E2.0000 ; Infill line start
G1 X108.75 Y107.50 E2.6000 ; Infill line end
G1 X109.15 Y92.50 E3.2000 ; Infill line start
G1 X109.15 Y107.50 E3.8000 ; Infill line end
G1 X109.55 Y92.50 E4.4000 ; Infill line start
G1 X109.55 Y107.50 E5.0000 ; Infill line end
G1 X109.95 Y92.50 E5.6000 ; Infill line start
G1 X109.95 Y107.50 E6.2000 ; Infill line end
G1 X110.35 Y92.50 E6.8000 ; Infill line start
G1 X110.35 Y107.50 E7.4000 ; Infill line end
G1 X110.75 Y92.50 E8.0000 ; Infill line start
G1 X110.75 Y107.50 E8.6000 ; Infill line end
; Flange 2 (top)
G92 E0
G1 X105.00 Y107.50 F1500 ; Move to start of rectangle
G1 X115.00 Y107.50 E0.4000 F1500 ; Draw rectangle side
G1 X115.00 Y110.00 E0.5000 F1500 ; Draw rectangle side
G1 X105.00 Y110.00 E0.9000 F1500 ; Draw rectangle side
G1 X105.00 Y107.50 E1.0000 F1500 ; Draw rectangle side
G1 X105.00 Y107.50 E1.1000 ; Infill line start
G1 X105.00 Y110.00 E1.2000 ; Infill line end
G1 X105.40 Y107.50 E1.3000 ; Infill line start
G1 X105.40 Y110.00 E1.4000 ; Infill line end
G1 X105.80 Y107.50 E1.5000 ; Infill line start
G1 X105.80 Y110.00 E1.6000 ; Infill line end
G1 X106.20 Y107.50 E1.7000 ; Infill line start
G1 X106.20 Y110.00 E1.8000 ; Infill line end
G1 X106.60 Y107.50 E1.9000 ; Infill line start
G1 X106.60 Y110.00 E2.0000 ; Infill line end
G1 X107.00 Y107.50 E2.1000 ; Infill line start
G1 X107.00 Y110.00 E2.2000 ; Infill line end
G1 X107.40 Y107.50 E2.3000 ; Infill line start
G1 X107.40 Y110.00 E2.4000 ; Infill line end
G1 X107.80 Y107.50 E2.5000 ; Infill line start
G1 X107.80 Y110.00 E2.6000 ; Infill line end
G1 X108.20 Y107.50 E2.7000 ; Infill line start
G1 X108.20 Y110.00 E2.8000 ; Infill line end
G1 X108.60 Y107.50 E2.9000 ; Infill line start
G1 X108.60 Y110.00 E3.0000 ; Infill line end
G1 X109.00 Y107.50 E3.1000 ; Infill line start
G1 X109.00 Y110.00 E3.2000 ; Infill line end
G1 X109.40 Y107.50 E3.3000 ; Infill line start
G1 X109.40 Y110.00 E3.4000 ; Infill line end
G1 X109.80 Y107.50 E3.5000 ; Infill line start
G1 X109.80 Y110.00 E3.6000 ; Infill line end
G1 X110.20 Y107.50 E3.7000 ; Infill line start
G1 X110.20 Y110.00 E3.8000 ; Infill line end
G1 X110.60 Y107.50 E3.9000 ; Infill line start
G1 X110.60 Y110.00 E4.0000 ; Infill line end
G1 X111.00 Y107.50 E4.1000 ; Infill line start
G1 X111.00 Y110.00 E4.2000 ; Infill line end
G1 X111.40 Y107.50 E4.3000 ; Infill line start
G1 X111.40 Y110.00 E4.4000 ; Infill line end
G1 X111.80 Y107.50 E4.5000 ; Infill line start
G1 X111.80 Y110.00 E4.6000 ; Infill line end
G1 X112.20 Y107.50 E4.7000 ; Infill line start
G1 X112.20 Y110.00 E4.8000 ; Infill line end
G1 X112.60 Y107.50 E4.9000 ; Infill line start
G1 X112.60 Y110.00 E5.0000 ; Infill line end
G1 X113.00 Y107.50 E5.1000 ; Infill line start
G1 X113.00 Y110.00 E5.2000 ; Infill line end
G1 X113.40 Y107.50 E5.3000 ; Infill line start
G1 X113.40 Y110.00 E5.4000 ; Infill line end
G1 X113.80 Y107.50 E5.5000 ; Infill line start
G1 X113.80 Y110.00 E5.6000 ; Infill line end
G1 X114.20 Y107.50 E5.7000 ; Infill line start
G1 X114.20 Y110.00 E5.8000 ; Infill line end
G1 X114.60 Y107.50 E5.9000 ; Infill line start
G1 X114.60 Y110.00 E6.0000 ; Infill line end
; Layer 39
G1 Z7.80 F300 ; Move to layer height
; Flange 1 (bottom)
G92 E0
G1 X105.00 Y90.00 F1500 ; Move to start of rectangle
G1 X115.00 Y90.00 E0.4000 F1500 ; Draw rectangle side
G1 X115.00 Y92.50 E0.5000 F1500 ; Draw rectangle side
G1 X105.00 Y92.50 E0.9000 F1500 ; Draw rectangle side
G1 X105.00 Y90.00 E1.0000 F1500 ; Draw rectangle side
G1 X105.00 Y90.00 E1.1000 ; Infill line start
G1 X105.00 Y92.50 E1.2000 ; Infill line end
G1 X105.40 Y90.00 E1.3000 ; Infill line start
G1 X105.40 Y92.50 E1.4000 ; Infill line end
G1 X105.80 Y90.00 E1.5000 ; Infill line start
G1 X105.80 Y92.50 E1.6000 ; Infill line end
G1 X106.20 Y90.00 E1.7000 ; Infill line start
G1 X106.20 Y92.50 E1.8000 ; Infill line end
G1 X106.60 Y90.00 E1.9000 ; Infill line start
G1 X106.60 Y92.50 E2.0000 ; Infill line end
G1 X107.00 Y90.00 E2.1000 ; Infill line start
G1 X107.00 Y92.50 E2.2000 ; Infill line end
G1 X107.40 Y90.00 E2.3000 ; Infill line start
G1 X107.40 Y92.50 E2.4000 ; Infill line end
G1 X107.80 Y90.00 E2.5000 ; Infill line start
G1 X107.80 Y92.50 E2.6000 ; Infill line end
G1 X108.20 Y90.00 E2.7000 ; Infill line start
G1 X108.20 Y92.50 E2.8000 ; Infill line end
G1 X108.60 Y90.00 E2.9000 ; Infill line start
G1 X108.60 Y92.50 E3.0000 ; Infill line end
G1 X109.00 Y90.00 E3.1000 ; Infill line start
G1 X109.00 Y92.50 E3.2000 ; Infill line end
G1 X109.40 Y90.00 E3.3000 ; Infill line start
G1 X109.40 Y92.50 E3.4000 ; Infill line end
G1 X109.80 Y90.00 E3.5000 ; Infill line start
G1 X109.80 Y92.50 E3.6000 ; Infill line end
G1 X110.20 Y90.00 E3.7000 ; Infill line start
G1 X110.20 Y92.50 E3.8000 ; Infill line end
G1 X110.60 Y90.00 E3.9000 ; Infill line start
G1 X110.60 Y92.50 E4.0000 ; Infill line end
G1 X111.00 Y90.00 E4.1000 ; Infill line start
G1 X111.00 Y92.50 E4.2000 ; Infill line end
G1 X111.40 Y90.00 E4.3000 ; Infill line start
G1 X111.40 Y92.50 E4.4000 ; Infill line end
G1 X111.80 Y90.00 E4.5000 ; Infill line start
G1 X111.80 Y92.50 E4.6000 ; Infill line end
G1 X112.20 Y90.00 E4.7000 ; Infill line start
G1 X112.20 Y92.50 E4.8000 ; Infill line end
G1 X112.60 Y90.00 E4.9000 ; Infill line start
G1 X112.60 Y92.50 E5.0000 ; Infill line end
G1 X113.00 Y90.00 E5.1000 ; Infill line start
G1 X113.00 Y92.50 E5.2000 ; Infill line end
G1 X113.40 Y90.00 E5.3000 ; Infill line start
G1 X113.40 Y92.50 E5.4000 ; Infill line end
G1 X113.80 Y90.00 E5.5000 ; Infill line start
G1 X113.80 Y92.50 E5.6000 ; Infill line end
G1 X114.20 Y90.00 E5.7000 ; Infill line start
G1 X114.20 Y92.50 E5.8000 ; Infill line end
G1 X114.60 Y90.00 E5.9000 ; Infill line start
G1 X114.60 Y92.50 E6.0000 ; Infill line end
; Web (vertical section)
G92 E0
G1 X108.75 Y92.50 F1500 ; Move to start of rectangle
G1 X111.25 Y92.50 E0.1000 F1500 ; Draw rectangle side
G1 X111.25 Y107.50 E0.7000 F1500 ; Draw rectangle side
G1 X108.75 Y107.50 E0.8000 F1500 ; Draw rectangle side
G1 X108.75 Y92.50 E1.4000 F1500 ; Draw rectangle side
G1 X108.75 Y92.50 E2.0000 ; Infill line start
G1 X108.75 Y107.50 E2.6000 ; Infill line end
G1 X109.15 Y92.50 E3.2000 ; Infill line start
G1 X109.15 Y107.50 E3.8000 ; Infill line end
G1 X109.55 Y92.50 E4.4000 ; Infill line start
G1 X109.55 Y107.50 E5.0000 ; Infill line end
G1 X109.95 Y92.50 E5.6000 ; Infill line start
G1 X109.95 Y107.50 E6.2000 ; Infill line end
G1 X110.35 Y92.50 E6.8000 ; Infill line start
G1 X110.35 Y107.50 E7.4000 ; Infill line end
G1 X110.75 Y92.50 E8.0000 ; Infill line start
G1 X110.75 Y107.50 E8.6000 ; Infill line end
; Flange 2 (top)
G92 E0
G1 X105.00 Y107.50 F1500 ; Move to start of rectangle
G1 X115.00 Y107.50 E0.4000 F1500 ; Draw rectangle side
G1 X115.00 Y110.00 E0.5000 F1500 ; Draw rectangle side
G1 X105.00 Y110.00 E0.9000 F1500 ; Draw rectangle side
G1 X105.00 Y107.50 E1.0000 F1500 ; Draw rectangle side
G1 X105.00 Y107.50 E1.1000 ; Infill line start
G1 X105.00 Y110.00 E1.2000 ; Infill line end
G1 X105.40 Y107.50 E1.3000 ; Infill line start
G1 X105.40 Y110.00 E1.4000 ; Infill line end
G1 X105.80 Y107.50 E1.5000 ; Infill line start
G1 X105.80 Y110.00 E1.6000 ; Infill line end
G1 X106.20 Y107.50 E1.7000 ; Infill line start
G1 X106.20 Y110.00 E1.8000 ; Infill line end
G1 X106.60 Y107.50 E1.9000 ; Infill line start
G1 X106.60 Y110.00 E2.0000 ; Infill line end
G1 X107.00 Y107.50 E2.1000 ; Infill line start
G1 X107.00 Y110.00 E2.2000 ; Infill line end
G1 X107.40 Y107.50 E2.3000 ; Infill line start
G1 X107.40 Y110.00 E2.4000 ; Infill line end
G1 X107.80 Y107.50 E2.5000 ; Infill line start
G1 X107.80 Y110.00 E2.6000 ; Infill line end
G1 X108.20 Y107.50 E2.7000 ; Infill line start
G1 X108.20 Y110.00 E2.8000 ; Infill line end
G1 X108.60 Y107.50 E2.9000 ; Infill line start
G1 X108.60 Y110.00 E3.0000 ; Infill line end
G1 X109.00 Y107.50 E3.1000 ; Infill line start
G1 X109.00 Y110.00 E3.2000 ; Infill line end
G1 X109.40 Y107.50 E3.3000 ; Infill line start
G1 X109.40 Y110.00 E3.4000 ; Infill line end
G1 X109.80 Y107.50 E3.5000 ; Infill line start
G1 X109.80 Y110.00 E3.6000 ; Infill line end
G1 X110.20 Y107.50 E3.7000 ; Infill line start
G1 X110.20 Y110.00 E3.8000 ; Infill line end
G1 X110.60 Y107.50 E3.9000 ; Infill line start
G1 X110.60 Y110.00 E4.0000 ; Infill line end
G1 X111.00 Y107.50 E4.1000 ; Infill line start
G1 X111.00 Y110.00 E4.2000 ; Infill line end
G1 X111.40 Y107.50 E4.3000 ; Infill line start
G1 X111.40 Y110.00 E4.4000 ; Infill line end
G1 X111.80 Y107.50 E4.5000 ; Infill line start
G1 X111.80 Y110.00 E4.6000 ; Infill line end
G1 X112.20 Y107.50 E4.7000 ; Infill line start
G1 X112.20 Y110.00 E4.8000 ; Infill line end
G1 X112.60 Y107.50 E4.9000 ; Infill line start
G1 X112.60 Y110.00 E5.0000 ; Infill line end
G1 X113.00 Y107.50 E5.1000 ; Infill line start
G1 X113.00 Y110.00 E5.2000 ; Infill line end
G1 X113.40 Y107.50 E5.3000 ; Infill line start
G1 X113.40 Y110.00 E5.4000 ; Infill line end
G1 X113.80 Y107.50 E5.5000 ; Infill line start
G1 X113.80 Y110.00 E5.6000 ; Infill line end
G1 X114.20 Y107.50 E5.7000 ; Infill line start
G1 X114.20 Y110.00 E5.8000 ; Infill line end
G1 X114.60 Y107.50 E5.9000 ; Infill line start
G1 X114.60 Y110.00 E6.0000 ; Infill line end
; Layer 40
G1 Z8.00 F300 ; Move to layer height
; Flange 1 (bottom)
G92 E0
G1 X105.00 Y90.00 F1500 ; Move to start of rectangle
G1 X115.00 Y90.00 E0.4000 F1500 ; Draw rectangle side
G1 X115.00 Y92.50 E0.5000 F1500 ; Draw rectangle side
G1 X105.00 Y92.50 E0.9000 F1500 ; Draw rectangle side
G1 X105.00 Y90.00 E1.0000 F1500 ; Draw rectangle side
G1 X105.00 Y90.00 E1.1000 ; Infill line start
G1 X105.00 Y92.50 E1.2000 ; Infill line end
G1 X105.40 Y90.00 E1.3000 ; Infill line start
G1 X105.40 Y92.50 E1.4000 ; Infill line end
G1 X105.80 Y90.00 E1.5000 ; Infill line start
G1 X105.80 Y92.50 E1.6000 ; Infill line end
G1 X106.20 Y90.00 E1.7000 ; Infill line start
G1 X106.20 Y92.50 E1.8000 ; Infill line end
G1 X106.60 Y90.00 E1.9000 ; Infill line start
G1 X106.60 Y92.50 E2.0000 ; Infill line end
G1 X107.00 Y90.00 E2.1000 ; Infill line start
G1 X107.00 Y92.50 E2.2000 ; Infill line end
G1 X107.40 Y90.00 E2.3000 ; Infill line start
G1 X107.40 Y92.50 E2.4000 ; Infill line end
G1 X107.80 Y90.00 E2.5000 ; Infill line start
G1 X107.80 Y92.50 E2.6000 ; Infill line end
G1 X108.20 Y90.00 E2.7000 ; Infill line start
G1 X108.20 Y92.50 E2.8000 ; Infill line end
G1 X108.60 Y90.00 E2.9000 ; Infill line start
G1 X108.60 Y92.50 E3.0000 ; Infill line end
G1 X109.00 Y90.00 E3.1000 ; Infill line start
G1 X109.00 Y92.50 E3.2000 ; Infill line end
G1 X109.40 Y90.00 E3.3000 ; Infill line start
G1 X109.40 Y92.50 E3.4000 ; Infill line end
G1 X109.80 Y90.00 E3.5000 ; Infill line start
G1 X109.80 Y92.50 E3.6000 ; Infill line end
G1 X110.20 Y90.00 E3.7000 ; Infill line start
G1 X110.20 Y92.50 E3.8000 ; Infill line end
G1 X110.60 Y90.00 E3.9000 ; Infill line start
G1 X110.60 Y92.50 E4.0000 ; Infill line end
G1 X111.00 Y90.00 E4.1000 ; Infill line start
G1 X111.00 Y92.50 E4.2000 ; Infill line end
G1 X111.40 Y90.00 E4.3000 ; Infill line start
G1 X111.40 Y92.50 E4.4000 ; Infill line end
G1 X111.80 Y90.00 E4.5000 ; Infill line start
G1 X111.80 Y92.50 E4.6000 ; Infill line end
G1 X112.20 Y90.00 E4.7000 ; Infill line start
G1 X112.20 Y92.50 E4.8000 ; Infill line end
G1 X112.60 Y90.00 E4.9000 ; Infill line start
G1 X112.60 Y92.50 E5.0000 ; Infill line end
G1 X113.00 Y90.00 E5.1000 ; Infill line start
G1 X113.00 Y92.50 E5.2000 ; Infill line end
G1 X113.40 Y90.00 E5.3000 ; Infill line start
G1 X113.40 Y92.50 E5.4000 ; Infill line end
G1 X113.80 Y90.00 E5.5000 ; Infill line start
G1 X113.80 Y92.50 E5.6000 ; Infill line end
G1 X114.20 Y90.00 E5.7000 ; Infill line start
G1 X114.20 Y92.50 E5.8000 ; Infill line end
G1 X114.60 Y90.00 E5.9000 ; Infill line start
G1 X114.60 Y92.50 E6.0000 ; Infill line end
; Web (vertical section)
G92 E0
G1 X108.75 Y92.50 F1500 ; Move to start of rectangle
G1 X111.25 Y92.50 E0.1000 F1500 ; Draw rectangle side
G1 X111.25 Y107.50 E0.7000 F1500 ; Draw rectangle side
G1 X108.75 Y107.50 E0.8000 F1500 ; Draw rectangle side
G1 X108.75 Y92.50 E1.4000 F1500 ; Draw rectangle side
G1 X108.75 Y92.50 E2.0000 ; Infill line start
G1 X108.75 Y107.50 E2.6000 ; Infill line end
G1 X109.15 Y92.50 E3.2000 ; Infill line start
G1 X109.15 Y107.50 E3.8000 ; Infill line end
G1 X109.55 Y92.50 E4.4000 ; Infill line start
G1 X109.55 Y107.50 E5.0000 ; Infill line end
G1 X109.95 Y92.50 E5.6000 ; Infill line start
G1 X109.95 Y107.50 E6.2000 ; Infill line end
G1 X110.35 Y92.50 E6.8000 ; Infill line start
G1 X110.35 Y107.50 E7.4000 ; Infill line end
G1 X110.75 Y92.50 E8.0000 ; Infill line start
G1 X110.75 Y107.50 E8.6000 ; Infill line end
; Flange 2 (top)
G92 E0
G1 X105.00 Y107.50 F1500 ; Move to start of rectangle
G1 X115.00 Y107.50 E0.4000 F1500 ; Draw rectangle side
G1 X115.00 Y110.00 E0.5000 F1500 ; Draw rectangle side
G1 X105.00 Y110.00 E0.9000 F1500 ; Draw rectangle side
G1 X105.00 Y107.50 E1.0000 F1500 ; Draw rectangle side
G1 X105.00 Y107.50 E1.1000 ; Infill line start
G1 X105.00 Y110.00 E1.2000 ; Infill line end
G1 X105.40 Y107.50 E1.3000 ; Infill line start
G1 X105.40 Y110.00 E1.4000 ; Infill line end
G1 X105.80 Y107.50 E1.5000 ; Infill line start
G1 X105.80 Y110.00 E1.6000 ; Infill line end
G1 X106.20 Y107.50 E1.7000 ; Infill line start
G1 X106.20 Y110.00 E1.8000 ; Infill line end
G1 X106.60 Y107.50 E1.9000 ; Infill line start
G1 X106.60 Y110.00 E2.0000 ; Infill line end
G1 X107.00 Y107.50 E2.1000 ; Infill line start
G1 X107.00 Y110.00 E2.2000 ; Infill line end
G1 X107.40 Y107.50 E2.3000 ; Infill line start
G1 X107.40 Y110.00 E2.4000 ; Infill line end
G1 X107.80 Y107.50 E2.5000 ; Infill line start
G1 X107.80 Y110.00 E2.6000 ; Infill line end
G1 X108.20 Y107.50 E2.7000 ; Infill line start
G1 X108.20 Y110.00 E2.8000 ; Infill line end
G1 X108.60 Y107.50 E2.9000 ; Infill line start
G1 X108.60 Y110.00 E3.0000 ; Infill line end
G1 X109.00 Y107.50 E3.1000 ; Infill line start
G1 X109.00 Y110.00 E3.2000 ; Infill line end
G1 X109.40 Y107.50 E3.3000 ; Infill line start
G1 X109.40 Y110.00 E3.4000 ; Infill line end
G1 X109.80 Y107.50 E3.5000 ; Infill line start
G1 X109.80 Y110.00 E3.6000 ; Infill line end
G1 X110.20 Y107.50 E3.7000 ; Infill line start
G1 X110.20 Y110.00 E3.8000 ; Infill line end
G1 X110.60 Y107.50 E3.9000 ; Infill line start
G1 X110.60 Y110.00 E4.0000 ; Infill line end
G1 X111.00 Y107.50 E4.1000 ; Infill line start
G1 X111.00 Y110.00 E4.2000 ; Infill line end
G1 X111.40 Y107.50 E4.3000 ; Infill line start
G1 X111.40 Y110.00 E4.4000 ; Infill line end
G1 X111.80 Y107.50 E4.5000 ; Infill line start
G1 X111.80 Y110.00 E4.6000 ; Infill line end
G1 X112.20 Y107.50 E4.7000 ; Infill line start
G1 X112.20 Y110.00 E4.8000 ; Infill line end
G1 X112.60 Y107.50 E4.9000 ; Infill line start
G1 X112.60 Y110.00 E5.0000 ; Infill line end
G1 X113.00 Y107.50 E5.1000 ; Infill line start
G1 X113.00 Y110.00 E5.2000 ; Infill line end
G1 X113.40 Y107.50 E5.3000 ; Infill line start
G1 X113.40 Y110.00 E5.4000 ; Infill line end
G1 X113.80 Y107.50 E5.5000 ; Infill line start
G1 X113.80 Y110.00 E5.6000 ; Infill line end
G1 X114.20 Y107.50 E5.7000 ; Infill line start
G1 X114.20 Y110.00 E5.8000 ; Infill line end
G1 X114.60 Y107.50 E5.9000 ; Infill line start
G1 X114.60 Y110.00 E6.0000 ; Infill line end
; Layer 41
G1 Z8.20 F300 ; Move to layer height
; Flange 1 (bottom)
G92 E0
G1 X105.00 Y90.00 F1500 ; Move to start of rectangle
G1 X115.00 Y90.00 E0.4000 F1500 ; Draw rectangle side
G1 X115.00 Y92.50 E0.5000 F1500 ; Draw rectangle side
G1 X105.00 Y92.50 E0.9000 F1500 ; Draw rectangle side
G1 X105.00 Y90.00 E1.0000 F1500 ; Draw rectangle side
G1 X105.00 Y90.00 E1.1000 ; Infill line start
G1 X105.00 Y92.50 E1.2000 ; Infill line end
G1 X105.40 Y90.00 E1.3000 ; Infill line start
G1 X105.40 Y92.50 E1.4000 ; Infill line end
G1 X105.80 Y90.00 E1.5000 ; Infill line start
G1 X105.80 Y92.50 E1.6000 ; Infill line end
G1 X106.20 Y90.00 E1.7000 ; Infill line start
G1 X106.20 Y92.50 E1.8000 ; Infill line end
G1 X106.60 Y90.00 E1.9000 ; Infill line start
G1 X106.60 Y92.50 E2.0000 ; Infill line end
G1 X107.00 Y90.00 E2.1000 ; Infill line start
G1 X107.00 Y92.50 E2.2000 ; Infill line end
G1 X107.40 Y90.00 E2.3000 ; Infill line start
G1 X107.40 Y92.50 E2.4000 ; Infill line end
G1 X107.80 Y90.00 E2.5000 ; Infill line start
G1 X107.80 Y92.50 E2.6000 ; Infill line end
G1 X108.20 Y90.00 E2.7000 ; Infill line start
G1 X108.20 Y92.50 E2.8000 ; Infill line end
G1 X108.60 Y90.00 E2.9000 ; Infill line start
G1 X108.60 Y92.50 E3.0000 ; Infill line end
G1 X109.00 Y90.00 E3.1000 ; Infill line start
G1 X109.00 Y92.50 E3.2000 ; Infill line end
G1 X109.40 Y90.00 E3.3000 ; Infill line start
G1 X109.40 Y92.50 E3.4000 ; Infill line end
G1 X109.80 Y90.00 E3.5000 ; Infill line start
G1 X109.80 Y92.50 E3.6000 ; Infill line end
G1 X110.20 Y90.00 E3.7000 ; Infill line start
G1 X110.20 Y92.50 E3.8000 ; Infill line end
G1 X110.60 Y90.00 E3.9000 ; Infill line start
G1 X110.60 Y92.50 E4.0000 ; Infill line end
G1 X111.00 Y90.00 E4.1000 ; Infill line start
G1 X111.00 Y92.50 E4.2000 ; Infill line end
G1 X111.40 Y90.00 E4.3000 ; Infill line start
G1 X111.40 Y92.50 E4.4000 ; Infill line end
G1 X111.80 Y90.00 E4.5000 ; Infill line start
G1 X111.80 Y92.50 E4.6000 ; Infill line end
G1 X112.20 Y90.00 E4.7000 ; Infill line start
G1 X112.20 Y92.50 E4.8000 ; Infill line end
G1 X112.60 Y90.00 E4.9000 ; Infill line start
G1 X112.60 Y92.50 E5.0000 ; Infill line end
G1 X113.00 Y90.00 E5.1000 ; Infill line start
G1 X113.00 Y92.50 E5.2000 ; Infill line end
G1 X113.40 Y90.00 E5.3000 ; Infill line start
G1 X113.40 Y92.50 E5.4000 ; Infill line end
G1 X113.80 Y90.00 E5.5000 ; Infill line start
G1 X113.80 Y92.50 E5.6000 ; Infill line end
G1 X114.20 Y90.00 E5.7000 ; Infill line start
G1 X114.20 Y92.50 E5.8000 ; Infill line end
G1 X114.60 Y90.00 E5.9000 ; Infill line start
G1 X114.60 Y92.50 E6.0000 ; Infill line end
; Web (vertical section)
G92 E0
G1 X108.75 Y92.50 F1500 ; Move to start of rectangle
G1 X111.25 Y92.50 E0.1000 F1500 ; Draw rectangle side
G1 X111.25 Y107.50 E0.7000 F1500 ; Draw rectangle side
G1 X108.75 Y107.50 E0.8000 F1500 ; Draw rectangle side
G1 X108.75 Y92.50 E1.4000 F1500 ; Draw rectangle side
G1 X108.75 Y92.50 E2.0000 ; Infill line start
G1 X108.75 Y107.50 E2.6000 ; Infill line end
G1 X109.15 Y92.50 E3.2000 ; Infill line start
G1 X109.15 Y107.50 E3.8000 ; Infill line end
G1 X109.55 Y92.50 E4.4000 ; Infill line start
G1 X109.55 Y107.50 E5.0000 ; Infill line end
G1 X109.95 Y92.50 E5.6000 ; Infill line start
G1 X109.95 Y107.50 E6.2000 ; Infill line end
G1 X110.35 Y92.50 E6.8000 ; Infill line start
G1 X110.35 Y107.50 E7.4000 ; Infill line end
G1 X110.75 Y92.50 E8.0000 ; Infill line start
G1 X110.75 Y107.50 E8.6000 ; Infill line end
; Flange 2 (top)
G92 E0
G1 X105.00 Y107.50 F1500 ; Move to start of rectangle
G1 X115.00 Y107.50 E0.4000 F1500 ; Draw rectangle side
G1 X115.00 Y110.00 E0.5000 F1500 ; Draw rectangle side
G1 X105.00 Y110.00 E0.9000 F1500 ; Draw rectangle side
G1 X105.00 Y107.50 E1.0000 F1500 ; Draw rectangle side
G1 X105.00 Y107.50 E1.1000 ; Infill line start
G1 X105.00 Y110.00 E1.2000 ; Infill line end
G1 X105.40 Y107.50 E1.3000 ; Infill line start
G1 X105.40 Y110.00 E1.4000 ; Infill line end
G1 X105.80 Y107.50 E1.5000 ; Infill line start
G1 X105.80 Y110.00 E1.6000 ; Infill line end
G1 X106.20 Y107.50 E1.7000 ; Infill line start
G1 X106.20 Y110.00 E1.8000 ; Infill line end
G1 X106.60 Y107.50 E1.9000 ; Infill line start
G1 X106.60 Y110.00 E2.0000 ; Infill line end
G1 X107.00 Y107.50 E2.1000 ; Infill line start
G1 X107.00 Y110.00 E2.2000 ; Infill line end
G1 X107.40 Y107.50 E2.3000 ; Infill line start
G1 X107.40 Y110.00 E2.4000 ; Infill line end
G1 X107.80 Y107.50 E2.5000 ; Infill line start
G1 X107.80 Y110.00 E2.6000 ; Infill line end
G1 X108.20 Y107.50 E2.7000 ; Infill line start
G1 X108.20 Y110.00 E2.8000 ; Infill line end
G1 X108.60 Y107.50 E2.9000 ; Infill line start
G1 X108.60 Y110.00 E3.0000 ; Infill line end
G1 X109.00 Y107.50 E3.1000 ; Infill line start
G1 X109.00 Y110.00 E3.2000 ; Infill line end
G1 X109.40 Y107.50 E3.3000 ; Infill line start
G1 X109.40 Y110.00 E3.4000 ; Infill line end
G1 X109.80 Y107.50 E3.5000 ; Infill line start
G1 X109.80 Y110.00 E3.6000 ; Infill line end
G1 X110.20 Y107.50 E3.7000 ; Infill line start
G1 X110.20 Y110.00 E3.8000 ; Infill line end
G1 X110.60 Y107.50 E3.9000 ; Infill line start
G1 X110.60 Y110.00 E4.0000 ; Infill line end
G1 X111.00 Y107.50 E4.1000 ; Infill line start
G1 X111.00 Y110.00 E4.2000 ; Infill line end
G1 X111.40 Y107.50 E4.3000 ; Infill line start
G1 X111.40 Y110.00 E4.4000 ; Infill line end
G1 X111.80 Y107.50 E4.5000 ; Infill line start
G1 X111.80 Y110.00 E4.6000 ; Infill line end
G1 X112.20 Y107.50 E4.7000 ; Infill line start
G1 X112.20 Y110.00 E4.8000 ; Infill line end
G1 X112.60 Y107.50 E4.9000 ; Infill line start
G1 X112.60 Y110.00 E5.0000 ; Infill line end
G1 X113.00 Y107.50 E5.1000 ; Infill line start
G1 X113.00 Y110.00 E5.2000 ; Infill line end
G1 X113.40 Y107.50 E5.3000 ; Infill line start
G1 X113.40 Y110.00 E5.4000 ; Infill line end
G1 X113.80 Y107.50 E5.5000 ; Infill line start
G1 X113.80 Y110.00 E5.6000 ; Infill line end
G1 X114.20 Y107.50 E5.7000 ; Infill line start
G1 X114.20 Y110.00 E5.8000 ; Infill line end
G1 X114.60 Y107.50 E5.9000 ; Infill line start
G1 X114.60 Y110.00 E6.0000 ; Infill line end
; Layer 42
G1 Z8.40 F300 ; Move to layer height
; Flange 1 (bottom)
G92 E0
G1 X105.00 Y90.00 F1500 ; Move to start of rectangle
G1 X115.00 Y90.00 E0.4000 F1500 ; Draw rectangle side
G1 X115.00 Y92.50 E0.5000 F1500 ; Draw rectangle side
G1 X105.00 Y92.50 E0.9000 F1500 ; Draw rectangle side
G1 X105.00 Y90.00 E1.0000 F1500 ; Draw rectangle side
G1 X105.00 Y90.00 E1.1000 ; Infill line start
G1 X105.00 Y92.50 E1.2000 ; Infill line end
G1 X105.40 Y90.00 E1.3000 ; Infill line start
G1 X105.40 Y92.50 E1.4000 ; Infill line end
G1 X105.80 Y90.00 E1.5000 ; Infill line start
G1 X105.80 Y92.50 E1.6000 ; Infill line end
G1 X106.20 Y90.00 E1.7000 ; Infill line start
G1 X106.20 Y92.50 E1.8000 ; Infill line end
G1 X106.60 Y90.00 E1.9000 ; Infill line start
G1 X106.60 Y92.50 E2.0000 ; Infill line end
G1 X107.00 Y90.00 E2.1000 ; Infill line start
G1 X107.00 Y92.50 E2.2000 ; Infill line end
G1 X107.40 Y90.00 E2.3000 ; Infill line start
G1 X107.40 Y92.50 E2.4000 ; Infill line end
G1 X107.80 Y90.00 E2.5000 ; Infill line start
G1 X107.80 Y92.50 E2.6000 ; Infill line end
G1 X108.20 Y90.00 E2.7000 ; Infill line start
G1 X108.20 Y92.50 E2.8000 ; Infill line end
G1 X108.60 Y90.00 E2.9000 ; Infill line start
G1 X108.60 Y92.50 E3.0000 ; Infill line end
G1 X109.00 Y90.00 E3.1000 ; Infill line start
G1 X109.00 Y92.50 E3.2000 ; Infill line end
G1 X109.40 Y90.00 E3.3000 ; Infill line start
G1 X109.40 Y92.50 E3.4000 ; Infill line end
G1 X109.80 Y90.00 E3.5000 ; Infill line start
G1 X109.80 Y92.50 E3.6000 ; Infill line end
G1 X110.20 Y90.00 E3.7000 ; Infill line start
G1 X110.20 Y92.50 E3.8000 ; Infill line end
G1 X110.60 Y90.00 E3.9000 ; Infill line start
G1 X110.60 Y92.50 E4.0000 ; Infill line end
G1 X111.00 Y90.00 E4.1000 ; Infill line start
G1 X111.00 Y92.50 E4.2000 ; Infill line end
G1 X111.40 Y90.00 E4.3000 ; Infill line start
G1 X111.40 Y92.50 E4.4000 ; Infill line end
G1 X111.80 Y90.00 E4.5000 ; Infill line start
G1 X111.80 Y92.50 E4.6000 ; Infill line end
G1 X112.20 Y90.00 E4.7000 ; Infill line start
G1 X112.20 Y92.50 E4.8000 ; Infill line end
G1 X112.60 Y90.00 E4.9000 ; Infill line start
G1 X112.60 Y92.50 E5.0000 ; Infill line end
G1 X113.00 Y90.00 E5.1000 ; Infill line start
G1 X113.00 Y92.50 E5.2000 ; Infill line end
G1 X113.40 Y90.00 E5.3000 ; Infill line start
G1 X113.40 Y92.50 E5.4000 ; Infill line end
G1 X113.80 Y90.00 E5.5000 ; Infill line start
G1 X113.80 Y92.50 E5.6000 ; Infill line end
G1 X114.20 Y90.00 E5.7000 ; Infill line start
G1 X114.20 Y92.50 E5.8000 ; Infill line end
G1 X114.60 Y90.00 E5.9000 ; Infill line start
G1 X114.60 Y92.50 E6.0000 ; Infill line end
; Web (vertical section)
G92 E0
G1 X108.75 Y92.50 F1500 ; Move to start of rectangle
G1 X111.25 Y92.50 E0.1000 F1500 ; Draw rectangle side
G1 X111.25 Y107.50 E0.7000 F1500 ; Draw rectangle side
G1 X108.75 Y107.50 E0.8000 F1500 ; Draw rectangle side
G1 X108.75 Y92.50 E1.4000 F1500 ; Draw rectangle side
G1 X108.75 Y92.50 E2.0000 ; Infill line start
G1 X108.75 Y107.50 E2.6000 ; Infill line end
G1 X109.15 Y92.50 E3.2000 ; Infill line start
G1 X109.15 Y107.50 E3.8000 ; Infill line end
G1 X109.55 Y92.50 E4.4000 ; Infill line start
G1 X109.55 Y107.50 E5.0000 ; Infill line end
G1 X109.95 Y92.50 E5.6000 ; Infill line start
G1 X109.95 Y107.50 E6.2000 ; Infill line end
G1 X110.35 Y92.50 E6.8000 ; Infill line start
G1 X110.35 Y107.50 E7.4000 ; Infill line end
G1 X110.75 Y92.50 E8.0000 ; Infill line start
G1 X110.75 Y107.50 E8.6000 ; Infill line end
; Flange 2 (top)
G92 E0
G1 X105.00 Y107.50 F1500 ; Move to start of rectangle
G1 X115.00 Y107.50 E0.4000 F1500 ; Draw rectangle side
G1 X115.00 Y110.00 E0.5000 F1500 ; Draw rectangle side
G1 X105.00 Y110.00 E0.9000 F1500 ; Draw rectangle side
G1 X105.00 Y107.50 E1.0000 F1500 ; Draw rectangle side
G1 X105.00 Y107.50 E1.1000 ; Infill line start
G1 X105.00 Y110.00 E1.2000 ; Infill line end
G1 X105.40 Y107.50 E1.3000 ; Infill line start
G1 X105.40 Y110.00 E1.4000 ; Infill line end
G1 X105.80 Y107.50 E1.5000 ; Infill line start
G1 X105.80 Y110.00 E1.6000 ; Infill line end
G1 X106.20 Y107.50 E1.7000 ; Infill line start
G1 X106.20 Y110.00 E1.8000 ; Infill line end
G1 X106.60 Y107.50 E1.9000 ; Infill line start
G1 X106.60 Y110.00 E2.0000 ; Infill line end
G1 X107.00 Y107.50 E2.1000 ; Infill line start
G1 X107.00 Y110.00 E2.2000 ; Infill line end
G1 X107.40 Y107.50 E2.3000 ; Infill line start
G1 X107.40 Y110.00 E2.4000 ; Infill line end
G1 X107.80 Y107.50 E2.5000 ; Infill line start
G1 X107.80 Y110.00 E2.6000 ; Infill line end
G1 X108.20 Y107.50 E2.7000 ; Infill line start
G1 X108.20 Y110.00 E2.8000 ; Infill line end
G1 X108.60 Y107.50 E2.9000 ; Infill line start
G1 X108.60 Y110.00 E3.0000 ; Infill line end
G1 X109.00 Y107.50 E3.1000 ; Infill line start
G1 X109.00 Y110.00 E3.2000 ; Infill line end
G1 X109.40 Y107.50 E3.3000 ; Infill line start
G1 X109.40 Y110.00 E3.4000 ; Infill line end
G1 X109.80 Y107.50 E3.5000 ; Infill line start
G1 X109.80 Y110.00 E3.6000 ; Infill line end
G1 X110.20 Y107.50 E3.7000 ; Infill line start
G1 X110.20 Y110.00 E3.8000 ; Infill line end
G1 X110.60 Y107.50 E3.9000 ; Infill line start
G1 X110.60 Y110.00 E4.0000 ; Infill line end
G1 X111.00 Y107.50 E4.1000 ; Infill line start
G1 X111.00 Y110.00 E4.2000 ; Infill line end
G1 X111.40 Y107.50 E4.3000 ; Infill line start
G1 X111.40 Y110.00 E4.4000 ; Infill line end
G1 X111.80 Y107.50 E4.5000 ; Infill line start
G1 X111.80 Y110.00 E4.6000 ; Infill line end
G1 X112.20 Y107.50 E4.7000 ; Infill line start
G1 X112.20 Y110.00 E4.8000 ; Infill line end
G1 X112.60 Y107.50 E4.9000 ; Infill line start
G1 X112.60 Y110.00 E5.0000 ; Infill line end
G1 X113.00 Y107.50 E5.1000 ; Infill line start
G1 X113.00 Y110.00 E5.2000 ; Infill line end
G1 X113.40 Y107.50 E5.3000 ; Infill line start
G1 X113.40 Y110.00 E5.4000 ; Infill line end
G1 X113.80 Y107.50 E5.5000 ; Infill line start
G1 X113.80 Y110.00 E5.6000 ; Infill line end
G1 X114.20 Y107.50 E5.7000 ; Infill line start
G1 X114.20 Y110.00 E5.8000 ; Infill line end
G1 X114.60 Y107.50 E5.9000 ; Infill line start
G1 X114.60 Y110.00 E6.0000 ; Infill line end
; Layer 43
G1 Z8.60 F300 ; Move to layer height
; Flange 1 (bottom)
G92 E0
G1 X105.00 Y90.00 F1500 ; Move to start of rectangle
G1 X115.00 Y90.00 E0.4000 F1500 ; Draw rectangle side
G1 X115.00 Y92.50 E0.5000 F1500 ; Draw rectangle side
G1 X105.00 Y92.50 E0.9000 F1500 ; Draw rectangle side
G1 X105.00 Y90.00 E1.0000 F1500 ; Draw rectangle side
G1 X105.00 Y90.00 E1.1000 ; Infill line start
G1 X105.00 Y92.50 E1.2000 ; Infill line end
G1 X105.40 Y90.00 E1.3000 ; Infill line start
G1 X105.40 Y92.50 E1.4000 ; Infill line end
G1 X105.80 Y90.00 E1.5000 ; Infill line start
G1 X105.80 Y92.50 E1.6000 ; Infill line end
G1 X106.20 Y90.00 E1.7000 ; Infill line start
G1 X106.20 Y92.50 E1.8000 ; Infill line end
G1 X106.60 Y90.00 E1.9000 ; Infill line start
G1 X106.60 Y92.50 E2.0000 ; Infill line end
G1 X107.00 Y90.00 E2.1000 ; Infill line start
G1 X107.00 Y92.50 E2.2000 ; Infill line end
G1 X107.40 Y90.00 E2.3000 ; Infill line start
G1 X107.40 Y92.50 E2.4000 ; Infill line end
G1 X107.80 Y90.00 E2.5000 ; Infill line start
G1 X107.80 Y92.50 E2.6000 ; Infill line end
G1 X108.20 Y90.00 E2.7000 ; Infill line start
G1 X108.20 Y92.50 E2.8000 ; Infill line end
G1 X108.60 Y90.00 E2.9000 ; Infill line start
G1 X108.60 Y92.50 E3.0000 ; Infill line end
G1 X109.00 Y90.00 E3.1000 ; Infill line start
G1 X109.00 Y92.50 E3.2000 ; Infill line end
G1 X109.40 Y90.00 E3.3000 ; Infill line start
G1 X109.40 Y92.50 E3.4000 ; Infill line end
G1 X109.80 Y90.00 E3.5000 ; Infill line start
G1 X109.80 Y92.50 E3.6000 ; Infill line end
G1 X110.20 Y90.00 E3.7000 ; Infill line start
G1 X110.20 Y92.50 E3.8000 ; Infill line end
G1 X110.60 Y90.00 E3.9000 ; Infill line start
G1 X110.60 Y92.50 E4.0000 ; Infill line end
G1 X111.00 Y90.00 E4.1000 ; Infill line start
G1 X111.00 Y92.50 E4.2000 ; Infill line end
G1 X111.40 Y90.00 E4.3000 ; Infill line start
G1 X111.40 Y92.50 E4.4000 ; Infill line end
G1 X111.80 Y90.00 E4.5000 ; Infill line start
G1 X111.80 Y92.50 E4.6000 ; Infill line end
G1 X112.20 Y90.00 E4.7000 ; Infill line start
G1 X112.20 Y92.50 E4.8000 ; Infill line end
G1 X112.60 Y90.00 E4.9000 ; Infill line start
G1 X112.60 Y92.50 E5.0000 ; Infill line end
G1 X113.00 Y90.00 E5.1000 ; Infill line start
G1 X113.00 Y92.50 E5.2000 ; Infill line end
G1 X113.40 Y90.00 E5.3000 ; Infill line start
G1 X113.40 Y92.50 E5.4000 ; Infill line end
G1 X113.80 Y90.00 E5.5000 ; Infill line start
G1 X113.80 Y92.50 E5.6000 ; Infill line end
G1 X114.20 Y90.00 E5.7000 ; Infill line start
G1 X114.20 Y92.50 E5.8000 ; Infill line end
G1 X114.60 Y90.00 E5.9000 ; Infill line start
G1 X114.60 Y92.50 E6.0000 ; Infill line end
; Web (vertical section)
G92 E0
G1 X108.75 Y92.50 F1500 ; Move to start of rectangle
G1 X111.25 Y92.50 E0.1000 F1500 ; Draw rectangle side
G1 X111.25 Y107.50 E0.7000 F1500 ; Draw rectangle side
G1 X108.75 Y107.50 E0.8000 F1500 ; Draw rectangle side
G1 X108.75 Y92.50 E1.4000 F1500 ; Draw rectangle side
G1 X108.75 Y92.50 E2.0000 ; Infill line start
G1 X108.75 Y107.50 E2.6000 ; Infill line end
G1 X109.15 Y92.50 E3.2000 ; Infill line start
G1 X109.15 Y107.50 E3.8000 ; Infill line end
G1 X109.55 Y92.50 E4.4000 ; Infill line start
G1 X109.55 Y107.50 E5.0000 ; Infill line end
G1 X109.95 Y92.50 E5.6000 ; Infill line start
G1 X109.95 Y107.50 E6.2000 ; Infill line end
G1 X110.35 Y92.50 E6.8000 ; Infill line start
G1 X110.35 Y107.50 E7.4000 ; Infill line end
G1 X110.75 Y92.50 E8.0000 ; Infill line start
G1 X110.75 Y107.50 E8.6000 ; Infill line end
; Flange 2 (top)
G92 E0
G1 X105.00 Y107.50 F1500 ; Move to start of rectangle
G1 X115.00 Y107.50 E0.4000 F1500 ; Draw rectangle side
G1 X115.00 Y110.00 E0.5000 F1500 ; Draw rectangle side
G1 X105.00 Y110.00 E0.9000 F1500 ; Draw rectangle side
G1 X105.00 Y107.50 E1.0000 F1500 ; Draw rectangle side
G1 X105.00 Y107.50 E1.1000 ; Infill line start
G1 X105.00 Y110.00 E1.2000 ; Infill line end
G1 X105.40 Y107.50 E1.3000 ; Infill line start
G1 X105.40 Y110.00 E1.4000 ; Infill line end
G1 X105.80 Y107.50 E1.5000 ; Infill line start
G1 X105.80 Y110.00 E1.6000 ; Infill line end
G1 X106.20 Y107.50 E1.7000 ; Infill line start
G1 X106.20 Y110.00 E1.8000 ; Infill line end
G1 X106.60 Y107.50 E1.9000 ; Infill line start
G1 X106.60 Y110.00 E2.0000 ; Infill line end
G1 X107.00 Y107.50 E2.1000 ; Infill line start
G1 X107.00 Y110.00 E2.2000 ; Infill line end
G1 X107.40 Y107.50 E2.3000 ; Infill line start
G1 X107.40 Y110.00 E2.4000 ; Infill line end
G1 X107.80 Y107.50 E2.5000 ; Infill line start
G1 X107.80 Y110.00 E2.6000 ; Infill line end
G1 X108.20 Y107.50 E2.7000 ; Infill line start
G1 X108.20 Y110.00 E2.8000 ; Infill line end
G1 X108.60 Y107.50 E2.9000 ; Infill line start
G1 X108.60 Y110.00 E3.0000 ; Infill line end
G1 X109.00 Y107.50 E3.1000 ; Infill line start
G1 X109.00 Y110.00 E3.2000 ; Infill line end
G1 X109.40 Y107.50 E3.3000 ; Infill line start
G1 X109.40 Y110.00 E3.4000 ; Infill line end
G1 X109.80 Y107.50 E3.5000 ; Infill line start
G1 X109.80 Y110.00 E3.6000 ; Infill line end
G1 X110.20 Y107.50 E3.7000 ; Infill line start
G1 X110.20 Y110.00 E3.8000 ; Infill line end
G1 X110.60 Y107.50 E3.9000 ; Infill line start
G1 X110.60 Y110.00 E4.0000 ; Infill line end
G1 X111.00 Y107.50 E4.1000 ; Infill line start
G1 X111.00 Y110.00 E4.2000 ; Infill line end
G1 X111.40 Y107.50 E4.3000 ; Infill line start
G1 X111.40 Y110.00 E4.4000 ; Infill line end
G1 X111.80 Y107.50 E4.5000 ; Infill line start
G1 X111.80 Y110.00 E4.6000 ; Infill line end
G1 X112.20 Y107.50 E4.7000 ; Infill line start
G1 X112.20 Y110.00 E4.8000 ; Infill line end
G1 X112.60 Y107.50 E4.9000 ; Infill line start
G1 X112.60 Y110.00 E5.0000 ; Infill line end
G1 X113.00 Y107.50 E5.1000 ; Infill line start
G1 X113.00 Y110.00 E5.2000 ; Infill line end
G1 X113.40 Y107.50 E5.3000 ; Infill line start
G1 X113.40 Y110.00 E5.4000 ; Infill line end
G1 X113.80 Y107.50 E5.5000 ; Infill line start
G1 X113.80 Y110.00 E5.6000 ; Infill line end
G1 X114.20 Y107.50 E5.7000 ; Infill line start
G1 X114.20 Y110.00 E5.8000 ; Infill line end
G1 X114.60 Y107.50 E5.9000 ; Infill line start
G1 X114.60 Y110.00 E6.0000 ; Infill line end
; Layer 44
G1 Z8.80 F300 ; Move to layer height
; Flange 1 (bottom)
G92 E0
G1 X105.00 Y90.00 F1500 ; Move to start of rectangle
G1 X115.00 Y90.00 E0.4000 F1500 ; Draw rectangle side
G1 X115.00 Y92.50 E0.5000 F1500 ; Draw rectangle side
G1 X105.00 Y92.50 E0.9000 F1500 ; Draw rectangle side
G1 X105.00 Y90.00 E1.0000 F1500 ; Draw rectangle side
G1 X105.00 Y90.00 E1.1000 ; Infill line start
G1 X105.00 Y92.50 E1.2000 ; Infill line end
G1 X105.40 Y90.00 E1.3000 ; Infill line start
G1 X105.40 Y92.50 E1.4000 ; Infill line end
G1 X105.80 Y90.00 E1.5000 ; Infill line start
G1 X105.80 Y92.50 E1.6000 ; Infill line end
G1 X106.20 Y90.00 E1.7000 ; Infill line start
G1 X106.20 Y92.50 E1.8000 ; Infill line end
G1 X106.60 Y90.00 E1.9000 ; Infill line start
G1 X106.60 Y92.50 E2.0000 ; Infill line end
G1 X107.00 Y90.00 E2.1000 ; Infill line start
G1 X107.00 Y92.50 E2.2000 ; Infill line end
G1 X107.40 Y90.00 E2.3000 ; Infill line start
G1 X107.40 Y92.50 E2.4000 ; Infill line end
G1 X107.80 Y90.00 E2.5000 ; Infill line start
G1 X107.80 Y92.50 E2.6000 ; Infill line end
G1 X108.20 Y90.00 E2.7000 ; Infill line start
G1 X108.20 Y92.50 E2.8000 ; Infill line end
G1 X108.60 Y90.00 E2.9000 ; Infill line start
G1 X108.60 Y92.50 E3.0000 ; Infill line end
G1 X109.00 Y90.00 E3.1000 ; Infill line start
G1 X109.00 Y92.50 E3.2000 ; Infill line end
G1 X109.40 Y90.00 E3.3000 ; Infill line start
G1 X109.40 Y92.50 E3.4000 ; Infill line end
G1 X109.80 Y90.00 E3.5000 ; Infill line start
G1 X109.80 Y92.50 E3.6000 ; Infill line end
G1 X110.20 Y90.00 E3.7000 ; Infill line start
G1 X110.20 Y92.50 E3.8000 ; Infill line end
G1 X110.60 Y90.00 E3.9000 ; Infill line start
G1 X110.60 Y92.50 E4.0000 ; Infill line end
G1 X111.00 Y90.00 E4.1000 ; Infill line start
G1 X111.00 Y92.50 E4.2000 ; Infill line end
G1 X111.40 Y90.00 E4.3000 ; Infill line start
G1 X111.40 Y92.50 E4.4000 ; Infill line end
G1 X111.80 Y90.00 E4.5000 ; Infill line start
G1 X111.80 Y92.50 E4.6000 ; Infill line end
G1 X112.20 Y90.00 E4.7000 ; Infill line start
G1 X112.20 Y92.50 E4.8000 ; Infill line end
G1 X112.60 Y90.00 E4.9000 ; Infill line start
G1 X112.60 Y92.50 E5.0000 ; Infill line end
G1 X113.00 Y90.00 E5.1000 ; Infill line start
G1 X113.00 Y92.50 E5.2000 ; Infill line end
G1 X113.40 Y90.00 E5.3000 ; Infill line start
G1 X113.40 Y92.50 E5.4000 ; Infill line end
G1 X113.80 Y90.00 E5.5000 ; Infill line start
G1 X113.80 Y92.50 E5.6000 ; Infill line end
G1 X114.20 Y90.00 E5.7000 ; Infill line start
G1 X114.20 Y92.50 E5.8000 ; Infill line end
G1 X114.60 Y90.00 E5.9000 ; Infill line start
G1 X114.60 Y92.50 E6.0000 ; Infill line end
; Web (vertical section)
G92 E0
G1 X108.75 Y92.50 F1500 ; Move to start of rectangle
G1 X111.25 Y92.50 E0.1000 F1500 ; Draw rectangle side
G1 X111.25 Y107.50 E0.7000 F1500 ; Draw rectangle side
G1 X108.75 Y107.50 E0.8000 F1500 ; Draw rectangle side
G1 X108.75 Y92.50 E1.4000 F1500 ; Draw rectangle side
G1 X108.75 Y92.50 E2.0000 ; Infill line start
G1 X108.75 Y107.50 E2.6000 ; Infill line end
G1 X109.15 Y92.50 E3.2000 ; Infill line start
G1 X109.15 Y107.50 E3.8000 ; Infill line end
G1 X109.55 Y92.50 E4.4000 ; Infill line start
G1 X109.55 Y107.50 E5.0000 ; Infill line end
G1 X109.95 Y92.50 E5.6000 ; Infill line start
G1 X109.95 Y107.50 E6.2000 ; Infill line end
G1 X110.35 Y92.50 E6.8000 ; Infill line start
G1 X110.35 Y107.50 E7.4000 ; Infill line end
G1 X110.75 Y92.50 E8.0000 ; Infill line start
G1 X110.75 Y107.50 E8.6000 ; Infill line end
; Flange 2 (top)
G92 E0
G1 X105.00 Y107.50 F1500 ; Move to start of rectangle
G1 X115.00 Y107.50 E0.4000 F1500 ; Draw rectangle side
G1 X115.00 Y110.00 E0.5000 F1500 ; Draw rectangle side
G1 X105.00 Y110.00 E0.9000 F1500 ; Draw rectangle side
G1 X105.00 Y107.50 E1.0000 F1500 ; Draw rectangle side
G1 X105.00 Y107.50 E1.1000 ; Infill line start
G1 X105.00 Y110.00 E1.2000 ; Infill line end
G1 X105.40 Y107.50 E1.3000 ; Infill line start
G1 X105.40 Y110.00 E1.4000 ; Infill line end
G1 X105.80 Y107.50 E1.5000 ; Infill line start
G1 X105.80 Y110.00 E1.6000 ; Infill line end
G1 X106.20 Y107.50 E1.7000 ; Infill line start
G1 X106.20 Y110.00 E1.8000 ; Infill line end
G1 X106.60 Y107.50 E1.9000 ; Infill line start
G1 X106.60 Y110.00 E2.0000 ; Infill line end
G1 X107.00 Y107.50 E2.1000 ; Infill line start
G1 X107.00 Y110.00 E2.2000 ; Infill line end
G1 X107.40 Y107.50 E2.3000 ; Infill line start
G1 X107.40 Y110.00 E2.4000 ; Infill line end
G1 X107.80 Y107.50 E2.5000 ; Infill line start
G1 X107.80 Y110.00 E2.6000 ; Infill line end
G1 X108.20 Y107.50 E2.7000 ; Infill line start
G1 X108.20 Y110.00 E2.8000 ; Infill line end
G1 X108.60 Y107.50 E2.9000 ; Infill line start
G1 X108.60 Y110.00 E3.0000 ; Infill line end
G1 X109.00 Y107.50 E3.1000 ; Infill line start
G1 X109.00 Y110.00 E3.2000 ; Infill line end
G1 X109.40 Y107.50 E3.3000 ; Infill line start
G1 X109.40 Y110.00 E3.4000 ; Infill line end
G1 X109.80 Y107.50 E3.5000 ; Infill line start
G1 X109.80 Y110.00 E3.6000 ; Infill line end
G1 X110.20 Y107.50 E3.7000 ; Infill line start
G1 X110.20 Y110.00 E3.8000 ; Infill line end
G1 X110.60 Y107.50 E3.9000 ; Infill line start
G1 X110.60 Y110.00 E4.0000 ; Infill line end
G1 X111.00 Y107.50 E4.1000 ; Infill line start
G1 X111.00 Y110.00 E4.2000 ; Infill line end
G1 X111.40 Y107.50 E4.3000 ; Infill line start
G1 X111.40 Y110.00 E4.4000 ; Infill line end
G1 X111.80 Y107.50 E4.5000 ; Infill line start
G1 X111.80 Y110.00 E4.6000 ; Infill line end
G1 X112.20 Y107.50 E4.7000 ; Infill line start
G1 X112.20 Y110.00 E4.8000 ; Infill line end
G1 X112.60 Y107.50 E4.9000 ; Infill line start
G1 X112.60 Y110.00 E5.0000 ; Infill line end
G1 X113.00 Y107.50 E5.1000 ; Infill line start
G1 X113.00 Y110.00 E5.2000 ; Infill line end
G1 X113.40 Y107.50 E5.3000 ; Infill line start
G1 X113.40 Y110.00 E5.4000 ; Infill line end
G1 X113.80 Y107.50 E5.5000 ; Infill line start
G1 X113.80 Y110.00 E5.6000 ; Infill line end
G1 X114.20 Y107.50 E5.7000 ; Infill line start
G1 X114.20 Y110.00 E5.8000 ; Infill line end
G1 X114.60 Y107.50 E5.9000 ; Infill line start
G1 X114.60 Y110.00 E6.0000 ; Infill line end
; Layer 45
G1 Z9.00 F300 ; Move to layer height
; Flange 1 (bottom)
G92 E0
G1 X105.00 Y90.00 F1500 ; Move to start of rectangle
G1 X115.00 Y90.00 E0.4000 F1500 ; Draw rectangle side
G1 X115.00 Y92.50 E0.5000 F1500 ; Draw rectangle side
G1 X105.00 Y92.50 E0.9000 F1500 ; Draw rectangle side
G1 X105.00 Y90.00 E1.0000 F1500 ; Draw rectangle side
G1 X105.00 Y90.00 E1.1000 ; Infill line start
G1 X105.00 Y92.50 E1.2000 ; Infill line end
G1 X105.40 Y90.00 E1.3000 ; Infill line start
G1 X105.40 Y92.50 E1.4000 ; Infill line end
G1 X105.80 Y90.00 E1.5000 ; Infill line start
G1 X105.80 Y92.50 E1.6000 ; Infill line end
G1 X106.20 Y90.00 E1.7000 ; Infill line start
G1 X106.20 Y92.50 E1.8000 ; Infill line end
G1 X106.60 Y90.00 E1.9000 ; Infill line start
G1 X106.60 Y92.50 E2.0000 ; Infill line end
G1 X107.00 Y90.00 E2.1000 ; Infill line start
G1 X107.00 Y92.50 E2.2000 ; Infill line end
G1 X107.40 Y90.00 E2.3000 ; Infill line start
G1 X107.40 Y92.50 E2.4000 ; Infill line end
G1 X107.80 Y90.00 E2.5000 ; Infill line start
G1 X107.80 Y92.50 E2.6000 ; Infill line end
G1 X108.20 Y90.00 E2.7000 ; Infill line start
G1 X108.20 Y92.50 E2.8000 ; Infill line end
G1 X108.60 Y90.00 E2.9000 ; Infill line start
G1 X108.60 Y92.50 E3.0000 ; Infill line end
G1 X109.00 Y90.00 E3.1000 ; Infill line start
G1 X109.00 Y92.50 E3.2000 ; Infill line end
G1 X109.40 Y90.00 E3.3000 ; Infill line start
G1 X109.40 Y92.50 E3.4000 ; Infill line end
G1 X109.80 Y90.00 E3.5000 ; Infill line start
G1 X109.80 Y92.50 E3.6000 ; Infill line end
G1 X110.20 Y90.00 E3.7000 ; Infill line start
G1 X110.20 Y92.50 E3.8000 ; Infill line end
G1 X110.60 Y90.00 E3.9000 ; Infill line start
G1 X110.60 Y92.50 E4.0000 ; Infill line end
G1 X111.00 Y90.00 E4.1000 ; Infill line start
G1 X111.00 Y92.50 E4.2000 ; Infill line end
G1 X111.40 Y90.00 E4.3000 ; Infill line start
G1 X111.40 Y92.50 E4.4000 ; Infill line end
G1 X111.80 Y90.00 E4.5000 ; Infill line start
G1 X111.80 Y92.50 E4.6000 ; Infill line end
G1 X112.20 Y90.00 E4.7000 ; Infill line start
G1 X112.20 Y92.50 E4.8000 ; Infill line end
G1 X112.60 Y90.00 E4.9000 ; Infill line start
G1 X112.60 Y92.50 E5.0000 ; Infill line end
G1 X113.00 Y90.00 E5.1000 ; Infill line start
G1 X113.00 Y92.50 E5.2000 ; Infill line end
G1 X113.40 Y90.00 E5.3000 ; Infill line start
G1 X113.40 Y92.50 E5.4000 ; Infill line end
G1 X113.80 Y90.00 E5.5000 ; Infill line start
G1 X113.80 Y92.50 E5.6000 ; Infill line end
G1 X114.20 Y90.00 E5.7000 ; Infill line start
G1 X114.20 Y92.50 E5.8000 ; Infill line end
G1 X114.60 Y90.00 E5.9000 ; Infill line start
G1 X114.60 Y92.50 E6.0000 ; Infill line end
; Web (vertical section)
G92 E0
G1 X108.75 Y92.50 F1500 ; Move to start of rectangle
G1 X111.25 Y92.50 E0.1000 F1500 ; Draw rectangle side
G1 X111.25 Y107.50 E0.7000 F1500 ; Draw rectangle side
G1 X108.75 Y107.50 E0.8000 F1500 ; Draw rectangle side
G1 X108.75 Y92.50 E1.4000 F1500 ; Draw rectangle side
G1 X108.75 Y92.50 E2.0000 ; Infill line start
G1 X108.75 Y107.50 E2.6000 ; Infill line end
G1 X109.15 Y92.50 E3.2000 ; Infill line start
G1 X109.15 Y107.50 E3.8000 ; Infill line end
G1 X109.55 Y92.50 E4.4000 ; Infill line start
G1 X109.55 Y107.50 E5.0000 ; Infill line end
G1 X109.95 Y92.50 E5.6000 ; Infill line start
G1 X109.95 Y107.50 E6.2000 ; Infill line end
G1 X110.35 Y92.50 E6.8000 ; Infill line start
G1 X110.35 Y107.50 E7.4000 ; Infill line end
G1 X110.75 Y92.50 E8.0000 ; Infill line start
G1 X110.75 Y107.50 E8.6000 ; Infill line end
; Flange 2 (top)
G92 E0
G1 X105.00 Y107.50 F1500 ; Move to start of rectangle
G1 X115.00 Y107.50 E0.4000 F1500 ; Draw rectangle side
G1 X115.00 Y110.00 E0.5000 F1500 ; Draw rectangle side
G1 X105.00 Y110.00 E0.9000 F1500 ; Draw rectangle side
G1 X105.00 Y107.50 E1.0000 F1500 ; Draw rectangle side
G1 X105.00 Y107.50 E1.1000 ; Infill line start
G1 X105.00 Y110.00 E1.2000 ; Infill line end
G1 X105.40 Y107.50 E1.3000 ; Infill line start
G1 X105.40 Y110.00 E1.4000 ; Infill line end
G1 X105.80 Y107.50 E1.5000 ; Infill line start
G1 X105.80 Y110.00 E1.6000 ; Infill line end
G1 X106.20 Y107.50 E1.7000 ; Infill line start
G1 X106.20 Y110.00 E1.8000 ; Infill line end
G1 X106.60 Y107.50 E1.9000 ; Infill line start
G1 X106.60 Y110.00 E2.0000 ; Infill line end
G1 X107.00 Y107.50 E2.1000 ; Infill line start
G1 X107.00 Y110.00 E2.2000 ; Infill line end
G1 X107.40 Y107.50 E2.3000 ; Infill line start
G1 X107.40 Y110.00 E2.4000 ; Infill line end
G1 X107.80 Y107.50 E2.5000 ; Infill line start
G1 X107.80 Y110.00 E2.6000 ; Infill line end
G1 X108.20 Y107.50 E2.7000 ; Infill line start
G1 X108.20 Y110.00 E2.8000 ; Infill line end
G1 X108.60 Y107.50 E2.9000 ; Infill line start
G1 X108.60 Y110.00 E3.0000 ; Infill line end
G1 X109.00 Y107.50 E3.1000 ; Infill line start
G1 X109.00 Y110.00 E3.2000 ; Infill line end
G1 X109.40 Y107.50 E3.3000 ; Infill line start
G1 X109.40 Y110.00 E3.4000 ; Infill line end
G1 X109.80 Y107.50 E3.5000 ; Infill line start
G1 X109.80 Y110.00 E3.6000 ; Infill line end
G1 X110.20 Y107.50 E3.7000 ; Infill line start
G1 X110.20 Y110.00 E3.8000 ; Infill line end
G1 X110.60 Y107.50 E3.9000 ; Infill line start
G1 X110.60 Y110.00 E4.0000 ; Infill line end
G1 X111.00 Y107.50 E4.1000 ; Infill line start
G1 X111.00 Y110.00 E4.2000 ; Infill line end
G1 X111.40 Y107.50 E4.3000 ; Infill line start
G1 X111.40 Y110.00 E4.4000 ; Infill line end
G1 X111.80 Y107.50 E4.5000 ; Infill line start
G1 X111.80 Y110.00 E4.6000 ; Infill line end
G1 X112.20 Y107.50 E4.7000 ; Infill line start
G1 X112.20 Y110.00 E4.8000 ; Infill line end
G1 X112.60 Y107.50 E4.9000 ; Infill line start
G1 X112.60 Y110.00 E5.0000 ; Infill line end
G1 X113.00 Y107.50 E5.1000 ; Infill line start
G1 X113.00 Y110.00 E5.2000 ; Infill line end
G1 X113.40 Y107.50 E5.3000 ; Infill line start
G1 X113.40 Y110.00 E5.4000 ; Infill line end
G1 X113.80 Y107.50 E5.5000 ; Infill line start
G1 X113.80 Y110.00 E5.6000 ; Infill line end
G1 X114.20 Y107.50 E5.7000 ; Infill line start
G1 X114.20 Y110.00 E5.8000 ; Infill line end
G1 X114.60 Y107.50 E5.9000 ; Infill line start
G1 X114.60 Y110.00 E6.0000 ; Infill line end
; Layer 46
G1 Z9.20 F300 ; Move to layer height
; Flange 1 (bottom)
G92 E0
G1 X105.00 Y90.00 F1500 ; Move to start of rectangle
G1 X115.00 Y90.00 E0.4000 F1500 ; Draw rectangle side
G1 X115.00 Y92.50 E0.5000 F1500 ; Draw rectangle side
G1 X105.00 Y92.50 E0.9000 F1500 ; Draw rectangle side
G1 X105.00 Y90.00 E1.0000 F1500 ; Draw rectangle side
G1 X105.00 Y90.00 E1.1000 ; Infill line start
G1 X105.00 Y92.50 E1.2000 ; Infill line end
G1 X105.40 Y90.00 E1.3000 ; Infill line start
G1 X105.40 Y92.50 E1.4000 ; Infill line end
G1 X105.80 Y90.00 E1.5000 ; Infill line start
G1 X105.80 Y92.50 E1.6000 ; Infill line end
G1 X106.20 Y90.00 E1.7000 ; Infill line start
G1 X106.20 Y92.50 E1.8000 ; Infill line end
G1 X106.60 Y90.00 E1.9000 ; Infill line start
G1 X106.60 Y92.50 E2.0000 ; Infill line end
G1 X107.00 Y90.00 E2.1000 ; Infill line start
G1 X107.00 Y92.50 E2.2000 ; Infill line end
G1 X107.40 Y90.00 E2.3000 ; Infill line start
G1 X107.40 Y92.50 E2.4000 ; Infill line end
G1 X107.80 Y90.00 E2.5000 ; Infill line start
G1 X107.80 Y92.50 E2.6000 ; Infill line end
G1 X108.20 Y90.00 E2.7000 ; Infill line start
G1 X108.20 Y92.50 E2.8000 ; Infill line end
G1 X108.60 Y90.00 E2.9000 ; Infill line start
G1 X108.60 Y92.50 E3.0000 ; Infill line end
G1 X109.00 Y90.00 E3.1000 ; Infill line start
G1 X109.00 Y92.50 E3.2000 ; Infill line end
G1 X109.40 Y90.00 E3.3000 ; Infill line start
G1 X109.40 Y92.50 E3.4000 ; Infill line end
G1 X109.80 Y90.00 E3.5000 ; Infill line start
G1 X109.80 Y92.50 E3.6000 ; Infill line end
G1 X110.20 Y90.00 E3.7000 ; Infill line start
G1 X110.20 Y92.50 E3.8000 ; Infill line end
G1 X110.60 Y90.00 E3.9000 ; Infill line start
G1 X110.60 Y92.50 E4.0000 ; Infill line end
G1 X111.00 Y90.00 E4.1000 ; Infill line start
G1 X111.00 Y92.50 E4.2000 ; Infill line end
G1 X111.40 Y90.00 E4.3000 ; Infill line start
G1 X111.40 Y92.50 E4.4000 ; Infill line end
G1 X111.80 Y90.00 E4.5000 ; Infill line start
G1 X111.80 Y92.50 E4.6000 ; Infill line end
G1 X112.20 Y90.00 E4.7000 ; Infill line start
G1 X112.20 Y92.50 E4.8000 ; Infill line end
G1 X112.60 Y90.00 E4.9000 ; Infill line start
G1 X112.60 Y92.50 E5.0000 ; Infill line end
G1 X113.00 Y90.00 E5.1000 ; Infill line start
G1 X113.00 Y92.50 E5.2000 ; Infill line end
G1 X113.40 Y90.00 E5.3000 ; Infill line start
G1 X113.40 Y92.50 E5.4000 ; Infill line end
G1 X113.80 Y90.00 E5.5000 ; Infill line start
G1 X113.80 Y92.50 E5.6000 ; Infill line end
G1 X114.20 Y90.00 E5.7000 ; Infill line start
G1 X114.20 Y92.50 E5.8000 ; Infill line end
G1 X114.60 Y90.00 E5.9000 ; Infill line start
G1 X114.60 Y92.50 E6.0000 ; Infill line end
; Web (vertical section)
G92 E0
G1 X108.75 Y92.50 F1500 ; Move to start of rectangle
G1 X111.25 Y92.50 E0.1000 F1500 ; Draw rectangle side
G1 X111.25 Y107.50 E0.7000 F1500 ; Draw rectangle side
G1 X108.75 Y107.50 E0.8000 F1500 ; Draw rectangle side
G1 X108.75 Y92.50 E1.4000 F1500 ; Draw rectangle side
G1 X108.75 Y92.50 E2.0000 ; Infill line start
G1 X108.75 Y107.50 E2.6000 ; Infill line end
G1 X109.15 Y92.50 E3.2000 ; Infill line start
G1 X109.15 Y107.50 E3.8000 ; Infill line end
G1 X109.55 Y92.50 E4.4000 ; Infill line start
G1 X109.55 Y107.50 E5.0000 ; Infill line end
G1 X109.95 Y92.50 E5.6000 ; Infill line start
G1 X109.95 Y107.50 E6.2000 ; Infill line end
G1 X110.35 Y92.50 E6.8000 ; Infill line start
G1 X110.35 Y107.50 E7.4000 ; Infill line end
G1 X110.75 Y92.50 E8.0000 ; Infill line start
G1 X110.75 Y107.50 E8.6000 ; Infill line end
; Flange 2 (top)
G92 E0
G1 X105.00 Y107.50 F1500 ; Move to start of rectangle
G1 X115.00 Y107.50 E0.4000 F1500 ; Draw rectangle side
G1 X115.00 Y110.00 E0.5000 F1500 ; Draw rectangle side
G1 X105.00 Y110.00 E0.9000 F1500 ; Draw rectangle side
G1 X105.00 Y107.50 E1.0000 F1500 ; Draw rectangle side
G1 X105.00 Y107.50 E1.1000 ; Infill line start
G1 X105.00 Y110.00 E1.2000 ; Infill line end
G1 X105.40 Y107.50 E1.3000 ; Infill line start
G1 X105.40 Y110.00 E1.4000 ; Infill line end
G1 X105.80 Y107.50 E1.5000 ; Infill line start
G1 X105.80 Y110.00 E1.6000 ; Infill line end
G1 X106.20 Y107.50 E1.7000 ; Infill line start
G1 X106.20 Y110.00 E1.8000 ; Infill line end
G1 X106.60 Y107.50 E1.9000 ; Infill line start
G1 X106.60 Y110.00 E2.0000 ; Infill line end
G1 X107.00 Y107.50 E2.1000 ; Infill line start
G1 X107.00 Y110.00 E2.2000 ; Infill line end
G1 X107.40 Y107.50 E2.3000 ; Infill line start
G1 X107.40 Y110.00 E2.4000 ; Infill line end
G1 X107.80 Y107.50 E2.5000 ; Infill line start
G1 X107.80 Y110.00 E2.6000 ; Infill line end
G1 X108.20 Y107.50 E2.7000 ; Infill line start
G1 X108.20 Y110.00 E2.8000 ; Infill line end
G1 X108.60 Y107.50 E2.9000 ; Infill line start
G1 X108.60 Y110.00 E3.0000 ; Infill line end
G1 X109.00 Y107.50 E3.1000 ; Infill line start
G1 X109.00 Y110.00 E3.2000 ; Infill line end
G1 X109.40 Y107.50 E3.3000 ; Infill line start
G1 X109.40 Y110.00 E3.4000 ; Infill line end
G1 X109.80 Y107.50 E3.5000 ; Infill line start
G1 X109.80 Y110.00 E3.6000 ; Infill line end
G1 X110.20 Y107.50 E3.7000 ; Infill line start
G1 X110.20 Y110.00 E3.8000 ; Infill line end
G1 X110.60 Y107.50 E3.9000 ; Infill line start
G1 X110.60 Y110.00 E4.0000 ; Infill line end
G1 X111.00 Y107.50 E4.1000 ; Infill line start
G1 X111.00 Y110.00 E4.2000 ; Infill line end
G1 X111.40 Y107.50 E4.3000 ; Infill line start
G1 X111.40 Y110.00 E4.4000 ; Infill line end
G1 X111.80 Y107.50 E4.5000 ; Infill line start
G1 X111.80 Y110.00 E4.6000 ; Infill line end
G1 X112.20 Y107.50 E4.7000 ; Infill line start
G1 X112.20 Y110.00 E4.8000 ; Infill line end
G1 X112.60 Y107.50 E4.9000 ; Infill line start
G1 X112.60 Y110.00 E5.0000 ; Infill line end
G1 X113.00 Y107.50 E5.1000 ; Infill line start
G1 X113.00 Y110.00 E5.2000 ; Infill line end
G1 X113.40 Y107.50 E5.3000 ; Infill line start
G1 X113.40 Y110.00 E5.4000 ; Infill line end
G1 X113.80 Y107.50 E5.5000 ; Infill line start
G1 X113.80 Y110.00 E5.6000 ; Infill line end
G1 X114.20 Y107.50 E5.7000 ; Infill line start
G1 X114.20 Y110.00 E5.8000 ; Infill line end
G1 X114.60 Y107.50 E5.9000 ; Infill line start
G1 X114.60 Y110.00 E6.0000 ; Infill line end
; Layer 47
G1 Z9.40 F300 ; Move to layer height
; Flange 1 (bottom)
G92 E0
G1 X105.00 Y90.00 F1500 ; Move to start of rectangle
G1 X115.00 Y90.00 E0.4000 F1500 ; Draw rectangle side
G1 X115.00 Y92.50 E0.5000 F1500 ; Draw rectangle side
G1 X105.00 Y92.50 E0.9000 F1500 ; Draw rectangle side
G1 X105.00 Y90.00 E1.0000 F1500 ; Draw rectangle side
G1 X105.00 Y90.00 E1.1000 ; Infill line start
G1 X105.00 Y92.50 E1.2000 ; Infill line end
G1 X105.40 Y90.00 E1.3000 ; Infill line start
G1 X105.40 Y92.50 E1.4000 ; Infill line end
G1 X105.80 Y90.00 E1.5000 ; Infill line start
G1 X105.80 Y92.50 E1.6000 ; Infill line end
G1 X106.20 Y90.00 E1.7000 ; Infill line start
G1 X106.20 Y92.50 E1.8000 ; Infill line end
G1 X106.60 Y90.00 E1.9000 ; Infill line start
G1 X106.60 Y92.50 E2.0000 ; Infill line end
G1 X107.00 Y90.00 E2.1000 ; Infill line start
G1 X107.00 Y92.50 E2.2000 ; Infill line end
G1 X107.40 Y90.00 E2.3000 ; Infill line start
G1 X107.40 Y92.50 E2.4000 ; Infill line end
G1 X107.80 Y90.00 E2.5000 ; Infill line start
G1 X107.80 Y92.50 E2.6000 ; Infill line end
G1 X108.20 Y90.00 E2.7000 ; Infill line start
G1 X108.20 Y92.50 E2.8000 ; Infill line end
G1 X108.60 Y90.00 E2.9000 ; Infill line start
G1 X108.60 Y92.50 E3.0000 ; Infill line end
G1 X109.00 Y90.00 E3.1000 ; Infill line start
G1 X109.00 Y92.50 E3.2000 ; Infill line end
G1 X109.40 Y90.00 E3.3000 ; Infill line start
G1 X109.40 Y92.50 E3.4000 ; Infill line end
G1 X109.80 Y90.00 E3.5000 ; Infill line start
G1 X109.80 Y92.50 E3.6000 ; Infill line end
G1 X110.20 Y90.00 E3.7000 ; Infill line start
G1 X110.20 Y92.50 E3.8000 ; Infill line end
G1 X110.60 Y90.00 E3.9000 ; Infill line start
G1 X110.60 Y92.50 E4.0000 ; Infill line end
G1 X111.00 Y90.00 E4.1000 ; Infill line start
G1 X111.00 Y92.50 E4.2000 ; Infill line end
G1 X111.40 Y90.00 E4.3000 ; Infill line start
G1 X111.40 Y92.50 E4.4000 ; Infill line end
G1 X111.80 Y90.00 E4.5000 ; Infill line start
G1 X111.80 Y92.50 E4.6000 ; Infill line end
G1 X112.20 Y90.00 E4.7000 ; Infill line start
G1 X112.20 Y92.50 E4.8000 ; Infill line end
G1 X112.60 Y90.00 E4.9000 ; Infill line start
G1 X112.60 Y92.50 E5.0000 ; Infill line end
G1 X113.00 Y90.00 E5.1000 ; Infill line start
G1 X113.00 Y92.50 E5.2000 ; Infill line end
G1 X113.40 Y90.00 E5.3000 ; Infill line start
G1 X113.40 Y92.50 E5.4000 ; Infill line end
G1 X113.80 Y90.00 E5.5000 ; Infill line start
G1 X113.80 Y92.50 E5.6000 ; Infill line end
G1 X114.20 Y90.00 E5.7000 ; Infill line start
G1 X114.20 Y92.50 E5.8000 ; Infill line end
G1 X114.60 Y90.00 E5.9000 ; Infill line start
G1 X114.60 Y92.50 E6.0000 ; Infill line end
; Web (vertical section)
G92 E0
G1 X108.75 Y92.50 F1500 ; Move to start of rectangle
G1 X111.25 Y92.50 E0.1000 F1500 ; Draw rectangle side
G1 X111.25 Y107.50 E0.7000 F1500 ; Draw rectangle side
G1 X108.75 Y107.50 E0.8000 F1500 ; Draw rectangle side
G1 X108.75 Y92.50 E1.4000 F1500 ; Draw rectangle side
G1 X108.75 Y92.50 E2.0000 ; Infill line start
G1 X108.75 Y107.50 E2.6000 ; Infill line end
G1 X109.15 Y92.50 E3.2000 ; Infill line start
G1 X109.15 Y107.50 E3.8000 ; Infill line end
G1 X109.55 Y92.50 E4.4000 ; Infill line start
G1 X109.55 Y107.50 E5.0000 ; Infill line end
G1 X109.95 Y92.50 E5.6000 ; Infill line start
G1 X109.95 Y107.50 E6.2000 ; Infill line end
G1 X110.35 Y92.50 E6.8000 ; Infill line start
G1 X110.35 Y107.50 E7.4000 ; Infill line end
G1 X110.75 Y92.50 E8.0000 ; Infill line start
G1 X110.75 Y107.50 E8.6000 ; Infill line end
; Flange 2 (top)
G92 E0
G1 X105.00 Y107.50 F1500 ; Move to start of rectangle
G1 X115.00 Y107.50 E0.4000 F1500 ; Draw rectangle side
G1 X115.00 Y110.00 E0.5000 F1500 ; Draw rectangle side
G1 X105.00 Y110.00 E0.9000 F1500 ; Draw rectangle side
G1 X105.00 Y107.50 E1.0000 F1500 ; Draw rectangle side
G1 X105.00 Y107.50 E1.1000 ; Infill line start
G1 X105.00 Y110.00 E1.2000 ; Infill line end
G1 X105.40 Y107.50 E1.3000 ; Infill line start
G1 X105.40 Y110.00 E1.4000 ; Infill line end
G1 X105.80 Y107.50 E1.5000 ; Infill line start
G1 X105.80 Y110.00 E1.6000 ; Infill line end
G1 X106.20 Y107.50 E1.7000 ; Infill line start
G1 X106.20 Y110.00 E1.8000 ; Infill line end
G1 X106.60 Y107.50 E1.9000 ; Infill line start
G1 X106.60 Y110.00 E2.0000 ; Infill line end
G1 X107.00 Y107.50 E2.1000 ; Infill line start
G1 X107.00 Y110.00 E2.2000 ; Infill line end
G1 X107.40 Y107.50 E2.3000 ; Infill line start
G1 X107.40 Y110.00 E2.4000 ; Infill line end
G1 X107.80 Y107.50 E2.5000 ; Infill line start
G1 X107.80 Y110.00 E2.6000 ; Infill line end
G1 X108.20 Y107.50 E2.7000 ; Infill line start
G1 X108.20 Y110.00 E2.8000 ; Infill line end
G1 X108.60 Y107.50 E2.9000 ; Infill line start
G1 X108.60 Y110.00 E3.0000 ; Infill line end
G1 X109.00 Y107.50 E3.1000 ; Infill line start
G1 X109.00 Y110.00 E3.2000 ; Infill line end
G1 X109.40 Y107.50 E3.3000 ; Infill line start
G1 X109.40 Y110.00 E3.4000 ; Infill line end
G1 X109.80 Y107.50 E3.5000 ; Infill line start
G1 X109.80 Y110.00 E3.6000 ; Infill line end
G1 X110.20 Y107.50 E3.7000 ; Infill line start
G1 X110.20 Y110.00 E3.8000 ; Infill line end
G1 X110.60 Y107.50 E3.9000 ; Infill line start
G1 X110.60 Y110.00 E4.0000 ; Infill line end
G1 X111.00 Y107.50 E4.1000 ; Infill line start
G1 X111.00 Y110.00 E4.2000 ; Infill line end
G1 X111.40 Y107.50 E4.3000 ; Infill line start
G1 X111.40 Y110.00 E4.4000 ; Infill line end
G1 X111.80 Y107.50 E4.5000 ; Infill line start
G1 X111.80 Y110.00 E4.6000 ; Infill line end
G1 X112.20 Y107.50 E4.7000 ; Infill line start
G1 X112.20 Y110.00 E4.8000 ; Infill line end
G1 X112.60 Y107.50 E4.9000 ; Infill line start
G1 X112.60 Y110.00 E5.0000 ; Infill line end
G1 X113.00 Y107.50 E5.1000 ; Infill line start
G1 X113.00 Y110.00 E5.2000 ; Infill line end
G1 X113.40 Y107.50 E5.3000 ; Infill line start
G1 X113.40 Y110.00 E5.4000 ; Infill line end
G1 X113.80 Y107.50 E5.5000 ; Infill line start
G1 X113.80 Y110.00 E5.6000 ; Infill line end
G1 X114.20 Y107.50 E5.7000 ; Infill line start
G1 X114.20 Y110.00 E5.8000 ; Infill line end
G1 X114.60 Y107.50 E5.9000 ; Infill line start
G1 X114.60 Y110.00 E6.0000 ; Infill line end
; Layer 48
G1 Z9.60 F300 ; Move to layer height
; Flange 1 (bottom)
G92 E0
G1 X105.00 Y90.00 F1500 ; Move to start of rectangle
G1 X115.00 Y90.00 E0.4000 F1500 ; Draw rectangle side
G1 X115.00 Y92.50 E0.5000 F1500 ; Draw rectangle side
G1 X105.00 Y92.50 E0.9000 F1500 ; Draw rectangle side
G1 X105.00 Y90.00 E1.0000 F1500 ; Draw rectangle side
G1 X105.00 Y90.00 E1.1000 ; Infill line start
G1 X105.00 Y92.50 E1.2000 ; Infill line end
G1 X105.40 Y90.00 E1.3000 ; Infill line start
G1 X105.40 Y92.50 E1.4000 ; Infill line end
G1 X105.80 Y90.00 E1.5000 ; Infill line start
G1 X105.80 Y92.50 E1.6000 ; Infill line end
G1 X106.20 Y90.00 E1.7000 ; Infill line start
G1 X106.20 Y92.50 E1.8000 ; Infill line end
G1 X106.60 Y90.00 E1.9000 ; Infill line start
G1 X106.60 Y92.50 E2.0000 ; Infill line end
G1 X107.00 Y90.00 E2.1000 ; Infill line start
G1 X107.00 Y92.50 E2.2000 ; Infill line end
G1 X107.40 Y90.00 E2.3000 ; Infill line start
G1 X107.40 Y92.50 E2.4000 ; Infill line end
G1 X107.80 Y90.00 E2.5000 ; Infill line start
G1 X107.80 Y92.50 E2.6000 ; Infill line end
G1 X108.20 Y90.00 E2.7000 ; Infill line start
G1 X108.20 Y92.50 E2.8000 ; Infill line end
G1 X108.60 Y90.00 E2.9000 ; Infill line start
G1 X108.60 Y92.50 E3.0000 ; Infill line end
G1 X109.00 Y90.00 E3.1000 ; Infill line start
G1 X109.00 Y92.50 E3.2000 ; Infill line end
G1 X109.40 Y90.00 E3.3000 ; Infill line start
G1 X109.40 Y92.50 E3.4000 ; Infill line end
G1 X109.80 Y90.00 E3.5000 ; Infill line start
G1 X109.80 Y92.50 E3.6000 ; Infill line end
G1 X110.20 Y90.00 E3.7000 ; Infill line start
G1 X110.20 Y92.50 E3.8000 ; Infill line end
G1 X110.60 Y90.00 E3.9000 ; Infill line start
G1 X110.60 Y92.50 E4.0000 ; Infill line end
G1 X111.00 Y90.00 E4.1000 ; Infill line start
G1 X111.00 Y92.50 E4.2000 ; Infill line end
G1 X111.40 Y90.00 E4.3000 ; Infill line start
G1 X111.40 Y92.50 E4.4000 ; Infill line end
G1 X111.80 Y90.00 E4.5000 ; Infill line start
G1 X111.80 Y92.50 E4.6000 ; Infill line end
G1 X112.20 Y90.00 E4.7000 ; Infill line start
G1 X112.20 Y92.50 E4.8000 ; Infill line end
G1 X112.60 Y90.00 E4.9000 ; Infill line start
G1 X112.60 Y92.50 E5.0000 ; Infill line end
G1 X113.00 Y90.00 E5.1000 ; Infill line start
G1 X113.00 Y92.50 E5.2000 ; Infill line end
G1 X113.40 Y90.00 E5.3000 ; Infill line start
G1 X113.40 Y92.50 E5.4000 ; Infill line end
G1 X113.80 Y90.00 E5.5000 ; Infill line start
G1 X113.80 Y92.50 E5.6000 ; Infill line end
G1 X114.20 Y90.00 E5.7000 ; Infill line start
G1 X114.20 Y92.50 E5.8000 ; Infill line end
G1 X114.60 Y90.00 E5.9000 ; Infill line start
G1 X114.60 Y92.50 E6.0000 ; Infill line end
; Web (vertical section)
G92 E0
G1 X108.75 Y92.50 F1500 ; Move to start of rectangle
G1 X111.25 Y92.50 E0.1000 F1500 ; Draw rectangle side
G1 X111.25 Y107.50 E0.7000 F1500 ; Draw rectangle side
G1 X108.75 Y107.50 E0.8000 F1500 ; Draw rectangle side
G1 X108.75 Y92.50 E1.4000 F1500 ; Draw rectangle side
G1 X108.75 Y92.50 E2.0000 ; Infill line start
G1 X108.75 Y107.50 E2.6000 ; Infill line end
G1 X109.15 Y92.50 E3.2000 ; Infill line start
G1 X109.15 Y107.50 E3.8000 ; Infill line end
G1 X109.55 Y92.50 E4.4000 ; Infill line start
G1 X109.55 Y107.50 E5.0000 ; Infill line end
G1 X109.95 Y92.50 E5.6000 ; Infill line start
G1 X109.95 Y107.50 E6.2000 ; Infill line end
G1 X110.35 Y92.50 E6.8000 ; Infill line start
G1 X110.35 Y107.50 E7.4000 ; Infill line end
G1 X110.75 Y92.50 E8.0000 ; Infill line start
G1 X110.75 Y107.50 E8.6000 ; Infill line end
; Flange 2 (top)
G92 E0
G1 X105.00 Y107.50 F1500 ; Move to start of rectangle
G1 X115.00 Y107.50 E0.4000 F1500 ; Draw rectangle side
G1 X115.00 Y110.00 E0.5000 F1500 ; Draw rectangle side
G1 X105.00 Y110.00 E0.9000 F1500 ; Draw rectangle side
G1 X105.00 Y107.50 E1.0000 F1500 ; Draw rectangle side
G1 X105.00 Y107.50 E1.1000 ; Infill line start
G1 X105.00 Y110.00 E1.2000 ; Infill line end
G1 X105.40 Y107.50 E1.3000 ; Infill line start
G1 X105.40 Y110.00 E1.4000 ; Infill line end
G1 X105.80 Y107.50 E1.5000 ; Infill line start
G1 X105.80 Y110.00 E1.6000 ; Infill line end
G1 X106.20 Y107.50 E1.7000 ; Infill line start
G1 X106.20 Y110.00 E1.8000 ; Infill line end
G1 X106.60 Y107.50 E1.9000 ; Infill line start
G1 X106.60 Y110.00 E2.0000 ; Infill line end
G1 X107.00 Y107.50 E2.1000 ; Infill line start
G1 X107.00 Y110.00 E2.2000 ; Infill line end
G1 X107.40 Y107.50 E2.3000 ; Infill line start
G1 X107.40 Y110.00 E2.4000 ; Infill line end
G1 X107.80 Y107.50 E2.5000 ; Infill line start
G1 X107.80 Y110.00 E2.6000 ; Infill line end
G1 X108.20 Y107.50 E2.7000 ; Infill line start
G1 X108.20 Y110.00 E2.8000 ; Infill line end
G1 X108.60 Y107.50 E2.9000 ; Infill line start
G1 X108.60 Y110.00 E3.0000 ; Infill line end
G1 X109.00 Y107.50 E3.1000 ; Infill line start
G1 X109.00 Y110.00 E3.2000 ; Infill line end
G1 X109.40 Y107.50 E3.3000 ; Infill line start
G1 X109.40 Y110.00 E3.4000 ; Infill line end
G1 X109.80 Y107.50 E3.5000 ; Infill line start
G1 X109.80 Y110.00 E3.6000 ; Infill line end
G1 X110.20 Y107.50 E3.7000 ; Infill line start
G1 X110.20 Y110.00 E3.8000 ; Infill line end
G1 X110.60 Y107.50 E3.9000 ; Infill line start
G1 X110.60 Y110.00 E4.0000 ; Infill line end
G1 X111.00 Y107.50 E4.1000 ; Infill line start
G1 X111.00 Y110.00 E4.2000 ; Infill line end
G1 X111.40 Y107.50 E4.3000 ; Infill line start
G1 X111.40 Y110.00 E4.4000 ; Infill line end
G1 X111.80 Y107.50 E4.5000 ; Infill line start
G1 X111.80 Y110.00 E4.6000 ; Infill line end
G1 X112.20 Y107.50 E4.7000 ; Infill line start
G1 X112.20 Y110.00 E4.8000 ; Infill line end
G1 X112.60 Y107.50 E4.9000 ; Infill line start
G1 X112.60 Y110.00 E5.0000 ; Infill line end
G1 X113.00 Y107.50 E5.1000 ; Infill line start
G1 X113.00 Y110.00 E5.2000 ; Infill line end
G1 X113.40 Y107.50 E5.3000 ; Infill line start
G1 X113.40 Y110.00 E5.4000 ; Infill line end
G1 X113.80 Y107.50 E5.5000 ; Infill line start
G1 X113.80 Y110.00 E5.6000 ; Infill line end
G1 X114.20 Y107.50 E5.7000 ; Infill line start
G1 X114.20 Y110.00 E5.8000 ; Infill line end
G1 X114.60 Y107.50 E5.9000 ; Infill line start
G1 X114.60 Y110.00 E6.0000 ; Infill line end
; Layer 49
G1 Z9.80 F300 ; Move to layer height
; Flange 1 (bottom)
G92 E0
G1 X105.00 Y90.00 F1500 ; Move to start of rectangle
G1 X115.00 Y90.00 E0.4000 F1500 ; Draw rectangle side
G1 X115.00 Y92.50 E0.5000 F1500 ; Draw rectangle side
G1 X105.00 Y92.50 E0.9000 F1500 ; Draw rectangle side
G1 X105.00 Y90.00 E1.0000 F1500 ; Draw rectangle side
G1 X105.00 Y90.00 E1.1000 ; Infill line start
G1 X105.00 Y92.50 E1.2000 ; Infill line end
G1 X105.40 Y90.00 E1.3000 ; Infill line start
G1 X105.40 Y92.50 E1.4000 ; Infill line end
G1 X105.80 Y90.00 E1.5000 ; Infill line start
G1 X105.80 Y92.50 E1.6000 ; Infill line end
G1 X106.20 Y90.00 E1.7000 ; Infill line start
G1 X106.20 Y92.50 E1.8000 ; Infill line end
G1 X106.60 Y90.00 E1.9000 ; Infill line start
G1 X106.60 Y92.50 E2.0000 ; Infill line end
G1 X107.00 Y90.00 E2.1000 ; Infill line start
G1 X107.00 Y92.50 E2.2000 ; Infill line end
G1 X107.40 Y90.00 E2.3000 ; Infill line start
G1 X107.40 Y92.50 E2.4000 ; Infill line end
G1 X107.80 Y90.00 E2.5000 ; Infill line start
G1 X107.80 Y92.50 E2.6000 ; Infill line end
G1 X108.20 Y90.00 E2.7000 ; Infill line start
G1 X108.20 Y92.50 E2.8000 ; Infill line end
G1 X108.60 Y90.00 E2.9000 ; Infill line start
G1 X108.60 Y92.50 E3.0000 ; Infill line end
G1 X109.00 Y90.00 E3.1000 ; Infill line start
G1 X109.00 Y92.50 E3.2000 ; Infill line end
G1 X109.40 Y90.00 E3.3000 ; Infill line start
G1 X109.40 Y92.50 E3.4000 ; Infill line end
G1 X109.80 Y90.00 E3.5000 ; Infill line start
G1 X109.80 Y92.50 E3.6000 ; Infill line end
G1 X110.20 Y90.00 E3.7000 ; Infill line start
G1 X110.20 Y92.50 E3.8000 ; Infill line end
G1 X110.60 Y90.00 E3.9000 ; Infill line start
G1 X110.60 Y92.50 E4.0000 ; Infill line end
G1 X111.00 Y90.00 E4.1000 ; Infill line start
G1 X111.00 Y92.50 E4.2000 ; Infill line end
G1 X111.40 Y90.00 E4.3000 ; Infill line start
G1 X111.40 Y92.50 E4.4000 ; Infill line end
G1 X111.80 Y90.00 E4.5000 ; Infill line start
G1 X111.80 Y92.50 E4.6000 ; Infill line end
G1 X112.20 Y90.00 E4.7000 ; Infill line start
G1 X112.20 Y92.50 E4.8000 ; Infill line end
G1 X112.60 Y90.00 E4.9000 ; Infill line start
G1 X112.60 Y92.50 E5.0000 ; Infill line end
G1 X113.00 Y90.00 E5.1000 ; Infill line start
G1 X113.00 Y92.50 E5.2000 ; Infill line end
G1 X113.40 Y90.00 E5.3000 ; Infill line start
G1 X113.40 Y92.50 E5.4000 ; Infill line end
G1 X113.80 Y90.00 E5.5000 ; Infill line start
G1 X113.80 Y92.50 E5.6000 ; Infill line end
G1 X114.20 Y90.00 E5.7000 ; Infill line start
G1 X114.20 Y92.50 E5.8000 ; Infill line end
G1 X114.60 Y90.00 E5.9000 ; Infill line start
G1 X114.60 Y92.50 E6.0000 ; Infill line end
; Web (vertical section)
G92 E0
G1 X108.75 Y92.50 F1500 ; Move to start of rectangle
G1 X111.25 Y92.50 E0.1000 F1500 ; Draw rectangle side
G1 X111.25 Y107.50 E0.7000 F1500 ; Draw rectangle side
G1 X108.75 Y107.50 E0.8000 F1500 ; Draw rectangle side
G1 X108.75 Y92.50 E1.4000 F1500 ; Draw rectangle side
G1 X108.75 Y92.50 E2.0000 ; Infill line start
G1 X108.75 Y107.50 E2.6000 ; Infill line end
G1 X109.15 Y92.50 E3.2000 ; Infill line start
G1 X109.15 Y107.50 E3.8000 ; Infill line end
G1 X109.55 Y92.50 E4.4000 ; Infill line start
G1 X109.55 Y107.50 E5.0000 ; Infill line end
G1 X109.95 Y92.50 E5.6000 ; Infill line start
G1 X109.95 Y107.50 E6.2000 ; Infill line end
G1 X110.35 Y92.50 E6.8000 ; Infill line start
G1 X110.35 Y107.50 E7.4000 ; Infill line end
G1 X110.75 Y92.50 E8.0000 ; Infill line start
G1 X110.75 Y107.50 E8.6000 ; Infill line end
; Flange 2 (top)
G92 E0
G1 X105.00 Y107.50 F1500 ; Move to start of rectangle
G1 X115.00 Y107.50 E0.4000 F1500 ; Draw rectangle side
G1 X115.00 Y110.00 E0.5000 F1500 ; Draw rectangle side
G1 X105.00 Y110.00 E0.9000 F1500 ; Draw rectangle side
G1 X105.00 Y107.50 E1.0000 F1500 ; Draw rectangle side
G1 X105.00 Y107.50 E1.1000 ; Infill line start
G1 X105.00 Y110.00 E1.2000 ; Infill line end
G1 X105.40 Y107.50 E1.3000 ; Infill line start
G1 X105.40 Y110.00 E1.4000 ; Infill line end
G1 X105.80 Y107.50 E1.5000 ; Infill line start
G1 X105.80 Y110.00 E1.6000 ; Infill line end
G1 X106.20 Y107.50 E1.7000 ; Infill line start
G1 X106.20 Y110.00 E1.8000 ; Infill line end
G1 X106.60 Y107.50 E1.9000 ; Infill line start
G1 X106.60 Y110.00 E2.0000 ; Infill line end
G1 X107.00 Y107.50 E2.1000 ; Infill line start
G1 X107.00 Y110.00 E2.2000 ; Infill line end
G1 X107.40 Y107.50 E2.3000 ; Infill line start
G1 X107.40 Y110.00 E2.4000 ; Infill line end
G1 X107.80 Y107.50 E2.5000 ; Infill line start
G1 X107.80 Y110.00 E2.6000 ; Infill line end
G1 X108.20 Y107.50 E2.7000 ; Infill line start
G1 X108.20 Y110.00 E2.8000 ; Infill line end
G1 X108.60 Y107.50 E2.9000 ; Infill line start
G1 X108.60 Y110.00 E3.0000 ; Infill line end
G1 X109.00 Y107.50 E3.1000 ; Infill line start
G1 X109.00 Y110.00 E3.2000 ; Infill line end
G1 X109.40 Y107.50 E3.3000 ; Infill line start
G1 X109.40 Y110.00 E3.4000 ; Infill line end
G1 X109.80 Y107.50 E3.5000 ; Infill line start
G1 X109.80 Y110.00 E3.6000 ; Infill line end
G1 X110.20 Y107.50 E3.7000 ; Infill line start
G1 X110.20 Y110.00 E3.8000 ; Infill line end
G1 X110.60 Y107.50 E3.9000 ; Infill line start
G1 X110.60 Y110.00 E4.0000 ; Infill line end
G1 X111.00 Y107.50 E4.1000 ; Infill line start
G1 X111.00 Y110.00 E4.2000 ; Infill line end
G1 X111.40 Y107.50 E4.3000 ; Infill line start
G1 X111.40 Y110.00 E4.4000 ; Infill line end
G1 X111.80 Y107.50 E4.5000 ; Infill line start
G1 X111.80 Y110.00 E4.6000 ; Infill line end
G1 X112.20 Y107.50 E4.7000 ; Infill line start
G1 X112.20 Y110.00 E4.8000 ; Infill line end
G1 X112.60 Y107.50 E4.9000 ; Infill line start
G1 X112.60 Y110.00 E5.0000 ; Infill line end
G1 X113.00 Y107.50 E5.1000 ; Infill line start
G1 X113.00 Y110.00 E5.2000 ; Infill line end
G1 X113.40 Y107.50 E5.3000 ; Infill line start
G1 X113.40 Y110.00 E5.4000 ; Infill line end
G1 X113.80 Y107.50 E5.5000 ; Infill line start
G1 X113.80 Y110.00 E5.6000 ; Infill line end
G1 X114.20 Y107.50 E5.7000 ; Infill line start
G1 X114.20 Y110.00 E5.8000 ; Infill line end
G1 X114.60 Y107.50 E5.9000 ; Infill line start
G1 X114.60 Y110.00 E6.0000 ; Infill line end
; Layer 50
G1 Z10.00 F300 ; Move to layer height
; Flange 1 (bottom)
G92 E0
G1 X105.00 Y90.00 F1500 ; Move to start of rectangle
G1 X115.00 Y90.00 E0.4000 F1500 ; Draw rectangle side
G1 X115.00 Y92.50 E0.5000 F1500 ; Draw rectangle side
G1 X105.00 Y92.50 E0.9000 F1500 ; Draw rectangle side
G1 X105.00 Y90.00 E1.0000 F1500 ; Draw rectangle side
G1 X105.00 Y90.00 E1.1000 ; Infill line start
G1 X105.00 Y92.50 E1.2000 ; Infill line end
G1 X105.40 Y90.00 E1.3000 ; Infill line start
G1 X105.40 Y92.50 E1.4000 ; Infill line end
G1 X105.80 Y90.00 E1.5000 ; Infill line start
G1 X105.80 Y92.50 E1.6000 ; Infill line end
G1 X106.20 Y90.00 E1.7000 ; Infill line start
G1 X106.20 Y92.50 E1.8000 ; Infill line end
G1 X106.60 Y90.00 E1.9000 ; Infill line start
G1 X106.60 Y92.50 E2.0000 ; Infill line end
G1 X107.00 Y90.00 E2.1000 ; Infill line start
G1 X107.00 Y92.50 E2.2000 ; Infill line end
G1 X107.40 Y90.00 E2.3000 ; Infill line start
G1 X107.40 Y92.50 E2.4000 ; Infill line end
G1 X107.80 Y90.00 E2.5000 ; Infill line start
G1 X107.80 Y92.50 E2.6000 ; Infill line end
G1 X108.20 Y90.00 E2.7000 ; Infill line start
G1 X108.20 Y92.50 E2.8000 ; Infill line end
G1 X108.60 Y90.00 E2.9000 ; Infill line start
G1 X108.60 Y92.50 E3.0000 ; Infill line end
G1 X109.00 Y90.00 E3.1000 ; Infill line start
G1 X109.00 Y92.50 E3.2000 ; Infill line end
G1 X109.40 Y90.00 E3.3000 ; Infill line start
G1 X109.40 Y92.50 E3.4000 ; Infill line end
G1 X109.80 Y90.00 E3.5000 ; Infill line start
G1 X109.80 Y92.50 E3.6000 ; Infill line end
G1 X110.20 Y90.00 E3.7000 ; Infill line start
G1 X110.20 Y92.50 E3.8000 ; Infill line end
G1 X110.60 Y90.00 E3.9000 ; Infill line start
G1 X110.60 Y92.50 E4.0000 ; Infill line end
G1 X111.00 Y90.00 E4.1000 ; Infill line start
G1 X111.00 Y92.50 E4.2000 ; Infill line end
G1 X111.40 Y90.00 E4.3000 ; Infill line start
G1 X111.40 Y92.50 E4.4000 ; Infill line end
G1 X111.80 Y90.00 E4.5000 ; Infill line start
G1 X111.80 Y92.50 E4.6000 ; Infill line end
G1 X112.20 Y90.00 E4.7000 ; Infill line start
G1 X112.20 Y92.50 E4.8000 ; Infill line end
G1 X112.60 Y90.00 E4.9000 ; Infill line start
G1 X112.60 Y92.50 E5.0000 ; Infill line end
G1 X113.00 Y90.00 E5.1000 ; Infill line start
G1 X113.00 Y92.50 E5.2000 ; Infill line end
G1 X113.40 Y90.00 E5.3000 ; Infill line start
G1 X113.40 Y92.50 E5.4000 ; Infill line end
G1 X113.80 Y90.00 E5.5000 ; Infill line start
G1 X113.80 Y92.50 E5.6000 ; Infill line end
G1 X114.20 Y90.00 E5.7000 ; Infill line start
G1 X114.20 Y92.50 E5.8000 ; Infill line end
G1 X114.60 Y90.00 E5.9000 ; Infill line start
G1 X114.60 Y92.50 E6.0000 ; Infill line end
; Web (vertical section)
G92 E0
G1 X108.75 Y92.50 F1500 ; Move to start of rectangle
G1 X111.25 Y92.50 E0.1000 F1500 ; Draw rectangle side
G1 X111.25 Y107.50 E0.7000 F1500 ; Draw rectangle side
G1 X108.75 Y107.50 E0.8000 F1500 ; Draw rectangle side
G1 X108.75 Y92.50 E1.4000 F1500 ; Draw rectangle side
G1 X108.75 Y92.50 E2.0000 ; Infill line start
G1 X108.75 Y107.50 E2.6000 ; Infill line end
G1 X109.15 Y92.50 E3.2000 ; Infill line start
G1 X109.15 Y107.50 E3.8000 ; Infill line end
G1 X109.55 Y92.50 E4.4000 ; Infill line start
G1 X109.55 Y107.50 E5.0000 ; Infill line end
G1 X109.95 Y92.50 E5.6000 ; Infill line start
G1 X109.95 Y107.50 E6.2000 ; Infill line end
G1 X110.35 Y92.50 E6.8000 ; Infill line start
G1 X110.35 Y107.50 E7.4000 ; Infill line end
G1 X110.75 Y92.50 E8.0000 ; Infill line start
G1 X110.75 Y107.50 E8.6000 ; Infill line end
; Flange 2 (top)
G92 E0
G1 X105.00 Y107.50 F1500 ; Move to start of rectangle
G1 X115.00 Y107.50 E0.4000 F1500 ; Draw rectangle side
G1 X115.00 Y110.00 E0.5000 F1500 ; Draw rectangle side
G1 X105.00 Y110.00 E0.9000 F1500 ; Draw rectangle side
G1 X105.00 Y107.50 E1.0000 F1500 ; Draw rectangle side
G1 X105.00 Y107.50 E1.1000 ; Infill line start
G1 X105.00 Y110.00 E1.2000 ; Infill line end
G1 X105.40 Y107.50 E1.3000 ; Infill line start
G1 X105.40 Y110.00 E1.4000 ; Infill line end
G1 X105.80 Y107.50 E1.5000 ; Infill line start
G1 X105.80 Y110.00 E1.6000 ; Infill line end
G1 X106.20 Y107.50 E1.7000 ; Infill line start
G1 X106.20 Y110.00 E1.8000 ; Infill line end
G1 X106.60 Y107.50 E1.9000 ; Infill line start
G1 X106.60 Y110.00 E2.0000 ; Infill line end
G1 X107.00 Y107.50 E2.1000 ; Infill line start
G1 X107.00 Y110.00 E2.2000 ; Infill line end
G1 X107.40 Y107.50 E2.3000 ; Infill line start
G1 X107.40 Y110.00 E2.4000 ; Infill line end
G1 X107.80 Y107.50 E2.5000 ; Infill line start
G1 X107.80 Y110.00 E2.6000 ; Infill line end
G1 X108.20 Y107.50 E2.7000 ; Infill line start
G1 X108.20 Y110.00 E2.8000 ; Infill line end
G1 X108.60 Y107.50 E2.9000 ; Infill line start
G1 X108.60 Y110.00 E3.0000 ; Infill line end
G1 X109.00 Y107.50 E3.1000 ; Infill line start
G1 X109.00 Y110.00 E3.2000 ; Infill line end
G1 X109.40 Y107.50 E3.3000 ; Infill line start
G1 X109.40 Y110.00 E3.4000 ; Infill line end
G1 X109.80 Y107.50 E3.5000 ; Infill line start
G1 X109.80 Y110.00 E3.6000 ; Infill line end
G1 X110.20 Y107.50 E3.7000 ; Infill line start
G1 X110.20 Y110.00 E3.8000 ; Infill line end
G1 X110.60 Y107.50 E3.9000 ; Infill line start
G1 X110.60 Y110.00 E4.0000 ; Infill line end
G1 X111.00 Y107.50 E4.1000 ; Infill line start
G1 X111.00 Y110.00 E4.2000 ; Infill line end
G1 X111.40 Y107.50 E4.3000 ; Infill line start
G1 X111.40 Y110.00 E4.4000 ; Infill line end
G1 X111.80 Y107.50 E4.5000 ; Infill line start
G1 X111.80 Y110.00 E4.6000 ; Infill line end
G1 X112.20 Y107.50 E4.7000 ; Infill line start
G1 X112.20 Y110.00 E4.8000 ; Infill line end
G1 X112.60 Y107.50 E4.9000 ; Infill line start
G1 X112.60 Y110.00 E5.0000 ; Infill line end
G1 X113.00 Y107.50 E5.1000 ; Infill line start
G1 X113.00 Y110.00 E5.2000 ; Infill line end
G1 X113.40 Y107.50 E5.3000 ; Infill line start
G1 X113.40 Y110.00 E5.4000 ; Infill line end
G1 X113.80 Y107.50 E5.5000 ; Infill line start
G1 X113.80 Y110.00 E5.6000 ; Infill line end
G1 X114.20 Y107.50 E5.7000 ; Infill line start
G1 X114.20 Y110.00 E5.8000 ; Infill line end
G1 X114.60 Y107.50 E5.9000 ; Infill line start
G1 X114.60 Y110.00 E6.0000 ; Infill line end
; Layer 51
G1 Z10.20 F300 ; Move to layer height
; Flange 1 (bottom)
G92 E0
G1 X105.00 Y90.00 F1500 ; Move to start of rectangle
G1 X115.00 Y90.00 E0.4000 F1500 ; Draw rectangle side
G1 X115.00 Y92.50 E0.5000 F1500 ; Draw rectangle side
G1 X105.00 Y92.50 E0.9000 F1500 ; Draw rectangle side
G1 X105.00 Y90.00 E1.0000 F1500 ; Draw rectangle side
G1 X105.00 Y90.00 E1.1000 ; Infill line start
G1 X105.00 Y92.50 E1.2000 ; Infill line end
G1 X105.40 Y90.00 E1.3000 ; Infill line start
G1 X105.40 Y92.50 E1.4000 ; Infill line end
G1 X105.80 Y90.00 E1.5000 ; Infill line start
G1 X105.80 Y92.50 E1.6000 ; Infill line end
G1 X106.20 Y90.00 E1.7000 ; Infill line start
G1 X106.20 Y92.50 E1.8000 ; Infill line end
G1 X106.60 Y90.00 E1.9000 ; Infill line start
G1 X106.60 Y92.50 E2.0000 ; Infill line end
G1 X107.00 Y90.00 E2.1000 ; Infill line start
G1 X107.00 Y92.50 E2.2000 ; Infill line end
G1 X107.40 Y90.00 E2.3000 ; Infill line start
G1 X107.40 Y92.50 E2.4000 ; Infill line end
G1 X107.80 Y90.00 E2.5000 ; Infill line start
G1 X107.80 Y92.50 E2.6000 ; Infill line end
G1 X108.20 Y90.00 E2.7000 ; Infill line start
G1 X108.20 Y92.50 E2.8000 ; Infill line end
G1 X108.60 Y90.00 E2.9000 ; Infill line start
G1 X108.60 Y92.50 E3.0000 ; Infill line end
G1 X109.00 Y90.00 E3.1000 ; Infill line start
G1 X109.00 Y92.50 E3.2000 ; Infill line end
G1 X109.40 Y90.00 E3.3000 ; Infill line start
G1 X109.40 Y92.50 E3.4000 ; Infill line end
G1 X109.80 Y90.00 E3.5000 ; Infill line start
G1 X109.80 Y92.50 E3.6000 ; Infill line end
G1 X110.20 Y90.00 E3.7000 ; Infill line start
G1 X110.20 Y92.50 E3.8000 ; Infill line end
G1 X110.60 Y90.00 E3.9000 ; Infill line start
G1 X110.60 Y92.50 E4.0000 ; Infill line end
G1 X111.00 Y90.00 E4.1000 ; Infill line start
G1 X111.00 Y92.50 E4.2000 ; Infill line end
G1 X111.40 Y90.00 E4.3000 ; Infill line start
G1 X111.40 Y92.50 E4.4000 ; Infill line end
G1 X111.80 Y90.00 E4.5000 ; Infill line start
G1 X111.80 Y92.50 E4.6000 ; Infill line end
G1 X112.20 Y90.00 E4.7000 ; Infill line start
G1 X112.20 Y92.50 E4.8000 ; Infill line end
G1 X112.60 Y90.00 E4.9000 ; Infill line start
G1 X112.60 Y92.50 E5.0000 ; Infill line end
G1 X113.00 Y90.00 E5.1000 ; Infill line start
G1 X113.00 Y92.50 E5.2000 ; Infill line end
G1 X113.40 Y90.00 E5.3000 ; Infill line start
G1 X113.40 Y92.50 E5.4000 ; Infill line end
G1 X113.80 Y90.00 E5.5000 ; Infill line start
G1 X113.80 Y92.50 E5.6000 ; Infill line end
G1 X114.20 Y90.00 E5.7000 ; Infill line start
G1 X114.20 Y92.50 E5.8000 ; Infill line end
G1 X114.60 Y90.00 E5.9000 ; Infill line start
G1 X114.60 Y92.50 E6.0000 ; Infill line end
; Web (vertical section)
G92 E0
G1 X108.75 Y92.50 F1500 ; Move to start of rectangle
G1 X111.25 Y92.50 E0.1000 F1500 ; Draw rectangle side
G1 X111.25 Y107.50 E0.7000 F1500 ; Draw rectangle side
G1 X108.75 Y107.50 E0.8000 F1500 ; Draw rectangle side
G1 X108.75 Y92.50 E1.4000 F1500 ; Draw rectangle side
G1 X108.75 Y92.50 E2.0000 ; Infill line start
G1 X108.75 Y107.50 E2.6000 ; Infill line end
G1 X109.15 Y92.50 E3.2000 ; Infill line start
G1 X109.15 Y107.50 E3.8000 ; Infill line end
G1 X109.55 Y92.50 E4.4000 ; Infill line start
G1 X109.55 Y107.50 E5.0000 ; Infill line end
G1 X109.95 Y92.50 E5.6000 ; Infill line start
G1 X109.95 Y107.50 E6.2000 ; Infill line end
G1 X110.35 Y92.50 E6.8000 ; Infill line start
G1 X110.35 Y107.50 E7.4000 ; Infill line end
G1 X110.75 Y92.50 E8.0000 ; Infill line start
G1 X110.75 Y107.50 E8.6000 ; Infill line end
; Flange 2 (top)
G92 E0
G1 X105.00 Y107.50 F1500 ; Move to start of rectangle
G1 X115.00 Y107.50 E0.4000 F1500 ; Draw rectangle side
G1 X115.00 Y110.00 E0.5000 F1500 ; Draw rectangle side
G1 X105.00 Y110.00 E0.9000 F1500 ; Draw rectangle side
G1 X105.00 Y107.50 E1.0000 F1500 ; Draw rectangle side
G1 X105.00 Y107.50 E1.1000 ; Infill line start
G1 X105.00 Y110.00 E1.2000 ; Infill line end
G1 X105.40 Y107.50 E1.3000 ; Infill line start
G1 X105.40 Y110.00 E1.4000 ; Infill line end
G1 X105.80 Y107.50 E1.5000 ; Infill line start
G1 X105.80 Y110.00 E1.6000 ; Infill line end
G1 X106.20 Y107.50 E1.7000 ; Infill line start
G1 X106.20 Y110.00 E1.8000 ; Infill line end
G1 X106.60 Y107.50 E1.9000 ; Infill line start
G1 X106.60 Y110.00 E2.0000 ; Infill line end
G1 X107.00 Y107.50 E2.1000 ; Infill line start
G1 X107.00 Y110.00 E2.2000 ; Infill line end
G1 X107.40 Y107.50 E2.3000 ; Infill line start
G1 X107.40 Y110.00 E2.4000 ; Infill line end
G1 X107.80 Y107.50 E2.5000 ; Infill line start
G1 X107.80 Y110.00 E2.6000 ; Infill line end
G1 X108.20 Y107.50 E2.7000 ; Infill line start
G1 X108.20 Y110.00 E2.8000 ; Infill line end
G1 X108.60 Y107.50 E2.9000 ; Infill line start
G1 X108.60 Y110.00 E3.0000 ; Infill line end
G1 X109.00 Y107.50 E3.1000 ; Infill line start
G1 X109.00 Y110.00 E3.2000 ; Infill line end
G1 X109.40 Y107.50 E3.3000 ; Infill line start
G1 X109.40 Y110.00 E3.4000 ; Infill line end
G1 X109.80 Y107.50 E3.5000 ; Infill line start
G1 X109.80 Y110.00 E3.6000 ; Infill line end
G1 X110.20 Y107.50 E3.7000 ; Infill line start
G1 X110.20 Y110.00 E3.8000 ; Infill line end
G1 X110.60 Y107.50 E3.9000 ; Infill line start
G1 X110.60 Y110.00 E4.0000 ; Infill line end
G1 X111.00 Y107.50 E4.1000 ; Infill line start
G1 X111.00 Y110.00 E4.2000 ; Infill line end
G1 X111.40 Y107.50 E4.3000 ; Infill line start
G1 X111.40 Y110.00 E4.4000 ; Infill line end
G1 X111.80 Y107.50 E4.5000 ; Infill line start
G1 X111.80 Y110.00 E4.6000 ; Infill line end
G1 X112.20 Y107.50 E4.7000 ; Infill line start
G1 X112.20 Y110.00 E4.8000 ; Infill line end
G1 X112.60 Y107.50 E4.9000 ; Infill line start
G1 X112.60 Y110.00 E5.0000 ; Infill line end
G1 X113.00 Y107.50 E5.1000 ; Infill line start
G1 X113.00 Y110.00 E5.2000 ; Infill line end
G1 X113.40 Y107.50 E5.3000 ; Infill line start
G1 X113.40 Y110.00 E5.4000 ; Infill line end
G1 X113.80 Y107.50 E5.5000 ; Infill line start
G1 X113.80 Y110.00 E5.6000 ; Infill line end
G1 X114.20 Y107.50 E5.7000 ; Infill line start
G1 X114.20 Y110.00 E5.8000 ; Infill line end
G1 X114.60 Y107.50 E5.9000 ; Infill line start
G1 X114.60 Y110.00 E6.0000 ; Infill line end
; Layer 52
G1 Z10.40 F300 ; Move to layer height
; Flange 1 (bottom)
G92 E0
G1 X105.00 Y90.00 F1500 ; Move to start of rectangle
G1 X115.00 Y90.00 E0.4000 F1500 ; Draw rectangle side
G1 X115.00 Y92.50 E0.5000 F1500 ; Draw rectangle side
G1 X105.00 Y92.50 E0.9000 F1500 ; Draw rectangle side
G1 X105.00 Y90.00 E1.0000 F1500 ; Draw rectangle side
G1 X105.00 Y90.00 E1.1000 ; Infill line start
G1 X105.00 Y92.50 E1.2000 ; Infill line end
G1 X105.40 Y90.00 E1.3000 ; Infill line start
G1 X105.40 Y92.50 E1.4000 ; Infill line end
G1 X105.80 Y90.00 E1.5000 ; Infill line start
G1 X105.80 Y92.50 E1.6000 ; Infill line end
G1 X106.20 Y90.00 E1.7000 ; Infill line start
G1 X106.20 Y92.50 E1.8000 ; Infill line end
G1 X106.60 Y90.00 E1.9000 ; Infill line start
G1 X106.60 Y92.50 E2.0000 ; Infill line end
G1 X107.00 Y90.00 E2.1000 ; Infill line start
G1 X107.00 Y92.50 E2.2000 ; Infill line end
G1 X107.40 Y90.00 E2.3000 ; Infill line start
G1 X107.40 Y92.50 E2.4000 ; Infill line end
G1 X107.80 Y90.00 E2.5000 ; Infill line start
G1 X107.80 Y92.50 E2.6000 ; Infill line end
G1 X108.20 Y90.00 E2.7000 ; Infill line start
G1 X108.20 Y92.50 E2.8000 ; Infill line end
G1 X108.60 Y90.00 E2.9000 ; Infill line start
G1 X108.60 Y92.50 E3.0000 ; Infill line end
G1 X109.00 Y90.00 E3.1000 ; Infill line start
G1 X109.00 Y92.50 E3.2000 ; Infill line end
G1 X109.40 Y90.00 E3.3000 ; Infill line start
G1 X109.40 Y92.50 E3.4000 ; Infill line end
G1 X109.80 Y90.00 E3.5000 ; Infill line start
G1 X109.80 Y92.50 E3.6000 ; Infill line end
G1 X110.20 Y90.00 E3.7000 ; Infill line start
G1 X110.20 Y92.50 E3.8000 ; Infill line end
G1 X110.60 Y90.00 E3.9000 ; Infill line start
G1 X110.60 Y92.50 E4.0000 ; Infill line end
G1 X111.00 Y90.00 E4.1000 ; Infill line start
G1 X111.00 Y92.50 E4.2000 ; Infill line end
G1 X111.40 Y90.00 E4.3000 ; Infill line start
G1 X111.40 Y92.50 E4.4000 ; Infill line end
G1 X111.80 Y90.00 E4.5000 ; Infill line start
G1 X111.80 Y92.50 E4.6000 ; Infill line end
G1 X112.20 Y90.00 E4.7000 ; Infill line start
G1 X112.20 Y92.50 E4.8000 ; Infill line end
G1 X112.60 Y90.00 E4.9000 ; Infill line start
G1 X112.60 Y92.50 E5.0000 ; Infill line end
G1 X113.00 Y90.00 E5.1000 ; Infill line start
G1 X113.00 Y92.50 E5.2000 ; Infill line end
G1 X113.40 Y90.00 E5.3000 ; Infill line start
G1 X113.40 Y92.50 E5.4000 ; Infill line end
G1 X113.80 Y90.00 E5.5000 ; Infill line start
G1 X113.80 Y92.50 E5.6000 ; Infill line end
G1 X114.20 Y90.00 E5.7000 ; Infill line start
G1 X114.20 Y92.50 E5.8000 ; Infill line end
G1 X114.60 Y90.00 E5.9000 ; Infill line start
G1 X114.60 Y92.50 E6.0000 ; Infill line end
; Web (vertical section)
G92 E0
G1 X108.75 Y92.50 F1500 ; Move to start of rectangle
G1 X111.25 Y92.50 E0.1000 F1500 ; Draw rectangle side
G1 X111.25 Y107.50 E0.7000 F1500 ; Draw rectangle side
G1 X108.75 Y107.50 E0.8000 F1500 ; Draw rectangle side
G1 X108.75 Y92.50 E1.4000 F1500 ; Draw rectangle side
G1 X108.75 Y92.50 E2.0000 ; Infill line start
G1 X108.75 Y107.50 E2.6000 ; Infill line end
G1 X109.15 Y92.50 E3.2000 ; Infill line start
G1 X109.15 Y107.50 E3.8000 ; Infill line end
G1 X109.55 Y92.50 E4.4000 ; Infill line start
G1 X109.55 Y107.50 E5.0000 ; Infill line end
G1 X109.95 Y92.50 E5.6000 ; Infill line start
G1 X109.95 Y107.50 E6.2000 ; Infill line end
G1 X110.35 Y92.50 E6.8000 ; Infill line start
G1 X110.35 Y107.50 E7.4000 ; Infill line end
G1 X110.75 Y92.50 E8.0000 ; Infill line start
G1 X110.75 Y107.50 E8.6000 ; Infill line end
; Flange 2 (top)
G92 E0
G1 X105.00 Y107.50 F1500 ; Move to start of rectangle
G1 X115.00 Y107.50 E0.4000 F1500 ; Draw rectangle side
G1 X115.00 Y110.00 E0.5000 F1500 ; Draw rectangle side
G1 X105.00 Y110.00 E0.9000 F1500 ; Draw rectangle side
G1 X105.00 Y107.50 E1.0000 F1500 ; Draw rectangle side
G1 X105.00 Y107.50 E1.1000 ; Infill line start
G1 X105.00 Y110.00 E1.2000 ; Infill line end
G1 X105.40 Y107.50 E1.3000 ; Infill line start
G1 X105.40 Y110.00 E1.4000 ; Infill line end
G1 X105.80 Y107.50 E1.5000 ; Infill line start
G1 X105.80 Y110.00 E1.6000 ; Infill line end
G1 X106.20 Y107.50 E1.7000 ; Infill line start
G1 X106.20 Y110.00 E1.8000 ; Infill line end
G1 X106.60 Y107.50 E1.9000 ; Infill line start
G1 X106.60 Y110.00 E2.0000 ; Infill line end
G1 X107.00 Y107.50 E2.1000 ; Infill line start
G1 X107.00 Y110.00 E2.2000 ; Infill line end
G1 X107.40 Y107.50 E2.3000 ; Infill line start
G1 X107.40 Y110.00 E2.4000 ; Infill line end
G1 X107.80 Y107.50 E2.5000 ; Infill line start
G1 X107.80 Y110.00 E2.6000 ; Infill line end
G1 X108.20 Y107.50 E2.7000 ; Infill line start
G1 X108.20 Y110.00 E2.8000 ; Infill line end
G1 X108.60 Y107.50 E2.9000 ; Infill line start
G1 X108.60 Y110.00 E3.0000 ; Infill line end
G1 X109.00 Y107.50 E3.1000 ; Infill line start
G1 X109.00 Y110.00 E3.2000 ; Infill line end
G1 X109.40 Y107.50 E3.3000 ; Infill line start
G1 X109.40 Y110.00 E3.4000 ; Infill line end
G1 X109.80 Y107.50 E3.5000 ; Infill line start
G1 X109.80 Y110.00 E3.6000 ; Infill line end
G1 X110.20 Y107.50 E3.7000 ; Infill line start
G1 X110.20 Y110.00 E3.8000 ; Infill line end
G1 X110.60 Y107.50 E3.9000 ; Infill line start
G1 X110.60 Y110.00 E4.0000 ; Infill line end
G1 X111.00 Y107.50 E4.1000 ; Infill line start
G1 X111.00 Y110.00 E4.2000 ; Infill line end
G1 X111.40 Y107.50 E4.3000 ; Infill line start
G1 X111.40 Y110.00 E4.4000 ; Infill line end
G1 X111.80 Y107.50 E4.5000 ; Infill line start
G1 X111.80 Y110.00 E4.6000 ; Infill line end
G1 X112.20 Y107.50 E4.7000 ; Infill line start
G1 X112.20 Y110.00 E4.8000 ; Infill line end
G1 X112.60 Y107.50 E4.9000 ; Infill line start
G1 X112.60 Y110.00 E5.0000 ; Infill line end
G1 X113.00 Y107.50 E5.1000 ; Infill line start
G1 X113.00 Y110.00 E5.2000 ; Infill line end
G1 X113.40 Y107.50 E5.3000 ; Infill line start
G1 X113.40 Y110.00 E5.4000 ; Infill line end
G1 X113.80 Y107.50 E5.5000 ; Infill line start
G1 X113.80 Y110.00 E5.6000 ; Infill line end
G1 X114.20 Y107.50 E5.7000 ; Infill line start
G1 X114.20 Y110.00 E5.8000 ; Infill line end
G1 X114.60 Y107.50 E5.9000 ; Infill line start
G1 X114.60 Y110.00 E6.0000 ; Infill line end
; Layer 53
G1 Z10.60 F300 ; Move to layer height
; Flange 1 (bottom)
G92 E0
G1 X105.00 Y90.00 F1500 ; Move to start of rectangle
G1 X115.00 Y90.00 E0.4000 F1500 ; Draw rectangle side
G1 X115.00 Y92.50 E0.5000 F1500 ; Draw rectangle side
G1 X105.00 Y92.50 E0.9000 F1500 ; Draw rectangle side
G1 X105.00 Y90.00 E1.0000 F1500 ; Draw rectangle side
G1 X105.00 Y90.00 E1.1000 ; Infill line start
G1 X105.00 Y92.50 E1.2000 ; Infill line end
G1 X105.40 Y90.00 E1.3000 ; Infill line start
G1 X105.40 Y92.50 E1.4000 ; Infill line end
G1 X105.80 Y90.00 E1.5000 ; Infill line start
G1 X105.80 Y92.50 E1.6000 ; Infill line end
G1 X106.20 Y90.00 E1.7000 ; Infill line start
G1 X106.20 Y92.50 E1.8000 ; Infill line end
G1 X106.60 Y90.00 E1.9000 ; Infill line start
G1 X106.60 Y92.50 E2.0000 ; Infill line end
G1 X107.00 Y90.00 E2.1000 ; Infill line start
G1 X107.00 Y92.50 E2.2000 ; Infill line end
G1 X107.40 Y90.00 E2.3000 ; Infill line start
G1 X107.40 Y92.50 E2.4000 ; Infill line end
G1 X107.80 Y90.00 E2.5000 ; Infill line start
G1 X107.80 Y92.50 E2.6000 ; Infill line end
G1 X108.20 Y90.00 E2.7000 ; Infill line start
G1 X108.20 Y92.50 E2.8000 ; Infill line end
G1 X108.60 Y90.00 E2.9000 ; Infill line start
G1 X108.60 Y92.50 E3.0000 ; Infill line end
G1 X109.00 Y90.00 E3.1000 ; Infill line start
G1 X109.00 Y92.50 E3.2000 ; Infill line end
G1 X109.40 Y90.00 E3.3000 ; Infill line start
G1 X109.40 Y92.50 E3.4000 ; Infill line end
G1 X109.80 Y90.00 E3.5000 ; Infill line start
G1 X109.80 Y92.50 E3.6000 ; Infill line end
G1 X110.20 Y90.00 E3.7000 ; Infill line start
G1 X110.20 Y92.50 E3.8000 ; Infill line end
G1 X110.60 Y90.00 E3.9000 ; Infill line start
G1 X110.60 Y92.50 E4.0000 ; Infill line end
G1 X111.00 Y90.00 E4.1000 ; Infill line start
G1 X111.00 Y92.50 E4.2000 ; Infill line end
G1 X111.40 Y90.00 E4.3000 ; Infill line start
G1 X111.40 Y92.50 E4.4000 ; Infill line end
G1 X111.80 Y90.00 E4.5000 ; Infill line start
G1 X111.80 Y92.50 E4.6000 ; Infill line end
G1 X112.20 Y90.00 E4.7000 ; Infill line start
G1 X112.20 Y92.50 E4.8000 ; Infill line end
G1 X112.60 Y90.00 E4.9000 ; Infill line start
G1 X112.60 Y92.50 E5.0000 ; Infill line end
G1 X113.00 Y90.00 E5.1000 ; Infill line start
G1 X113.00 Y92.50 E5.2000 ; Infill line end
G1 X113.40 Y90.00 E5.3000 ; Infill line start
G1 X113.40 Y92.50 E5.4000 ; Infill line end
G1 X113.80 Y90.00 E5.5000 ; Infill line start
G1 X113.80 Y92.50 E5.6000 ; Infill line end
G1 X114.20 Y90.00 E5.7000 ; Infill line start
G1 X114.20 Y92.50 E5.8000 ; Infill line end
G1 X114.60 Y90.00 E5.9000 ; Infill line start
G1 X114.60 Y92.50 E6.0000 ; Infill line end
; Web (vertical section)
G92 E0
G1 X108.75 Y92.50 F1500 ; Move to start of rectangle
G1 X111.25 Y92.50 E0.1000 F1500 ; Draw rectangle side
G1 X111.25 Y107.50 E0.7000 F1500 ; Draw rectangle side
G1 X108.75 Y107.50 E0.8000 F1500 ; Draw rectangle side
G1 X108.75 Y92.50 E1.4000 F1500 ; Draw rectangle side
G1 X108.75 Y92.50 E2.0000 ; Infill line start
G1 X108.75 Y107.50 E2.6000 ; Infill line end
G1 X109.15 Y92.50 E3.2000 ; Infill line start
G1 X109.15 Y107.50 E3.8000 ; Infill line end
G1 X109.55 Y92.50 E4.4000 ; Infill line start
G1 X109.55 Y107.50 E5.0000 ; Infill line end
G1 X109.95 Y92.50 E5.6000 ; Infill line start
G1 X109.95 Y107.50 E6.2000 ; Infill line end
G1 X110.35 Y92.50 E6.8000 ; Infill line start
G1 X110.35 Y107.50 E7.4000 ; Infill line end
G1 X110.75 Y92.50 E8.0000 ; Infill line start
G1 X110.75 Y107.50 E8.6000 ; Infill line end
; Flange 2 (top)
G92 E0
G1 X105.00 Y107.50 F1500 ; Move to start of rectangle
G1 X115.00 Y107.50 E0.4000 F1500 ; Draw rectangle side
G1 X115.00 Y110.00 E0.5000 F1500 ; Draw rectangle side
G1 X105.00 Y110.00 E0.9000 F1500 ; Draw rectangle side
G1 X105.00 Y107.50 E1.0000 F1500 ; Draw rectangle side
G1 X105.00 Y107.50 E1.1000 ; Infill line start
G1 X105.00 Y110.00 E1.2000 ; Infill line end
G1 X105.40 Y107.50 E1.3000 ; Infill line start
G1 X105.40 Y110.00 E1.4000 ; Infill line end
G1 X105.80 Y107.50 E1.5000 ; Infill line start
G1 X105.80 Y110.00 E1.6000 ; Infill line end
G1 X106.20 Y107.50 E1.7000 ; Infill line start
G1 X106.20 Y110.00 E1.8000 ; Infill line end
G1 X106.60 Y107.50 E1.9000 ; Infill line start
G1 X106.60 Y110.00 E2.0000 ; Infill line end
G1 X107.00 Y107.50 E2.1000 ; Infill line start
G1 X107.00 Y110.00 E2.2000 ; Infill line end
G1 X107.40 Y107.50 E2.3000 ; Infill line start
G1 X107.40 Y110.00 E2.4000 ; Infill line end
G1 X107.80 Y107.50 E2.5000 ; Infill line start
G1 X107.80 Y110.00 E2.6000 ; Infill line end
G1 X108.20 Y107.50 E2.7000 ; Infill line start
G1 X108.20 Y110.00 E2.8000 ; Infill line end
G1 X108.60 Y107.50 E2.9000 ; Infill line start
G1 X108.60 Y110.00 E3.0000 ; Infill line end
G1 X109.00 Y107.50 E3.1000 ; Infill line start
G1 X109.00 Y110.00 E3.2000 ; Infill line end
G1 X109.40 Y107.50 E3.3000 ; Infill line start
G1 X109.40 Y110.00 E3.4000 ; Infill line end
G1 X109.80 Y107.50 E3.5000 ; Infill line start
G1 X109.80 Y110.00 E3.6000 ; Infill line end
G1 X110.20 Y107.50 E3.7000 ; Infill line start
G1 X110.20 Y110.00 E3.8000 ; Infill line end
G1 X110.60 Y107.50 E3.9000 ; Infill line start
G1 X110.60 Y110.00 E4.0000 ; Infill line end
G1 X111.00 Y107.50 E4.1000 ; Infill line start
G1 X111.00 Y110.00 E4.2000 ; Infill line end
G1 X111.40 Y107.50 E4.3000 ; Infill line start
G1 X111.40 Y110.00 E4.4000 ; Infill line end
G1 X111.80 Y107.50 E4.5000 ; Infill line start
G1 X111.80 Y110.00 E4.6000 ; Infill line end
G1 X112.20 Y107.50 E4.7000 ; Infill line start
G1 X112.20 Y110.00 E4.8000 ; Infill line end
G1 X112.60 Y107.50 E4.9000 ; Infill line start
G1 X112.60 Y110.00 E5.0000 ; Infill line end
G1 X113.00 Y107.50 E5.1000 ; Infill line start
G1 X113.00 Y110.00 E5.2000 ; Infill line end
G1 X113.40 Y107.50 E5.3000 ; Infill line start
G1 X113.40 Y110.00 E5.4000 ; Infill line end
G1 X113.80 Y107.50 E5.5000 ; Infill line start
G1 X113.80 Y110.00 E5.6000 ; Infill line end
G1 X114.20 Y107.50 E5.7000 ; Infill line start
G1 X114.20 Y110.00 E5.8000 ; Infill line end
G1 X114.60 Y107.50 E5.9000 ; Infill line start
G1 X114.60 Y110.00 E6.0000 ; Infill line end
; Layer 54
G1 Z10.80 F300 ; Move to layer height
; Flange 1 (bottom)
G92 E0
G1 X105.00 Y90.00 F1500 ; Move to start of rectangle
G1 X115.00 Y90.00 E0.4000 F1500 ; Draw rectangle side
G1 X115.00 Y92.50 E0.5000 F1500 ; Draw rectangle side
G1 X105.00 Y92.50 E0.9000 F1500 ; Draw rectangle side
G1 X105.00 Y90.00 E1.0000 F1500 ; Draw rectangle side
G1 X105.00 Y90.00 E1.1000 ; Infill line start
G1 X105.00 Y92.50 E1.2000 ; Infill line end
G1 X105.40 Y90.00 E1.3000 ; Infill line start
G1 X105.40 Y92.50 E1.4000 ; Infill line end
G1 X105.80 Y90.00 E1.5000 ; Infill line start
G1 X105.80 Y92.50 E1.6000 ; Infill line end
G1 X106.20 Y90.00 E1.7000 ; Infill line start
G1 X106.20 Y92.50 E1.8000 ; Infill line end
G1 X106.60 Y90.00 E1.9000 ; Infill line start
G1 X106.60 Y92.50 E2.0000 ; Infill line end
G1 X107.00 Y90.00 E2.1000 ; Infill line start
G1 X107.00 Y92.50 E2.2000 ; Infill line end
G1 X107.40 Y90.00 E2.3000 ; Infill line start
G1 X107.40 Y92.50 E2.4000 ; Infill line end
G1 X107.80 Y90.00 E2.5000 ; Infill line start
G1 X107.80 Y92.50 E2.6000 ; Infill line end
G1 X108.20 Y90.00 E2.7000 ; Infill line start
G1 X108.20 Y92.50 E2.8000 ; Infill line end
G1 X108.60 Y90.00 E2.9000 ; Infill line start
G1 X108.60 Y92.50 E3.0000 ; Infill line end
G1 X109.00 Y90.00 E3.1000 ; Infill line start
G1 X109.00 Y92.50 E3.2000 ; Infill line end
G1 X109.40 Y90.00 E3.3000 ; Infill line start
G1 X109.40 Y92.50 E3.4000 ; Infill line end
G1 X109.80 Y90.00 E3.5000 ; Infill line start
G1 X109.80 Y92.50 E3.6000 ; Infill line end
G1 X110.20 Y90.00 E3.7000 ; Infill line start
G1 X110.20 Y92.50 E3.8000 ; Infill line end
G1 X110.60 Y90.00 E3.9000 ; Infill line start
G1 X110.60 Y92.50 E4.0000 ; Infill line end
G1 X111.00 Y90.00 E4.1000 ; Infill line start
G1 X111.00 Y92.50 E4.2000 ; Infill line end
G1 X111.40 Y90.00 E4.3000 ; Infill line start
G1 X111.40 Y92.50 E4.4000 ; Infill line end
G1 X111.80 Y90.00 E4.5000 ; Infill line start
G1 X111.80 Y92.50 E4.6000 ; Infill line end
G1 X112.20 Y90.00 E4.7000 ; Infill line start
G1 X112.20 Y92.50 E4.8000 ; Infill line end
G1 X112.60 Y90.00 E4.9000 ; Infill line start
G1 X112.60 Y92.50 E5.0000 ; Infill line end
G1 X113.00 Y90.00 E5.1000 ; Infill line start
G1 X113.00 Y92.50 E5.2000 ; Infill line end
G1 X113.40 Y90.00 E5.3000 ; Infill line start
G1 X113.40 Y92.50 E5.4000 ; Infill line end
G1 X113.80 Y90.00 E5.5000 ; Infill line start
G1 X113.80 Y92.50 E5.6000 ; Infill line end
G1 X114.20 Y90.00 E5.7000 ; Infill line start
G1 X114.20 Y92.50 E5.8000 ; Infill line end
G1 X114.60 Y90.00 E5.9000 ; Infill line start
G1 X114.60 Y92.50 E6.0000 ; Infill line end
; Web (vertical section)
G92 E0
G1 X108.75 Y92.50 F1500 ; Move to start of rectangle
G1 X111.25 Y92.50 E0.1000 F1500 ; Draw rectangle side
G1 X111.25 Y107.50 E0.7000 F1500 ; Draw rectangle side
G1 X108.75 Y107.50 E0.8000 F1500 ; Draw rectangle side
G1 X108.75 Y92.50 E1.4000 F1500 ; Draw rectangle side
G1 X108.75 Y92.50 E2.0000 ; Infill line start
G1 X108.75 Y107.50 E2.6000 ; Infill line end
G1 X109.15 Y92.50 E3.2000 ; Infill line start
G1 X109.15 Y107.50 E3.8000 ; Infill line end
G1 X109.55 Y92.50 E4.4000 ; Infill line start
G1 X109.55 Y107.50 E5.0000 ; Infill line end
G1 X109.95 Y92.50 E5.6000 ; Infill line start
G1 X109.95 Y107.50 E6.2000 ; Infill line end
G1 X110.35 Y92.50 E6.8000 ; Infill line start
G1 X110.35 Y107.50 E7.4000 ; Infill line end
G1 X110.75 Y92.50 E8.0000 ; Infill line start
G1 X110.75 Y107.50 E8.6000 ; Infill line end
; Flange 2 (top)
G92 E0
G1 X105.00 Y107.50 F1500 ; Move to start of rectangle
G1 X115.00 Y107.50 E0.4000 F1500 ; Draw rectangle side
G1 X115.00 Y110.00 E0.5000 F1500 ; Draw rectangle side
G1 X105.00 Y110.00 E0.9000 F1500 ; Draw rectangle side
G1 X105.00 Y107.50 E1.0000 F1500 ; Draw rectangle side
G1 X105.00 Y107.50 E1.1000 ; Infill line start
G1 X105.00 Y110.00 E1.2000 ; Infill line end
G1 X105.40 Y107.50 E1.3000 ; Infill line start
G1 X105.40 Y110.00 E1.4000 ; Infill line end
G1 X105.80 Y107.50 E1.5000 ; Infill line start
G1 X105.80 Y110.00 E1.6000 ; Infill line end
G1 X106.20 Y107.50 E1.7000 ; Infill line start
G1 X106.20 Y110.00 E1.8000 ; Infill line end
G1 X106.60 Y107.50 E1.9000 ; Infill line start
G1 X106.60 Y110.00 E2.0000 ; Infill line end
G1 X107.00 Y107.50 E2.1000 ; Infill line start
G1 X107.00 Y110.00 E2.2000 ; Infill line end
G1 X107.40 Y107.50 E2.3000 ; Infill line start
G1 X107.40 Y110.00 E2.4000 ; Infill line end
G1 X107.80 Y107.50 E2.5000 ; Infill line start
G1 X107.80 Y110.00 E2.6000 ; Infill line end
G1 X108.20 Y107.50 E2.7000 ; Infill line start
G1 X108.20 Y110.00 E2.8000 ; Infill line end
G1 X108.60 Y107.50 E2.9000 ; Infill line start
G1 X108.60 Y110.00 E3.0000 ; Infill line end
G1 X109.00 Y107.50 E3.1000 ; Infill line start
G1 X109.00 Y110.00 E3.2000 ; Infill line end
G1 X109.40 Y107.50 E3.3000 ; Infill line start
G1 X109.40 Y110.00 E3.4000 ; Infill line end
G1 X109.80 Y107.50 E3.5000 ; Infill line start
G1 X109.80 Y110.00 E3.6000 ; Infill line end
G1 X110.20 Y107.50 E3.7000 ; Infill line start
G1 X110.20 Y110.00 E3.8000 ; Infill line end
G1 X110.60 Y107.50 E3.9000 ; Infill line start
G1 X110.60 Y110.00 E4.0000 ; Infill line end
G1 X111.00 Y107.50 E4.1000 ; Infill line start
G1 X111.00 Y110.00 E4.2000 ; Infill line end
G1 X111.40 Y107.50 E4.3000 ; Infill line start
G1 X111.40 Y110.00 E4.4000 ; Infill line end
G1 X111.80 Y107.50 E4.5000 ; Infill line start
G1 X111.80 Y110.00 E4.6000 ; Infill line end
G1 X112.20 Y107.50 E4.7000 ; Infill line start
G1 X112.20 Y110.00 E4.8000 ; Infill line end
G1 X112.60 Y107.50 E4.9000 ; Infill line start
G1 X112.60 Y110.00 E5.0000 ; Infill line end
G1 X113.00 Y107.50 E5.1000 ; Infill line start
G1 X113.00 Y110.00 E5.2000 ; Infill line end
G1 X113.40 Y107.50 E5.3000 ; Infill line start
G1 X113.40 Y110.00 E5.4000 ; Infill line end
G1 X113.80 Y107.50 E5.5000 ; Infill line start
G1 X113.80 Y110.00 E5.6000 ; Infill line end
G1 X114.20 Y107.50 E5.7000 ; Infill line start
G1 X114.20 Y110.00 E5.8000 ; Infill line end
G1 X114.60 Y107.50 E5.9000 ; Infill line start
G1 X114.60 Y110.00 E6.0000 ; Infill line end
; Layer 55
G1 Z11.00 F300 ; Move to layer height
; Flange 1 (bottom)
G92 E0
G1 X105.00 Y90.00 F1500 ; Move to start of rectangle
G1 X115.00 Y90.00 E0.4000 F1500 ; Draw rectangle side
G1 X115.00 Y92.50 E0.5000 F1500 ; Draw rectangle side
G1 X105.00 Y92.50 E0.9000 F1500 ; Draw rectangle side
G1 X105.00 Y90.00 E1.0000 F1500 ; Draw rectangle side
G1 X105.00 Y90.00 E1.1000 ; Infill line start
G1 X105.00 Y92.50 E1.2000 ; Infill line end
G1 X105.40 Y90.00 E1.3000 ; Infill line start
G1 X105.40 Y92.50 E1.4000 ; Infill line end
G1 X105.80 Y90.00 E1.5000 ; Infill line start
G1 X105.80 Y92.50 E1.6000 ; Infill line end
G1 X106.20 Y90.00 E1.7000 ; Infill line start
G1 X106.20 Y92.50 E1.8000 ; Infill line end
G1 X106.60 Y90.00 E1.9000 ; Infill line start
G1 X106.60 Y92.50 E2.0000 ; Infill line end
G1 X107.00 Y90.00 E2.1000 ; Infill line start
G1 X107.00 Y92.50 E2.2000 ; Infill line end
G1 X107.40 Y90.00 E2.3000 ; Infill line start
G1 X107.40 Y92.50 E2.4000 ; Infill line end
G1 X107.80 Y90.00 E2.5000 ; Infill line start
G1 X107.80 Y92.50 E2.6000 ; Infill line end
G1 X108.20 Y90.00 E2.7000 ; Infill line start
G1 X108.20 Y92.50 E2.8000 ; Infill line end
G1 X108.60 Y90.00 E2.9000 ; Infill line start
G1 X108.60 Y92.50 E3.0000 ; Infill line end
G1 X109.00 Y90.00 E3.1000 ; Infill line start
G1 X109.00 Y92.50 E3.2000 ; Infill line end
G1 X109.40 Y90.00 E3.3000 ; Infill line start
G1 X109.40 Y92.50 E3.4000 ; Infill line end
G1 X109.80 Y90.00 E3.5000 ; Infill line start
G1 X109.80 Y92.50 E3.6000 ; Infill line end
G1 X110.20 Y90.00 E3.7000 ; Infill line start
G1 X110.20 Y92.50 E3.8000 ; Infill line end
G1 X110.60 Y90.00 E3.9000 ; Infill line start
G1 X110.60 Y92.50 E4.0000 ; Infill line end
G1 X111.00 Y90.00 E4.1000 ; Infill line start
G1 X111.00 Y92.50 E4.2000 ; Infill line end
G1 X111.40 Y90.00 E4.3000 ; Infill line start
G1 X111.40 Y92.50 E4.4000 ; Infill line end
G1 X111.80 Y90.00 E4.5000 ; Infill line start
G1 X111.80 Y92.50 E4.6000 ; Infill line end
G1 X112.20 Y90.00 E4.7000 ; Infill line start
G1 X112.20 Y92.50 E4.8000 ; Infill line end
G1 X112.60 Y90.00 E4.9000 ; Infill line start
G1 X112.60 Y92.50 E5.0000 ; Infill line end
G1 X113.00 Y90.00 E5.1000 ; Infill line start
G1 X113.00 Y92.50 E5.2000 ; Infill line end
G1 X113.40 Y90.00 E5.3000 ; Infill line start
G1 X113.40 Y92.50 E5.4000 ; Infill line end
G1 X113.80 Y90.00 E5.5000 ; Infill line start
G1 X113.80 Y92.50 E5.6000 ; Infill line end
G1 X114.20 Y90.00 E5.7000 ; Infill line start
G1 X114.20 Y92.50 E5.8000 ; Infill line end
G1 X114.60 Y90.00 E5.9000 ; Infill line start
G1 X114.60 Y92.50 E6.0000 ; Infill line end
; Web (vertical section)
G92 E0
G1 X108.75 Y92.50 F1500 ; Move to start of rectangle
G1 X111.25 Y92.50 E0.1000 F1500 ; Draw rectangle side
G1 X111.25 Y107.50 E0.7000 F1500 ; Draw rectangle side
G1 X108.75 Y107.50 E0.8000 F1500 ; Draw rectangle side
G1 X108.75 Y92.50 E1.4000 F1500 ; Draw rectangle side
G1 X108.75 Y92.50 E2.0000 ; Infill line start
G1 X108.75 Y107.50 E2.6000 ; Infill line end
G1 X109.15 Y92.50 E3.2000 ; Infill line start
G1 X109.15 Y107.50 E3.8000 ; Infill line end
G1 X109.55 Y92.50 E4.4000 ; Infill line start
G1 X109.55 Y107.50 E5.0000 ; Infill line end
G1 X109.95 Y92.50 E5.6000 ; Infill line start
G1 X109.95 Y107.50 E6.2000 ; Infill line end
G1 X110.35 Y92.50 E6.8000 ; Infill line start
G1 X110.35 Y107.50 E7.4000 ; Infill line end
G1 X110.75 Y92.50 E8.0000 ; Infill line start
G1 X110.75 Y107.50 E8.6000 ; Infill line end
; Flange 2 (top)
G92 E0
G1 X105.00 Y107.50 F1500 ; Move to start of rectangle
G1 X115.00 Y107.50 E0.4000 F1500 ; Draw rectangle side
G1 X115.00 Y110.00 E0.5000 F1500 ; Draw rectangle side
G1 X105.00 Y110.00 E0.9000 F1500 ; Draw rectangle side
G1 X105.00 Y107.50 E1.0000 F1500 ; Draw rectangle side
G1 X105.00 Y107.50 E1.1000 ; Infill line start
G1 X105.00 Y110.00 E1.2000 ; Infill line end
G1 X105.40 Y107.50 E1.3000 ; Infill line start
G1 X105.40 Y110.00 E1.4000 ; Infill line end
G1 X105.80 Y107.50 E1.5000 ; Infill line start
G1 X105.80 Y110.00 E1.6000 ; Infill line end
G1 X106.20 Y107.50 E1.7000 ; Infill line start
G1 X106.20 Y110.00 E1.8000 ; Infill line end
G1 X106.60 Y107.50 E1.9000 ; Infill line start
G1 X106.60 Y110.00 E2.0000 ; Infill line end
G1 X107.00 Y107.50 E2.1000 ; Infill line start
G1 X107.00 Y110.00 E2.2000 ; Infill line end
G1 X107.40 Y107.50 E2.3000 ; Infill line start
G1 X107.40 Y110.00 E2.4000 ; Infill line end
G1 X107.80 Y107.50 E2.5000 ; Infill line start
G1 X107.80 Y110.00 E2.6000 ; Infill line end
G1 X108.20 Y107.50 E2.7000 ; Infill line start
G1 X108.20 Y110.00 E2.8000 ; Infill line end
G1 X108.60 Y107.50 E2.9000 ; Infill line start
G1 X108.60 Y110.00 E3.0000 ; Infill line end
G1 X109.00 Y107.50 E3.1000 ; Infill line start
G1 X109.00 Y110.00 E3.2000 ; Infill line end
G1 X109.40 Y107.50 E3.3000 ; Infill line start
G1 X109.40 Y110.00 E3.4000 ; Infill line end
G1 X109.80 Y107.50 E3.5000 ; Infill line start
G1 X109.80 Y110.00 E3.6000 ; Infill line end
G1 X110.20 Y107.50 E3.7000 ; Infill line start
G1 X110.20 Y110.00 E3.8000 ; Infill line end
G1 X110.60 Y107.50 E3.9000 ; Infill line start
G1 X110.60 Y110.00 E4.0000 ; Infill line end
G1 X111.00 Y107.50 E4.1000 ; Infill line start
G1 X111.00 Y110.00 E4.2000 ; Infill line end
G1 X111.40 Y107.50 E4.3000 ; Infill line start
G1 X111.40 Y110.00 E4.4000 ; Infill line end
G1 X111.80 Y107.50 E4.5000 ; Infill line start
G1 X111.80 Y110.00 E4.6000 ; Infill line end
G1 X112.20 Y107.50 E4.7000 ; Infill line start
G1 X112.20 Y110.00 E4.8000 ; Infill line end
G1 X112.60 Y107.50 E4.9000 ; Infill line start
G1 X112.60 Y110.00 E5.0000 ; Infill line end
G1 X113.00 Y107.50 E5.1000 ; Infill line start
G1 X113.00 Y110.00 E5.2000 ; Infill line end
G1 X113.40 Y107.50 E5.3000 ; Infill line start
G1 X113.40 Y110.00 E5.4000 ; Infill line end
G1 X113.80 Y107.50 E5.5000 ; Infill line start
G1 X113.80 Y110.00 E5.6000 ; Infill line end
G1 X114.20 Y107.50 E5.7000 ; Infill line start
G1 X114.20 Y110.00 E5.8000 ; Infill line end
G1 X114.60 Y107.50 E5.9000 ; Infill line start
G1 X114.60 Y110.00 E6.0000 ; Infill line end
; Layer 56
G1 Z11.20 F300 ; Move to layer height
; Flange 1 (bottom)
G92 E0
G1 X105.00 Y90.00 F1500 ; Move to start of rectangle
G1 X115.00 Y90.00 E0.4000 F1500 ; Draw rectangle side
G1 X115.00 Y92.50 E0.5000 F1500 ; Draw rectangle side
G1 X105.00 Y92.50 E0.9000 F1500 ; Draw rectangle side
G1 X105.00 Y90.00 E1.0000 F1500 ; Draw rectangle side
G1 X105.00 Y90.00 E1.1000 ; Infill line start
G1 X105.00 Y92.50 E1.2000 ; Infill line end
G1 X105.40 Y90.00 E1.3000 ; Infill line start
G1 X105.40 Y92.50 E1.4000 ; Infill line end
G1 X105.80 Y90.00 E1.5000 ; Infill line start
G1 X105.80 Y92.50 E1.6000 ; Infill line end
G1 X106.20 Y90.00 E1.7000 ; Infill line start
G1 X106.20 Y92.50 E1.8000 ; Infill line end
G1 X106.60 Y90.00 E1.9000 ; Infill line start
G1 X106.60 Y92.50 E2.0000 ; Infill line end
G1 X107.00 Y90.00 E2.1000 ; Infill line start
G1 X107.00 Y92.50 E2.2000 ; Infill line end
G1 X107.40 Y90.00 E2.3000 ; Infill line start
G1 X107.40 Y92.50 E2.4000 ; Infill line end
G1 X107.80 Y90.00 E2.5000 ; Infill line start
G1 X107.80 Y92.50 E2.6000 ; Infill line end
G1 X108.20 Y90.00 E2.7000 ; Infill line start
G1 X108.20 Y92.50 E2.8000 ; Infill line end
G1 X108.60 Y90.00 E2.9000 ; Infill line start
G1 X108.60 Y92.50 E3.0000 ; Infill line end
G1 X109.00 Y90.00 E3.1000 ; Infill line start
G1 X109.00 Y92.50 E3.2000 ; Infill line end
G1 X109.40 Y90.00 E3.3000 ; Infill line start
G1 X109.40 Y92.50 E3.4000 ; Infill line end
G1 X109.80 Y90.00 E3.5000 ; Infill line start
G1 X109.80 Y92.50 E3.6000 ; Infill line end
G1 X110.20 Y90.00 E3.7000 ; Infill line start
G1 X110.20 Y92.50 E3.8000 ; Infill line end
G1 X110.60 Y90.00 E3.9000 ; Infill line start
G1 X110.60 Y92.50 E4.0000 ; Infill line end
G1 X111.00 Y90.00 E4.1000 ; Infill line start
G1 X111.00 Y92.50 E4.2000 ; Infill line end
G1 X111.40 Y90.00 E4.3000 ; Infill line start
G1 X111.40 Y92.50 E4.4000 ; Infill line end
G1 X111.80 Y90.00 E4.5000 ; Infill line start
G1 X111.80 Y92.50 E4.6000 ; Infill line end
G1 X112.20 Y90.00 E4.7000 ; Infill line start
G1 X112.20 Y92.50 E4.8000 ; Infill line end
G1 X112.60 Y90.00 E4.9000 ; Infill line start
G1 X112.60 Y92.50 E5.0000 ; Infill line end
G1 X113.00 Y90.00 E5.1000 ; Infill line start
G1 X113.00 Y92.50 E5.2000 ; Infill line end
G1 X113.40 Y90.00 E5.3000 ; Infill line start
G1 X113.40 Y92.50 E5.4000 ; Infill line end
G1 X113.80 Y90.00 E5.5000 ; Infill line start
G1 X113.80 Y92.50 E5.6000 ; Infill line end
G1 X114.20 Y90.00 E5.7000 ; Infill line start
G1 X114.20 Y92.50 E5.8000 ; Infill line end
G1 X114.60 Y90.00 E5.9000 ; Infill line start
G1 X114.60 Y92.50 E6.0000 ; Infill line end
; Web (vertical section)
G92 E0
G1 X108.75 Y92.50 F1500 ; Move to start of rectangle
G1 X111.25 Y92.50 E0.1000 F1500 ; Draw rectangle side
G1 X111.25 Y107.50 E0.7000 F1500 ; Draw rectangle side
G1 X108.75 Y107.50 E0.8000 F1500 ; Draw rectangle side
G1 X108.75 Y92.50 E1.4000 F1500 ; Draw rectangle side
G1 X108.75 Y92.50 E2.0000 ; Infill line start
G1 X108.75 Y107.50 E2.6000 ; Infill line end
G1 X109.15 Y92.50 E3.2000 ; Infill line start
G1 X109.15 Y107.50 E3.8000 ; Infill line end
G1 X109.55 Y92.50 E4.4000 ; Infill line start
G1 X109.55 Y107.50 E5.0000 ; Infill line end
G1 X109.95 Y92.50 E5.6000 ; Infill line start
G1 X109.95 Y107.50 E6.2000 ; Infill line end
G1 X110.35 Y92.50 E6.8000 ; Infill line start
G1 X110.35 Y107.50 E7.4000 ; Infill line end
G1 X110.75 Y92.50 E8.0000 ; Infill line start
G1 X110.75 Y107.50 E8.6000 ; Infill line end
; Flange 2 (top)
G92 E0
G1 X105.00 Y107.50 F1500 ; Move to start of rectangle
G1 X115.00 Y107.50 E0.4000 F1500 ; Draw rectangle side
G1 X115.00 Y110.00 E0.5000 F1500 ; Draw rectangle side
G1 X105.00 Y110.00 E0.9000 F1500 ; Draw rectangle side
G1 X105.00 Y107.50 E1.0000 F1500 ; Draw rectangle side
G1 X105.00 Y107.50 E1.1000 ; Infill line start
G1 X105.00 Y110.00 E1.2000 ; Infill line end
G1 X105.40 Y107.50 E1.3000 ; Infill line start
G1 X105.40 Y110.00 E1.4000 ; Infill line end
G1 X105.80 Y107.50 E1.5000 ; Infill line start
G1 X105.80 Y110.00 E1.6000 ; Infill line end
G1 X106.20 Y107.50 E1.7000 ; Infill line start
G1 X106.20 Y110.00 E1.8000 ; Infill line end
G1 X106.60 Y107.50 E1.9000 ; Infill line start
G1 X106.60 Y110.00 E2.0000 ; Infill line end
G1 X107.00 Y107.50 E2.1000 ; Infill line start
G1 X107.00 Y110.00 E2.2000 ; Infill line end
G1 X107.40 Y107.50 E2.3000 ; Infill line start
G1 X107.40 Y110.00 E2.4000 ; Infill line end
G1 X107.80 Y107.50 E2.5000 ; Infill line start
G1 X107.80 Y110.00 E2.6000 ; Infill line end
G1 X108.20 Y107.50 E2.7000 ; Infill line start
G1 X108.20 Y110.00 E2.8000 ; Infill line end
G1 X108.60 Y107.50 E2.9000 ; Infill line start
G1 X108.60 Y110.00 E3.0000 ; Infill line end
G1 X109.00 Y107.50 E3.1000 ; Infill line start
G1 X109.00 Y110.00 E3.2000 ; Infill line end
G1 X109.40 Y107.50 E3.3000 ; Infill line start
G1 X109.40 Y110.00 E3.4000 ; Infill line end
G1 X109.80 Y107.50 E3.5000 ; Infill line start
G1 X109.80 Y110.00 E3.6000 ; Infill line end
G1 X110.20 Y107.50 E3.7000 ; Infill line start
G1 X110.20 Y110.00 E3.8000 ; Infill line end
G1 X110.60 Y107.50 E3.9000 ; Infill line start
G1 X110.60 Y110.00 E4.0000 ; Infill line end
G1 X111.00 Y107.50 E4.1000 ; Infill line start
G1 X111.00 Y110.00 E4.2000 ; Infill line end
G1 X111.40 Y107.50 E4.3000 ; Infill line start
G1 X111.40 Y110.00 E4.4000 ; Infill line end
G1 X111.80 Y107.50 E4.5000 ; Infill line start
G1 X111.80 Y110.00 E4.6000 ; Infill line end
G1 X112.20 Y107.50 E4.7000 ; Infill line start
G1 X112.20 Y110.00 E4.8000 ; Infill line end
G1 X112.60 Y107.50 E4.9000 ; Infill line start
G1 X112.60 Y110.00 E5.0000 ; Infill line end
G1 X113.00 Y107.50 E5.1000 ; Infill line start
G1 X113.00 Y110.00 E5.2000 ; Infill line end
G1 X113.40 Y107.50 E5.3000 ; Infill line start
G1 X113.40 Y110.00 E5.4000 ; Infill line end
G1 X113.80 Y107.50 E5.5000 ; Infill line start
G1 X113.80 Y110.00 E5.6000 ; Infill line end
G1 X114.20 Y107.50 E5.7000 ; Infill line start
G1 X114.20 Y110.00 E5.8000 ; Infill line end
G1 X114.60 Y107.50 E5.9000 ; Infill line start
G1 X114.60 Y110.00 E6.0000 ; Infill line end
; Layer 57
G1 Z11.40 F300 ; Move to layer height
; Flange 1 (bottom)
G92 E0
G1 X105.00 Y90.00 F1500 ; Move to start of rectangle
G1 X115.00 Y90.00 E0.4000 F1500 ; Draw rectangle side
G1 X115.00 Y92.50 E0.5000 F1500 ; Draw rectangle side
G1 X105.00 Y92.50 E0.9000 F1500 ; Draw rectangle side
G1 X105.00 Y90.00 E1.0000 F1500 ; Draw rectangle side
G1 X105.00 Y90.00 E1.1000 ; Infill line start
G1 X105.00 Y92.50 E1.2000 ; Infill line end
G1 X105.40 Y90.00 E1.3000 ; Infill line start
G1 X105.40 Y92.50 E1.4000 ; Infill line end
G1 X105.80 Y90.00 E1.5000 ; Infill line start
G1 X105.80 Y92.50 E1.6000 ; Infill line end
G1 X106.20 Y90.00 E1.7000 ; Infill line start
G1 X106.20 Y92.50 E1.8000 ; Infill line end
G1 X106.60 Y90.00 E1.9000 ; Infill line start
G1 X106.60 Y92.50 E2.0000 ; Infill line end
G1 X107.00 Y90.00 E2.1000 ; Infill line start
G1 X107.00 Y92.50 E2.2000 ; Infill line end
G1 X107.40 Y90.00 E2.3000 ; Infill line start
G1 X107.40 Y92.50 E2.4000 ; Infill line end
G1 X107.80 Y90.00 E2.5000 ; Infill line start
G1 X107.80 Y92.50 E2.6000 ; Infill line end
G1 X108.20 Y90.00 E2.7000 ; Infill line start
G1 X108.20 Y92.50 E2.8000 ; Infill line end
G1 X108.60 Y90.00 E2.9000 ; Infill line start
G1 X108.60 Y92.50 E3.0000 ; Infill line end
G1 X109.00 Y90.00 E3.1000 ; Infill line start
G1 X109.00 Y92.50 E3.2000 ; Infill line end
G1 X109.40 Y90.00 E3.3000 ; Infill line start
G1 X109.40 Y92.50 E3.4000 ; Infill line end
G1 X109.80 Y90.00 E3.5000 ; Infill line start
G1 X109.80 Y92.50 E3.6000 ; Infill line end
G1 X110.20 Y90.00 E3.7000 ; Infill line start
G1 X110.20 Y92.50 E3.8000 ; Infill line end
G1 X110.60 Y90.00 E3.9000 ; Infill line start
G1 X110.60 Y92.50 E4.0000 ; Infill line end
G1 X111.00 Y90.00 E4.1000 ; Infill line start
G1 X111.00 Y92.50 E4.2000 ; Infill line end
G1 X111.40 Y90.00 E4.3000 ; Infill line start
G1 X111.40 Y92.50 E4.4000 ; Infill line end
G1 X111.80 Y90.00 E4.5000 ; Infill line start
G1 X111.80 Y92.50 E4.6000 ; Infill line end
G1 X112.20 Y90.00 E4.7000 ; Infill line start
G1 X112.20 Y92.50 E4.8000 ; Infill line end
G1 X112.60 Y90.00 E4.9000 ; Infill line start
G1 X112.60 Y92.50 E5.0000 ; Infill line end
G1 X113.00 Y90.00 E5.1000 ; Infill line start
G1 X113.00 Y92.50 E5.2000 ; Infill line end
G1 X113.40 Y90.00 E5.3000 ; Infill line start
G1 X113.40 Y92.50 E5.4000 ; Infill line end
G1 X113.80 Y90.00 E5.5000 ; Infill line start
G1 X113.80 Y92.50 E5.6000 ; Infill line end
G1 X114.20 Y90.00 E5.7000 ; Infill line start
G1 X114.20 Y92.50 E5.8000 ; Infill line end
G1 X114.60 Y90.00 E5.9000 ; Infill line start
G1 X114.60 Y92.50 E6.0000 ; Infill line end
; Web (vertical section)
G92 E0
G1 X108.75 Y92.50 F1500 ; Move to start of rectangle
G1 X111.25 Y92.50 E0.1000 F1500 ; Draw rectangle side
G1 X111.25 Y107.50 E0.7000 F1500 ; Draw rectangle side
G1 X108.75 Y107.50 E0.8000 F1500 ; Draw rectangle side
G1 X108.75 Y92.50 E1.4000 F1500 ; Draw rectangle side
G1 X108.75 Y92.50 E2.0000 ; Infill line start
G1 X108.75 Y107.50 E2.6000 ; Infill line end
G1 X109.15 Y92.50 E3.2000 ; Infill line start
G1 X109.15 Y107.50 E3.8000 ; Infill line end
G1 X109.55 Y92.50 E4.4000 ; Infill line start
G1 X109.55 Y107.50 E5.0000 ; Infill line end
G1 X109.95 Y92.50 E5.6000 ; Infill line start
G1 X109.95 Y107.50 E6.2000 ; Infill line end
G1 X110.35 Y92.50 E6.8000 ; Infill line start
G1 X110.35 Y107.50 E7.4000 ; Infill line end
G1 X110.75 Y92.50 E8.0000 ; Infill line start
G1 X110.75 Y107.50 E8.6000 ; Infill line end
; Flange 2 (top)
G92 E0
G1 X105.00 Y107.50 F1500 ; Move to start of rectangle
G1 X115.00 Y107.50 E0.4000 F1500 ; Draw rectangle side
G1 X115.00 Y110.00 E0.5000 F1500 ; Draw rectangle side
G1 X105.00 Y110.00 E0.9000 F1500 ; Draw rectangle side
G1 X105.00 Y107.50 E1.0000 F1500 ; Draw rectangle side
G1 X105.00 Y107.50 E1.1000 ; Infill line start
G1 X105.00 Y110.00 E1.2000 ; Infill line end
G1 X105.40 Y107.50 E1.3000 ; Infill line start
G1 X105.40 Y110.00 E1.4000 ; Infill line end
G1 X105.80 Y107.50 E1.5000 ; Infill line start
G1 X105.80 Y110.00 E1.6000 ; Infill line end
G1 X106.20 Y107.50 E1.7000 ; Infill line start
G1 X106.20 Y110.00 E1.8000 ; Infill line end
G1 X106.60 Y107.50 E1.9000 ; Infill line start
G1 X106.60 Y110.00 E2.0000 ; Infill line end
G1 X107.00 Y107.50 E2.1000 ; Infill line start
G1 X107.00 Y110.00 E2.2000 ; Infill line end
G1 X107.40 Y107.50 E2.3000 ; Infill line start
G1 X107.40 Y110.00 E2.4000 ; Infill line end
G1 X107.80 Y107.50 E2.5000 ; Infill line start
G1 X107.80 Y110.00 E2.6000 ; Infill line end
G1 X108.20 Y107.50 E2.7000 ; Infill line start
G1 X108.20 Y110.00 E2.8000 ; Infill line end
G1 X108.60 Y107.50 E2.9000 ; Infill line start
G1 X108.60 Y110.00 E3.0000 ; Infill line end
G1 X109.00 Y107.50 E3.1000 ; Infill line start
G1 X109.00 Y110.00 E3.2000 ; Infill line end
G1 X109.40 Y107.50 E3.3000 ; Infill line start
G1 X109.40 Y110.00 E3.4000 ; Infill line end
G1 X109.80 Y107.50 E3.5000 ; Infill line start
G1 X109.80 Y110.00 E3.6000 ; Infill line end
G1 X110.20 Y107.50 E3.7000 ; Infill line start
G1 X110.20 Y110.00 E3.8000 ; Infill line end
G1 X110.60 Y107.50 E3.9000 ; Infill line start
G1 X110.60 Y110.00 E4.0000 ; Infill line end
G1 X111.00 Y107.50 E4.1000 ; Infill line start
G1 X111.00 Y110.00 E4.2000 ; Infill line end
G1 X111.40 Y107.50 E4.3000 ; Infill line start
G1 X111.40 Y110.00 E4.4000 ; Infill line end
G1 X111.80 Y107.50 E4.5000 ; Infill line start
G1 X111.80 Y110.00 E4.6000 ; Infill line end
G1 X112.20 Y107.50 E4.7000 ; Infill line start
G1 X112.20 Y110.00 E4.8000 ; Infill line end
G1 X112.60 Y107.50 E4.9000 ; Infill line start
G1 X112.60 Y110.00 E5.0000 ; Infill line end
G1 X113.00 Y107.50 E5.1000 ; Infill line start
G1 X113.00 Y110.00 E5.2000 ; Infill line end
G1 X113.40 Y107.50 E5.3000 ; Infill line start
G1 X113.40 Y110.00 E5.4000 ; Infill line end
G1 X113.80 Y107.50 E5.5000 ; Infill line start
G1 X113.80 Y110.00 E5.6000 ; Infill line end
G1 X114.20 Y107.50 E5.7000 ; Infill line start
G1 X114.20 Y110.00 E5.8000 ; Infill line end
G1 X114.60 Y107.50 E5.9000 ; Infill line start
G1 X114.60 Y110.00 E6.0000 ; Infill line end
; Layer 58
G1 Z11.60 F300 ; Move to layer height
; Flange 1 (bottom)
G92 E0
G1 X105.00 Y90.00 F1500 ; Move to start of rectangle
G1 X115.00 Y90.00 E0.4000 F1500 ; Draw rectangle side
G1 X115.00 Y92.50 E0.5000 F1500 ; Draw rectangle side
G1 X105.00 Y92.50 E0.9000 F1500 ; Draw rectangle side
G1 X105.00 Y90.00 E1.0000 F1500 ; Draw rectangle side
G1 X105.00 Y90.00 E1.1000 ; Infill line start
G1 X105.00 Y92.50 E1.2000 ; Infill line end
G1 X105.40 Y90.00 E1.3000 ; Infill line start
G1 X105.40 Y92.50 E1.4000 ; Infill line end
G1 X105.80 Y90.00 E1.5000 ; Infill line start
G1 X105.80 Y92.50 E1.6000 ; Infill line end
G1 X106.20 Y90.00 E1.7000 ; Infill line start
G1 X106.20 Y92.50 E1.8000 ; Infill line end
G1 X106.60 Y90.00 E1.9000 ; Infill line start
G1 X106.60 Y92.50 E2.0000 ; Infill line end
G1 X107.00 Y90.00 E2.1000 ; Infill line start
G1 X107.00 Y92.50 E2.2000 ; Infill line end
G1 X107.40 Y90.00 E2.3000 ; Infill line start
G1 X107.40 Y92.50 E2.4000 ; Infill line end
G1 X107.80 Y90.00 E2.5000 ; Infill line start
G1 X107.80 Y92.50 E2.6000 ; Infill line end
G1 X108.20 Y90.00 E2.7000 ; Infill line start
G1 X108.20 Y92.50 E2.8000 ; Infill line end
G1 X108.60 Y90.00 E2.9000 ; Infill line start
G1 X108.60 Y92.50 E3.0000 ; Infill line end
G1 X109.00 Y90.00 E3.1000 ; Infill line start
G1 X109.00 Y92.50 E3.2000 ; Infill line end
G1 X109.40 Y90.00 E3.3000 ; Infill line start
G1 X109.40 Y92.50 E3.4000 ; Infill line end
G1 X109.80 Y90.00 E3.5000 ; Infill line start
G1 X109.80 Y92.50 E3.6000 ; Infill line end
G1 X110.20 Y90.00 E3.7000 ; Infill line start
G1 X110.20 Y92.50 E3.8000 ; Infill line end
G1 X110.60 Y90.00 E3.9000 ; Infill line start
G1 X110.60 Y92.50 E4.0000 ; Infill line end
G1 X111.00 Y90.00 E4.1000 ; Infill line start
G1 X111.00 Y92.50 E4.2000 ; Infill line end
G1 X111.40 Y90.00 E4.3000 ; Infill line start
G1 X111.40 Y92.50 E4.4000 ; Infill line end
G1 X111.80 Y90.00 E4.5000 ; Infill line start
G1 X111.80 Y92.50 E4.6000 ; Infill line end
G1 X112.20 Y90.00 E4.7000 ; Infill line start
G1 X112.20 Y92.50 E4.8000 ; Infill line end
G1 X112.60 Y90.00 E4.9000 ; Infill line start
G1 X112.60 Y92.50 E5.0000 ; Infill line end
G1 X113.00 Y90.00 E5.1000 ; Infill line start
G1 X113.00 Y92.50 E5.2000 ; Infill line end
G1 X113.40 Y90.00 E5.3000 ; Infill line start
G1 X113.40 Y92.50 E5.4000 ; Infill line end
G1 X113.80 Y90.00 E5.5000 ; Infill line start
G1 X113.80 Y92.50 E5.6000 ; Infill line end
G1 X114.20 Y90.00 E5.7000 ; Infill line start
G1 X114.20 Y92.50 E5.8000 ; Infill line end
G1 X114.60 Y90.00 E5.9000 ; Infill line start
G1 X114.60 Y92.50 E6.0000 ; Infill line end
; Web (vertical section)
G92 E0
G1 X108.75 Y92.50 F1500 ; Move to start of rectangle
G1 X111.25 Y92.50 E0.1000 F1500 ; Draw rectangle side
G1 X111.25 Y107.50 E0.7000 F1500 ; Draw rectangle side
G1 X108.75 Y107.50 E0.8000 F1500 ; Draw rectangle side
G1 X108.75 Y92.50 E1.4000 F1500 ; Draw rectangle side
G1 X108.75 Y92.50 E2.0000 ; Infill line start
G1 X108.75 Y107.50 E2.6000 ; Infill line end
G1 X109.15 Y92.50 E3.2000 ; Infill line start
G1 X109.15 Y107.50 E3.8000 ; Infill line end
G1 X109.55 Y92.50 E4.4000 ; Infill line start
G1 X109.55 Y107.50 E5.0000 ; Infill line end
G1 X109.95 Y92.50 E5.6000 ; Infill line start
G1 X109.95 Y107.50 E6.2000 ; Infill line end
G1 X110.35 Y92.50 E6.8000 ; Infill line start
G1 X110.35 Y107.50 E7.4000 ; Infill line end
G1 X110.75 Y92.50 E8.0000 ; Infill line start
G1 X110.75 Y107.50 E8.6000 ; Infill line end
; Flange 2 (top)
G92 E0
G1 X105.00 Y107.50 F1500 ; Move to start of rectangle
G1 X115.00 Y107.50 E0.4000 F1500 ; Draw rectangle side
G1 X115.00 Y110.00 E0.5000 F1500 ; Draw rectangle side
G1 X105.00 Y110.00 E0.9000 F1500 ; Draw rectangle side
G1 X105.00 Y107.50 E1.0000 F1500 ; Draw rectangle side
G1 X105.00 Y107.50 E1.1000 ; Infill line start
G1 X105.00 Y110.00 E1.2000 ; Infill line end
G1 X105.40 Y107.50 E1.3000 ; Infill line start
G1 X105.40 Y110.00 E1.4000 ; Infill line end
G1 X105.80 Y107.50 E1.5000 ; Infill line start
G1 X105.80 Y110.00 E1.6000 ; Infill line end
G1 X106.20 Y107.50 E1.7000 ; Infill line start
G1 X106.20 Y110.00 E1.8000 ; Infill line end
G1 X106.60 Y107.50 E1.9000 ; Infill line start
G1 X106.60 Y110.00 E2.0000 ; Infill line end
G1 X107.00 Y107.50 E2.1000 ; Infill line start
G1 X107.00 Y110.00 E2.2000 ; Infill line end
G1 X107.40 Y107.50 E2.3000 ; Infill line start
G1 X107.40 Y110.00 E2.4000 ; Infill line end
G1 X107.80 Y107.50 E2.5000 ; Infill line start
G1 X107.80 Y110.00 E2.6000 ; Infill line end
G1 X108.20 Y107.50 E2.7000 ; Infill line start
G1 X108.20 Y110.00 E2.8000 ; Infill line end
G1 X108.60 Y107.50 E2.9000 ; Infill line start
G1 X108.60 Y110.00 E3.0000 ; Infill line end
G1 X109.00 Y107.50 E3.1000 ; Infill line start
G1 X109.00 Y110.00 E3.2000 ; Infill line end
G1 X109.40 Y107.50 E3.3000 ; Infill line start
G1 X109.40 Y110.00 E3.4000 ; Infill line end
G1 X109.80 Y107.50 E3.5000 ; Infill line start
G1 X109.80 Y110.00 E3.6000 ; Infill line end
G1 X110.20 Y107.50 E3.7000 ; Infill line start
G1 X110.20 Y110.00 E3.8000 ; Infill line end
G1 X110.60 Y107.50 E3.9000 ; Infill line start
G1 X110.60 Y110.00 E4.0000 ; Infill line end
G1 X111.00 Y107.50 E4.1000 ; Infill line start
G1 X111.00 Y110.00 E4.2000 ; Infill line end
G1 X111.40 Y107.50 E4.3000 ; Infill line start
G1 X111.40 Y110.00 E4.4000 ; Infill line end
G1 X111.80 Y107.50 E4.5000 ; Infill line start
G1 X111.80 Y110.00 E4.6000 ; Infill line end
G1 X112.20 Y107.50 E4.7000 ; Infill line start
G1 X112.20 Y110.00 E4.8000 ; Infill line end
G1 X112.60 Y107.50 E4.9000 ; Infill line start
G1 X112.60 Y110.00 E5.0000 ; Infill line end
G1 X113.00 Y107.50 E5.1000 ; Infill line start
G1 X113.00 Y110.00 E5.2000 ; Infill line end
G1 X113.40 Y107.50 E5.3000 ; Infill line start
G1 X113.40 Y110.00 E5.4000 ; Infill line end
G1 X113.80 Y107.50 E5.5000 ; Infill line start
G1 X113.80 Y110.00 E5.6000 ; Infill line end
G1 X114.20 Y107.50 E5.7000 ; Infill line start
G1 X114.20 Y110.00 E5.8000 ; Infill line end
G1 X114.60 Y107.50 E5.9000 ; Infill line start
G1 X114.60 Y110.00 E6.0000 ; Infill line end
; Layer 59
G1 Z11.80 F300 ; Move to layer height
; Flange 1 (bottom)
G92 E0
G1 X105.00 Y90.00 F1500 ; Move to start of rectangle
G1 X115.00 Y90.00 E0.4000 F1500 ; Draw rectangle side
G1 X115.00 Y92.50 E0.5000 F1500 ; Draw rectangle side
G1 X105.00 Y92.50 E0.9000 F1500 ; Draw rectangle side
G1 X105.00 Y90.00 E1.0000 F1500 ; Draw rectangle side
G1 X105.00 Y90.00 E1.1000 ; Infill line start
G1 X105.00 Y92.50 E1.2000 ; Infill line end
G1 X105.40 Y90.00 E1.3000 ; Infill line start
G1 X105.40 Y92.50 E1.4000 ; Infill line end
G1 X105.80 Y90.00 E1.5000 ; Infill line start
G1 X105.80 Y92.50 E1.6000 ; Infill line end
G1 X106.20 Y90.00 E1.7000 ; Infill line start
G1 X106.20 Y92.50 E1.8000 ; Infill line end
G1 X106.60 Y90.00 E1.9000 ; Infill line start
G1 X106.60 Y92.50 E2.0000 ; Infill line end
G1 X107.00 Y90.00 E2.1000 ; Infill line start
G1 X107.00 Y92.50 E2.2000 ; Infill line end
G1 X107.40 Y90.00 E2.3000 ; Infill line start
G1 X107.40 Y92.50 E2.4000 ; Infill line end
G1 X107.80 Y90.00 E2.5000 ; Infill line start
G1 X107.80 Y92.50 E2.6000 ; Infill line end
G1 X108.20 Y90.00 E2.7000 ; Infill line start
G1 X108.20 Y92.50 E2.8000 ; Infill line end
G1 X108.60 Y90.00 E2.9000 ; Infill line start
G1 X108.60 Y92.50 E3.0000 ; Infill line end
G1 X109.00 Y90.00 E3.1000 ; Infill line start
G1 X109.00 Y92.50 E3.2000 ; Infill line end
G1 X109.40 Y90.00 E3.3000 ; Infill line start
G1 X109.40 Y92.50 E3.4000 ; Infill line end
G1 X109.80 Y90.00 E3.5000 ; Infill line start
G1 X109.80 Y92.50 E3.6000 ; Infill line end
G1 X110.20 Y90.00 E3.7000 ; Infill line start
G1 X110.20 Y92.50 E3.8000 ; Infill line end
G1 X110.60 Y90.00 E3.9000 ; Infill line start
G1 X110.60 Y92.50 E4.0000 ; Infill line end
G1 X111.00 Y90.00 E4.1000 ; Infill line start
G1 X111.00 Y92.50 E4.2000 ; Infill line end
G1 X111.40 Y90.00 E4.3000 ; Infill line start
G1 X111.40 Y92.50 E4.4000 ; Infill line end
G1 X111.80 Y90.00 E4.5000 ; Infill line start
G1 X111.80 Y92.50 E4.6000 ; Infill line end
G1 X112.20 Y90.00 E4.7000 ; Infill line start
G1 X112.20 Y92.50 E4.8000 ; Infill line end
G1 X112.60 Y90.00 E4.9000 ; Infill line start
G1 X112.60 Y92.50 E5.0000 ; Infill line end
G1 X113.00 Y90.00 E5.1000 ; Infill line start
G1 X113.00 Y92.50 E5.2000 ; Infill line end
G1 X113.40 Y90.00 E5.3000 ; Infill line start
G1 X113.40 Y92.50 E5.4000 ; Infill line end
G1 X113.80 Y90.00 E5.5000 ; Infill line start
G1 X113.80 Y92.50 E5.6000 ; Infill line end
G1 X114.20 Y90.00 E5.7000 ; Infill line start
G1 X114.20 Y92.50 E5.8000 ; Infill line end
G1 X114.60 Y90.00 E5.9000 ; Infill line start
G1 X114.60 Y92.50 E6.0000 ; Infill line end
; Web (vertical section)
G92 E0
G1 X108.75 Y92.50 F1500 ; Move to start of rectangle
G1 X111.25 Y92.50 E0.1000 F1500 ; Draw rectangle side
G1 X111.25 Y107.50 E0.7000 F1500 ; Draw rectangle side
G1 X108.75 Y107.50 E0.8000 F1500 ; Draw rectangle side
G1 X108.75 Y92.50 E1.4000 F1500 ; Draw rectangle side
G1 X108.75 Y92.50 E2.0000 ; Infill line start
G1 X108.75 Y107.50 E2.6000 ; Infill line end
G1 X109.15 Y92.50 E3.2000 ; Infill line start
G1 X109.15 Y107.50 E3.8000 ; Infill line end
G1 X109.55 Y92.50 E4.4000 ; Infill line start
G1 X109.55 Y107.50 E5.0000 ; Infill line end
G1 X109.95 Y92.50 E5.6000 ; Infill line start
G1 X109.95 Y107.50 E6.2000 ; Infill line end
G1 X110.35 Y92.50 E6.8000 ; Infill line start
G1 X110.35 Y107.50 E7.4000 ; Infill line end
G1 X110.75 Y92.50 E8.0000 ; Infill line start
G1 X110.75 Y107.50 E8.6000 ; Infill line end
; Flange 2 (top)
G92 E0
G1 X105.00 Y107.50 F1500 ; Move to start of rectangle
G1 X115.00 Y107.50 E0.4000 F1500 ; Draw rectangle side
G1 X115.00 Y110.00 E0.5000 F1500 ; Draw rectangle side
G1 X105.00 Y110.00 E0.9000 F1500 ; Draw rectangle side
G1 X105.00 Y107.50 E1.0000 F1500 ; Draw rectangle side
G1 X105.00 Y107.50 E1.1000 ; Infill line start
G1 X105.00 Y110.00 E1.2000 ; Infill line end
G1 X105.40 Y107.50 E1.3000 ; Infill line start
G1 X105.40 Y110.00 E1.4000 ; Infill line end
G1 X105.80 Y107.50 E1.5000 ; Infill line start
G1 X105.80 Y110.00 E1.6000 ; Infill line end
G1 X106.20 Y107.50 E1.7000 ; Infill line start
G1 X106.20 Y110.00 E1.8000 ; Infill line end
G1 X106.60 Y107.50 E1.9000 ; Infill line start
G1 X106.60 Y110.00 E2.0000 ; Infill line end
G1 X107.00 Y107.50 E2.1000 ; Infill line start
G1 X107.00 Y110.00 E2.2000 ; Infill line end
G1 X107.40 Y107.50 E2.3000 ; Infill line start
G1 X107.40 Y110.00 E2.4000 ; Infill line end
G1 X107.80 Y107.50 E2.5000 ; Infill line start
G1 X107.80 Y110.00 E2.6000 ; Infill line end
G1 X108.20 Y107.50 E2.7000 ; Infill line start
G1 X108.20 Y110.00 E2.8000 ; Infill line end
G1 X108.60 Y107.50 E2.9000 ; Infill line start
G1 X108.60 Y110.00 E3.0000 ; Infill line end
G1 X109.00 Y107.50 E3.1000 ; Infill line start
G1 X109.00 Y110.00 E3.2000 ; Infill line end
G1 X109.40 Y107.50 E3.3000 ; Infill line start
G1 X109.40 Y110.00 E3.4000 ; Infill line end
G1 X109.80 Y107.50 E3.5000 ; Infill line start
G1 X109.80 Y110.00 E3.6000 ; Infill line end
G1 X110.20 Y107.50 E3.7000 ; Infill line start
G1 X110.20 Y110.00 E3.8000 ; Infill line end
G1 X110.60 Y107.50 E3.9000 ; Infill line start
G1 X110.60 Y110.00 E4.0000 ; Infill line end
G1 X111.00 Y107.50 E4.1000 ; Infill line start
G1 X111.00 Y110.00 E4.2000 ; Infill line end
G1 X111.40 Y107.50 E4.3000 ; Infill line start
G1 X111.40 Y110.00 E4.4000 ; Infill line end
G1 X111.80 Y107.50 E4.5000 ; Infill line start
G1 X111.80 Y110.00 E4.6000 ; Infill line end
G1 X112.20 Y107.50 E4.7000 ; Infill line start
G1 X112.20 Y110.00 E4.8000 ; Infill line end
G1 X112.60 Y107.50 E4.9000 ; Infill line start
G1 X112.60 Y110.00 E5.0000 ; Infill line end
G1 X113.00 Y107.50 E5.1000 ; Infill line start
G1 X113.00 Y110.00 E5.2000 ; Infill line end
G1 X113.40 Y107.50 E5.3000 ; Infill line start
G1 X113.40 Y110.00 E5.4000 ; Infill line end
G1 X113.80 Y107.50 E5.5000 ; Infill line start
G1 X113.80 Y110.00 E5.6000 ; Infill line end
G1 X114.20 Y107.50 E5.7000 ; Infill line start
G1 X114.20 Y110.00 E5.8000 ; Infill line end
G1 X114.60 Y107.50 E5.9000 ; Infill line start
G1 X114.60 Y110.00 E6.0000 ; Infill line end
; Layer 60
G1 Z12.00 F300 ; Move to layer height
; Flange 1 (bottom)
G92 E0
G1 X105.00 Y90.00 F1500 ; Move to start of rectangle
G1 X115.00 Y90.00 E0.4000 F1500 ; Draw rectangle side
G1 X115.00 Y92.50 E0.5000 F1500 ; Draw rectangle side
G1 X105.00 Y92.50 E0.9000 F1500 ; Draw rectangle side
G1 X105.00 Y90.00 E1.0000 F1500 ; Draw rectangle side
G1 X105.00 Y90.00 E1.1000 ; Infill line start
G1 X105.00 Y92.50 E1.2000 ; Infill line end
G1 X105.40 Y90.00 E1.3000 ; Infill line start
G1 X105.40 Y92.50 E1.4000 ; Infill line end
G1 X105.80 Y90.00 E1.5000 ; Infill line start
G1 X105.80 Y92.50 E1.6000 ; Infill line end
G1 X106.20 Y90.00 E1.7000 ; Infill line start
G1 X106.20 Y92.50 E1.8000 ; Infill line end
G1 X106.60 Y90.00 E1.9000 ; Infill line start
G1 X106.60 Y92.50 E2.0000 ; Infill line end
G1 X107.00 Y90.00 E2.1000 ; Infill line start
G1 X107.00 Y92.50 E2.2000 ; Infill line end
G1 X107.40 Y90.00 E2.3000 ; Infill line start
G1 X107.40 Y92.50 E2.4000 ; Infill line end
G1 X107.80 Y90.00 E2.5000 ; Infill line start
G1 X107.80 Y92.50 E2.6000 ; Infill line end
G1 X108.20 Y90.00 E2.7000 ; Infill line start
G1 X108.20 Y92.50 E2.8000 ; Infill line end
G1 X108.60 Y90.00 E2.9000 ; Infill line start
G1 X108.60 Y92.50 E3.0000 ; Infill line end
G1 X109.00 Y90.00 E3.1000 ; Infill line start
G1 X109.00 Y92.50 E3.2000 ; Infill line end
G1 X109.40 Y90.00 E3.3000 ; Infill line start
G1 X109.40 Y92.50 E3.4000 ; Infill line end
G1 X109.80 Y90.00 E3.5000 ; Infill line start
G1 X109.80 Y92.50 E3.6000 ; Infill line end
G1 X110.20 Y90.00 E3.7000 ; Infill line start
G1 X110.20 Y92.50 E3.8000 ; Infill line end
G1 X110.60 Y90.00 E3.9000 ; Infill line start
G1 X110.60 Y92.50 E4.0000 ; Infill line end
G1 X111.00 Y90.00 E4.1000 ; Infill line start
G1 X111.00 Y92.50 E4.2000 ; Infill line end
G1 X111.40 Y90.00 E4.3000 ; Infill line start
G1 X111.40 Y92.50 E4.4000 ; Infill line end
G1 X111.80 Y90.00 E4.5000 ; Infill line start
G1 X111.80 Y92.50 E4.6000 ; Infill line end
G1 X112.20 Y90.00 E4.7000 ; Infill line start
G1 X112.20 Y92.50 E4.8000 ; Infill line end
G1 X112.60 Y90.00 E4.9000 ; Infill line start
G1 X112.60 Y92.50 E5.0000 ; Infill line end
G1 X113.00 Y90.00 E5.1000 ; Infill line start
G1 X113.00 Y92.50 E5.2000 ; Infill line end
G1 X113.40 Y90.00 E5.3000 ; Infill line start
G1 X113.40 Y92.50 E5.4000 ; Infill line end
G1 X113.80 Y90.00 E5.5000 ; Infill line start
G1 X113.80 Y92.50 E5.6000 ; Infill line end
G1 X114.20 Y90.00 E5.7000 ; Infill line start
G1 X114.20 Y92.50 E5.8000 ; Infill line end
G1 X114.60 Y90.00 E5.9000 ; Infill line start
G1 X114.60 Y92.50 E6.0000 ; Infill line end
; Web (vertical section)
G92 E0
G1 X108.75 Y92.50 F1500 ; Move to start of rectangle
G1 X111.25 Y92.50 E0.1000 F1500 ; Draw rectangle side
G1 X111.25 Y107.50 E0.7000 F1500 ; Draw rectangle side
G1 X108.75 Y107.50 E0.8000 F1500 ; Draw rectangle side
G1 X108.75 Y92.50 E1.4000 F1500 ; Draw rectangle side
G1 X108.75 Y92.50 E2.0000 ; Infill line start
G1 X108.75 Y107.50 E2.6000 ; Infill line end
G1 X109.15 Y92.50 E3.2000 ; Infill line start
G1 X109.15 Y107.50 E3.8000 ; Infill line end
G1 X109.55 Y92.50 E4.4000 ; Infill line start
G1 X109.55 Y107.50 E5.0000 ; Infill line end
G1 X109.95 Y92.50 E5.6000 ; Infill line start
G1 X109.95 Y107.50 E6.2000 ; Infill line end
G1 X110.35 Y92.50 E6.8000 ; Infill line start
G1 X110.35 Y107.50 E7.4000 ; Infill line end
G1 X110.75 Y92.50 E8.0000 ; Infill line start
G1 X110.75 Y107.50 E8.6000 ; Infill line end
; Flange 2 (top)
G92 E0
G1 X105.00 Y107.50 F1500 ; Move to start of rectangle
G1 X115.00 Y107.50 E0.4000 F1500 ; Draw rectangle side
G1 X115.00 Y110.00 E0.5000 F1500 ; Draw rectangle side
G1 X105.00 Y110.00 E0.9000 F1500 ; Draw rectangle side
G1 X105.00 Y107.50 E1.0000 F1500 ; Draw rectangle side
G1 X105.00 Y107.50 E1.1000 ; Infill line start
G1 X105.00 Y110.00 E1.2000 ; Infill line end
G1 X105.40 Y107.50 E1.3000 ; Infill line start
G1 X105.40 Y110.00 E1.4000 ; Infill line end
G1 X105.80 Y107.50 E1.5000 ; Infill line start
G1 X105.80 Y110.00 E1.6000 ; Infill line end
G1 X106.20 Y107.50 E1.7000 ; Infill line start
G1 X106.20 Y110.00 E1.8000 ; Infill line end
G1 X106.60 Y107.50 E1.9000 ; Infill line start
G1 X106.60 Y110.00 E2.0000 ; Infill line end
G1 X107.00 Y107.50 E2.1000 ; Infill line start
G1 X107.00 Y110.00 E2.2000 ; Infill line end
G1 X107.40 Y107.50 E2.3000 ; Infill line start
G1 X107.40 Y110.00 E2.4000 ; Infill line end
G1 X107.80 Y107.50 E2.5000 ; Infill line start
G1 X107.80 Y110.00 E2.6000 ; Infill line end
G1 X108.20 Y107.50 E2.7000 ; Infill line start
G1 X108.20 Y110.00 E2.8000 ; Infill line end
G1 X108.60 Y107.50 E2.9000 ; Infill line start
G1 X108.60 Y110.00 E3.0000 ; Infill line end
G1 X109.00 Y107.50 E3.1000 ; Infill line start
G1 X109.00 Y110.00 E3.2000 ; Infill line end
G1 X109.40 Y107.50 E3.3000 ; Infill line start
G1 X109.40 Y110.00 E3.4000 ; Infill line end
G1 X109.80 Y107.50 E3.5000 ; Infill line start
G1 X109.80 Y110.00 E3.6000 ; Infill line end
G1 X110.20 Y107.50 E3.7000 ; Infill line start
G1 X110.20 Y110.00 E3.8000 ; Infill line end
G1 X110.60 Y107.50 E3.9000 ; Infill line start
G1 X110.60 Y110.00 E4.0000 ; Infill line end
G1 X111.00 Y107.50 E4.1000 ; Infill line start
G1 X111.00 Y110.00 E4.2000 ; Infill line end
G1 X111.40 Y107.50 E4.3000 ; Infill line start
G1 X111.40 Y110.00 E4.4000 ; Infill line end
G1 X111.80 Y107.50 E4.5000 ; Infill line start
G1 X111.80 Y110.00 E4.6000 ; Infill line end
G1 X112.20 Y107.50 E4.7000 ; Infill line start
G1 X112.20 Y110.00 E4.8000 ; Infill line end
G1 X112.60 Y107.50 E4.9000 ; Infill line start
G1 X112.60 Y110.00 E5.0000 ; Infill line end
G1 X113.00 Y107.50 E5.1000 ; Infill line start
G1 X113.00 Y110.00 E5.2000 ; Infill line end
G1 X113.40 Y107.50 E5.3000 ; Infill line start
G1 X113.40 Y110.00 E5.4000 ; Infill line end
G1 X113.80 Y107.50 E5.5000 ; Infill line start
G1 X113.80 Y110.00 E5.6000 ; Infill line end
G1 X114.20 Y107.50 E5.7000 ; Infill line start
G1 X114.20 Y110.00 E5.8000 ; Infill line end
G1 X114.60 Y107.50 E5.9000 ; Infill line start
G1 X114.60 Y110.00 E6.0000 ; Infill line end
; Layer 61
G1 Z12.20 F300 ; Move to layer height
; Flange 1 (bottom)
G92 E0
G1 X105.00 Y90.00 F1500 ; Move to start of rectangle
G1 X115.00 Y90.00 E0.4000 F1500 ; Draw rectangle side
G1 X115.00 Y92.50 E0.5000 F1500 ; Draw rectangle side
G1 X105.00 Y92.50 E0.9000 F1500 ; Draw rectangle side
G1 X105.00 Y90.00 E1.0000 F1500 ; Draw rectangle side
G1 X105.00 Y90.00 E1.1000 ; Infill line start
G1 X105.00 Y92.50 E1.2000 ; Infill line end
G1 X105.40 Y90.00 E1.3000 ; Infill line start
G1 X105.40 Y92.50 E1.4000 ; Infill line end
G1 X105.80 Y90.00 E1.5000 ; Infill line start
G1 X105.80 Y92.50 E1.6000 ; Infill line end
G1 X106.20 Y90.00 E1.7000 ; Infill line start
G1 X106.20 Y92.50 E1.8000 ; Infill line end
G1 X106.60 Y90.00 E1.9000 ; Infill line start
G1 X106.60 Y92.50 E2.0000 ; Infill line end
G1 X107.00 Y90.00 E2.1000 ; Infill line start
G1 X107.00 Y92.50 E2.2000 ; Infill line end
G1 X107.40 Y90.00 E2.3000 ; Infill line start
G1 X107.40 Y92.50 E2.4000 ; Infill line end
G1 X107.80 Y90.00 E2.5000 ; Infill line start
G1 X107.80 Y92.50 E2.6000 ; Infill line end
G1 X108.20 Y90.00 E2.7000 ; Infill line start
G1 X108.20 Y92.50 E2.8000 ; Infill line end
G1 X108.60 Y90.00 E2.9000 ; Infill line start
G1 X108.60 Y92.50 E3.0000 ; Infill line end
G1 X109.00 Y90.00 E3.1000 ; Infill line start
G1 X109.00 Y92.50 E3.2000 ; Infill line end
G1 X109.40 Y90.00 E3.3000 ; Infill line start
G1 X109.40 Y92.50 E3.4000 ; Infill line end
G1 X109.80 Y90.00 E3.5000 ; Infill line start
G1 X109.80 Y92.50 E3.6000 ; Infill line end
G1 X110.20 Y90.00 E3.7000 ; Infill line start
G1 X110.20 Y92.50 E3.8000 ; Infill line end
G1 X110.60 Y90.00 E3.9000 ; Infill line start
G1 X110.60 Y92.50 E4.0000 ; Infill line end
G1 X111.00 Y90.00 E4.1000 ; Infill line start
G1 X111.00 Y92.50 E4.2000 ; Infill line end
G1 X111.40 Y90.00 E4.3000 ; Infill line start
G1 X111.40 Y92.50 E4.4000 ; Infill line end
G1 X111.80 Y90.00 E4.5000 ; Infill line start
G1 X111.80 Y92.50 E4.6000 ; Infill line end
G1 X112.20 Y90.00 E4.7000 ; Infill line start
G1 X112.20 Y92.50 E4.8000 ; Infill line end
G1 X112.60 Y90.00 E4.9000 ; Infill line start
G1 X112.60 Y92.50 E5.0000 ; Infill line end
G1 X113.00 Y90.00 E5.1000 ; Infill line start
G1 X113.00 Y92.50 E5.2000 ; Infill line end
G1 X113.40 Y90.00 E5.3000 ; Infill line start
G1 X113.40 Y92.50 E5.4000 ; Infill line end
G1 X113.80 Y90.00 E5.5000 ; Infill line start
G1 X113.80 Y92.50 E5.6000 ; Infill line end
G1 X114.20 Y90.00 E5.7000 ; Infill line start
G1 X114.20 Y92.50 E5.8000 ; Infill line end
G1 X114.60 Y90.00 E5.9000 ; Infill line start
G1 X114.60 Y92.50 E6.0000 ; Infill line end
; Web (vertical section)
G92 E0
G1 X108.75 Y92.50 F1500 ; Move to start of rectangle
G1 X111.25 Y92.50 E0.1000 F1500 ; Draw rectangle side
G1 X111.25 Y107.50 E0.7000 F1500 ; Draw rectangle side
G1 X108.75 Y107.50 E0.8000 F1500 ; Draw rectangle side
G1 X108.75 Y92.50 E1.4000 F1500 ; Draw rectangle side
G1 X108.75 Y92.50 E2.0000 ; Infill line start
G1 X108.75 Y107.50 E2.6000 ; Infill line end
G1 X109.15 Y92.50 E3.2000 ; Infill line start
G1 X109.15 Y107.50 E3.8000 ; Infill line end
G1 X109.55 Y92.50 E4.4000 ; Infill line start
G1 X109.55 Y107.50 E5.0000 ; Infill line end
G1 X109.95 Y92.50 E5.6000 ; Infill line start
G1 X109.95 Y107.50 E6.2000 ; Infill line end
G1 X110.35 Y92.50 E6.8000 ; Infill line start
G1 X110.35 Y107.50 E7.4000 ; Infill line end
G1 X110.75 Y92.50 E8.0000 ; Infill line start
G1 X110.75 Y107.50 E8.6000 ; Infill line end
; Flange 2 (top)
G92 E0
G1 X105.00 Y107.50 F1500 ; Move to start of rectangle
G1 X115.00 Y107.50 E0.4000 F1500 ; Draw rectangle side
G1 X115.00 Y110.00 E0.5000 F1500 ; Draw rectangle side
G1 X105.00 Y110.00 E0.9000 F1500 ; Draw rectangle side
G1 X105.00 Y107.50 E1.0000 F1500 ; Draw rectangle side
G1 X105.00 Y107.50 E1.1000 ; Infill line start
G1 X105.00 Y110.00 E1.2000 ; Infill line end
G1 X105.40 Y107.50 E1.3000 ; Infill line start
G1 X105.40 Y110.00 E1.4000 ; Infill line end
G1 X105.80 Y107.50 E1.5000 ; Infill line start
G1 X105.80 Y110.00 E1.6000 ; Infill line end
G1 X106.20 Y107.50 E1.7000 ; Infill line start
G1 X106.20 Y110.00 E1.8000 ; Infill line end
G1 X106.60 Y107.50 E1.9000 ; Infill line start
G1 X106.60 Y110.00 E2.0000 ; Infill line end
G1 X107.00 Y107.50 E2.1000 ; Infill line start
G1 X107.00 Y110.00 E2.2000 ; Infill line end
G1 X107.40 Y107.50 E2.3000 ; Infill line start
G1 X107.40 Y110.00 E2.4000 ; Infill line end
G1 X107.80 Y107.50 E2.5000 ; Infill line start
G1 X107.80 Y110.00 E2.6000 ; Infill line end
G1 X108.20 Y107.50 E2.7000 ; Infill line start
G1 X108.20 Y110.00 E2.8000 ; Infill line end
G1 X108.60 Y107.50 E2.9000 ; Infill line start
G1 X108.60 Y110.00 E3.0000 ; Infill line end
G1 X109.00 Y107.50 E3.1000 ; Infill line start
G1 X109.00 Y110.00 E3.2000 ; Infill line end
G1 X109.40 Y107.50 E3.3000 ; Infill line start
G1 X109.40 Y110.00 E3.4000 ; Infill line end
G1 X109.80 Y107.50 E3.5000 ; Infill line start
G1 X109.80 Y110.00 E3.6000 ; Infill line end
G1 X110.20 Y107.50 E3.7000 ; Infill line start
G1 X110.20 Y110.00 E3.8000 ; Infill line end
G1 X110.60 Y107.50 E3.9000 ; Infill line start
G1 X110.60 Y110.00 E4.0000 ; Infill line end
G1 X111.00 Y107.50 E4.1000 ; Infill line start
G1 X111.00 Y110.00 E4.2000 ; Infill line end
G1 X111.40 Y107.50 E4.3000 ; Infill line start
G1 X111.40 Y110.00 E4.4000 ; Infill line end
G1 X111.80 Y107.50 E4.5000 ; Infill line start
G1 X111.80 Y110.00 E4.6000 ; Infill line end
G1 X112.20 Y107.50 E4.7000 ; Infill line start
G1 X112.20 Y110.00 E4.8000 ; Infill line end
G1 X112.60 Y107.50 E4.9000 ; Infill line start
G1 X112.60 Y110.00 E5.0000 ; Infill line end
G1 X113.00 Y107.50 E5.1000 ; Infill line start
G1 X113.00 Y110.00 E5.2000 ; Infill line end
G1 X113.40 Y107.50 E5.3000 ; Infill line start
G1 X113.40 Y110.00 E5.4000 ; Infill line end
G1 X113.80 Y107.50 E5.5000 ; Infill line start
G1 X113.80 Y110.00 E5.6000 ; Infill line end
G1 X114.20 Y107.50 E5.7000 ; Infill line start
G1 X114.20 Y110.00 E5.8000 ; Infill line end
G1 X114.60 Y107.50 E5.9000 ; Infill line start
G1 X114.60 Y110.00 E6.0000 ; Infill line end
; Layer 62
G1 Z12.40 F300 ; Move to layer height
; Flange 1 (bottom)
G92 E0
G1 X105.00 Y90.00 F1500 ; Move to start of rectangle
G1 X115.00 Y90.00 E0.4000 F1500 ; Draw rectangle side
G1 X115.00 Y92.50 E0.5000 F1500 ; Draw rectangle side
G1 X105.00 Y92.50 E0.9000 F1500 ; Draw rectangle side
G1 X105.00 Y90.00 E1.0000 F1500 ; Draw rectangle side
G1 X105.00 Y90.00 E1.1000 ; Infill line start
G1 X105.00 Y92.50 E1.2000 ; Infill line end
G1 X105.40 Y90.00 E1.3000 ; Infill line start
G1 X105.40 Y92.50 E1.4000 ; Infill line end
G1 X105.80 Y90.00 E1.5000 ; Infill line start
G1 X105.80 Y92.50 E1.6000 ; Infill line end
G1 X106.20 Y90.00 E1.7000 ; Infill line start
G1 X106.20 Y92.50 E1.8000 ; Infill line end
G1 X106.60 Y90.00 E1.9000 ; Infill line start
G1 X106.60 Y92.50 E2.0000 ; Infill line end
G1 X107.00 Y90.00 E2.1000 ; Infill line start
G1 X107.00 Y92.50 E2.2000 ; Infill line end
G1 X107.40 Y90.00 E2.3000 ; Infill line start
G1 X107.40 Y92.50 E2.4000 ; Infill line end
G1 X107.80 Y90.00 E2.5000 ; Infill line start
G1 X107.80 Y92.50 E2.6000 ; Infill line end
G1 X108.20 Y90.00 E2.7000 ; Infill line start
G1 X108.20 Y92.50 E2.8000 ; Infill line end
G1 X108.60 Y90.00 E2.9000 ; Infill line start
G1 X108.60 Y92.50 E3.0000 ; Infill line end
G1 X109.00 Y90.00 E3.1000 ; Infill line start
G1 X109.00 Y92.50 E3.2000 ; Infill line end
G1 X109.40 Y90.00 E3.3000 ; Infill line start
G1 X109.40 Y92.50 E3.4000 ; Infill line end
G1 X109.80 Y90.00 E3.5000 ; Infill line start
G1 X109.80 Y92.50 E3.6000 ; Infill line end
G1 X110.20 Y90.00 E3.7000 ; Infill line start
G1 X110.20 Y92.50 E3.8000 ; Infill line end
G1 X110.60 Y90.00 E3.9000 ; Infill line start
G1 X110.60 Y92.50 E4.0000 ; Infill line end
G1 X111.00 Y90.00 E4.1000 ; Infill line start
G1 X111.00 Y92.50 E4.2000 ; Infill line end
G1 X111.40 Y90.00 E4.3000 ; Infill line start
G1 X111.40 Y92.50 E4.4000 ; Infill line end
G1 X111.80 Y90.00 E4.5000 ; Infill line start
G1 X111.80 Y92.50 E4.6000 ; Infill line end
G1 X112.20 Y90.00 E4.7000 ; Infill line start
G1 X112.20 Y92.50 E4.8000 ; Infill line end
G1 X112.60 Y90.00 E4.9000 ; Infill line start
G1 X112.60 Y92.50 E5.0000 ; Infill line end
G1 X113.00 Y90.00 E5.1000 ; Infill line start
G1 X113.00 Y92.50 E5.2000 ; Infill line end
G1 X113.40 Y90.00 E5.3000 ; Infill line start
G1 X113.40 Y92.50 E5.4000 ; Infill line end
G1 X113.80 Y90.00 E5.5000 ; Infill line start
G1 X113.80 Y92.50 E5.6000 ; Infill line end
G1 X114.20 Y90.00 E5.7000 ; Infill line start
G1 X114.20 Y92.50 E5.8000 ; Infill line end
G1 X114.60 Y90.00 E5.9000 ; Infill line start
G1 X114.60 Y92.50 E6.0000 ; Infill line end
; Web (vertical section)
G92 E0
G1 X108.75 Y92.50 F1500 ; Move to start of rectangle
G1 X111.25 Y92.50 E0.1000 F1500 ; Draw rectangle side
G1 X111.25 Y107.50 E0.7000 F1500 ; Draw rectangle side
G1 X108.75 Y107.50 E0.8000 F1500 ; Draw rectangle side
G1 X108.75 Y92.50 E1.4000 F1500 ; Draw rectangle side
G1 X108.75 Y92.50 E2.0000 ; Infill line start
G1 X108.75 Y107.50 E2.6000 ; Infill line end
G1 X109.15 Y92.50 E3.2000 ; Infill line start
G1 X109.15 Y107.50 E3.8000 ; Infill line end
G1 X109.55 Y92.50 E4.4000 ; Infill line start
G1 X109.55 Y107.50 E5.0000 ; Infill line end
G1 X109.95 Y92.50 E5.6000 ; Infill line start
G1 X109.95 Y107.50 E6.2000 ; Infill line end
G1 X110.35 Y92.50 E6.8000 ; Infill line start
G1 X110.35 Y107.50 E7.4000 ; Infill line end
G1 X110.75 Y92.50 E8.0000 ; Infill line start
G1 X110.75 Y107.50 E8.6000 ; Infill line end
; Flange 2 (top)
G92 E0
G1 X105.00 Y107.50 F1500 ; Move to start of rectangle
G1 X115.00 Y107.50 E0.4000 F1500 ; Draw rectangle side
G1 X115.00 Y110.00 E0.5000 F1500 ; Draw rectangle side
G1 X105.00 Y110.00 E0.9000 F1500 ; Draw rectangle side
G1 X105.00 Y107.50 E1.0000 F1500 ; Draw rectangle side
G1 X105.00 Y107.50 E1.1000 ; Infill line start
G1 X105.00 Y110.00 E1.2000 ; Infill line end
G1 X105.40 Y107.50 E1.3000 ; Infill line start
G1 X105.40 Y110.00 E1.4000 ; Infill line end
G1 X105.80 Y107.50 E1.5000 ; Infill line start
G1 X105.80 Y110.00 E1.6000 ; Infill line end
G1 X106.20 Y107.50 E1.7000 ; Infill line start
G1 X106.20 Y110.00 E1.8000 ; Infill line end
G1 X106.60 Y107.50 E1.9000 ; Infill line start
G1 X106.60 Y110.00 E2.0000 ; Infill line end
G1 X107.00 Y107.50 E2.1000 ; Infill line start
G1 X107.00 Y110.00 E2.2000 ; Infill line end
G1 X107.40 Y107.50 E2.3000 ; Infill line start
G1 X107.40 Y110.00 E2.4000 ; Infill line end
G1 X107.80 Y107.50 E2.5000 ; Infill line start
G1 X107.80 Y110.00 E2.6000 ; Infill line end
G1 X108.20 Y107.50 E2.7000 ; Infill line start
G1 X108.20 Y110.00 E2.8000 ; Infill line end
G1 X108.60 Y107.50 E2.9000 ; Infill line start
G1 X108.60 Y110.00 E3.0000 ; Infill line end
G1 X109.00 Y107.50 E3.1000 ; Infill line start
G1 X109.00 Y110.00 E3.2000 ; Infill line end
G1 X109.40 Y107.50 E3.3000 ; Infill line start
G1 X109.40 Y110.00 E3.4000 ; Infill line end
G1 X109.80 Y107.50 E3.5000 ; Infill line start
G1 X109.80 Y110.00 E3.6000 ; Infill line end
G1 X110.20 Y107.50 E3.7000 ; Infill line start
G1 X110.20 Y110.00 E3.8000 ; Infill line end
G1 X110.60 Y107.50 E3.9000 ; Infill line start
G1 X110.60 Y110.00 E4.0000 ; Infill line end
G1 X111.00 Y107.50 E4.1000 ; Infill line start
G1 X111.00 Y110.00 E4.2000 ; Infill line end
G1 X111.40 Y107.50 E4.3000 ; Infill line start
G1 X111.40 Y110.00 E4.4000 ; Infill line end
G1 X111.80 Y107.50 E4.5000 ; Infill line start
G1 X111.80 Y110.00 E4.6000 ; Infill line end
G1 X112.20 Y107.50 E4.7000 ; Infill line start
G1 X112.20 Y110.00 E4.8000 ; Infill line end
G1 X112.60 Y107.50 E4.9000 ; Infill line start
G1 X112.60 Y110.00 E5.0000 ; Infill line end
G1 X113.00 Y107.50 E5.1000 ; Infill line start
G1 X113.00 Y110.00 E5.2000 ; Infill line end
G1 X113.40 Y107.50 E5.3000 ; Infill line start
G1 X113.40 Y110.00 E5.4000 ; Infill line end
G1 X113.80 Y107.50 E5.5000 ; Infill line start
G1 X113.80 Y110.00 E5.6000 ; Infill line end
G1 X114.20 Y107.50 E5.7000 ; Infill line start
G1 X114.20 Y110.00 E5.8000 ; Infill line end
G1 X114.60 Y107.50 E5.9000 ; Infill line start
G1 X114.60 Y110.00 E6.0000 ; Infill line end
; Layer 63
G1 Z12.60 F300 ; Move to layer height
; Flange 1 (bottom)
G92 E0
G1 X105.00 Y90.00 F1500 ; Move to start of rectangle
G1 X115.00 Y90.00 E0.4000 F1500 ; Draw rectangle side
G1 X115.00 Y92.50 E0.5000 F1500 ; Draw rectangle side
G1 X105.00 Y92.50 E0.9000 F1500 ; Draw rectangle side
G1 X105.00 Y90.00 E1.0000 F1500 ; Draw rectangle side
G1 X105.00 Y90.00 E1.1000 ; Infill line start
G1 X105.00 Y92.50 E1.2000 ; Infill line end
G1 X105.40 Y90.00 E1.3000 ; Infill line start
G1 X105.40 Y92.50 E1.4000 ; Infill line end
G1 X105.80 Y90.00 E1.5000 ; Infill line start
G1 X105.80 Y92.50 E1.6000 ; Infill line end
G1 X106.20 Y90.00 E1.7000 ; Infill line start
G1 X106.20 Y92.50 E1.8000 ; Infill line end
G1 X106.60 Y90.00 E1.9000 ; Infill line start
G1 X106.60 Y92.50 E2.0000 ; Infill line end
G1 X107.00 Y90.00 E2.1000 ; Infill line start
G1 X107.00 Y92.50 E2.2000 ; Infill line end
G1 X107.40 Y90.00 E2.3000 ; Infill line start
G1 X107.40 Y92.50 E2.4000 ; Infill line end
G1 X107.80 Y90.00 E2.5000 ; Infill line start
G1 X107.80 Y92.50 E2.6000 ; Infill line end
G1 X108.20 Y90.00 E2.7000 ; Infill line start
G1 X108.20 Y92.50 E2.8000 ; Infill line end
G1 X108.60 Y90.00 E2.9000 ; Infill line start
G1 X108.60 Y92.50 E3.0000 ; Infill line end
G1 X109.00 Y90.00 E3.1000 ; Infill line start
G1 X109.00 Y92.50 E3.2000 ; Infill line end
G1 X109.40 Y90.00 E3.3000 ; Infill line start
G1 X109.40 Y92.50 E3.4000 ; Infill line end
G1 X109.80 Y90.00 E3.5000 ; Infill line start
G1 X109.80 Y92.50 E3.6000 ; Infill line end
G1 X110.20 Y90.00 E3.7000 ; Infill line start
G1 X110.20 Y92.50 E3.8000 ; Infill line end
G1 X110.60 Y90.00 E3.9000 ; Infill line start
G1 X110.60 Y92.50 E4.0000 ; Infill line end
G1 X111.00 Y90.00 E4.1000 ; Infill line start
G1 X111.00 Y92.50 E4.2000 ; Infill line end
G1 X111.40 Y90.00 E4.3000 ; Infill line start
G1 X111.40 Y92.50 E4.4000 ; Infill line end
G1 X111.80 Y90.00 E4.5000 ; Infill line start
G1 X111.80 Y92.50 E4.6000 ; Infill line end
G1 X112.20 Y90.00 E4.7000 ; Infill line start
G1 X112.20 Y92.50 E4.8000 ; Infill line end
G1 X112.60 Y90.00 E4.9000 ; Infill line start
G1 X112.60 Y92.50 E5.0000 ; Infill line end
G1 X113.00 Y90.00 E5.1000 ; Infill line start
G1 X113.00 Y92.50 E5.2000 ; Infill line end
G1 X113.40 Y90.00 E5.3000 ; Infill line start
G1 X113.40 Y92.50 E5.4000 ; Infill line end
G1 X113.80 Y90.00 E5.5000 ; Infill line start
G1 X113.80 Y92.50 E5.6000 ; Infill line end
G1 X114.20 Y90.00 E5.7000 ; Infill line start
G1 X114.20 Y92.50 E5.8000 ; Infill line end
G1 X114.60 Y90.00 E5.9000 ; Infill line start
G1 X114.60 Y92.50 E6.0000 ; Infill line end
; Web (vertical section)
G92 E0
G1 X108.75 Y92.50 F1500 ; Move to start of rectangle
G1 X111.25 Y92.50 E0.1000 F1500 ; Draw rectangle side
G1 X111.25 Y107.50 E0.7000 F1500 ; Draw rectangle side
G1 X108.75 Y107.50 E0.8000 F1500 ; Draw rectangle side
G1 X108.75 Y92.50 E1.4000 F1500 ; Draw rectangle side
G1 X108.75 Y92.50 E2.0000 ; Infill line start
G1 X108.75 Y107.50 E2.6000 ; Infill line end
G1 X109.15 Y92.50 E3.2000 ; Infill line start
G1 X109.15 Y107.50 E3.8000 ; Infill line end
G1 X109.55 Y92.50 E4.4000 ; Infill line start
G1 X109.55 Y107.50 E5.0000 ; Infill line end
G1 X109.95 Y92.50 E5.6000 ; Infill line start
G1 X109.95 Y107.50 E6.2000 ; Infill line end
G1 X110.35 Y92.50 E6.8000 ; Infill line start
G1 X110.35 Y107.50 E7.4000 ; Infill line end
G1 X110.75 Y92.50 E8.0000 ; Infill line start
G1 X110.75 Y107.50 E8.6000 ; Infill line end
; Flange 2 (top)
G92 E0
G1 X105.00 Y107.50 F1500 ; Move to start of rectangle
G1 X115.00 Y107.50 E0.4000 F1500 ; Draw rectangle side
G1 X115.00 Y110.00 E0.5000 F1500 ; Draw rectangle side
G1 X105.00 Y110.00 E0.9000 F1500 ; Draw rectangle side
G1 X105.00 Y107.50 E1.0000 F1500 ; Draw rectangle side
G1 X105.00 Y107.50 E1.1000 ; Infill line start
G1 X105.00 Y110.00 E1.2000 ; Infill line end
G1 X105.40 Y107.50 E1.3000 ; Infill line start
G1 X105.40 Y110.00 E1.4000 ; Infill line end
G1 X105.80 Y107.50 E1.5000 ; Infill line start
G1 X105.80 Y110.00 E1.6000 ; Infill line end
G1 X106.20 Y107.50 E1.7000 ; Infill line start
G1 X106.20 Y110.00 E1.8000 ; Infill line end
G1 X106.60 Y107.50 E1.9000 ; Infill line start
G1 X106.60 Y110.00 E2.0000 ; Infill line end
G1 X107.00 Y107.50 E2.1000 ; Infill line start
G1 X107.00 Y110.00 E2.2000 ; Infill line end
G1 X107.40 Y107.50 E2.3000 ; Infill line start
G1 X107.40 Y110.00 E2.4000 ; Infill line end
G1 X107.80 Y107.50 E2.5000 ; Infill line start
G1 X107.80 Y110.00 E2.6000 ; Infill line end
G1 X108.20 Y107.50 E2.7000 ; Infill line start
G1 X108.20 Y110.00 E2.8000 ; Infill line end
G1 X108.60 Y107.50 E2.9000 ; Infill line start
G1 X108.60 Y110.00 E3.0000 ; Infill line end
G1 X109.00 Y107.50 E3.1000 ; Infill line start
G1 X109.00 Y110.00 E3.2000 ; Infill line end
G1 X109.40 Y107.50 E3.3000 ; Infill line start
G1 X109.40 Y110.00 E3.4000 ; Infill line end
G1 X109.80 Y107.50 E3.5000 ; Infill line start
G1 X109.80 Y110.00 E3.6000 ; Infill line end
G1 X110.20 Y107.50 E3.7000 ; Infill line start
G1 X110.20 Y110.00 E3.8000 ; Infill line end
G1 X110.60 Y107.50 E3.9000 ; Infill line start
G1 X110.60 Y110.00 E4.0000 ; Infill line end
G1 X111.00 Y107.50 E4.1000 ; Infill line start
G1 X111.00 Y110.00 E4.2000 ; Infill line end
G1 X111.40 Y107.50 E4.3000 ; Infill line start
G1 X111.40 Y110.00 E4.4000 ; Infill line end
G1 X111.80 Y107.50 E4.5000 ; Infill line start
G1 X111.80 Y110.00 E4.6000 ; Infill line end
G1 X112.20 Y107.50 E4.7000 ; Infill line start
G1 X112.20 Y110.00 E4.8000 ; Infill line end
G1 X112.60 Y107.50 E4.9000 ; Infill line start
G1 X112.60 Y110.00 E5.0000 ; Infill line end
G1 X113.00 Y107.50 E5.1000 ; Infill line start
G1 X113.00 Y110.00 E5.2000 ; Infill line end
G1 X113.40 Y107.50 E5.3000 ; Infill line start
G1 X113.40 Y110.00 E5.4000 ; Infill line end
G1 X113.80 Y107.50 E5.5000 ; Infill line start
G1 X113.80 Y110.00 E5.6000 ; Infill line end
G1 X114.20 Y107.50 E5.7000 ; Infill line start
G1 X114.20 Y110.00 E5.8000 ; Infill line end
G1 X114.60 Y107.50 E5.9000 ; Infill line start
G1 X114.60 Y110.00 E6.0000 ; Infill line end
; Layer 64
G1 Z12.80 F300 ; Move to layer height
; Flange 1 (bottom)
G92 E0
G1 X105.00 Y90.00 F1500 ; Move to start of rectangle
G1 X115.00 Y90.00 E0.4000 F1500 ; Draw rectangle side
G1 X115.00 Y92.50 E0.5000 F1500 ; Draw rectangle side
G1 X105.00 Y92.50 E0.9000 F1500 ; Draw rectangle side
G1 X105.00 Y90.00 E1.0000 F1500 ; Draw rectangle side
G1 X105.00 Y90.00 E1.1000 ; Infill line start
G1 X105.00 Y92.50 E1.2000 ; Infill line end
G1 X105.40 Y90.00 E1.3000 ; Infill line start
G1 X105.40 Y92.50 E1.4000 ; Infill line end
G1 X105.80 Y90.00 E1.5000 ; Infill line start
G1 X105.80 Y92.50 E1.6000 ; Infill line end
G1 X106.20 Y90.00 E1.7000 ; Infill line start
G1 X106.20 Y92.50 E1.8000 ; Infill line end
G1 X106.60 Y90.00 E1.9000 ; Infill line start
G1 X106.60 Y92.50 E2.0000 ; Infill line end
G1 X107.00 Y90.00 E2.1000 ; Infill line start
G1 X107.00 Y92.50 E2.2000 ; Infill line end
G1 X107.40 Y90.00 E2.3000 ; Infill line start
G1 X107.40 Y92.50 E2.4000 ; Infill line end
G1 X107.80 Y90.00 E2.5000 ; Infill line start
G1 X107.80 Y92.50 E2.6000 ; Infill line end
G1 X108.20 Y90.00 E2.7000 ; Infill line start
G1 X108.20 Y92.50 E2.8000 ; Infill line end
G1 X108.60 Y90.00 E2.9000 ; Infill line start
G1 X108.60 Y92.50 E3.0000 ; Infill line end
G1 X109.00 Y90.00 E3.1000 ; Infill line start
G1 X109.00 Y92.50 E3.2000 ; Infill line end
G1 X109.40 Y90.00 E3.3000 ; Infill line start
G1 X109.40 Y92.50 E3.4000 ; Infill line end
G1 X109.80 Y90.00 E3.5000 ; Infill line start
G1 X109.80 Y92.50 E3.6000 ; Infill line end
G1 X110.20 Y90.00 E3.7000 ; Infill line start
G1 X110.20 Y92.50 E3.8000 ; Infill line end
G1 X110.60 Y90.00 E3.9000 ; Infill line start
G1 X110.60 Y92.50 E4.0000 ; Infill line end
G1 X111.00 Y90.00 E4.1000 ; Infill line start
G1 X111.00 Y92.50 E4.2000 ; Infill line end
G1 X111.40 Y90.00 E4.3000 ; Infill line start
G1 X111.40 Y92.50 E4.4000 ; Infill line end
G1 X111.80 Y90.00 E4.5000 ; Infill line start
G1 X111.80 Y92.50 E4.6000 ; Infill line end
G1 X112.20 Y90.00 E4.7000 ; Infill line start
G1 X112.20 Y92.50 E4.8000 ; Infill line end
G1 X112.60 Y90.00 E4.9000 ; Infill line start
G1 X112.60 Y92.50 E5.0000 ; Infill line end
G1 X113.00 Y90.00 E5.1000 ; Infill line start
G1 X113.00 Y92.50 E5.2000 ; Infill line end
G1 X113.40 Y90.00 E5.3000 ; Infill line start
G1 X113.40 Y92.50 E5.4000 ; Infill line end
G1 X113.80 Y90.00 E5.5000 ; Infill line start
G1 X113.80 Y92.50 E5.6000 ; Infill line end
G1 X114.20 Y90.00 E5.7000 ; Infill line start
G1 X114.20 Y92.50 E5.8000 ; Infill line end
G1 X114.60 Y90.00 E5.9000 ; Infill line start
G1 X114.60 Y92.50 E6.0000 ; Infill line end
; Web (vertical section)
G92 E0
G1 X108.75 Y92.50 F1500 ; Move to start of rectangle
G1 X111.25 Y92.50 E0.1000 F1500 ; Draw rectangle side
G1 X111.25 Y107.50 E0.7000 F1500 ; Draw rectangle side
G1 X108.75 Y107.50 E0.8000 F1500 ; Draw rectangle side
G1 X108.75 Y92.50 E1.4000 F1500 ; Draw rectangle side
G1 X108.75 Y92.50 E2.0000 ; Infill line start
G1 X108.75 Y107.50 E2.6000 ; Infill line end
G1 X109.15 Y92.50 E3.2000 ; Infill line start
G1 X109.15 Y107.50 E3.8000 ; Infill line end
G1 X109.55 Y92.50 E4.4000 ; Infill line start
G1 X109.55 Y107.50 E5.0000 ; Infill line end
G1 X109.95 Y92.50 E5.6000 ; Infill line start
G1 X109.95 Y107.50 E6.2000 ; Infill line end
G1 X110.35 Y92.50 E6.8000 ; Infill line start
G1 X110.35 Y107.50 E7.4000 ; Infill line end
G1 X110.75 Y92.50 E8.0000 ; Infill line start
G1 X110.75 Y107.50 E8.6000 ; Infill line end
; Flange 2 (top)
G92 E0
G1 X105.00 Y107.50 F1500 ; Move to start of rectangle
G1 X115.00 Y107.50 E0.4000 F1500 ; Draw rectangle side
G1 X115.00 Y110.00 E0.5000 F1500 ; Draw rectangle side
G1 X105.00 Y110.00 E0.9000 F1500 ; Draw rectangle side
G1 X105.00 Y107.50 E1.0000 F1500 ; Draw rectangle side
G1 X105.00 Y107.50 E1.1000 ; Infill line start
G1 X105.00 Y110.00 E1.2000 ; Infill line end
G1 X105.40 Y107.50 E1.3000 ; Infill line start
G1 X105.40 Y110.00 E1.4000 ; Infill line end
G1 X105.80 Y107.50 E1.5000 ; Infill line start
G1 X105.80 Y110.00 E1.6000 ; Infill line end
G1 X106.20 Y107.50 E1.7000 ; Infill line start
G1 X106.20 Y110.00 E1.8000 ; Infill line end
G1 X106.60 Y107.50 E1.9000 ; Infill line start
G1 X106.60 Y110.00 E2.0000 ; Infill line end
G1 X107.00 Y107.50 E2.1000 ; Infill line start
G1 X107.00 Y110.00 E2.2000 ; Infill line end
G1 X107.40 Y107.50 E2.3000 ; Infill line start
G1 X107.40 Y110.00 E2.4000 ; Infill line end
G1 X107.80 Y107.50 E2.5000 ; Infill line start
G1 X107.80 Y110.00 E2.6000 ; Infill line end
G1 X108.20 Y107.50 E2.7000 ; Infill line start
G1 X108.20 Y110.00 E2.8000 ; Infill line end
G1 X108.60 Y107.50 E2.9000 ; Infill line start
G1 X108.60 Y110.00 E3.0000 ; Infill line end
G1 X109.00 Y107.50 E3.1000 ; Infill line start
G1 X109.00 Y110.00 E3.2000 ; Infill line end
G1 X109.40 Y107.50 E3.3000 ; Infill line start
G1 X109.40 Y110.00 E3.4000 ; Infill line end
G1 X109.80 Y107.50 E3.5000 ; Infill line start
G1 X109.80 Y110.00 E3.6000 ; Infill line end
G1 X110.20 Y107.50 E3.7000 ; Infill line start
G1 X110.20 Y110.00 E3.8000 ; Infill line end
G1 X110.60 Y107.50 E3.9000 ; Infill line start
G1 X110.60 Y110.00 E4.0000 ; Infill line end
G1 X111.00 Y107.50 E4.1000 ; Infill line start
G1 X111.00 Y110.00 E4.2000 ; Infill line end
G1 X111.40 Y107.50 E4.3000 ; Infill line start
G1 X111.40 Y110.00 E4.4000 ; Infill line end
G1 X111.80 Y107.50 E4.5000 ; Infill line start
G1 X111.80 Y110.00 E4.6000 ; Infill line end
G1 X112.20 Y107.50 E4.7000 ; Infill line start
G1 X112.20 Y110.00 E4.8000 ; Infill line end
G1 X112.60 Y107.50 E4.9000 ; Infill line start
G1 X112.60 Y110.00 E5.0000 ; Infill line end
G1 X113.00 Y107.50 E5.1000 ; Infill line start
G1 X113.00 Y110.00 E5.2000 ; Infill line end
G1 X113.40 Y107.50 E5.3000 ; Infill line start
G1 X113.40 Y110.00 E5.4000 ; Infill line end
G1 X113.80 Y107.50 E5.5000 ; Infill line start
G1 X113.80 Y110.00 E5.6000 ; Infill line end
G1 X114.20 Y107.50 E5.7000 ; Infill line start
G1 X114.20 Y110.00 E5.8000 ; Infill line end
G1 X114.60 Y107.50 E5.9000 ; Infill line start
G1 X114.60 Y110.00 E6.0000 ; Infill line end
; Layer 65
G1 Z13.00 F300 ; Move to layer height
; Flange 1 (bottom)
G92 E0
G1 X105.00 Y90.00 F1500 ; Move to start of rectangle
G1 X115.00 Y90.00 E0.4000 F1500 ; Draw rectangle side
G1 X115.00 Y92.50 E0.5000 F1500 ; Draw rectangle side
G1 X105.00 Y92.50 E0.9000 F1500 ; Draw rectangle side
G1 X105.00 Y90.00 E1.0000 F1500 ; Draw rectangle side
G1 X105.00 Y90.00 E1.1000 ; Infill line start
G1 X105.00 Y92.50 E1.2000 ; Infill line end
G1 X105.40 Y90.00 E1.3000 ; Infill line start
G1 X105.40 Y92.50 E1.4000 ; Infill line end
G1 X105.80 Y90.00 E1.5000 ; Infill line start
G1 X105.80 Y92.50 E1.6000 ; Infill line end
G1 X106.20 Y90.00 E1.7000 ; Infill line start
G1 X106.20 Y92.50 E1.8000 ; Infill line end
G1 X106.60 Y90.00 E1.9000 ; Infill line start
G1 X106.60 Y92.50 E2.0000 ; Infill line end
G1 X107.00 Y90.00 E2.1000 ; Infill line start
G1 X107.00 Y92.50 E2.2000 ; Infill line end
G1 X107.40 Y90.00 E2.3000 ; Infill line start
G1 X107.40 Y92.50 E2.4000 ; Infill line end
G1 X107.80 Y90.00 E2.5000 ; Infill line start
G1 X107.80 Y92.50 E2.6000 ; Infill line end
G1 X108.20 Y90.00 E2.7000 ; Infill line start
G1 X108.20 Y92.50 E2.8000 ; Infill line end
G1 X108.60 Y90.00 E2.9000 ; Infill line start
G1 X108.60 Y92.50 E3.0000 ; Infill line end
G1 X109.00 Y90.00 E3.1000 ; Infill line start
G1 X109.00 Y92.50 E3.2000 ; Infill line end
G1 X109.40 Y90.00 E3.3000 ; Infill line start
G1 X109.40 Y92.50 E3.4000 ; Infill line end
G1 X109.80 Y90.00 E3.5000 ; Infill line start
G1 X109.80 Y92.50 E3.6000 ; Infill line end
G1 X110.20 Y90.00 E3.7000 ; Infill line start
G1 X110.20 Y92.50 E3.8000 ; Infill line end
G1 X110.60 Y90.00 E3.9000 ; Infill line start
G1 X110.60 Y92.50 E4.0000 ; Infill line end
G1 X111.00 Y90.00 E4.1000 ; Infill line start
G1 X111.00 Y92.50 E4.2000 ; Infill line end
G1 X111.40 Y90.00 E4.3000 ; Infill line start
G1 X111.40 Y92.50 E4.4000 ; Infill line end
G1 X111.80 Y90.00 E4.5000 ; Infill line start
G1 X111.80 Y92.50 E4.6000 ; Infill line end
G1 X112.20 Y90.00 E4.7000 ; Infill line start
G1 X112.20 Y92.50 E4.8000 ; Infill line end
G1 X112.60 Y90.00 E4.9000 ; Infill line start
G1 X112.60 Y92.50 E5.0000 ; Infill line end
G1 X113.00 Y90.00 E5.1000 ; Infill line start
G1 X113.00 Y92.50 E5.2000 ; Infill line end
G1 X113.40 Y90.00 E5.3000 ; Infill line start
G1 X113.40 Y92.50 E5.4000 ; Infill line end
G1 X113.80 Y90.00 E5.5000 ; Infill line start
G1 X113.80 Y92.50 E5.6000 ; Infill line end
G1 X114.20 Y90.00 E5.7000 ; Infill line start
G1 X114.20 Y92.50 E5.8000 ; Infill line end
G1 X114.60 Y90.00 E5.9000 ; Infill line start
G1 X114.60 Y92.50 E6.0000 ; Infill line end
; Web (vertical section)
G92 E0
G1 X108.75 Y92.50 F1500 ; Move to start of rectangle
G1 X111.25 Y92.50 E0.1000 F1500 ; Draw rectangle side
G1 X111.25 Y107.50 E0.7000 F1500 ; Draw rectangle side
G1 X108.75 Y107.50 E0.8000 F1500 ; Draw rectangle side
G1 X108.75 Y92.50 E1.4000 F1500 ; Draw rectangle side
G1 X108.75 Y92.50 E2.0000 ; Infill line start
G1 X108.75 Y107.50 E2.6000 ; Infill line end
G1 X109.15 Y92.50 E3.2000 ; Infill line start
G1 X109.15 Y107.50 E3.8000 ; Infill line end
G1 X109.55 Y92.50 E4.4000 ; Infill line start
G1 X109.55 Y107.50 E5.0000 ; Infill line end
G1 X109.95 Y92.50 E5.6000 ; Infill line start
G1 X109.95 Y107.50 E6.2000 ; Infill line end
G1 X110.35 Y92.50 E6.8000 ; Infill line start
G1 X110.35 Y107.50 E7.4000 ; Infill line end
G1 X110.75 Y92.50 E8.0000 ; Infill line start
G1 X110.75 Y107.50 E8.6000 ; Infill line end
; Flange 2 (top)
G92 E0
G1 X105.00 Y107.50 F1500 ; Move to start of rectangle
G1 X115.00 Y107.50 E0.4000 F1500 ; Draw rectangle side
G1 X115.00 Y110.00 E0.5000 F1500 ; Draw rectangle side
G1 X105.00 Y110.00 E0.9000 F1500 ; Draw rectangle side
G1 X105.00 Y107.50 E1.0000 F1500 ; Draw rectangle side
G1 X105.00 Y107.50 E1.1000 ; Infill line start
G1 X105.00 Y110.00 E1.2000 ; Infill line end
G1 X105.40 Y107.50 E1.3000 ; Infill line start
G1 X105.40 Y110.00 E1.4000 ; Infill line end
G1 X105.80 Y107.50 E1.5000 ; Infill line start
G1 X105.80 Y110.00 E1.6000 ; Infill line end
G1 X106.20 Y107.50 E1.7000 ; Infill line start
G1 X106.20 Y110.00 E1.8000 ; Infill line end
G1 X106.60 Y107.50 E1.9000 ; Infill line start
G1 X106.60 Y110.00 E2.0000 ; Infill line end
G1 X107.00 Y107.50 E2.1000 ; Infill line start
G1 X107.00 Y110.00 E2.2000 ; Infill line end
G1 X107.40 Y107.50 E2.3000 ; Infill line start
G1 X107.40 Y110.00 E2.4000 ; Infill line end
G1 X107.80 Y107.50 E2.5000 ; Infill line start
G1 X107.80 Y110.00 E2.6000 ; Infill line end
G1 X108.20 Y107.50 E2.7000 ; Infill line start
G1 X108.20 Y110.00 E2.8000 ; Infill line end
G1 X108.60 Y107.50 E2.9000 ; Infill line start
G1 X108.60 Y110.00 E3.0000 ; Infill line end
G1 X109.00 Y107.50 E3.1000 ; Infill line start
G1 X109.00 Y110.00 E3.2000 ; Infill line end
G1 X109.40 Y107.50 E3.3000 ; Infill line start
G1 X109.40 Y110.00 E3.4000 ; Infill line end
G1 X109.80 Y107.50 E3.5000 ; Infill line start
G1 X109.80 Y110.00 E3.6000 ; Infill line end
G1 X110.20 Y107.50 E3.7000 ; Infill line start
G1 X110.20 Y110.00 E3.8000 ; Infill line end
G1 X110.60 Y107.50 E3.9000 ; Infill line start
G1 X110.60 Y110.00 E4.0000 ; Infill line end
G1 X111.00 Y107.50 E4.1000 ; Infill line start
G1 X111.00 Y110.00 E4.2000 ; Infill line end
G1 X111.40 Y107.50 E4.3000 ; Infill line start
G1 X111.40 Y110.00 E4.4000 ; Infill line end
G1 X111.80 Y107.50 E4.5000 ; Infill line start
G1 X111.80 Y110.00 E4.6000 ; Infill line end
G1 X112.20 Y107.50 E4.7000 ; Infill line start
G1 X112.20 Y110.00 E4.8000 ; Infill line end
G1 X112.60 Y107.50 E4.9000 ; Infill line start
G1 X112.60 Y110.00 E5.0000 ; Infill line end
G1 X113.00 Y107.50 E5.1000 ; Infill line start
G1 X113.00 Y110.00 E5.2000 ; Infill line end
G1 X113.40 Y107.50 E5.3000 ; Infill line start
G1 X113.40 Y110.00 E5.4000 ; Infill line end
G1 X113.80 Y107.50 E5.5000 ; Infill line start
G1 X113.80 Y110.00 E5.6000 ; Infill line end
G1 X114.20 Y107.50 E5.7000 ; Infill line start
G1 X114.20 Y110.00 E5.8000 ; Infill line end
G1 X114.60 Y107.50 E5.9000 ; Infill line start
G1 X114.60 Y110.00 E6.0000 ; Infill line end
; Layer 66
G1 Z13.20 F300 ; Move to layer height
; Flange 1 (bottom)
G92 E0
G1 X105.00 Y90.00 F1500 ; Move to start of rectangle
G1 X115.00 Y90.00 E0.4000 F1500 ; Draw rectangle side
G1 X115.00 Y92.50 E0.5000 F1500 ; Draw rectangle side
G1 X105.00 Y92.50 E0.9000 F1500 ; Draw rectangle side
G1 X105.00 Y90.00 E1.0000 F1500 ; Draw rectangle side
G1 X105.00 Y90.00 E1.1000 ; Infill line start
G1 X105.00 Y92.50 E1.2000 ; Infill line end
G1 X105.40 Y90.00 E1.3000 ; Infill line start
G1 X105.40 Y92.50 E1.4000 ; Infill line end
G1 X105.80 Y90.00 E1.5000 ; Infill line start
G1 X105.80 Y92.50 E1.6000 ; Infill line end
G1 X106.20 Y90.00 E1.7000 ; Infill line start
G1 X106.20 Y92.50 E1.8000 ; Infill line end
G1 X106.60 Y90.00 E1.9000 ; Infill line start
G1 X106.60 Y92.50 E2.0000 ; Infill line end
G1 X107.00 Y90.00 E2.1000 ; Infill line start
G1 X107.00 Y92.50 E2.2000 ; Infill line end
G1 X107.40 Y90.00 E2.3000 ; Infill line start
G1 X107.40 Y92.50 E2.4000 ; Infill line end
G1 X107.80 Y90.00 E2.5000 ; Infill line start
G1 X107.80 Y92.50 E2.6000 ; Infill line end
G1 X108.20 Y90.00 E2.7000 ; Infill line start
G1 X108.20 Y92.50 E2.8000 ; Infill line end
G1 X108.60 Y90.00 E2.9000 ; Infill line start
G1 X108.60 Y92.50 E3.0000 ; Infill line end
G1 X109.00 Y90.00 E3.1000 ; Infill line start
G1 X109.00 Y92.50 E3.2000 ; Infill line end
G1 X109.40 Y90.00 E3.3000 ; Infill line start
G1 X109.40 Y92.50 E3.4000 ; Infill line end
G1 X109.80 Y90.00 E3.5000 ; Infill line start
G1 X109.80 Y92.50 E3.6000 ; Infill line end
G1 X110.20 Y90.00 E3.7000 ; Infill line start
G1 X110.20 Y92.50 E3.8000 ; Infill line end
G1 X110.60 Y90.00 E3.9000 ; Infill line start
G1 X110.60 Y92.50 E4.0000 ; Infill line end
G1 X111.00 Y90.00 E4.1000 ; Infill line start
G1 X111.00 Y92.50 E4.2000 ; Infill line end
G1 X111.40 Y90.00 E4.3000 ; Infill line start
G1 X111.40 Y92.50 E4.4000 ; Infill line end
G1 X111.80 Y90.00 E4.5000 ; Infill line start
G1 X111.80 Y92.50 E4.6000 ; Infill line end
G1 X112.20 Y90.00 E4.7000 ; Infill line start
G1 X112.20 Y92.50 E4.8000 ; Infill line end
G1 X112.60 Y90.00 E4.9000 ; Infill line start
G1 X112.60 Y92.50 E5.0000 ; Infill line end
G1 X113.00 Y90.00 E5.1000 ; Infill line start
G1 X113.00 Y92.50 E5.2000 ; Infill line end
G1 X113.40 Y90.00 E5.3000 ; Infill line start
G1 X113.40 Y92.50 E5.4000 ; Infill line end
G1 X113.80 Y90.00 E5.5000 ; Infill line start
G1 X113.80 Y92.50 E5.6000 ; Infill line end
G1 X114.20 Y90.00 E5.7000 ; Infill line start
G1 X114.20 Y92.50 E5.8000 ; Infill line end
G1 X114.60 Y90.00 E5.9000 ; Infill line start
G1 X114.60 Y92.50 E6.0000 ; Infill line end
; Web (vertical section)
G92 E0
G1 X108.75 Y92.50 F1500 ; Move to start of rectangle
G1 X111.25 Y92.50 E0.1000 F1500 ; Draw rectangle side
G1 X111.25 Y107.50 E0.7000 F1500 ; Draw rectangle side
G1 X108.75 Y107.50 E0.8000 F1500 ; Draw rectangle side
G1 X108.75 Y92.50 E1.4000 F1500 ; Draw rectangle side
G1 X108.75 Y92.50 E2.0000 ; Infill line start
G1 X108.75 Y107.50 E2.6000 ; Infill line end
G1 X109.15 Y92.50 E3.2000 ; Infill line start
G1 X109.15 Y107.50 E3.8000 ; Infill line end
G1 X109.55 Y92.50 E4.4000 ; Infill line start
G1 X109.55 Y107.50 E5.0000 ; Infill line end
G1 X109.95 Y92.50 E5.6000 ; Infill line start
G1 X109.95 Y107.50 E6.2000 ; Infill line end
G1 X110.35 Y92.50 E6.8000 ; Infill line start
G1 X110.35 Y107.50 E7.4000 ; Infill line end
G1 X110.75 Y92.50 E8.0000 ; Infill line start
G1 X110.75 Y107.50 E8.6000 ; Infill line end
; Flange 2 (top)
G92 E0
G1 X105.00 Y107.50 F1500 ; Move to start of rectangle
G1 X115.00 Y107.50 E0.4000 F1500 ; Draw rectangle side
G1 X115.00 Y110.00 E0.5000 F1500 ; Draw rectangle side
G1 X105.00 Y110.00 E0.9000 F1500 ; Draw rectangle side
G1 X105.00 Y107.50 E1.0000 F1500 ; Draw rectangle side
G1 X105.00 Y107.50 E1.1000 ; Infill line start
G1 X105.00 Y110.00 E1.2000 ; Infill line end
G1 X105.40 Y107.50 E1.3000 ; Infill line start
G1 X105.40 Y110.00 E1.4000 ; Infill line end
G1 X105.80 Y107.50 E1.5000 ; Infill line start
G1 X105.80 Y110.00 E1.6000 ; Infill line end
G1 X106.20 Y107.50 E1.7000 ; Infill line start
G1 X106.20 Y110.00 E1.8000 ; Infill line end
G1 X106.60 Y107.50 E1.9000 ; Infill line start
G1 X106.60 Y110.00 E2.0000 ; Infill line end
G1 X107.00 Y107.50 E2.1000 ; Infill line start
G1 X107.00 Y110.00 E2.2000 ; Infill line end
G1 X107.40 Y107.50 E2.3000 ; Infill line start
G1 X107.40 Y110.00 E2.4000 ; Infill line end
G1 X107.80 Y107.50 E2.5000 ; Infill line start
G1 X107.80 Y110.00 E2.6000 ; Infill line end
G1 X108.20 Y107.50 E2.7000 ; Infill line start
G1 X108.20 Y110.00 E2.8000 ; Infill line end
G1 X108.60 Y107.50 E2.9000 ; Infill line start
G1 X108.60 Y110.00 E3.0000 ; Infill line end
G1 X109.00 Y107.50 E3.1000 ; Infill line start
G1 X109.00 Y110.00 E3.2000 ; Infill line end
G1 X109.40 Y107.50 E3.3000 ; Infill line start
G1 X109.40 Y110.00 E3.4000 ; Infill line end
G1 X109.80 Y107.50 E3.5000 ; Infill line start
G1 X109.80 Y110.00 E3.6000 ; Infill line end
G1 X110.20 Y107.50 E3.7000 ; Infill line start
G1 X110.20 Y110.00 E3.8000 ; Infill line end
G1 X110.60 Y107.50 E3.9000 ; Infill line start
G1 X110.60 Y110.00 E4.0000 ; Infill line end
G1 X111.00 Y107.50 E4.1000 ; Infill line start
G1 X111.00 Y110.00 E4.2000 ; Infill line end
G1 X111.40 Y107.50 E4.3000 ; Infill line start
G1 X111.40 Y110.00 E4.4000 ; Infill line end
G1 X111.80 Y107.50 E4.5000 ; Infill line start
G1 X111.80 Y110.00 E4.6000 ; Infill line end
G1 X112.20 Y107.50 E4.7000 ; Infill line start
G1 X112.20 Y110.00 E4.8000 ; Infill line end
G1 X112.60 Y107.50 E4.9000 ; Infill line start
G1 X112.60 Y110.00 E5.0000 ; Infill line end
G1 X113.00 Y107.50 E5.1000 ; Infill line start
G1 X113.00 Y110.00 E5.2000 ; Infill line end
G1 X113.40 Y107.50 E5.3000 ; Infill line start
G1 X113.40 Y110.00 E5.4000 ; Infill line end
G1 X113.80 Y107.50 E5.5000 ; Infill line start
G1 X113.80 Y110.00 E5.6000 ; Infill line end
G1 X114.20 Y107.50 E5.7000 ; Infill line start
G1 X114.20 Y110.00 E5.8000 ; Infill line end
G1 X114.60 Y107.50 E5.9000 ; Infill line start
G1 X114.60 Y110.00 E6.0000 ; Infill line end
; Layer 67
G1 Z13.40 F300 ; Move to layer height
; Flange 1 (bottom)
G92 E0
G1 X105.00 Y90.00 F1500 ; Move to start of rectangle
G1 X115.00 Y90.00 E0.4000 F1500 ; Draw rectangle side
G1 X115.00 Y92.50 E0.5000 F1500 ; Draw rectangle side
G1 X105.00 Y92.50 E0.9000 F1500 ; Draw rectangle side
G1 X105.00 Y90.00 E1.0000 F1500 ; Draw rectangle side
G1 X105.00 Y90.00 E1.1000 ; Infill line start
G1 X105.00 Y92.50 E1.2000 ; Infill line end
G1 X105.40 Y90.00 E1.3000 ; Infill line start
G1 X105.40 Y92.50 E1.4000 ; Infill line end
G1 X105.80 Y90.00 E1.5000 ; Infill line start
G1 X105.80 Y92.50 E1.6000 ; Infill line end
G1 X106.20 Y90.00 E1.7000 ; Infill line start
G1 X106.20 Y92.50 E1.8000 ; Infill line end
G1 X106.60 Y90.00 E1.9000 ; Infill line start
G1 X106.60 Y92.50 E2.0000 ; Infill line end
G1 X107.00 Y90.00 E2.1000 ; Infill line start
G1 X107.00 Y92.50 E2.2000 ; Infill line end
[truncated: 204,664 more chars]
