# Supplementary material for: Hybrid reasoning for perception, explanation, and autonomous action in manufacturing
Source: Nat Commun. 2026 May 18;17:6589. doi: 10.1038/s41467-026-72378-9 (PMC13381764; doi:10.1038/s41467-026-72378-9)
Supplement: Supplementary file 3 — Supplementary Files [file 41467_2026_72378_MOESM3_ESM.zip › supplementary-files/geometries/house_2cm_base_3cm_height.gcode]

G21 ; Set units to millimeters
G90 ; Use absolute positioning
M104 S200 ; Set extruder temperature to 200C
M140 S60 ; Set bed temperature to 60C
G28 ; Home all axes
M109 S200 ; Wait for extruder to reach 200C
M190 S60 ; Wait for bed to reach 60C
G92 E0 ; Reset extruder
G1 Z0.2 F300 ; Move to first layer height
G1 X110 Y100 F1500 ; Move to start position (center of print bed)
G1 F9000
; Layer 1
G1 Z0.20 F300 ; Move to layer height
G1 X110.00 Y100.00 F1500 ; Move to start
G1 X130.00 Y100.00 E0.8000 F1500 ; Draw square side
G1 X130.00 Y120.00 E1.6000 F1500 ; Draw square side
G1 X110.00 Y120.00 E2.4000 F1500 ; Draw square side
G1 X110.00 Y100.00 E3.2000 F1500 ; Draw square side
G1 X110.00 Y100.00 E4.0000 ; Infill line start
G1 X110.00 Y120.00 E4.8000 ; Infill line end
G1 X110.40 Y100.00 E5.6000 ; Infill line start
G1 X110.40 Y120.00 E6.4000 ; Infill line end
G1 X110.80 Y100.00 E7.2000 ; Infill line start
G1 X110.80 Y120.00 E8.0000 ; Infill line end
G1 X111.20 Y100.00 E8.8000 ; Infill line start
G1 X111.20 Y120.00 E9.6000 ; Infill line end
G1 X111.60 Y100.00 E10.4000 ; Infill line start
G1 X111.60 Y120.00 E11.2000 ; Infill line end
G1 X112.00 Y100.00 E12.0000 ; Infill line start
G1 X112.00 Y120.00 E12.8000 ; Infill line end
G1 X112.40 Y100.00 E13.6000 ; Infill line start
G1 X112.40 Y120.00 E14.4000 ; Infill line end
G1 X112.80 Y100.00 E15.2000 ; Infill line start
G1 X112.80 Y120.00 E16.0000 ; Infill line end
G1 X113.20 Y100.00 E16.8000 ; Infill line start
G1 X113.20 Y120.00 E17.6000 ; Infill line end
G1 X113.60 Y100.00 E18.4000 ; Infill line start
G1 X113.60 Y120.00 E19.2000 ; Infill line end
G1 X114.00 Y100.00 E20.0000 ; Infill line start
G1 X114.00 Y120.00 E20.8000 ; Infill line end
G1 X114.40 Y100.00 E21.6000 ; Infill line start
G1 X114.40 Y120.00 E22.4000 ; Infill line end
G1 X114.80 Y100.00 E23.2000 ; Infill line start
G1 X114.80 Y120.00 E24.0000 ; Infill line end
G1 X115.20 Y100.00 E24.8000 ; Infill line start
G1 X115.20 Y120.00 E25.6000 ; Infill line end
G1 X115.60 Y100.00 E26.4000 ; Infill line start
G1 X115.60 Y120.00 E27.2000 ; Infill line end
G1 X116.00 Y100.00 E28.0000 ; Infill line start
G1 X116.00 Y120.00 E28.8000 ; Infill line end
G1 X116.40 Y100.00 E29.6000 ; Infill line start
G1 X116.40 Y120.00 E30.4000 ; Infill line end
G1 X116.80 Y100.00 E31.2000 ; Infill line start
G1 X116.80 Y120.00 E32.0000 ; Infill line end
G1 X117.20 Y100.00 E32.8000 ; Infill line start
G1 X117.20 Y120.00 E33.6000 ; Infill line end
G1 X117.60 Y100.00 E34.4000 ; Infill line start
G1 X117.60 Y120.00 E35.2000 ; Infill line end
G1 X118.00 Y100.00 E36.0000 ; Infill line start
G1 X118.00 Y120.00 E36.8000 ; Infill line end
G1 X118.40 Y100.00 E37.6000 ; Infill line start
G1 X118.40 Y120.00 E38.4000 ; Infill line end
G1 X118.80 Y100.00 E39.2000 ; Infill line start
G1 X118.80 Y120.00 E40.0000 ; Infill line end
G1 X119.20 Y100.00 E40.8000 ; Infill line start
G1 X119.20 Y120.00 E41.6000 ; Infill line end
G1 X119.60 Y100.00 E42.4000 ; Infill line start
G1 X119.60 Y120.00 E43.2000 ; Infill line end
G1 X120.00 Y100.00 E44.0000 ; Infill line start
G1 X120.00 Y120.00 E44.8000 ; Infill line end
G1 X120.40 Y100.00 E45.6000 ; Infill line start
G1 X120.40 Y120.00 E46.4000 ; Infill line end
G1 X120.80 Y100.00 E47.2000 ; Infill line start
G1 X120.80 Y120.00 E48.0000 ; Infill line end
G1 X121.20 Y100.00 E48.8000 ; Infill line start
G1 X121.20 Y120.00 E49.6000 ; Infill line end
G1 X121.60 Y100.00 E50.4000 ; Infill line start
G1 X121.60 Y120.00 E51.2000 ; Infill line end
G1 X122.00 Y100.00 E52.0000 ; Infill line start
G1 X122.00 Y120.00 E52.8000 ; Infill line end
G1 X122.40 Y100.00 E53.6000 ; Infill line start
G1 X122.40 Y120.00 E54.4000 ; Infill line end
G1 X122.80 Y100.00 E55.2000 ; Infill line start
G1 X122.80 Y120.00 E56.0000 ; Infill line end
G1 X123.20 Y100.00 E56.8000 ; Infill line start
G1 X123.20 Y120.00 E57.6000 ; Infill line end
G1 X123.60 Y100.00 E58.4000 ; Infill line start
G1 X123.60 Y120.00 E59.2000 ; Infill line end
G1 X124.00 Y100.00 E60.0000 ; Infill line start
G1 X124.00 Y120.00 E60.8000 ; Infill line end
G1 X124.40 Y100.00 E61.6000 ; Infill line start
G1 X124.40 Y120.00 E62.4000 ; Infill line end
G1 X124.80 Y100.00 E63.2000 ; Infill line start
G1 X124.80 Y120.00 E64.0000 ; Infill line end
G1 X125.20 Y100.00 E64.8000 ; Infill line start
G1 X125.20 Y120.00 E65.6000 ; Infill line end
G1 X125.60 Y100.00 E66.4000 ; Infill line start
G1 X125.60 Y120.00 E67.2000 ; Infill line end
G1 X126.00 Y100.00 E68.0000 ; Infill line start
G1 X126.00 Y120.00 E68.8000 ; Infill line end
G1 X126.40 Y100.00 E69.6000 ; Infill line start
G1 X126.40 Y120.00 E70.4000 ; Infill line end
G1 X126.80 Y100.00 E71.2000 ; Infill line start
G1 X126.80 Y120.00 E72.0000 ; Infill line end
G1 X127.20 Y100.00 E72.8000 ; Infill line start
G1 X127.20 Y120.00 E73.6000 ; Infill line end
G1 X127.60 Y100.00 E74.4000 ; Infill line start
G1 X127.60 Y120.00 E75.2000 ; Infill line end
G1 X128.00 Y100.00 E76.0000 ; Infill line start
G1 X128.00 Y120.00 E76.8000 ; Infill line end
G1 X128.40 Y100.00 E77.6000 ; Infill line start
G1 X128.40 Y120.00 E78.4000 ; Infill line end
G1 X128.80 Y100.00 E79.2000 ; Infill line start
G1 X128.80 Y120.00 E80.0000 ; Infill line end
G1 X129.20 Y100.00 E80.8000 ; Infill line start
G1 X129.20 Y120.00 E81.6000 ; Infill line end
G1 X129.60 Y100.00 E82.4000 ; Infill line start
G1 X129.60 Y120.00 E83.2000 ; Infill line end
; Layer 2
G1 Z0.40 F300 ; Move to layer height
G1 X110.00 Y100.00 F1500 ; Move to start
G1 X130.00 Y100.00 E84.0000 F1500 ; Draw square side
G1 X130.00 Y120.00 E84.8000 F1500 ; Draw square side
G1 X110.00 Y120.00 E85.6000 F1500 ; Draw square side
G1 X110.00 Y100.00 E86.4000 F1500 ; Draw square side
G1 X110.00 Y100.00 E87.2000 ; Infill line start
G1 X110.00 Y120.00 E88.0000 ; Infill line end
G1 X110.40 Y100.00 E88.8000 ; Infill line start
G1 X110.40 Y120.00 E89.6000 ; Infill line end
G1 X110.80 Y100.00 E90.4000 ; Infill line start
G1 X110.80 Y120.00 E91.2000 ; Infill line end
G1 X111.20 Y100.00 E92.0000 ; Infill line start
G1 X111.20 Y120.00 E92.8000 ; Infill line end
G1 X111.60 Y100.00 E93.6000 ; Infill line start
G1 X111.60 Y120.00 E94.4000 ; Infill line end
G1 X112.00 Y100.00 E95.2000 ; Infill line start
G1 X112.00 Y120.00 E96.0000 ; Infill line end
G1 X112.40 Y100.00 E96.8000 ; Infill line start
G1 X112.40 Y120.00 E97.6000 ; Infill line end
G1 X112.80 Y100.00 E98.4000 ; Infill line start
G1 X112.80 Y120.00 E99.2000 ; Infill line end
G1 X113.20 Y100.00 E100.0000 ; Infill line start
G1 X113.20 Y120.00 E100.8000 ; Infill line end
G1 X113.60 Y100.00 E101.6000 ; Infill line start
G1 X113.60 Y120.00 E102.4000 ; Infill line end
G1 X114.00 Y100.00 E103.2000 ; Infill line start
G1 X114.00 Y120.00 E104.0000 ; Infill line end
G1 X114.40 Y100.00 E104.8000 ; Infill line start
G1 X114.40 Y120.00 E105.6000 ; Infill line end
G1 X114.80 Y100.00 E106.4000 ; Infill line start
G1 X114.80 Y120.00 E107.2000 ; Infill line end
G1 X115.20 Y100.00 E108.0000 ; Infill line start
G1 X115.20 Y120.00 E108.8000 ; Infill line end
G1 X115.60 Y100.00 E109.6000 ; Infill line start
G1 X115.60 Y120.00 E110.4000 ; Infill line end
G1 X116.00 Y100.00 E111.2000 ; Infill line start
G1 X116.00 Y120.00 E112.0000 ; Infill line end
G1 X116.40 Y100.00 E112.8000 ; Infill line start
G1 X116.40 Y120.00 E113.6000 ; Infill line end
G1 X116.80 Y100.00 E114.4000 ; Infill line start
G1 X116.80 Y120.00 E115.2000 ; Infill line end
G1 X117.20 Y100.00 E116.0000 ; Infill line start
G1 X117.20 Y120.00 E116.8000 ; Infill line end
G1 X117.60 Y100.00 E117.6000 ; Infill line start
G1 X117.60 Y120.00 E118.4000 ; Infill line end
G1 X118.00 Y100.00 E119.2000 ; Infill line start
G1 X118.00 Y120.00 E120.0000 ; Infill line end
G1 X118.40 Y100.00 E120.8000 ; Infill line start
G1 X118.40 Y120.00 E121.6000 ; Infill line end
G1 X118.80 Y100.00 E122.4000 ; Infill line start
G1 X118.80 Y120.00 E123.2000 ; Infill line end
G1 X119.20 Y100.00 E124.0000 ; Infill line start
G1 X119.20 Y120.00 E124.8000 ; Infill line end
G1 X119.60 Y100.00 E125.6000 ; Infill line start
G1 X119.60 Y120.00 E126.4000 ; Infill line end
G1 X120.00 Y100.00 E127.2000 ; Infill line start
G1 X120.00 Y120.00 E128.0000 ; Infill line end
G1 X120.40 Y100.00 E128.8000 ; Infill line start
G1 X120.40 Y120.00 E129.6000 ; Infill line end
G1 X120.80 Y100.00 E130.4000 ; Infill line start
G1 X120.80 Y120.00 E131.2000 ; Infill line end
G1 X121.20 Y100.00 E132.0000 ; Infill line start
G1 X121.20 Y120.00 E132.8000 ; Infill line end
G1 X121.60 Y100.00 E133.6000 ; Infill line start
G1 X121.60 Y120.00 E134.4000 ; Infill line end
G1 X122.00 Y100.00 E135.2000 ; Infill line start
G1 X122.00 Y120.00 E136.0000 ; Infill line end
G1 X122.40 Y100.00 E136.8000 ; Infill line start
G1 X122.40 Y120.00 E137.6000 ; Infill line end
G1 X122.80 Y100.00 E138.4000 ; Infill line start
G1 X122.80 Y120.00 E139.2000 ; Infill line end
G1 X123.20 Y100.00 E140.0000 ; Infill line start
G1 X123.20 Y120.00 E140.8000 ; Infill line end
G1 X123.60 Y100.00 E141.6000 ; Infill line start
G1 X123.60 Y120.00 E142.4000 ; Infill line end
G1 X124.00 Y100.00 E143.2000 ; Infill line start
G1 X124.00 Y120.00 E144.0000 ; Infill line end
G1 X124.40 Y100.00 E144.8000 ; Infill line start
G1 X124.40 Y120.00 E145.6000 ; Infill line end
G1 X124.80 Y100.00 E146.4000 ; Infill line start
G1 X124.80 Y120.00 E147.2000 ; Infill line end
G1 X125.20 Y100.00 E148.0000 ; Infill line start
G1 X125.20 Y120.00 E148.8000 ; Infill line end
G1 X125.60 Y100.00 E149.6000 ; Infill line start
G1 X125.60 Y120.00 E150.4000 ; Infill line end
G1 X126.00 Y100.00 E151.2000 ; Infill line start
G1 X126.00 Y120.00 E152.0000 ; Infill line end
G1 X126.40 Y100.00 E152.8000 ; Infill line start
G1 X126.40 Y120.00 E153.6000 ; Infill line end
G1 X126.80 Y100.00 E154.4000 ; Infill line start
G1 X126.80 Y120.00 E155.2000 ; Infill line end
G1 X127.20 Y100.00 E156.0000 ; Infill line start
G1 X127.20 Y120.00 E156.8000 ; Infill line end
G1 X127.60 Y100.00 E157.6000 ; Infill line start
G1 X127.60 Y120.00 E158.4000 ; Infill line end
G1 X128.00 Y100.00 E159.2000 ; Infill line start
G1 X128.00 Y120.00 E160.0000 ; Infill line end
G1 X128.40 Y100.00 E160.8000 ; Infill line start
G1 X128.40 Y120.00 E161.6000 ; Infill line end
G1 X128.80 Y100.00 E162.4000 ; Infill line start
G1 X128.80 Y120.00 E163.2000 ; Infill line end
G1 X129.20 Y100.00 E164.0000 ; Infill line start
G1 X129.20 Y120.00 E164.8000 ; Infill line end
G1 X129.60 Y100.00 E165.6000 ; Infill line start
G1 X129.60 Y120.00 E166.4000 ; Infill line end
; Layer 3
G1 Z0.60 F300 ; Move to layer height
G1 X110.00 Y100.00 F1500 ; Move to start
G1 X130.00 Y100.00 E167.2000 F1500 ; Draw square side
G1 X130.00 Y120.00 E168.0000 F1500 ; Draw square side
G1 X110.00 Y120.00 E168.8000 F1500 ; Draw square side
G1 X110.00 Y100.00 E169.6000 F1500 ; Draw square side
G1 X110.00 Y100.00 E170.4000 ; Infill line start
G1 X110.00 Y120.00 E171.2000 ; Infill line end
G1 X110.40 Y100.00 E172.0000 ; Infill line start
G1 X110.40 Y120.00 E172.8000 ; Infill line end
G1 X110.80 Y100.00 E173.6000 ; Infill line start
G1 X110.80 Y120.00 E174.4000 ; Infill line end
G1 X111.20 Y100.00 E175.2000 ; Infill line start
G1 X111.20 Y120.00 E176.0000 ; Infill line end
G1 X111.60 Y100.00 E176.8000 ; Infill line start
G1 X111.60 Y120.00 E177.6000 ; Infill line end
G1 X112.00 Y100.00 E178.4000 ; Infill line start
G1 X112.00 Y120.00 E179.2000 ; Infill line end
G1 X112.40 Y100.00 E180.0000 ; Infill line start
G1 X112.40 Y120.00 E180.8000 ; Infill line end
G1 X112.80 Y100.00 E181.6000 ; Infill line start
G1 X112.80 Y120.00 E182.4000 ; Infill line end
G1 X113.20 Y100.00 E183.2000 ; Infill line start
G1 X113.20 Y120.00 E184.0000 ; Infill line end
G1 X113.60 Y100.00 E184.8000 ; Infill line start
G1 X113.60 Y120.00 E185.6000 ; Infill line end
G1 X114.00 Y100.00 E186.4000 ; Infill line start
G1 X114.00 Y120.00 E187.2000 ; Infill line end
G1 X114.40 Y100.00 E188.0000 ; Infill line start
G1 X114.40 Y120.00 E188.8000 ; Infill line end
G1 X114.80 Y100.00 E189.6000 ; Infill line start
G1 X114.80 Y120.00 E190.4000 ; Infill line end
G1 X115.20 Y100.00 E191.2000 ; Infill line start
G1 X115.20 Y120.00 E192.0000 ; Infill line end
G1 X115.60 Y100.00 E192.8000 ; Infill line start
G1 X115.60 Y120.00 E193.6000 ; Infill line end
G1 X116.00 Y100.00 E194.4000 ; Infill line start
G1 X116.00 Y120.00 E195.2000 ; Infill line end
G1 X116.40 Y100.00 E196.0000 ; Infill line start
G1 X116.40 Y120.00 E196.8000 ; Infill line end
G1 X116.80 Y100.00 E197.6000 ; Infill line start
G1 X116.80 Y120.00 E198.4000 ; Infill line end
G1 X117.20 Y100.00 E199.2000 ; Infill line start
G1 X117.20 Y120.00 E200.0000 ; Infill line end
G1 X117.60 Y100.00 E200.8000 ; Infill line start
G1 X117.60 Y120.00 E201.6000 ; Infill line end
G1 X118.00 Y100.00 E202.4000 ; Infill line start
G1 X118.00 Y120.00 E203.2000 ; Infill line end
G1 X118.40 Y100.00 E204.0000 ; Infill line start
G1 X118.40 Y120.00 E204.8000 ; Infill line end
G1 X118.80 Y100.00 E205.6000 ; Infill line start
G1 X118.80 Y120.00 E206.4000 ; Infill line end
G1 X119.20 Y100.00 E207.2000 ; Infill line start
G1 X119.20 Y120.00 E208.0000 ; Infill line end
G1 X119.60 Y100.00 E208.8000 ; Infill line start
G1 X119.60 Y120.00 E209.6000 ; Infill line end
G1 X120.00 Y100.00 E210.4000 ; Infill line start
G1 X120.00 Y120.00 E211.2000 ; Infill line end
G1 X120.40 Y100.00 E212.0000 ; Infill line start
G1 X120.40 Y120.00 E212.8000 ; Infill line end
G1 X120.80 Y100.00 E213.6000 ; Infill line start
G1 X120.80 Y120.00 E214.4000 ; Infill line end
G1 X121.20 Y100.00 E215.2000 ; Infill line start
G1 X121.20 Y120.00 E216.0000 ; Infill line end
G1 X121.60 Y100.00 E216.8000 ; Infill line start
G1 X121.60 Y120.00 E217.6000 ; Infill line end
G1 X122.00 Y100.00 E218.4000 ; Infill line start
G1 X122.00 Y120.00 E219.2000 ; Infill line end
G1 X122.40 Y100.00 E220.0000 ; Infill line start
G1 X122.40 Y120.00 E220.8000 ; Infill line end
G1 X122.80 Y100.00 E221.6000 ; Infill line start
G1 X122.80 Y120.00 E222.4000 ; Infill line end
G1 X123.20 Y100.00 E223.2000 ; Infill line start
G1 X123.20 Y120.00 E224.0000 ; Infill line end
G1 X123.60 Y100.00 E224.8000 ; Infill line start
G1 X123.60 Y120.00 E225.6000 ; Infill line end
G1 X124.00 Y100.00 E226.4000 ; Infill line start
G1 X124.00 Y120.00 E227.2000 ; Infill line end
G1 X124.40 Y100.00 E228.0000 ; Infill line start
G1 X124.40 Y120.00 E228.8000 ; Infill line end
G1 X124.80 Y100.00 E229.6000 ; Infill line start
G1 X124.80 Y120.00 E230.4000 ; Infill line end
G1 X125.20 Y100.00 E231.2000 ; Infill line start
G1 X125.20 Y120.00 E232.0000 ; Infill line end
G1 X125.60 Y100.00 E232.8000 ; Infill line start
G1 X125.60 Y120.00 E233.6000 ; Infill line end
G1 X126.00 Y100.00 E234.4000 ; Infill line start
G1 X126.00 Y120.00 E235.2000 ; Infill line end
G1 X126.40 Y100.00 E236.0000 ; Infill line start
G1 X126.40 Y120.00 E236.8000 ; Infill line end
G1 X126.80 Y100.00 E237.6000 ; Infill line start
G1 X126.80 Y120.00 E238.4000 ; Infill line end
G1 X127.20 Y100.00 E239.2000 ; Infill line start
G1 X127.20 Y120.00 E240.0000 ; Infill line end
G1 X127.60 Y100.00 E240.8000 ; Infill line start
G1 X127.60 Y120.00 E241.6000 ; Infill line end
G1 X128.00 Y100.00 E242.4000 ; Infill line start
G1 X128.00 Y120.00 E243.2000 ; Infill line end
G1 X128.40 Y100.00 E244.0000 ; Infill line start
G1 X128.40 Y120.00 E244.8000 ; Infill line end
G1 X128.80 Y100.00 E245.6000 ; Infill line start
G1 X128.80 Y120.00 E246.4000 ; Infill line end
G1 X129.20 Y100.00 E247.2000 ; Infill line start
G1 X129.20 Y120.00 E248.0000 ; Infill line end
G1 X129.60 Y100.00 E248.8000 ; Infill line start
G1 X129.60 Y120.00 E249.6000 ; Infill line end
; Layer 4
G1 Z0.80 F300 ; Move to layer height
G1 X110.00 Y100.00 F1500 ; Move to start
G1 X130.00 Y100.00 E250.4000 F1500 ; Draw square side
G1 X130.00 Y120.00 E251.2000 F1500 ; Draw square side
G1 X110.00 Y120.00 E252.0000 F1500 ; Draw square side
G1 X110.00 Y100.00 E252.8000 F1500 ; Draw square side
G1 X110.00 Y100.00 E253.6000 ; Infill line start
G1 X110.00 Y120.00 E254.4000 ; Infill line end
G1 X110.40 Y100.00 E255.2000 ; Infill line start
G1 X110.40 Y120.00 E256.0000 ; Infill line end
G1 X110.80 Y100.00 E256.8000 ; Infill line start
G1 X110.80 Y120.00 E257.6000 ; Infill line end
G1 X111.20 Y100.00 E258.4000 ; Infill line start
G1 X111.20 Y120.00 E259.2000 ; Infill line end
G1 X111.60 Y100.00 E260.0000 ; Infill line start
G1 X111.60 Y120.00 E260.8000 ; Infill line end
G1 X112.00 Y100.00 E261.6000 ; Infill line start
G1 X112.00 Y120.00 E262.4000 ; Infill line end
G1 X112.40 Y100.00 E263.2000 ; Infill line start
G1 X112.40 Y120.00 E264.0000 ; Infill line end
G1 X112.80 Y100.00 E264.8000 ; Infill line start
G1 X112.80 Y120.00 E265.6000 ; Infill line end
G1 X113.20 Y100.00 E266.4000 ; Infill line start
G1 X113.20 Y120.00 E267.2000 ; Infill line end
G1 X113.60 Y100.00 E268.0000 ; Infill line start
G1 X113.60 Y120.00 E268.8000 ; Infill line end
G1 X114.00 Y100.00 E269.6000 ; Infill line start
G1 X114.00 Y120.00 E270.4000 ; Infill line end
G1 X114.40 Y100.00 E271.2000 ; Infill line start
G1 X114.40 Y120.00 E272.0000 ; Infill line end
G1 X114.80 Y100.00 E272.8000 ; Infill line start
G1 X114.80 Y120.00 E273.6000 ; Infill line end
G1 X115.20 Y100.00 E274.4000 ; Infill line start
G1 X115.20 Y120.00 E275.2000 ; Infill line end
G1 X115.60 Y100.00 E276.0000 ; Infill line start
G1 X115.60 Y120.00 E276.8000 ; Infill line end
G1 X116.00 Y100.00 E277.6000 ; Infill line start
G1 X116.00 Y120.00 E278.4000 ; Infill line end
G1 X116.40 Y100.00 E279.2000 ; Infill line start
G1 X116.40 Y120.00 E280.0000 ; Infill line end
G1 X116.80 Y100.00 E280.8000 ; Infill line start
G1 X116.80 Y120.00 E281.6000 ; Infill line end
G1 X117.20 Y100.00 E282.4000 ; Infill line start
G1 X117.20 Y120.00 E283.2000 ; Infill line end
G1 X117.60 Y100.00 E284.0000 ; Infill line start
G1 X117.60 Y120.00 E284.8000 ; Infill line end
G1 X118.00 Y100.00 E285.6000 ; Infill line start
G1 X118.00 Y120.00 E286.4000 ; Infill line end
G1 X118.40 Y100.00 E287.2000 ; Infill line start
G1 X118.40 Y120.00 E288.0000 ; Infill line end
G1 X118.80 Y100.00 E288.8000 ; Infill line start
G1 X118.80 Y120.00 E289.6000 ; Infill line end
G1 X119.20 Y100.00 E290.4000 ; Infill line start
G1 X119.20 Y120.00 E291.2000 ; Infill line end
G1 X119.60 Y100.00 E292.0000 ; Infill line start
G1 X119.60 Y120.00 E292.8000 ; Infill line end
G1 X120.00 Y100.00 E293.6000 ; Infill line start
G1 X120.00 Y120.00 E294.4000 ; Infill line end
G1 X120.40 Y100.00 E295.2000 ; Infill line start
G1 X120.40 Y120.00 E296.0000 ; Infill line end
G1 X120.80 Y100.00 E296.8000 ; Infill line start
G1 X120.80 Y120.00 E297.6000 ; Infill line end
G1 X121.20 Y100.00 E298.4000 ; Infill line start
G1 X121.20 Y120.00 E299.2000 ; Infill line end
G1 X121.60 Y100.00 E300.0000 ; Infill line start
G1 X121.60 Y120.00 E300.8000 ; Infill line end
G1 X122.00 Y100.00 E301.6000 ; Infill line start
G1 X122.00 Y120.00 E302.4000 ; Infill line end
G1 X122.40 Y100.00 E303.2000 ; Infill line start
G1 X122.40 Y120.00 E304.0000 ; Infill line end
G1 X122.80 Y100.00 E304.8000 ; Infill line start
G1 X122.80 Y120.00 E305.6000 ; Infill line end
G1 X123.20 Y100.00 E306.4000 ; Infill line start
G1 X123.20 Y120.00 E307.2000 ; Infill line end
G1 X123.60 Y100.00 E308.0000 ; Infill line start
G1 X123.60 Y120.00 E308.8000 ; Infill line end
G1 X124.00 Y100.00 E309.6000 ; Infill line start
G1 X124.00 Y120.00 E310.4000 ; Infill line end
G1 X124.40 Y100.00 E311.2000 ; Infill line start
G1 X124.40 Y120.00 E312.0000 ; Infill line end
G1 X124.80 Y100.00 E312.8000 ; Infill line start
G1 X124.80 Y120.00 E313.6000 ; Infill line end
G1 X125.20 Y100.00 E314.4000 ; Infill line start
G1 X125.20 Y120.00 E315.2000 ; Infill line end
G1 X125.60 Y100.00 E316.0000 ; Infill line start
G1 X125.60 Y120.00 E316.8000 ; Infill line end
G1 X126.00 Y100.00 E317.6000 ; Infill line start
G1 X126.00 Y120.00 E318.4000 ; Infill line end
G1 X126.40 Y100.00 E319.2000 ; Infill line start
G1 X126.40 Y120.00 E320.0000 ; Infill line end
G1 X126.80 Y100.00 E320.8000 ; Infill line start
G1 X126.80 Y120.00 E321.6000 ; Infill line end
G1 X127.20 Y100.00 E322.4000 ; Infill line start
G1 X127.20 Y120.00 E323.2000 ; Infill line end
G1 X127.60 Y100.00 E324.0000 ; Infill line start
G1 X127.60 Y120.00 E324.8000 ; Infill line end
G1 X128.00 Y100.00 E325.6000 ; Infill line start
G1 X128.00 Y120.00 E326.4000 ; Infill line end
G1 X128.40 Y100.00 E327.2000 ; Infill line start
G1 X128.40 Y120.00 E328.0000 ; Infill line end
G1 X128.80 Y100.00 E328.8000 ; Infill line start
G1 X128.80 Y120.00 E329.6000 ; Infill line end
G1 X129.20 Y100.00 E330.4000 ; Infill line start
G1 X129.20 Y120.00 E331.2000 ; Infill line end
G1 X129.60 Y100.00 E332.0000 ; Infill line start
G1 X129.60 Y120.00 E332.8000 ; Infill line end
; Layer 5
G1 Z1.00 F300 ; Move to layer height
G1 X110.00 Y100.00 F1500 ; Move to start
G1 X130.00 Y100.00 E333.6000 F1500 ; Draw square side
G1 X130.00 Y120.00 E334.4000 F1500 ; Draw square side
G1 X110.00 Y120.00 E335.2000 F1500 ; Draw square side
G1 X110.00 Y100.00 E336.0000 F1500 ; Draw square side
G1 X110.00 Y100.00 E336.8000 ; Infill line start
G1 X110.00 Y120.00 E337.6000 ; Infill line end
G1 X110.40 Y100.00 E338.4000 ; Infill line start
G1 X110.40 Y120.00 E339.2000 ; Infill line end
G1 X110.80 Y100.00 E340.0000 ; Infill line start
G1 X110.80 Y120.00 E340.8000 ; Infill line end
G1 X111.20 Y100.00 E341.6000 ; Infill line start
G1 X111.20 Y120.00 E342.4000 ; Infill line end
G1 X111.60 Y100.00 E343.2000 ; Infill line start
G1 X111.60 Y120.00 E344.0000 ; Infill line end
G1 X112.00 Y100.00 E344.8000 ; Infill line start
G1 X112.00 Y120.00 E345.6000 ; Infill line end
G1 X112.40 Y100.00 E346.4000 ; Infill line start
G1 X112.40 Y120.00 E347.2000 ; Infill line end
G1 X112.80 Y100.00 E348.0000 ; Infill line start
G1 X112.80 Y120.00 E348.8000 ; Infill line end
G1 X113.20 Y100.00 E349.6000 ; Infill line start
G1 X113.20 Y120.00 E350.4000 ; Infill line end
G1 X113.60 Y100.00 E351.2000 ; Infill line start
G1 X113.60 Y120.00 E352.0000 ; Infill line end
G1 X114.00 Y100.00 E352.8000 ; Infill line start
G1 X114.00 Y120.00 E353.6000 ; Infill line end
G1 X114.40 Y100.00 E354.4000 ; Infill line start
G1 X114.40 Y120.00 E355.2000 ; Infill line end
G1 X114.80 Y100.00 E356.0000 ; Infill line start
G1 X114.80 Y120.00 E356.8000 ; Infill line end
G1 X115.20 Y100.00 E357.6000 ; Infill line start
G1 X115.20 Y120.00 E358.4000 ; Infill line end
G1 X115.60 Y100.00 E359.2000 ; Infill line start
G1 X115.60 Y120.00 E360.0000 ; Infill line end
G1 X116.00 Y100.00 E360.8000 ; Infill line start
G1 X116.00 Y120.00 E361.6000 ; Infill line end
G1 X116.40 Y100.00 E362.4000 ; Infill line start
G1 X116.40 Y120.00 E363.2000 ; Infill line end
G1 X116.80 Y100.00 E364.0000 ; Infill line start
G1 X116.80 Y120.00 E364.8000 ; Infill line end
G1 X117.20 Y100.00 E365.6000 ; Infill line start
G1 X117.20 Y120.00 E366.4000 ; Infill line end
G1 X117.60 Y100.00 E367.2000 ; Infill line start
G1 X117.60 Y120.00 E368.0000 ; Infill line end
G1 X118.00 Y100.00 E368.8000 ; Infill line start
G1 X118.00 Y120.00 E369.6000 ; Infill line end
G1 X118.40 Y100.00 E370.4000 ; Infill line start
G1 X118.40 Y120.00 E371.2000 ; Infill line end
G1 X118.80 Y100.00 E372.0000 ; Infill line start
G1 X118.80 Y120.00 E372.8000 ; Infill line end
G1 X119.20 Y100.00 E373.6000 ; Infill line start
G1 X119.20 Y120.00 E374.4000 ; Infill line end
G1 X119.60 Y100.00 E375.2000 ; Infill line start
G1 X119.60 Y120.00 E376.0000 ; Infill line end
G1 X120.00 Y100.00 E376.8000 ; Infill line start
G1 X120.00 Y120.00 E377.6000 ; Infill line end
G1 X120.40 Y100.00 E378.4000 ; Infill line start
G1 X120.40 Y120.00 E379.2000 ; Infill line end
G1 X120.80 Y100.00 E380.0000 ; Infill line start
G1 X120.80 Y120.00 E380.8000 ; Infill line end
G1 X121.20 Y100.00 E381.6000 ; Infill line start
G1 X121.20 Y120.00 E382.4000 ; Infill line end
G1 X121.60 Y100.00 E383.2000 ; Infill line start
G1 X121.60 Y120.00 E384.0000 ; Infill line end
G1 X122.00 Y100.00 E384.8000 ; Infill line start
G1 X122.00 Y120.00 E385.6000 ; Infill line end
G1 X122.40 Y100.00 E386.4000 ; Infill line start
G1 X122.40 Y120.00 E387.2000 ; Infill line end
G1 X122.80 Y100.00 E388.0000 ; Infill line start
G1 X122.80 Y120.00 E388.8000 ; Infill line end
G1 X123.20 Y100.00 E389.6000 ; Infill line start
G1 X123.20 Y120.00 E390.4000 ; Infill line end
G1 X123.60 Y100.00 E391.2000 ; Infill line start
G1 X123.60 Y120.00 E392.0000 ; Infill line end
G1 X124.00 Y100.00 E392.8000 ; Infill line start
G1 X124.00 Y120.00 E393.6000 ; Infill line end
G1 X124.40 Y100.00 E394.4000 ; Infill line start
G1 X124.40 Y120.00 E395.2000 ; Infill line end
G1 X124.80 Y100.00 E396.0000 ; Infill line start
G1 X124.80 Y120.00 E396.8000 ; Infill line end
G1 X125.20 Y100.00 E397.6000 ; Infill line start
G1 X125.20 Y120.00 E398.4000 ; Infill line end
G1 X125.60 Y100.00 E399.2000 ; Infill line start
G1 X125.60 Y120.00 E400.0000 ; Infill line end
G1 X126.00 Y100.00 E400.8000 ; Infill line start
G1 X126.00 Y120.00 E401.6000 ; Infill line end
G1 X126.40 Y100.00 E402.4000 ; Infill line start
G1 X126.40 Y120.00 E403.2000 ; Infill line end
G1 X126.80 Y100.00 E404.0000 ; Infill line start
G1 X126.80 Y120.00 E404.8000 ; Infill line end
G1 X127.20 Y100.00 E405.6000 ; Infill line start
G1 X127.20 Y120.00 E406.4000 ; Infill line end
G1 X127.60 Y100.00 E407.2000 ; Infill line start
G1 X127.60 Y120.00 E408.0000 ; Infill line end
G1 X128.00 Y100.00 E408.8000 ; Infill line start
G1 X128.00 Y120.00 E409.6000 ; Infill line end
G1 X128.40 Y100.00 E410.4000 ; Infill line start
G1 X128.40 Y120.00 E411.2000 ; Infill line end
G1 X128.80 Y100.00 E412.0000 ; Infill line start
G1 X128.80 Y120.00 E412.8000 ; Infill line end
G1 X129.20 Y100.00 E413.6000 ; Infill line start
G1 X129.20 Y120.00 E414.4000 ; Infill line end
G1 X129.60 Y100.00 E415.2000 ; Infill line start
G1 X129.60 Y120.00 E416.0000 ; Infill line end
; Layer 6
G1 Z1.20 F300 ; Move to layer height
G1 X110.00 Y100.00 F1500 ; Move to start
G1 X130.00 Y100.00 E416.8000 F1500 ; Draw square side
G1 X130.00 Y120.00 E417.6000 F1500 ; Draw square side
G1 X110.00 Y120.00 E418.4000 F1500 ; Draw square side
G1 X110.00 Y100.00 E419.2000 F1500 ; Draw square side
G1 X110.00 Y100.00 E420.0000 ; Infill line start
G1 X110.00 Y120.00 E420.8000 ; Infill line end
G1 X110.40 Y100.00 E421.6000 ; Infill line start
G1 X110.40 Y120.00 E422.4000 ; Infill line end
G1 X110.80 Y100.00 E423.2000 ; Infill line start
G1 X110.80 Y120.00 E424.0000 ; Infill line end
G1 X111.20 Y100.00 E424.8000 ; Infill line start
G1 X111.20 Y120.00 E425.6000 ; Infill line end
G1 X111.60 Y100.00 E426.4000 ; Infill line start
G1 X111.60 Y120.00 E427.2000 ; Infill line end
G1 X112.00 Y100.00 E428.0000 ; Infill line start
G1 X112.00 Y120.00 E428.8000 ; Infill line end
G1 X112.40 Y100.00 E429.6000 ; Infill line start
G1 X112.40 Y120.00 E430.4000 ; Infill line end
G1 X112.80 Y100.00 E431.2000 ; Infill line start
G1 X112.80 Y120.00 E432.0000 ; Infill line end
G1 X113.20 Y100.00 E432.8000 ; Infill line start
G1 X113.20 Y120.00 E433.6000 ; Infill line end
G1 X113.60 Y100.00 E434.4000 ; Infill line start
G1 X113.60 Y120.00 E435.2000 ; Infill line end
G1 X114.00 Y100.00 E436.0000 ; Infill line start
G1 X114.00 Y120.00 E436.8000 ; Infill line end
G1 X114.40 Y100.00 E437.6000 ; Infill line start
G1 X114.40 Y120.00 E438.4000 ; Infill line end
G1 X114.80 Y100.00 E439.2000 ; Infill line start
G1 X114.80 Y120.00 E440.0000 ; Infill line end
G1 X115.20 Y100.00 E440.8000 ; Infill line start
G1 X115.20 Y120.00 E441.6000 ; Infill line end
G1 X115.60 Y100.00 E442.4000 ; Infill line start
G1 X115.60 Y120.00 E443.2000 ; Infill line end
G1 X116.00 Y100.00 E444.0000 ; Infill line start
G1 X116.00 Y120.00 E444.8000 ; Infill line end
G1 X116.40 Y100.00 E445.6000 ; Infill line start
G1 X116.40 Y120.00 E446.4000 ; Infill line end
G1 X116.80 Y100.00 E447.2000 ; Infill line start
G1 X116.80 Y120.00 E448.0000 ; Infill line end
G1 X117.20 Y100.00 E448.8000 ; Infill line start
G1 X117.20 Y120.00 E449.6000 ; Infill line end
G1 X117.60 Y100.00 E450.4000 ; Infill line start
G1 X117.60 Y120.00 E451.2000 ; Infill line end
G1 X118.00 Y100.00 E452.0000 ; Infill line start
G1 X118.00 Y120.00 E452.8000 ; Infill line end
G1 X118.40 Y100.00 E453.6000 ; Infill line start
G1 X118.40 Y120.00 E454.4000 ; Infill line end
G1 X118.80 Y100.00 E455.2000 ; Infill line start
G1 X118.80 Y120.00 E456.0000 ; Infill line end
G1 X119.20 Y100.00 E456.8000 ; Infill line start
G1 X119.20 Y120.00 E457.6000 ; Infill line end
G1 X119.60 Y100.00 E458.4000 ; Infill line start
G1 X119.60 Y120.00 E459.2000 ; Infill line end
G1 X120.00 Y100.00 E460.0000 ; Infill line start
G1 X120.00 Y120.00 E460.8000 ; Infill line end
G1 X120.40 Y100.00 E461.6000 ; Infill line start
G1 X120.40 Y120.00 E462.4000 ; Infill line end
G1 X120.80 Y100.00 E463.2000 ; Infill line start
G1 X120.80 Y120.00 E464.0000 ; Infill line end
G1 X121.20 Y100.00 E464.8000 ; Infill line start
G1 X121.20 Y120.00 E465.6000 ; Infill line end
G1 X121.60 Y100.00 E466.4000 ; Infill line start
G1 X121.60 Y120.00 E467.2000 ; Infill line end
G1 X122.00 Y100.00 E468.0000 ; Infill line start
G1 X122.00 Y120.00 E468.8000 ; Infill line end
G1 X122.40 Y100.00 E469.6000 ; Infill line start
G1 X122.40 Y120.00 E470.4000 ; Infill line end
G1 X122.80 Y100.00 E471.2000 ; Infill line start
G1 X122.80 Y120.00 E472.0000 ; Infill line end
G1 X123.20 Y100.00 E472.8000 ; Infill line start
G1 X123.20 Y120.00 E473.6000 ; Infill line end
G1 X123.60 Y100.00 E474.4000 ; Infill line start
G1 X123.60 Y120.00 E475.2000 ; Infill line end
G1 X124.00 Y100.00 E476.0000 ; Infill line start
G1 X124.00 Y120.00 E476.8000 ; Infill line end
G1 X124.40 Y100.00 E477.6000 ; Infill line start
G1 X124.40 Y120.00 E478.4000 ; Infill line end
G1 X124.80 Y100.00 E479.2000 ; Infill line start
G1 X124.80 Y120.00 E480.0000 ; Infill line end
G1 X125.20 Y100.00 E480.8000 ; Infill line start
G1 X125.20 Y120.00 E481.6000 ; Infill line end
G1 X125.60 Y100.00 E482.4000 ; Infill line start
G1 X125.60 Y120.00 E483.2000 ; Infill line end
G1 X126.00 Y100.00 E484.0000 ; Infill line start
G1 X126.00 Y120.00 E484.8000 ; Infill line end
G1 X126.40 Y100.00 E485.6000 ; Infill line start
G1 X126.40 Y120.00 E486.4000 ; Infill line end
G1 X126.80 Y100.00 E487.2000 ; Infill line start
G1 X126.80 Y120.00 E488.0000 ; Infill line end
G1 X127.20 Y100.00 E488.8000 ; Infill line start
G1 X127.20 Y120.00 E489.6000 ; Infill line end
G1 X127.60 Y100.00 E490.4000 ; Infill line start
G1 X127.60 Y120.00 E491.2000 ; Infill line end
G1 X128.00 Y100.00 E492.0000 ; Infill line start
G1 X128.00 Y120.00 E492.8000 ; Infill line end
G1 X128.40 Y100.00 E493.6000 ; Infill line start
G1 X128.40 Y120.00 E494.4000 ; Infill line end
G1 X128.80 Y100.00 E495.2000 ; Infill line start
G1 X128.80 Y120.00 E496.0000 ; Infill line end
G1 X129.20 Y100.00 E496.8000 ; Infill line start
G1 X129.20 Y120.00 E497.6000 ; Infill line end
G1 X129.60 Y100.00 E498.4000 ; Infill line start
G1 X129.60 Y120.00 E499.2000 ; Infill line end
; Layer 7
G1 Z1.40 F300 ; Move to layer height
G1 X110.00 Y100.00 F1500 ; Move to start
G1 X130.00 Y100.00 E500.0000 F1500 ; Draw square side
G1 X130.00 Y120.00 E500.8000 F1500 ; Draw square side
G1 X110.00 Y120.00 E501.6000 F1500 ; Draw square side
G1 X110.00 Y100.00 E502.4000 F1500 ; Draw square side
G1 X110.00 Y100.00 E503.2000 ; Infill line start
G1 X110.00 Y120.00 E504.0000 ; Infill line end
G1 X110.40 Y100.00 E504.8000 ; Infill line start
G1 X110.40 Y120.00 E505.6000 ; Infill line end
G1 X110.80 Y100.00 E506.4000 ; Infill line start
G1 X110.80 Y120.00 E507.2000 ; Infill line end
G1 X111.20 Y100.00 E508.0000 ; Infill line start
G1 X111.20 Y120.00 E508.8000 ; Infill line end
G1 X111.60 Y100.00 E509.6000 ; Infill line start
G1 X111.60 Y120.00 E510.4000 ; Infill line end
G1 X112.00 Y100.00 E511.2000 ; Infill line start
G1 X112.00 Y120.00 E512.0000 ; Infill line end
G1 X112.40 Y100.00 E512.8000 ; Infill line start
G1 X112.40 Y120.00 E513.6000 ; Infill line end
G1 X112.80 Y100.00 E514.4000 ; Infill line start
G1 X112.80 Y120.00 E515.2000 ; Infill line end
G1 X113.20 Y100.00 E516.0000 ; Infill line start
G1 X113.20 Y120.00 E516.8000 ; Infill line end
G1 X113.60 Y100.00 E517.6000 ; Infill line start
G1 X113.60 Y120.00 E518.4000 ; Infill line end
G1 X114.00 Y100.00 E519.2000 ; Infill line start
G1 X114.00 Y120.00 E520.0000 ; Infill line end
G1 X114.40 Y100.00 E520.8000 ; Infill line start
G1 X114.40 Y120.00 E521.6000 ; Infill line end
G1 X114.80 Y100.00 E522.4000 ; Infill line start
G1 X114.80 Y120.00 E523.2000 ; Infill line end
G1 X115.20 Y100.00 E524.0000 ; Infill line start
G1 X115.20 Y120.00 E524.8000 ; Infill line end
G1 X115.60 Y100.00 E525.6000 ; Infill line start
G1 X115.60 Y120.00 E526.4000 ; Infill line end
G1 X116.00 Y100.00 E527.2000 ; Infill line start
G1 X116.00 Y120.00 E528.0000 ; Infill line end
G1 X116.40 Y100.00 E528.8000 ; Infill line start
G1 X116.40 Y120.00 E529.6000 ; Infill line end
G1 X116.80 Y100.00 E530.4000 ; Infill line start
G1 X116.80 Y120.00 E531.2000 ; Infill line end
G1 X117.20 Y100.00 E532.0000 ; Infill line start
G1 X117.20 Y120.00 E532.8000 ; Infill line end
G1 X117.60 Y100.00 E533.6000 ; Infill line start
G1 X117.60 Y120.00 E534.4000 ; Infill line end
G1 X118.00 Y100.00 E535.2000 ; Infill line start
G1 X118.00 Y120.00 E536.0000 ; Infill line end
G1 X118.40 Y100.00 E536.8000 ; Infill line start
G1 X118.40 Y120.00 E537.6000 ; Infill line end
G1 X118.80 Y100.00 E538.4000 ; Infill line start
G1 X118.80 Y120.00 E539.2000 ; Infill line end
G1 X119.20 Y100.00 E540.0000 ; Infill line start
G1 X119.20 Y120.00 E540.8000 ; Infill line end
G1 X119.60 Y100.00 E541.6000 ; Infill line start
G1 X119.60 Y120.00 E542.4000 ; Infill line end
G1 X120.00 Y100.00 E543.2000 ; Infill line start
G1 X120.00 Y120.00 E544.0000 ; Infill line end
G1 X120.40 Y100.00 E544.8000 ; Infill line start
G1 X120.40 Y120.00 E545.6000 ; Infill line end
G1 X120.80 Y100.00 E546.4000 ; Infill line start
G1 X120.80 Y120.00 E547.2000 ; Infill line end
G1 X121.20 Y100.00 E548.0000 ; Infill line start
G1 X121.20 Y120.00 E548.8000 ; Infill line end
G1 X121.60 Y100.00 E549.6000 ; Infill line start
G1 X121.60 Y120.00 E550.4000 ; Infill line end
G1 X122.00 Y100.00 E551.2000 ; Infill line start
G1 X122.00 Y120.00 E552.0000 ; Infill line end
G1 X122.40 Y100.00 E552.8000 ; Infill line start
G1 X122.40 Y120.00 E553.6000 ; Infill line end
G1 X122.80 Y100.00 E554.4000 ; Infill line start
G1 X122.80 Y120.00 E555.2000 ; Infill line end
G1 X123.20 Y100.00 E556.0000 ; Infill line start
G1 X123.20 Y120.00 E556.8000 ; Infill line end
G1 X123.60 Y100.00 E557.6000 ; Infill line start
G1 X123.60 Y120.00 E558.4000 ; Infill line end
G1 X124.00 Y100.00 E559.2000 ; Infill line start
G1 X124.00 Y120.00 E560.0000 ; Infill line end
G1 X124.40 Y100.00 E560.8000 ; Infill line start
G1 X124.40 Y120.00 E561.6000 ; Infill line end
G1 X124.80 Y100.00 E562.4000 ; Infill line start
G1 X124.80 Y120.00 E563.2000 ; Infill line end
G1 X125.20 Y100.00 E564.0000 ; Infill line start
G1 X125.20 Y120.00 E564.8000 ; Infill line end
G1 X125.60 Y100.00 E565.6000 ; Infill line start
G1 X125.60 Y120.00 E566.4000 ; Infill line end
G1 X126.00 Y100.00 E567.2000 ; Infill line start
G1 X126.00 Y120.00 E568.0000 ; Infill line end
G1 X126.40 Y100.00 E568.8000 ; Infill line start
G1 X126.40 Y120.00 E569.6000 ; Infill line end
G1 X126.80 Y100.00 E570.4000 ; Infill line start
G1 X126.80 Y120.00 E571.2000 ; Infill line end
G1 X127.20 Y100.00 E572.0000 ; Infill line start
G1 X127.20 Y120.00 E572.8000 ; Infill line end
G1 X127.60 Y100.00 E573.6000 ; Infill line start
G1 X127.60 Y120.00 E574.4000 ; Infill line end
G1 X128.00 Y100.00 E575.2000 ; Infill line start
G1 X128.00 Y120.00 E576.0000 ; Infill line end
G1 X128.40 Y100.00 E576.8000 ; Infill line start
G1 X128.40 Y120.00 E577.6000 ; Infill line end
G1 X128.80 Y100.00 E578.4000 ; Infill line start
G1 X128.80 Y120.00 E579.2000 ; Infill line end
G1 X129.20 Y100.00 E580.0000 ; Infill line start
G1 X129.20 Y120.00 E580.8000 ; Infill line end
G1 X129.60 Y100.00 E581.6000 ; Infill line start
G1 X129.60 Y120.00 E582.4000 ; Infill line end
; Layer 8
G1 Z1.60 F300 ; Move to layer height
G1 X110.00 Y100.00 F1500 ; Move to start
G1 X130.00 Y100.00 E583.2000 F1500 ; Draw square side
G1 X130.00 Y120.00 E584.0000 F1500 ; Draw square side
G1 X110.00 Y120.00 E584.8000 F1500 ; Draw square side
G1 X110.00 Y100.00 E585.6000 F1500 ; Draw square side
G1 X110.00 Y100.00 E586.4000 ; Infill line start
G1 X110.00 Y120.00 E587.2000 ; Infill line end
G1 X110.40 Y100.00 E588.0000 ; Infill line start
G1 X110.40 Y120.00 E588.8000 ; Infill line end
G1 X110.80 Y100.00 E589.6000 ; Infill line start
G1 X110.80 Y120.00 E590.4000 ; Infill line end
G1 X111.20 Y100.00 E591.2000 ; Infill line start
G1 X111.20 Y120.00 E592.0000 ; Infill line end
G1 X111.60 Y100.00 E592.8000 ; Infill line start
G1 X111.60 Y120.00 E593.6000 ; Infill line end
G1 X112.00 Y100.00 E594.4000 ; Infill line start
G1 X112.00 Y120.00 E595.2000 ; Infill line end
G1 X112.40 Y100.00 E596.0000 ; Infill line start
G1 X112.40 Y120.00 E596.8000 ; Infill line end
G1 X112.80 Y100.00 E597.6000 ; Infill line start
G1 X112.80 Y120.00 E598.4000 ; Infill line end
G1 X113.20 Y100.00 E599.2000 ; Infill line start
G1 X113.20 Y120.00 E600.0000 ; Infill line end
G1 X113.60 Y100.00 E600.8000 ; Infill line start
G1 X113.60 Y120.00 E601.6000 ; Infill line end
G1 X114.00 Y100.00 E602.4000 ; Infill line start
G1 X114.00 Y120.00 E603.2000 ; Infill line end
G1 X114.40 Y100.00 E604.0000 ; Infill line start
G1 X114.40 Y120.00 E604.8000 ; Infill line end
G1 X114.80 Y100.00 E605.6000 ; Infill line start
G1 X114.80 Y120.00 E606.4000 ; Infill line end
G1 X115.20 Y100.00 E607.2000 ; Infill line start
G1 X115.20 Y120.00 E608.0000 ; Infill line end
G1 X115.60 Y100.00 E608.8000 ; Infill line start
G1 X115.60 Y120.00 E609.6000 ; Infill line end
G1 X116.00 Y100.00 E610.4000 ; Infill line start
G1 X116.00 Y120.00 E611.2000 ; Infill line end
G1 X116.40 Y100.00 E612.0000 ; Infill line start
G1 X116.40 Y120.00 E612.8000 ; Infill line end
G1 X116.80 Y100.00 E613.6000 ; Infill line start
G1 X116.80 Y120.00 E614.4000 ; Infill line end
G1 X117.20 Y100.00 E615.2000 ; Infill line start
G1 X117.20 Y120.00 E616.0000 ; Infill line end
G1 X117.60 Y100.00 E616.8000 ; Infill line start
G1 X117.60 Y120.00 E617.6000 ; Infill line end
G1 X118.00 Y100.00 E618.4000 ; Infill line start
G1 X118.00 Y120.00 E619.2000 ; Infill line end
G1 X118.40 Y100.00 E620.0000 ; Infill line start
G1 X118.40 Y120.00 E620.8000 ; Infill line end
G1 X118.80 Y100.00 E621.6000 ; Infill line start
G1 X118.80 Y120.00 E622.4000 ; Infill line end
G1 X119.20 Y100.00 E623.2000 ; Infill line start
G1 X119.20 Y120.00 E624.0000 ; Infill line end
G1 X119.60 Y100.00 E624.8000 ; Infill line start
G1 X119.60 Y120.00 E625.6000 ; Infill line end
G1 X120.00 Y100.00 E626.4000 ; Infill line start
G1 X120.00 Y120.00 E627.2000 ; Infill line end
G1 X120.40 Y100.00 E628.0000 ; Infill line start
G1 X120.40 Y120.00 E628.8000 ; Infill line end
G1 X120.80 Y100.00 E629.6000 ; Infill line start
G1 X120.80 Y120.00 E630.4000 ; Infill line end
G1 X121.20 Y100.00 E631.2000 ; Infill line start
G1 X121.20 Y120.00 E632.0000 ; Infill line end
G1 X121.60 Y100.00 E632.8000 ; Infill line start
G1 X121.60 Y120.00 E633.6000 ; Infill line end
G1 X122.00 Y100.00 E634.4000 ; Infill line start
G1 X122.00 Y120.00 E635.2000 ; Infill line end
G1 X122.40 Y100.00 E636.0000 ; Infill line start
G1 X122.40 Y120.00 E636.8000 ; Infill line end
G1 X122.80 Y100.00 E637.6000 ; Infill line start
G1 X122.80 Y120.00 E638.4000 ; Infill line end
G1 X123.20 Y100.00 E639.2000 ; Infill line start
G1 X123.20 Y120.00 E640.0000 ; Infill line end
G1 X123.60 Y100.00 E640.8000 ; Infill line start
G1 X123.60 Y120.00 E641.6000 ; Infill line end
G1 X124.00 Y100.00 E642.4000 ; Infill line start
G1 X124.00 Y120.00 E643.2000 ; Infill line end
G1 X124.40 Y100.00 E644.0000 ; Infill line start
G1 X124.40 Y120.00 E644.8000 ; Infill line end
G1 X124.80 Y100.00 E645.6000 ; Infill line start
G1 X124.80 Y120.00 E646.4000 ; Infill line end
G1 X125.20 Y100.00 E647.2000 ; Infill line start
G1 X125.20 Y120.00 E648.0000 ; Infill line end
G1 X125.60 Y100.00 E648.8000 ; Infill line start
G1 X125.60 Y120.00 E649.6000 ; Infill line end
G1 X126.00 Y100.00 E650.4000 ; Infill line start
G1 X126.00 Y120.00 E651.2000 ; Infill line end
G1 X126.40 Y100.00 E652.0000 ; Infill line start
G1 X126.40 Y120.00 E652.8000 ; Infill line end
G1 X126.80 Y100.00 E653.6000 ; Infill line start
G1 X126.80 Y120.00 E654.4000 ; Infill line end
G1 X127.20 Y100.00 E655.2000 ; Infill line start
G1 X127.20 Y120.00 E656.0000 ; Infill line end
G1 X127.60 Y100.00 E656.8000 ; Infill line start
G1 X127.60 Y120.00 E657.6000 ; Infill line end
G1 X128.00 Y100.00 E658.4000 ; Infill line start
G1 X128.00 Y120.00 E659.2000 ; Infill line end
G1 X128.40 Y100.00 E660.0000 ; Infill line start
G1 X128.40 Y120.00 E660.8000 ; Infill line end
G1 X128.80 Y100.00 E661.6000 ; Infill line start
G1 X128.80 Y120.00 E662.4000 ; Infill line end
G1 X129.20 Y100.00 E663.2000 ; Infill line start
G1 X129.20 Y120.00 E664.0000 ; Infill line end
G1 X129.60 Y100.00 E664.8000 ; Infill line start
G1 X129.60 Y120.00 E665.6000 ; Infill line end
; Layer 9
G1 Z1.80 F300 ; Move to layer height
G1 X110.00 Y100.00 F1500 ; Move to start
G1 X130.00 Y100.00 E666.4000 F1500 ; Draw square side
G1 X130.00 Y120.00 E667.2000 F1500 ; Draw square side
G1 X110.00 Y120.00 E668.0000 F1500 ; Draw square side
G1 X110.00 Y100.00 E668.8000 F1500 ; Draw square side
G1 X110.00 Y100.00 E669.6000 ; Infill line start
G1 X110.00 Y120.00 E670.4000 ; Infill line end
G1 X110.40 Y100.00 E671.2000 ; Infill line start
G1 X110.40 Y120.00 E672.0000 ; Infill line end
G1 X110.80 Y100.00 E672.8000 ; Infill line start
G1 X110.80 Y120.00 E673.6000 ; Infill line end
G1 X111.20 Y100.00 E674.4000 ; Infill line start
G1 X111.20 Y120.00 E675.2000 ; Infill line end
G1 X111.60 Y100.00 E676.0000 ; Infill line start
G1 X111.60 Y120.00 E676.8000 ; Infill line end
G1 X112.00 Y100.00 E677.6000 ; Infill line start
G1 X112.00 Y120.00 E678.4000 ; Infill line end
G1 X112.40 Y100.00 E679.2000 ; Infill line start
G1 X112.40 Y120.00 E680.0000 ; Infill line end
G1 X112.80 Y100.00 E680.8000 ; Infill line start
G1 X112.80 Y120.00 E681.6000 ; Infill line end
G1 X113.20 Y100.00 E682.4000 ; Infill line start
G1 X113.20 Y120.00 E683.2000 ; Infill line end
G1 X113.60 Y100.00 E684.0000 ; Infill line start
G1 X113.60 Y120.00 E684.8000 ; Infill line end
G1 X114.00 Y100.00 E685.6000 ; Infill line start
G1 X114.00 Y120.00 E686.4000 ; Infill line end
G1 X114.40 Y100.00 E687.2000 ; Infill line start
G1 X114.40 Y120.00 E688.0000 ; Infill line end
G1 X114.80 Y100.00 E688.8000 ; Infill line start
G1 X114.80 Y120.00 E689.6000 ; Infill line end
G1 X115.20 Y100.00 E690.4000 ; Infill line start
G1 X115.20 Y120.00 E691.2000 ; Infill line end
G1 X115.60 Y100.00 E692.0000 ; Infill line start
G1 X115.60 Y120.00 E692.8000 ; Infill line end
G1 X116.00 Y100.00 E693.6000 ; Infill line start
G1 X116.00 Y120.00 E694.4000 ; Infill line end
G1 X116.40 Y100.00 E695.2000 ; Infill line start
G1 X116.40 Y120.00 E696.0000 ; Infill line end
G1 X116.80 Y100.00 E696.8000 ; Infill line start
G1 X116.80 Y120.00 E697.6000 ; Infill line end
G1 X117.20 Y100.00 E698.4000 ; Infill line start
G1 X117.20 Y120.00 E699.2000 ; Infill line end
G1 X117.60 Y100.00 E700.0000 ; Infill line start
G1 X117.60 Y120.00 E700.8000 ; Infill line end
G1 X118.00 Y100.00 E701.6000 ; Infill line start
G1 X118.00 Y120.00 E702.4000 ; Infill line end
G1 X118.40 Y100.00 E703.2000 ; Infill line start
G1 X118.40 Y120.00 E704.0000 ; Infill line end
G1 X118.80 Y100.00 E704.8000 ; Infill line start
G1 X118.80 Y120.00 E705.6000 ; Infill line end
G1 X119.20 Y100.00 E706.4000 ; Infill line start
G1 X119.20 Y120.00 E707.2000 ; Infill line end
G1 X119.60 Y100.00 E708.0000 ; Infill line start
G1 X119.60 Y120.00 E708.8000 ; Infill line end
G1 X120.00 Y100.00 E709.6000 ; Infill line start
G1 X120.00 Y120.00 E710.4000 ; Infill line end
G1 X120.40 Y100.00 E711.2000 ; Infill line start
G1 X120.40 Y120.00 E712.0000 ; Infill line end
G1 X120.80 Y100.00 E712.8000 ; Infill line start
G1 X120.80 Y120.00 E713.6000 ; Infill line end
G1 X121.20 Y100.00 E714.4000 ; Infill line start
G1 X121.20 Y120.00 E715.2000 ; Infill line end
G1 X121.60 Y100.00 E716.0000 ; Infill line start
G1 X121.60 Y120.00 E716.8000 ; Infill line end
G1 X122.00 Y100.00 E717.6000 ; Infill line start
G1 X122.00 Y120.00 E718.4000 ; Infill line end
G1 X122.40 Y100.00 E719.2000 ; Infill line start
G1 X122.40 Y120.00 E720.0000 ; Infill line end
G1 X122.80 Y100.00 E720.8000 ; Infill line start
G1 X122.80 Y120.00 E721.6000 ; Infill line end
G1 X123.20 Y100.00 E722.4000 ; Infill line start
G1 X123.20 Y120.00 E723.2000 ; Infill line end
G1 X123.60 Y100.00 E724.0000 ; Infill line start
G1 X123.60 Y120.00 E724.8000 ; Infill line end
G1 X124.00 Y100.00 E725.6000 ; Infill line start
G1 X124.00 Y120.00 E726.4000 ; Infill line end
G1 X124.40 Y100.00 E727.2000 ; Infill line start
G1 X124.40 Y120.00 E728.0000 ; Infill line end
G1 X124.80 Y100.00 E728.8000 ; Infill line start
G1 X124.80 Y120.00 E729.6000 ; Infill line end
G1 X125.20 Y100.00 E730.4000 ; Infill line start
G1 X125.20 Y120.00 E731.2000 ; Infill line end
G1 X125.60 Y100.00 E732.0000 ; Infill line start
G1 X125.60 Y120.00 E732.8000 ; Infill line end
G1 X126.00 Y100.00 E733.6000 ; Infill line start
G1 X126.00 Y120.00 E734.4000 ; Infill line end
G1 X126.40 Y100.00 E735.2000 ; Infill line start
G1 X126.40 Y120.00 E736.0000 ; Infill line end
G1 X126.80 Y100.00 E736.8000 ; Infill line start
G1 X126.80 Y120.00 E737.6000 ; Infill line end
G1 X127.20 Y100.00 E738.4000 ; Infill line start
G1 X127.20 Y120.00 E739.2000 ; Infill line end
G1 X127.60 Y100.00 E740.0000 ; Infill line start
G1 X127.60 Y120.00 E740.8000 ; Infill line end
G1 X128.00 Y100.00 E741.6000 ; Infill line start
G1 X128.00 Y120.00 E742.4000 ; Infill line end
G1 X128.40 Y100.00 E743.2000 ; Infill line start
G1 X128.40 Y120.00 E744.0000 ; Infill line end
G1 X128.80 Y100.00 E744.8000 ; Infill line start
G1 X128.80 Y120.00 E745.6000 ; Infill line end
G1 X129.20 Y100.00 E746.4000 ; Infill line start
G1 X129.20 Y120.00 E747.2000 ; Infill line end
G1 X129.60 Y100.00 E748.0000 ; Infill line start
G1 X129.60 Y120.00 E748.8000 ; Infill line end
; Layer 10
G1 Z2.00 F300 ; Move to layer height
G1 X110.00 Y100.00 F1500 ; Move to start
G1 X130.00 Y100.00 E749.6000 F1500 ; Draw square side
G1 X130.00 Y120.00 E750.4000 F1500 ; Draw square side
G1 X110.00 Y120.00 E751.2000 F1500 ; Draw square side
G1 X110.00 Y100.00 E752.0000 F1500 ; Draw square side
G1 X110.00 Y100.00 E752.8000 ; Infill line start
G1 X110.00 Y120.00 E753.6000 ; Infill line end
G1 X110.40 Y100.00 E754.4000 ; Infill line start
G1 X110.40 Y120.00 E755.2000 ; Infill line end
G1 X110.80 Y100.00 E756.0000 ; Infill line start
G1 X110.80 Y120.00 E756.8000 ; Infill line end
G1 X111.20 Y100.00 E757.6000 ; Infill line start
G1 X111.20 Y120.00 E758.4000 ; Infill line end
G1 X111.60 Y100.00 E759.2000 ; Infill line start
G1 X111.60 Y120.00 E760.0000 ; Infill line end
G1 X112.00 Y100.00 E760.8000 ; Infill line start
G1 X112.00 Y120.00 E761.6000 ; Infill line end
G1 X112.40 Y100.00 E762.4000 ; Infill line start
G1 X112.40 Y120.00 E763.2000 ; Infill line end
G1 X112.80 Y100.00 E764.0000 ; Infill line start
G1 X112.80 Y120.00 E764.8000 ; Infill line end
G1 X113.20 Y100.00 E765.6000 ; Infill line start
G1 X113.20 Y120.00 E766.4000 ; Infill line end
G1 X113.60 Y100.00 E767.2000 ; Infill line start
G1 X113.60 Y120.00 E768.0000 ; Infill line end
G1 X114.00 Y100.00 E768.8000 ; Infill line start
G1 X114.00 Y120.00 E769.6000 ; Infill line end
G1 X114.40 Y100.00 E770.4000 ; Infill line start
G1 X114.40 Y120.00 E771.2000 ; Infill line end
G1 X114.80 Y100.00 E772.0000 ; Infill line start
G1 X114.80 Y120.00 E772.8000 ; Infill line end
G1 X115.20 Y100.00 E773.6000 ; Infill line start
G1 X115.20 Y120.00 E774.4000 ; Infill line end
G1 X115.60 Y100.00 E775.2000 ; Infill line start
G1 X115.60 Y120.00 E776.0000 ; Infill line end
G1 X116.00 Y100.00 E776.8000 ; Infill line start
G1 X116.00 Y120.00 E777.6000 ; Infill line end
G1 X116.40 Y100.00 E778.4000 ; Infill line start
G1 X116.40 Y120.00 E779.2000 ; Infill line end
G1 X116.80 Y100.00 E780.0000 ; Infill line start
G1 X116.80 Y120.00 E780.8000 ; Infill line end
G1 X117.20 Y100.00 E781.6000 ; Infill line start
G1 X117.20 Y120.00 E782.4000 ; Infill line end
G1 X117.60 Y100.00 E783.2000 ; Infill line start
G1 X117.60 Y120.00 E784.0000 ; Infill line end
G1 X118.00 Y100.00 E784.8000 ; Infill line start
G1 X118.00 Y120.00 E785.6000 ; Infill line end
G1 X118.40 Y100.00 E786.4000 ; Infill line start
G1 X118.40 Y120.00 E787.2000 ; Infill line end
G1 X118.80 Y100.00 E788.0000 ; Infill line start
G1 X118.80 Y120.00 E788.8000 ; Infill line end
G1 X119.20 Y100.00 E789.6000 ; Infill line start
G1 X119.20 Y120.00 E790.4000 ; Infill line end
G1 X119.60 Y100.00 E791.2000 ; Infill line start
G1 X119.60 Y120.00 E792.0000 ; Infill line end
G1 X120.00 Y100.00 E792.8000 ; Infill line start
G1 X120.00 Y120.00 E793.6000 ; Infill line end
G1 X120.40 Y100.00 E794.4000 ; Infill line start
G1 X120.40 Y120.00 E795.2000 ; Infill line end
G1 X120.80 Y100.00 E796.0000 ; Infill line start
G1 X120.80 Y120.00 E796.8000 ; Infill line end
G1 X121.20 Y100.00 E797.6000 ; Infill line start
G1 X121.20 Y120.00 E798.4000 ; Infill line end
G1 X121.60 Y100.00 E799.2000 ; Infill line start
G1 X121.60 Y120.00 E800.0000 ; Infill line end
G1 X122.00 Y100.00 E800.8000 ; Infill line start
G1 X122.00 Y120.00 E801.6000 ; Infill line end
G1 X122.40 Y100.00 E802.4000 ; Infill line start
G1 X122.40 Y120.00 E803.2000 ; Infill line end
G1 X122.80 Y100.00 E804.0000 ; Infill line start
G1 X122.80 Y120.00 E804.8000 ; Infill line end
G1 X123.20 Y100.00 E805.6000 ; Infill line start
G1 X123.20 Y120.00 E806.4000 ; Infill line end
G1 X123.60 Y100.00 E807.2000 ; Infill line start
G1 X123.60 Y120.00 E808.0000 ; Infill line end
G1 X124.00 Y100.00 E808.8000 ; Infill line start
G1 X124.00 Y120.00 E809.6000 ; Infill line end
G1 X124.40 Y100.00 E810.4000 ; Infill line start
G1 X124.40 Y120.00 E811.2000 ; Infill line end
G1 X124.80 Y100.00 E812.0000 ; Infill line start
G1 X124.80 Y120.00 E812.8000 ; Infill line end
G1 X125.20 Y100.00 E813.6000 ; Infill line start
G1 X125.20 Y120.00 E814.4000 ; Infill line end
G1 X125.60 Y100.00 E815.2000 ; Infill line start
G1 X125.60 Y120.00 E816.0000 ; Infill line end
G1 X126.00 Y100.00 E816.8000 ; Infill line start
G1 X126.00 Y120.00 E817.6000 ; Infill line end
G1 X126.40 Y100.00 E818.4000 ; Infill line start
G1 X126.40 Y120.00 E819.2000 ; Infill line end
G1 X126.80 Y100.00 E820.0000 ; Infill line start
G1 X126.80 Y120.00 E820.8000 ; Infill line end
G1 X127.20 Y100.00 E821.6000 ; Infill line start
G1 X127.20 Y120.00 E822.4000 ; Infill line end
G1 X127.60 Y100.00 E823.2000 ; Infill line start
G1 X127.60 Y120.00 E824.0000 ; Infill line end
G1 X128.00 Y100.00 E824.8000 ; Infill line start
G1 X128.00 Y120.00 E825.6000 ; Infill line end
G1 X128.40 Y100.00 E826.4000 ; Infill line start
G1 X128.40 Y120.00 E827.2000 ; Infill line end
G1 X128.80 Y100.00 E828.0000 ; Infill line start
G1 X128.80 Y120.00 E828.8000 ; Infill line end
G1 X129.20 Y100.00 E829.6000 ; Infill line start
G1 X129.20 Y120.00 E830.4000 ; Infill line end
G1 X129.60 Y100.00 E831.2000 ; Infill line start
G1 X129.60 Y120.00 E832.0000 ; Infill line end
; Layer 1
G1 Z2.00 F300 ; Move to layer height
G1 X90.00 Y90.00 F1500 ; Move to start of layer
G1 X110.00 Y90.00 E0.8000 F1500 ; Draw square side
G1 X110.00 Y110.00 E1.6000 F1500 ; Draw square side
G1 X90.00 Y110.00 E2.4000 F1500 ; Draw square side
G1 X90.00 Y90.00 E3.2000 F1500 ; Draw square side
G1 X90.00 Y90.00 E4.0000 ; Infill line start
G1 X90.00 Y110.00 E4.8000 ; Infill line end
G1 X90.40 Y90.00 E5.6000 ; Infill line start
G1 X90.40 Y110.00 E6.4000 ; Infill line end
G1 X90.80 Y90.00 E7.2000 ; Infill line start
G1 X90.80 Y110.00 E8.0000 ; Infill line end
G1 X91.20 Y90.00 E8.8000 ; Infill line start
G1 X91.20 Y110.00 E9.6000 ; Infill line end
G1 X91.60 Y90.00 E10.4000 ; Infill line start
G1 X91.60 Y110.00 E11.2000 ; Infill line end
G1 X92.00 Y90.00 E12.0000 ; Infill line start
G1 X92.00 Y110.00 E12.8000 ; Infill line end
G1 X92.40 Y90.00 E13.6000 ; Infill line start
G1 X92.40 Y110.00 E14.4000 ; Infill line end
G1 X92.80 Y90.00 E15.2000 ; Infill line start
G1 X92.80 Y110.00 E16.0000 ; Infill line end
G1 X93.20 Y90.00 E16.8000 ; Infill line start
G1 X93.20 Y110.00 E17.6000 ; Infill line end
G1 X93.60 Y90.00 E18.4000 ; Infill line start
G1 X93.60 Y110.00 E19.2000 ; Infill line end
G1 X94.00 Y90.00 E20.0000 ; Infill line start
G1 X94.00 Y110.00 E20.8000 ; Infill line end
G1 X94.40 Y90.00 E21.6000 ; Infill line start
G1 X94.40 Y110.00 E22.4000 ; Infill line end
G1 X94.80 Y90.00 E23.2000 ; Infill line start
G1 X94.80 Y110.00 E24.0000 ; Infill line end
G1 X95.20 Y90.00 E24.8000 ; Infill line start
G1 X95.20 Y110.00 E25.6000 ; Infill line end
G1 X95.60 Y90.00 E26.4000 ; Infill line start
G1 X95.60 Y110.00 E27.2000 ; Infill line end
G1 X96.00 Y90.00 E28.0000 ; Infill line start
G1 X96.00 Y110.00 E28.8000 ; Infill line end
G1 X96.40 Y90.00 E29.6000 ; Infill line start
G1 X96.40 Y110.00 E30.4000 ; Infill line end
G1 X96.80 Y90.00 E31.2000 ; Infill line start
G1 X96.80 Y110.00 E32.0000 ; Infill line end
G1 X97.20 Y90.00 E32.8000 ; Infill line start
G1 X97.20 Y110.00 E33.6000 ; Infill line end
G1 X97.60 Y90.00 E34.4000 ; Infill line start
G1 X97.60 Y110.00 E35.2000 ; Infill line end
G1 X98.00 Y90.00 E36.0000 ; Infill line start
G1 X98.00 Y110.00 E36.8000 ; Infill line end
G1 X98.40 Y90.00 E37.6000 ; Infill line start
G1 X98.40 Y110.00 E38.4000 ; Infill line end
G1 X98.80 Y90.00 E39.2000 ; Infill line start
G1 X98.80 Y110.00 E40.0000 ; Infill line end
G1 X99.20 Y90.00 E40.8000 ; Infill line start
G1 X99.20 Y110.00 E41.6000 ; Infill line end
G1 X99.60 Y90.00 E42.4000 ; Infill line start
G1 X99.60 Y110.00 E43.2000 ; Infill line end
G1 X100.00 Y90.00 E44.0000 ; Infill line start
G1 X100.00 Y110.00 E44.8000 ; Infill line end
G1 X100.40 Y90.00 E45.6000 ; Infill line start
G1 X100.40 Y110.00 E46.4000 ; Infill line end
G1 X100.80 Y90.00 E47.2000 ; Infill line start
G1 X100.80 Y110.00 E48.0000 ; Infill line end
G1 X101.20 Y90.00 E48.8000 ; Infill line start
G1 X101.20 Y110.00 E49.6000 ; Infill line end
G1 X101.60 Y90.00 E50.4000 ; Infill line start
G1 X101.60 Y110.00 E51.2000 ; Infill line end
G1 X102.00 Y90.00 E52.0000 ; Infill line start
G1 X102.00 Y110.00 E52.8000 ; Infill line end
G1 X102.40 Y90.00 E53.6000 ; Infill line start
G1 X102.40 Y110.00 E54.4000 ; Infill line end
G1 X102.80 Y90.00 E55.2000 ; Infill line start
G1 X102.80 Y110.00 E56.0000 ; Infill line end
G1 X103.20 Y90.00 E56.8000 ; Infill line start
G1 X103.20 Y110.00 E57.6000 ; Infill line end
G1 X103.60 Y90.00 E58.4000 ; Infill line start
G1 X103.60 Y110.00 E59.2000 ; Infill line end
G1 X104.00 Y90.00 E60.0000 ; Infill line start
G1 X104.00 Y110.00 E60.8000 ; Infill line end
G1 X104.40 Y90.00 E61.6000 ; Infill line start
G1 X104.40 Y110.00 E62.4000 ; Infill line end
G1 X104.80 Y90.00 E63.2000 ; Infill line start
G1 X104.80 Y110.00 E64.0000 ; Infill line end
G1 X105.20 Y90.00 E64.8000 ; Infill line start
G1 X105.20 Y110.00 E65.6000 ; Infill line end
G1 X105.60 Y90.00 E66.4000 ; Infill line start
G1 X105.60 Y110.00 E67.2000 ; Infill line end
G1 X106.00 Y90.00 E68.0000 ; Infill line start
G1 X106.00 Y110.00 E68.8000 ; Infill line end
G1 X106.40 Y90.00 E69.6000 ; Infill line start
G1 X106.40 Y110.00 E70.4000 ; Infill line end
G1 X106.80 Y90.00 E71.2000 ; Infill line start
G1 X106.80 Y110.00 E72.0000 ; Infill line end
G1 X107.20 Y90.00 E72.8000 ; Infill line start
G1 X107.20 Y110.00 E73.6000 ; Infill line end
G1 X107.60 Y90.00 E74.4000 ; Infill line start
G1 X107.60 Y110.00 E75.2000 ; Infill line end
G1 X108.00 Y90.00 E76.0000 ; Infill line start
G1 X108.00 Y110.00 E76.8000 ; Infill line end
G1 X108.40 Y90.00 E77.6000 ; Infill line start
G1 X108.40 Y110.00 E78.4000 ; Infill line end
G1 X108.80 Y90.00 E79.2000 ; Infill line start
G1 X108.80 Y110.00 E80.0000 ; Infill line end
G1 X109.20 Y90.00 E80.8000 ; Infill line start
G1 X109.20 Y110.00 E81.6000 ; Infill line end
G1 X109.60 Y90.00 E82.4000 ; Infill line start
G1 X109.60 Y110.00 E83.2000 ; Infill line end
; Layer 2
G1 Z2.20 F300 ; Move to layer height
G1 X90.07 Y90.07 F1500 ; Move to start of layer
G1 X109.93 Y90.07 E83.9943 F1500 ; Draw square side
G1 X109.93 Y109.93 E84.7886 F1500 ; Draw square side
G1 X90.07 Y109.93 E85.5829 F1500 ; Draw square side
G1 X90.07 Y90.07 E86.3771 F1500 ; Draw square side
G1 X90.07 Y90.07 E87.1714 ; Infill line start
G1 X90.07 Y109.93 E87.9657 ; Infill line end
G1 X90.47 Y90.07 E88.7600 ; Infill line start
G1 X90.47 Y109.93 E89.5543 ; Infill line end
G1 X90.87 Y90.07 E90.3486 ; Infill line start
G1 X90.87 Y109.93 E91.1429 ; Infill line end
G1 X91.27 Y90.07 E91.9371 ; Infill line start
G1 X91.27 Y109.93 E92.7314 ; Infill line end
G1 X91.67 Y90.07 E93.5257 ; Infill line start
G1 X91.67 Y109.93 E94.3200 ; Infill line end
G1 X92.07 Y90.07 E95.1143 ; Infill line start
G1 X92.07 Y109.93 E95.9086 ; Infill line end
G1 X92.47 Y90.07 E96.7029 ; Infill line start
G1 X92.47 Y109.93 E97.4971 ; Infill line end
G1 X92.87 Y90.07 E98.2914 ; Infill line start
G1 X92.87 Y109.93 E99.0857 ; Infill line end
G1 X93.27 Y90.07 E99.8800 ; Infill line start
G1 X93.27 Y109.93 E100.6743 ; Infill line end
G1 X93.67 Y90.07 E101.4686 ; Infill line start
G1 X93.67 Y109.93 E102.2629 ; Infill line end
G1 X94.07 Y90.07 E103.0571 ; Infill line start
G1 X94.07 Y109.93 E103.8514 ; Infill line end
G1 X94.47 Y90.07 E104.6457 ; Infill line start
G1 X94.47 Y109.93 E105.4400 ; Infill line end
G1 X94.87 Y90.07 E106.2343 ; Infill line start
G1 X94.87 Y109.93 E107.0286 ; Infill line end
G1 X95.27 Y90.07 E107.8229 ; Infill line start
G1 X95.27 Y109.93 E108.6171 ; Infill line end
G1 X95.67 Y90.07 E109.4114 ; Infill line start
G1 X95.67 Y109.93 E110.2057 ; Infill line end
G1 X96.07 Y90.07 E111.0000 ; Infill line start
G1 X96.07 Y109.93 E111.7943 ; Infill line end
G1 X96.47 Y90.07 E112.5886 ; Infill line start
G1 X96.47 Y109.93 E113.3829 ; Infill line end
G1 X96.87 Y90.07 E114.1771 ; Infill line start
G1 X96.87 Y109.93 E114.9714 ; Infill line end
G1 X97.27 Y90.07 E115.7657 ; Infill line start
G1 X97.27 Y109.93 E116.5600 ; Infill line end
G1 X97.67 Y90.07 E117.3543 ; Infill line start
G1 X97.67 Y109.93 E118.1486 ; Infill line end
G1 X98.07 Y90.07 E118.9429 ; Infill line start
G1 X98.07 Y109.93 E119.7371 ; Infill line end
G1 X98.47 Y90.07 E120.5314 ; Infill line start
G1 X98.47 Y109.93 E121.3257 ; Infill line end
G1 X98.87 Y90.07 E122.1200 ; Infill line start
G1 X98.87 Y109.93 E122.9143 ; Infill line end
G1 X99.27 Y90.07 E123.7086 ; Infill line start
G1 X99.27 Y109.93 E124.5029 ; Infill line end
G1 X99.67 Y90.07 E125.2971 ; Infill line start
G1 X99.67 Y109.93 E126.0914 ; Infill line end
G1 X100.07 Y90.07 E126.8857 ; Infill line start
G1 X100.07 Y109.93 E127.6800 ; Infill line end
G1 X100.47 Y90.07 E128.4743 ; Infill line start
G1 X100.47 Y109.93 E129.2686 ; Infill line end
G1 X100.87 Y90.07 E130.0629 ; Infill line start
G1 X100.87 Y109.93 E130.8571 ; Infill line end
G1 X101.27 Y90.07 E131.6514 ; Infill line start
G1 X101.27 Y109.93 E132.4457 ; Infill line end
G1 X101.67 Y90.07 E133.2400 ; Infill line start
G1 X101.67 Y109.93 E134.0343 ; Infill line end
G1 X102.07 Y90.07 E134.8286 ; Infill line start
G1 X102.07 Y109.93 E135.6229 ; Infill line end
G1 X102.47 Y90.07 E136.4171 ; Infill line start
G1 X102.47 Y109.93 E137.2114 ; Infill line end
G1 X102.87 Y90.07 E138.0057 ; Infill line start
G1 X102.87 Y109.93 E138.8000 ; Infill line end
G1 X103.27 Y90.07 E139.5943 ; Infill line start
G1 X103.27 Y109.93 E140.3886 ; Infill line end
G1 X103.67 Y90.07 E141.1829 ; Infill line start
G1 X103.67 Y109.93 E141.9771 ; Infill line end
G1 X104.07 Y90.07 E142.7714 ; Infill line start
G1 X104.07 Y109.93 E143.5657 ; Infill line end
G1 X104.47 Y90.07 E144.3600 ; Infill line start
G1 X104.47 Y109.93 E145.1543 ; Infill line end
G1 X104.87 Y90.07 E145.9486 ; Infill line start
G1 X104.87 Y109.93 E146.7429 ; Infill line end
G1 X105.27 Y90.07 E147.5371 ; Infill line start
G1 X105.27 Y109.93 E148.3314 ; Infill line end
G1 X105.67 Y90.07 E149.1257 ; Infill line start
G1 X105.67 Y109.93 E149.9200 ; Infill line end
G1 X106.07 Y90.07 E150.7143 ; Infill line start
G1 X106.07 Y109.93 E151.5086 ; Infill line end
G1 X106.47 Y90.07 E152.3029 ; Infill line start
G1 X106.47 Y109.93 E153.0971 ; Infill line end
G1 X106.87 Y90.07 E153.8914 ; Infill line start
G1 X106.87 Y109.93 E154.6857 ; Infill line end
G1 X107.27 Y90.07 E155.4800 ; Infill line start
G1 X107.27 Y109.93 E156.2743 ; Infill line end
G1 X107.67 Y90.07 E157.0686 ; Infill line start
G1 X107.67 Y109.93 E157.8629 ; Infill line end
G1 X108.07 Y90.07 E158.6571 ; Infill line start
G1 X108.07 Y109.93 E159.4514 ; Infill line end
G1 X108.47 Y90.07 E160.2457 ; Infill line start
G1 X108.47 Y109.93 E161.0400 ; Infill line end
G1 X108.87 Y90.07 E161.8343 ; Infill line start
G1 X108.87 Y109.93 E162.6286 ; Infill line end
G1 X109.27 Y90.07 E163.4229 ; Infill line start
G1 X109.27 Y109.93 E164.2171 ; Infill line end
; Layer 3
G1 Z2.40 F300 ; Move to layer height
G1 X90.14 Y90.14 F1500 ; Move to start of layer
G1 X109.86 Y90.14 E165.0057 F1500 ; Draw square side
G1 X109.86 Y109.86 E165.7943 F1500 ; Draw square side
G1 X90.14 Y109.86 E166.5829 F1500 ; Draw square side
G1 X90.14 Y90.14 E167.3714 F1500 ; Draw square side
G1 X90.14 Y90.14 E168.1600 ; Infill line start
G1 X90.14 Y109.86 E168.9486 ; Infill line end
G1 X90.54 Y90.14 E169.7371 ; Infill line start
G1 X90.54 Y109.86 E170.5257 ; Infill line end
G1 X90.94 Y90.14 E171.3143 ; Infill line start
G1 X90.94 Y109.86 E172.1029 ; Infill line end
G1 X91.34 Y90.14 E172.8914 ; Infill line start
G1 X91.34 Y109.86 E173.6800 ; Infill line end
G1 X91.74 Y90.14 E174.4686 ; Infill line start
G1 X91.74 Y109.86 E175.2571 ; Infill line end
G1 X92.14 Y90.14 E176.0457 ; Infill line start
G1 X92.14 Y109.86 E176.8343 ; Infill line end
G1 X92.54 Y90.14 E177.6229 ; Infill line start
G1 X92.54 Y109.86 E178.4114 ; Infill line end
G1 X92.94 Y90.14 E179.2000 ; Infill line start
G1 X92.94 Y109.86 E179.9886 ; Infill line end
G1 X93.34 Y90.14 E180.7771 ; Infill line start
G1 X93.34 Y109.86 E181.5657 ; Infill line end
G1 X93.74 Y90.14 E182.3543 ; Infill line start
G1 X93.74 Y109.86 E183.1429 ; Infill line end
G1 X94.14 Y90.14 E183.9314 ; Infill line start
G1 X94.14 Y109.86 E184.7200 ; Infill line end
G1 X94.54 Y90.14 E185.5086 ; Infill line start
G1 X94.54 Y109.86 E186.2971 ; Infill line end
G1 X94.94 Y90.14 E187.0857 ; Infill line start
G1 X94.94 Y109.86 E187.8743 ; Infill line end
G1 X95.34 Y90.14 E188.6629 ; Infill line start
G1 X95.34 Y109.86 E189.4514 ; Infill line end
G1 X95.74 Y90.14 E190.2400 ; Infill line start
G1 X95.74 Y109.86 E191.0286 ; Infill line end
G1 X96.14 Y90.14 E191.8171 ; Infill line start
G1 X96.14 Y109.86 E192.6057 ; Infill line end
G1 X96.54 Y90.14 E193.3943 ; Infill line start
G1 X96.54 Y109.86 E194.1829 ; Infill line end
G1 X96.94 Y90.14 E194.9714 ; Infill line start
G1 X96.94 Y109.86 E195.7600 ; Infill line end
G1 X97.34 Y90.14 E196.5486 ; Infill line start
G1 X97.34 Y109.86 E197.3371 ; Infill line end
G1 X97.74 Y90.14 E198.1257 ; Infill line start
G1 X97.74 Y109.86 E198.9143 ; Infill line end
G1 X98.14 Y90.14 E199.7029 ; Infill line start
G1 X98.14 Y109.86 E200.4914 ; Infill line end
G1 X98.54 Y90.14 E201.2800 ; Infill line start
G1 X98.54 Y109.86 E202.0686 ; Infill line end
G1 X98.94 Y90.14 E202.8571 ; Infill line start
G1 X98.94 Y109.86 E203.6457 ; Infill line end
G1 X99.34 Y90.14 E204.4343 ; Infill line start
G1 X99.34 Y109.86 E205.2229 ; Infill line end
G1 X99.74 Y90.14 E206.0114 ; Infill line start
G1 X99.74 Y109.86 E206.8000 ; Infill line end
G1 X100.14 Y90.14 E207.5886 ; Infill line start
G1 X100.14 Y109.86 E208.3771 ; Infill line end
G1 X100.54 Y90.14 E209.1657 ; Infill line start
G1 X100.54 Y109.86 E209.9543 ; Infill line end
G1 X100.94 Y90.14 E210.7429 ; Infill line start
G1 X100.94 Y109.86 E211.5314 ; Infill line end
G1 X101.34 Y90.14 E212.3200 ; Infill line start
G1 X101.34 Y109.86 E213.1086 ; Infill line end
G1 X101.74 Y90.14 E213.8971 ; Infill line start
G1 X101.74 Y109.86 E214.6857 ; Infill line end
G1 X102.14 Y90.14 E215.4743 ; Infill line start
G1 X102.14 Y109.86 E216.2629 ; Infill line end
G1 X102.54 Y90.14 E217.0514 ; Infill line start
G1 X102.54 Y109.86 E217.8400 ; Infill line end
G1 X102.94 Y90.14 E218.6286 ; Infill line start
G1 X102.94 Y109.86 E219.4171 ; Infill line end
G1 X103.34 Y90.14 E220.2057 ; Infill line start
G1 X103.34 Y109.86 E220.9943 ; Infill line end
G1 X103.74 Y90.14 E221.7829 ; Infill line start
G1 X103.74 Y109.86 E222.5714 ; Infill line end
G1 X104.14 Y90.14 E223.3600 ; Infill line start
G1 X104.14 Y109.86 E224.1486 ; Infill line end
G1 X104.54 Y90.14 E224.9371 ; Infill line start
G1 X104.54 Y109.86 E225.7257 ; Infill line end
G1 X104.94 Y90.14 E226.5143 ; Infill line start
G1 X104.94 Y109.86 E227.3029 ; Infill line end
G1 X105.34 Y90.14 E228.0914 ; Infill line start
G1 X105.34 Y109.86 E228.8800 ; Infill line end
G1 X105.74 Y90.14 E229.6686 ; Infill line start
G1 X105.74 Y109.86 E230.4571 ; Infill line end
G1 X106.14 Y90.14 E231.2457 ; Infill line start
G1 X106.14 Y109.86 E232.0343 ; Infill line end
G1 X106.54 Y90.14 E232.8229 ; Infill line start
G1 X106.54 Y109.86 E233.6114 ; Infill line end
G1 X106.94 Y90.14 E234.4000 ; Infill line start
G1 X106.94 Y109.86 E235.1886 ; Infill line end
G1 X107.34 Y90.14 E235.9771 ; Infill line start
G1 X107.34 Y109.86 E236.7657 ; Infill line end
G1 X107.74 Y90.14 E237.5543 ; Infill line start
G1 X107.74 Y109.86 E238.3429 ; Infill line end
G1 X108.14 Y90.14 E239.1314 ; Infill line start
G1 X108.14 Y109.86 E239.9200 ; Infill line end
G1 X108.54 Y90.14 E240.7086 ; Infill line start
G1 X108.54 Y109.86 E241.4971 ; Infill line end
G1 X108.94 Y90.14 E242.2857 ; Infill line start
G1 X108.94 Y109.86 E243.0743 ; Infill line end
G1 X109.34 Y90.14 E243.8629 ; Infill line start
G1 X109.34 Y109.86 E244.6514 ; Infill line end
; Layer 4
G1 Z2.60 F300 ; Move to layer height
G1 X90.21 Y90.21 F1500 ; Move to start of layer
G1 X109.79 Y90.21 E245.4343 F1500 ; Draw square side
G1 X109.79 Y109.79 E246.2171 F1500 ; Draw square side
G1 X90.21 Y109.79 E247.0000 F1500 ; Draw square side
G1 X90.21 Y90.21 E247.7829 F1500 ; Draw square side
G1 X90.21 Y90.21 E248.5657 ; Infill line start
G1 X90.21 Y109.79 E249.3486 ; Infill line end
G1 X90.61 Y90.21 E250.1314 ; Infill line start
G1 X90.61 Y109.79 E250.9143 ; Infill line end
G1 X91.01 Y90.21 E251.6971 ; Infill line start
G1 X91.01 Y109.79 E252.4800 ; Infill line end
G1 X91.41 Y90.21 E253.2629 ; Infill line start
G1 X91.41 Y109.79 E254.0457 ; Infill line end
G1 X91.81 Y90.21 E254.8286 ; Infill line start
G1 X91.81 Y109.79 E255.6114 ; Infill line end
G1 X92.21 Y90.21 E256.3943 ; Infill line start
G1 X92.21 Y109.79 E257.1771 ; Infill line end
G1 X92.61 Y90.21 E257.9600 ; Infill line start
G1 X92.61 Y109.79 E258.7429 ; Infill line end
G1 X93.01 Y90.21 E259.5257 ; Infill line start
G1 X93.01 Y109.79 E260.3086 ; Infill line end
G1 X93.41 Y90.21 E261.0914 ; Infill line start
G1 X93.41 Y109.79 E261.8743 ; Infill line end
G1 X93.81 Y90.21 E262.6571 ; Infill line start
G1 X93.81 Y109.79 E263.4400 ; Infill line end
G1 X94.21 Y90.21 E264.2229 ; Infill line start
G1 X94.21 Y109.79 E265.0057 ; Infill line end
G1 X94.61 Y90.21 E265.7886 ; Infill line start
G1 X94.61 Y109.79 E266.5714 ; Infill line end
G1 X95.01 Y90.21 E267.3543 ; Infill line start
G1 X95.01 Y109.79 E268.1371 ; Infill line end
G1 X95.41 Y90.21 E268.9200 ; Infill line start
G1 X95.41 Y109.79 E269.7029 ; Infill line end
G1 X95.81 Y90.21 E270.4857 ; Infill line start
G1 X95.81 Y109.79 E271.2686 ; Infill line end
G1 X96.21 Y90.21 E272.0514 ; Infill line start
G1 X96.21 Y109.79 E272.8343 ; Infill line end
G1 X96.61 Y90.21 E273.6171 ; Infill line start
G1 X96.61 Y109.79 E274.4000 ; Infill line end
G1 X97.01 Y90.21 E275.1829 ; Infill line start
G1 X97.01 Y109.79 E275.9657 ; Infill line end
G1 X97.41 Y90.21 E276.7486 ; Infill line start
G1 X97.41 Y109.79 E277.5314 ; Infill line end
G1 X97.81 Y90.21 E278.3143 ; Infill line start
G1 X97.81 Y109.79 E279.0971 ; Infill line end
G1 X98.21 Y90.21 E279.8800 ; Infill line start
G1 X98.21 Y109.79 E280.6629 ; Infill line end
G1 X98.61 Y90.21 E281.4457 ; Infill line start
G1 X98.61 Y109.79 E282.2286 ; Infill line end
G1 X99.01 Y90.21 E283.0114 ; Infill line start
G1 X99.01 Y109.79 E283.7943 ; Infill line end
G1 X99.41 Y90.21 E284.5771 ; Infill line start
G1 X99.41 Y109.79 E285.3600 ; Infill line end
G1 X99.81 Y90.21 E286.1429 ; Infill line start
G1 X99.81 Y109.79 E286.9257 ; Infill line end
G1 X100.21 Y90.21 E287.7086 ; Infill line start
G1 X100.21 Y109.79 E288.4914 ; Infill line end
G1 X100.61 Y90.21 E289.2743 ; Infill line start
G1 X100.61 Y109.79 E290.0571 ; Infill line end
G1 X101.01 Y90.21 E290.8400 ; Infill line start
G1 X101.01 Y109.79 E291.6229 ; Infill line end
G1 X101.41 Y90.21 E292.4057 ; Infill line start
G1 X101.41 Y109.79 E293.1886 ; Infill line end
G1 X101.81 Y90.21 E293.9714 ; Infill line start
G1 X101.81 Y109.79 E294.7543 ; Infill line end
G1 X102.21 Y90.21 E295.5371 ; Infill line start
G1 X102.21 Y109.79 E296.3200 ; Infill line end
G1 X102.61 Y90.21 E297.1029 ; Infill line start
G1 X102.61 Y109.79 E297.8857 ; Infill line end
G1 X103.01 Y90.21 E298.6686 ; Infill line start
G1 X103.01 Y109.79 E299.4514 ; Infill line end
G1 X103.41 Y90.21 E300.2343 ; Infill line start
G1 X103.41 Y109.79 E301.0171 ; Infill line end
G1 X103.81 Y90.21 E301.8000 ; Infill line start
G1 X103.81 Y109.79 E302.5829 ; Infill line end
G1 X104.21 Y90.21 E303.3657 ; Infill line start
G1 X104.21 Y109.79 E304.1486 ; Infill line end
G1 X104.61 Y90.21 E304.9314 ; Infill line start
G1 X104.61 Y109.79 E305.7143 ; Infill line end
G1 X105.01 Y90.21 E306.4971 ; Infill line start
G1 X105.01 Y109.79 E307.2800 ; Infill line end
G1 X105.41 Y90.21 E308.0629 ; Infill line start
G1 X105.41 Y109.79 E308.8457 ; Infill line end
G1 X105.81 Y90.21 E309.6286 ; Infill line start
G1 X105.81 Y109.79 E310.4114 ; Infill line end
G1 X106.21 Y90.21 E311.1943 ; Infill line start
G1 X106.21 Y109.79 E311.9771 ; Infill line end
G1 X106.61 Y90.21 E312.7600 ; Infill line start
G1 X106.61 Y109.79 E313.5429 ; Infill line end
G1 X107.01 Y90.21 E314.3257 ; Infill line start
G1 X107.01 Y109.79 E315.1086 ; Infill line end
G1 X107.41 Y90.21 E315.8914 ; Infill line start
G1 X107.41 Y109.79 E316.6743 ; Infill line end
G1 X107.81 Y90.21 E317.4571 ; Infill line start
G1 X107.81 Y109.79 E318.2400 ; Infill line end
G1 X108.21 Y90.21 E319.0229 ; Infill line start
G1 X108.21 Y109.79 E319.8057 ; Infill line end
G1 X108.61 Y90.21 E320.5886 ; Infill line start
G1 X108.61 Y109.79 E321.3714 ; Infill line end
G1 X109.01 Y90.21 E322.1543 ; Infill line start
G1 X109.01 Y109.79 E322.9371 ; Infill line end
; Layer 5
G1 Z2.80 F300 ; Move to layer height
G1 X90.29 Y90.29 F1500 ; Move to start of layer
G1 X109.71 Y90.29 E323.7143 F1500 ; Draw square side
G1 X109.71 Y109.71 E324.4914 F1500 ; Draw square side
G1 X90.29 Y109.71 E325.2686 F1500 ; Draw square side
G1 X90.29 Y90.29 E326.0457 F1500 ; Draw square side
G1 X90.29 Y90.29 E326.8229 ; Infill line start
G1 X90.29 Y109.71 E327.6000 ; Infill line end
G1 X90.69 Y90.29 E328.3771 ; Infill line start
G1 X90.69 Y109.71 E329.1543 ; Infill line end
G1 X91.09 Y90.29 E329.9314 ; Infill line start
G1 X91.09 Y109.71 E330.7086 ; Infill line end
G1 X91.49 Y90.29 E331.4857 ; Infill line start
G1 X91.49 Y109.71 E332.2629 ; Infill line end
G1 X91.89 Y90.29 E333.0400 ; Infill line start
G1 X91.89 Y109.71 E333.8171 ; Infill line end
G1 X92.29 Y90.29 E334.5943 ; Infill line start
G1 X92.29 Y109.71 E335.3714 ; Infill line end
G1 X92.69 Y90.29 E336.1486 ; Infill line start
G1 X92.69 Y109.71 E336.9257 ; Infill line end
G1 X93.09 Y90.29 E337.7029 ; Infill line start
G1 X93.09 Y109.71 E338.4800 ; Infill line end
G1 X93.49 Y90.29 E339.2571 ; Infill line start
G1 X93.49 Y109.71 E340.0343 ; Infill line end
G1 X93.89 Y90.29 E340.8114 ; Infill line start
G1 X93.89 Y109.71 E341.5886 ; Infill line end
G1 X94.29 Y90.29 E342.3657 ; Infill line start
G1 X94.29 Y109.71 E343.1429 ; Infill line end
G1 X94.69 Y90.29 E343.9200 ; Infill line start
G1 X94.69 Y109.71 E344.6971 ; Infill line end
G1 X95.09 Y90.29 E345.4743 ; Infill line start
G1 X95.09 Y109.71 E346.2514 ; Infill line end
G1 X95.49 Y90.29 E347.0286 ; Infill line start
G1 X95.49 Y109.71 E347.8057 ; Infill line end
G1 X95.89 Y90.29 E348.5829 ; Infill line start
G1 X95.89 Y109.71 E349.3600 ; Infill line end
G1 X96.29 Y90.29 E350.1371 ; Infill line start
G1 X96.29 Y109.71 E350.9143 ; Infill line end
G1 X96.69 Y90.29 E351.6914 ; Infill line start
G1 X96.69 Y109.71 E352.4686 ; Infill line end
G1 X97.09 Y90.29 E353.2457 ; Infill line start
G1 X97.09 Y109.71 E354.0229 ; Infill line end
G1 X97.49 Y90.29 E354.8000 ; Infill line start
G1 X97.49 Y109.71 E355.5771 ; Infill line end
G1 X97.89 Y90.29 E356.3543 ; Infill line start
G1 X97.89 Y109.71 E357.1314 ; Infill line end
G1 X98.29 Y90.29 E357.9086 ; Infill line start
G1 X98.29 Y109.71 E358.6857 ; Infill line end
G1 X98.69 Y90.29 E359.4629 ; Infill line start
G1 X98.69 Y109.71 E360.2400 ; Infill line end
G1 X99.09 Y90.29 E361.0171 ; Infill line start
G1 X99.09 Y109.71 E361.7943 ; Infill line end
G1 X99.49 Y90.29 E362.5714 ; Infill line start
G1 X99.49 Y109.71 E363.3486 ; Infill line end
G1 X99.89 Y90.29 E364.1257 ; Infill line start
G1 X99.89 Y109.71 E364.9029 ; Infill line end
G1 X100.29 Y90.29 E365.6800 ; Infill line start
G1 X100.29 Y109.71 E366.4571 ; Infill line end
G1 X100.69 Y90.29 E367.2343 ; Infill line start
G1 X100.69 Y109.71 E368.0114 ; Infill line end
G1 X101.09 Y90.29 E368.7886 ; Infill line start
G1 X101.09 Y109.71 E369.5657 ; Infill line end
G1 X101.49 Y90.29 E370.3429 ; Infill line start
G1 X101.49 Y109.71 E371.1200 ; Infill line end
G1 X101.89 Y90.29 E371.8971 ; Infill line start
G1 X101.89 Y109.71 E372.6743 ; Infill line end
G1 X102.29 Y90.29 E373.4514 ; Infill line start
G1 X102.29 Y109.71 E374.2286 ; Infill line end
G1 X102.69 Y90.29 E375.0057 ; Infill line start
G1 X102.69 Y109.71 E375.7829 ; Infill line end
G1 X103.09 Y90.29 E376.5600 ; Infill line start
G1 X103.09 Y109.71 E377.3371 ; Infill line end
G1 X103.49 Y90.29 E378.1143 ; Infill line start
G1 X103.49 Y109.71 E378.8914 ; Infill line end
G1 X103.89 Y90.29 E379.6686 ; Infill line start
G1 X103.89 Y109.71 E380.4457 ; Infill line end
G1 X104.29 Y90.29 E381.2229 ; Infill line start
G1 X104.29 Y109.71 E382.0000 ; Infill line end
G1 X104.69 Y90.29 E382.7771 ; Infill line start
G1 X104.69 Y109.71 E383.5543 ; Infill line end
G1 X105.09 Y90.29 E384.3314 ; Infill line start
G1 X105.09 Y109.71 E385.1086 ; Infill line end
G1 X105.49 Y90.29 E385.8857 ; Infill line start
G1 X105.49 Y109.71 E386.6629 ; Infill line end
G1 X105.89 Y90.29 E387.4400 ; Infill line start
G1 X105.89 Y109.71 E388.2171 ; Infill line end
G1 X106.29 Y90.29 E388.9943 ; Infill line start
G1 X106.29 Y109.71 E389.7714 ; Infill line end
G1 X106.69 Y90.29 E390.5486 ; Infill line start
G1 X106.69 Y109.71 E391.3257 ; Infill line end
G1 X107.09 Y90.29 E392.1029 ; Infill line start
G1 X107.09 Y109.71 E392.8800 ; Infill line end
G1 X107.49 Y90.29 E393.6571 ; Infill line start
G1 X107.49 Y109.71 E394.4343 ; Infill line end
G1 X107.89 Y90.29 E395.2114 ; Infill line start
G1 X107.89 Y109.71 E395.9886 ; Infill line end
G1 X108.29 Y90.29 E396.7657 ; Infill line start
G1 X108.29 Y109.71 E397.5429 ; Infill line end
G1 X108.69 Y90.29 E398.3200 ; Infill line start
G1 X108.69 Y109.71 E399.0971 ; Infill line end
G1 X109.09 Y90.29 E399.8743 ; Infill line start
G1 X109.09 Y109.71 E400.6514 ; Infill line end
; Layer 6
G1 Z3.00 F300 ; Move to layer height
G1 X90.36 Y90.36 F1500 ; Move to start of layer
G1 X109.64 Y90.36 E401.4229 F1500 ; Draw square side
G1 X109.64 Y109.64 E402.1943 F1500 ; Draw square side
G1 X90.36 Y109.64 E402.9657 F1500 ; Draw square side
G1 X90.36 Y90.36 E403.7371 F1500 ; Draw square side
G1 X90.36 Y90.36 E404.5086 ; Infill line start
G1 X90.36 Y109.64 E405.2800 ; Infill line end
G1 X90.76 Y90.36 E406.0514 ; Infill line start
G1 X90.76 Y109.64 E406.8229 ; Infill line end
G1 X91.16 Y90.36 E407.5943 ; Infill line start
G1 X91.16 Y109.64 E408.3657 ; Infill line end
G1 X91.56 Y90.36 E409.1371 ; Infill line start
G1 X91.56 Y109.64 E409.9086 ; Infill line end
G1 X91.96 Y90.36 E410.6800 ; Infill line start
G1 X91.96 Y109.64 E411.4514 ; Infill line end
G1 X92.36 Y90.36 E412.2229 ; Infill line start
G1 X92.36 Y109.64 E412.9943 ; Infill line end
G1 X92.76 Y90.36 E413.7657 ; Infill line start
G1 X92.76 Y109.64 E414.5371 ; Infill line end
G1 X93.16 Y90.36 E415.3086 ; Infill line start
G1 X93.16 Y109.64 E416.0800 ; Infill line end
G1 X93.56 Y90.36 E416.8514 ; Infill line start
G1 X93.56 Y109.64 E417.6229 ; Infill line end
G1 X93.96 Y90.36 E418.3943 ; Infill line start
G1 X93.96 Y109.64 E419.1657 ; Infill line end
G1 X94.36 Y90.36 E419.9371 ; Infill line start
G1 X94.36 Y109.64 E420.7086 ; Infill line end
G1 X94.76 Y90.36 E421.4800 ; Infill line start
G1 X94.76 Y109.64 E422.2514 ; Infill line end
G1 X95.16 Y90.36 E423.0229 ; Infill line start
G1 X95.16 Y109.64 E423.7943 ; Infill line end
G1 X95.56 Y90.36 E424.5657 ; Infill line start
G1 X95.56 Y109.64 E425.3371 ; Infill line end
G1 X95.96 Y90.36 E426.1086 ; Infill line start
G1 X95.96 Y109.64 E426.8800 ; Infill line end
G1 X96.36 Y90.36 E427.6514 ; Infill line start
G1 X96.36 Y109.64 E428.4229 ; Infill line end
G1 X96.76 Y90.36 E429.1943 ; Infill line start
G1 X96.76 Y109.64 E429.9657 ; Infill line end
G1 X97.16 Y90.36 E430.7371 ; Infill line start
G1 X97.16 Y109.64 E431.5086 ; Infill line end
G1 X97.56 Y90.36 E432.2800 ; Infill line start
G1 X97.56 Y109.64 E433.0514 ; Infill line end
G1 X97.96 Y90.36 E433.8229 ; Infill line start
G1 X97.96 Y109.64 E434.5943 ; Infill line end
G1 X98.36 Y90.36 E435.3657 ; Infill line start
G1 X98.36 Y109.64 E436.1371 ; Infill line end
G1 X98.76 Y90.36 E436.9086 ; Infill line start
G1 X98.76 Y109.64 E437.6800 ; Infill line end
G1 X99.16 Y90.36 E438.4514 ; Infill line start
G1 X99.16 Y109.64 E439.2229 ; Infill line end
G1 X99.56 Y90.36 E439.9943 ; Infill line start
G1 X99.56 Y109.64 E440.7657 ; Infill line end
G1 X99.96 Y90.36 E441.5371 ; Infill line start
G1 X99.96 Y109.64 E442.3086 ; Infill line end
G1 X100.36 Y90.36 E443.0800 ; Infill line start
G1 X100.36 Y109.64 E443.8514 ; Infill line end
G1 X100.76 Y90.36 E444.6229 ; Infill line start
G1 X100.76 Y109.64 E445.3943 ; Infill line end
G1 X101.16 Y90.36 E446.1657 ; Infill line start
G1 X101.16 Y109.64 E446.9371 ; Infill line end
G1 X101.56 Y90.36 E447.7086 ; Infill line start
G1 X101.56 Y109.64 E448.4800 ; Infill line end
G1 X101.96 Y90.36 E449.2514 ; Infill line start
G1 X101.96 Y109.64 E450.0229 ; Infill line end
G1 X102.36 Y90.36 E450.7943 ; Infill line start
G1 X102.36 Y109.64 E451.5657 ; Infill line end
G1 X102.76 Y90.36 E452.3371 ; Infill line start
G1 X102.76 Y109.64 E453.1086 ; Infill line end
G1 X103.16 Y90.36 E453.8800 ; Infill line start
G1 X103.16 Y109.64 E454.6514 ; Infill line end
G1 X103.56 Y90.36 E455.4229 ; Infill line start
G1 X103.56 Y109.64 E456.1943 ; Infill line end
G1 X103.96 Y90.36 E456.9657 ; Infill line start
G1 X103.96 Y109.64 E457.7371 ; Infill line end
G1 X104.36 Y90.36 E458.5086 ; Infill line start
G1 X104.36 Y109.64 E459.2800 ; Infill line end
G1 X104.76 Y90.36 E460.0514 ; Infill line start
G1 X104.76 Y109.64 E460.8229 ; Infill line end
G1 X105.16 Y90.36 E461.5943 ; Infill line start
G1 X105.16 Y109.64 E462.3657 ; Infill line end
G1 X105.56 Y90.36 E463.1371 ; Infill line start
G1 X105.56 Y109.64 E463.9086 ; Infill line end
G1 X105.96 Y90.36 E464.6800 ; Infill line start
G1 X105.96 Y109.64 E465.4514 ; Infill line end
G1 X106.36 Y90.36 E466.2229 ; Infill line start
G1 X106.36 Y109.64 E466.9943 ; Infill line end
G1 X106.76 Y90.36 E467.7657 ; Infill line start
G1 X106.76 Y109.64 E468.5371 ; Infill line end
G1 X107.16 Y90.36 E469.3086 ; Infill line start
G1 X107.16 Y109.64 E470.0800 ; Infill line end
G1 X107.56 Y90.36 E470.8514 ; Infill line start
G1 X107.56 Y109.64 E471.6229 ; Infill line end
G1 X107.96 Y90.36 E472.3943 ; Infill line start
G1 X107.96 Y109.64 E473.1657 ; Infill line end
G1 X108.36 Y90.36 E473.9371 ; Infill line start
G1 X108.36 Y109.64 E474.7086 ; Infill line end
G1 X108.76 Y90.36 E475.4800 ; Infill line start
G1 X108.76 Y109.64 E476.2514 ; Infill line end
G1 X109.16 Y90.36 E477.0229 ; Infill line start
G1 X109.16 Y109.64 E477.7943 ; Infill line end
; Layer 7
G1 Z3.20 F300 ; Move to layer height
G1 X90.43 Y90.43 F1500 ; Move to start of layer
G1 X109.57 Y90.43 E478.5600 F1500 ; Draw square side
G1 X109.57 Y109.57 E479.3257 F1500 ; Draw square side
G1 X90.43 Y109.57 E480.0914 F1500 ; Draw square side
G1 X90.43 Y90.43 E480.8571 F1500 ; Draw square side
G1 X90.43 Y90.43 E481.6229 ; Infill line start
G1 X90.43 Y109.57 E482.3886 ; Infill line end
G1 X90.83 Y90.43 E483.1543 ; Infill line start
G1 X90.83 Y109.57 E483.9200 ; Infill line end
G1 X91.23 Y90.43 E484.6857 ; Infill line start
G1 X91.23 Y109.57 E485.4514 ; Infill line end
G1 X91.63 Y90.43 E486.2171 ; Infill line start
G1 X91.63 Y109.57 E486.9829 ; Infill line end
G1 X92.03 Y90.43 E487.7486 ; Infill line start
G1 X92.03 Y109.57 E488.5143 ; Infill line end
G1 X92.43 Y90.43 E489.2800 ; Infill line start
G1 X92.43 Y109.57 E490.0457 ; Infill line end
G1 X92.83 Y90.43 E490.8114 ; Infill line start
G1 X92.83 Y109.57 E491.5771 ; Infill line end
G1 X93.23 Y90.43 E492.3429 ; Infill line start
G1 X93.23 Y109.57 E493.1086 ; Infill line end
G1 X93.63 Y90.43 E493.8743 ; Infill line start
G1 X93.63 Y109.57 E494.6400 ; Infill line end
G1 X94.03 Y90.43 E495.4057 ; Infill line start
G1 X94.03 Y109.57 E496.1714 ; Infill line end
G1 X94.43 Y90.43 E496.9371 ; Infill line start
G1 X94.43 Y109.57 E497.7029 ; Infill line end
G1 X94.83 Y90.43 E498.4686 ; Infill line start
G1 X94.83 Y109.57 E499.2343 ; Infill line end
G1 X95.23 Y90.43 E500.0000 ; Infill line start
G1 X95.23 Y109.57 E500.7657 ; Infill line end
G1 X95.63 Y90.43 E501.5314 ; Infill line start
G1 X95.63 Y109.57 E502.2971 ; Infill line end
G1 X96.03 Y90.43 E503.0629 ; Infill line start
G1 X96.03 Y109.57 E503.8286 ; Infill line end
G1 X96.43 Y90.43 E504.5943 ; Infill line start
G1 X96.43 Y109.57 E505.3600 ; Infill line end
G1 X96.83 Y90.43 E506.1257 ; Infill line start
G1 X96.83 Y109.57 E506.8914 ; Infill line end
G1 X97.23 Y90.43 E507.6571 ; Infill line start
G1 X97.23 Y109.57 E508.4229 ; Infill line end
G1 X97.63 Y90.43 E509.1886 ; Infill line start
G1 X97.63 Y109.57 E509.9543 ; Infill line end
G1 X98.03 Y90.43 E510.7200 ; Infill line start
G1 X98.03 Y109.57 E511.4857 ; Infill line end
G1 X98.43 Y90.43 E512.2514 ; Infill line start
G1 X98.43 Y109.57 E513.0171 ; Infill line end
G1 X98.83 Y90.43 E513.7829 ; Infill line start
G1 X98.83 Y109.57 E514.5486 ; Infill line end
G1 X99.23 Y90.43 E515.3143 ; Infill line start
G1 X99.23 Y109.57 E516.0800 ; Infill line end
G1 X99.63 Y90.43 E516.8457 ; Infill line start
G1 X99.63 Y109.57 E517.6114 ; Infill line end
G1 X100.03 Y90.43 E518.3771 ; Infill line start
G1 X100.03 Y109.57 E519.1429 ; Infill line end
G1 X100.43 Y90.43 E519.9086 ; Infill line start
G1 X100.43 Y109.57 E520.6743 ; Infill line end
G1 X100.83 Y90.43 E521.4400 ; Infill line start
G1 X100.83 Y109.57 E522.2057 ; Infill line end
G1 X101.23 Y90.43 E522.9714 ; Infill line start
G1 X101.23 Y109.57 E523.7371 ; Infill line end
G1 X101.63 Y90.43 E524.5029 ; Infill line start
G1 X101.63 Y109.57 E525.2686 ; Infill line end
G1 X102.03 Y90.43 E526.0343 ; Infill line start
G1 X102.03 Y109.57 E526.8000 ; Infill line end
G1 X102.43 Y90.43 E527.5657 ; Infill line start
G1 X102.43 Y109.57 E528.3314 ; Infill line end
G1 X102.83 Y90.43 E529.0971 ; Infill line start
G1 X102.83 Y109.57 E529.8629 ; Infill line end
G1 X103.23 Y90.43 E530.6286 ; Infill line start
G1 X103.23 Y109.57 E531.3943 ; Infill line end
G1 X103.63 Y90.43 E532.1600 ; Infill line start
G1 X103.63 Y109.57 E532.9257 ; Infill line end
G1 X104.03 Y90.43 E533.6914 ; Infill line start
G1 X104.03 Y109.57 E534.4571 ; Infill line end
G1 X104.43 Y90.43 E535.2229 ; Infill line start
G1 X104.43 Y109.57 E535.9886 ; Infill line end
G1 X104.83 Y90.43 E536.7543 ; Infill line start
G1 X104.83 Y109.57 E537.5200 ; Infill line end
G1 X105.23 Y90.43 E538.2857 ; Infill line start
G1 X105.23 Y109.57 E539.0514 ; Infill line end
G1 X105.63 Y90.43 E539.8171 ; Infill line start
G1 X105.63 Y109.57 E540.5829 ; Infill line end
G1 X106.03 Y90.43 E541.3486 ; Infill line start
G1 X106.03 Y109.57 E542.1143 ; Infill line end
G1 X106.43 Y90.43 E542.8800 ; Infill line start
G1 X106.43 Y109.57 E543.6457 ; Infill line end
G1 X106.83 Y90.43 E544.4114 ; Infill line start
G1 X106.83 Y109.57 E545.1771 ; Infill line end
G1 X107.23 Y90.43 E545.9429 ; Infill line start
G1 X107.23 Y109.57 E546.7086 ; Infill line end
G1 X107.63 Y90.43 E547.4743 ; Infill line start
G1 X107.63 Y109.57 E548.2400 ; Infill line end
G1 X108.03 Y90.43 E549.0057 ; Infill line start
G1 X108.03 Y109.57 E549.7714 ; Infill line end
G1 X108.43 Y90.43 E550.5371 ; Infill line start
G1 X108.43 Y109.57 E551.3029 ; Infill line end
G1 X108.83 Y90.43 E552.0686 ; Infill line start
G1 X108.83 Y109.57 E552.8343 ; Infill line end
; Layer 8
G1 Z3.40 F300 ; Move to layer height
G1 X90.50 Y90.50 F1500 ; Move to start of layer
G1 X109.50 Y90.50 E553.5943 F1500 ; Draw square side
G1 X109.50 Y109.50 E554.3543 F1500 ; Draw square side
G1 X90.50 Y109.50 E555.1143 F1500 ; Draw square side
G1 X90.50 Y90.50 E555.8743 F1500 ; Draw square side
G1 X90.50 Y90.50 E556.6343 ; Infill line start
G1 X90.50 Y109.50 E557.3943 ; Infill line end
G1 X90.90 Y90.50 E558.1543 ; Infill line start
G1 X90.90 Y109.50 E558.9143 ; Infill line end
G1 X91.30 Y90.50 E559.6743 ; Infill line start
G1 X91.30 Y109.50 E560.4343 ; Infill line end
G1 X91.70 Y90.50 E561.1943 ; Infill line start
G1 X91.70 Y109.50 E561.9543 ; Infill line end
G1 X92.10 Y90.50 E562.7143 ; Infill line start
G1 X92.10 Y109.50 E563.4743 ; Infill line end
G1 X92.50 Y90.50 E564.2343 ; Infill line start
G1 X92.50 Y109.50 E564.9943 ; Infill line end
G1 X92.90 Y90.50 E565.7543 ; Infill line start
G1 X92.90 Y109.50 E566.5143 ; Infill line end
G1 X93.30 Y90.50 E567.2743 ; Infill line start
G1 X93.30 Y109.50 E568.0343 ; Infill line end
G1 X93.70 Y90.50 E568.7943 ; Infill line start
G1 X93.70 Y109.50 E569.5543 ; Infill line end
G1 X94.10 Y90.50 E570.3143 ; Infill line start
G1 X94.10 Y109.50 E571.0743 ; Infill line end
G1 X94.50 Y90.50 E571.8343 ; Infill line start
G1 X94.50 Y109.50 E572.5943 ; Infill line end
G1 X94.90 Y90.50 E573.3543 ; Infill line start
G1 X94.90 Y109.50 E574.1143 ; Infill line end
G1 X95.30 Y90.50 E574.8743 ; Infill line start
G1 X95.30 Y109.50 E575.6343 ; Infill line end
G1 X95.70 Y90.50 E576.3943 ; Infill line start
G1 X95.70 Y109.50 E577.1543 ; Infill line end
G1 X96.10 Y90.50 E577.9143 ; Infill line start
G1 X96.10 Y109.50 E578.6743 ; Infill line end
G1 X96.50 Y90.50 E579.4343 ; Infill line start
G1 X96.50 Y109.50 E580.1943 ; Infill line end
G1 X96.90 Y90.50 E580.9543 ; Infill line start
G1 X96.90 Y109.50 E581.7143 ; Infill line end
G1 X97.30 Y90.50 E582.4743 ; Infill line start
G1 X97.30 Y109.50 E583.2343 ; Infill line end
G1 X97.70 Y90.50 E583.9943 ; Infill line start
G1 X97.70 Y109.50 E584.7543 ; Infill line end
G1 X98.10 Y90.50 E585.5143 ; Infill line start
G1 X98.10 Y109.50 E586.2743 ; Infill line end
G1 X98.50 Y90.50 E587.0343 ; Infill line start
G1 X98.50 Y109.50 E587.7943 ; Infill line end
G1 X98.90 Y90.50 E588.5543 ; Infill line start
G1 X98.90 Y109.50 E589.3143 ; Infill line end
G1 X99.30 Y90.50 E590.0743 ; Infill line start
G1 X99.30 Y109.50 E590.8343 ; Infill line end
G1 X99.70 Y90.50 E591.5943 ; Infill line start
G1 X99.70 Y109.50 E592.3543 ; Infill line end
G1 X100.10 Y90.50 E593.1143 ; Infill line start
G1 X100.10 Y109.50 E593.8743 ; Infill line end
G1 X100.50 Y90.50 E594.6343 ; Infill line start
G1 X100.50 Y109.50 E595.3943 ; Infill line end
G1 X100.90 Y90.50 E596.1543 ; Infill line start
G1 X100.90 Y109.50 E596.9143 ; Infill line end
G1 X101.30 Y90.50 E597.6743 ; Infill line start
G1 X101.30 Y109.50 E598.4343 ; Infill line end
G1 X101.70 Y90.50 E599.1943 ; Infill line start
G1 X101.70 Y109.50 E599.9543 ; Infill line end
G1 X102.10 Y90.50 E600.7143 ; Infill line start
G1 X102.10 Y109.50 E601.4743 ; Infill line end
G1 X102.50 Y90.50 E602.2343 ; Infill line start
G1 X102.50 Y109.50 E602.9943 ; Infill line end
G1 X102.90 Y90.50 E603.7543 ; Infill line start
G1 X102.90 Y109.50 E604.5143 ; Infill line end
G1 X103.30 Y90.50 E605.2743 ; Infill line start
G1 X103.30 Y109.50 E606.0343 ; Infill line end
G1 X103.70 Y90.50 E606.7943 ; Infill line start
G1 X103.70 Y109.50 E607.5543 ; Infill line end
G1 X104.10 Y90.50 E608.3143 ; Infill line start
G1 X104.10 Y109.50 E609.0743 ; Infill line end
G1 X104.50 Y90.50 E609.8343 ; Infill line start
G1 X104.50 Y109.50 E610.5943 ; Infill line end
G1 X104.90 Y90.50 E611.3543 ; Infill line start
G1 X104.90 Y109.50 E612.1143 ; Infill line end
G1 X105.30 Y90.50 E612.8743 ; Infill line start
G1 X105.30 Y109.50 E613.6343 ; Infill line end
G1 X105.70 Y90.50 E614.3943 ; Infill line start
G1 X105.70 Y109.50 E615.1543 ; Infill line end
G1 X106.10 Y90.50 E615.9143 ; Infill line start
G1 X106.10 Y109.50 E616.6743 ; Infill line end
G1 X106.50 Y90.50 E617.4343 ; Infill line start
G1 X106.50 Y109.50 E618.1943 ; Infill line end
G1 X106.90 Y90.50 E618.9543 ; Infill line start
G1 X106.90 Y109.50 E619.7143 ; Infill line end
G1 X107.30 Y90.50 E620.4743 ; Infill line start
G1 X107.30 Y109.50 E621.2343 ; Infill line end
G1 X107.70 Y90.50 E621.9943 ; Infill line start
G1 X107.70 Y109.50 E622.7543 ; Infill line end
G1 X108.10 Y90.50 E623.5143 ; Infill line start
G1 X108.10 Y109.50 E624.2743 ; Infill line end
G1 X108.50 Y90.50 E625.0343 ; Infill line start
G1 X108.50 Y109.50 E625.7943 ; Infill line end
G1 X108.90 Y90.50 E626.5543 ; Infill line start
G1 X108.90 Y109.50 E627.3143 ; Infill line end
; Layer 9
G1 Z3.60 F300 ; Move to layer height
G1 X90.57 Y90.57 F1500 ; Move to start of layer
G1 X109.43 Y90.57 E628.0686 F1500 ; Draw square side
G1 X109.43 Y109.43 E628.8229 F1500 ; Draw square side
G1 X90.57 Y109.43 E629.5771 F1500 ; Draw square side
G1 X90.57 Y90.57 E630.3314 F1500 ; Draw square side
G1 X90.57 Y90.57 E631.0857 ; Infill line start
G1 X90.57 Y109.43 E631.8400 ; Infill line end
G1 X90.97 Y90.57 E632.5943 ; Infill line start
G1 X90.97 Y109.43 E633.3486 ; Infill line end
G1 X91.37 Y90.57 E634.1029 ; Infill line start
G1 X91.37 Y109.43 E634.8571 ; Infill line end
G1 X91.77 Y90.57 E635.6114 ; Infill line start
G1 X91.77 Y109.43 E636.3657 ; Infill line end
G1 X92.17 Y90.57 E637.1200 ; Infill line start
G1 X92.17 Y109.43 E637.8743 ; Infill line end
G1 X92.57 Y90.57 E638.6286 ; Infill line start
G1 X92.57 Y109.43 E639.3829 ; Infill line end
G1 X92.97 Y90.57 E640.1371 ; Infill line start
G1 X92.97 Y109.43 E640.8914 ; Infill line end
G1 X93.37 Y90.57 E641.6457 ; Infill line start
G1 X93.37 Y109.43 E642.4000 ; Infill line end
G1 X93.77 Y90.57 E643.1543 ; Infill line start
G1 X93.77 Y109.43 E643.9086 ; Infill line end
G1 X94.17 Y90.57 E644.6629 ; Infill line start
G1 X94.17 Y109.43 E645.4171 ; Infill line end
G1 X94.57 Y90.57 E646.1714 ; Infill line start
G1 X94.57 Y109.43 E646.9257 ; Infill line end
G1 X94.97 Y90.57 E647.6800 ; Infill line start
G1 X94.97 Y109.43 E648.4343 ; Infill line end
G1 X95.37 Y90.57 E649.1886 ; Infill line start
G1 X95.37 Y109.43 E649.9429 ; Infill line end
G1 X95.77 Y90.57 E650.6971 ; Infill line start
G1 X95.77 Y109.43 E651.4514 ; Infill line end
G1 X96.17 Y90.57 E652.2057 ; Infill line start
G1 X96.17 Y109.43 E652.9600 ; Infill line end
G1 X96.57 Y90.57 E653.7143 ; Infill line start
G1 X96.57 Y109.43 E654.4686 ; Infill line end
G1 X96.97 Y90.57 E655.2229 ; Infill line start
G1 X96.97 Y109.43 E655.9771 ; Infill line end
G1 X97.37 Y90.57 E656.7314 ; Infill line start
G1 X97.37 Y109.43 E657.4857 ; Infill line end
G1 X97.77 Y90.57 E658.2400 ; Infill line start
G1 X97.77 Y109.43 E658.9943 ; Infill line end
G1 X98.17 Y90.57 E659.7486 ; Infill line start
G1 X98.17 Y109.43 E660.5029 ; Infill line end
G1 X98.57 Y90.57 E661.2571 ; Infill line start
G1 X98.57 Y109.43 E662.0114 ; Infill line end
G1 X98.97 Y90.57 E662.7657 ; Infill line start
G1 X98.97 Y109.43 E663.5200 ; Infill line end
G1 X99.37 Y90.57 E664.2743 ; Infill line start
G1 X99.37 Y109.43 E665.0286 ; Infill line end
G1 X99.77 Y90.57 E665.7829 ; Infill line start
G1 X99.77 Y109.43 E666.5371 ; Infill line end
G1 X100.17 Y90.57 E667.2914 ; Infill line start
G1 X100.17 Y109.43 E668.0457 ; Infill line end
G1 X100.57 Y90.57 E668.8000 ; Infill line start
G1 X100.57 Y109.43 E669.5543 ; Infill line end
G1 X100.97 Y90.57 E670.3086 ; Infill line start
G1 X100.97 Y109.43 E671.0629 ; Infill line end
G1 X101.37 Y90.57 E671.8171 ; Infill line start
G1 X101.37 Y109.43 E672.5714 ; Infill line end
G1 X101.77 Y90.57 E673.3257 ; Infill line start
G1 X101.77 Y109.43 E674.0800 ; Infill line end
G1 X102.17 Y90.57 E674.8343 ; Infill line start
G1 X102.17 Y109.43 E675.5886 ; Infill line end
G1 X102.57 Y90.57 E676.3429 ; Infill line start
G1 X102.57 Y109.43 E677.0971 ; Infill line end
G1 X102.97 Y90.57 E677.8514 ; Infill line start
G1 X102.97 Y109.43 E678.6057 ; Infill line end
G1 X103.37 Y90.57 E679.3600 ; Infill line start
G1 X103.37 Y109.43 E680.1143 ; Infill line end
G1 X103.77 Y90.57 E680.8686 ; Infill line start
G1 X103.77 Y109.43 E681.6229 ; Infill line end
G1 X104.17 Y90.57 E682.3771 ; Infill line start
G1 X104.17 Y109.43 E683.1314 ; Infill line end
G1 X104.57 Y90.57 E683.8857 ; Infill line start
G1 X104.57 Y109.43 E684.6400 ; Infill line end
G1 X104.97 Y90.57 E685.3943 ; Infill line start
G1 X104.97 Y109.43 E686.1486 ; Infill line end
G1 X105.37 Y90.57 E686.9029 ; Infill line start
G1 X105.37 Y109.43 E687.6571 ; Infill line end
G1 X105.77 Y90.57 E688.4114 ; Infill line start
G1 X105.77 Y109.43 E689.1657 ; Infill line end
G1 X106.17 Y90.57 E689.9200 ; Infill line start
G1 X106.17 Y109.43 E690.6743 ; Infill line end
G1 X106.57 Y90.57 E691.4286 ; Infill line start
G1 X106.57 Y109.43 E692.1829 ; Infill line end
G1 X106.97 Y90.57 E692.9371 ; Infill line start
G1 X106.97 Y109.43 E693.6914 ; Infill line end
G1 X107.37 Y90.57 E694.4457 ; Infill line start
G1 X107.37 Y109.43 E695.2000 ; Infill line end
G1 X107.77 Y90.57 E695.9543 ; Infill line start
G1 X107.77 Y109.43 E696.7086 ; Infill line end
G1 X108.17 Y90.57 E697.4629 ; Infill line start
G1 X108.17 Y109.43 E698.2171 ; Infill line end
G1 X108.57 Y90.57 E698.9714 ; Infill line start
G1 X108.57 Y109.43 E699.7257 ; Infill line end
G1 X108.97 Y90.57 E700.4800 ; Infill line start
G1 X108.97 Y109.43 E701.2343 ; Infill line end
; Layer 10
G1 Z3.80 F300 ; Move to layer height
G1 X90.64 Y90.64 F1500 ; Move to start of layer
G1 X109.36 Y90.64 E701.9829 F1500 ; Draw square side
G1 X109.36 Y109.36 E702.7314 F1500 ; Draw square side
G1 X90.64 Y109.36 E703.4800 F1500 ; Draw square side
G1 X90.64 Y90.64 E704.2286 F1500 ; Draw square side
G1 X90.64 Y90.64 E704.9771 ; Infill line start
G1 X90.64 Y109.36 E705.7257 ; Infill line end
G1 X91.04 Y90.64 E706.4743 ; Infill line start
G1 X91.04 Y109.36 E707.2229 ; Infill line end
G1 X91.44 Y90.64 E707.9714 ; Infill line start
G1 X91.44 Y109.36 E708.7200 ; Infill line end
G1 X91.84 Y90.64 E709.4686 ; Infill line start
G1 X91.84 Y109.36 E710.2171 ; Infill line end
G1 X92.24 Y90.64 E710.9657 ; Infill line start
G1 X92.24 Y109.36 E711.7143 ; Infill line end
G1 X92.64 Y90.64 E712.4629 ; Infill line start
G1 X92.64 Y109.36 E713.2114 ; Infill line end
G1 X93.04 Y90.64 E713.9600 ; Infill line start
G1 X93.04 Y109.36 E714.7086 ; Infill line end
G1 X93.44 Y90.64 E715.4571 ; Infill line start
G1 X93.44 Y109.36 E716.2057 ; Infill line end
G1 X93.84 Y90.64 E716.9543 ; Infill line start
G1 X93.84 Y109.36 E717.7029 ; Infill line end
G1 X94.24 Y90.64 E718.4514 ; Infill line start
G1 X94.24 Y109.36 E719.2000 ; Infill line end
G1 X94.64 Y90.64 E719.9486 ; Infill line start
G1 X94.64 Y109.36 E720.6971 ; Infill line end
G1 X95.04 Y90.64 E721.4457 ; Infill line start
G1 X95.04 Y109.36 E722.1943 ; Infill line end
G1 X95.44 Y90.64 E722.9429 ; Infill line start
G1 X95.44 Y109.36 E723.6914 ; Infill line end
G1 X95.84 Y90.64 E724.4400 ; Infill line start
G1 X95.84 Y109.36 E725.1886 ; Infill line end
G1 X96.24 Y90.64 E725.9371 ; Infill line start
G1 X96.24 Y109.36 E726.6857 ; Infill line end
G1 X96.64 Y90.64 E727.4343 ; Infill line start
G1 X96.64 Y109.36 E728.1829 ; Infill line end
G1 X97.04 Y90.64 E728.9314 ; Infill line start
G1 X97.04 Y109.36 E729.6800 ; Infill line end
G1 X97.44 Y90.64 E730.4286 ; Infill line start
G1 X97.44 Y109.36 E731.1771 ; Infill line end
G1 X97.84 Y90.64 E731.9257 ; Infill line start
G1 X97.84 Y109.36 E732.6743 ; Infill line end
G1 X98.24 Y90.64 E733.4229 ; Infill line start
G1 X98.24 Y109.36 E734.1714 ; Infill line end
G1 X98.64 Y90.64 E734.9200 ; Infill line start
G1 X98.64 Y109.36 E735.6686 ; Infill line end
G1 X99.04 Y90.64 E736.4171 ; Infill line start
G1 X99.04 Y109.36 E737.1657 ; Infill line end
G1 X99.44 Y90.64 E737.9143 ; Infill line start
G1 X99.44 Y109.36 E738.6629 ; Infill line end
G1 X99.84 Y90.64 E739.4114 ; Infill line start
G1 X99.84 Y109.36 E740.1600 ; Infill line end
G1 X100.24 Y90.64 E740.9086 ; Infill line start
G1 X100.24 Y109.36 E741.6571 ; Infill line end
G1 X100.64 Y90.64 E742.4057 ; Infill line start
G1 X100.64 Y109.36 E743.1543 ; Infill line end
G1 X101.04 Y90.64 E743.9029 ; Infill line start
G1 X101.04 Y109.36 E744.6514 ; Infill line end
G1 X101.44 Y90.64 E745.4000 ; Infill line start
G1 X101.44 Y109.36 E746.1486 ; Infill line end
G1 X101.84 Y90.64 E746.8971 ; Infill line start
G1 X101.84 Y109.36 E747.6457 ; Infill line end
G1 X102.24 Y90.64 E748.3943 ; Infill line start
G1 X102.24 Y109.36 E749.1429 ; Infill line end
G1 X102.64 Y90.64 E749.8914 ; Infill line start
G1 X102.64 Y109.36 E750.6400 ; Infill line end
G1 X103.04 Y90.64 E751.3886 ; Infill line start
G1 X103.04 Y109.36 E752.1371 ; Infill line end
G1 X103.44 Y90.64 E752.8857 ; Infill line start
G1 X103.44 Y109.36 E753.6343 ; Infill line end
G1 X103.84 Y90.64 E754.3829 ; Infill line start
G1 X103.84 Y109.36 E755.1314 ; Infill line end
G1 X104.24 Y90.64 E755.8800 ; Infill line start
G1 X104.24 Y109.36 E756.6286 ; Infill line end
G1 X104.64 Y90.64 E757.3771 ; Infill line start
G1 X104.64 Y109.36 E758.1257 ; Infill line end
G1 X105.04 Y90.64 E758.8743 ; Infill line start
G1 X105.04 Y109.36 E759.6229 ; Infill line end
G1 X105.44 Y90.64 E760.3714 ; Infill line start
G1 X105.44 Y109.36 E761.1200 ; Infill line end
G1 X105.84 Y90.64 E761.8686 ; Infill line start
G1 X105.84 Y109.36 E762.6171 ; Infill line end
G1 X106.24 Y90.64 E763.3657 ; Infill line start
G1 X106.24 Y109.36 E764.1143 ; Infill line end
G1 X106.64 Y90.64 E764.8629 ; Infill line start
G1 X106.64 Y109.36 E765.6114 ; Infill line end
G1 X107.04 Y90.64 E766.3600 ; Infill line start
G1 X107.04 Y109.36 E767.1086 ; Infill line end
G1 X107.44 Y90.64 E767.8571 ; Infill line start
G1 X107.44 Y109.36 E768.6057 ; Infill line end
G1 X107.84 Y90.64 E769.3543 ; Infill line start
G1 X107.84 Y109.36 E770.1029 ; Infill line end
G1 X108.24 Y90.64 E770.8514 ; Infill line start
G1 X108.24 Y109.36 E771.6000 ; Infill line end
G1 X108.64 Y90.64 E772.3486 ; Infill line start
G1 X108.64 Y109.36 E773.0971 ; Infill line end
; Layer 11
G1 Z4.00 F300 ; Move to layer height
G1 X90.71 Y90.71 F1500 ; Move to start of layer
G1 X109.29 Y90.71 E773.8400 F1500 ; Draw square side
G1 X109.29 Y109.29 E774.5829 F1500 ; Draw square side
G1 X90.71 Y109.29 E775.3257 F1500 ; Draw square side
G1 X90.71 Y90.71 E776.0686 F1500 ; Draw square side
G1 X90.71 Y90.71 E776.8114 ; Infill line start
G1 X90.71 Y109.29 E777.5543 ; Infill line end
G1 X91.11 Y90.71 E778.2971 ; Infill line start
G1 X91.11 Y109.29 E779.0400 ; Infill line end
G1 X91.51 Y90.71 E779.7829 ; Infill line start
G1 X91.51 Y109.29 E780.5257 ; Infill line end
G1 X91.91 Y90.71 E781.2686 ; Infill line start
G1 X91.91 Y109.29 E782.0114 ; Infill line end
G1 X92.31 Y90.71 E782.7543 ; Infill line start
G1 X92.31 Y109.29 E783.4971 ; Infill line end
G1 X92.71 Y90.71 E784.2400 ; Infill line start
G1 X92.71 Y109.29 E784.9829 ; Infill line end
G1 X93.11 Y90.71 E785.7257 ; Infill line start
G1 X93.11 Y109.29 E786.4686 ; Infill line end
G1 X93.51 Y90.71 E787.2114 ; Infill line start
G1 X93.51 Y109.29 E787.9543 ; Infill line end
G1 X93.91 Y90.71 E788.6971 ; Infill line start
G1 X93.91 Y109.29 E789.4400 ; Infill line end
G1 X94.31 Y90.71 E790.1829 ; Infill line start
G1 X94.31 Y109.29 E790.9257 ; Infill line end
G1 X94.71 Y90.71 E791.6686 ; Infill line start
G1 X94.71 Y109.29 E792.4114 ; Infill line end
G1 X95.11 Y90.71 E793.1543 ; Infill line start
G1 X95.11 Y109.29 E793.8971 ; Infill line end
G1 X95.51 Y90.71 E794.6400 ; Infill line start
G1 X95.51 Y109.29 E795.3829 ; Infill line end
G1 X95.91 Y90.71 E796.1257 ; Infill line start
G1 X95.91 Y109.29 E796.8686 ; Infill line end
G1 X96.31 Y90.71 E797.6114 ; Infill line start
G1 X96.31 Y109.29 E798.3543 ; Infill line end
G1 X96.71 Y90.71 E799.0971 ; Infill line start
G1 X96.71 Y109.29 E799.8400 ; Infill line end
G1 X97.11 Y90.71 E800.5829 ; Infill line start
G1 X97.11 Y109.29 E801.3257 ; Infill line end
G1 X97.51 Y90.71 E802.0686 ; Infill line start
G1 X97.51 Y109.29 E802.8114 ; Infill line end
G1 X97.91 Y90.71 E803.5543 ; Infill line start
G1 X97.91 Y109.29 E804.2971 ; Infill line end
G1 X98.31 Y90.71 E805.0400 ; Infill line start
G1 X98.31 Y109.29 E805.7829 ; Infill line end
G1 X98.71 Y90.71 E806.5257 ; Infill line start
G1 X98.71 Y109.29 E807.2686 ; Infill line end
G1 X99.11 Y90.71 E808.0114 ; Infill line start
G1 X99.11 Y109.29 E808.7543 ; Infill line end
G1 X99.51 Y90.71 E809.4971 ; Infill line start
G1 X99.51 Y109.29 E810.2400 ; Infill line end
G1 X99.91 Y90.71 E810.9829 ; Infill line start
G1 X99.91 Y109.29 E811.7257 ; Infill line end
G1 X100.31 Y90.71 E812.4686 ; Infill line start
G1 X100.31 Y109.29 E813.2114 ; Infill line end
G1 X100.71 Y90.71 E813.9543 ; Infill line start
G1 X100.71 Y109.29 E814.6971 ; Infill line end
G1 X101.11 Y90.71 E815.4400 ; Infill line start
G1 X101.11 Y109.29 E816.1829 ; Infill line end
G1 X101.51 Y90.71 E816.9257 ; Infill line start
G1 X101.51 Y109.29 E817.6686 ; Infill line end
G1 X101.91 Y90.71 E818.4114 ; Infill line start
G1 X101.91 Y109.29 E819.1543 ; Infill line end
G1 X102.31 Y90.71 E819.8971 ; Infill line start
G1 X102.31 Y109.29 E820.6400 ; Infill line end
G1 X102.71 Y90.71 E821.3829 ; Infill line start
G1 X102.71 Y109.29 E822.1257 ; Infill line end
G1 X103.11 Y90.71 E822.8686 ; Infill line start
G1 X103.11 Y109.29 E823.6114 ; Infill line end
G1 X103.51 Y90.71 E824.3543 ; Infill line start
G1 X103.51 Y109.29 E825.0971 ; Infill line end
G1 X103.91 Y90.71 E825.8400 ; Infill line start
G1 X103.91 Y109.29 E826.5829 ; Infill line end
G1 X104.31 Y90.71 E827.3257 ; Infill line start
G1 X104.31 Y109.29 E828.0686 ; Infill line end
G1 X104.71 Y90.71 E828.8114 ; Infill line start
G1 X104.71 Y109.29 E829.5543 ; Infill line end
G1 X105.11 Y90.71 E830.2971 ; Infill line start
G1 X105.11 Y109.29 E831.0400 ; Infill line end
G1 X105.51 Y90.71 E831.7829 ; Infill line start
G1 X105.51 Y109.29 E832.5257 ; Infill line end
G1 X105.91 Y90.71 E833.2686 ; Infill line start
G1 X105.91 Y109.29 E834.0114 ; Infill line end
G1 X106.31 Y90.71 E834.7543 ; Infill line start
G1 X106.31 Y109.29 E835.4971 ; Infill line end
G1 X106.71 Y90.71 E836.2400 ; Infill line start
G1 X106.71 Y109.29 E836.9829 ; Infill line end
G1 X107.11 Y90.71 E837.7257 ; Infill line start
G1 X107.11 Y109.29 E838.4686 ; Infill line end
G1 X107.51 Y90.71 E839.2114 ; Infill line start
G1 X107.51 Y109.29 E839.9543 ; Infill line end
G1 X107.91 Y90.71 E840.6971 ; Infill line start
G1 X107.91 Y109.29 E841.4400 ; Infill line end
G1 X108.31 Y90.71 E842.1829 ; Infill line start
G1 X108.31 Y109.29 E842.9257 ; Infill line end
G1 X108.71 Y90.71 E843.6686 ; Infill line start
G1 X108.71 Y109.29 E844.4114 ; Infill line end
; Layer 12
G1 Z4.20 F300 ; Move to layer height
G1 X90.79 Y90.79 F1500 ; Move to start of layer
G1 X109.21 Y90.79 E845.1486 F1500 ; Draw square side
G1 X109.21 Y109.21 E845.8857 F1500 ; Draw square side
G1 X90.79 Y109.21 E846.6229 F1500 ; Draw square side
G1 X90.79 Y90.79 E847.3600 F1500 ; Draw square side
G1 X90.79 Y90.79 E848.0971 ; Infill line start
G1 X90.79 Y109.21 E848.8343 ; Infill line end
G1 X91.19 Y90.79 E849.5714 ; Infill line start
G1 X91.19 Y109.21 E850.3086 ; Infill line end
G1 X91.59 Y90.79 E851.0457 ; Infill line start
G1 X91.59 Y109.21 E851.7829 ; Infill line end
G1 X91.99 Y90.79 E852.5200 ; Infill line start
G1 X91.99 Y109.21 E853.2571 ; Infill line end
G1 X92.39 Y90.79 E853.9943 ; Infill line start
G1 X92.39 Y109.21 E854.7314 ; Infill line end
G1 X92.79 Y90.79 E855.4686 ; Infill line start
G1 X92.79 Y109.21 E856.2057 ; Infill line end
G1 X93.19 Y90.79 E856.9429 ; Infill line start
G1 X93.19 Y109.21 E857.6800 ; Infill line end
G1 X93.59 Y90.79 E858.4171 ; Infill line start
G1 X93.59 Y109.21 E859.1543 ; Infill line end
G1 X93.99 Y90.79 E859.8914 ; Infill line start
G1 X93.99 Y109.21 E860.6286 ; Infill line end
G1 X94.39 Y90.79 E861.3657 ; Infill line start
G1 X94.39 Y109.21 E862.1029 ; Infill line end
G1 X94.79 Y90.79 E862.8400 ; Infill line start
G1 X94.79 Y109.21 E863.5771 ; Infill line end
G1 X95.19 Y90.79 E864.3143 ; Infill line start
G1 X95.19 Y109.21 E865.0514 ; Infill line end
G1 X95.59 Y90.79 E865.7886 ; Infill line start
G1 X95.59 Y109.21 E866.5257 ; Infill line end
G1 X95.99 Y90.79 E867.2629 ; Infill line start
G1 X95.99 Y109.21 E868.0000 ; Infill line end
G1 X96.39 Y90.79 E868.7371 ; Infill line start
G1 X96.39 Y109.21 E869.4743 ; Infill line end
G1 X96.79 Y90.79 E870.2114 ; Infill line start
G1 X96.79 Y109.21 E870.9486 ; Infill line end
G1 X97.19 Y90.79 E871.6857 ; Infill line start
G1 X97.19 Y109.21 E872.4229 ; Infill line end
G1 X97.59 Y90.79 E873.1600 ; Infill line start
G1 X97.59 Y109.21 E873.8971 ; Infill line end
G1 X97.99 Y90.79 E874.6343 ; Infill line start
G1 X97.99 Y109.21 E875.3714 ; Infill line end
G1 X98.39 Y90.79 E876.1086 ; Infill line start
G1 X98.39 Y109.21 E876.8457 ; Infill line end
G1 X98.79 Y90.79 E877.5829 ; Infill line start
G1 X98.79 Y109.21 E878.3200 ; Infill line end
G1 X99.19 Y90.79 E879.0571 ; Infill line start
G1 X99.19 Y109.21 E879.7943 ; Infill line end
G1 X99.59 Y90.79 E880.5314 ; Infill line start
G1 X99.59 Y109.21 E881.2686 ; Infill line end
G1 X99.99 Y90.79 E882.0057 ; Infill line start
G1 X99.99 Y109.21 E882.7429 ; Infill line end
G1 X100.39 Y90.79 E883.4800 ; Infill line start
G1 X100.39 Y109.21 E884.2171 ; Infill line end
G1 X100.79 Y90.79 E884.9543 ; Infill line start
G1 X100.79 Y109.21 E885.6914 ; Infill line end
G1 X101.19 Y90.79 E886.4286 ; Infill line start
G1 X101.19 Y109.21 E887.1657 ; Infill line end
G1 X101.59 Y90.79 E887.9029 ; Infill line start
G1 X101.59 Y109.21 E888.6400 ; Infill line end
G1 X101.99 Y90.79 E889.3771 ; Infill line start
G1 X101.99 Y109.21 E890.1143 ; Infill line end
G1 X102.39 Y90.79 E890.8514 ; Infill line start
G1 X102.39 Y109.21 E891.5886 ; Infill line end
G1 X102.79 Y90.79 E892.3257 ; Infill line start
G1 X102.79 Y109.21 E893.0629 ; Infill line end
G1 X103.19 Y90.79 E893.8000 ; Infill line start
G1 X103.19 Y109.21 E894.5371 ; Infill line end
G1 X103.59 Y90.79 E895.2743 ; Infill line start
G1 X103.59 Y109.21 E896.0114 ; Infill line end
G1 X103.99 Y90.79 E896.7486 ; Infill line start
G1 X103.99 Y109.21 E897.4857 ; Infill line end
G1 X104.39 Y90.79 E898.2229 ; Infill line start
G1 X104.39 Y109.21 E898.9600 ; Infill line end
G1 X104.79 Y90.79 E899.6971 ; Infill line start
G1 X104.79 Y109.21 E900.4343 ; Infill line end
G1 X105.19 Y90.79 E901.1714 ; Infill line start
G1 X105.19 Y109.21 E901.9086 ; Infill line end
G1 X105.59 Y90.79 E902.6457 ; Infill line start
G1 X105.59 Y109.21 E903.3829 ; Infill line end
G1 X105.99 Y90.79 E904.1200 ; Infill line start
G1 X105.99 Y109.21 E904.8571 ; Infill line end
G1 X106.39 Y90.79 E905.5943 ; Infill line start
G1 X106.39 Y109.21 E906.3314 ; Infill line end
G1 X106.79 Y90.79 E907.0686 ; Infill line start
G1 X106.79 Y109.21 E907.8057 ; Infill line end
G1 X107.19 Y90.79 E908.5429 ; Infill line start
G1 X107.19 Y109.21 E909.2800 ; Infill line end
G1 X107.59 Y90.79 E910.0171 ; Infill line start
G1 X107.59 Y109.21 E910.7543 ; Infill line end
G1 X107.99 Y90.79 E911.4914 ; Infill line start
G1 X107.99 Y109.21 E912.2286 ; Infill line end
G1 X108.39 Y90.79 E912.9657 ; Infill line start
G1 X108.39 Y109.21 E913.7029 ; Infill line end
G1 X108.79 Y90.79 E914.4400 ; Infill line start
G1 X108.79 Y109.21 E915.1771 ; Infill line end
; Layer 13
G1 Z4.40 F300 ; Move to layer height
G1 X90.86 Y90.86 F1500 ; Move to start of layer
G1 X109.14 Y90.86 E915.9086 F1500 ; Draw square side
G1 X109.14 Y109.14 E916.6400 F1500 ; Draw square side
G1 X90.86 Y109.14 E917.3714 F1500 ; Draw square side
G1 X90.86 Y90.86 E918.1029 F1500 ; Draw square side
G1 X90.86 Y90.86 E918.8343 ; Infill line start
G1 X90.86 Y109.14 E919.5657 ; Infill line end
G1 X91.26 Y90.86 E920.2971 ; Infill line start
G1 X91.26 Y109.14 E921.0286 ; Infill line end
G1 X91.66 Y90.86 E921.7600 ; Infill line start
G1 X91.66 Y109.14 E922.4914 ; Infill line end
G1 X92.06 Y90.86 E923.2229 ; Infill line start
G1 X92.06 Y109.14 E923.9543 ; Infill line end
G1 X92.46 Y90.86 E924.6857 ; Infill line start
G1 X92.46 Y109.14 E925.4171 ; Infill line end
G1 X92.86 Y90.86 E926.1486 ; Infill line start
G1 X92.86 Y109.14 E926.8800 ; Infill line end
G1 X93.26 Y90.86 E927.6114 ; Infill line start
G1 X93.26 Y109.14 E928.3429 ; Infill line end
G1 X93.66 Y90.86 E929.0743 ; Infill line start
G1 X93.66 Y109.14 E929.8057 ; Infill line end
G1 X94.06 Y90.86 E930.5371 ; Infill line start
G1 X94.06 Y109.14 E931.2686 ; Infill line end
G1 X94.46 Y90.86 E932.0000 ; Infill line start
G1 X94.46 Y109.14 E932.7314 ; Infill line end
G1 X94.86 Y90.86 E933.4629 ; Infill line start
G1 X94.86 Y109.14 E934.1943 ; Infill line end
G1 X95.26 Y90.86 E934.9257 ; Infill line start
G1 X95.26 Y109.14 E935.6571 ; Infill line end
G1 X95.66 Y90.86 E936.3886 ; Infill line start
G1 X95.66 Y109.14 E937.1200 ; Infill line end
G1 X96.06 Y90.86 E937.8514 ; Infill line start
G1 X96.06 Y109.14 E938.5829 ; Infill line end
G1 X96.46 Y90.86 E939.3143 ; Infill line start
G1 X96.46 Y109.14 E940.0457 ; Infill line end
G1 X96.86 Y90.86 E940.7771 ; Infill line start
G1 X96.86 Y109.14 E941.5086 ; Infill line end
G1 X97.26 Y90.86 E942.2400 ; Infill line start
G1 X97.26 Y109.14 E942.9714 ; Infill line end
G1 X97.66 Y90.86 E943.7029 ; Infill line start
G1 X97.66 Y109.14 E944.4343 ; Infill line end
G1 X98.06 Y90.86 E945.1657 ; Infill line start
G1 X98.06 Y109.14 E945.8971 ; Infill line end
G1 X98.46 Y90.86 E946.6286 ; Infill line start
G1 X98.46 Y109.14 E947.3600 ; Infill line end
G1 X98.86 Y90.86 E948.0914 ; Infill line start
G1 X98.86 Y109.14 E948.8229 ; Infill line end
G1 X99.26 Y90.86 E949.5543 ; Infill line start
G1 X99.26 Y109.14 E950.2857 ; Infill line end
G1 X99.66 Y90.86 E951.0171 ; Infill line start
G1 X99.66 Y109.14 E951.7486 ; Infill line end
G1 X100.06 Y90.86 E952.4800 ; Infill line start
G1 X100.06 Y109.14 E953.2114 ; Infill line end
G1 X100.46 Y90.86 E953.9429 ; Infill line start
G1 X100.46 Y109.14 E954.6743 ; Infill line end
G1 X100.86 Y90.86 E955.4057 ; Infill line start
G1 X100.86 Y109.14 E956.1371 ; Infill line end
G1 X101.26 Y90.86 E956.8686 ; Infill line start
G1 X101.26 Y109.14 E957.6000 ; Infill line end
G1 X101.66 Y90.86 E958.3314 ; Infill line start
G1 X101.66 Y109.14 E959.0629 ; Infill line end
G1 X102.06 Y90.86 E959.7943 ; Infill line start
G1 X102.06 Y109.14 E960.5257 ; Infill line end
G1 X102.46 Y90.86 E961.2571 ; Infill line start
G1 X102.46 Y109.14 E961.9886 ; Infill line end
G1 X102.86 Y90.86 E962.7200 ; Infill line start
G1 X102.86 Y109.14 E963.4514 ; Infill line end
G1 X103.26 Y90.86 E964.1829 ; Infill line start
G1 X103.26 Y109.14 E964.9143 ; Infill line end
G1 X103.66 Y90.86 E965.6457 ; Infill line start
G1 X103.66 Y109.14 E966.3771 ; Infill line end
G1 X104.06 Y90.86 E967.1086 ; Infill line start
G1 X104.06 Y109.14 E967.8400 ; Infill line end
G1 X104.46 Y90.86 E968.5714 ; Infill line start
G1 X104.46 Y109.14 E969.3029 ; Infill line end
G1 X104.86 Y90.86 E970.0343 ; Infill line start
G1 X104.86 Y109.14 E970.7657 ; Infill line end
G1 X105.26 Y90.86 E971.4971 ; Infill line start
G1 X105.26 Y109.14 E972.2286 ; Infill line end
G1 X105.66 Y90.86 E972.9600 ; Infill line start
G1 X105.66 Y109.14 E973.6914 ; Infill line end
G1 X106.06 Y90.86 E974.4229 ; Infill line start
G1 X106.06 Y109.14 E975.1543 ; Infill line end
G1 X106.46 Y90.86 E975.8857 ; Infill line start
G1 X106.46 Y109.14 E976.6171 ; Infill line end
G1 X106.86 Y90.86 E977.3486 ; Infill line start
G1 X106.86 Y109.14 E978.0800 ; Infill line end
G1 X107.26 Y90.86 E978.8114 ; Infill line start
G1 X107.26 Y109.14 E979.5429 ; Infill line end
G1 X107.66 Y90.86 E980.2743 ; Infill line start
G1 X107.66 Y109.14 E981.0057 ; Infill line end
G1 X108.06 Y90.86 E981.7371 ; Infill line start
G1 X108.06 Y109.14 E982.4686 ; Infill line end
G1 X108.46 Y90.86 E983.2000 ; Infill line start
G1 X108.46 Y109.14 E983.9314 ; Infill line end
; Layer 14
G1 Z4.60 F300 ; Move to layer height
G1 X90.93 Y90.93 F1500 ; Move to start of layer
G1 X109.07 Y90.93 E984.6571 F1500 ; Draw square side
G1 X109.07 Y109.07 E985.3829 F1500 ; Draw square side
G1 X90.93 Y109.07 E986.1086 F1500 ; Draw square side
G1 X90.93 Y90.93 E986.8343 F1500 ; Draw square side
G1 X90.93 Y90.93 E987.5600 ; Infill line start
G1 X90.93 Y109.07 E988.2857 ; Infill line end
G1 X91.33 Y90.93 E989.0114 ; Infill line start
G1 X91.33 Y109.07 E989.7371 ; Infill line end
G1 X91.73 Y90.93 E990.4629 ; Infill line start
G1 X91.73 Y109.07 E991.1886 ; Infill line end
G1 X92.13 Y90.93 E991.9143 ; Infill line start
G1 X92.13 Y109.07 E992.6400 ; Infill line end
G1 X92.53 Y90.93 E993.3657 ; Infill line start
G1 X92.53 Y109.07 E994.0914 ; Infill line end
G1 X92.93 Y90.93 E994.8171 ; Infill line start
G1 X92.93 Y109.07 E995.5429 ; Infill line end
G1 X93.33 Y90.93 E996.2686 ; Infill line start
G1 X93.33 Y109.07 E996.9943 ; Infill line end
G1 X93.73 Y90.93 E997.7200 ; Infill line start
G1 X93.73 Y109.07 E998.4457 ; Infill line end
G1 X94.13 Y90.93 E999.1714 ; Infill line start
G1 X94.13 Y109.07 E999.8971 ; Infill line end
G1 X94.53 Y90.93 E1000.6229 ; Infill line start
G1 X94.53 Y109.07 E1001.3486 ; Infill line end
G1 X94.93 Y90.93 E1002.0743 ; Infill line start
G1 X94.93 Y109.07 E1002.8000 ; Infill line end
G1 X95.33 Y90.93 E1003.5257 ; Infill line start
G1 X95.33 Y109.07 E1004.2514 ; Infill line end
G1 X95.73 Y90.93 E1004.9771 ; Infill line start
G1 X95.73 Y109.07 E1005.7029 ; Infill line end
G1 X96.13 Y90.93 E1006.4286 ; Infill line start
G1 X96.13 Y109.07 E1007.1543 ; Infill line end
G1 X96.53 Y90.93 E1007.8800 ; Infill line start
G1 X96.53 Y109.07 E1008.6057 ; Infill line end
G1 X96.93 Y90.93 E1009.3314 ; Infill line start
G1 X96.93 Y109.07 E1010.0571 ; Infill line end
G1 X97.33 Y90.93 E1010.7829 ; Infill line start
G1 X97.33 Y109.07 E1011.5086 ; Infill line end
G1 X97.73 Y90.93 E1012.2343 ; Infill line start
G1 X97.73 Y109.07 E1012.9600 ; Infill line end
G1 X98.13 Y90.93 E1013.6857 ; Infill line start
G1 X98.13 Y109.07 E1014.4114 ; Infill line end
G1 X98.53 Y90.93 E1015.1371 ; Infill line start
G1 X98.53 Y109.07 E1015.8629 ; Infill line end
G1 X98.93 Y90.93 E1016.5886 ; Infill line start
G1 X98.93 Y109.07 E1017.3143 ; Infill line end
G1 X99.33 Y90.93 E1018.0400 ; Infill line start
G1 X99.33 Y109.07 E1018.7657 ; Infill line end
G1 X99.73 Y90.93 E1019.4914 ; Infill line start
G1 X99.73 Y109.07 E1020.2171 ; Infill line end
G1 X100.13 Y90.93 E1020.9429 ; Infill line start
G1 X100.13 Y109.07 E1021.6686 ; Infill line end
G1 X100.53 Y90.93 E1022.3943 ; Infill line start
G1 X100.53 Y109.07 E1023.1200 ; Infill line end
G1 X100.93 Y90.93 E1023.8457 ; Infill line start
G1 X100.93 Y109.07 E1024.5714 ; Infill line end
G1 X101.33 Y90.93 E1025.2971 ; Infill line start
G1 X101.33 Y109.07 E1026.0229 ; Infill line end
G1 X101.73 Y90.93 E1026.7486 ; Infill line start
G1 X101.73 Y109.07 E1027.4743 ; Infill line end
G1 X102.13 Y90.93 E1028.2000 ; Infill line start
G1 X102.13 Y109.07 E1028.9257 ; Infill line end
G1 X102.53 Y90.93 E1029.6514 ; Infill line start
G1 X102.53 Y109.07 E1030.3771 ; Infill line end
G1 X102.93 Y90.93 E1031.1029 ; Infill line start
G1 X102.93 Y109.07 E1031.8286 ; Infill line end
G1 X103.33 Y90.93 E1032.5543 ; Infill line start
G1 X103.33 Y109.07 E1033.2800 ; Infill line end
G1 X103.73 Y90.93 E1034.0057 ; Infill line start
G1 X103.73 Y109.07 E1034.7314 ; Infill line end
G1 X104.13 Y90.93 E1035.4571 ; Infill line start
G1 X104.13 Y109.07 E1036.1829 ; Infill line end
G1 X104.53 Y90.93 E1036.9086 ; Infill line start
G1 X104.53 Y109.07 E1037.6343 ; Infill line end
G1 X104.93 Y90.93 E1038.3600 ; Infill line start
G1 X104.93 Y109.07 E1039.0857 ; Infill line end
G1 X105.33 Y90.93 E1039.8114 ; Infill line start
G1 X105.33 Y109.07 E1040.5371 ; Infill line end
G1 X105.73 Y90.93 E1041.2629 ; Infill line start
G1 X105.73 Y109.07 E1041.9886 ; Infill line end
G1 X106.13 Y90.93 E1042.7143 ; Infill line start
G1 X106.13 Y109.07 E1043.4400 ; Infill line end
G1 X106.53 Y90.93 E1044.1657 ; Infill line start
G1 X106.53 Y109.07 E1044.8914 ; Infill line end
G1 X106.93 Y90.93 E1045.6171 ; Infill line start
G1 X106.93 Y109.07 E1046.3429 ; Infill line end
G1 X107.33 Y90.93 E1047.0686 ; Infill line start
G1 X107.33 Y109.07 E1047.7943 ; Infill line end
G1 X107.73 Y90.93 E1048.5200 ; Infill line start
G1 X107.73 Y109.07 E1049.2457 ; Infill line end
G1 X108.13 Y90.93 E1049.9714 ; Infill line start
G1 X108.13 Y109.07 E1050.6971 ; Infill line end
G1 X108.53 Y90.93 E1051.4229 ; Infill line start
G1 X108.53 Y109.07 E1052.1486 ; Infill line end
; Layer 15
G1 Z4.80 F300 ; Move to layer height
G1 X91.00 Y91.00 F1500 ; Move to start of layer
G1 X109.00 Y91.00 E1052.8686 F1500 ; Draw square side
G1 X109.00 Y109.00 E1053.5886 F1500 ; Draw square side
G1 X91.00 Y109.00 E1054.3086 F1500 ; Draw square side
G1 X91.00 Y91.00 E1055.0286 F1500 ; Draw square side
G1 X91.00 Y91.00 E1055.7486 ; Infill line start
G1 X91.00 Y109.00 E1056.4686 ; Infill line end
G1 X91.40 Y91.00 E1057.1886 ; Infill line start
G1 X91.40 Y109.00 E1057.9086 ; Infill line end
G1 X91.80 Y91.00 E1058.6286 ; Infill line start
G1 X91.80 Y109.00 E1059.3486 ; Infill line end
G1 X92.20 Y91.00 E1060.0686 ; Infill line start
G1 X92.20 Y109.00 E1060.7886 ; Infill line end
G1 X92.60 Y91.00 E1061.5086 ; Infill line start
G1 X92.60 Y109.00 E1062.2286 ; Infill line end
G1 X93.00 Y91.00 E1062.9486 ; Infill line start
G1 X93.00 Y109.00 E1063.6686 ; Infill line end
G1 X93.40 Y91.00 E1064.3886 ; Infill line start
G1 X93.40 Y109.00 E1065.1086 ; Infill line end
G1 X93.80 Y91.00 E1065.8286 ; Infill line start
G1 X93.80 Y109.00 E1066.5486 ; Infill line end
G1 X94.20 Y91.00 E1067.2686 ; Infill line start
G1 X94.20 Y109.00 E1067.9886 ; Infill line end
G1 X94.60 Y91.00 E1068.7086 ; Infill line start
G1 X94.60 Y109.00 E1069.4286 ; Infill line end
G1 X95.00 Y91.00 E1070.1486 ; Infill line start
G1 X95.00 Y109.00 E1070.8686 ; Infill line end
G1 X95.40 Y91.00 E1071.5886 ; Infill line start
G1 X95.40 Y109.00 E1072.3086 ; Infill line end
G1 X95.80 Y91.00 E1073.0286 ; Infill line start
G1 X95.80 Y109.00 E1073.7486 ; Infill line end
G1 X96.20 Y91.00 E1074.4686 ; Infill line start
G1 X96.20 Y109.00 E1075.1886 ; Infill line end
G1 X96.60 Y91.00 E1075.9086 ; Infill line start
G1 X96.60 Y109.00 E1076.6286 ; Infill line end
G1 X97.00 Y91.00 E1077.3486 ; Infill line start
G1 X97.00 Y109.00 E1078.0686 ; Infill line end
G1 X97.40 Y91.00 E1078.7886 ; Infill line start
G1 X97.40 Y109.00 E1079.5086 ; Infill line end
G1 X97.80 Y91.00 E1080.2286 ; Infill line start
G1 X97.80 Y109.00 E1080.9486 ; Infill line end
G1 X98.20 Y91.00 E1081.6686 ; Infill line start
G1 X98.20 Y109.00 E1082.3886 ; Infill line end
G1 X98.60 Y91.00 E1083.1086 ; Infill line start
G1 X98.60 Y109.00 E1083.8286 ; Infill line end
G1 X99.00 Y91.00 E1084.5486 ; Infill line start
G1 X99.00 Y109.00 E1085.2686 ; Infill line end
G1 X99.40 Y91.00 E1085.9886 ; Infill line start
G1 X99.40 Y109.00 E1086.7086 ; Infill line end
G1 X99.80 Y91.00 E1087.4286 ; Infill line start
G1 X99.80 Y109.00 E1088.1486 ; Infill line end
G1 X100.20 Y91.00 E1088.8686 ; Infill line start
G1 X100.20 Y109.00 E1089.5886 ; Infill line end
G1 X100.60 Y91.00 E1090.3086 ; Infill line start
G1 X100.60 Y109.00 E1091.0286 ; Infill line end
G1 X101.00 Y91.00 E1091.7486 ; Infill line start
G1 X101.00 Y109.00 E1092.4686 ; Infill line end
G1 X101.40 Y91.00 E1093.1886 ; Infill line start
G1 X101.40 Y109.00 E1093.9086 ; Infill line end
G1 X101.80 Y91.00 E1094.6286 ; Infill line start
G1 X101.80 Y109.00 E1095.3486 ; Infill line end
G1 X102.20 Y91.00 E1096.0686 ; Infill line start
G1 X102.20 Y109.00 E1096.7886 ; Infill line end
G1 X102.60 Y91.00 E1097.5086 ; Infill line start
G1 X102.60 Y109.00 E1098.2286 ; Infill line end
G1 X103.00 Y91.00 E1098.9486 ; Infill line start
G1 X103.00 Y109.00 E1099.6686 ; Infill line end
G1 X103.40 Y91.00 E1100.3886 ; Infill line start
G1 X103.40 Y109.00 E1101.1086 ; Infill line end
G1 X103.80 Y91.00 E1101.8286 ; Infill line start
G1 X103.80 Y109.00 E1102.5486 ; Infill line end
G1 X104.20 Y91.00 E1103.2686 ; Infill line start
G1 X104.20 Y109.00 E1103.9886 ; Infill line end
G1 X104.60 Y91.00 E1104.7086 ; Infill line start
G1 X104.60 Y109.00 E1105.4286 ; Infill line end
G1 X105.00 Y91.00 E1106.1486 ; Infill line start
G1 X105.00 Y109.00 E1106.8686 ; Infill line end
G1 X105.40 Y91.00 E1107.5886 ; Infill line start
G1 X105.40 Y109.00 E1108.3086 ; Infill line end
G1 X105.80 Y91.00 E1109.0286 ; Infill line start
G1 X105.80 Y109.00 E1109.7486 ; Infill line end
G1 X106.20 Y91.00 E1110.4686 ; Infill line start
G1 X106.20 Y109.00 E1111.1886 ; Infill line end
G1 X106.60 Y91.00 E1111.9086 ; Infill line start
G1 X106.60 Y109.00 E1112.6286 ; Infill line end
G1 X107.00 Y91.00 E1113.3486 ; Infill line start
G1 X107.00 Y109.00 E1114.0686 ; Infill line end
G1 X107.40 Y91.00 E1114.7886 ; Infill line start
G1 X107.40 Y109.00 E1115.5086 ; Infill line end
G1 X107.80 Y91.00 E1116.2286 ; Infill line start
G1 X107.80 Y109.00 E1116.9486 ; Infill line end
G1 X108.20 Y91.00 E1117.6686 ; Infill line start
G1 X108.20 Y109.00 E1118.3886 ; Infill line end
G1 X108.60 Y91.00 E1119.1086 ; Infill line start
G1 X108.60 Y109.00 E1119.8286 ; Infill line end
; Layer 16
G1 Z5.00 F300 ; Move to layer height
G1 X91.07 Y91.07 F1500 ; Move to start of layer
G1 X108.93 Y91.07 E1120.5429 F1500 ; Draw square side
G1 X108.93 Y108.93 E1121.2571 F1500 ; Draw square side
G1 X91.07 Y108.93 E1121.9714 F1500 ; Draw square side
G1 X91.07 Y91.07 E1122.6857 F1500 ; Draw square side
G1 X91.07 Y91.07 E1123.4000 ; Infill line start
G1 X91.07 Y108.93 E1124.1143 ; Infill line end
G1 X91.47 Y91.07 E1124.8286 ; Infill line start
G1 X91.47 Y108.93 E1125.5429 ; Infill line end
G1 X91.87 Y91.07 E1126.2571 ; Infill line start
G1 X91.87 Y108.93 E1126.9714 ; Infill line end
G1 X92.27 Y91.07 E1127.6857 ; Infill line start
G1 X92.27 Y108.93 E1128.4000 ; Infill line end
G1 X92.67 Y91.07 E1129.1143 ; Infill line start
G1 X92.67 Y108.93 E1129.8286 ; Infill line end
G1 X93.07 Y91.07 E1130.5429 ; Infill line start
G1 X93.07 Y108.93 E1131.2571 ; Infill line end
G1 X93.47 Y91.07 E1131.9714 ; Infill line start
G1 X93.47 Y108.93 E1132.6857 ; Infill line end
G1 X93.87 Y91.07 E1133.4000 ; Infill line start
G1 X93.87 Y108.93 E1134.1143 ; Infill line end
G1 X94.27 Y91.07 E1134.8286 ; Infill line start
G1 X94.27 Y108.93 E1135.5429 ; Infill line end
G1 X94.67 Y91.07 E1136.2571 ; Infill line start
G1 X94.67 Y108.93 E1136.9714 ; Infill line end
G1 X95.07 Y91.07 E1137.6857 ; Infill line start
G1 X95.07 Y108.93 E1138.4000 ; Infill line end
G1 X95.47 Y91.07 E1139.1143 ; Infill line start
G1 X95.47 Y108.93 E1139.8286 ; Infill line end
G1 X95.87 Y91.07 E1140.5429 ; Infill line start
G1 X95.87 Y108.93 E1141.2571 ; Infill line end
G1 X96.27 Y91.07 E1141.9714 ; Infill line start
G1 X96.27 Y108.93 E1142.6857 ; Infill line end
G1 X96.67 Y91.07 E1143.4000 ; Infill line start
G1 X96.67 Y108.93 E1144.1143 ; Infill line end
G1 X97.07 Y91.07 E1144.8286 ; Infill line start
G1 X97.07 Y108.93 E1145.5429 ; Infill line end
G1 X97.47 Y91.07 E1146.2571 ; Infill line start
G1 X97.47 Y108.93 E1146.9714 ; Infill line end
G1 X97.87 Y91.07 E1147.6857 ; Infill line start
G1 X97.87 Y108.93 E1148.4000 ; Infill line end
G1 X98.27 Y91.07 E1149.1143 ; Infill line start
G1 X98.27 Y108.93 E1149.8286 ; Infill line end
G1 X98.67 Y91.07 E1150.5429 ; Infill line start
G1 X98.67 Y108.93 E1151.2571 ; Infill line end
G1 X99.07 Y91.07 E1151.9714 ; Infill line start
G1 X99.07 Y108.93 E1152.6857 ; Infill line end
G1 X99.47 Y91.07 E1153.4000 ; Infill line start
G1 X99.47 Y108.93 E1154.1143 ; Infill line end
G1 X99.87 Y91.07 E1154.8286 ; Infill line start
G1 X99.87 Y108.93 E1155.5429 ; Infill line end
G1 X100.27 Y91.07 E1156.2571 ; Infill line start
G1 X100.27 Y108.93 E1156.9714 ; Infill line end
G1 X100.67 Y91.07 E1157.6857 ; Infill line start
G1 X100.67 Y108.93 E1158.4000 ; Infill line end
G1 X101.07 Y91.07 E1159.1143 ; Infill line start
G1 X101.07 Y108.93 E1159.8286 ; Infill line end
G1 X101.47 Y91.07 E1160.5429 ; Infill line start
G1 X101.47 Y108.93 E1161.2571 ; Infill line end
G1 X101.87 Y91.07 E1161.9714 ; Infill line start
G1 X101.87 Y108.93 E1162.6857 ; Infill line end
G1 X102.27 Y91.07 E1163.4000 ; Infill line start
G1 X102.27 Y108.93 E1164.1143 ; Infill line end
G1 X102.67 Y91.07 E1164.8286 ; Infill line start
G1 X102.67 Y108.93 E1165.5429 ; Infill line end
G1 X103.07 Y91.07 E1166.2571 ; Infill line start
G1 X103.07 Y108.93 E1166.9714 ; Infill line end
G1 X103.47 Y91.07 E1167.6857 ; Infill line start
G1 X103.47 Y108.93 E1168.4000 ; Infill line end
G1 X103.87 Y91.07 E1169.1143 ; Infill line start
G1 X103.87 Y108.93 E1169.8286 ; Infill line end
G1 X104.27 Y91.07 E1170.5429 ; Infill line start
G1 X104.27 Y108.93 E1171.2571 ; Infill line end
G1 X104.67 Y91.07 E1171.9714 ; Infill line start
G1 X104.67 Y108.93 E1172.6857 ; Infill line end
G1 X105.07 Y91.07 E1173.4000 ; Infill line start
G1 X105.07 Y108.93 E1174.1143 ; Infill line end
G1 X105.47 Y91.07 E1174.8286 ; Infill line start
G1 X105.47 Y108.93 E1175.5429 ; Infill line end
G1 X105.87 Y91.07 E1176.2571 ; Infill line start
G1 X105.87 Y108.93 E1176.9714 ; Infill line end
G1 X106.27 Y91.07 E1177.6857 ; Infill line start
G1 X106.27 Y108.93 E1178.4000 ; Infill line end
G1 X106.67 Y91.07 E1179.1143 ; Infill line start
G1 X106.67 Y108.93 E1179.8286 ; Infill line end
G1 X107.07 Y91.07 E1180.5429 ; Infill line start
G1 X107.07 Y108.93 E1181.2571 ; Infill line end
G1 X107.47 Y91.07 E1181.9714 ; Infill line start
G1 X107.47 Y108.93 E1182.6857 ; Infill line end
G1 X107.87 Y91.07 E1183.4000 ; Infill line start
G1 X107.87 Y108.93 E1184.1143 ; Infill line end
G1 X108.27 Y91.07 E1184.8286 ; Infill line start
G1 X108.27 Y108.93 E1185.5429 ; Infill line end
; Layer 17
G1 Z5.20 F300 ; Move to layer height
G1 X91.14 Y91.14 F1500 ; Move to start of layer
G1 X108.86 Y91.14 E1186.2514 F1500 ; Draw square side
G1 X108.86 Y108.86 E1186.9600 F1500 ; Draw square side
G1 X91.14 Y108.86 E1187.6686 F1500 ; Draw square side
G1 X91.14 Y91.14 E1188.3771 F1500 ; Draw square side
G1 X91.14 Y91.14 E1189.0857 ; Infill line start
G1 X91.14 Y108.86 E1189.7943 ; Infill line end
G1 X91.54 Y91.14 E1190.5029 ; Infill line start
G1 X91.54 Y108.86 E1191.2114 ; Infill line end
G1 X91.94 Y91.14 E1191.9200 ; Infill line start
G1 X91.94 Y108.86 E1192.6286 ; Infill line end
G1 X92.34 Y91.14 E1193.3371 ; Infill line start
G1 X92.34 Y108.86 E1194.0457 ; Infill line end
G1 X92.74 Y91.14 E1194.7543 ; Infill line start
G1 X92.74 Y108.86 E1195.4629 ; Infill line end
G1 X93.14 Y91.14 E1196.1714 ; Infill line start
G1 X93.14 Y108.86 E1196.8800 ; Infill line end
G1 X93.54 Y91.14 E1197.5886 ; Infill line start
G1 X93.54 Y108.86 E1198.2971 ; Infill line end
G1 X93.94 Y91.14 E1199.0057 ; Infill line start
G1 X93.94 Y108.86 E1199.7143 ; Infill line end
G1 X94.34 Y91.14 E1200.4229 ; Infill line start
G1 X94.34 Y108.86 E1201.1314 ; Infill line end
G1 X94.74 Y91.14 E1201.8400 ; Infill line start
G1 X94.74 Y108.86 E1202.5486 ; Infill line end
G1 X95.14 Y91.14 E1203.2571 ; Infill line start
G1 X95.14 Y108.86 E1203.9657 ; Infill line end
G1 X95.54 Y91.14 E1204.6743 ; Infill line start
G1 X95.54 Y108.86 E1205.3829 ; Infill line end
G1 X95.94 Y91.14 E1206.0914 ; Infill line start
G1 X95.94 Y108.86 E1206.8000 ; Infill line end
G1 X96.34 Y91.14 E1207.5086 ; Infill line start
G1 X96.34 Y108.86 E1208.2171 ; Infill line end
G1 X96.74 Y91.14 E1208.9257 ; Infill line start
G1 X96.74 Y108.86 E1209.6343 ; Infill line end
G1 X97.14 Y91.14 E1210.3429 ; Infill line start
G1 X97.14 Y108.86 E1211.0514 ; Infill line end
G1 X97.54 Y91.14 E1211.7600 ; Infill line start
G1 X97.54 Y108.86 E1212.4686 ; Infill line end
G1 X97.94 Y91.14 E1213.1771 ; Infill line start
G1 X97.94 Y108.86 E1213.8857 ; Infill line end
G1 X98.34 Y91.14 E1214.5943 ; Infill line start
G1 X98.34 Y108.86 E1215.3029 ; Infill line end
G1 X98.74 Y91.14 E1216.0114 ; Infill line start
G1 X98.74 Y108.86 E1216.7200 ; Infill line end
G1 X99.14 Y91.14 E1217.4286 ; Infill line start
G1 X99.14 Y108.86 E1218.1371 ; Infill line end
G1 X99.54 Y91.14 E1218.8457 ; Infill line start
G1 X99.54 Y108.86 E1219.5543 ; Infill line end
G1 X99.94 Y91.14 E1220.2629 ; Infill line start
G1 X99.94 Y108.86 E1220.9714 ; Infill line end
G1 X100.34 Y91.14 E1221.6800 ; Infill line start
G1 X100.34 Y108.86 E1222.3886 ; Infill line end
G1 X100.74 Y91.14 E1223.0971 ; Infill line start
G1 X100.74 Y108.86 E1223.8057 ; Infill line end
G1 X101.14 Y91.14 E1224.5143 ; Infill line start
G1 X101.14 Y108.86 E1225.2229 ; Infill line end
G1 X101.54 Y91.14 E1225.9314 ; Infill line start
G1 X101.54 Y108.86 E1226.6400 ; Infill line end
G1 X101.94 Y91.14 E1227.3486 ; Infill line start
G1 X101.94 Y108.86 E1228.0571 ; Infill line end
G1 X102.34 Y91.14 E1228.7657 ; Infill line start
G1 X102.34 Y108.86 E1229.4743 ; Infill line end
G1 X102.74 Y91.14 E1230.1829 ; Infill line start
G1 X102.74 Y108.86 E1230.8914 ; Infill line end
G1 X103.14 Y91.14 E1231.6000 ; Infill line start
G1 X103.14 Y108.86 E1232.3086 ; Infill line end
G1 X103.54 Y91.14 E1233.0171 ; Infill line start
G1 X103.54 Y108.86 E1233.7257 ; Infill line end
G1 X103.94 Y91.14 E1234.4343 ; Infill line start
G1 X103.94 Y108.86 E1235.1429 ; Infill line end
G1 X104.34 Y91.14 E1235.8514 ; Infill line start
G1 X104.34 Y108.86 E1236.5600 ; Infill line end
G1 X104.74 Y91.14 E1237.2686 ; Infill line start
G1 X104.74 Y108.86 E1237.9771 ; Infill line end
G1 X105.14 Y91.14 E1238.6857 ; Infill line start
G1 X105.14 Y108.86 E1239.3943 ; Infill line end
G1 X105.54 Y91.14 E1240.1029 ; Infill line start
G1 X105.54 Y108.86 E1240.8114 ; Infill line end
G1 X105.94 Y91.14 E1241.5200 ; Infill line start
G1 X105.94 Y108.86 E1242.2286 ; Infill line end
G1 X106.34 Y91.14 E1242.9371 ; Infill line start
G1 X106.34 Y108.86 E1243.6457 ; Infill line end
G1 X106.74 Y91.14 E1244.3543 ; Infill line start
G1 X106.74 Y108.86 E1245.0629 ; Infill line end
G1 X107.14 Y91.14 E1245.7714 ; Infill line start
G1 X107.14 Y108.86 E1246.4800 ; Infill line end
G1 X107.54 Y91.14 E1247.1886 ; Infill line start
G1 X107.54 Y108.86 E1247.8971 ; Infill line end
G1 X107.94 Y91.14 E1248.6057 ; Infill line start
G1 X107.94 Y108.86 E1249.3143 ; Infill line end
G1 X108.34 Y91.14 E1250.0229 ; Infill line start
G1 X108.34 Y108.86 E1250.7314 ; Infill line end
; Layer 18
G1 Z5.40 F300 ; Move to layer height
G1 X91.21 Y91.21 F1500 ; Move to start of layer
G1 X108.79 Y91.21 E1251.4343 F1500 ; Draw square side
G1 X108.79 Y108.79 E1252.1371 F1500 ; Draw square side
G1 X91.21 Y108.79 E1252.8400 F1500 ; Draw square side
G1 X91.21 Y91.21 E1253.5429 F1500 ; Draw square side
G1 X91.21 Y91.21 E1254.2457 ; Infill line start
G1 X91.21 Y108.79 E1254.9486 ; Infill line end
G1 X91.61 Y91.21 E1255.6514 ; Infill line start
G1 X91.61 Y108.79 E1256.3543 ; Infill line end
G1 X92.01 Y91.21 E1257.0571 ; Infill line start
G1 X92.01 Y108.79 E1257.7600 ; Infill line end
G1 X92.41 Y91.21 E1258.4629 ; Infill line start
G1 X92.41 Y108.79 E1259.1657 ; Infill line end
G1 X92.81 Y91.21 E1259.8686 ; Infill line start
G1 X92.81 Y108.79 E1260.5714 ; Infill line end
G1 X93.21 Y91.21 E1261.2743 ; Infill line start
G1 X93.21 Y108.79 E1261.9771 ; Infill line end
G1 X93.61 Y91.21 E1262.6800 ; Infill line start
G1 X93.61 Y108.79 E1263.3829 ; Infill line end
G1 X94.01 Y91.21 E1264.0857 ; Infill line start
G1 X94.01 Y108.79 E1264.7886 ; Infill line end
G1 X94.41 Y91.21 E1265.4914 ; Infill line start
G1 X94.41 Y108.79 E1266.1943 ; Infill line end
G1 X94.81 Y91.21 E1266.8971 ; Infill line start
G1 X94.81 Y108.79 E1267.6000 ; Infill line end
G1 X95.21 Y91.21 E1268.3029 ; Infill line start
G1 X95.21 Y108.79 E1269.0057 ; Infill line end
G1 X95.61 Y91.21 E1269.7086 ; Infill line start
G1 X95.61 Y108.79 E1270.4114 ; Infill line end
G1 X96.01 Y91.21 E1271.1143 ; Infill line start
G1 X96.01 Y108.79 E1271.8171 ; Infill line end
G1 X96.41 Y91.21 E1272.5200 ; Infill line start
G1 X96.41 Y108.79 E1273.2229 ; Infill line end
G1 X96.81 Y91.21 E1273.9257 ; Infill line start
G1 X96.81 Y108.79 E1274.6286 ; Infill line end
G1 X97.21 Y91.21 E1275.3314 ; Infill line start
G1 X97.21 Y108.79 E1276.0343 ; Infill line end
G1 X97.61 Y91.21 E1276.7371 ; Infill line start
G1 X97.61 Y108.79 E1277.4400 ; Infill line end
G1 X98.01 Y91.21 E1278.1429 ; Infill line start
G1 X98.01 Y108.79 E1278.8457 ; Infill line end
G1 X98.41 Y91.21 E1279.5486 ; Infill line start
G1 X98.41 Y108.79 E1280.2514 ; Infill line end
G1 X98.81 Y91.21 E1280.9543 ; Infill line start
G1 X98.81 Y108.79 E1281.6571 ; Infill line end
G1 X99.21 Y91.21 E1282.3600 ; Infill line start
G1 X99.21 Y108.79 E1283.0629 ; Infill line end
G1 X99.61 Y91.21 E1283.7657 ; Infill line start
G1 X99.61 Y108.79 E1284.4686 ; Infill line end
G1 X100.01 Y91.21 E1285.1714 ; Infill line start
G1 X100.01 Y108.79 E1285.8743 ; Infill line end
G1 X100.41 Y91.21 E1286.5771 ; Infill line start
G1 X100.41 Y108.79 E1287.2800 ; Infill line end
G1 X100.81 Y91.21 E1287.9829 ; Infill line start
G1 X100.81 Y108.79 E1288.6857 ; Infill line end
G1 X101.21 Y91.21 E1289.3886 ; Infill line start
G1 X101.21 Y108.79 E1290.0914 ; Infill line end
G1 X101.61 Y91.21 E1290.7943 ; Infill line start
G1 X101.61 Y108.79 E1291.4971 ; Infill line end
G1 X102.01 Y91.21 E1292.2000 ; Infill line start
G1 X102.01 Y108.79 E1292.9029 ; Infill line end
G1 X102.41 Y91.21 E1293.6057 ; Infill line start
G1 X102.41 Y108.79 E1294.3086 ; Infill line end
G1 X102.81 Y91.21 E1295.0114 ; Infill line start
G1 X102.81 Y108.79 E1295.7143 ; Infill line end
G1 X103.21 Y91.21 E1296.4171 ; Infill line start
G1 X103.21 Y108.79 E1297.1200 ; Infill line end
G1 X103.61 Y91.21 E1297.8229 ; Infill line start
G1 X103.61 Y108.79 E1298.5257 ; Infill line end
G1 X104.01 Y91.21 E1299.2286 ; Infill line start
G1 X104.01 Y108.79 E1299.9314 ; Infill line end
G1 X104.41 Y91.21 E1300.6343 ; Infill line start
G1 X104.41 Y108.79 E1301.3371 ; Infill line end
G1 X104.81 Y91.21 E1302.0400 ; Infill line start
G1 X104.81 Y108.79 E1302.7429 ; Infill line end
G1 X105.21 Y91.21 E1303.4457 ; Infill line start
G1 X105.21 Y108.79 E1304.1486 ; Infill line end
G1 X105.61 Y91.21 E1304.8514 ; Infill line start
G1 X105.61 Y108.79 E1305.5543 ; Infill line end
G1 X106.01 Y91.21 E1306.2571 ; Infill line start
G1 X106.01 Y108.79 E1306.9600 ; Infill line end
G1 X106.41 Y91.21 E1307.6629 ; Infill line start
G1 X106.41 Y108.79 E1308.3657 ; Infill line end
G1 X106.81 Y91.21 E1309.0686 ; Infill line start
G1 X106.81 Y108.79 E1309.7714 ; Infill line end
G1 X107.21 Y91.21 E1310.4743 ; Infill line start
G1 X107.21 Y108.79 E1311.1771 ; Infill line end
G1 X107.61 Y91.21 E1311.8800 ; Infill line start
G1 X107.61 Y108.79 E1312.5829 ; Infill line end
G1 X108.01 Y91.21 E1313.2857 ; Infill line start
G1 X108.01 Y108.79 E1313.9886 ; Infill line end
; Layer 19
G1 Z5.60 F300 ; Move to layer height
G1 X91.29 Y91.29 F1500 ; Move to start of layer
G1 X108.71 Y91.29 E1314.6857 F1500 ; Draw square side
G1 X108.71 Y108.71 E1315.3829 F1500 ; Draw square side
G1 X91.29 Y108.71 E1316.0800 F1500 ; Draw square side
G1 X91.29 Y91.29 E1316.7771 F1500 ; Draw square side
G1 X91.29 Y91.29 E1317.4743 ; Infill line start
G1 X91.29 Y108.71 E1318.1714 ; Infill line end
G1 X91.69 Y91.29 E1318.8686 ; Infill line start
G1 X91.69 Y108.71 E1319.5657 ; Infill line end
G1 X92.09 Y91.29 E1320.2629 ; Infill line start
G1 X92.09 Y108.71 E1320.9600 ; Infill line end
G1 X92.49 Y91.29 E1321.6571 ; Infill line start
G1 X92.49 Y108.71 E1322.3543 ; Infill line end
G1 X92.89 Y91.29 E1323.0514 ; Infill line start
G1 X92.89 Y108.71 E1323.7486 ; Infill line end
G1 X93.29 Y91.29 E1324.4457 ; Infill line start
G1 X93.29 Y108.71 E1325.1429 ; Infill line end
G1 X93.69 Y91.29 E1325.8400 ; Infill line start
G1 X93.69 Y108.71 E1326.5371 ; Infill line end
G1 X94.09 Y91.29 E1327.2343 ; Infill line start
G1 X94.09 Y108.71 E1327.9314 ; Infill line end
G1 X94.49 Y91.29 E1328.6286 ; Infill line start
G1 X94.49 Y108.71 E1329.3257 ; Infill line end
G1 X94.89 Y91.29 E1330.0229 ; Infill line start
G1 X94.89 Y108.71 E1330.7200 ; Infill line end
G1 X95.29 Y91.29 E1331.4171 ; Infill line start
G1 X95.29 Y108.71 E1332.1143 ; Infill line end
G1 X95.69 Y91.29 E1332.8114 ; Infill line start
G1 X95.69 Y108.71 E1333.5086 ; Infill line end
G1 X96.09 Y91.29 E1334.2057 ; Infill line start
G1 X96.09 Y108.71 E1334.9029 ; Infill line end
G1 X96.49 Y91.29 E1335.6000 ; Infill line start
G1 X96.49 Y108.71 E1336.2971 ; Infill line end
G1 X96.89 Y91.29 E1336.9943 ; Infill line start
G1 X96.89 Y108.71 E1337.6914 ; Infill line end
G1 X97.29 Y91.29 E1338.3886 ; Infill line start
G1 X97.29 Y108.71 E1339.0857 ; Infill line end
G1 X97.69 Y91.29 E1339.7829 ; Infill line start
G1 X97.69 Y108.71 E1340.4800 ; Infill line end
G1 X98.09 Y91.29 E1341.1771 ; Infill line start
G1 X98.09 Y108.71 E1341.8743 ; Infill line end
G1 X98.49 Y91.29 E1342.5714 ; Infill line start
G1 X98.49 Y108.71 E1343.2686 ; Infill line end
G1 X98.89 Y91.29 E1343.9657 ; Infill line start
G1 X98.89 Y108.71 E1344.6629 ; Infill line end
G1 X99.29 Y91.29 E1345.3600 ; Infill line start
G1 X99.29 Y108.71 E1346.0571 ; Infill line end
G1 X99.69 Y91.29 E1346.7543 ; Infill line start
G1 X99.69 Y108.71 E1347.4514 ; Infill line end
G1 X100.09 Y91.29 E1348.1486 ; Infill line start
G1 X100.09 Y108.71 E1348.8457 ; Infill line end
G1 X100.49 Y91.29 E1349.5429 ; Infill line start
G1 X100.49 Y108.71 E1350.2400 ; Infill line end
G1 X100.89 Y91.29 E1350.9371 ; Infill line start
G1 X100.89 Y108.71 E1351.6343 ; Infill line end
G1 X101.29 Y91.29 E1352.3314 ; Infill line start
G1 X101.29 Y108.71 E1353.0286 ; Infill line end
G1 X101.69 Y91.29 E1353.7257 ; Infill line start
G1 X101.69 Y108.71 E1354.4229 ; Infill line end
G1 X102.09 Y91.29 E1355.1200 ; Infill line start
G1 X102.09 Y108.71 E1355.8171 ; Infill line end
G1 X102.49 Y91.29 E1356.5143 ; Infill line start
G1 X102.49 Y108.71 E1357.2114 ; Infill line end
G1 X102.89 Y91.29 E1357.9086 ; Infill line start
G1 X102.89 Y108.71 E1358.6057 ; Infill line end
G1 X103.29 Y91.29 E1359.3029 ; Infill line start
G1 X103.29 Y108.71 E1360.0000 ; Infill line end
G1 X103.69 Y91.29 E1360.6971 ; Infill line start
G1 X103.69 Y108.71 E1361.3943 ; Infill line end
G1 X104.09 Y91.29 E1362.0914 ; Infill line start
G1 X104.09 Y108.71 E1362.7886 ; Infill line end
G1 X104.49 Y91.29 E1363.4857 ; Infill line start
G1 X104.49 Y108.71 E1364.1829 ; Infill line end
G1 X104.89 Y91.29 E1364.8800 ; Infill line start
G1 X104.89 Y108.71 E1365.5771 ; Infill line end
G1 X105.29 Y91.29 E1366.2743 ; Infill line start
G1 X105.29 Y108.71 E1366.9714 ; Infill line end
G1 X105.69 Y91.29 E1367.6686 ; Infill line start
G1 X105.69 Y108.71 E1368.3657 ; Infill line end
G1 X106.09 Y91.29 E1369.0629 ; Infill line start
G1 X106.09 Y108.71 E1369.7600 ; Infill line end
G1 X106.49 Y91.29 E1370.4571 ; Infill line start
G1 X106.49 Y108.71 E1371.1543 ; Infill line end
G1 X106.89 Y91.29 E1371.8514 ; Infill line start
G1 X106.89 Y108.71 E1372.5486 ; Infill line end
G1 X107.29 Y91.29 E1373.2457 ; Infill line start
G1 X107.29 Y108.71 E1373.9429 ; Infill line end
G1 X107.69 Y91.29 E1374.6400 ; Infill line start
G1 X107.69 Y108.71 E1375.3371 ; Infill line end
G1 X108.09 Y91.29 E1376.0343 ; Infill line start
G1 X108.09 Y108.71 E1376.7314 ; Infill line end
; Layer 20
G1 Z5.80 F300 ; Move to layer height
G1 X91.36 Y91.36 F1500 ; Move to start of layer
G1 X108.64 Y91.36 E1377.4229 F1500 ; Draw square side
G1 X108.64 Y108.64 E1378.1143 F1500 ; Draw square side
G1 X91.36 Y108.64 E1378.8057 F1500 ; Draw square side
G1 X91.36 Y91.36 E1379.4971 F1500 ; Draw square side
G1 X91.36 Y91.36 E1380.1886 ; Infill line start
G1 X91.36 Y108.64 E1380.8800 ; Infill line end
G1 X91.76 Y91.36 E1381.5714 ; Infill line start
G1 X91.76 Y108.64 E1382.2629 ; Infill line end
G1 X92.16 Y91.36 E1382.9543 ; Infill line start
G1 X92.16 Y108.64 E1383.6457 ; Infill line end
G1 X92.56 Y91.36 E1384.3371 ; Infill line start
G1 X92.56 Y108.64 E1385.0286 ; Infill line end
G1 X92.96 Y91.36 E1385.7200 ; Infill line start
G1 X92.96 Y108.64 E1386.4114 ; Infill line end
G1 X93.36 Y91.36 E1387.1029 ; Infill line start
G1 X93.36 Y108.64 E1387.7943 ; Infill line end
G1 X93.76 Y91.36 E1388.4857 ; Infill line start
G1 X93.76 Y108.64 E1389.1771 ; Infill line end
G1 X94.16 Y91.36 E1389.8686 ; Infill line start
G1 X94.16 Y108.64 E1390.5600 ; Infill line end
G1 X94.56 Y91.36 E1391.2514 ; Infill line start
G1 X94.56 Y108.64 E1391.9429 ; Infill line end
G1 X94.96 Y91.36 E1392.6343 ; Infill line start
G1 X94.96 Y108.64 E1393.3257 ; Infill line end
G1 X95.36 Y91.36 E1394.0171 ; Infill line start
G1 X95.36 Y108.64 E1394.7086 ; Infill line end
G1 X95.76 Y91.36 E1395.4000 ; Infill line start
G1 X95.76 Y108.64 E1396.0914 ; Infill line end
G1 X96.16 Y91.36 E1396.7829 ; Infill line start
G1 X96.16 Y108.64 E1397.4743 ; Infill line end
G1 X96.56 Y91.36 E1398.1657 ; Infill line start
G1 X96.56 Y108.64 E1398.8571 ; Infill line end
G1 X96.96 Y91.36 E1399.5486 ; Infill line start
G1 X96.96 Y108.64 E1400.2400 ; Infill line end
G1 X97.36 Y91.36 E1400.9314 ; Infill line start
G1 X97.36 Y108.64 E1401.6229 ; Infill line end
G1 X97.76 Y91.36 E1402.3143 ; Infill line start
G1 X97.76 Y108.64 E1403.0057 ; Infill line end
G1 X98.16 Y91.36 E1403.6971 ; Infill line start
G1 X98.16 Y108.64 E1404.3886 ; Infill line end
G1 X98.56 Y91.36 E1405.0800 ; Infill line start
G1 X98.56 Y108.64 E1405.7714 ; Infill line end
G1 X98.96 Y91.36 E1406.4629 ; Infill line start
G1 X98.96 Y108.64 E1407.1543 ; Infill line end
G1 X99.36 Y91.36 E1407.8457 ; Infill line start
G1 X99.36 Y108.64 E1408.5371 ; Infill line end
G1 X99.76 Y91.36 E1409.2286 ; Infill line start
G1 X99.76 Y108.64 E1409.9200 ; Infill line end
G1 X100.16 Y91.36 E1410.6114 ; Infill line start
G1 X100.16 Y108.64 E1411.3029 ; Infill line end
G1 X100.56 Y91.36 E1411.9943 ; Infill line start
G1 X100.56 Y108.64 E1412.6857 ; Infill line end
G1 X100.96 Y91.36 E1413.3771 ; Infill line start
G1 X100.96 Y108.64 E1414.0686 ; Infill line end
G1 X101.36 Y91.36 E1414.7600 ; Infill line start
G1 X101.36 Y108.64 E1415.4514 ; Infill line end
G1 X101.76 Y91.36 E1416.1429 ; Infill line start
G1 X101.76 Y108.64 E1416.8343 ; Infill line end
G1 X102.16 Y91.36 E1417.5257 ; Infill line start
G1 X102.16 Y108.64 E1418.2171 ; Infill line end
G1 X102.56 Y91.36 E1418.9086 ; Infill line start
G1 X102.56 Y108.64 E1419.6000 ; Infill line end
G1 X102.96 Y91.36 E1420.2914 ; Infill line start
G1 X102.96 Y108.64 E1420.9829 ; Infill line end
G1 X103.36 Y91.36 E1421.6743 ; Infill line start
G1 X103.36 Y108.64 E1422.3657 ; Infill line end
G1 X103.76 Y91.36 E1423.0571 ; Infill line start
G1 X103.76 Y108.64 E1423.7486 ; Infill line end
G1 X104.16 Y91.36 E1424.4400 ; Infill line start
G1 X104.16 Y108.64 E1425.1314 ; Infill line end
G1 X104.56 Y91.36 E1425.8229 ; Infill line start
G1 X104.56 Y108.64 E1426.5143 ; Infill line end
G1 X104.96 Y91.36 E1427.2057 ; Infill line start
G1 X104.96 Y108.64 E1427.8971 ; Infill line end
G1 X105.36 Y91.36 E1428.5886 ; Infill line start
G1 X105.36 Y108.64 E1429.2800 ; Infill line end
G1 X105.76 Y91.36 E1429.9714 ; Infill line start
G1 X105.76 Y108.64 E1430.6629 ; Infill line end
G1 X106.16 Y91.36 E1431.3543 ; Infill line start
G1 X106.16 Y108.64 E1432.0457 ; Infill line end
G1 X106.56 Y91.36 E1432.7371 ; Infill line start
G1 X106.56 Y108.64 E1433.4286 ; Infill line end
G1 X106.96 Y91.36 E1434.1200 ; Infill line start
G1 X106.96 Y108.64 E1434.8114 ; Infill line end
G1 X107.36 Y91.36 E1435.5029 ; Infill line start
G1 X107.36 Y108.64 E1436.1943 ; Infill line end
G1 X107.76 Y91.36 E1436.8857 ; Infill line start
G1 X107.76 Y108.64 E1437.5771 ; Infill line end
G1 X108.16 Y91.36 E1438.2686 ; Infill line start
G1 X108.16 Y108.64 E1438.9600 ; Infill line end
; Layer 21
G1 Z6.00 F300 ; Move to layer height
G1 X91.43 Y91.43 F1500 ; Move to start of layer
G1 X108.57 Y91.43 E1439.6457 F1500 ; Draw square side
G1 X108.57 Y108.57 E1440.3314 F1500 ; Draw square side
G1 X91.43 Y108.57 E1441.0171 F1500 ; Draw square side
G1 X91.43 Y91.43 E1441.7029 F1500 ; Draw square side
G1 X91.43 Y91.43 E1442.3886 ; Infill line start
G1 X91.43 Y108.57 E1443.0743 ; Infill line end
G1 X91.83 Y91.43 E1443.7600 ; Infill line start
G1 X91.83 Y108.57 E1444.4457 ; Infill line end
G1 X92.23 Y91.43 E1445.1314 ; Infill line start
G1 X92.23 Y108.57 E1445.8171 ; Infill line end
G1 X92.63 Y91.43 E1446.5029 ; Infill line start
G1 X92.63 Y108.57 E1447.1886 ; Infill line end
G1 X93.03 Y91.43 E1447.8743 ; Infill line start
G1 X93.03 Y108.57 E1448.5600 ; Infill line end
G1 X93.43 Y91.43 E1449.2457 ; Infill line start
G1 X93.43 Y108.57 E1449.9314 ; Infill line end
G1 X93.83 Y91.43 E1450.6171 ; Infill line start
G1 X93.83 Y108.57 E1451.3029 ; Infill line end
G1 X94.23 Y91.43 E1451.9886 ; Infill line start
G1 X94.23 Y108.57 E1452.6743 ; Infill line end
G1 X94.63 Y91.43 E1453.3600 ; Infill line start
G1 X94.63 Y108.57 E1454.0457 ; Infill line end
G1 X95.03 Y91.43 E1454.7314 ; Infill line start
G1 X95.03 Y108.57 E1455.4171 ; Infill line end
G1 X95.43 Y91.43 E1456.1029 ; Infill line start
G1 X95.43 Y108.57 E1456.7886 ; Infill line end
G1 X95.83 Y91.43 E1457.4743 ; Infill line start
G1 X95.83 Y108.57 E1458.1600 ; Infill line end
G1 X96.23 Y91.43 E1458.8457 ; Infill line start
G1 X96.23 Y108.57 E1459.5314 ; Infill line end
G1 X96.63 Y91.43 E1460.2171 ; Infill line start
G1 X96.63 Y108.57 E1460.9029 ; Infill line end
G1 X97.03 Y91.43 E1461.5886 ; Infill line start
G1 X97.03 Y108.57 E1462.2743 ; Infill line end
G1 X97.43 Y91.43 E1462.9600 ; Infill line start
G1 X97.43 Y108.57 E1463.6457 ; Infill line end
G1 X97.83 Y91.43 E1464.3314 ; Infill line start
G1 X97.83 Y108.57 E1465.0171 ; Infill line end
G1 X98.23 Y91.43 E1465.7029 ; Infill line start
G1 X98.23 Y108.57 E1466.3886 ; Infill line end
G1 X98.63 Y91.43 E1467.0743 ; Infill line start
G1 X98.63 Y108.57 E1467.7600 ; Infill line end
G1 X99.03 Y91.43 E1468.4457 ; Infill line start
G1 X99.03 Y108.57 E1469.1314 ; Infill line end
G1 X99.43 Y91.43 E1469.8171 ; Infill line start
G1 X99.43 Y108.57 E1470.5029 ; Infill line end
G1 X99.83 Y91.43 E1471.1886 ; Infill line start
G1 X99.83 Y108.57 E1471.8743 ; Infill line end
G1 X100.23 Y91.43 E1472.5600 ; Infill line start
G1 X100.23 Y108.57 E1473.2457 ; Infill line end
G1 X100.63 Y91.43 E1473.9314 ; Infill line start
G1 X100.63 Y108.57 E1474.6171 ; Infill line end
G1 X101.03 Y91.43 E1475.3029 ; Infill line start
G1 X101.03 Y108.57 E1475.9886 ; Infill line end
G1 X101.43 Y91.43 E1476.6743 ; Infill line start
G1 X101.43 Y108.57 E1477.3600 ; Infill line end
G1 X101.83 Y91.43 E1478.0457 ; Infill line start
G1 X101.83 Y108.57 E1478.7314 ; Infill line end
G1 X102.23 Y91.43 E1479.4171 ; Infill line start
G1 X102.23 Y108.57 E1480.1029 ; Infill line end
G1 X102.63 Y91.43 E1480.7886 ; Infill line start
G1 X102.63 Y108.57 E1481.4743 ; Infill line end
G1 X103.03 Y91.43 E1482.1600 ; Infill line start
G1 X103.03 Y108.57 E1482.8457 ; Infill line end
G1 X103.43 Y91.43 E1483.5314 ; Infill line start
G1 X103.43 Y108.57 E1484.2171 ; Infill line end
G1 X103.83 Y91.43 E1484.9029 ; Infill line start
G1 X103.83 Y108.57 E1485.5886 ; Infill line end
G1 X104.23 Y91.43 E1486.2743 ; Infill line start
G1 X104.23 Y108.57 E1486.9600 ; Infill line end
G1 X104.63 Y91.43 E1487.6457 ; Infill line start
G1 X104.63 Y108.57 E1488.3314 ; Infill line end
G1 X105.03 Y91.43 E1489.0171 ; Infill line start
G1 X105.03 Y108.57 E1489.7029 ; Infill line end
G1 X105.43 Y91.43 E1490.3886 ; Infill line start
G1 X105.43 Y108.57 E1491.0743 ; Infill line end
G1 X105.83 Y91.43 E1491.7600 ; Infill line start
G1 X105.83 Y108.57 E1492.4457 ; Infill line end
G1 X106.23 Y91.43 E1493.1314 ; Infill line start
G1 X106.23 Y108.57 E1493.8171 ; Infill line end
G1 X106.63 Y91.43 E1494.5029 ; Infill line start
G1 X106.63 Y108.57 E1495.1886 ; Infill line end
G1 X107.03 Y91.43 E1495.8743 ; Infill line start
G1 X107.03 Y108.57 E1496.5600 ; Infill line end
G1 X107.43 Y91.43 E1497.2457 ; Infill line start
G1 X107.43 Y108.57 E1497.9314 ; Infill line end
G1 X107.83 Y91.43 E1498.6171 ; Infill line start
G1 X107.83 Y108.57 E1499.3029 ; Infill line end
; Layer 22
G1 Z6.20 F300 ; Move to layer height
G1 X91.50 Y91.50 F1500 ; Move to start of layer
G1 X108.50 Y91.50 E1499.9829 F1500 ; Draw square side
G1 X108.50 Y108.50 E1500.6629 F1500 ; Draw square side
G1 X91.50 Y108.50 E1501.3429 F1500 ; Draw square side
G1 X91.50 Y91.50 E1502.0229 F1500 ; Draw square side
G1 X91.50 Y91.50 E1502.7029 ; Infill line start
G1 X91.50 Y108.50 E1503.3829 ; Infill line end
G1 X91.90 Y91.50 E1504.0629 ; Infill line start
G1 X91.90 Y108.50 E1504.7429 ; Infill line end
G1 X92.30 Y91.50 E1505.4229 ; Infill line start
G1 X92.30 Y108.50 E1506.1029 ; Infill line end
G1 X92.70 Y91.50 E1506.7829 ; Infill line start
G1 X92.70 Y108.50 E1507.4629 ; Infill line end
G1 X93.10 Y91.50 E1508.1429 ; Infill line start
G1 X93.10 Y108.50 E1508.8229 ; Infill line end
G1 X93.50 Y91.50 E1509.5029 ; Infill line start
G1 X93.50 Y108.50 E1510.1829 ; Infill line end
G1 X93.90 Y91.50 E1510.8629 ; Infill line start
G1 X93.90 Y108.50 E1511.5429 ; Infill line end
G1 X94.30 Y91.50 E1512.2229 ; Infill line start
G1 X94.30 Y108.50 E1512.9029 ; Infill line end
G1 X94.70 Y91.50 E1513.5829 ; Infill line start
G1 X94.70 Y108.50 E1514.2629 ; Infill line end
G1 X95.10 Y91.50 E1514.9429 ; Infill line start
G1 X95.10 Y108.50 E1515.6229 ; Infill line end
G1 X95.50 Y91.50 E1516.3029 ; Infill line start
G1 X95.50 Y108.50 E1516.9829 ; Infill line end
G1 X95.90 Y91.50 E1517.6629 ; Infill line start
G1 X95.90 Y108.50 E1518.3429 ; Infill line end
G1 X96.30 Y91.50 E1519.0229 ; Infill line start
G1 X96.30 Y108.50 E1519.7029 ; Infill line end
G1 X96.70 Y91.50 E1520.3829 ; Infill line start
G1 X96.70 Y108.50 E1521.0629 ; Infill line end
G1 X97.10 Y91.50 E1521.7429 ; Infill line start
G1 X97.10 Y108.50 E1522.4229 ; Infill line end
G1 X97.50 Y91.50 E1523.1029 ; Infill line start
G1 X97.50 Y108.50 E1523.7829 ; Infill line end
G1 X97.90 Y91.50 E1524.4629 ; Infill line start
G1 X97.90 Y108.50 E1525.1429 ; Infill line end
G1 X98.30 Y91.50 E1525.8229 ; Infill line start
G1 X98.30 Y108.50 E1526.5029 ; Infill line end
G1 X98.70 Y91.50 E1527.1829 ; Infill line start
G1 X98.70 Y108.50 E1527.8629 ; Infill line end
G1 X99.10 Y91.50 E1528.5429 ; Infill line start
G1 X99.10 Y108.50 E1529.2229 ; Infill line end
G1 X99.50 Y91.50 E1529.9029 ; Infill line start
G1 X99.50 Y108.50 E1530.5829 ; Infill line end
G1 X99.90 Y91.50 E1531.2629 ; Infill line start
G1 X99.90 Y108.50 E1531.9429 ; Infill line end
G1 X100.30 Y91.50 E1532.6229 ; Infill line start
G1 X100.30 Y108.50 E1533.3029 ; Infill line end
G1 X100.70 Y91.50 E1533.9829 ; Infill line start
G1 X100.70 Y108.50 E1534.6629 ; Infill line end
G1 X101.10 Y91.50 E1535.3429 ; Infill line start
G1 X101.10 Y108.50 E1536.0229 ; Infill line end
G1 X101.50 Y91.50 E1536.7029 ; Infill line start
G1 X101.50 Y108.50 E1537.3829 ; Infill line end
G1 X101.90 Y91.50 E1538.0629 ; Infill line start
G1 X101.90 Y108.50 E1538.7429 ; Infill line end
G1 X102.30 Y91.50 E1539.4229 ; Infill line start
G1 X102.30 Y108.50 E1540.1029 ; Infill line end
G1 X102.70 Y91.50 E1540.7829 ; Infill line start
G1 X102.70 Y108.50 E1541.4629 ; Infill line end
G1 X103.10 Y91.50 E1542.1429 ; Infill line start
G1 X103.10 Y108.50 E1542.8229 ; Infill line end
G1 X103.50 Y91.50 E1543.5029 ; Infill line start
G1 X103.50 Y108.50 E1544.1829 ; Infill line end
G1 X103.90 Y91.50 E1544.8629 ; Infill line start
G1 X103.90 Y108.50 E1545.5429 ; Infill line end
G1 X104.30 Y91.50 E1546.2229 ; Infill line start
G1 X104.30 Y108.50 E1546.9029 ; Infill line end
G1 X104.70 Y91.50 E1547.5829 ; Infill line start
G1 X104.70 Y108.50 E1548.2629 ; Infill line end
G1 X105.10 Y91.50 E1548.9429 ; Infill line start
G1 X105.10 Y108.50 E1549.6229 ; Infill line end
G1 X105.50 Y91.50 E1550.3029 ; Infill line start
G1 X105.50 Y108.50 E1550.9829 ; Infill line end
G1 X105.90 Y91.50 E1551.6629 ; Infill line start
G1 X105.90 Y108.50 E1552.3429 ; Infill line end
G1 X106.30 Y91.50 E1553.0229 ; Infill line start
G1 X106.30 Y108.50 E1553.7029 ; Infill line end
G1 X106.70 Y91.50 E1554.3829 ; Infill line start
G1 X106.70 Y108.50 E1555.0629 ; Infill line end
G1 X107.10 Y91.50 E1555.7429 ; Infill line start
G1 X107.10 Y108.50 E1556.4229 ; Infill line end
G1 X107.50 Y91.50 E1557.1029 ; Infill line start
G1 X107.50 Y108.50 E1557.7829 ; Infill line end
G1 X107.90 Y91.50 E1558.4629 ; Infill line start
G1 X107.90 Y108.50 E1559.1429 ; Infill line end
; Layer 23
G1 Z6.40 F300 ; Move to layer height
G1 X91.57 Y91.57 F1500 ; Move to start of layer
G1 X108.43 Y91.57 E1559.8171 F1500 ; Draw square side
G1 X108.43 Y108.43 E1560.4914 F1500 ; Draw square side
G1 X91.57 Y108.43 E1561.1657 F1500 ; Draw square side
G1 X91.57 Y91.57 E1561.8400 F1500 ; Draw square side
G1 X91.57 Y91.57 E1562.5143 ; Infill line start
G1 X91.57 Y108.43 E1563.1886 ; Infill line end
G1 X91.97 Y91.57 E1563.8629 ; Infill line start
G1 X91.97 Y108.43 E1564.5371 ; Infill line end
G1 X92.37 Y91.57 E1565.2114 ; Infill line start
G1 X92.37 Y108.43 E1565.8857 ; Infill line end
G1 X92.77 Y91.57 E1566.5600 ; Infill line start
G1 X92.77 Y108.43 E1567.2343 ; Infill line end
G1 X93.17 Y91.57 E1567.9086 ; Infill line start
G1 X93.17 Y108.43 E1568.5829 ; Infill line end
G1 X93.57 Y91.57 E1569.2571 ; Infill line start
G1 X93.57 Y108.43 E1569.9314 ; Infill line end
G1 X93.97 Y91.57 E1570.6057 ; Infill line start
G1 X93.97 Y108.43 E1571.2800 ; Infill line end
G1 X94.37 Y91.57 E1571.9543 ; Infill line start
G1 X94.37 Y108.43 E1572.6286 ; Infill line end
G1 X94.77 Y91.57 E1573.3029 ; Infill line start
G1 X94.77 Y108.43 E1573.9771 ; Infill line end
G1 X95.17 Y91.57 E1574.6514 ; Infill line start
G1 X95.17 Y108.43 E1575.3257 ; Infill line end
G1 X95.57 Y91.57 E1576.0000 ; Infill line start
G1 X95.57 Y108.43 E1576.6743 ; Infill line end
G1 X95.97 Y91.57 E1577.3486 ; Infill line start
G1 X95.97 Y108.43 E1578.0229 ; Infill line end
G1 X96.37 Y91.57 E1578.6971 ; Infill line start
G1 X96.37 Y108.43 E1579.3714 ; Infill line end
G1 X96.77 Y91.57 E1580.0457 ; Infill line start
G1 X96.77 Y108.43 E1580.7200 ; Infill line end
G1 X97.17 Y91.57 E1581.3943 ; Infill line start
G1 X97.17 Y108.43 E1582.0686 ; Infill line end
G1 X97.57 Y91.57 E1582.7429 ; Infill line start
G1 X97.57 Y108.43 E1583.4171 ; Infill line end
G1 X97.97 Y91.57 E1584.0914 ; Infill line start
G1 X97.97 Y108.43 E1584.7657 ; Infill line end
G1 X98.37 Y91.57 E1585.4400 ; Infill line start
G1 X98.37 Y108.43 E1586.1143 ; Infill line end
G1 X98.77 Y91.57 E1586.7886 ; Infill line start
G1 X98.77 Y108.43 E1587.4629 ; Infill line end
G1 X99.17 Y91.57 E1588.1371 ; Infill line start
G1 X99.17 Y108.43 E1588.8114 ; Infill line end
G1 X99.57 Y91.57 E1589.4857 ; Infill line start
G1 X99.57 Y108.43 E1590.1600 ; Infill line end
G1 X99.97 Y91.57 E1590.8343 ; Infill line start
G1 X99.97 Y108.43 E1591.5086 ; Infill line end
G1 X100.37 Y91.57 E1592.1829 ; Infill line start
G1 X100.37 Y108.43 E1592.8571 ; Infill line end
G1 X100.77 Y91.57 E1593.5314 ; Infill line start
G1 X100.77 Y108.43 E1594.2057 ; Infill line end
G1 X101.17 Y91.57 E1594.8800 ; Infill line start
G1 X101.17 Y108.43 E1595.5543 ; Infill line end
G1 X101.57 Y91.57 E1596.2286 ; Infill line start
G1 X101.57 Y108.43 E1596.9029 ; Infill line end
G1 X101.97 Y91.57 E1597.5771 ; Infill line start
G1 X101.97 Y108.43 E1598.2514 ; Infill line end
G1 X102.37 Y91.57 E1598.9257 ; Infill line start
G1 X102.37 Y108.43 E1599.6000 ; Infill line end
G1 X102.77 Y91.57 E1600.2743 ; Infill line start
G1 X102.77 Y108.43 E1600.9486 ; Infill line end
G1 X103.17 Y91.57 E1601.6229 ; Infill line start
G1 X103.17 Y108.43 E1602.2971 ; Infill line end
G1 X103.57 Y91.57 E1602.9714 ; Infill line start
G1 X103.57 Y108.43 E1603.6457 ; Infill line end
G1 X103.97 Y91.57 E1604.3200 ; Infill line start
G1 X103.97 Y108.43 E1604.9943 ; Infill line end
G1 X104.37 Y91.57 E1605.6686 ; Infill line start
G1 X104.37 Y108.43 E1606.3429 ; Infill line end
G1 X104.77 Y91.57 E1607.0171 ; Infill line start
G1 X104.77 Y108.43 E1607.6914 ; Infill line end
G1 X105.17 Y91.57 E1608.3657 ; Infill line start
G1 X105.17 Y108.43 E1609.0400 ; Infill line end
G1 X105.57 Y91.57 E1609.7143 ; Infill line start
G1 X105.57 Y108.43 E1610.3886 ; Infill line end
G1 X105.97 Y91.57 E1611.0629 ; Infill line start
G1 X105.97 Y108.43 E1611.7371 ; Infill line end
G1 X106.37 Y91.57 E1612.4114 ; Infill line start
G1 X106.37 Y108.43 E1613.0857 ; Infill line end
G1 X106.77 Y91.57 E1613.7600 ; Infill line start
G1 X106.77 Y108.43 E1614.4343 ; Infill line end
G1 X107.17 Y91.57 E1615.1086 ; Infill line start
G1 X107.17 Y108.43 E1615.7829 ; Infill line end
G1 X107.57 Y91.57 E1616.4571 ; Infill line start
G1 X107.57 Y108.43 E1617.1314 ; Infill line end
G1 X107.97 Y91.57 E1617.8057 ; Infill line start
G1 X107.97 Y108.43 E1618.4800 ; Infill line end
; Layer 24
G1 Z6.60 F300 ; Move to layer height
G1 X91.64 Y91.64 F1500 ; Move to start of layer
G1 X108.36 Y91.64 E1619.1486 F1500 ; Draw square side
G1 X108.36 Y108.36 E1619.8171 F1500 ; Draw square side
G1 X91.64 Y108.36 E1620.4857 F1500 ; Draw square side
G1 X91.64 Y91.64 E1621.1543 F1500 ; Draw square side
G1 X91.64 Y91.64 E1621.8229 ; Infill line start
G1 X91.64 Y108.36 E1622.4914 ; Infill line end
G1 X92.04 Y91.64 E1623.1600 ; Infill line start
G1 X92.04 Y108.36 E1623.8286 ; Infill line end
G1 X92.44 Y91.64 E1624.4971 ; Infill line start
G1 X92.44 Y108.36 E1625.1657 ; Infill line end
G1 X92.84 Y91.64 E1625.8343 ; Infill line start
G1 X92.84 Y108.36 E1626.5029 ; Infill line end
G1 X93.24 Y91.64 E1627.1714 ; Infill line start
G1 X93.24 Y108.36 E1627.8400 ; Infill line end
G1 X93.64 Y91.64 E1628.5086 ; Infill line start
G1 X93.64 Y108.36 E1629.1771 ; Infill line end
G1 X94.04 Y91.64 E1629.8457 ; Infill line start
G1 X94.04 Y108.36 E1630.5143 ; Infill line end
G1 X94.44 Y91.64 E1631.1829 ; Infill line start
G1 X94.44 Y108.36 E1631.8514 ; Infill line end
G1 X94.84 Y91.64 E1632.5200 ; Infill line start
G1 X94.84 Y108.36 E1633.1886 ; Infill line end
G1 X95.24 Y91.64 E1633.8571 ; Infill line start
G1 X95.24 Y108.36 E1634.5257 ; Infill line end
G1 X95.64 Y91.64 E1635.1943 ; Infill line start
G1 X95.64 Y108.36 E1635.8629 ; Infill line end
G1 X96.04 Y91.64 E1636.5314 ; Infill line start
G1 X96.04 Y108.36 E1637.2000 ; Infill line end
G1 X96.44 Y91.64 E1637.8686 ; Infill line start
G1 X96.44 Y108.36 E1638.5371 ; Infill line end
G1 X96.84 Y91.64 E1639.2057 ; Infill line start
G1 X96.84 Y108.36 E1639.8743 ; Infill line end
G1 X97.24 Y91.64 E1640.5429 ; Infill line start
G1 X97.24 Y108.36 E1641.2114 ; Infill line end
G1 X97.64 Y91.64 E1641.8800 ; Infill line start
G1 X97.64 Y108.36 E1642.5486 ; Infill line end
G1 X98.04 Y91.64 E1643.2171 ; Infill line start
G1 X98.04 Y108.36 E1643.8857 ; Infill line end
G1 X98.44 Y91.64 E1644.5543 ; Infill line start
G1 X98.44 Y108.36 E1645.2229 ; Infill line end
G1 X98.84 Y91.64 E1645.8914 ; Infill line start
G1 X98.84 Y108.36 E1646.5600 ; Infill line end
G1 X99.24 Y91.64 E1647.2286 ; Infill line start
G1 X99.24 Y108.36 E1647.8971 ; Infill line end
G1 X99.64 Y91.64 E1648.5657 ; Infill line start
G1 X99.64 Y108.36 E1649.2343 ; Infill line end
G1 X100.04 Y91.64 E1649.9029 ; Infill line start
G1 X100.04 Y108.36 E1650.5714 ; Infill line end
G1 X100.44 Y91.64 E1651.2400 ; Infill line start
G1 X100.44 Y108.36 E1651.9086 ; Infill line end
G1 X100.84 Y91.64 E1652.5771 ; Infill line start
G1 X100.84 Y108.36 E1653.2457 ; Infill line end
G1 X101.24 Y91.64 E1653.9143 ; Infill line start
G1 X101.24 Y108.36 E1654.5829 ; Infill line end
G1 X101.64 Y91.64 E1655.2514 ; Infill line start
G1 X101.64 Y108.36 E1655.9200 ; Infill line end
G1 X102.04 Y91.64 E1656.5886 ; Infill line start
G1 X102.04 Y108.36 E1657.2571 ; Infill line end
G1 X102.44 Y91.64 E1657.9257 ; Infill line start
G1 X102.44 Y108.36 E1658.5943 ; Infill line end
G1 X102.84 Y91.64 E1659.2629 ; Infill line start
G1 X102.84 Y108.36 E1659.9314 ; Infill line end
G1 X103.24 Y91.64 E1660.6000 ; Infill line start
G1 X103.24 Y108.36 E1661.2686 ; Infill line end
G1 X103.64 Y91.64 E1661.9371 ; Infill line start
G1 X103.64 Y108.36 E1662.6057 ; Infill line end
G1 X104.04 Y91.64 E1663.2743 ; Infill line start
G1 X104.04 Y108.36 E1663.9429 ; Infill line end
G1 X104.44 Y91.64 E1664.6114 ; Infill line start
G1 X104.44 Y108.36 E1665.2800 ; Infill line end
G1 X104.84 Y91.64 E1665.9486 ; Infill line start
G1 X104.84 Y108.36 E1666.6171 ; Infill line end
G1 X105.24 Y91.64 E1667.2857 ; Infill line start
G1 X105.24 Y108.36 E1667.9543 ; Infill line end
G1 X105.64 Y91.64 E1668.6229 ; Infill line start
G1 X105.64 Y108.36 E1669.2914 ; Infill line end
G1 X106.04 Y91.64 E1669.9600 ; Infill line start
G1 X106.04 Y108.36 E1670.6286 ; Infill line end
G1 X106.44 Y91.64 E1671.2971 ; Infill line start
G1 X106.44 Y108.36 E1671.9657 ; Infill line end
G1 X106.84 Y91.64 E1672.6343 ; Infill line start
G1 X106.84 Y108.36 E1673.3029 ; Infill line end
G1 X107.24 Y91.64 E1673.9714 ; Infill line start
G1 X107.24 Y108.36 E1674.6400 ; Infill line end
G1 X107.64 Y91.64 E1675.3086 ; Infill line start
G1 X107.64 Y108.36 E1675.9771 ; Infill line end
; Layer 25
G1 Z6.80 F300 ; Move to layer height
G1 X91.71 Y91.71 F1500 ; Move to start of layer
G1 X108.29 Y91.71 E1676.6400 F1500 ; Draw square side
G1 X108.29 Y108.29 E1677.3029 F1500 ; Draw square side
G1 X91.71 Y108.29 E1677.9657 F1500 ; Draw square side
G1 X91.71 Y91.71 E1678.6286 F1500 ; Draw square side
G1 X91.71 Y91.71 E1679.2914 ; Infill line start
G1 X91.71 Y108.29 E1679.9543 ; Infill line end
G1 X92.11 Y91.71 E1680.6171 ; Infill line start
G1 X92.11 Y108.29 E1681.2800 ; Infill line end
G1 X92.51 Y91.71 E1681.9429 ; Infill line start
G1 X92.51 Y108.29 E1682.6057 ; Infill line end
G1 X92.91 Y91.71 E1683.2686 ; Infill line start
G1 X92.91 Y108.29 E1683.9314 ; Infill line end
G1 X93.31 Y91.71 E1684.5943 ; Infill line start
G1 X93.31 Y108.29 E1685.2571 ; Infill line end
G1 X93.71 Y91.71 E1685.9200 ; Infill line start
G1 X93.71 Y108.29 E1686.5829 ; Infill line end
G1 X94.11 Y91.71 E1687.2457 ; Infill line start
G1 X94.11 Y108.29 E1687.9086 ; Infill line end
G1 X94.51 Y91.71 E1688.5714 ; Infill line start
G1 X94.51 Y108.29 E1689.2343 ; Infill line end
G1 X94.91 Y91.71 E1689.8971 ; Infill line start
G1 X94.91 Y108.29 E1690.5600 ; Infill line end
G1 X95.31 Y91.71 E1691.2229 ; Infill line start
G1 X95.31 Y108.29 E1691.8857 ; Infill line end
G1 X95.71 Y91.71 E1692.5486 ; Infill line start
G1 X95.71 Y108.29 E1693.2114 ; Infill line end
G1 X96.11 Y91.71 E1693.8743 ; Infill line start
G1 X96.11 Y108.29 E1694.5371 ; Infill line end
G1 X96.51 Y91.71 E1695.2000 ; Infill line start
G1 X96.51 Y108.29 E1695.8629 ; Infill line end
G1 X96.91 Y91.71 E1696.5257 ; Infill line start
G1 X96.91 Y108.29 E1697.1886 ; Infill line end
G1 X97.31 Y91.71 E1697.8514 ; Infill line start
G1 X97.31 Y108.29 E1698.5143 ; Infill line end
G1 X97.71 Y91.71 E1699.1771 ; Infill line start
G1 X97.71 Y108.29 E1699.8400 ; Infill line end
G1 X98.11 Y91.71 E1700.5029 ; Infill line start
G1 X98.11 Y108.29 E1701.1657 ; Infill line end
G1 X98.51 Y91.71 E1701.8286 ; Infill line start
G1 X98.51 Y108.29 E1702.4914 ; Infill line end
G1 X98.91 Y91.71 E1703.1543 ; Infill line start
G1 X98.91 Y108.29 E1703.8171 ; Infill line end
G1 X99.31 Y91.71 E1704.4800 ; Infill line start
G1 X99.31 Y108.29 E1705.1429 ; Infill line end
G1 X99.71 Y91.71 E1705.8057 ; Infill line start
G1 X99.71 Y108.29 E1706.4686 ; Infill line end
G1 X100.11 Y91.71 E1707.1314 ; Infill line start
G1 X100.11 Y108.29 E1707.7943 ; Infill line end
G1 X100.51 Y91.71 E1708.4571 ; Infill line start
G1 X100.51 Y108.29 E1709.1200 ; Infill line end
G1 X100.91 Y91.71 E1709.7829 ; Infill line start
G1 X100.91 Y108.29 E1710.4457 ; Infill line end
G1 X101.31 Y91.71 E1711.1086 ; Infill line start
G1 X101.31 Y108.29 E1711.7714 ; Infill line end
G1 X101.71 Y91.71 E1712.4343 ; Infill line start
G1 X101.71 Y108.29 E1713.0971 ; Infill line end
G1 X102.11 Y91.71 E1713.7600 ; Infill line start
G1 X102.11 Y108.29 E1714.4229 ; Infill line end
G1 X102.51 Y91.71 E1715.0857 ; Infill line start
G1 X102.51 Y108.29 E1715.7486 ; Infill line end
G1 X102.91 Y91.71 E1716.4114 ; Infill line start
G1 X102.91 Y108.29 E1717.0743 ; Infill line end
G1 X103.31 Y91.71 E1717.7371 ; Infill line start
G1 X103.31 Y108.29 E1718.4000 ; Infill line end
G1 X103.71 Y91.71 E1719.0629 ; Infill line start
G1 X103.71 Y108.29 E1719.7257 ; Infill line end
G1 X104.11 Y91.71 E1720.3886 ; Infill line start
G1 X104.11 Y108.29 E1721.0514 ; Infill line end
G1 X104.51 Y91.71 E1721.7143 ; Infill line start
G1 X104.51 Y108.29 E1722.3771 ; Infill line end
G1 X104.91 Y91.71 E1723.0400 ; Infill line start
G1 X104.91 Y108.29 E1723.7029 ; Infill line end
G1 X105.31 Y91.71 E1724.3657 ; Infill line start
G1 X105.31 Y108.29 E1725.0286 ; Infill line end
G1 X105.71 Y91.71 E1725.6914 ; Infill line start
G1 X105.71 Y108.29 E1726.3543 ; Infill line end
G1 X106.11 Y91.71 E1727.0171 ; Infill line start
G1 X106.11 Y108.29 E1727.6800 ; Infill line end
G1 X106.51 Y91.71 E1728.3429 ; Infill line start
G1 X106.51 Y108.29 E1729.0057 ; Infill line end
G1 X106.91 Y91.71 E1729.6686 ; Infill line start
G1 X106.91 Y108.29 E1730.3314 ; Infill line end
G1 X107.31 Y91.71 E1730.9943 ; Infill line start
G1 X107.31 Y108.29 E1731.6571 ; Infill line end
G1 X107.71 Y91.71 E1732.3200 ; Infill line start
G1 X107.71 Y108.29 E1732.9829 ; Infill line end
; Layer 26
G1 Z7.00 F300 ; Move to layer height
G1 X91.79 Y91.79 F1500 ; Move to start of layer
G1 X108.21 Y91.79 E1733.6400 F1500 ; Draw square side
G1 X108.21 Y108.21 E1734.2971 F1500 ; Draw square side
G1 X91.79 Y108.21 E1734.9543 F1500 ; Draw square side
G1 X91.79 Y91.79 E1735.6114 F1500 ; Draw square side
G1 X91.79 Y91.79 E1736.2686 ; Infill line start
G1 X91.79 Y108.21 E1736.9257 ; Infill line end
G1 X92.19 Y91.79 E1737.5829 ; Infill line start
G1 X92.19 Y108.21 E1738.2400 ; Infill line end
G1 X92.59 Y91.79 E1738.8971 ; Infill line start
G1 X92.59 Y108.21 E1739.5543 ; Infill line end
G1 X92.99 Y91.79 E1740.2114 ; Infill line start
G1 X92.99 Y108.21 E1740.8686 ; Infill line end
G1 X93.39 Y91.79 E1741.5257 ; Infill line start
G1 X93.39 Y108.21 E1742.1829 ; Infill line end
G1 X93.79 Y91.79 E1742.8400 ; Infill line start
G1 X93.79 Y108.21 E1743.4971 ; Infill line end
G1 X94.19 Y91.79 E1744.1543 ; Infill line start
G1 X94.19 Y108.21 E1744.8114 ; Infill line end
G1 X94.59 Y91.79 E1745.4686 ; Infill line start
G1 X94.59 Y108.21 E1746.1257 ; Infill line end
G1 X94.99 Y91.79 E1746.7829 ; Infill line start
G1 X94.99 Y108.21 E1747.4400 ; Infill line end
G1 X95.39 Y91.79 E1748.0971 ; Infill line start
G1 X95.39 Y108.21 E1748.7543 ; Infill line end
G1 X95.79 Y91.79 E1749.4114 ; Infill line start
G1 X95.79 Y108.21 E1750.0686 ; Infill line end
G1 X96.19 Y91.79 E1750.7257 ; Infill line start
G1 X96.19 Y108.21 E1751.3829 ; Infill line end
G1 X96.59 Y91.79 E1752.0400 ; Infill line start
G1 X96.59 Y108.21 E1752.6971 ; Infill line end
G1 X96.99 Y91.79 E1753.3543 ; Infill line start
G1 X96.99 Y108.21 E1754.0114 ; Infill line end
G1 X97.39 Y91.79 E1754.6686 ; Infill line start
G1 X97.39 Y108.21 E1755.3257 ; Infill line end
G1 X97.79 Y91.79 E1755.9829 ; Infill line start
G1 X97.79 Y108.21 E1756.6400 ; Infill line end
G1 X98.19 Y91.79 E1757.2971 ; Infill line start
G1 X98.19 Y108.21 E1757.9543 ; Infill line end
G1 X98.59 Y91.79 E1758.6114 ; Infill line start
G1 X98.59 Y108.21 E1759.2686 ; Infill line end
G1 X98.99 Y91.79 E1759.9257 ; Infill line start
G1 X98.99 Y108.21 E1760.5829 ; Infill line end
G1 X99.39 Y91.79 E1761.2400 ; Infill line start
G1 X99.39 Y108.21 E1761.8971 ; Infill line end
G1 X99.79 Y91.79 E1762.5543 ; Infill line start
G1 X99.79 Y108.21 E1763.2114 ; Infill line end
G1 X100.19 Y91.79 E1763.8686 ; Infill line start
G1 X100.19 Y108.21 E1764.5257 ; Infill line end
G1 X100.59 Y91.79 E1765.1829 ; Infill line start
G1 X100.59 Y108.21 E1765.8400 ; Infill line end
G1 X100.99 Y91.79 E1766.4971 ; Infill line start
G1 X100.99 Y108.21 E1767.1543 ; Infill line end
G1 X101.39 Y91.79 E1767.8114 ; Infill line start
G1 X101.39 Y108.21 E1768.4686 ; Infill line end
G1 X101.79 Y91.79 E1769.1257 ; Infill line start
G1 X101.79 Y108.21 E1769.7829 ; Infill line end
G1 X102.19 Y91.79 E1770.4400 ; Infill line start
G1 X102.19 Y108.21 E1771.0971 ; Infill line end
G1 X102.59 Y91.79 E1771.7543 ; Infill line start
G1 X102.59 Y108.21 E1772.4114 ; Infill line end
G1 X102.99 Y91.79 E1773.0686 ; Infill line start
G1 X102.99 Y108.21 E1773.7257 ; Infill line end
G1 X103.39 Y91.79 E1774.3829 ; Infill line start
G1 X103.39 Y108.21 E1775.0400 ; Infill line end
G1 X103.79 Y91.79 E1775.6971 ; Infill line start
G1 X103.79 Y108.21 E1776.3543 ; Infill line end
G1 X104.19 Y91.79 E1777.0114 ; Infill line start
G1 X104.19 Y108.21 E1777.6686 ; Infill line end
G1 X104.59 Y91.79 E1778.3257 ; Infill line start
G1 X104.59 Y108.21 E1778.9829 ; Infill line end
G1 X104.99 Y91.79 E1779.6400 ; Infill line start
G1 X104.99 Y108.21 E1780.2971 ; Infill line end
G1 X105.39 Y91.79 E1780.9543 ; Infill line start
G1 X105.39 Y108.21 E1781.6114 ; Infill line end
G1 X105.79 Y91.79 E1782.2686 ; Infill line start
G1 X105.79 Y108.21 E1782.9257 ; Infill line end
G1 X106.19 Y91.79 E1783.5829 ; Infill line start
G1 X106.19 Y108.21 E1784.2400 ; Infill line end
G1 X106.59 Y91.79 E1784.8971 ; Infill line start
G1 X106.59 Y108.21 E1785.5543 ; Infill line end
G1 X106.99 Y91.79 E1786.2114 ; Infill line start
G1 X106.99 Y108.21 E1786.8686 ; Infill line end
G1 X107.39 Y91.79 E1787.5257 ; Infill line start
G1 X107.39 Y108.21 E1788.1829 ; Infill line end
G1 X107.79 Y91.79 E1788.8400 ; Infill line start
G1 X107.79 Y108.21 E1789.4971 ; Infill line end
; Layer 27
G1 Z7.20 F300 ; Move to layer height
G1 X91.86 Y91.86 F1500 ; Move to start of layer
G1 X108.14 Y91.86 E1790.1486 F1500 ; Draw square side
G1 X108.14 Y108.14 E1790.8000 F1500 ; Draw square side
G1 X91.86 Y108.14 E1791.4514 F1500 ; Draw square side
G1 X91.86 Y91.86 E1792.1029 F1500 ; Draw square side
G1 X91.86 Y91.86 E1792.7543 ; Infill line start
G1 X91.86 Y108.14 E1793.4057 ; Infill line end
G1 X92.26 Y91.86 E1794.0571 ; Infill line start
G1 X92.26 Y108.14 E1794.7086 ; Infill line end
G1 X92.66 Y91.86 E1795.3600 ; Infill line start
G1 X92.66 Y108.14 E1796.0114 ; Infill line end
G1 X93.06 Y91.86 E1796.6629 ; Infill line start
G1 X93.06 Y108.14 E1797.3143 ; Infill line end
G1 X93.46 Y91.86 E1797.9657 ; Infill line start
G1 X93.46 Y108.14 E1798.6171 ; Infill line end
G1 X93.86 Y91.86 E1799.2686 ; Infill line start
G1 X93.86 Y108.14 E1799.9200 ; Infill line end
G1 X94.26 Y91.86 E1800.5714 ; Infill line start
G1 X94.26 Y108.14 E1801.2229 ; Infill line end
G1 X94.66 Y91.86 E1801.8743 ; Infill line start
G1 X94.66 Y108.14 E1802.5257 ; Infill line end
G1 X95.06 Y91.86 E1803.1771 ; Infill line start
G1 X95.06 Y108.14 E1803.8286 ; Infill line end
G1 X95.46 Y91.86 E1804.4800 ; Infill line start
G1 X95.46 Y108.14 E1805.1314 ; Infill line end
G1 X95.86 Y91.86 E1805.7829 ; Infill line start
G1 X95.86 Y108.14 E1806.4343 ; Infill line end
G1 X96.26 Y91.86 E1807.0857 ; Infill line start
G1 X96.26 Y108.14 E1807.7371 ; Infill line end
G1 X96.66 Y91.86 E1808.3886 ; Infill line start
G1 X96.66 Y108.14 E1809.0400 ; Infill line end
G1 X97.06 Y91.86 E1809.6914 ; Infill line start
G1 X97.06 Y108.14 E1810.3429 ; Infill line end
G1 X97.46 Y91.86 E1810.9943 ; Infill line start
G1 X97.46 Y108.14 E1811.6457 ; Infill line end
G1 X97.86 Y91.86 E1812.2971 ; Infill line start
G1 X97.86 Y108.14 E1812.9486 ; Infill line end
G1 X98.26 Y91.86 E1813.6000 ; Infill line start
G1 X98.26 Y108.14 E1814.2514 ; Infill line end
G1 X98.66 Y91.86 E1814.9029 ; Infill line start
G1 X98.66 Y108.14 E1815.5543 ; Infill line end
G1 X99.06 Y91.86 E1816.2057 ; Infill line start
G1 X99.06 Y108.14 E1816.8571 ; Infill line end
G1 X99.46 Y91.86 E1817.5086 ; Infill line start
G1 X99.46 Y108.14 E1818.1600 ; Infill line end
G1 X99.86 Y91.86 E1818.8114 ; Infill line start
G1 X99.86 Y108.14 E1819.4629 ; Infill line end
G1 X100.26 Y91.86 E1820.1143 ; Infill line start
G1 X100.26 Y108.14 E1820.7657 ; Infill line end
G1 X100.66 Y91.86 E1821.4171 ; Infill line start
G1 X100.66 Y108.14 E1822.0686 ; Infill line end
G1 X101.06 Y91.86 E1822.7200 ; Infill line start
G1 X101.06 Y108.14 E1823.3714 ; Infill line end
G1 X101.46 Y91.86 E1824.0229 ; Infill line start
G1 X101.46 Y108.14 E1824.6743 ; Infill line end
G1 X101.86 Y91.86 E1825.3257 ; Infill line start
G1 X101.86 Y108.14 E1825.9771 ; Infill line end
G1 X102.26 Y91.86 E1826.6286 ; Infill line start
G1 X102.26 Y108.14 E1827.2800 ; Infill line end
G1 X102.66 Y91.86 E1827.9314 ; Infill line start
G1 X102.66 Y108.14 E1828.5829 ; Infill line end
G1 X103.06 Y91.86 E1829.2343 ; Infill line start
G1 X103.06 Y108.14 E1829.8857 ; Infill line end
G1 X103.46 Y91.86 E1830.5371 ; Infill line start
G1 X103.46 Y108.14 E1831.1886 ; Infill line end
G1 X103.86 Y91.86 E1831.8400 ; Infill line start
G1 X103.86 Y108.14 E1832.4914 ; Infill line end
G1 X104.26 Y91.86 E1833.1429 ; Infill line start
G1 X104.26 Y108.14 E1833.7943 ; Infill line end
G1 X104.66 Y91.86 E1834.4457 ; Infill line start
G1 X104.66 Y108.14 E1835.0971 ; Infill line end
G1 X105.06 Y91.86 E1835.7486 ; Infill line start
G1 X105.06 Y108.14 E1836.4000 ; Infill line end
G1 X105.46 Y91.86 E1837.0514 ; Infill line start
G1 X105.46 Y108.14 E1837.7029 ; Infill line end
G1 X105.86 Y91.86 E1838.3543 ; Infill line start
G1 X105.86 Y108.14 E1839.0057 ; Infill line end
G1 X106.26 Y91.86 E1839.6571 ; Infill line start
G1 X106.26 Y108.14 E1840.3086 ; Infill line end
G1 X106.66 Y91.86 E1840.9600 ; Infill line start
G1 X106.66 Y108.14 E1841.6114 ; Infill line end
G1 X107.06 Y91.86 E1842.2629 ; Infill line start
G1 X107.06 Y108.14 E1842.9143 ; Infill line end
G1 X107.46 Y91.86 E1843.5657 ; Infill line start
G1 X107.46 Y108.14 E1844.2171 ; Infill line end
; Layer 28
G1 Z7.40 F300 ; Move to layer height
G1 X91.93 Y91.93 F1500 ; Move to start of layer
G1 X108.07 Y91.93 E1844.8629 F1500 ; Draw square side
G1 X108.07 Y108.07 E1845.5086 F1500 ; Draw square side
G1 X91.93 Y108.07 E1846.1543 F1500 ; Draw square side
G1 X91.93 Y91.93 E1846.8000 F1500 ; Draw square side
G1 X91.93 Y91.93 E1847.4457 ; Infill line start
G1 X91.93 Y108.07 E1848.0914 ; Infill line end
G1 X92.33 Y91.93 E1848.7371 ; Infill line start
G1 X92.33 Y108.07 E1849.3829 ; Infill line end
G1 X92.73 Y91.93 E1850.0286 ; Infill line start
G1 X92.73 Y108.07 E1850.6743 ; Infill line end
G1 X93.13 Y91.93 E1851.3200 ; Infill line start
G1 X93.13 Y108.07 E1851.9657 ; Infill line end
G1 X93.53 Y91.93 E1852.6114 ; Infill line start
G1 X93.53 Y108.07 E1853.2571 ; Infill line end
G1 X93.93 Y91.93 E1853.9029 ; Infill line start
G1 X93.93 Y108.07 E1854.5486 ; Infill line end
G1 X94.33 Y91.93 E1855.1943 ; Infill line start
G1 X94.33 Y108.07 E1855.8400 ; Infill line end
G1 X94.73 Y91.93 E1856.4857 ; Infill line start
G1 X94.73 Y108.07 E1857.1314 ; Infill line end
G1 X95.13 Y91.93 E1857.7771 ; Infill line start
G1 X95.13 Y108.07 E1858.4229 ; Infill line end
G1 X95.53 Y91.93 E1859.0686 ; Infill line start
G1 X95.53 Y108.07 E1859.7143 ; Infill line end
G1 X95.93 Y91.93 E1860.3600 ; Infill line start
G1 X95.93 Y108.07 E1861.0057 ; Infill line end
G1 X96.33 Y91.93 E1861.6514 ; Infill line start
G1 X96.33 Y108.07 E1862.2971 ; Infill line end
G1 X96.73 Y91.93 E1862.9429 ; Infill line start
G1 X96.73 Y108.07 E1863.5886 ; Infill line end
G1 X97.13 Y91.93 E1864.2343 ; Infill line start
G1 X97.13 Y108.07 E1864.8800 ; Infill line end
G1 X97.53 Y91.93 E1865.5257 ; Infill line start
G1 X97.53 Y108.07 E1866.1714 ; Infill line end
G1 X97.93 Y91.93 E1866.8171 ; Infill line start
G1 X97.93 Y108.07 E1867.4629 ; Infill line end
G1 X98.33 Y91.93 E1868.1086 ; Infill line start
G1 X98.33 Y108.07 E1868.7543 ; Infill line end
G1 X98.73 Y91.93 E1869.4000 ; Infill line start
G1 X98.73 Y108.07 E1870.0457 ; Infill line end
G1 X99.13 Y91.93 E1870.6914 ; Infill line start
G1 X99.13 Y108.07 E1871.3371 ; Infill line end
G1 X99.53 Y91.93 E1871.9829 ; Infill line start
G1 X99.53 Y108.07 E1872.6286 ; Infill line end
G1 X99.93 Y91.93 E1873.2743 ; Infill line start
G1 X99.93 Y108.07 E1873.9200 ; Infill line end
G1 X100.33 Y91.93 E1874.5657 ; Infill line start
G1 X100.33 Y108.07 E1875.2114 ; Infill line end
G1 X100.73 Y91.93 E1875.8571 ; Infill line start
G1 X100.73 Y108.07 E1876.5029 ; Infill line end
G1 X101.13 Y91.93 E1877.1486 ; Infill line start
G1 X101.13 Y108.07 E1877.7943 ; Infill line end
G1 X101.53 Y91.93 E1878.4400 ; Infill line start
G1 X101.53 Y108.07 E1879.0857 ; Infill line end
G1 X101.93 Y91.93 E1879.7314 ; Infill line start
G1 X101.93 Y108.07 E1880.3771 ; Infill line end
G1 X102.33 Y91.93 E1881.0229 ; Infill line start
G1 X102.33 Y108.07 E1881.6686 ; Infill line end
G1 X102.73 Y91.93 E1882.3143 ; Infill line start
G1 X102.73 Y108.07 E1882.9600 ; Infill line end
G1 X103.13 Y91.93 E1883.6057 ; Infill line start
G1 X103.13 Y108.07 E1884.2514 ; Infill line end
G1 X103.53 Y91.93 E1884.8971 ; Infill line start
G1 X103.53 Y108.07 E1885.5429 ; Infill line end
G1 X103.93 Y91.93 E1886.1886 ; Infill line start
G1 X103.93 Y108.07 E1886.8343 ; Infill line end
G1 X104.33 Y91.93 E1887.4800 ; Infill line start
G1 X104.33 Y108.07 E1888.1257 ; Infill line end
G1 X104.73 Y91.93 E1888.7714 ; Infill line start
G1 X104.73 Y108.07 E1889.4171 ; Infill line end
G1 X105.13 Y91.93 E1890.0629 ; Infill line start
G1 X105.13 Y108.07 E1890.7086 ; Infill line end
G1 X105.53 Y91.93 E1891.3543 ; Infill line start
G1 X105.53 Y108.07 E1892.0000 ; Infill line end
G1 X105.93 Y91.93 E1892.6457 ; Infill line start
G1 X105.93 Y108.07 E1893.2914 ; Infill line end
G1 X106.33 Y91.93 E1893.9371 ; Infill line start
G1 X106.33 Y108.07 E1894.5829 ; Infill line end
G1 X106.73 Y91.93 E1895.2286 ; Infill line start
G1 X106.73 Y108.07 E1895.8743 ; Infill line end
G1 X107.13 Y91.93 E1896.5200 ; Infill line start
G1 X107.13 Y108.07 E1897.1657 ; Infill line end
G1 X107.53 Y91.93 E1897.8114 ; Infill line start
G1 X107.53 Y108.07 E1898.4571 ; Infill line end
; Layer 29
G1 Z7.60 F300 ; Move to layer height
G1 X92.00 Y92.00 F1500 ; Move to start of layer
G1 X108.00 Y92.00 E1899.0971 F1500 ; Draw square side
G1 X108.00 Y108.00 E1899.7371 F1500 ; Draw square side
G1 X92.00 Y108.00 E1900.3771 F1500 ; Draw square side
G1 X92.00 Y92.00 E1901.0171 F1500 ; Draw square side
G1 X92.00 Y92.00 E1901.6571 ; Infill line start
G1 X92.00 Y108.00 E1902.2971 ; Infill line end
G1 X92.40 Y92.00 E1902.9371 ; Infill line start
G1 X92.40 Y108.00 E1903.5771 ; Infill line end
G1 X92.80 Y92.00 E1904.2171 ; Infill line start
G1 X92.80 Y108.00 E1904.8571 ; Infill line end
G1 X93.20 Y92.00 E1905.4971 ; Infill line start
G1 X93.20 Y108.00 E1906.1371 ; Infill line end
G1 X93.60 Y92.00 E1906.7771 ; Infill line start
G1 X93.60 Y108.00 E1907.4171 ; Infill line end
G1 X94.00 Y92.00 E1908.0571 ; Infill line start
G1 X94.00 Y108.00 E1908.6971 ; Infill line end
G1 X94.40 Y92.00 E1909.3371 ; Infill line start
G1 X94.40 Y108.00 E1909.9771 ; Infill line end
G1 X94.80 Y92.00 E1910.6171 ; Infill line start
G1 X94.80 Y108.00 E1911.2571 ; Infill line end
G1 X95.20 Y92.00 E1911.8971 ; Infill line start
G1 X95.20 Y108.00 E1912.5371 ; Infill line end
G1 X95.60 Y92.00 E1913.1771 ; Infill line start
G1 X95.60 Y108.00 E1913.8171 ; Infill line end
G1 X96.00 Y92.00 E1914.4571 ; Infill line start
G1 X96.00 Y108.00 E1915.0971 ; Infill line end
G1 X96.40 Y92.00 E1915.7371 ; Infill line start
G1 X96.40 Y108.00 E1916.3771 ; Infill line end
G1 X96.80 Y92.00 E1917.0171 ; Infill line start
G1 X96.80 Y108.00 E1917.6571 ; Infill line end
G1 X97.20 Y92.00 E1918.2971 ; Infill line start
G1 X97.20 Y108.00 E1918.9371 ; Infill line end
G1 X97.60 Y92.00 E1919.5771 ; Infill line start
G1 X97.60 Y108.00 E1920.2171 ; Infill line end
G1 X98.00 Y92.00 E1920.8571 ; Infill line start
G1 X98.00 Y108.00 E1921.4971 ; Infill line end
G1 X98.40 Y92.00 E1922.1371 ; Infill line start
G1 X98.40 Y108.00 E1922.7771 ; Infill line end
G1 X98.80 Y92.00 E1923.4171 ; Infill line start
G1 X98.80 Y108.00 E1924.0571 ; Infill line end
G1 X99.20 Y92.00 E1924.6971 ; Infill line start
G1 X99.20 Y108.00 E1925.3371 ; Infill line end
G1 X99.60 Y92.00 E1925.9771 ; Infill line start
G1 X99.60 Y108.00 E1926.6171 ; Infill line end
G1 X100.00 Y92.00 E1927.2571 ; Infill line start
G1 X100.00 Y108.00 E1927.8971 ; Infill line end
G1 X100.40 Y92.00 E1928.5371 ; Infill line start
G1 X100.40 Y108.00 E1929.1771 ; Infill line end
G1 X100.80 Y92.00 E1929.8171 ; Infill line start
G1 X100.80 Y108.00 E1930.4571 ; Infill line end
G1 X101.20 Y92.00 E1931.0971 ; Infill line start
G1 X101.20 Y108.00 E1931.7371 ; Infill line end
G1 X101.60 Y92.00 E1932.3771 ; Infill line start
G1 X101.60 Y108.00 E1933.0171 ; Infill line end
G1 X102.00 Y92.00 E1933.6571 ; Infill line start
G1 X102.00 Y108.00 E1934.2971 ; Infill line end
G1 X102.40 Y92.00 E1934.9371 ; Infill line start
G1 X102.40 Y108.00 E1935.5771 ; Infill line end
G1 X102.80 Y92.00 E1936.2171 ; Infill line start
G1 X102.80 Y108.00 E1936.8571 ; Infill line end
G1 X103.20 Y92.00 E1937.4971 ; Infill line start
G1 X103.20 Y108.00 E1938.1371 ; Infill line end
G1 X103.60 Y92.00 E1938.7771 ; Infill line start
G1 X103.60 Y108.00 E1939.4171 ; Infill line end
G1 X104.00 Y92.00 E1940.0571 ; Infill line start
G1 X104.00 Y108.00 E1940.6971 ; Infill line end
G1 X104.40 Y92.00 E1941.3371 ; Infill line start
G1 X104.40 Y108.00 E1941.9771 ; Infill line end
G1 X104.80 Y92.00 E1942.6171 ; Infill line start
G1 X104.80 Y108.00 E1943.2571 ; Infill line end
G1 X105.20 Y92.00 E1943.8971 ; Infill line start
G1 X105.20 Y108.00 E1944.5371 ; Infill line end
G1 X105.60 Y92.00 E1945.1771 ; Infill line start
G1 X105.60 Y108.00 E1945.8171 ; Infill line end
G1 X106.00 Y92.00 E1946.4571 ; Infill line start
G1 X106.00 Y108.00 E1947.0971 ; Infill line end
G1 X106.40 Y92.00 E1947.7371 ; Infill line start
G1 X106.40 Y108.00 E1948.3771 ; Infill line end
G1 X106.80 Y92.00 E1949.0171 ; Infill line start
G1 X106.80 Y108.00 E1949.6571 ; Infill line end
G1 X107.20 Y92.00 E1950.2971 ; Infill line start
G1 X107.20 Y108.00 E1950.9371 ; Infill line end
G1 X107.60 Y92.00 E1951.5771 ; Infill line start
G1 X107.60 Y108.00 E1952.2171 ; Infill line end
; Layer 30
G1 Z7.80 F300 ; Move to layer height
G1 X92.07 Y92.07 F1500 ; Move to start of layer
G1 X107.93 Y92.07 E1952.8514 F1500 ; Draw square side
G1 X107.93 Y107.93 E1953.4857 F1500 ; Draw square side
G1 X92.07 Y107.93 E1954.1200 F1500 ; Draw square side
G1 X92.07 Y92.07 E1954.7543 F1500 ; Draw square side
G1 X92.07 Y92.07 E1955.3886 ; Infill line start
G1 X92.07 Y107.93 E1956.0229 ; Infill line end
G1 X92.47 Y92.07 E1956.6571 ; Infill line start
G1 X92.47 Y107.93 E1957.2914 ; Infill line end
G1 X92.87 Y92.07 E1957.9257 ; Infill line start
G1 X92.87 Y107.93 E1958.5600 ; Infill line end
G1 X93.27 Y92.07 E1959.1943 ; Infill line start
G1 X93.27 Y107.93 E1959.8286 ; Infill line end
G1 X93.67 Y92.07 E1960.4629 ; Infill line start
G1 X93.67 Y107.93 E1961.0971 ; Infill line end
G1 X94.07 Y92.07 E1961.7314 ; Infill line start
G1 X94.07 Y107.93 E1962.3657 ; Infill line end
G1 X94.47 Y92.07 E1963.0000 ; Infill line start
G1 X94.47 Y107.93 E1963.6343 ; Infill line end
G1 X94.87 Y92.07 E1964.2686 ; Infill line start
G1 X94.87 Y107.93 E1964.9029 ; Infill line end
G1 X95.27 Y92.07 E1965.5371 ; Infill line start
G1 X95.27 Y107.93 E1966.1714 ; Infill line end
G1 X95.67 Y92.07 E1966.8057 ; Infill line start
G1 X95.67 Y107.93 E1967.4400 ; Infill line end
G1 X96.07 Y92.07 E1968.0743 ; Infill line start
G1 X96.07 Y107.93 E1968.7086 ; Infill line end
G1 X96.47 Y92.07 E1969.3429 ; Infill line start
G1 X96.47 Y107.93 E1969.9771 ; Infill line end
G1 X96.87 Y92.07 E1970.6114 ; Infill line start
G1 X96.87 Y107.93 E1971.2457 ; Infill line end
G1 X97.27 Y92.07 E1971.8800 ; Infill line start
G1 X97.27 Y107.93 E1972.5143 ; Infill line end
G1 X97.67 Y92.07 E1973.1486 ; Infill line start
G1 X97.67 Y107.93 E1973.7829 ; Infill line end
G1 X98.07 Y92.07 E1974.4171 ; Infill line start
G1 X98.07 Y107.93 E1975.0514 ; Infill line end
G1 X98.47 Y92.07 E1975.6857 ; Infill line start
G1 X98.47 Y107.93 E1976.3200 ; Infill line end
G1 X98.87 Y92.07 E1976.9543 ; Infill line start
G1 X98.87 Y107.93 E1977.5886 ; Infill line end
G1 X99.27 Y92.07 E1978.2229 ; Infill line start
G1 X99.27 Y107.93 E1978.8571 ; Infill line end
G1 X99.67 Y92.07 E1979.4914 ; Infill line start
G1 X99.67 Y107.93 E1980.1257 ; Infill line end
G1 X100.07 Y92.07 E1980.7600 ; Infill line start
G1 X100.07 Y107.93 E1981.3943 ; Infill line end
G1 X100.47 Y92.07 E1982.0286 ; Infill line start
G1 X100.47 Y107.93 E1982.6629 ; Infill line end
G1 X100.87 Y92.07 E1983.2971 ; Infill line start
G1 X100.87 Y107.93 E1983.9314 ; Infill line end
G1 X101.27 Y92.07 E1984.5657 ; Infill line start
G1 X101.27 Y107.93 E1985.2000 ; Infill line end
G1 X101.67 Y92.07 E1985.8343 ; Infill line start
G1 X101.67 Y107.93 E1986.4686 ; Infill line end
G1 X102.07 Y92.07 E1987.1029 ; Infill line start
G1 X102.07 Y107.93 E1987.7371 ; Infill line end
G1 X102.47 Y92.07 E1988.3714 ; Infill line start
G1 X102.47 Y107.93 E1989.0057 ; Infill line end
G1 X102.87 Y92.07 E1989.6400 ; Infill line start
G1 X102.87 Y107.93 E1990.2743 ; Infill line end
G1 X103.27 Y92.07 E1990.9086 ; Infill line start
G1 X103.27 Y107.93 E1991.5429 ; Infill line end
G1 X103.67 Y92.07 E1992.1771 ; Infill line start
G1 X103.67 Y107.93 E1992.8114 ; Infill line end
G1 X104.07 Y92.07 E1993.4457 ; Infill line start
G1 X104.07 Y107.93 E1994.0800 ; Infill line end
G1 X104.47 Y92.07 E1994.7143 ; Infill line start
G1 X104.47 Y107.93 E1995.3486 ; Infill line end
G1 X104.87 Y92.07 E1995.9829 ; Infill line start
G1 X104.87 Y107.93 E1996.6171 ; Infill line end
G1 X105.27 Y92.07 E1997.2514 ; Infill line start
G1 X105.27 Y107.93 E1997.8857 ; Infill line end
G1 X105.67 Y92.07 E1998.5200 ; Infill line start
G1 X105.67 Y107.93 E1999.1543 ; Infill line end
G1 X106.07 Y92.07 E1999.7886 ; Infill line start
G1 X106.07 Y107.93 E2000.4229 ; Infill line end
G1 X106.47 Y92.07 E2001.0571 ; Infill line start
G1 X106.47 Y107.93 E2001.6914 ; Infill line end
G1 X106.87 Y92.07 E2002.3257 ; Infill line start
G1 X106.87 Y107.93 E2002.9600 ; Infill line end
G1 X107.27 Y92.07 E2003.5943 ; Infill line start
G1 X107.27 Y107.93 E2004.2286 ; Infill line end
; Layer 31
G1 Z8.00 F300 ; Move to layer height
G1 X92.14 Y92.14 F1500 ; Move to start of layer
G1 X107.86 Y92.14 E2004.8571 F1500 ; Draw square side
G1 X107.86 Y107.86 E2005.4857 F1500 ; Draw square side
G1 X92.14 Y107.86 E2006.1143 F1500 ; Draw square side
G1 X92.14 Y92.14 E2006.7429 F1500 ; Draw square side
G1 X92.14 Y92.14 E2007.3714 ; Infill line start
G1 X92.14 Y107.86 E2008.0000 ; Infill line end
G1 X92.54 Y92.14 E2008.6286 ; Infill line start
G1 X92.54 Y107.86 E2009.2571 ; Infill line end
G1 X92.94 Y92.14 E2009.8857 ; Infill line start
G1 X92.94 Y107.86 E2010.5143 ; Infill line end
G1 X93.34 Y92.14 E2011.1429 ; Infill line start
G1 X93.34 Y107.86 E2011.7714 ; Infill line end
G1 X93.74 Y92.14 E2012.4000 ; Infill line start
G1 X93.74 Y107.86 E2013.0286 ; Infill line end
G1 X94.14 Y92.14 E2013.6571 ; Infill line start
G1 X94.14 Y107.86 E2014.2857 ; Infill line end
G1 X94.54 Y92.14 E2014.9143 ; Infill line start
G1 X94.54 Y107.86 E2015.5429 ; Infill line end
G1 X94.94 Y92.14 E2016.1714 ; Infill line start
G1 X94.94 Y107.86 E2016.8000 ; Infill line end
G1 X95.34 Y92.14 E2017.4286 ; Infill line start
G1 X95.34 Y107.86 E2018.0571 ; Infill line end
G1 X95.74 Y92.14 E2018.6857 ; Infill line start
G1 X95.74 Y107.86 E2019.3143 ; Infill line end
G1 X96.14 Y92.14 E2019.9429 ; Infill line start
G1 X96.14 Y107.86 E2020.5714 ; Infill line end
G1 X96.54 Y92.14 E2021.2000 ; Infill line start
G1 X96.54 Y107.86 E2021.8286 ; Infill line end
G1 X96.94 Y92.14 E2022.4571 ; Infill line start
G1 X96.94 Y107.86 E2023.0857 ; Infill line end
G1 X97.34 Y92.14 E2023.7143 ; Infill line start
G1 X97.34 Y107.86 E2024.3429 ; Infill line end
G1 X97.74 Y92.14 E2024.9714 ; Infill line start
G1 X97.74 Y107.86 E2025.6000 ; Infill line end
G1 X98.14 Y92.14 E2026.2286 ; Infill line start
G1 X98.14 Y107.86 E2026.8571 ; Infill line end
G1 X98.54 Y92.14 E2027.4857 ; Infill line start
G1 X98.54 Y107.86 E2028.1143 ; Infill line end
G1 X98.94 Y92.14 E2028.7429 ; Infill line start
G1 X98.94 Y107.86 E2029.3714 ; Infill line end
G1 X99.34 Y92.14 E2030.0000 ; Infill line start
G1 X99.34 Y107.86 E2030.6286 ; Infill line end
G1 X99.74 Y92.14 E2031.2571 ; Infill line start
G1 X99.74 Y107.86 E2031.8857 ; Infill line end
G1 X100.14 Y92.14 E2032.5143 ; Infill line start
G1 X100.14 Y107.86 E2033.1429 ; Infill line end
G1 X100.54 Y92.14 E2033.7714 ; Infill line start
G1 X100.54 Y107.86 E2034.4000 ; Infill line end
G1 X100.94 Y92.14 E2035.0286 ; Infill line start
G1 X100.94 Y107.86 E2035.6571 ; Infill line end
G1 X101.34 Y92.14 E2036.2857 ; Infill line start
G1 X101.34 Y107.86 E2036.9143 ; Infill line end
G1 X101.74 Y92.14 E2037.5429 ; Infill line start
G1 X101.74 Y107.86 E2038.1714 ; Infill line end
G1 X102.14 Y92.14 E2038.8000 ; Infill line start
G1 X102.14 Y107.86 E2039.4286 ; Infill line end
G1 X102.54 Y92.14 E2040.0571 ; Infill line start
G1 X102.54 Y107.86 E2040.6857 ; Infill line end
G1 X102.94 Y92.14 E2041.3143 ; Infill line start
G1 X102.94 Y107.86 E2041.9429 ; Infill line end
G1 X103.34 Y92.14 E2042.5714 ; Infill line start
G1 X103.34 Y107.86 E2043.2000 ; Infill line end
G1 X103.74 Y92.14 E2043.8286 ; Infill line start
G1 X103.74 Y107.86 E2044.4571 ; Infill line end
G1 X104.14 Y92.14 E2045.0857 ; Infill line start
G1 X104.14 Y107.86 E2045.7143 ; Infill line end
G1 X104.54 Y92.14 E2046.3429 ; Infill line start
G1 X104.54 Y107.86 E2046.9714 ; Infill line end
G1 X104.94 Y92.14 E2047.6000 ; Infill line start
G1 X104.94 Y107.86 E2048.2286 ; Infill line end
G1 X105.34 Y92.14 E2048.8571 ; Infill line start
G1 X105.34 Y107.86 E2049.4857 ; Infill line end
G1 X105.74 Y92.14 E2050.1143 ; Infill line start
G1 X105.74 Y107.86 E2050.7429 ; Infill line end
G1 X106.14 Y92.14 E2051.3714 ; Infill line start
G1 X106.14 Y107.86 E2052.0000 ; Infill line end
G1 X106.54 Y92.14 E2052.6286 ; Infill line start
G1 X106.54 Y107.86 E2053.2571 ; Infill line end
G1 X106.94 Y92.14 E2053.8857 ; Infill line start
G1 X106.94 Y107.86 E2054.5143 ; Infill line end
G1 X107.34 Y92.14 E2055.1429 ; Infill line start
G1 X107.34 Y107.86 E2055.7714 ; Infill line end
; Layer 32
G1 Z8.20 F300 ; Move to layer height
G1 X92.21 Y92.21 F1500 ; Move to start of layer
G1 X107.79 Y92.21 E2056.3943 F1500 ; Draw square side
G1 X107.79 Y107.79 E2057.0171 F1500 ; Draw square side
G1 X92.21 Y107.79 E2057.6400 F1500 ; Draw square side
G1 X92.21 Y92.21 E2058.2629 F1500 ; Draw square side
G1 X92.21 Y92.21 E2058.8857 ; Infill line start
G1 X92.21 Y107.79 E2059.5086 ; Infill line end
G1 X92.61 Y92.21 E2060.1314 ; Infill line start
G1 X92.61 Y107.79 E2060.7543 ; Infill line end
G1 X93.01 Y92.21 E2061.3771 ; Infill line start
G1 X93.01 Y107.79 E2062.0000 ; Infill line end
G1 X93.41 Y92.21 E2062.6229 ; Infill line start
G1 X93.41 Y107.79 E2063.2457 ; Infill line end
G1 X93.81 Y92.21 E2063.8686 ; Infill line start
G1 X93.81 Y107.79 E2064.4914 ; Infill line end
G1 X94.21 Y92.21 E2065.1143 ; Infill line start
G1 X94.21 Y107.79 E2065.7371 ; Infill line end
G1 X94.61 Y92.21 E2066.3600 ; Infill line start
G1 X94.61 Y107.79 E2066.9829 ; Infill line end
G1 X95.01 Y92.21 E2067.6057 ; Infill line start
G1 X95.01 Y107.79 E2068.2286 ; Infill line end
G1 X95.41 Y92.21 E2068.8514 ; Infill line start
G1 X95.41 Y107.79 E2069.4743 ; Infill line end
G1 X95.81 Y92.21 E2070.0971 ; Infill line start
G1 X95.81 Y107.79 E2070.7200 ; Infill line end
G1 X96.21 Y92.21 E2071.3429 ; Infill line start
G1 X96.21 Y107.79 E2071.9657 ; Infill line end
G1 X96.61 Y92.21 E2072.5886 ; Infill line start
G1 X96.61 Y107.79 E2073.2114 ; Infill line end
G1 X97.01 Y92.21 E2073.8343 ; Infill line start
G1 X97.01 Y107.79 E2074.4571 ; Infill line end
G1 X97.41 Y92.21 E2075.0800 ; Infill line start
G1 X97.41 Y107.79 E2075.7029 ; Infill line end
G1 X97.81 Y92.21 E2076.3257 ; Infill line start
G1 X97.81 Y107.79 E2076.9486 ; Infill line end
G1 X98.21 Y92.21 E2077.5714 ; Infill line start
G1 X98.21 Y107.79 E2078.1943 ; Infill line end
G1 X98.61 Y92.21 E2078.8171 ; Infill line start
G1 X98.61 Y107.79 E2079.4400 ; Infill line end
G1 X99.01 Y92.21 E2080.0629 ; Infill line start
G1 X99.01 Y107.79 E2080.6857 ; Infill line end
G1 X99.41 Y92.21 E2081.3086 ; Infill line start
G1 X99.41 Y107.79 E2081.9314 ; Infill line end
G1 X99.81 Y92.21 E2082.5543 ; Infill line start
G1 X99.81 Y107.79 E2083.1771 ; Infill line end
G1 X100.21 Y92.21 E2083.8000 ; Infill line start
G1 X100.21 Y107.79 E2084.4229 ; Infill line end
G1 X100.61 Y92.21 E2085.0457 ; Infill line start
G1 X100.61 Y107.79 E2085.6686 ; Infill line end
G1 X101.01 Y92.21 E2086.2914 ; Infill line start
G1 X101.01 Y107.79 E2086.9143 ; Infill line end
G1 X101.41 Y92.21 E2087.5371 ; Infill line start
G1 X101.41 Y107.79 E2088.1600 ; Infill line end
G1 X101.81 Y92.21 E2088.7829 ; Infill line start
G1 X101.81 Y107.79 E2089.4057 ; Infill line end
G1 X102.21 Y92.21 E2090.0286 ; Infill line start
G1 X102.21 Y107.79 E2090.6514 ; Infill line end
G1 X102.61 Y92.21 E2091.2743 ; Infill line start
G1 X102.61 Y107.79 E2091.8971 ; Infill line end
G1 X103.01 Y92.21 E2092.5200 ; Infill line start
G1 X103.01 Y107.79 E2093.1429 ; Infill line end
G1 X103.41 Y92.21 E2093.7657 ; Infill line start
G1 X103.41 Y107.79 E2094.3886 ; Infill line end
G1 X103.81 Y92.21 E2095.0114 ; Infill line start
G1 X103.81 Y107.79 E2095.6343 ; Infill line end
G1 X104.21 Y92.21 E2096.2571 ; Infill line start
G1 X104.21 Y107.79 E2096.8800 ; Infill line end
G1 X104.61 Y92.21 E2097.5029 ; Infill line start
G1 X104.61 Y107.79 E2098.1257 ; Infill line end
G1 X105.01 Y92.21 E2098.7486 ; Infill line start
G1 X105.01 Y107.79 E2099.3714 ; Infill line end
G1 X105.41 Y92.21 E2099.9943 ; Infill line start
G1 X105.41 Y107.79 E2100.6171 ; Infill line end
G1 X105.81 Y92.21 E2101.2400 ; Infill line start
G1 X105.81 Y107.79 E2101.8629 ; Infill line end
G1 X106.21 Y92.21 E2102.4857 ; Infill line start
G1 X106.21 Y107.79 E2103.1086 ; Infill line end
G1 X106.61 Y92.21 E2103.7314 ; Infill line start
G1 X106.61 Y107.79 E2104.3543 ; Infill line end
G1 X107.01 Y92.21 E2104.9771 ; Infill line start
G1 X107.01 Y107.79 E2105.6000 ; Infill line end
; Layer 33
G1 Z8.40 F300 ; Move to layer height
G1 X92.29 Y92.29 F1500 ; Move to start of layer
G1 X107.71 Y92.29 E2106.2171 F1500 ; Draw square side
G1 X107.71 Y107.71 E2106.8343 F1500 ; Draw square side
G1 X92.29 Y107.71 E2107.4514 F1500 ; Draw square side
G1 X92.29 Y92.29 E2108.0686 F1500 ; Draw square side
G1 X92.29 Y92.29 E2108.6857 ; Infill line start
G1 X92.29 Y107.71 E2109.3029 ; Infill line end
G1 X92.69 Y92.29 E2109.9200 ; Infill line start
G1 X92.69 Y107.71 E2110.5371 ; Infill line end
G1 X93.09 Y92.29 E2111.1543 ; Infill line start
G1 X93.09 Y107.71 E2111.7714 ; Infill line end
G1 X93.49 Y92.29 E2112.3886 ; Infill line start
G1 X93.49 Y107.71 E2113.0057 ; Infill line end
G1 X93.89 Y92.29 E2113.6229 ; Infill line start
G1 X93.89 Y107.71 E2114.2400 ; Infill line end
G1 X94.29 Y92.29 E2114.8571 ; Infill line start
G1 X94.29 Y107.71 E2115.4743 ; Infill line end
G1 X94.69 Y92.29 E2116.0914 ; Infill line start
G1 X94.69 Y107.71 E2116.7086 ; Infill line end
G1 X95.09 Y92.29 E2117.3257 ; Infill line start
G1 X95.09 Y107.71 E2117.9429 ; Infill line end
G1 X95.49 Y92.29 E2118.5600 ; Infill line start
G1 X95.49 Y107.71 E2119.1771 ; Infill line end
G1 X95.89 Y92.29 E2119.7943 ; Infill line start
G1 X95.89 Y107.71 E2120.4114 ; Infill line end
G1 X96.29 Y92.29 E2121.0286 ; Infill line start
G1 X96.29 Y107.71 E2121.6457 ; Infill line end
G1 X96.69 Y92.29 E2122.2629 ; Infill line start
G1 X96.69 Y107.71 E2122.8800 ; Infill line end
G1 X97.09 Y92.29 E2123.4971 ; Infill line start
G1 X97.09 Y107.71 E2124.1143 ; Infill line end
G1 X97.49 Y92.29 E2124.7314 ; Infill line start
G1 X97.49 Y107.71 E2125.3486 ; Infill line end
G1 X97.89 Y92.29 E2125.9657 ; Infill line start
G1 X97.89 Y107.71 E2126.5829 ; Infill line end
G1 X98.29 Y92.29 E2127.2000 ; Infill line start
G1 X98.29 Y107.71 E2127.8171 ; Infill line end
G1 X98.69 Y92.29 E2128.4343 ; Infill line start
G1 X98.69 Y107.71 E2129.0514 ; Infill line end
G1 X99.09 Y92.29 E2129.6686 ; Infill line start
G1 X99.09 Y107.71 E2130.2857 ; Infill line end
G1 X99.49 Y92.29 E2130.9029 ; Infill line start
G1 X99.49 Y107.71 E2131.5200 ; Infill line end
G1 X99.89 Y92.29 E2132.1371 ; Infill line start
G1 X99.89 Y107.71 E2132.7543 ; Infill line end
G1 X100.29 Y92.29 E2133.3714 ; Infill line start
G1 X100.29 Y107.71 E2133.9886 ; Infill line end
G1 X100.69 Y92.29 E2134.6057 ; Infill line start
G1 X100.69 Y107.71 E2135.2229 ; Infill line end
G1 X101.09 Y92.29 E2135.8400 ; Infill line start
G1 X101.09 Y107.71 E2136.4571 ; Infill line end
G1 X101.49 Y92.29 E2137.0743 ; Infill line start
G1 X101.49 Y107.71 E2137.6914 ; Infill line end
G1 X101.89 Y92.29 E2138.3086 ; Infill line start
G1 X101.89 Y107.71 E2138.9257 ; Infill line end
G1 X102.29 Y92.29 E2139.5429 ; Infill line start
G1 X102.29 Y107.71 E2140.1600 ; Infill line end
G1 X102.69 Y92.29 E2140.7771 ; Infill line start
G1 X102.69 Y107.71 E2141.3943 ; Infill line end
G1 X103.09 Y92.29 E2142.0114 ; Infill line start
G1 X103.09 Y107.71 E2142.6286 ; Infill line end
G1 X103.49 Y92.29 E2143.2457 ; Infill line start
G1 X103.49 Y107.71 E2143.8629 ; Infill line end
G1 X103.89 Y92.29 E2144.4800 ; Infill line start
G1 X103.89 Y107.71 E2145.0971 ; Infill line end
G1 X104.29 Y92.29 E2145.7143 ; Infill line start
G1 X104.29 Y107.71 E2146.3314 ; Infill line end
G1 X104.69 Y92.29 E2146.9486 ; Infill line start
G1 X104.69 Y107.71 E2147.5657 ; Infill line end
G1 X105.09 Y92.29 E2148.1829 ; Infill line start
G1 X105.09 Y107.71 E2148.8000 ; Infill line end
G1 X105.49 Y92.29 E2149.4171 ; Infill line start
G1 X105.49 Y107.71 E2150.0343 ; Infill line end
G1 X105.89 Y92.29 E2150.6514 ; Infill line start
G1 X105.89 Y107.71 E2151.2686 ; Infill line end
G1 X106.29 Y92.29 E2151.8857 ; Infill line start
G1 X106.29 Y107.71 E2152.5029 ; Infill line end
G1 X106.69 Y92.29 E2153.1200 ; Infill line start
G1 X106.69 Y107.71 E2153.7371 ; Infill line end
G1 X107.09 Y92.29 E2154.3543 ; Infill line start
G1 X107.09 Y107.71 E2154.9714 ; Infill line end
; Layer 34
G1 Z8.60 F300 ; Move to layer height
G1 X92.36 Y92.36 F1500 ; Move to start of layer
G1 X107.64 Y92.36 E2155.5829 F1500 ; Draw square side
G1 X107.64 Y107.64 E2156.1943 F1500 ; Draw square side
G1 X92.36 Y107.64 E2156.8057 F1500 ; Draw square side
G1 X92.36 Y92.36 E2157.4171 F1500 ; Draw square side
G1 X92.36 Y92.36 E2158.0286 ; Infill line start
G1 X92.36 Y107.64 E2158.6400 ; Infill line end
G1 X92.76 Y92.36 E2159.2514 ; Infill line start
G1 X92.76 Y107.64 E2159.8629 ; Infill line end
G1 X93.16 Y92.36 E2160.4743 ; Infill line start
G1 X93.16 Y107.64 E2161.0857 ; Infill line end
G1 X93.56 Y92.36 E2161.6971 ; Infill line start
G1 X93.56 Y107.64 E2162.3086 ; Infill line end
G1 X93.96 Y92.36 E2162.9200 ; Infill line start
G1 X93.96 Y107.64 E2163.5314 ; Infill line end
G1 X94.36 Y92.36 E2164.1429 ; Infill line start
G1 X94.36 Y107.64 E2164.7543 ; Infill line end
G1 X94.76 Y92.36 E2165.3657 ; Infill line start
G1 X94.76 Y107.64 E2165.9771 ; Infill line end
G1 X95.16 Y92.36 E2166.5886 ; Infill line start
G1 X95.16 Y107.64 E2167.2000 ; Infill line end
G1 X95.56 Y92.36 E2167.8114 ; Infill line start
G1 X95.56 Y107.64 E2168.4229 ; Infill line end
G1 X95.96 Y92.36 E2169.0343 ; Infill line start
G1 X95.96 Y107.64 E2169.6457 ; Infill line end
G1 X96.36 Y92.36 E2170.2571 ; Infill line start
G1 X96.36 Y107.64 E2170.8686 ; Infill line end
G1 X96.76 Y92.36 E2171.4800 ; Infill line start
G1 X96.76 Y107.64 E2172.0914 ; Infill line end
G1 X97.16 Y92.36 E2172.7029 ; Infill line start
G1 X97.16 Y107.64 E2173.3143 ; Infill line end
G1 X97.56 Y92.36 E2173.9257 ; Infill line start
G1 X97.56 Y107.64 E2174.5371 ; Infill line end
G1 X97.96 Y92.36 E2175.1486 ; Infill line start
G1 X97.96 Y107.64 E2175.7600 ; Infill line end
G1 X98.36 Y92.36 E2176.3714 ; Infill line start
G1 X98.36 Y107.64 E2176.9829 ; Infill line end
G1 X98.76 Y92.36 E2177.5943 ; Infill line start
G1 X98.76 Y107.64 E2178.2057 ; Infill line end
G1 X99.16 Y92.36 E2178.8171 ; Infill line start
G1 X99.16 Y107.64 E2179.4286 ; Infill line end
G1 X99.56 Y92.36 E2180.0400 ; Infill line start
G1 X99.56 Y107.64 E2180.6514 ; Infill line end
G1 X99.96 Y92.36 E2181.2629 ; Infill line start
G1 X99.96 Y107.64 E2181.8743 ; Infill line end
G1 X100.36 Y92.36 E2182.4857 ; Infill line start
G1 X100.36 Y107.64 E2183.0971 ; Infill line end
G1 X100.76 Y92.36 E2183.7086 ; Infill line start
G1 X100.76 Y107.64 E2184.3200 ; Infill line end
G1 X101.16 Y92.36 E2184.9314 ; Infill line start
G1 X101.16 Y107.64 E2185.5429 ; Infill line end
G1 X101.56 Y92.36 E2186.1543 ; Infill line start
G1 X101.56 Y107.64 E2186.7657 ; Infill line end
G1 X101.96 Y92.36 E2187.3771 ; Infill line start
G1 X101.96 Y107.64 E2187.9886 ; Infill line end
G1 X102.36 Y92.36 E2188.6000 ; Infill line start
G1 X102.36 Y107.64 E2189.2114 ; Infill line end
G1 X102.76 Y92.36 E2189.8229 ; Infill line start
G1 X102.76 Y107.64 E2190.4343 ; Infill line end
G1 X103.16 Y92.36 E2191.0457 ; Infill line start
G1 X103.16 Y107.64 E2191.6571 ; Infill line end
G1 X103.56 Y92.36 E2192.2686 ; Infill line start
G1 X103.56 Y107.64 E2192.8800 ; Infill line end
G1 X103.96 Y92.36 E2193.4914 ; Infill line start
G1 X103.96 Y107.64 E2194.1029 ; Infill line end
G1 X104.36 Y92.36 E2194.7143 ; Infill line start
G1 X104.36 Y107.64 E2195.3257 ; Infill line end
G1 X104.76 Y92.36 E2195.9371 ; Infill line start
G1 X104.76 Y107.64 E2196.5486 ; Infill line end
G1 X105.16 Y92.36 E2197.1600 ; Infill line start
G1 X105.16 Y107.64 E2197.7714 ; Infill line end
G1 X105.56 Y92.36 E2198.3829 ; Infill line start
G1 X105.56 Y107.64 E2198.9943 ; Infill line end
G1 X105.96 Y92.36 E2199.6057 ; Infill line start
G1 X105.96 Y107.64 E2200.2171 ; Infill line end
G1 X106.36 Y92.36 E2200.8286 ; Infill line start
G1 X106.36 Y107.64 E2201.4400 ; Infill line end
G1 X106.76 Y92.36 E2202.0514 ; Infill line start
G1 X106.76 Y107.64 E2202.6629 ; Infill line end
G1 X107.16 Y92.36 E2203.2743 ; Infill line start
G1 X107.16 Y107.64 E2203.8857 ; Infill line end
; Layer 35
G1 Z8.80 F300 ; Move to layer height
G1 X92.43 Y92.43 F1500 ; Move to start of layer
G1 X107.57 Y92.43 E2204.4914 F1500 ; Draw square side
G1 X107.57 Y107.57 E2205.0971 F1500 ; Draw square side
G1 X92.43 Y107.57 E2205.7029 F1500 ; Draw square side
G1 X92.43 Y92.43 E2206.3086 F1500 ; Draw square side
G1 X92.43 Y92.43 E2206.9143 ; Infill line start
G1 X92.43 Y107.57 E2207.5200 ; Infill line end
G1 X92.83 Y92.43 E2208.1257 ; Infill line start
G1 X92.83 Y107.57 E2208.7314 ; Infill line end
G1 X93.23 Y92.43 E2209.3371 ; Infill line start
G1 X93.23 Y107.57 E2209.9429 ; Infill line end
G1 X93.63 Y92.43 E2210.5486 ; Infill line start
G1 X93.63 Y107.57 E2211.1543 ; Infill line end
G1 X94.03 Y92.43 E2211.7600 ; Infill line start
G1 X94.03 Y107.57 E2212.3657 ; Infill line end
G1 X94.43 Y92.43 E2212.9714 ; Infill line start
G1 X94.43 Y107.57 E2213.5771 ; Infill line end
G1 X94.83 Y92.43 E2214.1829 ; Infill line start
G1 X94.83 Y107.57 E2214.7886 ; Infill line end
G1 X95.23 Y92.43 E2215.3943 ; Infill line start
G1 X95.23 Y107.57 E2216.0000 ; Infill line end
G1 X95.63 Y92.43 E2216.6057 ; Infill line start
G1 X95.63 Y107.57 E2217.2114 ; Infill line end
G1 X96.03 Y92.43 E2217.8171 ; Infill line start
G1 X96.03 Y107.57 E2218.4229 ; Infill line end
G1 X96.43 Y92.43 E2219.0286 ; Infill line start
G1 X96.43 Y107.57 E2219.6343 ; Infill line end
G1 X96.83 Y92.43 E2220.2400 ; Infill line start
G1 X96.83 Y107.57 E2220.8457 ; Infill line end
G1 X97.23 Y92.43 E2221.4514 ; Infill line start
G1 X97.23 Y107.57 E2222.0571 ; Infill line end
G1 X97.63 Y92.43 E2222.6629 ; Infill line start
G1 X97.63 Y107.57 E2223.2686 ; Infill line end
G1 X98.03 Y92.43 E2223.8743 ; Infill line start
G1 X98.03 Y107.57 E2224.4800 ; Infill line end
G1 X98.43 Y92.43 E2225.0857 ; Infill line start
G1 X98.43 Y107.57 E2225.6914 ; Infill line end
G1 X98.83 Y92.43 E2226.2971 ; Infill line start
G1 X98.83 Y107.57 E2226.9029 ; Infill line end
G1 X99.23 Y92.43 E2227.5086 ; Infill line start
G1 X99.23 Y107.57 E2228.1143 ; Infill line end
G1 X99.63 Y92.43 E2228.7200 ; Infill line start
G1 X99.63 Y107.57 E2229.3257 ; Infill line end
G1 X100.03 Y92.43 E2229.9314 ; Infill line start
G1 X100.03 Y107.57 E2230.5371 ; Infill line end
G1 X100.43 Y92.43 E2231.1429 ; Infill line start
G1 X100.43 Y107.57 E2231.7486 ; Infill line end
G1 X100.83 Y92.43 E2232.3543 ; Infill line start
G1 X100.83 Y107.57 E2232.9600 ; Infill line end
G1 X101.23 Y92.43 E2233.5657 ; Infill line start
G1 X101.23 Y107.57 E2234.1714 ; Infill line end
G1 X101.63 Y92.43 E2234.7771 ; Infill line start
G1 X101.63 Y107.57 E2235.3829 ; Infill line end
G1 X102.03 Y92.43 E2235.9886 ; Infill line start
G1 X102.03 Y107.57 E2236.5943 ; Infill line end
G1 X102.43 Y92.43 E2237.2000 ; Infill line start
G1 X102.43 Y107.57 E2237.8057 ; Infill line end
G1 X102.83 Y92.43 E2238.4114 ; Infill line start
G1 X102.83 Y107.57 E2239.0171 ; Infill line end
G1 X103.23 Y92.43 E2239.6229 ; Infill line start
G1 X103.23 Y107.57 E2240.2286 ; Infill line end
G1 X103.63 Y92.43 E2240.8343 ; Infill line start
G1 X103.63 Y107.57 E2241.4400 ; Infill line end
G1 X104.03 Y92.43 E2242.0457 ; Infill line start
G1 X104.03 Y107.57 E2242.6514 ; Infill line end
G1 X104.43 Y92.43 E2243.2571 ; Infill line start
G1 X104.43 Y107.57 E2243.8629 ; Infill line end
G1 X104.83 Y92.43 E2244.4686 ; Infill line start
G1 X104.83 Y107.57 E2245.0743 ; Infill line end
G1 X105.23 Y92.43 E2245.6800 ; Infill line start
G1 X105.23 Y107.57 E2246.2857 ; Infill line end
G1 X105.63 Y92.43 E2246.8914 ; Infill line start
G1 X105.63 Y107.57 E2247.4971 ; Infill line end
G1 X106.03 Y92.43 E2248.1029 ; Infill line start
G1 X106.03 Y107.57 E2248.7086 ; Infill line end
G1 X106.43 Y92.43 E2249.3143 ; Infill line start
G1 X106.43 Y107.57 E2249.9200 ; Infill line end
G1 X106.83 Y92.43 E2250.5257 ; Infill line start
G1 X106.83 Y107.57 E2251.1314 ; Infill line end
; Layer 36
G1 Z9.00 F300 ; Move to layer height
G1 X92.50 Y92.50 F1500 ; Move to start of layer
G1 X107.50 Y92.50 E2251.7314 F1500 ; Draw square side
G1 X107.50 Y107.50 E2252.3314 F1500 ; Draw square side
G1 X92.50 Y107.50 E2252.9314 F1500 ; Draw square side
G1 X92.50 Y92.50 E2253.5314 F1500 ; Draw square side
G1 X92.50 Y92.50 E2254.1314 ; Infill line start
G1 X92.50 Y107.50 E2254.7314 ; Infill line end
G1 X92.90 Y92.50 E2255.3314 ; Infill line start
G1 X92.90 Y107.50 E2255.9314 ; Infill line end
G1 X93.30 Y92.50 E2256.5314 ; Infill line start
G1 X93.30 Y107.50 E2257.1314 ; Infill line end
G1 X93.70 Y92.50 E2257.7314 ; Infill line start
G1 X93.70 Y107.50 E2258.3314 ; Infill line end
G1 X94.10 Y92.50 E2258.9314 ; Infill line start
G1 X94.10 Y107.50 E2259.5314 ; Infill line end
G1 X94.50 Y92.50 E2260.1314 ; Infill line start
G1 X94.50 Y107.50 E2260.7314 ; Infill line end
G1 X94.90 Y92.50 E2261.3314 ; Infill line start
G1 X94.90 Y107.50 E2261.9314 ; Infill line end
G1 X95.30 Y92.50 E2262.5314 ; Infill line start
G1 X95.30 Y107.50 E2263.1314 ; Infill line end
G1 X95.70 Y92.50 E2263.7314 ; Infill line start
G1 X95.70 Y107.50 E2264.3314 ; Infill line end
G1 X96.10 Y92.50 E2264.9314 ; Infill line start
G1 X96.10 Y107.50 E2265.5314 ; Infill line end
G1 X96.50 Y92.50 E2266.1314 ; Infill line start
G1 X96.50 Y107.50 E2266.7314 ; Infill line end
G1 X96.90 Y92.50 E2267.3314 ; Infill line start
G1 X96.90 Y107.50 E2267.9314 ; Infill line end
G1 X97.30 Y92.50 E2268.5314 ; Infill line start
G1 X97.30 Y107.50 E2269.1314 ; Infill line end
G1 X97.70 Y92.50 E2269.7314 ; Infill line start
G1 X97.70 Y107.50 E2270.3314 ; Infill line end
G1 X98.10 Y92.50 E2270.9314 ; Infill line start
G1 X98.10 Y107.50 E2271.5314 ; Infill line end
G1 X98.50 Y92.50 E2272.1314 ; Infill line start
G1 X98.50 Y107.50 E2272.7314 ; Infill line end
G1 X98.90 Y92.50 E2273.3314 ; Infill line start
G1 X98.90 Y107.50 E2273.9314 ; Infill line end
G1 X99.30 Y92.50 E2274.5314 ; Infill line start
G1 X99.30 Y107.50 E2275.1314 ; Infill line end
G1 X99.70 Y92.50 E2275.7314 ; Infill line start
G1 X99.70 Y107.50 E2276.3314 ; Infill line end
G1 X100.10 Y92.50 E2276.9314 ; Infill line start
G1 X100.10 Y107.50 E2277.5314 ; Infill line end
G1 X100.50 Y92.50 E2278.1314 ; Infill line start
G1 X100.50 Y107.50 E2278.7314 ; Infill line end
G1 X100.90 Y92.50 E2279.3314 ; Infill line start
G1 X100.90 Y107.50 E2279.9314 ; Infill line end
G1 X101.30 Y92.50 E2280.5314 ; Infill line start
G1 X101.30 Y107.50 E2281.1314 ; Infill line end
G1 X101.70 Y92.50 E2281.7314 ; Infill line start
G1 X101.70 Y107.50 E2282.3314 ; Infill line end
G1 X102.10 Y92.50 E2282.9314 ; Infill line start
G1 X102.10 Y107.50 E2283.5314 ; Infill line end
G1 X102.50 Y92.50 E2284.1314 ; Infill line start
G1 X102.50 Y107.50 E2284.7314 ; Infill line end
G1 X102.90 Y92.50 E2285.3314 ; Infill line start
G1 X102.90 Y107.50 E2285.9314 ; Infill line end
G1 X103.30 Y92.50 E2286.5314 ; Infill line start
G1 X103.30 Y107.50 E2287.1314 ; Infill line end
G1 X103.70 Y92.50 E2287.7314 ; Infill line start
G1 X103.70 Y107.50 E2288.3314 ; Infill line end
G1 X104.10 Y92.50 E2288.9314 ; Infill line start
G1 X104.10 Y107.50 E2289.5314 ; Infill line end
G1 X104.50 Y92.50 E2290.1314 ; Infill line start
G1 X104.50 Y107.50 E2290.7314 ; Infill line end
G1 X104.90 Y92.50 E2291.3314 ; Infill line start
G1 X104.90 Y107.50 E2291.9314 ; Infill line end
G1 X105.30 Y92.50 E2292.5314 ; Infill line start
G1 X105.30 Y107.50 E2293.1314 ; Infill line end
G1 X105.70 Y92.50 E2293.7314 ; Infill line start
G1 X105.70 Y107.50 E2294.3314 ; Infill line end
G1 X106.10 Y92.50 E2294.9314 ; Infill line start
G1 X106.10 Y107.50 E2295.5314 ; Infill line end
G1 X106.50 Y92.50 E2296.1314 ; Infill line start
G1 X106.50 Y107.50 E2296.7314 ; Infill line end
G1 X106.90 Y92.50 E2297.3314 ; Infill line start
G1 X106.90 Y107.50 E2297.9314 ; Infill line end
; Layer 37
G1 Z9.20 F300 ; Move to layer height
G1 X92.57 Y92.57 F1500 ; Move to start of layer
G1 X107.43 Y92.57 E2298.5257 F1500 ; Draw square side
G1 X107.43 Y107.43 E2299.1200 F1500 ; Draw square side
G1 X92.57 Y107.43 E2299.7143 F1500 ; Draw square side
G1 X92.57 Y92.57 E2300.3086 F1500 ; Draw square side
G1 X92.57 Y92.57 E2300.9029 ; Infill line start
G1 X92.57 Y107.43 E2301.4971 ; Infill line end
G1 X92.97 Y92.57 E2302.0914 ; Infill line start
G1 X92.97 Y107.43 E2302.6857 ; Infill line end
G1 X93.37 Y92.57 E2303.2800 ; Infill line start
G1 X93.37 Y107.43 E2303.8743 ; Infill line end
G1 X93.77 Y92.57 E2304.4686 ; Infill line start
G1 X93.77 Y107.43 E2305.0629 ; Infill line end
G1 X94.17 Y92.57 E2305.6571 ; Infill line start
G1 X94.17 Y107.43 E2306.2514 ; Infill line end
G1 X94.57 Y92.57 E2306.8457 ; Infill line start
G1 X94.57 Y107.43 E2307.4400 ; Infill line end
G1 X94.97 Y92.57 E2308.0343 ; Infill line start
G1 X94.97 Y107.43 E2308.6286 ; Infill line end
G1 X95.37 Y92.57 E2309.2229 ; Infill line start
G1 X95.37 Y107.43 E2309.8171 ; Infill line end
G1 X95.77 Y92.57 E2310.4114 ; Infill line start
G1 X95.77 Y107.43 E2311.0057 ; Infill line end
G1 X96.17 Y92.57 E2311.6000 ; Infill line start
G1 X96.17 Y107.43 E2312.1943 ; Infill line end
G1 X96.57 Y92.57 E2312.7886 ; Infill line start
G1 X96.57 Y107.43 E2313.3829 ; Infill line end
G1 X96.97 Y92.57 E2313.9771 ; Infill line start
G1 X96.97 Y107.43 E2314.5714 ; Infill line end
G1 X97.37 Y92.57 E2315.1657 ; Infill line start
G1 X97.37 Y107.43 E2315.7600 ; Infill line end
G1 X97.77 Y92.57 E2316.3543 ; Infill line start
G1 X97.77 Y107.43 E2316.9486 ; Infill line end
G1 X98.17 Y92.57 E2317.5429 ; Infill line start
G1 X98.17 Y107.43 E2318.1371 ; Infill line end
G1 X98.57 Y92.57 E2318.7314 ; Infill line start
G1 X98.57 Y107.43 E2319.3257 ; Infill line end
G1 X98.97 Y92.57 E2319.9200 ; Infill line start
G1 X98.97 Y107.43 E2320.5143 ; Infill line end
G1 X99.37 Y92.57 E2321.1086 ; Infill line start
G1 X99.37 Y107.43 E2321.7029 ; Infill line end
G1 X99.77 Y92.57 E2322.2971 ; Infill line start
G1 X99.77 Y107.43 E2322.8914 ; Infill line end
G1 X100.17 Y92.57 E2323.4857 ; Infill line start
G1 X100.17 Y107.43 E2324.0800 ; Infill line end
G1 X100.57 Y92.57 E2324.6743 ; Infill line start
G1 X100.57 Y107.43 E2325.2686 ; Infill line end
G1 X100.97 Y92.57 E2325.8629 ; Infill line start
G1 X100.97 Y107.43 E2326.4571 ; Infill line end
G1 X101.37 Y92.57 E2327.0514 ; Infill line start
G1 X101.37 Y107.43 E2327.6457 ; Infill line end
G1 X101.77 Y92.57 E2328.2400 ; Infill line start
G1 X101.77 Y107.43 E2328.8343 ; Infill line end
G1 X102.17 Y92.57 E2329.4286 ; Infill line start
G1 X102.17 Y107.43 E2330.0229 ; Infill line end
G1 X102.57 Y92.57 E2330.6171 ; Infill line start
G1 X102.57 Y107.43 E2331.2114 ; Infill line end
G1 X102.97 Y92.57 E2331.8057 ; Infill line start
G1 X102.97 Y107.43 E2332.4000 ; Infill line end
G1 X103.37 Y92.57 E2332.9943 ; Infill line start
G1 X103.37 Y107.43 E2333.5886 ; Infill line end
G1 X103.77 Y92.57 E2334.1829 ; Infill line start
G1 X103.77 Y107.43 E2334.7771 ; Infill line end
G1 X104.17 Y92.57 E2335.3714 ; Infill line start
G1 X104.17 Y107.43 E2335.9657 ; Infill line end
G1 X104.57 Y92.57 E2336.5600 ; Infill line start
G1 X104.57 Y107.43 E2337.1543 ; Infill line end
G1 X104.97 Y92.57 E2337.7486 ; Infill line start
G1 X104.97 Y107.43 E2338.3429 ; Infill line end
G1 X105.37 Y92.57 E2338.9371 ; Infill line start
G1 X105.37 Y107.43 E2339.5314 ; Infill line end
G1 X105.77 Y92.57 E2340.1257 ; Infill line start
G1 X105.77 Y107.43 E2340.7200 ; Infill line end
G1 X106.17 Y92.57 E2341.3143 ; Infill line start
G1 X106.17 Y107.43 E2341.9086 ; Infill line end
G1 X106.57 Y92.57 E2342.5029 ; Infill line start
G1 X106.57 Y107.43 E2343.0971 ; Infill line end
G1 X106.97 Y92.57 E2343.6914 ; Infill line start
G1 X106.97 Y107.43 E2344.2857 ; Infill line end
; Layer 38
G1 Z9.40 F300 ; Move to layer height
G1 X92.64 Y92.64 F1500 ; Move to start of layer
G1 X107.36 Y92.64 E2344.8743 F1500 ; Draw square side
G1 X107.36 Y107.36 E2345.4629 F1500 ; Draw square side
G1 X92.64 Y107.36 E2346.0514 F1500 ; Draw square side
G1 X92.64 Y92.64 E2346.6400 F1500 ; Draw square side
G1 X92.64 Y92.64 E2347.2286 ; Infill line start
G1 X92.64 Y107.36 E2347.8171 ; Infill line end
G1 X93.04 Y92.64 E2348.4057 ; Infill line start
G1 X93.04 Y107.36 E2348.9943 ; Infill line end
G1 X93.44 Y92.64 E2349.5829 ; Infill line start
G1 X93.44 Y107.36 E2350.1714 ; Infill line end
G1 X93.84 Y92.64 E2350.7600 ; Infill line start
G1 X93.84 Y107.36 E2351.3486 ; Infill line end
G1 X94.24 Y92.64 E2351.9371 ; Infill line start
G1 X94.24 Y107.36 E2352.5257 ; Infill line end
G1 X94.64 Y92.64 E2353.1143 ; Infill line start
G1 X94.64 Y107.36 E2353.7029 ; Infill line end
G1 X95.04 Y92.64 E2354.2914 ; Infill line start
G1 X95.04 Y107.36 E2354.8800 ; Infill line end
G1 X95.44 Y92.64 E2355.4686 ; Infill line start
G1 X95.44 Y107.36 E2356.0571 ; Infill line end
G1 X95.84 Y92.64 E2356.6457 ; Infill line start
G1 X95.84 Y107.36 E2357.2343 ; Infill line end
G1 X96.24 Y92.64 E2357.8229 ; Infill line start
G1 X96.24 Y107.36 E2358.4114 ; Infill line end
G1 X96.64 Y92.64 E2359.0000 ; Infill line start
G1 X96.64 Y107.36 E2359.5886 ; Infill line end
G1 X97.04 Y92.64 E2360.1771 ; Infill line start
G1 X97.04 Y107.36 E2360.7657 ; Infill line end
G1 X97.44 Y92.64 E2361.3543 ; Infill line start
G1 X97.44 Y107.36 E2361.9429 ; Infill line end
G1 X97.84 Y92.64 E2362.5314 ; Infill line start
G1 X97.84 Y107.36 E2363.1200 ; Infill line end
G1 X98.24 Y92.64 E2363.7086 ; Infill line start
G1 X98.24 Y107.36 E2364.2971 ; Infill line end
G1 X98.64 Y92.64 E2364.8857 ; Infill line start
G1 X98.64 Y107.36 E2365.4743 ; Infill line end
G1 X99.04 Y92.64 E2366.0629 ; Infill line start
G1 X99.04 Y107.36 E2366.6514 ; Infill line end
G1 X99.44 Y92.64 E2367.2400 ; Infill line start
G1 X99.44 Y107.36 E2367.8286 ; Infill line end
G1 X99.84 Y92.64 E2368.4171 ; Infill line start
G1 X99.84 Y107.36 E2369.0057 ; Infill line end
G1 X100.24 Y92.64 E2369.5943 ; Infill line start
G1 X100.24 Y107.36 E2370.1829 ; Infill line end
G1 X100.64 Y92.64 E2370.7714 ; Infill line start
G1 X100.64 Y107.36 E2371.3600 ; Infill line end
G1 X101.04 Y92.64 E2371.9486 ; Infill line start
G1 X101.04 Y107.36 E2372.5371 ; Infill line end
G1 X101.44 Y92.64 E2373.1257 ; Infill line start
G1 X101.44 Y107.36 E2373.7143 ; Infill line end
G1 X101.84 Y92.64 E2374.3029 ; Infill line start
G1 X101.84 Y107.36 E2374.8914 ; Infill line end
G1 X102.24 Y92.64 E2375.4800 ; Infill line start
G1 X102.24 Y107.36 E2376.0686 ; Infill line end
G1 X102.64 Y92.64 E2376.6571 ; Infill line start
G1 X102.64 Y107.36 E2377.2457 ; Infill line end
G1 X103.04 Y92.64 E2377.8343 ; Infill line start
G1 X103.04 Y107.36 E2378.4229 ; Infill line end
G1 X103.44 Y92.64 E2379.0114 ; Infill line start
G1 X103.44 Y107.36 E2379.6000 ; Infill line end
G1 X103.84 Y92.64 E2380.1886 ; Infill line start
G1 X103.84 Y107.36 E2380.7771 ; Infill line end
G1 X104.24 Y92.64 E2381.3657 ; Infill line start
G1 X104.24 Y107.36 E2381.9543 ; Infill line end
G1 X104.64 Y92.64 E2382.5429 ; Infill line start
G1 X104.64 Y107.36 E2383.1314 ; Infill line end
G1 X105.04 Y92.64 E2383.7200 ; Infill line start
G1 X105.04 Y107.36 E2384.3086 ; Infill line end
G1 X105.44 Y92.64 E2384.8971 ; Infill line start
G1 X105.44 Y107.36 E2385.4857 ; Infill line end
G1 X105.84 Y92.64 E2386.0743 ; Infill line start
G1 X105.84 Y107.36 E2386.6629 ; Infill line end
G1 X106.24 Y92.64 E2387.2514 ; Infill line start
G1 X106.24 Y107.36 E2387.8400 ; Infill line end
G1 X106.64 Y92.64 E2388.4286 ; Infill line start
G1 X106.64 Y107.36 E2389.0171 ; Infill line end
; Layer 39
G1 Z9.60 F300 ; Move to layer height
G1 X92.71 Y92.71 F1500 ; Move to start of layer
G1 X107.29 Y92.71 E2389.6000 F1500 ; Draw square side
G1 X107.29 Y107.29 E2390.1829 F1500 ; Draw square side
G1 X92.71 Y107.29 E2390.7657 F1500 ; Draw square side
G1 X92.71 Y92.71 E2391.3486 F1500 ; Draw square side
G1 X92.71 Y92.71 E2391.9314 ; Infill line start
G1 X92.71 Y107.29 E2392.5143 ; Infill line end
G1 X93.11 Y92.71 E2393.0971 ; Infill line start
G1 X93.11 Y107.29 E2393.6800 ; Infill line end
G1 X93.51 Y92.71 E2394.2629 ; Infill line start
G1 X93.51 Y107.29 E2394.8457 ; Infill line end
G1 X93.91 Y92.71 E2395.4286 ; Infill line start
G1 X93.91 Y107.29 E2396.0114 ; Infill line end
G1 X94.31 Y92.71 E2396.5943 ; Infill line start
G1 X94.31 Y107.29 E2397.1771 ; Infill line end
G1 X94.71 Y92.71 E2397.7600 ; Infill line start
G1 X94.71 Y107.29 E2398.3429 ; Infill line end
G1 X95.11 Y92.71 E2398.9257 ; Infill line start
G1 X95.11 Y107.29 E2399.5086 ; Infill line end
G1 X95.51 Y92.71 E2400.0914 ; Infill line start
G1 X95.51 Y107.29 E2400.6743 ; Infill line end
G1 X95.91 Y92.71 E2401.2571 ; Infill line start
G1 X95.91 Y107.29 E2401.8400 ; Infill line end
G1 X96.31 Y92.71 E2402.4229 ; Infill line start
G1 X96.31 Y107.29 E2403.0057 ; Infill line end
G1 X96.71 Y92.71 E2403.5886 ; Infill line start
G1 X96.71 Y107.29 E2404.1714 ; Infill line end
G1 X97.11 Y92.71 E2404.7543 ; Infill line start
G1 X97.11 Y107.29 E2405.3371 ; Infill line end
G1 X97.51 Y92.71 E2405.9200 ; Infill line start
G1 X97.51 Y107.29 E2406.5029 ; Infill line end
G1 X97.91 Y92.71 E2407.0857 ; Infill line start
G1 X97.91 Y107.29 E2407.6686 ; Infill line end
G1 X98.31 Y92.71 E2408.2514 ; Infill line start
G1 X98.31 Y107.29 E2408.8343 ; Infill line end
G1 X98.71 Y92.71 E2409.4171 ; Infill line start
G1 X98.71 Y107.29 E2410.0000 ; Infill line end
G1 X99.11 Y92.71 E2410.5829 ; Infill line start
G1 X99.11 Y107.29 E2411.1657 ; Infill line end
G1 X99.51 Y92.71 E2411.7486 ; Infill line start
G1 X99.51 Y107.29 E2412.3314 ; Infill line end
G1 X99.91 Y92.71 E2412.9143 ; Infill line start
G1 X99.91 Y107.29 E2413.4971 ; Infill line end
G1 X100.31 Y92.71 E2414.0800 ; Infill line start
G1 X100.31 Y107.29 E2414.6629 ; Infill line end
G1 X100.71 Y92.71 E2415.2457 ; Infill line start
G1 X100.71 Y107.29 E2415.8286 ; Infill line end
G1 X101.11 Y92.71 E2416.4114 ; Infill line start
G1 X101.11 Y107.29 E2416.9943 ; Infill line end
G1 X101.51 Y92.71 E2417.5771 ; Infill line start
G1 X101.51 Y107.29 E2418.1600 ; Infill line end
G1 X101.91 Y92.71 E2418.7429 ; Infill line start
G1 X101.91 Y107.29 E2419.3257 ; Infill line end
G1 X102.31 Y92.71 E2419.9086 ; Infill line start
G1 X102.31 Y107.29 E2420.4914 ; Infill line end
G1 X102.71 Y92.71 E2421.0743 ; Infill line start
G1 X102.71 Y107.29 E2421.6571 ; Infill line end
G1 X103.11 Y92.71 E2422.2400 ; Infill line start
G1 X103.11 Y107.29 E2422.8229 ; Infill line end
G1 X103.51 Y92.71 E2423.4057 ; Infill line start
G1 X103.51 Y107.29 E2423.9886 ; Infill line end
G1 X103.91 Y92.71 E2424.5714 ; Infill line start
G1 X103.91 Y107.29 E2425.1543 ; Infill line end
G1 X104.31 Y92.71 E2425.7371 ; Infill line start
G1 X104.31 Y107.29 E2426.3200 ; Infill line end
G1 X104.71 Y92.71 E2426.9029 ; Infill line start
G1 X104.71 Y107.29 E2427.4857 ; Infill line end
G1 X105.11 Y92.71 E2428.0686 ; Infill line start
G1 X105.11 Y107.29 E2428.6514 ; Infill line end
G1 X105.51 Y92.71 E2429.2343 ; Infill line start
G1 X105.51 Y107.29 E2429.8171 ; Infill line end
G1 X105.91 Y92.71 E2430.4000 ; Infill line start
G1 X105.91 Y107.29 E2430.9829 ; Infill line end
G1 X106.31 Y92.71 E2431.5657 ; Infill line start
G1 X106.31 Y107.29 E2432.1486 ; Infill line end
G1 X106.71 Y92.71 E2432.7314 ; Infill line start
G1 X106.71 Y107.29 E2433.3143 ; Infill line end
; Layer 40
G1 Z9.80 F300 ; Move to layer height
G1 X92.79 Y92.79 F1500 ; Move to start of layer
G1 X107.21 Y92.79 E2433.8914 F1500 ; Draw square side
G1 X107.21 Y107.21 E2434.4686 F1500 ; Draw square side
G1 X92.79 Y107.21 E2435.0457 F1500 ; Draw square side
G1 X92.79 Y92.79 E2435.6229 F1500 ; Draw square side
G1 X92.79 Y92.79 E2436.2000 ; Infill line start
G1 X92.79 Y107.21 E2436.7771 ; Infill line end
G1 X93.19 Y92.79 E2437.3543 ; Infill line start
G1 X93.19 Y107.21 E2437.9314 ; Infill line end
G1 X93.59 Y92.79 E2438.5086 ; Infill line start
G1 X93.59 Y107.21 E2439.0857 ; Infill line end
G1 X93.99 Y92.79 E2439.6629 ; Infill line start
G1 X93.99 Y107.21 E2440.2400 ; Infill line end
G1 X94.39 Y92.79 E2440.8171 ; Infill line start
G1 X94.39 Y107.21 E2441.3943 ; Infill line end
G1 X94.79 Y92.79 E2441.9714 ; Infill line start
G1 X94.79 Y107.21 E2442.5486 ; Infill line end
G1 X95.19 Y92.79 E2443.1257 ; Infill line start
G1 X95.19 Y107.21 E2443.7029 ; Infill line end
G1 X95.59 Y92.79 E2444.2800 ; Infill line start
G1 X95.59 Y107.21 E2444.8571 ; Infill line end
G1 X95.99 Y92.79 E2445.4343 ; Infill line start
G1 X95.99 Y107.21 E2446.0114 ; Infill line end
G1 X96.39 Y92.79 E2446.5886 ; Infill line start
G1 X96.39 Y107.21 E2447.1657 ; Infill line end
G1 X96.79 Y92.79 E2447.7429 ; Infill line start
G1 X96.79 Y107.21 E2448.3200 ; Infill line end
G1 X97.19 Y92.79 E2448.8971 ; Infill line start
G1 X97.19 Y107.21 E2449.4743 ; Infill line end
G1 X97.59 Y92.79 E2450.0514 ; Infill line start
G1 X97.59 Y107.21 E2450.6286 ; Infill line end
G1 X97.99 Y92.79 E2451.2057 ; Infill line start
G1 X97.99 Y107.21 E2451.7829 ; Infill line end
G1 X98.39 Y92.79 E2452.3600 ; Infill line start
G1 X98.39 Y107.21 E2452.9371 ; Infill line end
G1 X98.79 Y92.79 E2453.5143 ; Infill line start
G1 X98.79 Y107.21 E2454.0914 ; Infill line end
G1 X99.19 Y92.79 E2454.6686 ; Infill line start
G1 X99.19 Y107.21 E2455.2457 ; Infill line end
G1 X99.59 Y92.79 E2455.8229 ; Infill line start
G1 X99.59 Y107.21 E2456.4000 ; Infill line end
G1 X99.99 Y92.79 E2456.9771 ; Infill line start
G1 X99.99 Y107.21 E2457.5543 ; Infill line end
G1 X100.39 Y92.79 E2458.1314 ; Infill line start
G1 X100.39 Y107.21 E2458.7086 ; Infill line end
G1 X100.79 Y92.79 E2459.2857 ; Infill line start
G1 X100.79 Y107.21 E2459.8629 ; Infill line end
G1 X101.19 Y92.79 E2460.4400 ; Infill line start
G1 X101.19 Y107.21 E2461.0171 ; Infill line end
G1 X101.59 Y92.79 E2461.5943 ; Infill line start
G1 X101.59 Y107.21 E2462.1714 ; Infill line end
G1 X101.99 Y92.79 E2462.7486 ; Infill line start
G1 X101.99 Y107.21 E2463.3257 ; Infill line end
G1 X102.39 Y92.79 E2463.9029 ; Infill line start
G1 X102.39 Y107.21 E2464.4800 ; Infill line end
G1 X102.79 Y92.79 E2465.0571 ; Infill line start
G1 X102.79 Y107.21 E2465.6343 ; Infill line end
G1 X103.19 Y92.79 E2466.2114 ; Infill line start
G1 X103.19 Y107.21 E2466.7886 ; Infill line end
G1 X103.59 Y92.79 E2467.3657 ; Infill line start
G1 X103.59 Y107.21 E2467.9429 ; Infill line end
G1 X103.99 Y92.79 E2468.5200 ; Infill line start
G1 X103.99 Y107.21 E2469.0971 ; Infill line end
G1 X104.39 Y92.79 E2469.6743 ; Infill line start
G1 X104.39 Y107.21 E2470.2514 ; Infill line end
G1 X104.79 Y92.79 E2470.8286 ; Infill line start
G1 X104.79 Y107.21 E2471.4057 ; Infill line end
G1 X105.19 Y92.79 E2471.9829 ; Infill line start
G1 X105.19 Y107.21 E2472.5600 ; Infill line end
G1 X105.59 Y92.79 E2473.1371 ; Infill line start
G1 X105.59 Y107.21 E2473.7143 ; Infill line end
G1 X105.99 Y92.79 E2474.2914 ; Infill line start
G1 X105.99 Y107.21 E2474.8686 ; Infill line end
G1 X106.39 Y92.79 E2475.4457 ; Infill line start
G1 X106.39 Y107.21 E2476.0229 ; Infill line end
G1 X106.79 Y92.79 E2476.6000 ; Infill line start
G1 X106.79 Y107.21 E2477.1771 ; Infill line end
; Layer 41
G1 Z10.00 F300 ; Move to layer height
G1 X92.86 Y92.86 F1500 ; Move to start of layer
G1 X107.14 Y92.86 E2477.7486 F1500 ; Draw square side
G1 X107.14 Y107.14 E2478.3200 F1500 ; Draw square side
G1 X92.86 Y107.14 E2478.8914 F1500 ; Draw square side
G1 X92.86 Y92.86 E2479.4629 F1500 ; Draw square side
G1 X92.86 Y92.86 E2480.0343 ; Infill line start
G1 X92.86 Y107.14 E2480.6057 ; Infill line end
G1 X93.26 Y92.86 E2481.1771 ; Infill line start
G1 X93.26 Y107.14 E2481.7486 ; Infill line end
G1 X93.66 Y92.86 E2482.3200 ; Infill line start
G1 X93.66 Y107.14 E2482.8914 ; Infill line end
G1 X94.06 Y92.86 E2483.4629 ; Infill line start
G1 X94.06 Y107.14 E2484.0343 ; Infill line end
G1 X94.46 Y92.86 E2484.6057 ; Infill line start
G1 X94.46 Y107.14 E2485.1771 ; Infill line end
G1 X94.86 Y92.86 E2485.7486 ; Infill line start
G1 X94.86 Y107.14 E2486.3200 ; Infill line end
G1 X95.26 Y92.86 E2486.8914 ; Infill line start
G1 X95.26 Y107.14 E2487.4629 ; Infill line end
G1 X95.66 Y92.86 E2488.0343 ; Infill line start
G1 X95.66 Y107.14 E2488.6057 ; Infill line end
G1 X96.06 Y92.86 E2489.1771 ; Infill line start
G1 X96.06 Y107.14 E2489.7486 ; Infill line end
G1 X96.46 Y92.86 E2490.3200 ; Infill line start
G1 X96.46 Y107.14 E2490.8914 ; Infill line end
G1 X96.86 Y92.86 E2491.4629 ; Infill line start
G1 X96.86 Y107.14 E2492.0343 ; Infill line end
G1 X97.26 Y92.86 E2492.6057 ; Infill line start
G1 X97.26 Y107.14 E2493.1771 ; Infill line end
G1 X97.66 Y92.86 E2493.7486 ; Infill line start
G1 X97.66 Y107.14 E2494.3200 ; Infill line end
G1 X98.06 Y92.86 E2494.8914 ; Infill line start
G1 X98.06 Y107.14 E2495.4629 ; Infill line end
G1 X98.46 Y92.86 E2496.0343 ; Infill line start
G1 X98.46 Y107.14 E2496.6057 ; Infill line end
G1 X98.86 Y92.86 E2497.1771 ; Infill line start
G1 X98.86 Y107.14 E2497.7486 ; Infill line end
G1 X99.26 Y92.86 E2498.3200 ; Infill line start
G1 X99.26 Y107.14 E2498.8914 ; Infill line end
G1 X99.66 Y92.86 E2499.4629 ; Infill line start
G1 X99.66 Y107.14 E2500.0343 ; Infill line end
G1 X100.06 Y92.86 E2500.6057 ; Infill line start
G1 X100.06 Y107.14 E2501.1771 ; Infill line end
G1 X100.46 Y92.86 E2501.7486 ; Infill line start
G1 X100.46 Y107.14 E2502.3200 ; Infill line end
G1 X100.86 Y92.86 E2502.8914 ; Infill line start
G1 X100.86 Y107.14 E2503.4629 ; Infill line end
G1 X101.26 Y92.86 E2504.0343 ; Infill line start
G1 X101.26 Y107.14 E2504.6057 ; Infill line end
G1 X101.66 Y92.86 E2505.1771 ; Infill line start
G1 X101.66 Y107.14 E2505.7486 ; Infill line end
G1 X102.06 Y92.86 E2506.3200 ; Infill line start
G1 X102.06 Y107.14 E2506.8914 ; Infill line end
G1 X102.46 Y92.86 E2507.4629 ; Infill line start
G1 X102.46 Y107.14 E2508.0343 ; Infill line end
G1 X102.86 Y92.86 E2508.6057 ; Infill line start
G1 X102.86 Y107.14 E2509.1771 ; Infill line end
G1 X103.26 Y92.86 E2509.7486 ; Infill line start
G1 X103.26 Y107.14 E2510.3200 ; Infill line end
G1 X103.66 Y92.86 E2510.8914 ; Infill line start
G1 X103.66 Y107.14 E2511.4629 ; Infill line end
G1 X104.06 Y92.86 E2512.0343 ; Infill line start
G1 X104.06 Y107.14 E2512.6057 ; Infill line end
G1 X104.46 Y92.86 E2513.1771 ; Infill line start
G1 X104.46 Y107.14 E2513.7486 ; Infill line end
G1 X104.86 Y92.86 E2514.3200 ; Infill line start
G1 X104.86 Y107.14 E2514.8914 ; Infill line end
G1 X105.26 Y92.86 E2515.4629 ; Infill line start
G1 X105.26 Y107.14 E2516.0343 ; Infill line end
G1 X105.66 Y92.86 E2516.6057 ; Infill line start
G1 X105.66 Y107.14 E2517.1771 ; Infill line end
G1 X106.06 Y92.86 E2517.7486 ; Infill line start
G1 X106.06 Y107.14 E2518.3200 ; Infill line end
G1 X106.46 Y92.86 E2518.8914 ; Infill line start
G1 X106.46 Y107.14 E2519.4629 ; Infill line end
; Layer 42
G1 Z10.20 F300 ; Move to layer height
G1 X92.93 Y92.93 F1500 ; Move to start of layer
G1 X107.07 Y92.93 E2520.0286 F1500 ; Draw square side
G1 X107.07 Y107.07 E2520.5943 F1500 ; Draw square side
G1 X92.93 Y107.07 E2521.1600 F1500 ; Draw square side
G1 X92.93 Y92.93 E2521.7257 F1500 ; Draw square side
G1 X92.93 Y92.93 E2522.2914 ; Infill line start
G1 X92.93 Y107.07 E2522.8571 ; Infill line end
G1 X93.33 Y92.93 E2523.4229 ; Infill line start
G1 X93.33 Y107.07 E2523.9886 ; Infill line end
G1 X93.73 Y92.93 E2524.5543 ; Infill line start
G1 X93.73 Y107.07 E2525.1200 ; Infill line end
G1 X94.13 Y92.93 E2525.6857 ; Infill line start
G1 X94.13 Y107.07 E2526.2514 ; Infill line end
G1 X94.53 Y92.93 E2526.8171 ; Infill line start
G1 X94.53 Y107.07 E2527.3829 ; Infill line end
G1 X94.93 Y92.93 E2527.9486 ; Infill line start
G1 X94.93 Y107.07 E2528.5143 ; Infill line end
G1 X95.33 Y92.93 E2529.0800 ; Infill line start
G1 X95.33 Y107.07 E2529.6457 ; Infill line end
G1 X95.73 Y92.93 E2530.2114 ; Infill line start
G1 X95.73 Y107.07 E2530.7771 ; Infill line end
G1 X96.13 Y92.93 E2531.3429 ; Infill line start
G1 X96.13 Y107.07 E2531.9086 ; Infill line end
G1 X96.53 Y92.93 E2532.4743 ; Infill line start
G1 X96.53 Y107.07 E2533.0400 ; Infill line end
G1 X96.93 Y92.93 E2533.6057 ; Infill line start
G1 X96.93 Y107.07 E2534.1714 ; Infill line end
G1 X97.33 Y92.93 E2534.7371 ; Infill line start
G1 X97.33 Y107.07 E2535.3029 ; Infill line end
G1 X97.73 Y92.93 E2535.8686 ; Infill line start
G1 X97.73 Y107.07 E2536.4343 ; Infill line end
G1 X98.13 Y92.93 E2537.0000 ; Infill line start
G1 X98.13 Y107.07 E2537.5657 ; Infill line end
G1 X98.53 Y92.93 E2538.1314 ; Infill line start
G1 X98.53 Y107.07 E2538.6971 ; Infill line end
G1 X98.93 Y92.93 E2539.2629 ; Infill line start
G1 X98.93 Y107.07 E2539.8286 ; Infill line end
G1 X99.33 Y92.93 E2540.3943 ; Infill line start
G1 X99.33 Y107.07 E2540.9600 ; Infill line end
G1 X99.73 Y92.93 E2541.5257 ; Infill line start
G1 X99.73 Y107.07 E2542.0914 ; Infill line end
G1 X100.13 Y92.93 E2542.6571 ; Infill line start
G1 X100.13 Y107.07 E2543.2229 ; Infill line end
G1 X100.53 Y92.93 E2543.7886 ; Infill line start
G1 X100.53 Y107.07 E2544.3543 ; Infill line end
G1 X100.93 Y92.93 E2544.9200 ; Infill line start
G1 X100.93 Y107.07 E2545.4857 ; Infill line end
G1 X101.33 Y92.93 E2546.0514 ; Infill line start
G1 X101.33 Y107.07 E2546.6171 ; Infill line end
G1 X101.73 Y92.93 E2547.1829 ; Infill line start
G1 X101.73 Y107.07 E2547.7486 ; Infill line end
G1 X102.13 Y92.93 E2548.3143 ; Infill line start
G1 X102.13 Y107.07 E2548.8800 ; Infill line end
G1 X102.53 Y92.93 E2549.4457 ; Infill line start
G1 X102.53 Y107.07 E2550.0114 ; Infill line end
G1 X102.93 Y92.93 E2550.5771 ; Infill line start
G1 X102.93 Y107.07 E2551.1429 ; Infill line end
G1 X103.33 Y92.93 E2551.7086 ; Infill line start
G1 X103.33 Y107.07 E2552.2743 ; Infill line end
G1 X103.73 Y92.93 E2552.8400 ; Infill line start
G1 X103.73 Y107.07 E2553.4057 ; Infill line end
G1 X104.13 Y92.93 E2553.9714 ; Infill line start
G1 X104.13 Y107.07 E2554.5371 ; Infill line end
G1 X104.53 Y92.93 E2555.1029 ; Infill line start
G1 X104.53 Y107.07 E2555.6686 ; Infill line end
G1 X104.93 Y92.93 E2556.2343 ; Infill line start
G1 X104.93 Y107.07 E2556.8000 ; Infill line end
G1 X105.33 Y92.93 E2557.3657 ; Infill line start
G1 X105.33 Y107.07 E2557.9314 ; Infill line end
G1 X105.73 Y92.93 E2558.4971 ; Infill line start
G1 X105.73 Y107.07 E2559.0629 ; Infill line end
G1 X106.13 Y92.93 E2559.6286 ; Infill line start
G1 X106.13 Y107.07 E2560.1943 ; Infill line end
G1 X106.53 Y92.93 E2560.7600 ; Infill line start
G1 X106.53 Y107.07 E2561.3257 ; Infill line end
; Layer 43
G1 Z10.40 F300 ; Move to layer height
G1 X93.00 Y93.00 F1500 ; Move to start of layer
G1 X107.00 Y93.00 E2561.8857 F1500 ; Draw square side
G1 X107.00 Y107.00 E2562.4457 F1500 ; Draw square side
G1 X93.00 Y107.00 E2563.0057 F1500 ; Draw square side
G1 X93.00 Y93.00 E2563.5657 F1500 ; Draw square side
G1 X93.00 Y93.00 E2564.1257 ; Infill line start
G1 X93.00 Y107.00 E2564.6857 ; Infill line end
G1 X93.40 Y93.00 E2565.2457 ; Infill line start
G1 X93.40 Y107.00 E2565.8057 ; Infill line end
G1 X93.80 Y93.00 E2566.3657 ; Infill line start
G1 X93.80 Y107.00 E2566.9257 ; Infill line end
G1 X94.20 Y93.00 E2567.4857 ; Infill line start
G1 X94.20 Y107.00 E2568.0457 ; Infill line end
G1 X94.60 Y93.00 E2568.6057 ; Infill line start
G1 X94.60 Y107.00 E2569.1657 ; Infill line end
G1 X95.00 Y93.00 E2569.7257 ; Infill line start
G1 X95.00 Y107.00 E2570.2857 ; Infill line end
G1 X95.40 Y93.00 E2570.8457 ; Infill line start
G1 X95.40 Y107.00 E2571.4057 ; Infill line end
G1 X95.80 Y93.00 E2571.9657 ; Infill line start
G1 X95.80 Y107.00 E2572.5257 ; Infill line end
G1 X96.20 Y93.00 E2573.0857 ; Infill line start
G1 X96.20 Y107.00 E2573.6457 ; Infill line end
G1 X96.60 Y93.00 E2574.2057 ; Infill line start
G1 X96.60 Y107.00 E2574.7657 ; Infill line end
G1 X97.00 Y93.00 E2575.3257 ; Infill line start
G1 X97.00 Y107.00 E2575.8857 ; Infill line end
G1 X97.40 Y93.00 E2576.4457 ; Infill line start
G1 X97.40 Y107.00 E2577.0057 ; Infill line end
G1 X97.80 Y93.00 E2577.5657 ; Infill line start
G1 X97.80 Y107.00 E2578.1257 ; Infill line end
G1 X98.20 Y93.00 E2578.6857 ; Infill line start
G1 X98.20 Y107.00 E2579.2457 ; Infill line end
G1 X98.60 Y93.00 E2579.8057 ; Infill line start
G1 X98.60 Y107.00 E2580.3657 ; Infill line end
G1 X99.00 Y93.00 E2580.9257 ; Infill line start
G1 X99.00 Y107.00 E2581.4857 ; Infill line end
G1 X99.40 Y93.00 E2582.0457 ; Infill line start
G1 X99.40 Y107.00 E2582.6057 ; Infill line end
G1 X99.80 Y93.00 E2583.1657 ; Infill line start
G1 X99.80 Y107.00 E2583.7257 ; Infill line end
G1 X100.20 Y93.00 E2584.2857 ; Infill line start
G1 X100.20 Y107.00 E2584.8457 ; Infill line end
G1 X100.60 Y93.00 E2585.4057 ; Infill line start
G1 X100.60 Y107.00 E2585.9657 ; Infill line end
G1 X101.00 Y93.00 E2586.5257 ; Infill line start
G1 X101.00 Y107.00 E2587.0857 ; Infill line end
G1 X101.40 Y93.00 E2587.6457 ; Infill line start
G1 X101.40 Y107.00 E2588.2057 ; Infill line end
G1 X101.80 Y93.00 E2588.7657 ; Infill line start
G1 X101.80 Y107.00 E2589.3257 ; Infill line end
G1 X102.20 Y93.00 E2589.8857 ; Infill line start
G1 X102.20 Y107.00 E2590.4457 ; Infill line end
G1 X102.60 Y93.00 E2591.0057 ; Infill line start
G1 X102.60 Y107.00 E2591.5657 ; Infill line end
G1 X103.00 Y93.00 E2592.1257 ; Infill line start
G1 X103.00 Y107.00 E2592.6857 ; Infill line end
G1 X103.40 Y93.00 E2593.2457 ; Infill line start
G1 X103.40 Y107.00 E2593.8057 ; Infill line end
G1 X103.80 Y93.00 E2594.3657 ; Infill line start
G1 X103.80 Y107.00 E2594.9257 ; Infill line end
G1 X104.20 Y93.00 E2595.4857 ; Infill line start
G1 X104.20 Y107.00 E2596.0457 ; Infill line end
G1 X104.60 Y93.00 E2596.6057 ; Infill line start
G1 X104.60 Y107.00 E2597.1657 ; Infill line end
G1 X105.00 Y93.00 E2597.7257 ; Infill line start
G1 X105.00 Y107.00 E2598.2857 ; Infill line end
G1 X105.40 Y93.00 E2598.8457 ; Infill line start
G1 X105.40 Y107.00 E2599.4057 ; Infill line end
G1 X105.80 Y93.00 E2599.9657 ; Infill line start
G1 X105.80 Y107.00 E2600.5257 ; Infill line end
G1 X106.20 Y93.00 E2601.0857 ; Infill line start
G1 X106.20 Y107.00 E2601.6457 ; Infill line end
G1 X106.60 Y93.00 E2602.2057 ; Infill line start
G1 X106.60 Y107.00 E2602.7657 ; Infill line end
; Layer 44
G1 Z10.60 F300 ; Move to layer height
G1 X93.07 Y93.07 F1500 ; Move to start of layer
G1 X106.93 Y93.07 E2603.3200 F1500 ; Draw square side
G1 X106.93 Y106.93 E2603.8743 F1500 ; Draw square side
G1 X93.07 Y106.93 E2604.4286 F1500 ; Draw square side
G1 X93.07 Y93.07 E2604.9829 F1500 ; Draw square side
G1 X93.07 Y93.07 E2605.5371 ; Infill line start
G1 X93.07 Y106.93 E2606.0914 ; Infill line end
G1 X93.47 Y93.07 E2606.6457 ; Infill line start
G1 X93.47 Y106.93 E2607.2000 ; Infill line end
G1 X93.87 Y93.07 E2607.7543 ; Infill line start
G1 X93.87 Y106.93 E2608.3086 ; Infill line end
G1 X94.27 Y93.07 E2608.8629 ; Infill line start
G1 X94.27 Y106.93 E2609.4171 ; Infill line end
G1 X94.67 Y93.07 E2609.9714 ; Infill line start
G1 X94.67 Y106.93 E2610.5257 ; Infill line end
G1 X95.07 Y93.07 E2611.0800 ; Infill line start
G1 X95.07 Y106.93 E2611.6343 ; Infill line end
G1 X95.47 Y93.07 E2612.1886 ; Infill line start
G1 X95.47 Y106.93 E2612.7429 ; Infill line end
G1 X95.87 Y93.07 E2613.2971 ; Infill line start
G1 X95.87 Y106.93 E2613.8514 ; Infill line end
G1 X96.27 Y93.07 E2614.4057 ; Infill line start
G1 X96.27 Y106.93 E2614.9600 ; Infill line end
G1 X96.67 Y93.07 E2615.5143 ; Infill line start
G1 X96.67 Y106.93 E2616.0686 ; Infill line end
G1 X97.07 Y93.07 E2616.6229 ; Infill line start
G1 X97.07 Y106.93 E2617.1771 ; Infill line end
G1 X97.47 Y93.07 E2617.7314 ; Infill line start
G1 X97.47 Y106.93 E2618.2857 ; Infill line end
G1 X97.87 Y93.07 E2618.8400 ; Infill line start
G1 X97.87 Y106.93 E2619.3943 ; Infill line end
G1 X98.27 Y93.07 E2619.9486 ; Infill line start
G1 X98.27 Y106.93 E2620.5029 ; Infill line end
G1 X98.67 Y93.07 E2621.0571 ; Infill line start
G1 X98.67 Y106.93 E2621.6114 ; Infill line end
G1 X99.07 Y93.07 E2622.1657 ; Infill line start
G1 X99.07 Y106.93 E2622.7200 ; Infill line end
G1 X99.47 Y93.07 E2623.2743 ; Infill line start
G1 X99.47 Y106.93 E2623.8286 ; Infill line end
G1 X99.87 Y93.07 E2624.3829 ; Infill line start
G1 X99.87 Y106.93 E2624.9371 ; Infill line end
G1 X100.27 Y93.07 E2625.4914 ; Infill line start
G1 X100.27 Y106.93 E2626.0457 ; Infill line end
G1 X100.67 Y93.07 E2626.6000 ; Infill line start
G1 X100.67 Y106.93 E2627.1543 ; Infill line end
G1 X101.07 Y93.07 E2627.7086 ; Infill line start
G1 X101.07 Y106.93 E2628.2629 ; Infill line end
G1 X101.47 Y93.07 E2628.8171 ; Infill line start
G1 X101.47 Y106.93 E2629.3714 ; Infill line end
G1 X101.87 Y93.07 E2629.9257 ; Infill line start
G1 X101.87 Y106.93 E2630.4800 ; Infill line end
G1 X102.27 Y93.07 E2631.0343 ; Infill line start
G1 X102.27 Y106.93 E2631.5886 ; Infill line end
G1 X102.67 Y93.07 E2632.1429 ; Infill line start
G1 X102.67 Y106.93 E2632.6971 ; Infill line end
G1 X103.07 Y93.07 E2633.2514 ; Infill line start
G1 X103.07 Y106.93 E2633.8057 ; Infill line end
G1 X103.47 Y93.07 E2634.3600 ; Infill line start
G1 X103.47 Y106.93 E2634.9143 ; Infill line end
G1 X103.87 Y93.07 E2635.4686 ; Infill line start
G1 X103.87 Y106.93 E2636.0229 ; Infill line end
G1 X104.27 Y93.07 E2636.5771 ; Infill line start
G1 X104.27 Y106.93 E2637.1314 ; Infill line end
G1 X104.67 Y93.07 E2637.6857 ; Infill line start
G1 X104.67 Y106.93 E2638.2400 ; Infill line end
G1 X105.07 Y93.07 E2638.7943 ; Infill line start
G1 X105.07 Y106.93 E2639.3486 ; Infill line end
G1 X105.47 Y93.07 E2639.9029 ; Infill line start
G1 X105.47 Y106.93 E2640.4571 ; Infill line end
G1 X105.87 Y93.07 E2641.0114 ; Infill line start
G1 X105.87 Y106.93 E2641.5657 ; Infill line end
G1 X106.27 Y93.07 E2642.1200 ; Infill line start
G1 X106.27 Y106.93 E2642.6743 ; Infill line end
; Layer 45
G1 Z10.80 F300 ; Move to layer height
G1 X93.14 Y93.14 F1500 ; Move to start of layer
G1 X106.86 Y93.14 E2643.2229 F1500 ; Draw square side
G1 X106.86 Y106.86 E2643.7714 F1500 ; Draw square side
G1 X93.14 Y106.86 E2644.3200 F1500 ; Draw square side
G1 X93.14 Y93.14 E2644.8686 F1500 ; Draw square side
G1 X93.14 Y93.14 E2645.4171 ; Infill line start
G1 X93.14 Y106.86 E2645.9657 ; Infill line end
G1 X93.54 Y93.14 E2646.5143 ; Infill line start
G1 X93.54 Y106.86 E2647.0629 ; Infill line end
G1 X93.94 Y93.14 E2647.6114 ; Infill line start
G1 X93.94 Y106.86 E2648.1600 ; Infill line end
G1 X94.34 Y93.14 E2648.7086 ; Infill line start
G1 X94.34 Y106.86 E2649.2571 ; Infill line end
G1 X94.74 Y93.14 E2649.8057 ; Infill line start
G1 X94.74 Y106.86 E2650.3543 ; Infill line end
G1 X95.14 Y93.14 E2650.9029 ; Infill line start
G1 X95.14 Y106.86 E2651.4514 ; Infill line end
G1 X95.54 Y93.14 E2652.0000 ; Infill line start
G1 X95.54 Y106.86 E2652.5486 ; Infill line end
G1 X95.94 Y93.14 E2653.0971 ; Infill line start
G1 X95.94 Y106.86 E2653.6457 ; Infill line end
G1 X96.34 Y93.14 E2654.1943 ; Infill line start
G1 X96.34 Y106.86 E2654.7429 ; Infill line end
G1 X96.74 Y93.14 E2655.2914 ; Infill line start
G1 X96.74 Y106.86 E2655.8400 ; Infill line end
G1 X97.14 Y93.14 E2656.3886 ; Infill line start
G1 X97.14 Y106.86 E2656.9371 ; Infill line end
G1 X97.54 Y93.14 E2657.4857 ; Infill line start
G1 X97.54 Y106.86 E2658.0343 ; Infill line end
G1 X97.94 Y93.14 E2658.5829 ; Infill line start
G1 X97.94 Y106.86 E2659.1314 ; Infill line end
G1 X98.34 Y93.14 E2659.6800 ; Infill line start
G1 X98.34 Y106.86 E2660.2286 ; Infill line end
G1 X98.74 Y93.14 E2660.7771 ; Infill line start
G1 X98.74 Y106.86 E2661.3257 ; Infill line end
G1 X99.14 Y93.14 E2661.8743 ; Infill line start
G1 X99.14 Y106.86 E2662.4229 ; Infill line end
G1 X99.54 Y93.14 E2662.9714 ; Infill line start
G1 X99.54 Y106.86 E2663.5200 ; Infill line end
G1 X99.94 Y93.14 E2664.0686 ; Infill line start
G1 X99.94 Y106.86 E2664.6171 ; Infill line end
G1 X100.34 Y93.14 E2665.1657 ; Infill line start
G1 X100.34 Y106.86 E2665.7143 ; Infill line end
G1 X100.74 Y93.14 E2666.2629 ; Infill line start
G1 X100.74 Y106.86 E2666.8114 ; Infill line end
G1 X101.14 Y93.14 E2667.3600 ; Infill line start
G1 X101.14 Y106.86 E2667.9086 ; Infill line end
G1 X101.54 Y93.14 E2668.4571 ; Infill line start
G1 X101.54 Y106.86 E2669.0057 ; Infill line end
G1 X101.94 Y93.14 E2669.5543 ; Infill line start
G1 X101.94 Y106.86 E2670.1029 ; Infill line end
G1 X102.34 Y93.14 E2670.6514 ; Infill line start
G1 X102.34 Y106.86 E2671.2000 ; Infill line end
G1 X102.74 Y93.14 E2671.7486 ; Infill line start
G1 X102.74 Y106.86 E2672.2971 ; Infill line end
G1 X103.14 Y93.14 E2672.8457 ; Infill line start
G1 X103.14 Y106.86 E2673.3943 ; Infill line end
G1 X103.54 Y93.14 E2673.9429 ; Infill line start
G1 X103.54 Y106.86 E2674.4914 ; Infill line end
G1 X103.94 Y93.14 E2675.0400 ; Infill line start
G1 X103.94 Y106.86 E2675.5886 ; Infill line end
G1 X104.34 Y93.14 E2676.1371 ; Infill line start
G1 X104.34 Y106.86 E2676.6857 ; Infill line end
G1 X104.74 Y93.14 E2677.2343 ; Infill line start
G1 X104.74 Y106.86 E2677.7829 ; Infill line end
G1 X105.14 Y93.14 E2678.3314 ; Infill line start
G1 X105.14 Y106.86 E2678.8800 ; Infill line end
G1 X105.54 Y93.14 E2679.4286 ; Infill line start
G1 X105.54 Y106.86 E2679.9771 ; Infill line end
G1 X105.94 Y93.14 E2680.5257 ; Infill line start
G1 X105.94 Y106.86 E2681.0743 ; Infill line end
G1 X106.34 Y93.14 E2681.6229 ; Infill line start
G1 X106.34 Y106.86 E2682.1714 ; Infill line end
; Layer 46
G1 Z11.00 F300 ; Move to layer height
G1 X93.21 Y93.21 F1500 ; Move to start of layer
G1 X106.79 Y93.21 E2682.7143 F1500 ; Draw square side
G1 X106.79 Y106.79 E2683.2571 F1500 ; Draw square side
G1 X93.21 Y106.79 E2683.8000 F1500 ; Draw square side
G1 X93.21 Y93.21 E2684.3429 F1500 ; Draw square side
G1 X93.21 Y93.21 E2684.8857 ; Infill line start
G1 X93.21 Y106.79 E2685.4286 ; Infill line end
G1 X93.61 Y93.21 E2685.9714 ; Infill line start
G1 X93.61 Y106.79 E2686.5143 ; Infill line end
G1 X94.01 Y93.21 E2687.0571 ; Infill line start
G1 X94.01 Y106.79 E2687.6000 ; Infill line end
G1 X94.41 Y93.21 E2688.1429 ; Infill line start
G1 X94.41 Y106.79 E2688.6857 ; Infill line end
G1 X94.81 Y93.21 E2689.2286 ; Infill line start
G1 X94.81 Y106.79 E2689.7714 ; Infill line end
G1 X95.21 Y93.21 E2690.3143 ; Infill line start
G1 X95.21 Y106.79 E2690.8571 ; Infill line end
G1 X95.61 Y93.21 E2691.4000 ; Infill line start
G1 X95.61 Y106.79 E2691.9429 ; Infill line end
G1 X96.01 Y93.21 E2692.4857 ; Infill line start
G1 X96.01 Y106.79 E2693.0286 ; Infill line end
G1 X96.41 Y93.21 E2693.5714 ; Infill line start
G1 X96.41 Y106.79 E2694.1143 ; Infill line end
G1 X96.81 Y93.21 E2694.6571 ; Infill line start
G1 X96.81 Y106.79 E2695.2000 ; Infill line end
G1 X97.21 Y93.21 E2695.7429 ; Infill line start
G1 X97.21 Y106.79 E2696.2857 ; Infill line end
G1 X97.61 Y93.21 E2696.8286 ; Infill line start
G1 X97.61 Y106.79 E2697.3714 ; Infill line end
G1 X98.01 Y93.21 E2697.9143 ; Infill line start
G1 X98.01 Y106.79 E2698.4571 ; Infill line end
G1 X98.41 Y93.21 E2699.0000 ; Infill line start
G1 X98.41 Y106.79 E2699.5429 ; Infill line end
G1 X98.81 Y93.21 E2700.0857 ; Infill line start
G1 X98.81 Y106.79 E2700.6286 ; Infill line end
G1 X99.21 Y93.21 E2701.1714 ; Infill line start
G1 X99.21 Y106.79 E2701.7143 ; Infill line end
G1 X99.61 Y93.21 E2702.2571 ; Infill line start
G1 X99.61 Y106.79 E2702.8000 ; Infill line end
G1 X100.01 Y93.21 E2703.3429 ; Infill line start
G1 X100.01 Y106.79 E2703.8857 ; Infill line end
G1 X100.41 Y93.21 E2704.4286 ; Infill line start
G1 X100.41 Y106.79 E2704.9714 ; Infill line end
G1 X100.81 Y93.21 E2705.5143 ; Infill line start
G1 X100.81 Y106.79 E2706.0571 ; Infill line end
G1 X101.21 Y93.21 E2706.6000 ; Infill line start
G1 X101.21 Y106.79 E2707.1429 ; Infill line end
G1 X101.61 Y93.21 E2707.6857 ; Infill line start
G1 X101.61 Y106.79 E2708.2286 ; Infill line end
G1 X102.01 Y93.21 E2708.7714 ; Infill line start
G1 X102.01 Y106.79 E2709.3143 ; Infill line end
G1 X102.41 Y93.21 E2709.8571 ; Infill line start
G1 X102.41 Y106.79 E2710.4000 ; Infill line end
G1 X102.81 Y93.21 E2710.9429 ; Infill line start
G1 X102.81 Y106.79 E2711.4857 ; Infill line end
G1 X103.21 Y93.21 E2712.0286 ; Infill line start
G1 X103.21 Y106.79 E2712.5714 ; Infill line end
G1 X103.61 Y93.21 E2713.1143 ; Infill line start
G1 X103.61 Y106.79 E2713.6571 ; Infill line end
G1 X104.01 Y93.21 E2714.2000 ; Infill line start
G1 X104.01 Y106.79 E2714.7429 ; Infill line end
G1 X104.41 Y93.21 E2715.2857 ; Infill line start
G1 X104.41 Y106.79 E2715.8286 ; Infill line end
G1 X104.81 Y93.21 E2716.3714 ; Infill line start
G1 X104.81 Y106.79 E2716.9143 ; Infill line end
G1 X105.21 Y93.21 E2717.4571 ; Infill line start
G1 X105.21 Y106.79 E2718.0000 ; Infill line end
G1 X105.61 Y93.21 E2718.5429 ; Infill line start
G1 X105.61 Y106.79 E2719.0857 ; Infill line end
G1 X106.01 Y93.21 E2719.6286 ; Infill line start
G1 X106.01 Y106.79 E2720.1714 ; Infill line end
; Layer 47
G1 Z11.20 F300 ; Move to layer height
G1 X93.29 Y93.29 F1500 ; Move to start of layer
G1 X106.71 Y93.29 E2720.7086 F1500 ; Draw square side
G1 X106.71 Y106.71 E2721.2457 F1500 ; Draw square side
G1 X93.29 Y106.71 E2721.7829 F1500 ; Draw square side
G1 X93.29 Y93.29 E2722.3200 F1500 ; Draw square side
G1 X93.29 Y93.29 E2722.8571 ; Infill line start
G1 X93.29 Y106.71 E2723.3943 ; Infill line end
G1 X93.69 Y93.29 E2723.9314 ; Infill line start
G1 X93.69 Y106.71 E2724.4686 ; Infill line end
G1 X94.09 Y93.29 E2725.0057 ; Infill line start
G1 X94.09 Y106.71 E2725.5429 ; Infill line end
G1 X94.49 Y93.29 E2726.0800 ; Infill line start
G1 X94.49 Y106.71 E2726.6171 ; Infill line end
G1 X94.89 Y93.29 E2727.1543 ; Infill line start
G1 X94.89 Y106.71 E2727.6914 ; Infill line end
G1 X95.29 Y93.29 E2728.2286 ; Infill line start
G1 X95.29 Y106.71 E2728.7657 ; Infill line end
G1 X95.69 Y93.29 E2729.3029 ; Infill line start
G1 X95.69 Y106.71 E2729.8400 ; Infill line end
G1 X96.09 Y93.29 E2730.3771 ; Infill line start
G1 X96.09 Y106.71 E2730.9143 ; Infill line end
G1 X96.49 Y93.29 E2731.4514 ; Infill line start
G1 X96.49 Y106.71 E2731.9886 ; Infill line end
G1 X96.89 Y93.29 E2732.5257 ; Infill line start
G1 X96.89 Y106.71 E2733.0629 ; Infill line end
G1 X97.29 Y93.29 E2733.6000 ; Infill line start
G1 X97.29 Y106.71 E2734.1371 ; Infill line end
G1 X97.69 Y93.29 E2734.6743 ; Infill line start
G1 X97.69 Y106.71 E2735.2114 ; Infill line end
G1 X98.09 Y93.29 E2735.7486 ; Infill line start
G1 X98.09 Y106.71 E2736.2857 ; Infill line end
G1 X98.49 Y93.29 E2736.8229 ; Infill line start
G1 X98.49 Y106.71 E2737.3600 ; Infill line end
G1 X98.89 Y93.29 E2737.8971 ; Infill line start
G1 X98.89 Y106.71 E2738.4343 ; Infill line end
G1 X99.29 Y93.29 E2738.9714 ; Infill line start
G1 X99.29 Y106.71 E2739.5086 ; Infill line end
G1 X99.69 Y93.29 E2740.0457 ; Infill line start
G1 X99.69 Y106.71 E2740.5829 ; Infill line end
G1 X100.09 Y93.29 E2741.1200 ; Infill line start
G1 X100.09 Y106.71 E2741.6571 ; Infill line end
G1 X100.49 Y93.29 E2742.1943 ; Infill line start
G1 X100.49 Y106.71 E2742.7314 ; Infill line end
G1 X100.89 Y93.29 E2743.2686 ; Infill line start
G1 X100.89 Y106.71 E2743.8057 ; Infill line end
G1 X101.29 Y93.29 E2744.3429 ; Infill line start
G1 X101.29 Y106.71 E2744.8800 ; Infill line end
G1 X101.69 Y93.29 E2745.4171 ; Infill line start
G1 X101.69 Y106.71 E2745.9543 ; Infill line end
G1 X102.09 Y93.29 E2746.4914 ; Infill line start
G1 X102.09 Y106.71 E2747.0286 ; Infill line end
G1 X102.49 Y93.29 E2747.5657 ; Infill line start
G1 X102.49 Y106.71 E2748.1029 ; Infill line end
G1 X102.89 Y93.29 E2748.6400 ; Infill line start
G1 X102.89 Y106.71 E2749.1771 ; Infill line end
G1 X103.29 Y93.29 E2749.7143 ; Infill line start
G1 X103.29 Y106.71 E2750.2514 ; Infill line end
G1 X103.69 Y93.29 E2750.7886 ; Infill line start
G1 X103.69 Y106.71 E2751.3257 ; Infill line end
G1 X104.09 Y93.29 E2751.8629 ; Infill line start
G1 X104.09 Y106.71 E2752.4000 ; Infill line end
G1 X104.49 Y93.29 E2752.9371 ; Infill line start
G1 X104.49 Y106.71 E2753.4743 ; Infill line end
G1 X104.89 Y93.29 E2754.0114 ; Infill line start
G1 X104.89 Y106.71 E2754.5486 ; Infill line end
G1 X105.29 Y93.29 E2755.0857 ; Infill line start
G1 X105.29 Y106.71 E2755.6229 ; Infill line end
G1 X105.69 Y93.29 E2756.1600 ; Infill line start
G1 X105.69 Y106.71 E2756.6971 ; Infill line end
G1 X106.09 Y93.29 E2757.2343 ; Infill line start
G1 X106.09 Y106.71 E2757.7714 ; Infill line end
; Layer 48
G1 Z11.40 F300 ; Move to layer height
G1 X93.36 Y93.36 F1500 ; Move to start of layer
G1 X106.64 Y93.36 E2758.3029 F1500 ; Draw square side
G1 X106.64 Y106.64 E2758.8343 F1500 ; Draw square side
G1 X93.36 Y106.64 E2759.3657 F1500 ; Draw square side
G1 X93.36 Y93.36 E2759.8971 F1500 ; Draw square side
G1 X93.36 Y93.36 E2760.4286 ; Infill line start
G1 X93.36 Y106.64 E2760.9600 ; Infill line end
G1 X93.76 Y93.36 E2761.4914 ; Infill line start
G1 X93.76 Y106.64 E2762.0229 ; Infill line end
G1 X94.16 Y93.36 E2762.5543 ; Infill line start
G1 X94.16 Y106.64 E2763.0857 ; Infill line end
G1 X94.56 Y93.36 E2763.6171 ; Infill line start
G1 X94.56 Y106.64 E2764.1486 ; Infill line end
G1 X94.96 Y93.36 E2764.6800 ; Infill line start
G1 X94.96 Y106.64 E2765.2114 ; Infill line end
G1 X95.36 Y93.36 E2765.7429 ; Infill line start
G1 X95.36 Y106.64 E2766.2743 ; Infill line end
G1 X95.76 Y93.36 E2766.8057 ; Infill line start
G1 X95.76 Y106.64 E2767.3371 ; Infill line end
G1 X96.16 Y93.36 E2767.8686 ; Infill line start
G1 X96.16 Y106.64 E2768.4000 ; Infill line end
G1 X96.56 Y93.36 E2768.9314 ; Infill line start
G1 X96.56 Y106.64 E2769.4629 ; Infill line end
G1 X96.96 Y93.36 E2769.9943 ; Infill line start
G1 X96.96 Y106.64 E2770.5257 ; Infill line end
G1 X97.36 Y93.36 E2771.0571 ; Infill line start
G1 X97.36 Y106.64 E2771.5886 ; Infill line end
G1 X97.76 Y93.36 E2772.1200 ; Infill line start
G1 X97.76 Y106.64 E2772.6514 ; Infill line end
G1 X98.16 Y93.36 E2773.1829 ; Infill line start
G1 X98.16 Y106.64 E2773.7143 ; Infill line end
G1 X98.56 Y93.36 E2774.2457 ; Infill line start
G1 X98.56 Y106.64 E2774.7771 ; Infill line end
G1 X98.96 Y93.36 E2775.3086 ; Infill line start
G1 X98.96 Y106.64 E2775.8400 ; Infill line end
G1 X99.36 Y93.36 E2776.3714 ; Infill line start
G1 X99.36 Y106.64 E2776.9029 ; Infill line end
G1 X99.76 Y93.36 E2777.4343 ; Infill line start
G1 X99.76 Y106.64 E2777.9657 ; Infill line end
G1 X100.16 Y93.36 E2778.4971 ; Infill line start
G1 X100.16 Y106.64 E2779.0286 ; Infill line end
G1 X100.56 Y93.36 E2779.5600 ; Infill line start
G1 X100.56 Y106.64 E2780.0914 ; Infill line end
G1 X100.96 Y93.36 E2780.6229 ; Infill line start
G1 X100.96 Y106.64 E2781.1543 ; Infill line end
G1 X101.36 Y93.36 E2781.6857 ; Infill line start
G1 X101.36 Y106.64 E2782.2171 ; Infill line end
G1 X101.76 Y93.36 E2782.7486 ; Infill line start
G1 X101.76 Y106.64 E2783.2800 ; Infill line end
G1 X102.16 Y93.36 E2783.8114 ; Infill line start
G1 X102.16 Y106.64 E2784.3429 ; Infill line end
G1 X102.56 Y93.36 E2784.8743 ; Infill line start
G1 X102.56 Y106.64 E2785.4057 ; Infill line end
G1 X102.96 Y93.36 E2785.9371 ; Infill line start
G1 X102.96 Y106.64 E2786.4686 ; Infill line end
G1 X103.36 Y93.36 E2787.0000 ; Infill line start
G1 X103.36 Y106.64 E2787.5314 ; Infill line end
G1 X103.76 Y93.36 E2788.0629 ; Infill line start
G1 X103.76 Y106.64 E2788.5943 ; Infill line end
G1 X104.16 Y93.36 E2789.1257 ; Infill line start
G1 X104.16 Y106.64 E2789.6571 ; Infill line end
G1 X104.56 Y93.36 E2790.1886 ; Infill line start
G1 X104.56 Y106.64 E2790.7200 ; Infill line end
G1 X104.96 Y93.36 E2791.2514 ; Infill line start
G1 X104.96 Y106.64 E2791.7829 ; Infill line end
G1 X105.36 Y93.36 E2792.3143 ; Infill line start
G1 X105.36 Y106.64 E2792.8457 ; Infill line end
G1 X105.76 Y93.36 E2793.3771 ; Infill line start
G1 X105.76 Y106.64 E2793.9086 ; Infill line end
G1 X106.16 Y93.36 E2794.4400 ; Infill line start
G1 X106.16 Y106.64 E2794.9714 ; Infill line end
; Layer 49
G1 Z11.60 F300 ; Move to layer height
G1 X93.43 Y93.43 F1500 ; Move to start of layer
G1 X106.57 Y93.43 E2795.4971 F1500 ; Draw square side
G1 X106.57 Y106.57 E2796.0229 F1500 ; Draw square side
G1 X93.43 Y106.57 E2796.5486 F1500 ; Draw square side
G1 X93.43 Y93.43 E2797.0743 F1500 ; Draw square side
G1 X93.43 Y93.43 E2797.6000 ; Infill line start
G1 X93.43 Y106.57 E2798.1257 ; Infill line end
G1 X93.83 Y93.43 E2798.6514 ; Infill line start
G1 X93.83 Y106.57 E2799.1771 ; Infill line end
G1 X94.23 Y93.43 E2799.7029 ; Infill line start
G1 X94.23 Y106.57 E2800.2286 ; Infill line end
G1 X94.63 Y93.43 E2800.7543 ; Infill line start
G1 X94.63 Y106.57 E2801.2800 ; Infill line end
G1 X95.03 Y93.43 E2801.8057 ; Infill line start
G1 X95.03 Y106.57 E2802.3314 ; Infill line end
G1 X95.43 Y93.43 E2802.8571 ; Infill line start
G1 X95.43 Y106.57 E2803.3829 ; Infill line end
G1 X95.83 Y93.43 E2803.9086 ; Infill line start
G1 X95.83 Y106.57 E2804.4343 ; Infill line end
G1 X96.23 Y93.43 E2804.9600 ; Infill line start
G1 X96.23 Y106.57 E2805.4857 ; Infill line end
G1 X96.63 Y93.43 E2806.0114 ; Infill line start
G1 X96.63 Y106.57 E2806.5371 ; Infill line end
G1 X97.03 Y93.43 E2807.0629 ; Infill line start
G1 X97.03 Y106.57 E2807.5886 ; Infill line end
G1 X97.43 Y93.43 E2808.1143 ; Infill line start
G1 X97.43 Y106.57 E2808.6400 ; Infill line end
G1 X97.83 Y93.43 E2809.1657 ; Infill line start
G1 X97.83 Y106.57 E2809.6914 ; Infill line end
G1 X98.23 Y93.43 E2810.2171 ; Infill line start
G1 X98.23 Y106.57 E2810.7429 ; Infill line end
G1 X98.63 Y93.43 E2811.2686 ; Infill line start
G1 X98.63 Y106.57 E2811.7943 ; Infill line end
G1 X99.03 Y93.43 E2812.3200 ; Infill line start
G1 X99.03 Y106.57 E2812.8457 ; Infill line end
G1 X99.43 Y93.43 E2813.3714 ; Infill line start
G1 X99.43 Y106.57 E2813.8971 ; Infill line end
G1 X99.83 Y93.43 E2814.4229 ; Infill line start
G1 X99.83 Y106.57 E2814.9486 ; Infill line end
G1 X100.23 Y93.43 E2815.4743 ; Infill line start
G1 X100.23 Y106.57 E2816.0000 ; Infill line end
G1 X100.63 Y93.43 E2816.5257 ; Infill line start
G1 X100.63 Y106.57 E2817.0514 ; Infill line end
G1 X101.03 Y93.43 E2817.5771 ; Infill line start
G1 X101.03 Y106.57 E2818.1029 ; Infill line end
G1 X101.43 Y93.43 E2818.6286 ; Infill line start
G1 X101.43 Y106.57 E2819.1543 ; Infill line end
G1 X101.83 Y93.43 E2819.6800 ; Infill line start
G1 X101.83 Y106.57 E2820.2057 ; Infill line end
G1 X102.23 Y93.43 E2820.7314 ; Infill line start
G1 X102.23 Y106.57 E2821.2571 ; Infill line end
G1 X102.63 Y93.43 E2821.7829 ; Infill line start
G1 X102.63 Y106.57 E2822.3086 ; Infill line end
G1 X103.03 Y93.43 E2822.8343 ; Infill line start
G1 X103.03 Y106.57 E2823.3600 ; Infill line end
G1 X103.43 Y93.43 E2823.8857 ; Infill line start
G1 X103.43 Y106.57 E2824.4114 ; Infill line end
G1 X103.83 Y93.43 E2824.9371 ; Infill line start
G1 X103.83 Y106.57 E2825.4629 ; Infill line end
G1 X104.23 Y93.43 E2825.9886 ; Infill line start
G1 X104.23 Y106.57 E2826.5143 ; Infill line end
G1 X104.63 Y93.43 E2827.0400 ; Infill line start
G1 X104.63 Y106.57 E2827.5657 ; Infill line end
G1 X105.03 Y93.43 E2828.0914 ; Infill line start
G1 X105.03 Y106.57 E2828.6171 ; Infill line end
G1 X105.43 Y93.43 E2829.1429 ; Infill line start
G1 X105.43 Y106.57 E2829.6686 ; Infill line end
G1 X105.83 Y93.43 E2830.1943 ; Infill line start
G1 X105.83 Y106.57 E2830.7200 ; Infill line end
; Layer 50
G1 Z11.80 F300 ; Move to layer height
G1 X93.50 Y93.50 F1500 ; Move to start of layer
G1 X106.50 Y93.50 E2831.2400 F1500 ; Draw square side
G1 X106.50 Y106.50 E2831.7600 F1500 ; Draw square side
G1 X93.50 Y106.50 E2832.2800 F1500 ; Draw square side
G1 X93.50 Y93.50 E2832.8000 F1500 ; Draw square side
G1 X93.50 Y93.50 E2833.3200 ; Infill line start
G1 X93.50 Y106.50 E2833.8400 ; Infill line end
G1 X93.90 Y93.50 E2834.3600 ; Infill line start
G1 X93.90 Y106.50 E2834.8800 ; Infill line end
G1 X94.30 Y93.50 E2835.4000 ; Infill line start
G1 X94.30 Y106.50 E2835.9200 ; Infill line end
G1 X94.70 Y93.50 E2836.4400 ; Infill line start
G1 X94.70 Y106.50 E2836.9600 ; Infill line end
G1 X95.10 Y93.50 E2837.4800 ; Infill line start
G1 X95.10 Y106.50 E2838.0000 ; Infill line end
G1 X95.50 Y93.50 E2838.5200 ; Infill line start
G1 X95.50 Y106.50 E2839.0400 ; Infill line end
G1 X95.90 Y93.50 E2839.5600 ; Infill line start
G1 X95.90 Y106.50 E2840.0800 ; Infill line end
G1 X96.30 Y93.50 E2840.6000 ; Infill line start
G1 X96.30 Y106.50 E2841.1200 ; Infill line end
G1 X96.70 Y93.50 E2841.6400 ; Infill line start
G1 X96.70 Y106.50 E2842.1600 ; Infill line end
G1 X97.10 Y93.50 E2842.6800 ; Infill line start
G1 X97.10 Y106.50 E2843.2000 ; Infill line end
G1 X97.50 Y93.50 E2843.7200 ; Infill line start
G1 X97.50 Y106.50 E2844.2400 ; Infill line end
G1 X97.90 Y93.50 E2844.7600 ; Infill line start
G1 X97.90 Y106.50 E2845.2800 ; Infill line end
G1 X98.30 Y93.50 E2845.8000 ; Infill line start
G1 X98.30 Y106.50 E2846.3200 ; Infill line end
G1 X98.70 Y93.50 E2846.8400 ; Infill line start
G1 X98.70 Y106.50 E2847.3600 ; Infill line end
G1 X99.10 Y93.50 E2847.8800 ; Infill line start
G1 X99.10 Y106.50 E2848.4000 ; Infill line end
G1 X99.50 Y93.50 E2848.9200 ; Infill line start
G1 X99.50 Y106.50 E2849.4400 ; Infill line end
G1 X99.90 Y93.50 E2849.9600 ; Infill line start
G1 X99.90 Y106.50 E2850.4800 ; Infill line end
G1 X100.30 Y93.50 E2851.0000 ; Infill line start
G1 X100.30 Y106.50 E2851.5200 ; Infill line end
G1 X100.70 Y93.50 E2852.0400 ; Infill line start
G1 X100.70 Y106.50 E2852.5600 ; Infill line end
G1 X101.10 Y93.50 E2853.0800 ; Infill line start
G1 X101.10 Y106.50 E2853.6000 ; Infill line end
G1 X101.50 Y93.50 E2854.1200 ; Infill line start
G1 X101.50 Y106.50 E2854.6400 ; Infill line end
G1 X101.90 Y93.50 E2855.1600 ; Infill line start
G1 X101.90 Y106.50 E2855.6800 ; Infill line end
G1 X102.30 Y93.50 E2856.2000 ; Infill line start
G1 X102.30 Y106.50 E2856.7200 ; Infill line end
G1 X102.70 Y93.50 E2857.2400 ; Infill line start
G1 X102.70 Y106.50 E2857.7600 ; Infill line end
G1 X103.10 Y93.50 E2858.2800 ; Infill line start
G1 X103.10 Y106.50 E2858.8000 ; Infill line end
G1 X103.50 Y93.50 E2859.3200 ; Infill line start
G1 X103.50 Y106.50 E2859.8400 ; Infill line end
G1 X103.90 Y93.50 E2860.3600 ; Infill line start
G1 X103.90 Y106.50 E2860.8800 ; Infill line end
G1 X104.30 Y93.50 E2861.4000 ; Infill line start
G1 X104.30 Y106.50 E2861.9200 ; Infill line end
G1 X104.70 Y93.50 E2862.4400 ; Infill line start
G1 X104.70 Y106.50 E2862.9600 ; Infill line end
G1 X105.10 Y93.50 E2863.4800 ; Infill line start
G1 X105.10 Y106.50 E2864.0000 ; Infill line end
G1 X105.50 Y93.50 E2864.5200 ; Infill line start
G1 X105.50 Y106.50 E2865.0400 ; Infill line end
G1 X105.90 Y93.50 E2865.5600 ; Infill line start
G1 X105.90 Y106.50 E2866.0800 ; Infill line end
; Layer 51
G1 Z12.00 F300 ; Move to layer height
G1 X93.57 Y93.57 F1500 ; Move to start of layer
G1 X106.43 Y93.57 E2866.5943 F1500 ; Draw square side
G1 X106.43 Y106.43 E2867.1086 F1500 ; Draw square side
G1 X93.57 Y106.43 E2867.6229 F1500 ; Draw square side
G1 X93.57 Y93.57 E2868.1371 F1500 ; Draw square side
G1 X93.57 Y93.57 E2868.6514 ; Infill line start
G1 X93.57 Y106.43 E2869.1657 ; Infill line end
G1 X93.97 Y93.57 E2869.6800 ; Infill line start
G1 X93.97 Y106.43 E2870.1943 ; Infill line end
G1 X94.37 Y93.57 E2870.7086 ; Infill line start
G1 X94.37 Y106.43 E2871.2229 ; Infill line end
G1 X94.77 Y93.57 E2871.7371 ; Infill line start
G1 X94.77 Y106.43 E2872.2514 ; Infill line end
G1 X95.17 Y93.57 E2872.7657 ; Infill line start
G1 X95.17 Y106.43 E2873.2800 ; Infill line end
G1 X95.57 Y93.57 E2873.7943 ; Infill line start
G1 X95.57 Y106.43 E2874.3086 ; Infill line end
G1 X95.97 Y93.57 E2874.8229 ; Infill line start
G1 X95.97 Y106.43 E2875.3371 ; Infill line end
G1 X96.37 Y93.57 E2875.8514 ; Infill line start
G1 X96.37 Y106.43 E2876.3657 ; Infill line end
G1 X96.77 Y93.57 E2876.8800 ; Infill line start
G1 X96.77 Y106.43 E2877.3943 ; Infill line end
G1 X97.17 Y93.57 E2877.9086 ; Infill line start
G1 X97.17 Y106.43 E2878.4229 ; Infill line end
G1 X97.57 Y93.57 E2878.9371 ; Infill line start
G1 X97.57 Y106.43 E2879.4514 ; Infill line end
G1 X97.97 Y93.57 E2879.9657 ; Infill line start
G1 X97.97 Y106.43 E2880.4800 ; Infill line end
G1 X98.37 Y93.57 E2880.9943 ; Infill line start
G1 X98.37 Y106.43 E2881.5086 ; Infill line end
G1 X98.77 Y93.57 E2882.0229 ; Infill line start
G1 X98.77 Y106.43 E2882.5371 ; Infill line end
G1 X99.17 Y93.57 E2883.0514 ; Infill line start
G1 X99.17 Y106.43 E2883.5657 ; Infill line end
G1 X99.57 Y93.57 E2884.0800 ; Infill line start
G1 X99.57 Y106.43 E2884.5943 ; Infill line end
G1 X99.97 Y93.57 E2885.1086 ; Infill line start
G1 X99.97 Y106.43 E2885.6229 ; Infill line end
G1 X100.37 Y93.57 E2886.1371 ; Infill line start
G1 X100.37 Y106.43 E2886.6514 ; Infill line end
G1 X100.77 Y93.57 E2887.1657 ; Infill line start
G1 X100.77 Y106.43 E2887.6800 ; Infill line end
G1 X101.17 Y93.57 E2888.1943 ; Infill line start
G1 X101.17 Y106.43 E2888.7086 ; Infill line end
G1 X101.57 Y93.57 E2889.2229 ; Infill line start
G1 X101.57 Y106.43 E2889.7371 ; Infill line end
G1 X101.97 Y93.57 E2890.2514 ; Infill line start
G1 X101.97 Y106.43 E2890.7657 ; Infill line end
G1 X102.37 Y93.57 E2891.2800 ; Infill line start
G1 X102.37 Y106.43 E2891.7943 ; Infill line end
G1 X102.77 Y93.57 E2892.3086 ; Infill line start
G1 X102.77 Y106.43 E2892.8229 ; Infill line end
G1 X103.17 Y93.57 E2893.3371 ; Infill line start
G1 X103.17 Y106.43 E2893.8514 ; Infill line end
G1 X103.57 Y93.57 E2894.3657 ; Infill line start
G1 X103.57 Y106.43 E2894.8800 ; Infill line end
G1 X103.97 Y93.57 E2895.3943 ; Infill line start
G1 X103.97 Y106.43 E2895.9086 ; Infill line end
G1 X104.37 Y93.57 E2896.4229 ; Infill line start
G1 X104.37 Y106.43 E2896.9371 ; Infill line end
G1 X104.77 Y93.57 E2897.4514 ; Infill line start
G1 X104.77 Y106.43 E2897.9657 ; Infill line end
G1 X105.17 Y93.57 E2898.4800 ; Infill line start
G1 X105.17 Y106.43 E2898.9943 ; Infill line end
G1 X105.57 Y93.57 E2899.5086 ; Infill line start
G1 X105.57 Y106.43 E2900.0229 ; Infill line end
G1 X105.97 Y93.57 E2900.5371 ; Infill line start
G1 X105.97 Y106.43 E2901.0514 ; Infill line end
; Layer 52
G1 Z12.20 F300 ; Move to layer height
G1 X93.64 Y93.64 F1500 ; Move to start of layer
G1 X106.36 Y93.64 E2901.5600 F1500 ; Draw square side
G1 X106.36 Y106.36 E2902.0686 F1500 ; Draw square side
G1 X93.64 Y106.36 E2902.5771 F1500 ; Draw square side
G1 X93.64 Y93.64 E2903.0857 F1500 ; Draw square side
G1 X93.64 Y93.64 E2903.5943 ; Infill line start
G1 X93.64 Y106.36 E2904.1029 ; Infill line end
G1 X94.04 Y93.64 E2904.6114 ; Infill line start
G1 X94.04 Y106.36 E2905.1200 ; Infill line end
G1 X94.44 Y93.64 E2905.6286 ; Infill line start
G1 X94.44 Y106.36 E2906.1371 ; Infill line end
G1 X94.84 Y93.64 E2906.6457 ; Infill line start
G1 X94.84 Y106.36 E2907.1543 ; Infill line end
G1 X95.24 Y93.64 E2907.6629 ; Infill line start
G1 X95.24 Y106.36 E2908.1714 ; Infill line end
G1 X95.64 Y93.64 E2908.6800 ; Infill line start
G1 X95.64 Y106.36 E2909.1886 ; Infill line end
G1 X96.04 Y93.64 E2909.6971 ; Infill line start
G1 X96.04 Y106.36 E2910.2057 ; Infill line end
G1 X96.44 Y93.64 E2910.7143 ; Infill line start
G1 X96.44 Y106.36 E2911.2229 ; Infill line end
G1 X96.84 Y93.64 E2911.7314 ; Infill line start
G1 X96.84 Y106.36 E2912.2400 ; Infill line end
G1 X97.24 Y93.64 E2912.7486 ; Infill line start
G1 X97.24 Y106.36 E2913.2571 ; Infill line end
G1 X97.64 Y93.64 E2913.7657 ; Infill line start
G1 X97.64 Y106.36 E2914.2743 ; Infill line end
G1 X98.04 Y93.64 E2914.7829 ; Infill line start
G1 X98.04 Y106.36 E2915.2914 ; Infill line end
G1 X98.44 Y93.64 E2915.8000 ; Infill line start
G1 X98.44 Y106.36 E2916.3086 ; Infill line end
G1 X98.84 Y93.64 E2916.8171 ; Infill line start
G1 X98.84 Y106.36 E2917.3257 ; Infill line end
G1 X99.24 Y93.64 E2917.8343 ; Infill line start
G1 X99.24 Y106.36 E2918.3429 ; Infill line end
G1 X99.64 Y93.64 E2918.8514 ; Infill line start
G1 X99.64 Y106.36 E2919.3600 ; Infill line end
G1 X100.04 Y93.64 E2919.8686 ; Infill line start
G1 X100.04 Y106.36 E2920.3771 ; Infill line end
G1 X100.44 Y93.64 E2920.8857 ; Infill line start
G1 X100.44 Y106.36 E2921.3943 ; Infill line end
G1 X100.84 Y93.64 E2921.9029 ; Infill line start
G1 X100.84 Y106.36 E2922.4114 ; Infill line end
G1 X101.24 Y93.64 E2922.9200 ; Infill line start
G1 X101.24 Y106.36 E2923.4286 ; Infill line end
G1 X101.64 Y93.64 E2923.9371 ; Infill line start
G1 X101.64 Y106.36 E2924.4457 ; Infill line end
G1 X102.04 Y93.64 E2924.9543 ; Infill line start
G1 X102.04 Y106.36 E2925.4629 ; Infill line end
G1 X102.44 Y93.64 E2925.9714 ; Infill line start
G1 X102.44 Y106.36 E2926.4800 ; Infill line end
G1 X102.84 Y93.64 E2926.9886 ; Infill line start
G1 X102.84 Y106.36 E2927.4971 ; Infill line end
G1 X103.24 Y93.64 E2928.0057 ; Infill line start
G1 X103.24 Y106.36 E2928.5143 ; Infill line end
G1 X103.64 Y93.64 E2929.0229 ; Infill line start
G1 X103.64 Y106.36 E2929.5314 ; Infill line end
G1 X104.04 Y93.64 E2930.0400 ; Infill line start
G1 X104.04 Y106.36 E2930.5486 ; Infill line end
G1 X104.44 Y93.64 E2931.0571 ; Infill line start
G1 X104.44 Y106.36 E2931.5657 ; Infill line end
G1 X104.84 Y93.64 E2932.0743 ; Infill line start
G1 X104.84 Y106.36 E2932.5829 ; Infill line end
G1 X105.24 Y93.64 E2933.0914 ; Infill line start
G1 X105.24 Y106.36 E2933.6000 ; Infill line end
G1 X105.64 Y93.64 E2934.1086 ; Infill line start
G1 X105.64 Y106.36 E2934.6171 ; Infill line end
; Layer 53
G1 Z12.40 F300 ; Move to layer height
G1 X93.71 Y93.71 F1500 ; Move to start of layer
G1 X106.29 Y93.71 E2935.1200 F1500 ; Draw square side
G1 X106.29 Y106.29 E2935.6229 F1500 ; Draw square side
G1 X93.71 Y106.29 E2936.1257 F1500 ; Draw square side
G1 X93.71 Y93.71 E2936.6286 F1500 ; Draw square side
G1 X93.71 Y93.71 E2937.1314 ; Infill line start
G1 X93.71 Y106.29 E2937.6343 ; Infill line end
G1 X94.11 Y93.71 E2938.1371 ; Infill line start
G1 X94.11 Y106.29 E2938.6400 ; Infill line end
G1 X94.51 Y93.71 E2939.1429 ; Infill line start
G1 X94.51 Y106.29 E2939.6457 ; Infill line end
G1 X94.91 Y93.71 E2940.1486 ; Infill line start
G1 X94.91 Y106.29 E2940.6514 ; Infill line end
G1 X95.31 Y93.71 E2941.1543 ; Infill line start
G1 X95.31 Y106.29 E2941.6571 ; Infill line end
G1 X95.71 Y93.71 E2942.1600 ; Infill line start
G1 X95.71 Y106.29 E2942.6629 ; Infill line end
G1 X96.11 Y93.71 E2943.1657 ; Infill line start
G1 X96.11 Y106.29 E2943.6686 ; Infill line end
G1 X96.51 Y93.71 E2944.1714 ; Infill line start
G1 X96.51 Y106.29 E2944.6743 ; Infill line end
G1 X96.91 Y93.71 E2945.1771 ; Infill line start
G1 X96.91 Y106.29 E2945.6800 ; Infill line end
G1 X97.31 Y93.71 E2946.1829 ; Infill line start
G1 X97.31 Y106.29 E2946.6857 ; Infill line end
G1 X97.71 Y93.71 E2947.1886 ; Infill line start
G1 X97.71 Y106.29 E2947.6914 ; Infill line end
G1 X98.11 Y93.71 E2948.1943 ; Infill line start
G1 X98.11 Y106.29 E2948.6971 ; Infill line end
G1 X98.51 Y93.71 E2949.2000 ; Infill line start
G1 X98.51 Y106.29 E2949.7029 ; Infill line end
G1 X98.91 Y93.71 E2950.2057 ; Infill line start
G1 X98.91 Y106.29 E2950.7086 ; Infill line end
G1 X99.31 Y93.71 E2951.2114 ; Infill line start
G1 X99.31 Y106.29 E2951.7143 ; Infill line end
G1 X99.71 Y93.71 E2952.2171 ; Infill line start
G1 X99.71 Y106.29 E2952.7200 ; Infill line end
G1 X100.11 Y93.71 E2953.2229 ; Infill line start
G1 X100.11 Y106.29 E2953.7257 ; Infill line end
G1 X100.51 Y93.71 E2954.2286 ; Infill line start
G1 X100.51 Y106.29 E2954.7314 ; Infill line end
G1 X100.91 Y93.71 E2955.2343 ; Infill line start
G1 X100.91 Y106.29 E2955.7371 ; Infill line end
G1 X101.31 Y93.71 E2956.2400 ; Infill line start
G1 X101.31 Y106.29 E2956.7429 ; Infill line end
G1 X101.71 Y93.71 E2957.2457 ; Infill line start
G1 X101.71 Y106.29 E2957.7486 ; Infill line end
G1 X102.11 Y93.71 E2958.2514 ; Infill line start
G1 X102.11 Y106.29 E2958.7543 ; Infill line end
G1 X102.51 Y93.71 E2959.2571 ; Infill line start
G1 X102.51 Y106.29 E2959.7600 ; Infill line end
G1 X102.91 Y93.71 E2960.2629 ; Infill line start
G1 X102.91 Y106.29 E2960.7657 ; Infill line end
G1 X103.31 Y93.71 E2961.2686 ; Infill line start
G1 X103.31 Y106.29 E2961.7714 ; Infill line end
G1 X103.71 Y93.71 E2962.2743 ; Infill line start
G1 X103.71 Y106.29 E2962.7771 ; Infill line end
G1 X104.11 Y93.71 E2963.2800 ; Infill line start
G1 X104.11 Y106.29 E2963.7829 ; Infill line end
G1 X104.51 Y93.71 E2964.2857 ; Infill line start
G1 X104.51 Y106.29 E2964.7886 ; Infill line end
G1 X104.91 Y93.71 E2965.2914 ; Infill line start
G1 X104.91 Y106.29 E2965.7943 ; Infill line end
G1 X105.31 Y93.71 E2966.2971 ; Infill line start
G1 X105.31 Y106.29 E2966.8000 ; Infill line end
G1 X105.71 Y93.71 E2967.3029 ; Infill line start
G1 X105.71 Y106.29 E2967.8057 ; Infill line end
; Layer 54
G1 Z12.60 F300 ; Move to layer height
G1 X93.79 Y93.79 F1500 ; Move to start of layer
G1 X106.21 Y93.79 E2968.3029 F1500 ; Draw square side
G1 X106.21 Y106.21 E2968.8000 F1500 ; Draw square side
G1 X93.79 Y106.21 E2969.2971 F1500 ; Draw square side
G1 X93.79 Y93.79 E2969.7943 F1500 ; Draw square side
G1 X93.79 Y93.79 E2970.2914 ; Infill line start
G1 X93.79 Y106.21 E2970.7886 ; Infill line end
G1 X94.19 Y93.79 E2971.2857 ; Infill line start
G1 X94.19 Y106.21 E2971.7829 ; Infill line end
G1 X94.59 Y93.79 E2972.2800 ; Infill line start
G1 X94.59 Y106.21 E2972.7771 ; Infill line end
G1 X94.99 Y93.79 E2973.2743 ; Infill line start
G1 X94.99 Y106.21 E2973.7714 ; Infill line end
G1 X95.39 Y93.79 E2974.2686 ; Infill line start
G1 X95.39 Y106.21 E2974.7657 ; Infill line end
G1 X95.79 Y93.79 E2975.2629 ; Infill line start
G1 X95.79 Y106.21 E2975.7600 ; Infill line end
G1 X96.19 Y93.79 E2976.2571 ; Infill line start
G1 X96.19 Y106.21 E2976.7543 ; Infill line end
G1 X96.59 Y93.79 E2977.2514 ; Infill line start
G1 X96.59 Y106.21 E2977.7486 ; Infill line end
G1 X96.99 Y93.79 E2978.2457 ; Infill line start
G1 X96.99 Y106.21 E2978.7429 ; Infill line end
G1 X97.39 Y93.79 E2979.2400 ; Infill line start
G1 X97.39 Y106.21 E2979.7371 ; Infill line end
G1 X97.79 Y93.79 E2980.2343 ; Infill line start
G1 X97.79 Y106.21 E2980.7314 ; Infill line end
G1 X98.19 Y93.79 E2981.2286 ; Infill line start
G1 X98.19 Y106.21 E2981.7257 ; Infill line end
G1 X98.59 Y93.79 E2982.2229 ; Infill line start
G1 X98.59 Y106.21 E2982.7200 ; Infill line end
G1 X98.99 Y93.79 E2983.2171 ; Infill line start
G1 X98.99 Y106.21 E2983.7143 ; Infill line end
G1 X99.39 Y93.79 E2984.2114 ; Infill line start
G1 X99.39 Y106.21 E2984.7086 ; Infill line end
G1 X99.79 Y93.79 E2985.2057 ; Infill line start
G1 X99.79 Y106.21 E2985.7029 ; Infill line end
G1 X100.19 Y93.79 E2986.2000 ; Infill line start
G1 X100.19 Y106.21 E2986.6971 ; Infill line end
G1 X100.59 Y93.79 E2987.1943 ; Infill line start
G1 X100.59 Y106.21 E2987.6914 ; Infill line end
G1 X100.99 Y93.79 E2988.1886 ; Infill line start
G1 X100.99 Y106.21 E2988.6857 ; Infill line end
G1 X101.39 Y93.79 E2989.1829 ; Infill line start
G1 X101.39 Y106.21 E2989.6800 ; Infill line end
G1 X101.79 Y93.79 E2990.1771 ; Infill line start
G1 X101.79 Y106.21 E2990.6743 ; Infill line end
G1 X102.19 Y93.79 E2991.1714 ; Infill line start
G1 X102.19 Y106.21 E2991.6686 ; Infill line end
G1 X102.59 Y93.79 E2992.1657 ; Infill line start
G1 X102.59 Y106.21 E2992.6629 ; Infill line end
G1 X102.99 Y93.79 E2993.1600 ; Infill line start
G1 X102.99 Y106.21 E2993.6571 ; Infill line end
G1 X103.39 Y93.79 E2994.1543 ; Infill line start
G1 X103.39 Y106.21 E2994.6514 ; Infill line end
G1 X103.79 Y93.79 E2995.1486 ; Infill line start
G1 X103.79 Y106.21 E2995.6457 ; Infill line end
G1 X104.19 Y93.79 E2996.1429 ; Infill line start
G1 X104.19 Y106.21 E2996.6400 ; Infill line end
G1 X104.59 Y93.79 E2997.1371 ; Infill line start
G1 X104.59 Y106.21 E2997.6343 ; Infill line end
G1 X104.99 Y93.79 E2998.1314 ; Infill line start
G1 X104.99 Y106.21 E2998.6286 ; Infill line end
G1 X105.39 Y93.79 E2999.1257 ; Infill line start
G1 X105.39 Y106.21 E2999.6229 ; Infill line end
G1 X105.79 Y93.79 E3000.1200 ; Infill line start
G1 X105.79 Y106.21 E3000.6171 ; Infill line end
; Layer 55
G1 Z12.80 F300 ; Move to layer height
G1 X93.86 Y93.86 F1500 ; Move to start of layer
G1 X106.14 Y93.86 E3001.1086 F1500 ; Draw square side
G1 X106.14 Y106.14 E3001.6000 F1500 ; Draw square side
G1 X93.86 Y106.14 E3002.0914 F1500 ; Draw square side
G1 X93.86 Y93.86 E3002.5829 F1500 ; Draw square side
G1 X93.86 Y93.86 E3003.0743 ; Infill line start
G1 X93.86 Y106.14 E3003.5657 ; Infill line end
G1 X94.26 Y93.86 E3004.0571 ; Infill line start
G1 X94.26 Y106.14 E3004.5486 ; Infill line end
G1 X94.66 Y93.86 E3005.0400 ; Infill line start
G1 X94.66 Y106.14 E3005.5314 ; Infill line end
G1 X95.06 Y93.86 E3006.0229 ; Infill line start
G1 X95.06 Y106.14 E3006.5143 ; Infill line end
G1 X95.46 Y93.86 E3007.0057 ; Infill line start
G1 X95.46 Y106.14 E3007.4971 ; Infill line end
G1 X95.86 Y93.86 E3007.9886 ; Infill line start
G1 X95.86 Y106.14 E3008.4800 ; Infill line end
G1 X96.26 Y93.86 E3008.9714 ; Infill line start
G1 X96.26 Y106.14 E3009.4629 ; Infill line end
G1 X96.66 Y93.86 E3009.9543 ; Infill line start
G1 X96.66 Y106.14 E3010.4457 ; Infill line end
G1 X97.06 Y93.86 E3010.9371 ; Infill line start
G1 X97.06 Y106.14 E3011.4286 ; Infill line end
G1 X97.46 Y93.86 E3011.9200 ; Infill line start
G1 X97.46 Y106.14 E3012.4114 ; Infill line end
G1 X97.86 Y93.86 E3012.9029 ; Infill line start
G1 X97.86 Y106.14 E3013.3943 ; Infill line end
G1 X98.26 Y93.86 E3013.8857 ; Infill line start
G1 X98.26 Y106.14 E3014.3771 ; Infill line end
G1 X98.66 Y93.86 E3014.8686 ; Infill line start
G1 X98.66 Y106.14 E3015.3600 ; Infill line end
G1 X99.06 Y93.86 E3015.8514 ; Infill line start
G1 X99.06 Y106.14 E3016.3429 ; Infill line end
G1 X99.46 Y93.86 E3016.8343 ; Infill line start
G1 X99.46 Y106.14 E3017.3257 ; Infill line end
G1 X99.86 Y93.86 E3017.8171 ; Infill line start
G1 X99.86 Y106.14 E3018.3086 ; Infill line end
G1 X100.26 Y93.86 E3018.8000 ; Infill line start
G1 X100.26 Y106.14 E3019.2914 ; Infill line end
G1 X100.66 Y93.86 E3019.7829 ; Infill line start
G1 X100.66 Y106.14 E3020.2743 ; Infill line end
G1 X101.06 Y93.86 E3020.7657 ; Infill line start
G1 X101.06 Y106.14 E3021.2571 ; Infill line end
G1 X101.46 Y93.86 E3021.7486 ; Infill line start
G1 X101.46 Y106.14 E3022.2400 ; Infill line end
G1 X101.86 Y93.86 E3022.7314 ; Infill line start
G1 X101.86 Y106.14 E3023.2229 ; Infill line end
G1 X102.26 Y93.86 E3023.7143 ; Infill line start
G1 X102.26 Y106.14 E3024.2057 ; Infill line end
G1 X102.66 Y93.86 E3024.6971 ; Infill line start
G1 X102.66 Y106.14 E3025.1886 ; Infill line end
G1 X103.06 Y93.86 E3025.6800 ; Infill line start
G1 X103.06 Y106.14 E3026.1714 ; Infill line end
G1 X103.46 Y93.86 E3026.6629 ; Infill line start
G1 X103.46 Y106.14 E3027.1543 ; Infill line end
G1 X103.86 Y93.86 E3027.6457 ; Infill line start
G1 X103.86 Y106.14 E3028.1371 ; Infill line end
G1 X104.26 Y93.86 E3028.6286 ; Infill line start
G1 X104.26 Y106.14 E3029.1200 ; Infill line end
G1 X104.66 Y93.86 E3029.6114 ; Infill line start
G1 X104.66 Y106.14 E3030.1029 ; Infill line end
G1 X105.06 Y93.86 E3030.5943 ; Infill line start
G1 X105.06 Y106.14 E3031.0857 ; Infill line end
G1 X105.46 Y93.86 E3031.5771 ; Infill line start
G1 X105.46 Y106.14 E3032.0686 ; Infill line end
; Layer 56
G1 Z13.00 F300 ; Move to layer height
G1 X93.93 Y93.93 F1500 ; Move to start of layer
G1 X106.07 Y93.93 E3032.5543 F1500 ; Draw square side
G1 X106.07 Y106.07 E3033.0400 F1500 ; Draw square side
G1 X93.93 Y106.07 E3033.5257 F1500 ; Draw square side
G1 X93.93 Y93.93 E3034.0114 F1500 ; Draw square side
G1 X93.93 Y93.93 E3034.4971 ; Infill line start
G1 X93.93 Y106.07 E3034.9829 ; Infill line end
G1 X94.33 Y93.93 E3035.4686 ; Infill line start
G1 X94.33 Y106.07 E3035.9543 ; Infill line end
G1 X94.73 Y93.93 E3036.4400 ; Infill line start
G1 X94.73 Y106.07 E3036.9257 ; Infill line end
G1 X95.13 Y93.93 E3037.4114 ; Infill line start
G1 X95.13 Y106.07 E3037.8971 ; Infill line end
G1 X95.53 Y93.93 E3038.3829 ; Infill line start
G1 X95.53 Y106.07 E3038.8686 ; Infill line end
G1 X95.93 Y93.93 E3039.3543 ; Infill line start
G1 X95.93 Y106.07 E3039.8400 ; Infill line end
G1 X96.33 Y93.93 E3040.3257 ; Infill line start
G1 X96.33 Y106.07 E3040.8114 ; Infill line end
G1 X96.73 Y93.93 E3041.2971 ; Infill line start
G1 X96.73 Y106.07 E3041.7829 ; Infill line end
G1 X97.13 Y93.93 E3042.2686 ; Infill line start
G1 X97.13 Y106.07 E3042.7543 ; Infill line end
G1 X97.53 Y93.93 E3043.2400 ; Infill line start
G1 X97.53 Y106.07 E3043.7257 ; Infill line end
G1 X97.93 Y93.93 E3044.2114 ; Infill line start
G1 X97.93 Y106.07 E3044.6971 ; Infill line end
G1 X98.33 Y93.93 E3045.1829 ; Infill line start
G1 X98.33 Y106.07 E3045.6686 ; Infill line end
G1 X98.73 Y93.93 E3046.1543 ; Infill line start
G1 X98.73 Y106.07 E3046.6400 ; Infill line end
G1 X99.13 Y93.93 E3047.1257 ; Infill line start
G1 X99.13 Y106.07 E3047.6114 ; Infill line end
G1 X99.53 Y93.93 E3048.0971 ; Infill line start
G1 X99.53 Y106.07 E3048.5829 ; Infill line end
G1 X99.93 Y93.93 E3049.0686 ; Infill line start
G1 X99.93 Y106.07 E3049.5543 ; Infill line end
G1 X100.33 Y93.93 E3050.0400 ; Infill line start
G1 X100.33 Y106.07 E3050.5257 ; Infill line end
G1 X100.73 Y93.93 E3051.0114 ; Infill line start
G1 X100.73 Y106.07 E3051.4971 ; Infill line end
G1 X101.13 Y93.93 E3051.9829 ; Infill line start
G1 X101.13 Y106.07 E3052.4686 ; Infill line end
G1 X101.53 Y93.93 E3052.9543 ; Infill line start
G1 X101.53 Y106.07 E3053.4400 ; Infill line end
G1 X101.93 Y93.93 E3053.9257 ; Infill line start
G1 X101.93 Y106.07 E3054.4114 ; Infill line end
G1 X102.33 Y93.93 E3054.8971 ; Infill line start
G1 X102.33 Y106.07 E3055.3829 ; Infill line end
G1 X102.73 Y93.93 E3055.8686 ; Infill line start
G1 X102.73 Y106.07 E3056.3543 ; Infill line end
G1 X103.13 Y93.93 E3056.8400 ; Infill line start
G1 X103.13 Y106.07 E3057.3257 ; Infill line end
G1 X103.53 Y93.93 E3057.8114 ; Infill line start
G1 X103.53 Y106.07 E3058.2971 ; Infill line end
G1 X103.93 Y93.93 E3058.7829 ; Infill line start
G1 X103.93 Y106.07 E3059.2686 ; Infill line end
G1 X104.33 Y93.93 E3059.7543 ; Infill line start
G1 X104.33 Y106.07 E3060.2400 ; Infill line end
G1 X104.73 Y93.93 E3060.7257 ; Infill line start
G1 X104.73 Y106.07 E3061.2114 ; Infill line end
G1 X105.13 Y93.93 E3061.6971 ; Infill line start
G1 X105.13 Y106.07 E3062.1829 ; Infill line end
G1 X105.53 Y93.93 E3062.6686 ; Infill line start
G1 X105.53 Y106.07 E3063.1543 ; Infill line end
; Layer 57
G1 Z13.20 F300 ; Move to layer height
G1 X94.00 Y94.00 F1500 ; Move to start of layer
G1 X106.00 Y94.00 E3063.6343 F1500 ; Draw square side
G1 X106.00 Y106.00 E3064.1143 F1500 ; Draw square side
G1 X94.00 Y106.00 E3064.5943 F1500 ; Draw square side
G1 X94.00 Y94.00 E3065.0743 F1500 ; Draw square side
G1 X94.00 Y94.00 E3065.5543 ; Infill line start
G1 X94.00 Y106.00 E3066.0343 ; Infill line end
G1 X94.40 Y94.00 E3066.5143 ; Infill line start
G1 X94.40 Y106.00 E3066.9943 ; Infill line end
G1 X94.80 Y94.00 E3067.4743 ; Infill line start
G1 X94.80 Y106.00 E3067.9543 ; Infill line end
G1 X95.20 Y94.00 E3068.4343 ; Infill line start
G1 X95.20 Y106.00 E3068.9143 ; Infill line end
G1 X95.60 Y94.00 E3069.3943 ; Infill line start
G1 X95.60 Y106.00 E3069.8743 ; Infill line end
G1 X96.00 Y94.00 E3070.3543 ; Infill line start
G1 X96.00 Y106.00 E3070.8343 ; Infill line end
G1 X96.40 Y94.00 E3071.3143 ; Infill line start
G1 X96.40 Y106.00 E3071.7943 ; Infill line end
G1 X96.80 Y94.00 E3072.2743 ; Infill line start
G1 X96.80 Y106.00 E3072.7543 ; Infill line end
G1 X97.20 Y94.00 E3073.2343 ; Infill line start
G1 X97.20 Y106.00 E3073.7143 ; Infill line end
G1 X97.60 Y94.00 E3074.1943 ; Infill line start
G1 X97.60 Y106.00 E3074.6743 ; Infill line end
G1 X98.00 Y94.00 E3075.1543 ; Infill line start
G1 X98.00 Y106.00 E3075.6343 ; Infill line end
G1 X98.40 Y94.00 E3076.1143 ; Infill line start
G1 X98.40 Y106.00 E3076.5943 ; Infill line end
G1 X98.80 Y94.00 E3077.0743 ; Infill line start
G1 X98.80 Y106.00 E3077.5543 ; Infill line end
G1 X99.20 Y94.00 E3078.0343 ; Infill line start
G1 X99.20 Y106.00 E3078.5143 ; Infill line end
G1 X99.60 Y94.00 E3078.9943 ; Infill line start
G1 X99.60 Y106.00 E3079.4743 ; Infill line end
G1 X100.00 Y94.00 E3079.9543 ; Infill line start
G1 X100.00 Y106.00 E3080.4343 ; Infill line end
G1 X100.40 Y94.00 E3080.9143 ; Infill line start
G1 X100.40 Y106.00 E3081.3943 ; Infill line end
G1 X100.80 Y94.00 E3081.8743 ; Infill line start
G1 X100.80 Y106.00 E3082.3543 ; Infill line end
G1 X101.20 Y94.00 E3082.8343 ; Infill line start
G1 X101.20 Y106.00 E3083.3143 ; Infill line end
G1 X101.60 Y94.00 E3083.7943 ; Infill line start
G1 X101.60 Y106.00 E3084.2743 ; Infill line end
G1 X102.00 Y94.00 E3084.7543 ; Infill line start
G1 X102.00 Y106.00 E3085.2343 ; Infill line end
G1 X102.40 Y94.00 E3085.7143 ; Infill line start
G1 X102.40 Y106.00 E3086.1943 ; Infill line end
G1 X102.80 Y94.00 E3086.6743 ; Infill line start
G1 X102.80 Y106.00 E3087.1543 ; Infill line end
G1 X103.20 Y94.00 E3087.6343 ; Infill line start
G1 X103.20 Y106.00 E3088.1143 ; Infill line end
G1 X103.60 Y94.00 E3088.5943 ; Infill line start
G1 X103.60 Y106.00 E3089.0743 ; Infill line end
G1 X104.00 Y94.00 E3089.5543 ; Infill line start
G1 X104.00 Y106.00 E3090.0343 ; Infill line end
G1 X104.40 Y94.00 E3090.5143 ; Infill line start
G1 X104.40 Y106.00 E3090.9943 ; Infill line end
G1 X104.80 Y94.00 E3091.4743 ; Infill line start
G1 X104.80 Y106.00 E3091.9543 ; Infill line end
G1 X105.20 Y94.00 E3092.4343 ; Infill line start
G1 X105.20 Y106.00 E3092.9143 ; Infill line end
G1 X105.60 Y94.00 E3093.3943 ; Infill line start
G1 X105.60 Y106.00 E3093.8743 ; Infill line end
; Layer 58
G1 Z13.40 F300 ; Move to layer height
G1 X94.07 Y94.07 F1500 ; Move to start of layer
G1 X105.93 Y94.07 E3094.3486 F1500 ; Draw square side
G1 X105.93 Y105.93 E3094.8229 F1500 ; Draw square side
G1 X94.07 Y105.93 E3095.2971 F1500 ; Draw square side
G1 X94.07 Y94.07 E3095.7714 F1500 ; Draw square side
G1 X94.07 Y94.07 E3096.2457 ; Infill line start
G1 X94.07 Y105.93 E3096.7200 ; Infill line end
G1 X94.47 Y94.07 E3097.1943 ; Infill line start
G1 X94.47 Y105.93 E3097.6686 ; Infill line end
G1 X94.87 Y94.07 E3098.1429 ; Infill line start
G1 X94.87 Y105.93 E3098.6171 ; Infill line end
G1 X95.27 Y94.07 E3099.0914 ; Infill line start
G1 X95.27 Y105.93 E3099.5657 ; Infill line end
G1 X95.67 Y94.07 E3100.0400 ; Infill line start
G1 X95.67 Y105.93 E3100.5143 ; Infill line end
G1 X96.07 Y94.07 E3100.9886 ; Infill line start
G1 X96.07 Y105.93 E3101.4629 ; Infill line end
G1 X96.47 Y94.07 E3101.9371 ; Infill line start
G1 X96.47 Y105.93 E3102.4114 ; Infill line end
G1 X96.87 Y94.07 E3102.8857 ; Infill line start
G1 X96.87 Y105.93 E3103.3600 ; Infill line end
G1 X97.27 Y94.07 E3103.8343 ; Infill line start
G1 X97.27 Y105.93 E3104.3086 ; Infill line end
G1 X97.67 Y94.07 E3104.7829 ; Infill line start
G1 X97.67 Y105.93 E3105.2571 ; Infill line end
G1 X98.07 Y94.07 E3105.7314 ; Infill line start
G1 X98.07 Y105.93 E3106.2057 ; Infill line end
G1 X98.47 Y94.07 E3106.6800 ; Infill line start
G1 X98.47 Y105.93 E3107.1543 ; Infill line end
G1 X98.87 Y94.07 E3107.6286 ; Infill line start
G1 X98.87 Y105.93 E3108.1029 ; Infill line end
G1 X99.27 Y94.07 E3108.5771 ; Infill line start
G1 X99.27 Y105.93 E3109.0514 ; Infill line end
G1 X99.67 Y94.07 E3109.5257 ; Infill line start
G1 X99.67 Y105.93 E3110.0000 ; Infill line end
G1 X100.07 Y94.07 E3110.4743 ; Infill line start
G1 X100.07 Y105.93 E3110.9486 ; Infill line end
G1 X100.47 Y94.07 E3111.4229 ; Infill line start
G1 X100.47 Y105.93 E3111.8971 ; Infill line end
G1 X100.87 Y94.07 E3112.3714 ; Infill line start
G1 X100.87 Y105.93 E3112.8457 ; Infill line end
G1 X101.27 Y94.07 E3113.3200 ; Infill line start
G1 X101.27 Y105.93 E3113.7943 ; Infill line end
G1 X101.67 Y94.07 E3114.2686 ; Infill line start
G1 X101.67 Y105.93 E3114.7429 ; Infill line end
G1 X102.07 Y94.07 E3115.2171 ; Infill line start
G1 X102.07 Y105.93 E3115.6914 ; Infill line end
G1 X102.47 Y94.07 E3116.1657 ; Infill line start
G1 X102.47 Y105.93 E3116.6400 ; Infill line end
G1 X102.87 Y94.07 E3117.1143 ; Infill line start
G1 X102.87 Y105.93 E3117.5886 ; Infill line end
G1 X103.27 Y94.07 E3118.0629 ; Infill line start
G1 X103.27 Y105.93 E3118.5371 ; Infill line end
G1 X103.67 Y94.07 E3119.0114 ; Infill line start
G1 X103.67 Y105.93 E3119.4857 ; Infill line end
G1 X104.07 Y94.07 E3119.9600 ; Infill line start
G1 X104.07 Y105.93 E3120.4343 ; Infill line end
G1 X104.47 Y94.07 E3120.9086 ; Infill line start
G1 X104.47 Y105.93 E3121.3829 ; Infill line end
G1 X104.87 Y94.07 E3121.8571 ; Infill line start
G1 X104.87 Y105.93 E3122.3314 ; Infill line end
G1 X105.27 Y94.07 E3122.8057 ; Infill line start
G1 X105.27 Y105.93 E3123.2800 ; Infill line end
; Layer 59
G1 Z13.60 F300 ; Move to layer height
G1 X94.14 Y94.14 F1500 ; Move to start of layer
G1 X105.86 Y94.14 E3123.7486 F1500 ; Draw square side
G1 X105.86 Y105.86 E3124.2171 F1500 ; Draw square side
G1 X94.14 Y105.86 E3124.6857 F1500 ; Draw square side
G1 X94.14 Y94.14 E3125.1543 F1500 ; Draw square side
G1 X94.14 Y94.14 E3125.6229 ; Infill line start
G1 X94.14 Y105.86 E3126.0914 ; Infill line end
G1 X94.54 Y94.14 E3126.5600 ; Infill line start
G1 X94.54 Y105.86 E3127.0286 ; Infill line end
G1 X94.94 Y94.14 E3127.4971 ; Infill line start
G1 X94.94 Y105.86 E3127.9657 ; Infill line end
G1 X95.34 Y94.14 E3128.4343 ; Infill line start
G1 X95.34 Y105.86 E3128.9029 ; Infill line end
G1 X95.74 Y94.14 E3129.3714 ; Infill line start
G1 X95.74 Y105.86 E3129.8400 ; Infill line end
G1 X96.14 Y94.14 E3130.3086 ; Infill line start
G1 X96.14 Y105.86 E3130.7771 ; Infill line end
G1 X96.54 Y94.14 E3131.2457 ; Infill line start
G1 X96.54 Y105.86 E3131.7143 ; Infill line end
G1 X96.94 Y94.14 E3132.1829 ; Infill line start
G1 X96.94 Y105.86 E3132.6514 ; Infill line end
G1 X97.34 Y94.14 E3133.1200 ; Infill line start
G1 X97.34 Y105.86 E3133.5886 ; Infill line end
G1 X97.74 Y94.14 E3134.0571 ; Infill line start
G1 X97.74 Y105.86 E3134.5257 ; Infill line end
G1 X98.14 Y94.14 E3134.9943 ; Infill line start
G1 X98.14 Y105.86 E3135.4629 ; Infill line end
G1 X98.54 Y94.14 E3135.9314 ; Infill line start
G1 X98.54 Y105.86 E3136.4000 ; Infill line end
G1 X98.94 Y94.14 E3136.8686 ; Infill line start
G1 X98.94 Y105.86 E3137.3371 ; Infill line end
G1 X99.34 Y94.14 E3137.8057 ; Infill line start
G1 X99.34 Y105.86 E3138.2743 ; Infill line end
G1 X99.74 Y94.14 E3138.7429 ; Infill line start
G1 X99.74 Y105.86 E3139.2114 ; Infill line end
G1 X100.14 Y94.14 E3139.6800 ; Infill line start
G1 X100.14 Y105.86 E3140.1486 ; Infill line end
G1 X100.54 Y94.14 E3140.6171 ; Infill line start
G1 X100.54 Y105.86 E3141.0857 ; Infill line end
G1 X100.94 Y94.14 E3141.5543 ; Infill line start
G1 X100.94 Y105.86 E3142.0229 ; Infill line end
G1 X101.34 Y94.14 E3142.4914 ; Infill line start
G1 X101.34 Y105.86 E3142.9600 ; Infill line end
G1 X101.74 Y94.14 E3143.4286 ; Infill line start
G1 X101.74 Y105.86 E3143.8971 ; Infill line end
G1 X102.14 Y94.14 E3144.3657 ; Infill line start
G1 X102.14 Y105.86 E3144.8343 ; Infill line end
G1 X102.54 Y94.14 E3145.3029 ; Infill line start
G1 X102.54 Y105.86 E3145.7714 ; Infill line end
G1 X102.94 Y94.14 E3146.2400 ; Infill line start
G1 X102.94 Y105.86 E3146.7086 ; Infill line end
G1 X103.34 Y94.14 E3147.1771 ; Infill line start
G1 X103.34 Y105.86 E3147.6457 ; Infill line end
G1 X103.74 Y94.14 E3148.1143 ; Infill line start
G1 X103.74 Y105.86 E3148.5829 ; Infill line end
G1 X104.14 Y94.14 E3149.0514 ; Infill line start
G1 X104.14 Y105.86 E3149.5200 ; Infill line end
G1 X104.54 Y94.14 E3149.9886 ; Infill line start
G1 X104.54 Y105.86 E3150.4571 ; Infill line end
G1 X104.94 Y94.14 E3150.9257 ; Infill line start
G1 X104.94 Y105.86 E3151.3943 ; Infill line end
G1 X105.34 Y94.14 E3151.8629 ; Infill line start
G1 X105.34 Y105.86 E3152.3314 ; Infill line end
; Layer 60
G1 Z13.80 F300 ; Move to layer height
G1 X94.21 Y94.21 F1500 ; Move to start of layer
G1 X105.79 Y94.21 E3152.7943 F1500 ; Draw square side
G1 X105.79 Y105.79 E3153.2571 F1500 ; Draw square side
G1 X94.21 Y105.79 E3153.7200 F1500 ; Draw square side
G1 X94.21 Y94.21 E3154.1829 F1500 ; Draw square side
G1 X94.21 Y94.21 E3154.6457 ; Infill line start
G1 X94.21 Y105.79 E3155.1086 ; Infill line end
G1 X94.61 Y94.21 E3155.5714 ; Infill line start
G1 X94.61 Y105.79 E3156.0343 ; Infill line end
G1 X95.01 Y94.21 E3156.4971 ; Infill line start
G1 X95.01 Y105.79 E3156.9600 ; Infill line end
G1 X95.41 Y94.21 E3157.4229 ; Infill line start
G1 X95.41 Y105.79 E3157.8857 ; Infill line end
G1 X95.81 Y94.21 E3158.3486 ; Infill line start
G1 X95.81 Y105.79 E3158.8114 ; Infill line end
G1 X96.21 Y94.21 E3159.2743 ; Infill line start
G1 X96.21 Y105.79 E3159.7371 ; Infill line end
G1 X96.61 Y94.21 E3160.2000 ; Infill line start
G1 X96.61 Y105.79 E3160.6629 ; Infill line end
G1 X97.01 Y94.21 E3161.1257 ; Infill line start
G1 X97.01 Y105.79 E3161.5886 ; Infill line end
G1 X97.41 Y94.21 E3162.0514 ; Infill line start
G1 X97.41 Y105.79 E3162.5143 ; Infill line end
G1 X97.81 Y94.21 E3162.9771 ; Infill line start
G1 X97.81 Y105.79 E3163.4400 ; Infill line end
G1 X98.21 Y94.21 E3163.9029 ; Infill line start
G1 X98.21 Y105.79 E3164.3657 ; Infill line end
G1 X98.61 Y94.21 E3164.8286 ; Infill line start
G1 X98.61 Y105.79 E3165.2914 ; Infill line end
G1 X99.01 Y94.21 E3165.7543 ; Infill line start
G1 X99.01 Y105.79 E3166.2171 ; Infill line end
G1 X99.41 Y94.21 E3166.6800 ; Infill line start
G1 X99.41 Y105.79 E3167.1429 ; Infill line end
G1 X99.81 Y94.21 E3167.6057 ; Infill line start
G1 X99.81 Y105.79 E3168.0686 ; Infill line end
G1 X100.21 Y94.21 E3168.5314 ; Infill line start
G1 X100.21 Y105.79 E3168.9943 ; Infill line end
G1 X100.61 Y94.21 E3169.4571 ; Infill line start
G1 X100.61 Y105.79 E3169.9200 ; Infill line end
G1 X101.01 Y94.21 E3170.3829 ; Infill line start
G1 X101.01 Y105.79 E3170.8457 ; Infill line end
G1 X101.41 Y94.21 E3171.3086 ; Infill line start
G1 X101.41 Y105.79 E3171.7714 ; Infill line end
G1 X101.81 Y94.21 E3172.2343 ; Infill line start
G1 X101.81 Y105.79 E3172.6971 ; Infill line end
G1 X102.21 Y94.21 E3173.1600 ; Infill line start
G1 X102.21 Y105.79 E3173.6229 ; Infill line end
G1 X102.61 Y94.21 E3174.0857 ; Infill line start
G1 X102.61 Y105.79 E3174.5486 ; Infill line end
G1 X103.01 Y94.21 E3175.0114 ; Infill line start
G1 X103.01 Y105.79 E3175.4743 ; Infill line end
G1 X103.41 Y94.21 E3175.9371 ; Infill line start
G1 X103.41 Y105.79 E3176.4000 ; Infill line end
G1 X103.81 Y94.21 E3176.8629 ; Infill line start
G1 X103.81 Y105.79 E3177.3257 ; Infill line end
G1 X104.21 Y94.21 E3177.7886 ; Infill line start
G1 X104.21 Y105.79 E3178.2514 ; Infill line end
G1 X104.61 Y94.21 E3178.7143 ; Infill line start
G1 X104.61 Y105.79 E3179.1771 ; Infill line end
G1 X105.01 Y94.21 E3179.6400 ; Infill line start
G1 X105.01 Y105.79 E3180.1029 ; Infill line end
; Layer 61
G1 Z14.00 F300 ; Move to layer height
G1 X94.29 Y94.29 F1500 ; Move to start of layer
G1 X105.71 Y94.29 E3180.5600 F1500 ; Draw square side
G1 X105.71 Y105.71 E3181.0171 F1500 ; Draw square side
G1 X94.29 Y105.71 E3181.4743 F1500 ; Draw square side
G1 X94.29 Y94.29 E3181.9314 F1500 ; Draw square side
G1 X94.29 Y94.29 E3182.3886 ; Infill line start
G1 X94.29 Y105.71 E3182.8457 ; Infill line end
G1 X94.69 Y94.29 E3183.3029 ; Infill line start
G1 X94.69 Y105.71 E3183.7600 ; Infill line end
G1 X95.09 Y94.29 E3184.2171 ; Infill line start
G1 X95.09 Y105.71 E3184.6743 ; Infill line end
G1 X95.49 Y94.29 E3185.1314 ; Infill line start
G1 X95.49 Y105.71 E3185.5886 ; Infill line end
G1 X95.89 Y94.29 E3186.0457 ; Infill line start
G1 X95.89 Y105.71 E3186.5029 ; Infill line end
G1 X96.29 Y94.29 E3186.9600 ; Infill line start
G1 X96.29 Y105.71 E3187.4171 ; Infill line end
G1 X96.69 Y94.29 E3187.8743 ; Infill line start
G1 X96.69 Y105.71 E3188.3314 ; Infill line end
G1 X97.09 Y94.29 E3188.7886 ; Infill line start
G1 X97.09 Y105.71 E3189.2457 ; Infill line end
G1 X97.49 Y94.29 E3189.7029 ; Infill line start
G1 X97.49 Y105.71 E3190.1600 ; Infill line end
G1 X97.89 Y94.29 E3190.6171 ; Infill line start
G1 X97.89 Y105.71 E3191.0743 ; Infill line end
G1 X98.29 Y94.29 E3191.5314 ; Infill line start
G1 X98.29 Y105.71 E3191.9886 ; Infill line end
G1 X98.69 Y94.29 E3192.4457 ; Infill line start
G1 X98.69 Y105.71 E3192.9029 ; Infill line end
G1 X99.09 Y94.29 E3193.3600 ; Infill line start
G1 X99.09 Y105.71 E3193.8171 ; Infill line end
G1 X99.49 Y94.29 E3194.2743 ; Infill line start
G1 X99.49 Y105.71 E3194.7314 ; Infill line end
G1 X99.89 Y94.29 E3195.1886 ; Infill line start
G1 X99.89 Y105.71 E3195.6457 ; Infill line end
G1 X100.29 Y94.29 E3196.1029 ; Infill line start
G1 X100.29 Y105.71 E3196.5600 ; Infill line end
G1 X100.69 Y94.29 E3197.0171 ; Infill line start
G1 X100.69 Y105.71 E3197.4743 ; Infill line end
G1 X101.09 Y94.29 E3197.9314 ; Infill line start
G1 X101.09 Y105.71 E3198.3886 ; Infill line end
G1 X101.49 Y94.29 E3198.8457 ; Infill line start
G1 X101.49 Y105.71 E3199.3029 ; Infill line end
G1 X101.89 Y94.29 E3199.7600 ; Infill line start
G1 X101.89 Y105.71 E3200.2171 ; Infill line end
G1 X102.29 Y94.29 E3200.6743 ; Infill line start
G1 X102.29 Y105.71 E3201.1314 ; Infill line end
G1 X102.69 Y94.29 E3201.5886 ; Infill line start
G1 X102.69 Y105.71 E3202.0457 ; Infill line end
G1 X103.09 Y94.29 E3202.5029 ; Infill line start
G1 X103.09 Y105.71 E3202.9600 ; Infill line end
G1 X103.49 Y94.29 E3203.4171 ; Infill line start
G1 X103.49 Y105.71 E3203.8743 ; Infill line end
G1 X103.89 Y94.29 E3204.3314 ; Infill line start
G1 X103.89 Y105.71 E3204.7886 ; Infill line end
G1 X104.29 Y94.29 E3205.2457 ; Infill line start
G1 X104.29 Y105.71 E3205.7029 ; Infill line end
G1 X104.69 Y94.29 E3206.1600 ; Infill line start
G1 X104.69 Y105.71 E3206.6171 ; Infill line end
G1 X105.09 Y94.29 E3207.0743 ; Infill line start
G1 X105.09 Y105.71 E3207.5314 ; Infill line end
; Layer 62
G1 Z14.20 F300 ; Move to layer height
G1 X94.36 Y94.36 F1500 ; Move to start of layer
G1 X105.64 Y94.36 E3207.9829 F1500 ; Draw square side
G1 X105.64 Y105.64 E3208.4343 F1500 ; Draw square side
G1 X94.36 Y105.64 E3208.8857 F1500 ; Draw square side
G1 X94.36 Y94.36 E3209.3371 F1500 ; Draw square side
G1 X94.36 Y94.36 E3209.7886 ; Infill line start
G1 X94.36 Y105.64 E3210.2400 ; Infill line end
G1 X94.76 Y94.36 E3210.6914 ; Infill line start
G1 X94.76 Y105.64 E3211.1429 ; Infill line end
G1 X95.16 Y94.36 E3211.5943 ; Infill line start
G1 X95.16 Y105.64 E3212.0457 ; Infill line end
G1 X95.56 Y94.36 E3212.4971 ; Infill line start
G1 X95.56 Y105.64 E3212.9486 ; Infill line end
G1 X95.96 Y94.36 E3213.4000 ; Infill line start
G1 X95.96 Y105.64 E3213.8514 ; Infill line end
G1 X96.36 Y94.36 E3214.3029 ; Infill line start
G1 X96.36 Y105.64 E3214.7543 ; Infill line end
G1 X96.76 Y94.36 E3215.2057 ; Infill line start
G1 X96.76 Y105.64 E3215.6571 ; Infill line end
G1 X97.16 Y94.36 E3216.1086 ; Infill line start
G1 X97.16 Y105.64 E3216.5600 ; Infill line end
G1 X97.56 Y94.36 E3217.0114 ; Infill line start
G1 X97.56 Y105.64 E3217.4629 ; Infill line end
G1 X97.96 Y94.36 E3217.9143 ; Infill line start
G1 X97.96 Y105.64 E3218.3657 ; Infill line end
G1 X98.36 Y94.36 E3218.8171 ; Infill line start
G1 X98.36 Y105.64 E3219.2686 ; Infill line end
G1 X98.76 Y94.36 E3219.7200 ; Infill line start
G1 X98.76 Y105.64 E3220.1714 ; Infill line end
G1 X99.16 Y94.36 E3220.6229 ; Infill line start
G1 X99.16 Y105.64 E3221.0743 ; Infill line end
G1 X99.56 Y94.36 E3221.5257 ; Infill line start
G1 X99.56 Y105.64 E3221.9771 ; Infill line end
G1 X99.96 Y94.36 E3222.4286 ; Infill line start
G1 X99.96 Y105.64 E3222.8800 ; Infill line end
G1 X100.36 Y94.36 E3223.3314 ; Infill line start
G1 X100.36 Y105.64 E3223.7829 ; Infill line end
G1 X100.76 Y94.36 E3224.2343 ; Infill line start
G1 X100.76 Y105.64 E3224.6857 ; Infill line end
G1 X101.16 Y94.36 E3225.1371 ; Infill line start
G1 X101.16 Y105.64 E3225.5886 ; Infill line end
G1 X101.56 Y94.36 E3226.0400 ; Infill line start
G1 X101.56 Y105.64 E3226.4914 ; Infill line end
G1 X101.96 Y94.36 E3226.9429 ; Infill line start
G1 X101.96 Y105.64 E3227.3943 ; Infill line end
G1 X102.36 Y94.36 E3227.8457 ; Infill line start
G1 X102.36 Y105.64 E3228.2971 ; Infill line end
G1 X102.76 Y94.36 E3228.7486 ; Infill line start
G1 X102.76 Y105.64 E3229.2000 ; Infill line end
G1 X103.16 Y94.36 E3229.6514 ; Infill line start
G1 X103.16 Y105.64 E3230.1029 ; Infill line end
G1 X103.56 Y94.36 E3230.5543 ; Infill line start
G1 X103.56 Y105.64 E3231.0057 ; Infill line end
G1 X103.96 Y94.36 E3231.4571 ; Infill line start
G1 X103.96 Y105.64 E3231.9086 ; Infill line end
G1 X104.36 Y94.36 E3232.3600 ; Infill line start
G1 X104.36 Y105.64 E3232.8114 ; Infill line end
G1 X104.76 Y94.36 E3233.2629 ; Infill line start
G1 X104.76 Y105.64 E3233.7143 ; Infill line end
G1 X105.16 Y94.36 E3234.1657 ; Infill line start
G1 X105.16 Y105.64 E3234.6171 ; Infill line end
; Layer 63
G1 Z14.40 F300 ; Move to layer height
G1 X94.43 Y94.43 F1500 ; Move to start of layer
G1 X105.57 Y94.43 E3235.0629 F1500 ; Draw square side
G1 X105.57 Y105.57 E3235.5086 F1500 ; Draw square side
G1 X94.43 Y105.57 E3235.9543 F1500 ; Draw square side
G1 X94.43 Y94.43 E3236.4000 F1500 ; Draw square side
G1 X94.43 Y94.43 E3236.8457 ; Infill line start
G1 X94.43 Y105.57 E3237.2914 ; Infill line end
G1 X94.83 Y94.43 E3237.7371 ; Infill line start
G1 X94.83 Y105.57 E3238.1829 ; Infill line end
G1 X95.23 Y94.43 E3238.6286 ; Infill line start
G1 X95.23 Y105.57 E3239.0743 ; Infill line end
G1 X95.63 Y94.43 E3239.5200 ; Infill line start
G1 X95.63 Y105.57 E3239.9657 ; Infill line end
G1 X96.03 Y94.43 E3240.4114 ; Infill line start
G1 X96.03 Y105.57 E3240.8571 ; Infill line end
G1 X96.43 Y94.43 E3241.3029 ; Infill line start
G1 X96.43 Y105.57 E3241.7486 ; Infill line end
G1 X96.83 Y94.43 E3242.1943 ; Infill line start
G1 X96.83 Y105.57 E3242.6400 ; Infill line end
G1 X97.23 Y94.43 E3243.0857 ; Infill line start
G1 X97.23 Y105.57 E3243.5314 ; Infill line end
G1 X97.63 Y94.43 E3243.9771 ; Infill line start
G1 X97.63 Y105.57 E3244.4229 ; Infill line end
G1 X98.03 Y94.43 E3244.8686 ; Infill line start
G1 X98.03 Y105.57 E3245.3143 ; Infill line end
G1 X98.43 Y94.43 E3245.7600 ; Infill line start
G1 X98.43 Y105.57 E3246.2057 ; Infill line end
G1 X98.83 Y94.43 E3246.6514 ; Infill line start
G1 X98.83 Y105.57 E3247.0971 ; Infill line end
G1 X99.23 Y94.43 E3247.5429 ; Infill line start
G1 X99.23 Y105.57 E3247.9886 ; Infill line end
G1 X99.63 Y94.43 E3248.4343 ; Infill line start
G1 X99.63 Y105.57 E3248.8800 ; Infill line end
G1 X100.03 Y94.43 E3249.3257 ; Infill line start
G1 X100.03 Y105.57 E3249.7714 ; Infill line end
G1 X100.43 Y94.43 E3250.2171 ; Infill line start
G1 X100.43 Y105.57 E3250.6629 ; Infill line end
G1 X100.83 Y94.43 E3251.1086 ; Infill line start
G1 X100.83 Y105.57 E3251.5543 ; Infill line end
G1 X101.23 Y94.43 E3252.0000 ; Infill line start
G1 X101.23 Y105.57 E3252.4457 ; Infill line end
G1 X101.63 Y94.43 E3252.8914 ; Infill line start
G1 X101.63 Y105.57 E3253.3371 ; Infill line end
G1 X102.03 Y94.43 E3253.7829 ; Infill line start
G1 X102.03 Y105.57 E3254.2286 ; Infill line end
G1 X102.43 Y94.43 E3254.6743 ; Infill line start
G1 X102.43 Y105.57 E3255.1200 ; Infill line end
G1 X102.83 Y94.43 E3255.5657 ; Infill line start
G1 X102.83 Y105.57 E3256.0114 ; Infill line end
G1 X103.23 Y94.43 E3256.4571 ; Infill line start
G1 X103.23 Y105.57 E3256.9029 ; Infill line end
G1 X103.63 Y94.43 E3257.3486 ; Infill line start
G1 X103.63 Y105.57 E3257.7943 ; Infill line end
G1 X104.03 Y94.43 E3258.2400 ; Infill line start
G1 X104.03 Y105.57 E3258.6857 ; Infill line end
G1 X104.43 Y94.43 E3259.1314 ; Infill line start
G1 X104.43 Y105.57 E3259.5771 ; Infill line end
G1 X104.83 Y94.43 E3260.0229 ; Infill line start
G1 X104.83 Y105.57 E3260.4686 ; Infill line end
; Layer 64
G1 Z14.60 F300 ; Move to layer height
G1 X94.50 Y94.50 F1500 ; Move to start of layer
G1 X105.50 Y94.50 E3260.9086 F1500 ; Draw square side
G1 X105.50 Y105.50 E3261.3486 F1500 ; Draw square side
G1 X94.50 Y105.50 E3261.7886 F1500 ; Draw square side
G1 X94.50 Y94.50 E3262.2286 F1500 ; Draw square side
G1 X94.50 Y94.50 E3262.6686 ; Infill line start
G1 X94.50 Y105.50 E3263.1086 ; Infill line end
G1 X94.90 Y94.50 E3263.5486 ; Infill line start
G1 X94.90 Y105.50 E3263.9886 ; Infill line end
G1 X95.30 Y94.50 E3264.4286 ; Infill line start
G1 X95.30 Y105.50 E3264.8686 ; Infill line end
G1 X95.70 Y94.50 E3265.3086 ; Infill line start
G1 X95.70 Y105.50 E3265.7486 ; Infill line end
G1 X96.10 Y94.50 E3266.1886 ; Infill line start
G1 X96.10 Y105.50 E3266.6286 ; Infill line end
G1 X96.50 Y94.50 E3267.0686 ; Infill line start
G1 X96.50 Y105.50 E3267.5086 ; Infill line end
G1 X96.90 Y94.50 E3267.9486 ; Infill line start
G1 X96.90 Y105.50 E3268.3886 ; Infill line end
G1 X97.30 Y94.50 E3268.8286 ; Infill line start
G1 X97.30 Y105.50 E3269.2686 ; Infill line end
G1 X97.70 Y94.50 E3269.7086 ; Infill line start
G1 X97.70 Y105.50 E3270.1486 ; Infill line end
G1 X98.10 Y94.50 E3270.5886 ; Infill line start
G1 X98.10 Y105.50 E3271.0286 ; Infill line end
G1 X98.50 Y94.50 E3271.4686 ; Infill line start
G1 X98.50 Y105.50 E3271.9086 ; Infill line end
G1 X98.90 Y94.50 E3272.3486 ; Infill line start
G1 X98.90 Y105.50 E3272.7886 ; Infill line end
G1 X99.30 Y94.50 E3273.2286 ; Infill line start
G1 X99.30 Y105.50 E3273.6686 ; Infill line end
G1 X99.70 Y94.50 E3274.1086 ; Infill line start
G1 X99.70 Y105.50 E3274.5486 ; Infill line end
G1 X100.10 Y94.50 E3274.9886 ; Infill line start
G1 X100.10 Y105.50 E3275.4286 ; Infill line end
G1 X100.50 Y94.50 E3275.8686 ; Infill line start
G1 X100.50 Y105.50 E3276.3086 ; Infill line end
G1 X100.90 Y94.50 E3276.7486 ; Infill line start
G1 X100.90 Y105.50 E3277.1886 ; Infill line end
G1 X101.30 Y94.50 E3277.6286 ; Infill line start
G1 X101.30 Y105.50 E3278.0686 ; Infill line end
G1 X101.70 Y94.50 E3278.5086 ; Infill line start
G1 X101.70 Y105.50 E3278.9486 ; Infill line end
G1 X102.10 Y94.50 E3279.3886 ; Infill line start
G1 X102.10 Y105.50 E3279.8286 ; Infill line end
G1 X102.50 Y94.50 E3280.2686 ; Infill line start
G1 X102.50 Y105.50 E3280.7086 ; Infill line end
G1 X102.90 Y94.50 E3281.1486 ; Infill line start
G1 X102.90 Y105.50 E3281.5886 ; Infill line end
G1 X103.30 Y94.50 E3282.0286 ; Infill line start
G1 X103.30 Y105.50 E3282.4686 ; Infill line end
G1 X103.70 Y94.50 E3282.9086 ; Infill line start
G1 X103.70 Y105.50 E3283.3486 ; Infill line end
G1 X104.10 Y94.50 E3283.7886 ; Infill line start
G1 X104.10 Y105.50 E3284.2286 ; Infill line end
G1 X104.50 Y94.50 E3284.6686 ; Infill line start
G1 X104.50 Y105.50 E3285.1086 ; Infill line end
G1 X104.90 Y94.50 E3285.5486 ; Infill line start
G1 X104.90 Y105.50 E3285.9886 ; Infill line end
; Layer 65
G1 Z14.80 F300 ; Move to layer height
G1 X94.57 Y94.57 F1500 ; Move to start of layer
G1 X105.43 Y94.57 E3286.4229 F1500 ; Draw square side
G1 X105.43 Y105.43 E3286.8571 F1500 ; Draw square side
G1 X94.57 Y105.43 E3287.2914 F1500 ; Draw square side
G1 X94.57 Y94.57 E3287.7257 F1500 ; Draw square side
G1 X94.57 Y94.57 E3288.1600 ; Infill line start
G1 X94.57 Y105.43 E3288.5943 ; Infill line end
G1 X94.97 Y94.57 E3289.0286 ; Infill line start
G1 X94.97 Y105.43 E3289.4629 ; Infill line end
G1 X95.37 Y94.57 E3289.8971 ; Infill line start
G1 X95.37 Y105.43 E3290.3314 ; Infill line end
G1 X95.77 Y94.57 E3290.7657 ; Infill line start
G1 X95.77 Y105.43 E3291.2000 ; Infill line end
G1 X96.17 Y94.57 E3291.6343 ; Infill line start
G1 X96.17 Y105.43 E3292.0686 ; Infill line end
G1 X96.57 Y94.57 E3292.5029 ; Infill line start
G1 X96.57 Y105.43 E3292.9371 ; Infill line end
G1 X96.97 Y94.57 E3293.3714 ; Infill line start
G1 X96.97 Y105.43 E3293.8057 ; Infill line end
G1 X97.37 Y94.57 E3294.2400 ; Infill line start
G1 X97.37 Y105.43 E3294.6743 ; Infill line end
G1 X97.77 Y94.57 E3295.1086 ; Infill line start
G1 X97.77 Y105.43 E3295.5429 ; Infill line end
G1 X98.17 Y94.57 E3295.9771 ; Infill line start
G1 X98.17 Y105.43 E3296.4114 ; Infill line end
G1 X98.57 Y94.57 E3296.8457 ; Infill line start
G1 X98.57 Y105.43 E3297.2800 ; Infill line end
G1 X98.97 Y94.57 E3297.7143 ; Infill line start
G1 X98.97 Y105.43 E3298.1486 ; Infill line end
G1 X99.37 Y94.57 E3298.5829 ; Infill line start
G1 X99.37 Y105.43 E3299.0171 ; Infill line end
G1 X99.77 Y94.57 E3299.4514 ; Infill line start
G1 X99.77 Y105.43 E3299.8857 ; Infill line end
G1 X100.17 Y94.57 E3300.3200 ; Infill line start
G1 X100.17 Y105.43 E3300.7543 ; Infill line end
G1 X100.57 Y94.57 E3301.1886 ; Infill line start
G1 X100.57 Y105.43 E3301.6229 ; Infill line end
G1 X100.97 Y94.57 E3302.0571 ; Infill line start
G1 X100.97 Y105.43 E3302.4914 ; Infill line end
G1 X101.37 Y94.57 E3302.9257 ; Infill line start
G1 X101.37 Y105.43 E3303.3600 ; Infill line end
G1 X101.77 Y94.57 E3303.7943 ; Infill line start
G1 X101.77 Y105.43 E3304.2286 ; Infill line end
G1 X102.17 Y94.57 E3304.6629 ; Infill line start
G1 X102.17 Y105.43 E3305.0971 ; Infill line end
G1 X102.57 Y94.57 E3305.5314 ; Infill line start
G1 X102.57 Y105.43 E3305.9657 ; Infill line end
G1 X102.97 Y94.57 E3306.4000 ; Infill line start
G1 X102.97 Y105.43 E3306.8343 ; Infill line end
G1 X103.37 Y94.57 E3307.2686 ; Infill line start
G1 X103.37 Y105.43 E3307.7029 ; Infill line end
G1 X103.77 Y94.57 E3308.1371 ; Infill line start
G1 X103.77 Y105.43 E3308.5714 ; Infill line end
G1 X104.17 Y94.57 E3309.0057 ; Infill line start
G1 X104.17 Y105.43 E3309.4400 ; Infill line end
G1 X104.57 Y94.57 E3309.8743 ; Infill line start
G1 X104.57 Y105.43 E3310.3086 ; Infill line end
G1 X104.97 Y94.57 E3310.7429 ; Infill line start
G1 X104.97 Y105.43 E3311.1771 ; Infill line end
; Layer 66
G1 Z15.00 F300 ; Move to layer height
G1 X94.64 Y94.64 F1500 ; Move to start of layer
G1 X105.36 Y94.64 E3311.6057 F1500 ; Draw square side
G1 X105.36 Y105.36 E3312.0343 F1500 ; Draw square side
G1 X94.64 Y105.36 E3312.4629 F1500 ; Draw square side
G1 X94.64 Y94.64 E3312.8914 F1500 ; Draw square side
G1 X94.64 Y94.64 E3313.3200 ; Infill line start
G1 X94.64 Y105.36 E3313.7486 ; Infill line end
G1 X95.04 Y94.64 E3314.1771 ; Infill line start
G1 X95.04 Y105.36 E3314.6057 ; Infill line end
G1 X95.44 Y94.64 E3315.0343 ; Infill line start
G1 X95.44 Y105.36 E3315.4629 ; Infill line end
G1 X95.84 Y94.64 E3315.8914 ; Infill line start
G1 X95.84 Y105.36 E3316.3200 ; Infill line end
G1 X96.24 Y94.64 E3316.7486 ; Infill line start
G1 X96.24 Y105.36 E3317.1771 ; Infill line end
G1 X96.64 Y94.64 E3317.6057 ; Infill line start
G1 X96.64 Y105.36 E3318.0343 ; Infill line end
G1 X97.04 Y94.64 E3318.4629 ; Infill line start
G1 X97.04 Y105.36 E3318.8914 ; Infill line end
G1 X97.44 Y94.64 E3319.3200 ; Infill line start
G1 X97.44 Y105.36 E3319.7486 ; Infill line end
G1 X97.84 Y94.64 E3320.1771 ; Infill line start
G1 X97.84 Y105.36 E3320.6057 ; Infill line end
G1 X98.24 Y94.64 E3321.0343 ; Infill line start
G1 X98.24 Y105.36 E3321.4629 ; Infill line end
G1 X98.64 Y94.64 E3321.8914 ; Infill line start
G1 X98.64 Y105.36 E3322.3200 ; Infill line end
G1 X99.04 Y94.64 E3322.7486 ; Infill line start
G1 X99.04 Y105.36 E3323.1771 ; Infill line end
G1 X99.44 Y94.64 E3323.6057 ; Infill line start
G1 X99.44 Y105.36 E3324.0343 ; Infill line end
G1 X99.84 Y94.64 E3324.4629 ; Infill line start
G1 X99.84 Y105.36 E3324.8914 ; Infill line end
G1 X100.24 Y94.64 E3325.3200 ; Infill line start
G1 X100.24 Y105.36 E3325.7486 ; Infill line end
G1 X100.64 Y94.64 E3326.1771 ; Infill line start
G1 X100.64 Y105.36 E3326.6057 ; Infill line end
G1 X101.04 Y94.64 E3327.0343 ; Infill line start
G1 X101.04 Y105.36 E3327.4629 ; Infill line end
G1 X101.44 Y94.64 E3327.8914 ; Infill line start
G1 X101.44 Y105.36 E3328.3200 ; Infill line end
G1 X101.84 Y94.64 E3328.7486 ; Infill line start
G1 X101.84 Y105.36 E3329.1771 ; Infill line end
G1 X102.24 Y94.64 E3329.6057 ; Infill line start
G1 X102.24 Y105.36 E3330.0343 ; Infill line end
G1 X102.64 Y94.64 E3330.4629 ; Infill line start
G1 X102.64 Y105.36 E3330.8914 ; Infill line end
G1 X103.04 Y94.64 E3331.3200 ; Infill line start
G1 X103.04 Y105.36 E3331.7486 ; Infill line end
G1 X103.44 Y94.64 E3332.1771 ; Infill line start
G1 X103.44 Y105.36 E3332.6057 ; Infill line end
G1 X103.84 Y94.64 E3333.0343 ; Infill line start
G1 X103.84 Y105.36 E3333.4629 ; Infill line end
G1 X104.24 Y94.64 E3333.8914 ; Infill line start
G1 X104.24 Y105.36 E3334.3200 ; Infill line end
G1 X104.64 Y94.64 E3334.7486 ; Infill line start
G1 X104.64 Y105.36 E3335.1771 ; Infill line end
; Layer 67
G1 Z15.20 F300 ; Move to layer height
G1 X94.71 Y94.71 F1500 ; Move to start of layer
G1 X105.29 Y94.71 E3335.6000 F1500 ; Draw square side
G1 X105.29 Y105.29 E3336.0229 F1500 ; Draw square side
G1 X94.71 Y105.29 E3336.4457 F1500 ; Draw square side
G1 X94.71 Y94.71 E3336.8686 F1500 ; Draw square side
G1 X94.71 Y94.71 E3337.2914 ; Infill line start
G1 X94.71 Y105.29 E3337.7143 ; Infill line end
G1 X95.11 Y94.71 E3338.1371 ; Infill line start
G1 X95.11 Y105.29 E3338.5600 ; Infill line end
G1 X95.51 Y94.71 E3338.9829 ; Infill line start
G1 X95.51 Y105.29 E3339.4057 ; Infill line end
G1 X95.91 Y94.71 E3339.8286 ; Infill line start
G1 X95.91 Y105.29 E3340.2514 ; Infill line end
G1 X96.31 Y94.71 E3340.6743 ; Infill line start
G1 X96.31 Y105.29 E3341.0971 ; Infill line end
G1 X96.71 Y94.71 E3341.5200 ; Infill line start
G1 X96.71 Y105.29 E3341.9429 ; Infill line end
G1 X97.11 Y94.71 E3342.3657 ; Infill line start
G1 X97.11 Y105.29 E3342.7886 ; Infill line end
G1 X97.51 Y94.71 E3343.2114 ; Infill line start
G1 X97.51 Y105.29 E3343.6343 ; Infill line end
G1 X97.91 Y94.71 E3344.0571 ; Infill line start
G1 X97.91 Y105.29 E3344.4800 ; Infill line end
G1 X98.31 Y94.71 E3344.9029 ; Infill line start
G1 X98.31 Y105.29 E3345.3257 ; Infill line end
G1 X98.71 Y94.71 E3345.7486 ; Infill line start
G1 X98.71 Y105.29 E3346.1714 ; Infill line end
G1 X99.11 Y94.71 E3346.5943 ; Infill line start
G1 X99.11 Y105.29 E3347.0171 ; Infill line end
G1 X99.51 Y94.71 E3347.4400 ; Infill line start
G1 X99.51 Y105.29 E3347.8629 ; Infill line end
G1 X99.91 Y94.71 E3348.2857 ; Infill line start
G1 X99.91 Y105.29 E3348.7086 ; Infill line end
G1 X100.31 Y94.71 E3349.1314 ; Infill line start
G1 X100.31 Y105.29 E3349.5543 ; Infill line end
G1 X100.71 Y94.71 E3349.9771 ; Infill line start
G1 X100.71 Y105.29 E3350.4000 ; Infill line end
G1 X101.11 Y94.71 E3350.8229 ; Infill line start
G1 X101.11 Y105.29 E3351.2457 ; Infill line end
G1 X101.51 Y94.71 E3351.6686 ; Infill line start
G1 X101.51 Y105.29 E3352.0914 ; Infill line end
G1 X101.91 Y94.71 E3352.5143 ; Infill line start
G1 X101.91 Y105.29 E3352.9371 ; Infill line end
G1 X102.31 Y94.71 E3353.3600 ; Infill line start
G1 X102.31 Y105.29 E3353.7829 ; Infill line end
G1 X102.71 Y94.71 E3354.2057 ; Infill line start
G1 X102.71 Y105.29 E3354.6286 ; Infill line end
G1 X103.11 Y94.71 E3355.0514 ; Infill line start
G1 X103.11 Y105.29 E3355.4743 ; Infill line end
G1 X103.51 Y94.71 E3355.8971 ; Infill line start
G1 X103.51 Y105.29 E3356.3200 ; Infill line end
G1 X103.91 Y94.71 E3356.7429 ; Infill line start
G1 X103.91 Y105.29 E3357.1657 ; Infill line end
G1 X104.31 Y94.71 E3357.5886 ; Infill line start
G1 X104.31 Y105.29 E3358.0114 ; Infill line end
G1 X104.71 Y94.71 E3358.4343 ; Infill line start
G1 X104.71 Y105.29 E3358.8571 ; Infill line end
; Layer 68
G1 Z15.40 F300 ; Move to layer height
G1 X94.79 Y94.79 F1500 ; Move to start of layer
G1 X105.21 Y94.79 E3359.2743 F1500 ; Draw square side
G1 X105.21 Y105.21 E3359.6914 F1500 ; Draw square side
G1 X94.79 Y105.21 E3360.1086 F1500 ; Draw square side
G1 X94.79 Y94.79 E3360.5257 F1500 ; Draw square side
G1 X94.79 Y94.79 E3360.9429 ; Infill line start
G1 X94.79 Y105.21 E3361.3600 ; Infill line end
G1 X95.19 Y94.79 E3361.7771 ; Infill line start
G1 X95.19 Y105.21 E3362.1943 ; Infill line end
G1 X95.59 Y94.79 E3362.6114 ; Infill line start
G1 X95.59 Y105.21 E3363.0286 ; Infill line end
G1 X95.99 Y94.79 E3363.4457 ; Infill line start
G1 X95.99 Y105.21 E3363.8629 ; Infill line end
G1 X96.39 Y94.79 E3364.2800 ; Infill line start
G1 X96.39 Y105.21 E3364.6971 ; Infill line end
G1 X96.79 Y94.79 E3365.1143 ; Infill line start
G1 X96.79 Y105.21 E3365.5314 ; Infill line end
G1 X97.19 Y94.79 E3365.9486 ; Infill line start
G1 X97.19 Y105.21 E3366.3657 ; Infill line end
G1 X97.59 Y94.79 E3366.7829 ; Infill line start
G1 X97.59 Y105.21 E3367.2000 ; Infill line end
G1 X97.99 Y94.79 E3367.6171 ; Infill line start
G1 X97.99 Y105.21 E3368.0343 ; Infill line end
G1 X98.39 Y94.79 E3368.4514 ; Infill line start
G1 X98.39 Y105.21 E3368.8686 ; Infill line end
G1 X98.79 Y94.79 E3369.2857 ; Infill line start
G1 X98.79 Y105.21 E3369.7029 ; Infill line end
G1 X99.19 Y94.79 E3370.1200 ; Infill line start
G1 X99.19 Y105.21 E3370.5371 ; Infill line end
G1 X99.59 Y94.79 E3370.9543 ; Infill line start
G1 X99.59 Y105.21 E3371.3714 ; Infill line end
G1 X99.99 Y94.79 E3371.7886 ; Infill line start
G1 X99.99 Y105.21 E3372.2057 ; Infill line end
G1 X100.39 Y94.79 E3372.6229 ; Infill line start
G1 X100.39 Y105.21 E3373.0400 ; Infill line end
G1 X100.79 Y94.79 E3373.4571 ; Infill line start
G1 X100.79 Y105.21 E3373.8743 ; Infill line end
G1 X101.19 Y94.79 E3374.2914 ; Infill line start
G1 X101.19 Y105.21 E3374.7086 ; Infill line end
G1 X101.59 Y94.79 E3375.1257 ; Infill line start
G1 X101.59 Y105.21 E3375.5429 ; Infill line end
G1 X101.99 Y94.79 E3375.9600 ; Infill line start
G1 X101.99 Y105.21 E3376.3771 ; Infill line end
G1 X102.39 Y94.79 E3376.7943 ; Infill line start
G1 X102.39 Y105.21 E3377.2114 ; Infill line end
G1 X102.79 Y94.79 E3377.6286 ; Infill line start
G1 X102.79 Y105.21 E3378.0457 ; Infill line end
G1 X103.19 Y94.79 E3378.4629 ; Infill line start
G1 X103.19 Y105.21 E3378.8800 ; Infill line end
G1 X103.59 Y94.79 E3379.2971 ; Infill line start
G1 X103.59 Y105.21 E3379.7143 ; Infill line end
G1 X103.99 Y94.79 E3380.1314 ; Infill line start
G1 X103.99 Y105.21 E3380.5486 ; Infill line end
G1 X104.39 Y94.79 E3380.9657 ; Infill line start
G1 X104.39 Y105.21 E3381.3829 ; Infill line end
G1 X104.79 Y94.79 E3381.8000 ; Infill line start
G1 X104.79 Y105.21 E3382.2171 ; Infill line end
; Layer 69
G1 Z15.60 F300 ; Move to layer height
G1 X94.86 Y94.86 F1500 ; Move to start of layer
G1 X105.14 Y94.86 E3382.6286 F1500 ; Draw square side
G1 X105.14 Y105.14 E3383.0400 F1500 ; Draw square side
G1 X94.86 Y105.14 E3383.4514 F1500 ; Draw square side
G1 X94.86 Y94.86 E3383.8629 F1500 ; Draw square side
G1 X94.86 Y94.86 E3384.2743 ; Infill line start
G1 X94.86 Y105.14 E3384.6857 ; Infill line end
G1 X95.26 Y94.86 E3385.0971 ; Infill line start
G1 X95.26 Y105.14 E3385.5086 ; Infill line end
G1 X95.66 Y94.86 E3385.9200 ; Infill line start
G1 X95.66 Y105.14 E3386.3314 ; Infill line end
G1 X96.06 Y94.86 E3386.7429 ; Infill line start
G1 X96.06 Y105.14 E3387.1543 ; Infill line end
G1 X96.46 Y94.86 E3387.5657 ; Infill line start
G1 X96.46 Y105.14 E3387.9771 ; Infill line end
G1 X96.86 Y94.86 E3388.3886 ; Infill line start
G1 X96.86 Y105.14 E3388.8000 ; Infill line end
G1 X97.26 Y94.86 E3389.2114 ; Infill line start
G1 X97.26 Y105.14 E3389.6229 ; Infill line end
G1 X97.66 Y94.86 E3390.0343 ; Infill line start
G1 X97.66 Y105.14 E3390.4457 ; Infill line end
G1 X98.06 Y94.86 E3390.8571 ; Infill line start
G1 X98.06 Y105.14 E3391.2686 ; Infill line end
G1 X98.46 Y94.86 E3391.6800 ; Infill line start
G1 X98.46 Y105.14 E3392.0914 ; Infill line end
G1 X98.86 Y94.86 E3392.5029 ; Infill line start
G1 X98.86 Y105.14 E3392.9143 ; Infill line end
G1 X99.26 Y94.86 E3393.3257 ; Infill line start
G1 X99.26 Y105.14 E3393.7371 ; Infill line end
G1 X99.66 Y94.86 E3394.1486 ; Infill line start
G1 X99.66 Y105.14 E3394.5600 ; Infill line end
G1 X100.06 Y94.86 E3394.9714 ; Infill line start
G1 X100.06 Y105.14 E3395.3829 ; Infill line end
G1 X100.46 Y94.86 E3395.7943 ; Infill line start
G1 X100.46 Y105.14 E3396.2057 ; Infill line end
G1 X100.86 Y94.86 E3396.6171 ; Infill line start
G1 X100.86 Y105.14 E3397.0286 ; Infill line end
G1 X101.26 Y94.86 E3397.4400 ; Infill line start
G1 X101.26 Y105.14 E3397.8514 ; Infill line end
G1 X101.66 Y94.86 E3398.2629 ; Infill line start
G1 X101.66 Y105.14 E3398.6743 ; Infill line end
G1 X102.06 Y94.86 E3399.0857 ; Infill line start
G1 X102.06 Y105.14 E3399.4971 ; Infill line end
G1 X102.46 Y94.86 E3399.9086 ; Infill line start
G1 X102.46 Y105.14 E3400.3200 ; Infill line end
G1 X102.86 Y94.86 E3400.7314 ; Infill line start
G1 X102.86 Y105.14 E3401.1429 ; Infill line end
G1 X103.26 Y94.86 E3401.5543 ; Infill line start
G1 X103.26 Y105.14 E3401.9657 ; Infill line end
G1 X103.66 Y94.86 E3402.3771 ; Infill line start
G1 X103.66 Y105.14 E3402.7886 ; Infill line end
G1 X104.06 Y94.86 E3403.2000 ; Infill line start
G1 X104.06 Y105.14 E3403.6114 ; Infill line end
G1 X104.46 Y94.86 E3404.0229 ; Infill line start
G1 X104.46 Y105.14 E3404.4343 ; Infill line end
; Layer 70
G1 Z15.80 F300 ; Move to layer height
G1 X94.93 Y94.93 F1500 ; Move to start of layer
G1 X105.07 Y94.93 E3404.8400 F1500 ; Draw square side
G1 X105.07 Y105.07 E3405.2457 F1500 ; Draw square side
G1 X94.93 Y105.07 E3405.6514 F1500 ; Draw square side
G1 X94.93 Y94.93 E3406.0571 F1500 ; Draw square side
G1 X94.93 Y94.93 E3406.4629 ; Infill line start
G1 X94.93 Y105.07 E3406.8686 ; Infill line end
G1 X95.33 Y94.93 E3407.2743 ; Infill line start
G1 X95.33 Y105.07 E3407.6800 ; Infill line end
G1 X95.73 Y94.93 E3408.0857 ; Infill line start
G1 X95.73 Y105.07 E3408.4914 ; Infill line end
G1 X96.13 Y94.93 E3408.8971 ; Infill line start
G1 X96.13 Y105.07 E3409.3029 ; Infill line end
G1 X96.53 Y94.93 E3409.7086 ; Infill line start
G1 X96.53 Y105.07 E3410.1143 ; Infill line end
G1 X96.93 Y94.93 E3410.5200 ; Infill line start
G1 X96.93 Y105.07 E3410.9257 ; Infill line end
G1 X97.33 Y94.93 E3411.3314 ; Infill line start
G1 X97.33 Y105.07 E3411.7371 ; Infill line end
G1 X97.73 Y94.93 E3412.1429 ; Infill line start
G1 X97.73 Y105.07 E3412.5486 ; Infill line end
G1 X98.13 Y94.93 E3412.9543 ; Infill line start
G1 X98.13 Y105.07 E3413.3600 ; Infill line end
G1 X98.53 Y94.93 E3413.7657 ; Infill line start
G1 X98.53 Y105.07 E3414.1714 ; Infill line end
G1 X98.93 Y94.93 E3414.5771 ; Infill line start
G1 X98.93 Y105.07 E3414.9829 ; Infill line end
G1 X99.33 Y94.93 E3415.3886 ; Infill line start
G1 X99.33 Y105.07 E3415.7943 ; Infill line end
G1 X99.73 Y94.93 E3416.2000 ; Infill line start
G1 X99.73 Y105.07 E3416.6057 ; Infill line end
G1 X100.13 Y94.93 E3417.0114 ; Infill line start
G1 X100.13 Y105.07 E3417.4171 ; Infill line end
G1 X100.53 Y94.93 E3417.8229 ; Infill line start
G1 X100.53 Y105.07 E3418.2286 ; Infill line end
G1 X100.93 Y94.93 E3418.6343 ; Infill line start
G1 X100.93 Y105.07 E3419.0400 ; Infill line end
G1 X101.33 Y94.93 E3419.4457 ; Infill line start
G1 X101.33 Y105.07 E3419.8514 ; Infill line end
G1 X101.73 Y94.93 E3420.2571 ; Infill line start
G1 X101.73 Y105.07 E3420.6629 ; Infill line end
G1 X102.13 Y94.93 E3421.0686 ; Infill line start
G1 X102.13 Y105.07 E3421.4743 ; Infill line end
G1 X102.53 Y94.93 E3421.8800 ; Infill line start
G1 X102.53 Y105.07 E3422.2857 ; Infill line end
G1 X102.93 Y94.93 E3422.6914 ; Infill line start
G1 X102.93 Y105.07 E3423.0971 ; Infill line end
G1 X103.33 Y94.93 E3423.5029 ; Infill line start
G1 X103.33 Y105.07 E3423.9086 ; Infill line end
G1 X103.73 Y94.93 E3424.3143 ; Infill line start
G1 X103.73 Y105.07 E3424.7200 ; Infill line end
G1 X104.13 Y94.93 E3425.1257 ; Infill line start
G1 X104.13 Y105.07 E3425.5314 ; Infill line end
G1 X104.53 Y94.93 E3425.9371 ; Infill line start
G1 X104.53 Y105.07 E3426.3429 ; Infill line end
; Layer 71
G1 Z16.00 F300 ; Move to layer height
G1 X95.00 Y95.00 F1500 ; Move to start of layer
G1 X105.00 Y95.00 E3426.7429 F1500 ; Draw square side
G1 X105.00 Y105.00 E3427.1429 F1500 ; Draw square side
G1 X95.00 Y105.00 E3427.5429 F1500 ; Draw square side
G1 X95.00 Y95.00 E3427.9429 F1500 ; Draw square side
G1 X95.00 Y95.00 E3428.3429 ; Infill line start
G1 X95.00 Y105.00 E3428.7429 ; Infill line end
G1 X95.40 Y95.00 E3429.1429 ; Infill line start
G1 X95.40 Y105.00 E3429.5429 ; Infill line end
G1 X95.80 Y95.00 E3429.9429 ; Infill line start
G1 X95.80 Y105.00 E3430.3429 ; Infill line end
G1 X96.20 Y95.00 E3430.7429 ; Infill line start
G1 X96.20 Y105.00 E3431.1429 ; Infill line end
G1 X96.60 Y95.00 E3431.5429 ; Infill line start
G1 X96.60 Y105.00 E3431.9429 ; Infill line end
G1 X97.00 Y95.00 E3432.3429 ; Infill line start
G1 X97.00 Y105.00 E3432.7429 ; Infill line end
G1 X97.40 Y95.00 E3433.1429 ; Infill line start
G1 X97.40 Y105.00 E3433.5429 ; Infill line end
G1 X97.80 Y95.00 E3433.9429 ; Infill line start
G1 X97.80 Y105.00 E3434.3429 ; Infill line end
G1 X98.20 Y95.00 E3434.7429 ; Infill line start
G1 X98.20 Y105.00 E3435.1429 ; Infill line end
G1 X98.60 Y95.00 E3435.5429 ; Infill line start
G1 X98.60 Y105.00 E3435.9429 ; Infill line end
G1 X99.00 Y95.00 E3436.3429 ; Infill line start
G1 X99.00 Y105.00 E3436.7429 ; Infill line end
G1 X99.40 Y95.00 E3437.1429 ; Infill line start
G1 X99.40 Y105.00 E3437.5429 ; Infill line end
G1 X99.80 Y95.00 E3437.9429 ; Infill line start
G1 X99.80 Y105.00 E3438.3429 ; Infill line end
G1 X100.20 Y95.00 E3438.7429 ; Infill line start
G1 X100.20 Y105.00 E3439.1429 ; Infill line end
G1 X100.60 Y95.00 E3439.5429 ; Infill line start
G1 X100.60 Y105.00 E3439.9429 ; Infill line end
G1 X101.00 Y95.00 E3440.3429 ; Infill line start
G1 X101.00 Y105.00 E3440.7429 ; Infill line end
G1 X101.40 Y95.00 E3441.1429 ; Infill line start
G1 X101.40 Y105.00 E3441.5429 ; Infill line end
G1 X101.80 Y95.00 E3441.9429 ; Infill line start
G1 X101.80 Y105.00 E3442.3429 ; Infill line end
G1 X102.20 Y95.00 E3442.7429 ; Infill line start
G1 X102.20 Y105.00 E3443.1429 ; Infill line end
G1 X102.60 Y95.00 E3443.5429 ; Infill line start
G1 X102.60 Y105.00 E3443.9429 ; Infill line end
G1 X103.00 Y95.00 E3444.3429 ; Infill line start
G1 X103.00 Y105.00 E3444.7429 ; Infill line end
G1 X103.40 Y95.00 E3445.1429 ; Infill line start
G1 X103.40 Y105.00 E3445.5429 ; Infill line end
G1 X103.80 Y95.00 E3445.9429 ; Infill line start
G1 X103.80 Y105.00 E3446.3429 ; Infill line end
G1 X104.20 Y95.00 E3446.7429 ; Infill line start
G1 X104.20 Y105.00 E3447.1429 ; Infill line end
G1 X104.60 Y95.00 E3447.5429 ; Infill line start
G1 X104.60 Y105.00 E3447.9429 ; Infill line end
; Layer 72
G1 Z16.20 F300 ; Move to layer height
G1 X95.07 Y95.07 F1500 ; Move to start of layer
G1 X104.93 Y95.07 E3448.3371 F1500 ; Draw square side
G1 X104.93 Y104.93 E3448.7314 F1500 ; Draw square side
G1 X95.07 Y104.93 E3449.1257 F1500 ; Draw square side
G1 X95.07 Y95.07 E3449.5200 F1500 ; Draw square side
G1 X95.07 Y95.07 E3449.9143 ; Infill line start
G1 X95.07 Y104.93 E3450.3086 ; Infill line end
G1 X95.47 Y95.07 E3450.7029 ; Infill line start
G1 X95.47 Y104.93 E3451.0971 ; Infill line end
G1 X95.87 Y95.07 E3451.4914 ; Infill line start
G1 X95.87 Y104.93 E3451.8857 ; Infill line end
G1 X96.27 Y95.07 E3452.2800 ; Infill line start
G1 X96.27 Y104.93 E3452.6743 ; Infill line end
G1 X96.67 Y95.07 E3453.0686 ; Infill line start
G1 X96.67 Y104.93 E3453.4629 ; Infill line end
G1 X97.07 Y95.07 E3453.8571 ; Infill line start
G1 X97.07 Y104.93 E3454.2514 ; Infill line end
G1 X97.47 Y95.07 E3454.6457 ; Infill line start
G1 X97.47 Y104.93 E3455.0400 ; Infill line end
G1 X97.87 Y95.07 E3455.4343 ; Infill line start
G1 X97.87 Y104.93 E3455.8286 ; Infill line end
G1 X98.27 Y95.07 E3456.2229 ; Infill line start
G1 X98.27 Y104.93 E3456.6171 ; Infill line end
G1 X98.67 Y95.07 E3457.0114 ; Infill line start
G1 X98.67 Y104.93 E3457.4057 ; Infill line end
G1 X99.07 Y95.07 E3457.8000 ; Infill line start
G1 X99.07 Y104.93 E3458.1943 ; Infill line end
G1 X99.47 Y95.07 E3458.5886 ; Infill line start
G1 X99.47 Y104.93 E3458.9829 ; Infill line end
G1 X99.87 Y95.07 E3459.3771 ; Infill line start
G1 X99.87 Y104.93 E3459.7714 ; Infill line end
G1 X100.27 Y95.07 E3460.1657 ; Infill line start
G1 X100.27 Y104.93 E3460.5600 ; Infill line end
G1 X100.67 Y95.07 E3460.9543 ; Infill line start
G1 X100.67 Y104.93 E3461.3486 ; Infill line end
G1 X101.07 Y95.07 E3461.7429 ; Infill line start
G1 X101.07 Y104.93 E3462.1371 ; Infill line end
G1 X101.47 Y95.07 E3462.5314 ; Infill line start
G1 X101.47 Y104.93 E3462.9257 ; Infill line end
G1 X101.87 Y95.07 E3463.3200 ; Infill line start
G1 X101.87 Y104.93 E3463.7143 ; Infill line end
G1 X102.27 Y95.07 E3464.1086 ; Infill line start
G1 X102.27 Y104.93 E3464.5029 ; Infill line end
G1 X102.67 Y95.07 E3464.8971 ; Infill line start
G1 X102.67 Y104.93 E3465.2914 ; Infill line end
G1 X103.07 Y95.07 E3465.6857 ; Infill line start
G1 X103.07 Y104.93 E3466.0800 ; Infill line end
G1 X103.47 Y95.07 E3466.4743 ; Infill line start
G1 X103.47 Y104.93 E3466.8686 ; Infill line end
G1 X103.87 Y95.07 E3467.2629 ; Infill line start
G1 X103.87 Y104.93 E3467.6571 ; Infill line end
G1 X104.27 Y95.07 E3468.0514 ; Infill line start
G1 X104.27 Y104.93 E3468.4457 ; Infill line end
; Layer 73
G1 Z16.40 F300 ; Move to layer height
G1 X95.14 Y95.14 F1500 ; Move to start of layer
G1 X104.86 Y95.14 E3468.8343 F1500 ; Draw square side
G1 X104.86 Y104.86 E3469.2229 F1500 ; Draw square side
G1 X95.14 Y104.86 E3469.6114 F1500 ; Draw square side
G1 X95.14 Y95.14 E3470.0000 F1500 ; Draw square side
G1 X95.14 Y95.14 E3470.3886 ; Infill line start
G1 X95.14 Y104.86 E3470.7771 ; Infill line end
G1 X95.54 Y95.14 E3471.1657 ; Infill line start
G1 X95.54 Y104.86 E3471.5543 ; Infill line end
G1 X95.94 Y95.14 E3471.9429 ; Infill line start
G1 X95.94 Y104.86 E3472.3314 ; Infill line end
G1 X96.34 Y95.14 E3472.7200 ; Infill line start
G1 X96.34 Y104.86 E3473.1086 ; Infill line end
G1 X96.74 Y95.14 E3473.4971 ; Infill line start
G1 X96.74 Y104.86 E3473.8857 ; Infill line end
G1 X97.14 Y95.14 E3474.2743 ; Infill line start
G1 X97.14 Y104.86 E3474.6629 ; Infill line end
G1 X97.54 Y95.14 E3475.0514 ; Infill line start
G1 X97.54 Y104.86 E3475.4400 ; Infill line end
G1 X97.94 Y95.14 E3475.8286 ; Infill line start
G1 X97.94 Y104.86 E3476.2171 ; Infill line end
G1 X98.34 Y95.14 E3476.6057 ; Infill line start
G1 X98.34 Y104.86 E3476.9943 ; Infill line end
G1 X98.74 Y95.14 E3477.3829 ; Infill line start
G1 X98.74 Y104.86 E3477.7714 ; Infill line end
G1 X99.14 Y95.14 E3478.1600 ; Infill line start
G1 X99.14 Y104.86 E3478.5486 ; Infill line end
G1 X99.54 Y95.14 E3478.9371 ; Infill line start
G1 X99.54 Y104.86 E3479.3257 ; Infill line end
G1 X99.94 Y95.14 E3479.7143 ; Infill line start
G1 X99.94 Y104.86 E3480.1029 ; Infill line end
G1 X100.34 Y95.14 E3480.4914 ; Infill line start
G1 X100.34 Y104.86 E3480.8800 ; Infill line end
G1 X100.74 Y95.14 E3481.2686 ; Infill line start
G1 X100.74 Y104.86 E3481.6571 ; Infill line end
G1 X101.14 Y95.14 E3482.0457 ; Infill line start
G1 X101.14 Y104.86 E3482.4343 ; Infill line end
G1 X101.54 Y95.14 E3482.8229 ; Infill line start
G1 X101.54 Y104.86 E3483.2114 ; Infill line end
G1 X101.94 Y95.14 E3483.6000 ; Infill line start
G1 X101.94 Y104.86 E3483.9886 ; Infill line end
G1 X102.34 Y95.14 E3484.3771 ; Infill line start
G1 X102.34 Y104.86 E3484.7657 ; Infill line end
G1 X102.74 Y95.14 E3485.1543 ; Infill line start
G1 X102.74 Y104.86 E3485.5429 ; Infill line end
G1 X103.14 Y95.14 E3485.9314 ; Infill line start
G1 X103.14 Y104.86 E3486.3200 ; Infill line end
G1 X103.54 Y95.14 E3486.7086 ; Infill line start
G1 X103.54 Y104.86 E3487.0971 ; Infill line end
G1 X103.94 Y95.14 E3487.4857 ; Infill line start
G1 X103.94 Y104.86 E3487.8743 ; Infill line end
G1 X104.34 Y95.14 E3488.2629 ; Infill line start
G1 X104.34 Y104.86 E3488.6514 ; Infill line end
; Layer 74
G1 Z16.60 F300 ; Move to layer height
G1 X95.21 Y95.21 F1500 ; Move to start of layer
G1 X104.79 Y95.21 E3489.0343 F1500 ; Draw square side
G1 X104.79 Y104.79 E3489.4171 F1500 ; Draw square side
G1 X95.21 Y104.79 E3489.8000 F1500 ; Draw square side
G1 X95.21 Y95.21 E3490.1829 F1500 ; Draw square side
G1 X95.21 Y95.21 E3490.5657 ; Infill line start
G1 X95.21 Y104.79 E3490.9486 ; Infill line end
G1 X95.61 Y95.21 E3491.3314 ; Infill line start
G1 X95.61 Y104.79 E3491.7143 ; Infill line end
G1 X96.01 Y95.21 E3492.0971 ; Infill line start
G1 X96.01 Y104.79 E3492.4800 ; Infill line end
G1 X96.41 Y95.21 E3492.8629 ; Infill line start
G1 X96.41 Y104.79 E3493.2457 ; Infill line end
G1 X96.81 Y95.21 E3493.6286 ; Infill line start
G1 X96.81 Y104.79 E3494.0114 ; Infill line end
G1 X97.21 Y95.21 E3494.3943 ; Infill line start
G1 X97.21 Y104.79 E3494.7771 ; Infill line end
G1 X97.61 Y95.21 E3495.1600 ; Infill line start
G1 X97.61 Y104.79 E3495.5429 ; Infill line end
G1 X98.01 Y95.21 E3495.9257 ; Infill line start
G1 X98.01 Y104.79 E3496.3086 ; Infill line end
G1 X98.41 Y95.21 E3496.6914 ; Infill line start
G1 X98.41 Y104.79 E3497.0743 ; Infill line end
G1 X98.81 Y95.21 E3497.4571 ; Infill line start
G1 X98.81 Y104.79 E3497.8400 ; Infill line end
G1 X99.21 Y95.21 E3498.2229 ; Infill line start
G1 X99.21 Y104.79 E3498.6057 ; Infill line end
G1 X99.61 Y95.21 E3498.9886 ; Infill line start
G1 X99.61 Y104.79 E3499.3714 ; Infill line end
G1 X100.01 Y95.21 E3499.7543 ; Infill line start
G1 X100.01 Y104.79 E3500.1371 ; Infill line end
G1 X100.41 Y95.21 E3500.5200 ; Infill line start
G1 X100.41 Y104.79 E3500.9029 ; Infill line end
G1 X100.81 Y95.21 E3501.2857 ; Infill line start
G1 X100.81 Y104.79 E3501.6686 ; Infill line end
G1 X101.21 Y95.21 E3502.0514 ; Infill line start
G1 X101.21 Y104.79 E3502.4343 ; Infill line end
G1 X101.61 Y95.21 E3502.8171 ; Infill line start
G1 X101.61 Y104.79 E3503.2000 ; Infill line end
G1 X102.01 Y95.21 E3503.5829 ; Infill line start
G1 X102.01 Y104.79 E3503.9657 ; Infill line end
G1 X102.41 Y95.21 E3504.3486 ; Infill line start
G1 X102.41 Y104.79 E3504.7314 ; Infill line end
G1 X102.81 Y95.21 E3505.1143 ; Infill line start
G1 X102.81 Y104.79 E3505.4971 ; Infill line end
G1 X103.21 Y95.21 E3505.8800 ; Infill line start
G1 X103.21 Y104.79 E3506.2629 ; Infill line end
G1 X103.61 Y95.21 E3506.6457 ; Infill line start
G1 X103.61 Y104.79 E3507.0286 ; Infill line end
G1 X104.01 Y95.21 E3507.4114 ; Infill line start
G1 X104.01 Y104.79 E3507.7943 ; Infill line end
; Layer 75
G1 Z16.80 F300 ; Move to layer height
G1 X95.29 Y95.29 F1500 ; Move to start of layer
G1 X104.71 Y95.29 E3508.1714 F1500 ; Draw square side
G1 X104.71 Y104.71 E3508.5486 F1500 ; Draw square side
G1 X95.29 Y104.71 E3508.9257 F1500 ; Draw square side
G1 X95.29 Y95.29 E3509.3029 F1500 ; Draw square side
G1 X95.29 Y95.29 E3509.6800 ; Infill line start
G1 X95.29 Y104.71 E3510.0571 ; Infill line end
G1 X95.69 Y95.29 E3510.4343 ; Infill line start
G1 X95.69 Y104.71 E3510.8114 ; Infill line end
G1 X96.09 Y95.29 E3511.1886 ; Infill line start
G1 X96.09 Y104.71 E3511.5657 ; Infill line end
G1 X96.49 Y95.29 E3511.9429 ; Infill line start
G1 X96.49 Y104.71 E3512.3200 ; Infill line end
G1 X96.89 Y95.29 E3512.6971 ; Infill line start
G1 X96.89 Y104.71 E3513.0743 ; Infill line end
G1 X97.29 Y95.29 E3513.4514 ; Infill line start
G1 X97.29 Y104.71 E3513.8286 ; Infill line end
G1 X97.69 Y95.29 E3514.2057 ; Infill line start
G1 X97.69 Y104.71 E3514.5829 ; Infill line end
G1 X98.09 Y95.29 E3514.9600 ; Infill line start
G1 X98.09 Y104.71 E3515.3371 ; Infill line end
G1 X98.49 Y95.29 E3515.7143 ; Infill line start
G1 X98.49 Y104.71 E3516.0914 ; Infill line end
G1 X98.89 Y95.29 E3516.4686 ; Infill line start
G1 X98.89 Y104.71 E3516.8457 ; Infill line end
G1 X99.29 Y95.29 E3517.2229 ; Infill line start
G1 X99.29 Y104.71 E3517.6000 ; Infill line end
G1 X99.69 Y95.29 E3517.9771 ; Infill line start
G1 X99.69 Y104.71 E3518.3543 ; Infill line end
G1 X100.09 Y95.29 E3518.7314 ; Infill line start
G1 X100.09 Y104.71 E3519.1086 ; Infill line end
G1 X100.49 Y95.29 E3519.4857 ; Infill line start
G1 X100.49 Y104.71 E3519.8629 ; Infill line end
G1 X100.89 Y95.29 E3520.2400 ; Infill line start
G1 X100.89 Y104.71 E3520.6171 ; Infill line end
G1 X101.29 Y95.29 E3520.9943 ; Infill line start
G1 X101.29 Y104.71 E3521.3714 ; Infill line end
G1 X101.69 Y95.29 E3521.7486 ; Infill line start
G1 X101.69 Y104.71 E3522.1257 ; Infill line end
G1 X102.09 Y95.29 E3522.5029 ; Infill line start
G1 X102.09 Y104.71 E3522.8800 ; Infill line end
G1 X102.49 Y95.29 E3523.2571 ; Infill line start
G1 X102.49 Y104.71 E3523.6343 ; Infill line end
G1 X102.89 Y95.29 E3524.0114 ; Infill line start
G1 X102.89 Y104.71 E3524.3886 ; Infill line end
G1 X103.29 Y95.29 E3524.7657 ; Infill line start
G1 X103.29 Y104.71 E3525.1429 ; Infill line end
G1 X103.69 Y95.29 E3525.5200 ; Infill line start
G1 X103.69 Y104.71 E3525.8971 ; Infill line end
G1 X104.09 Y95.29 E3526.2743 ; Infill line start
G1 X104.09 Y104.71 E3526.6514 ; Infill line end
; Layer 76
G1 Z17.00 F300 ; Move to layer height
G1 X95.36 Y95.36 F1500 ; Move to start of layer
G1 X104.64 Y95.36 E3527.0229 F1500 ; Draw square side
G1 X104.64 Y104.64 E3527.3943 F1500 ; Draw square side
G1 X95.36 Y104.64 E3527.7657 F1500 ; Draw square side
G1 X95.36 Y95.36 E3528.1371 F1500 ; Draw square side
G1 X95.36 Y95.36 E3528.5086 ; Infill line start
G1 X95.36 Y104.64 E3528.8800 ; Infill line end
G1 X95.76 Y95.36 E3529.2514 ; Infill line start
G1 X95.76 Y104.64 E3529.6229 ; Infill line end
G1 X96.16 Y95.36 E3529.9943 ; Infill line start
G1 X96.16 Y104.64 E3530.3657 ; Infill line end
G1 X96.56 Y95.36 E3530.7371 ; Infill line start
G1 X96.56 Y104.64 E3531.1086 ; Infill line end
G1 X96.96 Y95.36 E3531.4800 ; Infill line start
G1 X96.96 Y104.64 E3531.8514 ; Infill line end
G1 X97.36 Y95.36 E3532.2229 ; Infill line start
G1 X97.36 Y104.64 E3532.5943 ; Infill line end
G1 X97.76 Y95.36 E3532.9657 ; Infill line start
G1 X97.76 Y104.64 E3533.3371 ; Infill line end
G1 X98.16 Y95.36 E3533.7086 ; Infill line start
G1 X98.16 Y104.64 E3534.0800 ; Infill line end
G1 X98.56 Y95.36 E3534.4514 ; Infill line start
G1 X98.56 Y104.64 E3534.8229 ; Infill line end
G1 X98.96 Y95.36 E3535.1943 ; Infill line start
G1 X98.96 Y104.64 E3535.5657 ; Infill line end
G1 X99.36 Y95.36 E3535.9371 ; Infill line start
G1 X99.36 Y104.64 E3536.3086 ; Infill line end
G1 X99.76 Y95.36 E3536.6800 ; Infill line start
G1 X99.76 Y104.64 E3537.0514 ; Infill line end
G1 X100.16 Y95.36 E3537.4229 ; Infill line start
G1 X100.16 Y104.64 E3537.7943 ; Infill line end
G1 X100.56 Y95.36 E3538.1657 ; Infill line start
G1 X100.56 Y104.64 E3538.5371 ; Infill line end
G1 X100.96 Y95.36 E3538.9086 ; Infill line start
G1 X100.96 Y104.64 E3539.2800 ; Infill line end
G1 X101.36 Y95.36 E3539.6514 ; Infill line start
G1 X101.36 Y104.64 E3540.0229 ; Infill line end
G1 X101.76 Y95.36 E3540.3943 ; Infill line start
G1 X101.76 Y104.64 E3540.7657 ; Infill line end
G1 X102.16 Y95.36 E3541.1371 ; Infill line start
G1 X102.16 Y104.64 E3541.5086 ; Infill line end
G1 X102.56 Y95.36 E3541.8800 ; Infill line start
G1 X102.56 Y104.64 E3542.2514 ; Infill line end
G1 X102.96 Y95.36 E3542.6229 ; Infill line start
G1 X102.96 Y104.64 E3542.9943 ; Infill line end
G1 X103.36 Y95.36 E3543.3657 ; Infill line start
G1 X103.36 Y104.64 E3543.7371 ; Infill line end
G1 X103.76 Y95.36 E3544.1086 ; Infill line start
G1 X103.76 Y104.64 E3544.4800 ; Infill line end
G1 X104.16 Y95.36 E3544.8514 ; Infill line start
G1 X104.16 Y104.64 E3545.2229 ; Infill line end
; Layer 77
G1 Z17.20 F300 ; Move to layer height
G1 X95.43 Y95.43 F1500 ; Move to start of layer
G1 X104.57 Y95.43 E3545.5886 F1500 ; Draw square side
G1 X104.57 Y104.57 E3545.9543 F1500 ; Draw square side
G1 X95.43 Y104.57 E3546.3200 F1500 ; Draw square side
G1 X95.43 Y95.43 E3546.6857 F1500 ; Draw square side
G1 X95.43 Y95.43 E3547.0514 ; Infill line start
G1 X95.43 Y104.57 E3547.4171 ; Infill line end
G1 X95.83 Y95.43 E3547.7829 ; Infill line start
G1 X95.83 Y104.57 E3548.1486 ; Infill line end
G1 X96.23 Y95.43 E3548.5143 ; Infill line start
G1 X96.23 Y104.57 E3548.8800 ; Infill line end
G1 X96.63 Y95.43 E3549.2457 ; Infill line start
G1 X96.63 Y104.57 E3549.6114 ; Infill line end
G1 X97.03 Y95.43 E3549.9771 ; Infill line start
G1 X97.03 Y104.57 E3550.3429 ; Infill line end
G1 X97.43 Y95.43 E3550.7086 ; Infill line start
G1 X97.43 Y104.57 E3551.0743 ; Infill line end
G1 X97.83 Y95.43 E3551.4400 ; Infill line start
G1 X97.83 Y104.57 E3551.8057 ; Infill line end
G1 X98.23 Y95.43 E3552.1714 ; Infill line start
G1 X98.23 Y104.57 E3552.5371 ; Infill line end
G1 X98.63 Y95.43 E3552.9029 ; Infill line start
G1 X98.63 Y104.57 E3553.2686 ; Infill line end
G1 X99.03 Y95.43 E3553.6343 ; Infill line start
G1 X99.03 Y104.57 E3554.0000 ; Infill line end
G1 X99.43 Y95.43 E3554.3657 ; Infill line start
G1 X99.43 Y104.57 E3554.7314 ; Infill line end
G1 X99.83 Y95.43 E3555.0971 ; Infill line start
G1 X99.83 Y104.57 E3555.4629 ; Infill line end
G1 X100.23 Y95.43 E3555.8286 ; Infill line start
G1 X100.23 Y104.57 E3556.1943 ; Infill line end
G1 X100.63 Y95.43 E3556.5600 ; Infill line start
G1 X100.63 Y104.57 E3556.9257 ; Infill line end
G1 X101.03 Y95.43 E3557.2914 ; Infill line start
G1 X101.03 Y104.57 E3557.6571 ; Infill line end
G1 X101.43 Y95.43 E3558.0229 ; Infill line start
G1 X101.43 Y104.57 E3558.3886 ; Infill line end
G1 X101.83 Y95.43 E3558.7543 ; Infill line start
G1 X101.83 Y104.57 E3559.1200 ; Infill line end
G1 X102.23 Y95.43 E3559.4857 ; Infill line start
G1 X102.23 Y104.57 E3559.8514 ; Infill line end
G1 X102.63 Y95.43 E3560.2171 ; Infill line start
G1 X102.63 Y104.57 E3560.5829 ; Infill line end
G1 X103.03 Y95.43 E3560.9486 ; Infill line start
G1 X103.03 Y104.57 E3561.3143 ; Infill line end
G1 X103.43 Y95.43 E3561.6800 ; Infill line start
G1 X103.43 Y104.57 E3562.0457 ; Infill line end
G1 X103.83 Y95.43 E3562.4114 ; Infill line start
G1 X103.83 Y104.57 E3562.7771 ; Infill line end
; Layer 78
G1 Z17.40 F300 ; Move to layer height
G1 X95.50 Y95.50 F1500 ; Move to start of layer
G1 X104.50 Y95.50 E3563.1371 F1500 ; Draw square side
G1 X104.50 Y104.50 E3563.4971 F1500 ; Draw square side
G1 X95.50 Y104.50 E3563.8571 F1500 ; Draw square side
G1 X95.50 Y95.50 E3564.2171 F1500 ; Draw square side
G1 X95.50 Y95.50 E3564.5771 ; Infill line start
G1 X95.50 Y104.50 E3564.9371 ; Infill line end
G1 X95.90 Y95.50 E3565.2971 ; Infill line start
G1 X95.90 Y104.50 E3565.6571 ; Infill line end
G1 X96.30 Y95.50 E3566.0171 ; Infill line start
G1 X96.30 Y104.50 E3566.3771 ; Infill line end
G1 X96.70 Y95.50 E3566.7371 ; Infill line start
G1 X96.70 Y104.50 E3567.0971 ; Infill line end
G1 X97.10 Y95.50 E3567.4571 ; Infill line start
G1 X97.10 Y104.50 E3567.8171 ; Infill line end
G1 X97.50 Y95.50 E3568.1771 ; Infill line start
G1 X97.50 Y104.50 E3568.5371 ; Infill line end
G1 X97.90 Y95.50 E3568.8971 ; Infill line start
G1 X97.90 Y104.50 E3569.2571 ; Infill line end
G1 X98.30 Y95.50 E3569.6171 ; Infill line start
G1 X98.30 Y104.50 E3569.9771 ; Infill line end
G1 X98.70 Y95.50 E3570.3371 ; Infill line start
G1 X98.70 Y104.50 E3570.6971 ; Infill line end
G1 X99.10 Y95.50 E3571.0571 ; Infill line start
G1 X99.10 Y104.50 E3571.4171 ; Infill line end
G1 X99.50 Y95.50 E3571.7771 ; Infill line start
G1 X99.50 Y104.50 E3572.1371 ; Infill line end
G1 X99.90 Y95.50 E3572.4971 ; Infill line start
G1 X99.90 Y104.50 E3572.8571 ; Infill line end
G1 X100.30 Y95.50 E3573.2171 ; Infill line start
G1 X100.30 Y104.50 E3573.5771 ; Infill line end
G1 X100.70 Y95.50 E3573.9371 ; Infill line start
G1 X100.70 Y104.50 E3574.2971 ; Infill line end
G1 X101.10 Y95.50 E3574.6571 ; Infill line start
G1 X101.10 Y104.50 E3575.0171 ; Infill line end
G1 X101.50 Y95.50 E3575.3771 ; Infill line start
G1 X101.50 Y104.50 E3575.7371 ; Infill line end
G1 X101.90 Y95.50 E3576.0971 ; Infill line start
G1 X101.90 Y104.50 E3576.4571 ; Infill line end
G1 X102.30 Y95.50 E3576.8171 ; Infill line start
G1 X102.30 Y104.50 E3577.1771 ; Infill line end
G1 X102.70 Y95.50 E3577.5371 ; Infill line start
G1 X102.70 Y104.50 E3577.8971 ; Infill line end
G1 X103.10 Y95.50 E3578.2571 ; Infill line start
G1 X103.10 Y104.50 E3578.6171 ; Infill line end
G1 X103.50 Y95.50 E3578.9771 ; Infill line start
G1 X103.50 Y104.50 E3579.3371 ; Infill line end
G1 X103.90 Y95.50 E3579.6971 ; Infill line start
G1 X103.90 Y104.50 E3580.0571 ; Infill line end
; Layer 79
G1 Z17.60 F300 ; Move to layer height
G1 X95.57 Y95.57 F1500 ; Move to start of layer
G1 X104.43 Y95.57 E3580.4114 F1500 ; Draw square side
G1 X104.43 Y104.43 E3580.7657 F1500 ; Draw square side
G1 X95.57 Y104.43 E3581.1200 F1500 ; Draw square side
G1 X95.57 Y95.57 E3581.4743 F1500 ; Draw square side
G1 X95.57 Y95.57 E3581.8286 ; Infill line start
G1 X95.57 Y104.43 E3582.1829 ; Infill line end
G1 X95.97 Y95.57 E3582.5371 ; Infill line start
G1 X95.97 Y104.43 E3582.8914 ; Infill line end
G1 X96.37 Y95.57 E3583.2457 ; Infill line start
G1 X96.37 Y104.43 E3583.6000 ; Infill line end
G1 X96.77 Y95.57 E3583.9543 ; Infill line start
G1 X96.77 Y104.43 E3584.3086 ; Infill line end
G1 X97.17 Y95.57 E3584.6629 ; Infill line start
G1 X97.17 Y104.43 E3585.0171 ; Infill line end
G1 X97.57 Y95.57 E3585.3714 ; Infill line start
G1 X97.57 Y104.43 E3585.7257 ; Infill line end
G1 X97.97 Y95.57 E3586.0800 ; Infill line start
G1 X97.97 Y104.43 E3586.4343 ; Infill line end
G1 X98.37 Y95.57 E3586.7886 ; Infill line start
G1 X98.37 Y104.43 E3587.1429 ; Infill line end
G1 X98.77 Y95.57 E3587.4971 ; Infill line start
G1 X98.77 Y104.43 E3587.8514 ; Infill line end
G1 X99.17 Y95.57 E3588.2057 ; Infill line start
G1 X99.17 Y104.43 E3588.5600 ; Infill line end
G1 X99.57 Y95.57 E3588.9143 ; Infill line start
G1 X99.57 Y104.43 E3589.2686 ; Infill line end
G1 X99.97 Y95.57 E3589.6229 ; Infill line start
G1 X99.97 Y104.43 E3589.9771 ; Infill line end
G1 X100.37 Y95.57 E3590.3314 ; Infill line start
G1 X100.37 Y104.43 E3590.6857 ; Infill line end
G1 X100.77 Y95.57 E3591.0400 ; Infill line start
G1 X100.77 Y104.43 E3591.3943 ; Infill line end
G1 X101.17 Y95.57 E3591.7486 ; Infill line start
G1 X101.17 Y104.43 E3592.1029 ; Infill line end
G1 X101.57 Y95.57 E3592.4571 ; Infill line start
G1 X101.57 Y104.43 E3592.8114 ; Infill line end
G1 X101.97 Y95.57 E3593.1657 ; Infill line start
G1 X101.97 Y104.43 E3593.5200 ; Infill line end
G1 X102.37 Y95.57 E3593.8743 ; Infill line start
G1 X102.37 Y104.43 E3594.2286 ; Infill line end
G1 X102.77 Y95.57 E3594.5829 ; Infill line start
G1 X102.77 Y104.43 E3594.9371 ; Infill line end
G1 X103.17 Y95.57 E3595.2914 ; Infill line start
G1 X103.17 Y104.43 E3595.6457 ; Infill line end
G1 X103.57 Y95.57 E3596.0000 ; Infill line start
G1 X103.57 Y104.43 E3596.3543 ; Infill line end
G1 X103.97 Y95.57 E3596.7086 ; Infill line start
G1 X103.97 Y104.43 E3597.0629 ; Infill line end
; Layer 80
G1 Z17.80 F300 ; Move to layer height
G1 X95.64 Y95.64 F1500 ; Move to start of layer
G1 X104.36 Y95.64 E3597.4114 F1500 ; Draw square side
G1 X104.36 Y104.36 E3597.7600 F1500 ; Draw square side
G1 X95.64 Y104.36 E3598.1086 F1500 ; Draw square side
G1 X95.64 Y95.64 E3598.4571 F1500 ; Draw square side
G1 X95.64 Y95.64 E3598.8057 ; Infill line start
G1 X95.64 Y104.36 E3599.1543 ; Infill line end
G1 X96.04 Y95.64 E3599.5029 ; Infill line start
G1 X96.04 Y104.36 E3599.8514 ; Infill line end
G1 X96.44 Y95.64 E3600.2000 ; Infill line start
G1 X96.44 Y104.36 E3600.5486 ; Infill line end
G1 X96.84 Y95.64 E3600.8971 ; Infill line start
G1 X96.84 Y104.36 E3601.2457 ; Infill line end
G1 X97.24 Y95.64 E3601.5943 ; Infill line start
G1 X97.24 Y104.36 E3601.9429 ; Infill line end
G1 X97.64 Y95.64 E3602.2914 ; Infill line start
G1 X97.64 Y104.36 E3602.6400 ; Infill line end
G1 X98.04 Y95.64 E3602.9886 ; Infill line start
G1 X98.04 Y104.36 E3603.3371 ; Infill line end
G1 X98.44 Y95.64 E3603.6857 ; Infill line start
G1 X98.44 Y104.36 E3604.0343 ; Infill line end
G1 X98.84 Y95.64 E3604.3829 ; Infill line start
G1 X98.84 Y104.36 E3604.7314 ; Infill line end
G1 X99.24 Y95.64 E3605.0800 ; Infill line start
G1 X99.24 Y104.36 E3605.4286 ; Infill line end
G1 X99.64 Y95.64 E3605.7771 ; Infill line start
G1 X99.64 Y104.36 E3606.1257 ; Infill line end
G1 X100.04 Y95.64 E3606.4743 ; Infill line start
G1 X100.04 Y104.36 E3606.8229 ; Infill line end
G1 X100.44 Y95.64 E3607.1714 ; Infill line start
G1 X100.44 Y104.36 E3607.5200 ; Infill line end
G1 X100.84 Y95.64 E3607.8686 ; Infill line start
G1 X100.84 Y104.36 E3608.2171 ; Infill line end
G1 X101.24 Y95.64 E3608.5657 ; Infill line start
G1 X101.24 Y104.36 E3608.9143 ; Infill line end
G1 X101.64 Y95.64 E3609.2629 ; Infill line start
G1 X101.64 Y104.36 E3609.6114 ; Infill line end
G1 X102.04 Y95.64 E3609.9600 ; Infill line start
G1 X102.04 Y104.36 E3610.3086 ; Infill line end
G1 X102.44 Y95.64 E3610.6571 ; Infill line start
G1 X102.44 Y104.36 E3611.0057 ; Infill line end
G1 X102.84 Y95.64 E3611.3543 ; Infill line start
G1 X102.84 Y104.36 E3611.7029 ; Infill line end
G1 X103.24 Y95.64 E3612.0514 ; Infill line start
G1 X103.24 Y104.36 E3612.4000 ; Infill line end
G1 X103.64 Y95.64 E3612.7486 ; Infill line start
G1 X103.64 Y104.36 E3613.0971 ; Infill line end
; Layer 81
G1 Z18.00 F300 ; Move to layer height
G1 X95.71 Y95.71 F1500 ; Move to start of layer
G1 X104.29 Y95.71 E3613.4400 F1500 ; Draw square side
G1 X104.29 Y104.29 E3613.7829 F1500 ; Draw square side
G1 X95.71 Y104.29 E3614.1257 F1500 ; Draw square side
G1 X95.71 Y95.71 E3614.4686 F1500 ; Draw square side
G1 X95.71 Y95.71 E3614.8114 ; Infill line start
G1 X95.71 Y104.29 E3615.1543 ; Infill line end
G1 X96.11 Y95.71 E3615.4971 ; Infill line start
G1 X96.11 Y104.29 E3615.8400 ; Infill line end
G1 X96.51 Y95.71 E3616.1829 ; Infill line start
G1 X96.51 Y104.29 E3616.5257 ; Infill line end
G1 X96.91 Y95.71 E3616.8686 ; Infill line start
G1 X96.91 Y104.29 E3617.2114 ; Infill line end
G1 X97.31 Y95.71 E3617.5543 ; Infill line start
G1 X97.31 Y104.29 E3617.8971 ; Infill line end
G1 X97.71 Y95.71 E3618.2400 ; Infill line start
G1 X97.71 Y104.29 E3618.5829 ; Infill line end
G1 X98.11 Y95.71 E3618.9257 ; Infill line start
G1 X98.11 Y104.29 E3619.2686 ; Infill line end
G1 X98.51 Y95.71 E3619.6114 ; Infill line start
G1 X98.51 Y104.29 E3619.9543 ; Infill line end
G1 X98.91 Y95.71 E3620.2971 ; Infill line start
G1 X98.91 Y104.29 E3620.6400 ; Infill line end
G1 X99.31 Y95.71 E3620.9829 ; Infill line start
G1 X99.31 Y104.29 E3621.3257 ; Infill line end
G1 X99.71 Y95.71 E3621.6686 ; Infill line start
G1 X99.71 Y104.29 E3622.0114 ; Infill line end
G1 X100.11 Y95.71 E3622.3543 ; Infill line start
G1 X100.11 Y104.29 E3622.6971 ; Infill line end
G1 X100.51 Y95.71 E3623.0400 ; Infill line start
G1 X100.51 Y104.29 E3623.3829 ; Infill line end
G1 X100.91 Y95.71 E3623.7257 ; Infill line start
G1 X100.91 Y104.29 E3624.0686 ; Infill line end
G1 X101.31 Y95.71 E3624.4114 ; Infill line start
G1 X101.31 Y104.29 E3624.7543 ; Infill line end
G1 X101.71 Y95.71 E3625.0971 ; Infill line start
G1 X101.71 Y104.29 E3625.4400 ; Infill line end
G1 X102.11 Y95.71 E3625.7829 ; Infill line start
G1 X102.11 Y104.29 E3626.1257 ; Infill line end
G1 X102.51 Y95.71 E3626.4686 ; Infill line start
G1 X102.51 Y104.29 E3626.8114 ; Infill line end
G1 X102.91 Y95.71 E3627.1543 ; Infill line start
G1 X102.91 Y104.29 E3627.4971 ; Infill line end
G1 X103.31 Y95.71 E3627.8400 ; Infill line start
G1 X103.31 Y104.29 E3628.1829 ; Infill line end
G1 X103.71 Y95.71 E3628.5257 ; Infill line start
G1 X103.71 Y104.29 E3628.8686 ; Infill line end
; Layer 82
G1 Z18.20 F300 ; Move to layer height
G1 X95.79 Y95.79 F1500 ; Move to start of layer
G1 X104.21 Y95.79 E3629.2057 F1500 ; Draw square side
G1 X104.21 Y104.21 E3629.5429 F1500 ; Draw square side
G1 X95.79 Y104.21 E3629.8800 F1500 ; Draw square side
G1 X95.79 Y95.79 E3630.2171 F1500 ; Draw square side
G1 X95.79 Y95.79 E3630.5543 ; Infill line start
G1 X95.79 Y104.21 E3630.8914 ; Infill line end
G1 X96.19 Y95.79 E3631.2286 ; Infill line start
G1 X96.19 Y104.21 E3631.5657 ; Infill line end
G1 X96.59 Y95.79 E3631.9029 ; Infill line start
G1 X96.59 Y104.21 E3632.2400 ; Infill line end
G1 X96.99 Y95.79 E3632.5771 ; Infill line start
G1 X96.99 Y104.21 E3632.9143 ; Infill line end
G1 X97.39 Y95.79 E3633.2514 ; Infill line start
G1 X97.39 Y104.21 E3633.5886 ; Infill line end
G1 X97.79 Y95.79 E3633.9257 ; Infill line start
G1 X97.79 Y104.21 E3634.2629 ; Infill line end
G1 X98.19 Y95.79 E3634.6000 ; Infill line start
G1 X98.19 Y104.21 E3634.9371 ; Infill line end
G1 X98.59 Y95.79 E3635.2743 ; Infill line start
G1 X98.59 Y104.21 E3635.6114 ; Infill line end
G1 X98.99 Y95.79 E3635.9486 ; Infill line start
G1 X98.99 Y104.21 E3636.2857 ; Infill line end
G1 X99.39 Y95.79 E3636.6229 ; Infill line start
G1 X99.39 Y104.21 E3636.9600 ; Infill line end
G1 X99.79 Y95.79 E3637.2971 ; Infill line start
G1 X99.79 Y104.21 E3637.6343 ; Infill line end
G1 X100.19 Y95.79 E3637.9714 ; Infill line start
G1 X100.19 Y104.21 E3638.3086 ; Infill line end
G1 X100.59 Y95.79 E3638.6457 ; Infill line start
G1 X100.59 Y104.21 E3638.9829 ; Infill line end
G1 X100.99 Y95.79 E3639.3200 ; Infill line start
G1 X100.99 Y104.21 E3639.6571 ; Infill line end
G1 X101.39 Y95.79 E3639.9943 ; Infill line start
G1 X101.39 Y104.21 E3640.3314 ; Infill line end
G1 X101.79 Y95.79 E3640.6686 ; Infill line start
G1 X101.79 Y104.21 E3641.0057 ; Infill line end
G1 X102.19 Y95.79 E3641.3429 ; Infill line start
G1 X102.19 Y104.21 E3641.6800 ; Infill line end
G1 X102.59 Y95.79 E3642.0171 ; Infill line start
G1 X102.59 Y104.21 E3642.3543 ; Infill line end
G1 X102.99 Y95.79 E3642.6914 ; Infill line start
G1 X102.99 Y104.21 E3643.0286 ; Infill line end
G1 X103.39 Y95.79 E3643.3657 ; Infill line start
G1 X103.39 Y104.21 E3643.7029 ; Infill line end
G1 X103.79 Y95.79 E3644.0400 ; Infill line start
G1 X103.79 Y104.21 E3644.3771 ; Infill line end
; Layer 83
G1 Z18.40 F300 ; Move to layer height
G1 X95.86 Y95.86 F1500 ; Move to start of layer
G1 X104.14 Y95.86 E3644.7086 F1500 ; Draw square side
G1 X104.14 Y104.14 E3645.0400 F1500 ; Draw square side
G1 X95.86 Y104.14 E3645.3714 F1500 ; Draw square side
G1 X95.86 Y95.86 E3645.7029 F1500 ; Draw square side
G1 X95.86 Y95.86 E3646.0343 ; Infill line start
G1 X95.86 Y104.14 E3646.3657 ; Infill line end
G1 X96.26 Y95.86 E3646.6971 ; Infill line start
G1 X96.26 Y104.14 E3647.0286 ; Infill line end
G1 X96.66 Y95.86 E3647.3600 ; Infill line start
G1 X96.66 Y104.14 E3647.6914 ; Infill line end
G1 X97.06 Y95.86 E3648.0229 ; Infill line start
G1 X97.06 Y104.14 E3648.3543 ; Infill line end
G1 X97.46 Y95.86 E3648.6857 ; Infill line start
G1 X97.46 Y104.14 E3649.0171 ; Infill line end
G1 X97.86 Y95.86 E3649.3486 ; Infill line start
G1 X97.86 Y104.14 E3649.6800 ; Infill line end
G1 X98.26 Y95.86 E3650.0114 ; Infill line start
G1 X98.26 Y104.14 E3650.3429 ; Infill line end
G1 X98.66 Y95.86 E3650.6743 ; Infill line start
G1 X98.66 Y104.14 E3651.0057 ; Infill line end
G1 X99.06 Y95.86 E3651.3371 ; Infill line start
G1 X99.06 Y104.14 E3651.6686 ; Infill line end
G1 X99.46 Y95.86 E3652.0000 ; Infill line start
G1 X99.46 Y104.14 E3652.3314 ; Infill line end
G1 X99.86 Y95.86 E3652.6629 ; Infill line start
G1 X99.86 Y104.14 E3652.9943 ; Infill line end
G1 X100.26 Y95.86 E3653.3257 ; Infill line start
G1 X100.26 Y104.14 E3653.6571 ; Infill line end
G1 X100.66 Y95.86 E3653.9886 ; Infill line start
G1 X100.66 Y104.14 E3654.3200 ; Infill line end
G1 X101.06 Y95.86 E3654.6514 ; Infill line start
G1 X101.06 Y104.14 E3654.9829 ; Infill line end
G1 X101.46 Y95.86 E3655.3143 ; Infill line start
G1 X101.46 Y104.14 E3655.6457 ; Infill line end
G1 X101.86 Y95.86 E3655.9771 ; Infill line start
G1 X101.86 Y104.14 E3656.3086 ; Infill line end
G1 X102.26 Y95.86 E3656.6400 ; Infill line start
G1 X102.26 Y104.14 E3656.9714 ; Infill line end
G1 X102.66 Y95.86 E3657.3029 ; Infill line start
G1 X102.66 Y104.14 E3657.6343 ; Infill line end
G1 X103.06 Y95.86 E3657.9657 ; Infill line start
G1 X103.06 Y104.14 E3658.2971 ; Infill line end
G1 X103.46 Y95.86 E3658.6286 ; Infill line start
G1 X103.46 Y104.14 E3658.9600 ; Infill line end
; Layer 84
G1 Z18.60 F300 ; Move to layer height
G1 X95.93 Y95.93 F1500 ; Move to start of layer
G1 X104.07 Y95.93 E3659.2857 F1500 ; Draw square side
G1 X104.07 Y104.07 E3659.6114 F1500 ; Draw square side
G1 X95.93 Y104.07 E3659.9371 F1500 ; Draw square side
G1 X95.93 Y95.93 E3660.2629 F1500 ; Draw square side
G1 X95.93 Y95.93 E3660.5886 ; Infill line start
G1 X95.93 Y104.07 E3660.9143 ; Infill line end
G1 X96.33 Y95.93 E3661.2400 ; Infill line start
G1 X96.33 Y104.07 E3661.5657 ; Infill line end
G1 X96.73 Y95.93 E3661.8914 ; Infill line start
G1 X96.73 Y104.07 E3662.2171 ; Infill line end
G1 X97.13 Y95.93 E3662.5429 ; Infill line start
G1 X97.13 Y104.07 E3662.8686 ; Infill line end
G1 X97.53 Y95.93 E3663.1943 ; Infill line start
G1 X97.53 Y104.07 E3663.5200 ; Infill line end
G1 X97.93 Y95.93 E3663.8457 ; Infill line start
G1 X97.93 Y104.07 E3664.1714 ; Infill line end
G1 X98.33 Y95.93 E3664.4971 ; Infill line start
G1 X98.33 Y104.07 E3664.8229 ; Infill line end
G1 X98.73 Y95.93 E3665.1486 ; Infill line start
G1 X98.73 Y104.07 E3665.4743 ; Infill line end
G1 X99.13 Y95.93 E3665.8000 ; Infill line start
G1 X99.13 Y104.07 E3666.1257 ; Infill line end
G1 X99.53 Y95.93 E3666.4514 ; Infill line start
G1 X99.53 Y104.07 E3666.7771 ; Infill line end
G1 X99.93 Y95.93 E3667.1029 ; Infill line start
G1 X99.93 Y104.07 E3667.4286 ; Infill line end
G1 X100.33 Y95.93 E3667.7543 ; Infill line start
G1 X100.33 Y104.07 E3668.0800 ; Infill line end
G1 X100.73 Y95.93 E3668.4057 ; Infill line start
G1 X100.73 Y104.07 E3668.7314 ; Infill line end
G1 X101.13 Y95.93 E3669.0571 ; Infill line start
G1 X101.13 Y104.07 E3669.3829 ; Infill line end
G1 X101.53 Y95.93 E3669.7086 ; Infill line start
G1 X101.53 Y104.07 E3670.0343 ; Infill line end
G1 X101.93 Y95.93 E3670.3600 ; Infill line start
G1 X101.93 Y104.07 E3670.6857 ; Infill line end
G1 X102.33 Y95.93 E3671.0114 ; Infill line start
G1 X102.33 Y104.07 E3671.3371 ; Infill line end
G1 X102.73 Y95.93 E3671.6629 ; Infill line start
G1 X102.73 Y104.07 E3671.9886 ; Infill line end
G1 X103.13 Y95.93 E3672.3143 ; Infill line start
G1 X103.13 Y104.07 E3672.6400 ; Infill line end
G1 X103.53 Y95.93 E3672.9657 ; Infill line start
G1 X103.53 Y104.07 E3673.2914 ; Infill line end
; Layer 85
G1 Z18.80 F300 ; Move to layer height
G1 X96.00 Y96.00 F1500 ; Move to start of layer
G1 X104.00 Y96.00 E3673.6114 F1500 ; Draw square side
G1 X104.00 Y104.00 E3673.9314 F1500 ; Draw square side
G1 X96.00 Y104.00 E3674.2514 F1500 ; Draw square side
G1 X96.00 Y96.00 E3674.5714 F1500 ; Draw square side
G1 X96.00 Y96.00 E3674.8914 ; Infill line start
G1 X96.00 Y104.00 E3675.2114 ; Infill line end
G1 X96.40 Y96.00 E3675.5314 ; Infill line start
G1 X96.40 Y104.00 E3675.8514 ; Infill line end
G1 X96.80 Y96.00 E3676.1714 ; Infill line start
G1 X96.80 Y104.00 E3676.4914 ; Infill line end
G1 X97.20 Y96.00 E3676.8114 ; Infill line start
G1 X97.20 Y104.00 E3677.1314 ; Infill line end
G1 X97.60 Y96.00 E3677.4514 ; Infill line start
G1 X97.60 Y104.00 E3677.7714 ; Infill line end
G1 X98.00 Y96.00 E3678.0914 ; Infill line start
G1 X98.00 Y104.00 E3678.4114 ; Infill line end
G1 X98.40 Y96.00 E3678.7314 ; Infill line start
G1 X98.40 Y104.00 E3679.0514 ; Infill line end
G1 X98.80 Y96.00 E3679.3714 ; Infill line start
G1 X98.80 Y104.00 E3679.6914 ; Infill line end
G1 X99.20 Y96.00 E3680.0114 ; Infill line start
G1 X99.20 Y104.00 E3680.3314 ; Infill line end
G1 X99.60 Y96.00 E3680.6514 ; Infill line start
G1 X99.60 Y104.00 E3680.9714 ; Infill line end
G1 X100.00 Y96.00 E3681.2914 ; Infill line start
G1 X100.00 Y104.00 E3681.6114 ; Infill line end
G1 X100.40 Y96.00 E3681.9314 ; Infill line start
G1 X100.40 Y104.00 E3682.2514 ; Infill line end
G1 X100.80 Y96.00 E3682.5714 ; Infill line start
G1 X100.80 Y104.00 E3682.8914 ; Infill line end
G1 X101.20 Y96.00 E3683.2114 ; Infill line start
G1 X101.20 Y104.00 E3683.5314 ; Infill line end
G1 X101.60 Y96.00 E3683.8514 ; Infill line start
G1 X101.60 Y104.00 E3684.1714 ; Infill line end
G1 X102.00 Y96.00 E3684.4914 ; Infill line start
G1 X102.00 Y104.00 E3684.8114 ; Infill line end
G1 X102.40 Y96.00 E3685.1314 ; Infill line start
G1 X102.40 Y104.00 E3685.4514 ; Infill line end
G1 X102.80 Y96.00 E3685.7714 ; Infill line start
G1 X102.80 Y104.00 E3686.0914 ; Infill line end
G1 X103.20 Y96.00 E3686.4114 ; Infill line start
G1 X103.20 Y104.00 E3686.7314 ; Infill line end
G1 X103.60 Y96.00 E3687.0514 ; Infill line start
G1 X103.60 Y104.00 E3687.3714 ; Infill line end
; Layer 86
G1 Z19.00 F300 ; Move to layer height
G1 X96.07 Y96.07 F1500 ; Move to start of layer
G1 X103.93 Y96.07 E3687.6857 F1500 ; Draw square side
G1 X103.93 Y103.93 E3688.0000 F1500 ; Draw square side
G1 X96.07 Y103.93 E3688.3143 F1500 ; Draw square side
G1 X96.07 Y96.07 E3688.6286 F1500 ; Draw square side
G1 X96.07 Y96.07 E3688.9429 ; Infill line start
G1 X96.07 Y103.93 E3689.2571 ; Infill line end
G1 X96.47 Y96.07 E3689.5714 ; Infill line start
G1 X96.47 Y103.93 E3689.8857 ; Infill line end
G1 X96.87 Y96.07 E3690.2000 ; Infill line start
G1 X96.87 Y103.93 E3690.5143 ; Infill line end
G1 X97.27 Y96.07 E3690.8286 ; Infill line start
G1 X97.27 Y103.93 E3691.1429 ; Infill line end
G1 X97.67 Y96.07 E3691.4571 ; Infill line start
G1 X97.67 Y103.93 E3691.7714 ; Infill line end
G1 X98.07 Y96.07 E3692.0857 ; Infill line start
G1 X98.07 Y103.93 E3692.4000 ; Infill line end
G1 X98.47 Y96.07 E3692.7143 ; Infill line start
G1 X98.47 Y103.93 E3693.0286 ; Infill line end
G1 X98.87 Y96.07 E3693.3429 ; Infill line start
G1 X98.87 Y103.93 E3693.6571 ; Infill line end
G1 X99.27 Y96.07 E3693.9714 ; Infill line start
G1 X99.27 Y103.93 E3694.2857 ; Infill line end
G1 X99.67 Y96.07 E3694.6000 ; Infill line start
G1 X99.67 Y103.93 E3694.9143 ; Infill line end
G1 X100.07 Y96.07 E3695.2286 ; Infill line start
G1 X100.07 Y103.93 E3695.5429 ; Infill line end
G1 X100.47 Y96.07 E3695.8571 ; Infill line start
G1 X100.47 Y103.93 E3696.1714 ; Infill line end
G1 X100.87 Y96.07 E3696.4857 ; Infill line start
G1 X100.87 Y103.93 E3696.8000 ; Infill line end
G1 X101.27 Y96.07 E3697.1143 ; Infill line start
G1 X101.27 Y103.93 E3697.4286 ; Infill line end
G1 X101.67 Y96.07 E3697.7429 ; Infill line start
G1 X101.67 Y103.93 E3698.0571 ; Infill line end
G1 X102.07 Y96.07 E3698.3714 ; Infill line start
G1 X102.07 Y103.93 E3698.6857 ; Infill line end
G1 X102.47 Y96.07 E3699.0000 ; Infill line start
G1 X102.47 Y103.93 E3699.3143 ; Infill line end
G1 X102.87 Y96.07 E3699.6286 ; Infill line start
G1 X102.87 Y103.93 E3699.9429 ; Infill line end
G1 X103.27 Y96.07 E3700.2571 ; Infill line start
G1 X103.27 Y103.93 E3700.5714 ; Infill line end
; Layer 87
G1 Z19.20 F300 ; Move to layer height
G1 X96.14 Y96.14 F1500 ; Move to start of layer
G1 X103.86 Y96.14 E3700.8800 F1500 ; Draw square side
G1 X103.86 Y103.86 E3701.1886 F1500 ; Draw square side
G1 X96.14 Y103.86 E3701.4971 F1500 ; Draw square side
G1 X96.14 Y96.14 E3701.8057 F1500 ; Draw square side
G1 X96.14 Y96.14 E3702.1143 ; Infill line start
G1 X96.14 Y103.86 E3702.4229 ; Infill line end
G1 X96.54 Y96.14 E3702.7314 ; Infill line start
G1 X96.54 Y103.86 E3703.0400 ; Infill line end
G1 X96.94 Y96.14 E3703.3486 ; Infill line start
G1 X96.94 Y103.86 E3703.6571 ; Infill line end
G1 X97.34 Y96.14 E3703.9657 ; Infill line start
G1 X97.34 Y103.86 E3704.2743 ; Infill line end
G1 X97.74 Y96.14 E3704.5829 ; Infill line start
G1 X97.74 Y103.86 E3704.8914 ; Infill line end
G1 X98.14 Y96.14 E3705.2000 ; Infill line start
G1 X98.14 Y103.86 E3705.5086 ; Infill line end
G1 X98.54 Y96.14 E3705.8171 ; Infill line start
G1 X98.54 Y103.86 E3706.1257 ; Infill line end
G1 X98.94 Y96.14 E3706.4343 ; Infill line start
G1 X98.94 Y103.86 E3706.7429 ; Infill line end
G1 X99.34 Y96.14 E3707.0514 ; Infill line start
G1 X99.34 Y103.86 E3707.3600 ; Infill line end
G1 X99.74 Y96.14 E3707.6686 ; Infill line start
G1 X99.74 Y103.86 E3707.9771 ; Infill line end
G1 X100.14 Y96.14 E3708.2857 ; Infill line start
G1 X100.14 Y103.86 E3708.5943 ; Infill line end
G1 X100.54 Y96.14 E3708.9029 ; Infill line start
G1 X100.54 Y103.86 E3709.2114 ; Infill line end
G1 X100.94 Y96.14 E3709.5200 ; Infill line start
G1 X100.94 Y103.86 E3709.8286 ; Infill line end
G1 X101.34 Y96.14 E3710.1371 ; Infill line start
G1 X101.34 Y103.86 E3710.4457 ; Infill line end
G1 X101.74 Y96.14 E3710.7543 ; Infill line start
G1 X101.74 Y103.86 E3711.0629 ; Infill line end
G1 X102.14 Y96.14 E3711.3714 ; Infill line start
G1 X102.14 Y103.86 E3711.6800 ; Infill line end
G1 X102.54 Y96.14 E3711.9886 ; Infill line start
G1 X102.54 Y103.86 E3712.2971 ; Infill line end
G1 X102.94 Y96.14 E3712.6057 ; Infill line start
G1 X102.94 Y103.86 E3712.9143 ; Infill line end
G1 X103.34 Y96.14 E3713.2229 ; Infill line start
G1 X103.34 Y103.86 E3713.5314 ; Infill line end
; Layer 88
G1 Z19.40 F300 ; Move to layer height
G1 X96.21 Y96.21 F1500 ; Move to start of layer
G1 X103.79 Y96.21 E3713.8343 F1500 ; Draw square side
G1 X103.79 Y103.79 E3714.1371 F1500 ; Draw square side
G1 X96.21 Y103.79 E3714.4400 F1500 ; Draw square side
G1 X96.21 Y96.21 E3714.7429 F1500 ; Draw square side
G1 X96.21 Y96.21 E3715.0457 ; Infill line start
G1 X96.21 Y103.79 E3715.3486 ; Infill line end
G1 X96.61 Y96.21 E3715.6514 ; Infill line start
G1 X96.61 Y103.79 E3715.9543 ; Infill line end
G1 X97.01 Y96.21 E3716.2571 ; Infill line start
G1 X97.01 Y103.79 E3716.5600 ; Infill line end
G1 X97.41 Y96.21 E3716.8629 ; Infill line start
G1 X97.41 Y103.79 E3717.1657 ; Infill line end
G1 X97.81 Y96.21 E3717.4686 ; Infill line start
G1 X97.81 Y103.79 E3717.7714 ; Infill line end
G1 X98.21 Y96.21 E3718.0743 ; Infill line start
G1 X98.21 Y103.79 E3718.3771 ; Infill line end
G1 X98.61 Y96.21 E3718.6800 ; Infill line start
G1 X98.61 Y103.79 E3718.9829 ; Infill line end
G1 X99.01 Y96.21 E3719.2857 ; Infill line start
G1 X99.01 Y103.79 E3719.5886 ; Infill line end
G1 X99.41 Y96.21 E3719.8914 ; Infill line start
G1 X99.41 Y103.79 E3720.1943 ; Infill line end
G1 X99.81 Y96.21 E3720.4971 ; Infill line start
G1 X99.81 Y103.79 E3720.8000 ; Infill line end
G1 X100.21 Y96.21 E3721.1029 ; Infill line start
G1 X100.21 Y103.79 E3721.4057 ; Infill line end
G1 X100.61 Y96.21 E3721.7086 ; Infill line start
G1 X100.61 Y103.79 E3722.0114 ; Infill line end
G1 X101.01 Y96.21 E3722.3143 ; Infill line start
G1 X101.01 Y103.79 E3722.6171 ; Infill line end
G1 X101.41 Y96.21 E3722.9200 ; Infill line start
G1 X101.41 Y103.79 E3723.2229 ; Infill line end
G1 X101.81 Y96.21 E3723.5257 ; Infill line start
G1 X101.81 Y103.79 E3723.8286 ; Infill line end
G1 X102.21 Y96.21 E3724.1314 ; Infill line start
G1 X102.21 Y103.79 E3724.4343 ; Infill line end
G1 X102.61 Y96.21 E3724.7371 ; Infill line start
G1 X102.61 Y103.79 E3725.0400 ; Infill line end
G1 X103.01 Y96.21 E3725.3429 ; Infill line start
G1 X103.01 Y103.79 E3725.6457 ; Infill line end
; Layer 89
G1 Z19.60 F300 ; Move to layer height
G1 X96.29 Y96.29 F1500 ; Move to start of layer
G1 X103.71 Y96.29 E3725.9429 F1500 ; Draw square side
G1 X103.71 Y103.71 E3726.2400 F1500 ; Draw square side
G1 X96.29 Y103.71 E3726.5371 F1500 ; Draw square side
G1 X96.29 Y96.29 E3726.8343 F1500 ; Draw square side
G1 X96.29 Y96.29 E3727.1314 ; Infill line start
G1 X96.29 Y103.71 E3727.4286 ; Infill line end
G1 X96.69 Y96.29 E3727.7257 ; Infill line start
G1 X96.69 Y103.71 E3728.0229 ; Infill line end
G1 X97.09 Y96.29 E3728.3200 ; Infill line start
G1 X97.09 Y103.71 E3728.6171 ; Infill line end
G1 X97.49 Y96.29 E3728.9143 ; Infill line start
G1 X97.49 Y103.71 E3729.2114 ; Infill line end
G1 X97.89 Y96.29 E3729.5086 ; Infill line start
G1 X97.89 Y103.71 E3729.8057 ; Infill line end
G1 X98.29 Y96.29 E3730.1029 ; Infill line start
G1 X98.29 Y103.71 E3730.4000 ; Infill line end
G1 X98.69 Y96.29 E3730.6971 ; Infill line start
G1 X98.69 Y103.71 E3730.9943 ; Infill line end
G1 X99.09 Y96.29 E3731.2914 ; Infill line start
G1 X99.09 Y103.71 E3731.5886 ; Infill line end
G1 X99.49 Y96.29 E3731.8857 ; Infill line start
G1 X99.49 Y103.71 E3732.1829 ; Infill line end
G1 X99.89 Y96.29 E3732.4800 ; Infill line start
G1 X99.89 Y103.71 E3732.7771 ; Infill line end
G1 X100.29 Y96.29 E3733.0743 ; Infill line start
G1 X100.29 Y103.71 E3733.3714 ; Infill line end
G1 X100.69 Y96.29 E3733.6686 ; Infill line start
G1 X100.69 Y103.71 E3733.9657 ; Infill line end
G1 X101.09 Y96.29 E3734.2629 ; Infill line start
G1 X101.09 Y103.71 E3734.5600 ; Infill line end
G1 X101.49 Y96.29 E3734.8571 ; Infill line start
G1 X101.49 Y103.71 E3735.1543 ; Infill line end
G1 X101.89 Y96.29 E3735.4514 ; Infill line start
G1 X101.89 Y103.71 E3735.7486 ; Infill line end
G1 X102.29 Y96.29 E3736.0457 ; Infill line start
G1 X102.29 Y103.71 E3736.3429 ; Infill line end
G1 X102.69 Y96.29 E3736.6400 ; Infill line start
G1 X102.69 Y103.71 E3736.9371 ; Infill line end
G1 X103.09 Y96.29 E3737.2343 ; Infill line start
G1 X103.09 Y103.71 E3737.5314 ; Infill line end
; Layer 90
G1 Z19.80 F300 ; Move to layer height
G1 X96.36 Y96.36 F1500 ; Move to start of layer
G1 X103.64 Y96.36 E3737.8229 F1500 ; Draw square side
G1 X103.64 Y103.64 E3738.1143 F1500 ; Draw square side
G1 X96.36 Y103.64 E3738.4057 F1500 ; Draw square side
G1 X96.36 Y96.36 E3738.6971 F1500 ; Draw square side
G1 X96.36 Y96.36 E3738.9886 ; Infill line start
G1 X96.36 Y103.64 E3739.2800 ; Infill line end
G1 X96.76 Y96.36 E3739.5714 ; Infill line start
G1 X96.76 Y103.64 E3739.8629 ; Infill line end
G1 X97.16 Y96.36 E3740.1543 ; Infill line start
G1 X97.16 Y103.64 E3740.4457 ; Infill line end
G1 X97.56 Y96.36 E3740.7371 ; Infill line start
G1 X97.56 Y103.64 E3741.0286 ; Infill line end
G1 X97.96 Y96.36 E3741.3200 ; Infill line start
G1 X97.96 Y103.64 E3741.6114 ; Infill line end
G1 X98.36 Y96.36 E3741.9029 ; Infill line start
G1 X98.36 Y103.64 E3742.1943 ; Infill line end
G1 X98.76 Y96.36 E3742.4857 ; Infill line start
G1 X98.76 Y103.64 E3742.7771 ; Infill line end
G1 X99.16 Y96.36 E3743.0686 ; Infill line start
G1 X99.16 Y103.64 E3743.3600 ; Infill line end
G1 X99.56 Y96.36 E3743.6514 ; Infill line start
G1 X99.56 Y103.64 E3743.9429 ; Infill line end
G1 X99.96 Y96.36 E3744.2343 ; Infill line start
G1 X99.96 Y103.64 E3744.5257 ; Infill line end
G1 X100.36 Y96.36 E3744.8171 ; Infill line start
G1 X100.36 Y103.64 E3745.1086 ; Infill line end
G1 X100.76 Y96.36 E3745.4000 ; Infill line start
G1 X100.76 Y103.64 E3745.6914 ; Infill line end
G1 X101.16 Y96.36 E3745.9829 ; Infill line start
G1 X101.16 Y103.64 E3746.2743 ; Infill line end
G1 X101.56 Y96.36 E3746.5657 ; Infill line start
G1 X101.56 Y103.64 E3746.8571 ; Infill line end
G1 X101.96 Y96.36 E3747.1486 ; Infill line start
G1 X101.96 Y103.64 E3747.4400 ; Infill line end
G1 X102.36 Y96.36 E3747.7314 ; Infill line start
G1 X102.36 Y103.64 E3748.0229 ; Infill line end
G1 X102.76 Y96.36 E3748.3143 ; Infill line start
G1 X102.76 Y103.64 E3748.6057 ; Infill line end
G1 X103.16 Y96.36 E3748.8971 ; Infill line start
G1 X103.16 Y103.64 E3749.1886 ; Infill line end
; Layer 91
G1 Z20.00 F300 ; Move to layer height
G1 X96.43 Y96.43 F1500 ; Move to start of layer
G1 X103.57 Y96.43 E3749.4743 F1500 ; Draw square side
G1 X103.57 Y103.57 E3749.7600 F1500 ; Draw square side
G1 X96.43 Y103.57 E3750.0457 F1500 ; Draw square side
G1 X96.43 Y96.43 E3750.3314 F1500 ; Draw square side
G1 X96.43 Y96.43 E3750.6171 ; Infill line start
G1 X96.43 Y103.57 E3750.9029 ; Infill line end
G1 X96.83 Y96.43 E3751.1886 ; Infill line start
G1 X96.83 Y103.57 E3751.4743 ; Infill line end
G1 X97.23 Y96.43 E3751.7600 ; Infill line start
G1 X97.23 Y103.57 E3752.0457 ; Infill line end
G1 X97.63 Y96.43 E3752.3314 ; Infill line start
G1 X97.63 Y103.57 E3752.6171 ; Infill line end
G1 X98.03 Y96.43 E3752.9029 ; Infill line start
G1 X98.03 Y103.57 E3753.1886 ; Infill line end
G1 X98.43 Y96.43 E3753.4743 ; Infill line start
G1 X98.43 Y103.57 E3753.7600 ; Infill line end
G1 X98.83 Y96.43 E3754.0457 ; Infill line start
G1 X98.83 Y103.57 E3754.3314 ; Infill line end
G1 X99.23 Y96.43 E3754.6171 ; Infill line start
G1 X99.23 Y103.57 E3754.9029 ; Infill line end
G1 X99.63 Y96.43 E3755.1886 ; Infill line start
G1 X99.63 Y103.57 E3755.4743 ; Infill line end
G1 X100.03 Y96.43 E3755.7600 ; Infill line start
G1 X100.03 Y103.57 E3756.0457 ; Infill line end
G1 X100.43 Y96.43 E3756.3314 ; Infill line start
G1 X100.43 Y103.57 E3756.6171 ; Infill line end
G1 X100.83 Y96.43 E3756.9029 ; Infill line start
G1 X100.83 Y103.57 E3757.1886 ; Infill line end
G1 X101.23 Y96.43 E3757.4743 ; Infill line start
G1 X101.23 Y103.57 E3757.7600 ; Infill line end
G1 X101.63 Y96.43 E3758.0457 ; Infill line start
G1 X101.63 Y103.57 E3758.3314 ; Infill line end
G1 X102.03 Y96.43 E3758.6171 ; Infill line start
G1 X102.03 Y103.57 E3758.9029 ; Infill line end
G1 X102.43 Y96.43 E3759.1886 ; Infill line start
G1 X102.43 Y103.57 E3759.4743 ; Infill line end
G1 X102.83 Y96.43 E3759.7600 ; Infill line start
G1 X102.83 Y103.57 E3760.0457 ; Infill line end
; Layer 92
G1 Z20.20 F300 ; Move to layer height
G1 X96.50 Y96.50 F1500 ; Move to start of layer
G1 X103.50 Y96.50 E3760.3257 F1500 ; Draw square side
G1 X103.50 Y103.50 E3760.6057 F1500 ; Draw square side
G1 X96.50 Y103.50 E3760.8857 F1500 ; Draw square side
G1 X96.50 Y96.50 E3761.1657 F1500 ; Draw square side
G1 X96.50 Y96.50 E3761.4457 ; Infill line start
G1 X96.50 Y103.50 E3761.7257 ; Infill line end
G1 X96.90 Y96.50 E3762.0057 ; Infill line start
G1 X96.90 Y103.50 E3762.2857 ; Infill line end
G1 X97.30 Y96.50 E3762.5657 ; Infill line start
G1 X97.30 Y103.50 E3762.8457 ; Infill line end
G1 X97.70 Y96.50 E3763.1257 ; Infill line start
G1 X97.70 Y103.50 E3763.4057 ; Infill line end
G1 X98.10 Y96.50 E3763.6857 ; Infill line start
G1 X98.10 Y103.50 E3763.9657 ; Infill line end
G1 X98.50 Y96.50 E3764.2457 ; Infill line start
G1 X98.50 Y103.50 E3764.5257 ; Infill line end
G1 X98.90 Y96.50 E3764.8057 ; Infill line start
G1 X98.90 Y103.50 E3765.0857 ; Infill line end
G1 X99.30 Y96.50 E3765.3657 ; Infill line start
G1 X99.30 Y103.50 E3765.6457 ; Infill line end
G1 X99.70 Y96.50 E3765.9257 ; Infill line start
G1 X99.70 Y103.50 E3766.2057 ; Infill line end
G1 X100.10 Y96.50 E3766.4857 ; Infill line start
G1 X100.10 Y103.50 E3766.7657 ; Infill line end
G1 X100.50 Y96.50 E3767.0457 ; Infill line start
G1 X100.50 Y103.50 E3767.3257 ; Infill line end
G1 X100.90 Y96.50 E3767.6057 ; Infill line start
G1 X100.90 Y103.50 E3767.8857 ; Infill line end
G1 X101.30 Y96.50 E3768.1657 ; Infill line start
G1 X101.30 Y103.50 E3768.4457 ; Infill line end
G1 X101.70 Y96.50 E3768.7257 ; Infill line start
G1 X101.70 Y103.50 E3769.0057 ; Infill line end
G1 X102.10 Y96.50 E3769.2857 ; Infill line start
G1 X102.10 Y103.50 E3769.5657 ; Infill line end
G1 X102.50 Y96.50 E3769.8457 ; Infill line start
G1 X102.50 Y103.50 E3770.1257 ; Infill line end
G1 X102.90 Y96.50 E3770.4057 ; Infill line start
G1 X102.90 Y103.50 E3770.6857 ; Infill line end
; Layer 93
G1 Z20.40 F300 ; Move to layer height
G1 X96.57 Y96.57 F1500 ; Move to start of layer
G1 X103.43 Y96.57 E3770.9600 F1500 ; Draw square side
G1 X103.43 Y103.43 E3771.2343 F1500 ; Draw square side
G1 X96.57 Y103.43 E3771.5086 F1500 ; Draw square side
G1 X96.57 Y96.57 E3771.7829 F1500 ; Draw square side
G1 X96.57 Y96.57 E3772.0571 ; Infill line start
G1 X96.57 Y103.43 E3772.3314 ; Infill line end
G1 X96.97 Y96.57 E3772.6057 ; Infill line start
G1 X96.97 Y103.43 E3772.8800 ; Infill line end
G1 X97.37 Y96.57 E3773.1543 ; Infill line start
G1 X97.37 Y103.43 E3773.4286 ; Infill line end
G1 X97.77 Y96.57 E3773.7029 ; Infill line start
G1 X97.77 Y103.43 E3773.9771 ; Infill line end
G1 X98.17 Y96.57 E3774.2514 ; Infill line start
G1 X98.17 Y103.43 E3774.5257 ; Infill line end
G1 X98.57 Y96.57 E3774.8000 ; Infill line start
G1 X98.57 Y103.43 E3775.0743 ; Infill line end
G1 X98.97 Y96.57 E3775.3486 ; Infill line start
G1 X98.97 Y103.43 E3775.6229 ; Infill line end
G1 X99.37 Y96.57 E3775.8971 ; Infill line start
G1 X99.37 Y103.43 E3776.1714 ; Infill line end
G1 X99.77 Y96.57 E3776.4457 ; Infill line start
G1 X99.77 Y103.43 E3776.7200 ; Infill line end
G1 X100.17 Y96.57 E3776.9943 ; Infill line start
G1 X100.17 Y103.43 E3777.2686 ; Infill line end
G1 X100.57 Y96.57 E3777.5429 ; Infill line start
G1 X100.57 Y103.43 E3777.8171 ; Infill line end
G1 X100.97 Y96.57 E3778.0914 ; Infill line start
G1 X100.97 Y103.43 E3778.3657 ; Infill line end
G1 X101.37 Y96.57 E3778.6400 ; Infill line start
G1 X101.37 Y103.43 E3778.9143 ; Infill line end
G1 X101.77 Y96.57 E3779.1886 ; Infill line start
G1 X101.77 Y103.43 E3779.4629 ; Infill line end
G1 X102.17 Y96.57 E3779.7371 ; Infill line start
G1 X102.17 Y103.43 E3780.0114 ; Infill line end
G1 X102.57 Y96.57 E3780.2857 ; Infill line start
G1 X102.57 Y103.43 E3780.5600 ; Infill line end
G1 X102.97 Y96.57 E3780.8343 ; Infill line start
G1 X102.97 Y103.43 E3781.1086 ; Infill line end
; Layer 94
G1 Z20.60 F300 ; Move to layer height
G1 X96.64 Y96.64 F1500 ; Move to start of layer
G1 X103.36 Y96.64 E3781.3771 F1500 ; Draw square side
G1 X103.36 Y103.36 E3781.6457 F1500 ; Draw square side
G1 X96.64 Y103.36 E3781.9143 F1500 ; Draw square side
G1 X96.64 Y96.64 E3782.1829 F1500 ; Draw square side
G1 X96.64 Y96.64 E3782.4514 ; Infill line start
G1 X96.64 Y103.36 E3782.7200 ; Infill line end
G1 X97.04 Y96.64 E3782.9886 ; Infill line start
G1 X97.04 Y103.36 E3783.2571 ; Infill line end
G1 X97.44 Y96.64 E3783.5257 ; Infill line start
G1 X97.44 Y103.36 E3783.7943 ; Infill line end
G1 X97.84 Y96.64 E3784.0629 ; Infill line start
G1 X97.84 Y103.36 E3784.3314 ; Infill line end
G1 X98.24 Y96.64 E3784.6000 ; Infill line start
G1 X98.24 Y103.36 E3784.8686 ; Infill line end
G1 X98.64 Y96.64 E3785.1371 ; Infill line start
G1 X98.64 Y103.36 E3785.4057 ; Infill line end
G1 X99.04 Y96.64 E3785.6743 ; Infill line start
G1 X99.04 Y103.36 E3785.9429 ; Infill line end
G1 X99.44 Y96.64 E3786.2114 ; Infill line start
G1 X99.44 Y103.36 E3786.4800 ; Infill line end
G1 X99.84 Y96.64 E3786.7486 ; Infill line start
G1 X99.84 Y103.36 E3787.0171 ; Infill line end
G1 X100.24 Y96.64 E3787.2857 ; Infill line start
G1 X100.24 Y103.36 E3787.5543 ; Infill line end
G1 X100.64 Y96.64 E3787.8229 ; Infill line start
G1 X100.64 Y103.36 E3788.0914 ; Infill line end
G1 X101.04 Y96.64 E3788.3600 ; Infill line start
G1 X101.04 Y103.36 E3788.6286 ; Infill line end
G1 X101.44 Y96.64 E3788.8971 ; Infill line start
G1 X101.44 Y103.36 E3789.1657 ; Infill line end
G1 X101.84 Y96.64 E3789.4343 ; Infill line start
G1 X101.84 Y103.36 E3789.7029 ; Infill line end
G1 X102.24 Y96.64 E3789.9714 ; Infill line start
G1 X102.24 Y103.36 E3790.2400 ; Infill line end
G1 X102.64 Y96.64 E3790.5086 ; Infill line start
G1 X102.64 Y103.36 E3790.7771 ; Infill line end
; Layer 95
G1 Z20.80 F300 ; Move to layer height
G1 X96.71 Y96.71 F1500 ; Move to start of layer
G1 X103.29 Y96.71 E3791.0400 F1500 ; Draw square side
G1 X103.29 Y103.29 E3791.3029 F1500 ; Draw square side
G1 X96.71 Y103.29 E3791.5657 F1500 ; Draw square side
G1 X96.71 Y96.71 E3791.8286 F1500 ; Draw square side
G1 X96.71 Y96.71 E3792.0914 ; Infill line start
G1 X96.71 Y103.29 E3792.3543 ; Infill line end
G1 X97.11 Y96.71 E3792.6171 ; Infill line start
G1 X97.11 Y103.29 E3792.8800 ; Infill line end
G1 X97.51 Y96.71 E3793.1429 ; Infill line start
G1 X97.51 Y103.29 E3793.4057 ; Infill line end
G1 X97.91 Y96.71 E3793.6686 ; Infill line start
G1 X97.91 Y103.29 E3793.9314 ; Infill line end
G1 X98.31 Y96.71 E3794.1943 ; Infill line start
G1 X98.31 Y103.29 E3794.4571 ; Infill line end
G1 X98.71 Y96.71 E3794.7200 ; Infill line start
G1 X98.71 Y103.29 E3794.9829 ; Infill line end
G1 X99.11 Y96.71 E3795.2457 ; Infill line start
G1 X99.11 Y103.29 E3795.5086 ; Infill line end
G1 X99.51 Y96.71 E3795.7714 ; Infill line start
G1 X99.51 Y103.29 E3796.0343 ; Infill line end
G1 X99.91 Y96.71 E3796.2971 ; Infill line start
G1 X99.91 Y103.29 E3796.5600 ; Infill line end
G1 X100.31 Y96.71 E3796.8229 ; Infill line start
G1 X100.31 Y103.29 E3797.0857 ; Infill line end
G1 X100.71 Y96.71 E3797.3486 ; Infill line start
G1 X100.71 Y103.29 E3797.6114 ; Infill line end
G1 X101.11 Y96.71 E3797.8743 ; Infill line start
G1 X101.11 Y103.29 E3798.1371 ; Infill line end
G1 X101.51 Y96.71 E3798.4000 ; Infill line start
G1 X101.51 Y103.29 E3798.6629 ; Infill line end
G1 X101.91 Y96.71 E3798.9257 ; Infill line start
G1 X101.91 Y103.29 E3799.1886 ; Infill line end
G1 X102.31 Y96.71 E3799.4514 ; Infill line start
G1 X102.31 Y103.29 E3799.7143 ; Infill line end
G1 X102.71 Y96.71 E3799.9771 ; Infill line start
G1 X102.71 Y103.29 E3800.2400 ; Infill line end
; Layer 96
G1 Z21.00 F300 ; Move to layer height
G1 X96.79 Y96.79 F1500 ; Move to start of layer
G1 X103.21 Y96.79 E3800.4971 F1500 ; Draw square side
G1 X103.21 Y103.21 E3800.7543 F1500 ; Draw square side
G1 X96.79 Y103.21 E3801.0114 F1500 ; Draw square side
G1 X96.79 Y96.79 E3801.2686 F1500 ; Draw square side
G1 X96.79 Y96.79 E3801.5257 ; Infill line start
G1 X96.79 Y103.21 E3801.7829 ; Infill line end
G1 X97.19 Y96.79 E3802.0400 ; Infill line start
G1 X97.19 Y103.21 E3802.2971 ; Infill line end
G1 X97.59 Y96.79 E3802.5543 ; Infill line start
G1 X97.59 Y103.21 E3802.8114 ; Infill line end
G1 X97.99 Y96.79 E3803.0686 ; Infill line start
G1 X97.99 Y103.21 E3803.3257 ; Infill line end
G1 X98.39 Y96.79 E3803.5829 ; Infill line start
G1 X98.39 Y103.21 E3803.8400 ; Infill line end
G1 X98.79 Y96.79 E3804.0971 ; Infill line start
G1 X98.79 Y103.21 E3804.3543 ; Infill line end
G1 X99.19 Y96.79 E3804.6114 ; Infill line start
G1 X99.19 Y103.21 E3804.8686 ; Infill line end
G1 X99.59 Y96.79 E3805.1257 ; Infill line start
G1 X99.59 Y103.21 E3805.3829 ; Infill line end
G1 X99.99 Y96.79 E3805.6400 ; Infill line start
G1 X99.99 Y103.21 E3805.8971 ; Infill line end
G1 X100.39 Y96.79 E3806.1543 ; Infill line start
G1 X100.39 Y103.21 E3806.4114 ; Infill line end
G1 X100.79 Y96.79 E3806.6686 ; Infill line start
G1 X100.79 Y103.21 E3806.9257 ; Infill line end
G1 X101.19 Y96.79 E3807.1829 ; Infill line start
G1 X101.19 Y103.21 E3807.4400 ; Infill line end
G1 X101.59 Y96.79 E3807.6971 ; Infill line start
G1 X101.59 Y103.21 E3807.9543 ; Infill line end
G1 X101.99 Y96.79 E3808.2114 ; Infill line start
G1 X101.99 Y103.21 E3808.4686 ; Infill line end
G1 X102.39 Y96.79 E3808.7257 ; Infill line start
G1 X102.39 Y103.21 E3808.9829 ; Infill line end
G1 X102.79 Y96.79 E3809.2400 ; Infill line start
G1 X102.79 Y103.21 E3809.4971 ; Infill line end
; Layer 97
G1 Z21.20 F300 ; Move to layer height
G1 X96.86 Y96.86 F1500 ; Move to start of layer
G1 X103.14 Y96.86 E3809.7486 F1500 ; Draw square side
G1 X103.14 Y103.14 E3810.0000 F1500 ; Draw square side
G1 X96.86 Y103.14 E3810.2514 F1500 ; Draw square side
G1 X96.86 Y96.86 E3810.5029 F1500 ; Draw square side
G1 X96.86 Y96.86 E3810.7543 ; Infill line start
G1 X96.86 Y103.14 E3811.0057 ; Infill line end
G1 X97.26 Y96.86 E3811.2571 ; Infill line start
G1 X97.26 Y103.14 E3811.5086 ; Infill line end
G1 X97.66 Y96.86 E3811.7600 ; Infill line start
G1 X97.66 Y103.14 E3812.0114 ; Infill line end
G1 X98.06 Y96.86 E3812.2629 ; Infill line start
G1 X98.06 Y103.14 E3812.5143 ; Infill line end
G1 X98.46 Y96.86 E3812.7657 ; Infill line start
G1 X98.46 Y103.14 E3813.0171 ; Infill line end
G1 X98.86 Y96.86 E3813.2686 ; Infill line start
G1 X98.86 Y103.14 E3813.5200 ; Infill line end
G1 X99.26 Y96.86 E3813.7714 ; Infill line start
G1 X99.26 Y103.14 E3814.0229 ; Infill line end
G1 X99.66 Y96.86 E3814.2743 ; Infill line start
G1 X99.66 Y103.14 E3814.5257 ; Infill line end
G1 X100.06 Y96.86 E3814.7771 ; Infill line start
G1 X100.06 Y103.14 E3815.0286 ; Infill line end
G1 X100.46 Y96.86 E3815.2800 ; Infill line start
G1 X100.46 Y103.14 E3815.5314 ; Infill line end
G1 X100.86 Y96.86 E3815.7829 ; Infill line start
G1 X100.86 Y103.14 E3816.0343 ; Infill line end
G1 X101.26 Y96.86 E3816.2857 ; Infill line start
G1 X101.26 Y103.14 E3816.5371 ; Infill line end
G1 X101.66 Y96.86 E3816.7886 ; Infill line start
G1 X101.66 Y103.14 E3817.0400 ; Infill line end
G1 X102.06 Y96.86 E3817.2914 ; Infill line start
G1 X102.06 Y103.14 E3817.5429 ; Infill line end
G1 X102.46 Y96.86 E3817.7943 ; Infill line start
G1 X102.46 Y103.14 E3818.0457 ; Infill line end
; Layer 98
G1 Z21.40 F300 ; Move to layer height
G1 X96.93 Y96.93 F1500 ; Move to start of layer
G1 X103.07 Y96.93 E3818.2914 F1500 ; Draw square side
G1 X103.07 Y103.07 E3818.5371 F1500 ; Draw square side
G1 X96.93 Y103.07 E3818.7829 F1500 ; Draw square side
G1 X96.93 Y96.93 E3819.0286 F1500 ; Draw square side
G1 X96.93 Y96.93 E3819.2743 ; Infill line start
G1 X96.93 Y103.07 E3819.5200 ; Infill line end
G1 X97.33 Y96.93 E3819.7657 ; Infill line start
G1 X97.33 Y103.07 E3820.0114 ; Infill line end
G1 X97.73 Y96.93 E3820.2571 ; Infill line start
G1 X97.73 Y103.07 E3820.5029 ; Infill line end
G1 X98.13 Y96.93 E3820.7486 ; Infill line start
G1 X98.13 Y103.07 E3820.9943 ; Infill line end
G1 X98.53 Y96.93 E3821.2400 ; Infill line start
G1 X98.53 Y103.07 E3821.4857 ; Infill line end
G1 X98.93 Y96.93 E3821.7314 ; Infill line start
G1 X98.93 Y103.07 E3821.9771 ; Infill line end
G1 X99.33 Y96.93 E3822.2229 ; Infill line start
G1 X99.33 Y103.07 E3822.4686 ; Infill line end
G1 X99.73 Y96.93 E3822.7143 ; Infill line start
G1 X99.73 Y103.07 E3822.9600 ; Infill line end
G1 X100.13 Y96.93 E3823.2057 ; Infill line start
G1 X100.13 Y103.07 E3823.4514 ; Infill line end
G1 X100.53 Y96.93 E3823.6971 ; Infill line start
G1 X100.53 Y103.07 E3823.9429 ; Infill line end
G1 X100.93 Y96.93 E3824.1886 ; Infill line start
G1 X100.93 Y103.07 E3824.4343 ; Infill line end
G1 X101.33 Y96.93 E3824.6800 ; Infill line start
G1 X101.33 Y103.07 E3824.9257 ; Infill line end
G1 X101.73 Y96.93 E3825.1714 ; Infill line start
G1 X101.73 Y103.07 E3825.4171 ; Infill line end
G1 X102.13 Y96.93 E3825.6629 ; Infill line start
G1 X102.13 Y103.07 E3825.9086 ; Infill line end
G1 X102.53 Y96.93 E3826.1543 ; Infill line start
G1 X102.53 Y103.07 E3826.4000 ; Infill line end
; Layer 99
G1 Z21.60 F300 ; Move to layer height
G1 X97.00 Y97.00 F1500 ; Move to start of layer
G1 X103.00 Y97.00 E3826.6400 F1500 ; Draw square side
G1 X103.00 Y103.00 E3826.8800 F1500 ; Draw square side
G1 X97.00 Y103.00 E3827.1200 F1500 ; Draw square side
G1 X97.00 Y97.00 E3827.3600 F1500 ; Draw square side
G1 X97.00 Y97.00 E3827.6000 ; Infill line start
G1 X97.00 Y103.00 E3827.8400 ; Infill line end
G1 X97.40 Y97.00 E3828.0800 ; Infill line start
G1 X97.40 Y103.00 E3828.3200 ; Infill line end
G1 X97.80 Y97.00 E3828.5600 ; Infill line start
G1 X97.80 Y103.00 E3828.8000 ; Infill line end
G1 X98.20 Y97.00 E3829.0400 ; Infill line start
G1 X98.20 Y103.00 E3829.2800 ; Infill line end
G1 X98.60 Y97.00 E3829.5200 ; Infill line start
G1 X98.60 Y103.00 E3829.7600 ; Infill line end
G1 X99.00 Y97.00 E3830.0000 ; Infill line start
G1 X99.00 Y103.00 E3830.2400 ; Infill line end
G1 X99.40 Y97.00 E3830.4800 ; Infill line start
G1 X99.40 Y103.00 E3830.7200 ; Infill line end
G1 X99.80 Y97.00 E3830.9600 ; Infill line start
G1 X99.80 Y103.00 E3831.2000 ; Infill line end
G1 X100.20 Y97.00 E3831.4400 ; Infill line start
G1 X100.20 Y103.00 E3831.6800 ; Infill line end
G1 X100.60 Y97.00 E3831.9200 ; Infill line start
G1 X100.60 Y103.00 E3832.1600 ; Infill line end
G1 X101.00 Y97.00 E3832.4000 ; Infill line start
G1 X101.00 Y103.00 E3832.6400 ; Infill line end
G1 X101.40 Y97.00 E3832.8800 ; Infill line start
G1 X101.40 Y103.00 E3833.1200 ; Infill line end
G1 X101.80 Y97.00 E3833.3600 ; Infill line start
G1 X101.80 Y103.00 E3833.6000 ; Infill line end
G1 X102.20 Y97.00 E3833.8400 ; Infill line start
G1 X102.20 Y103.00 E3834.0800 ; Infill line end
G1 X102.60 Y97.00 E3834.3200 ; Infill line start
G1 X102.60 Y103.00 E3834.5600 ; Infill line end
; Layer 100
G1 Z21.80 F300 ; Move to layer height
G1 X97.07 Y97.07 F1500 ; Move to start of layer
G1 X102.93 Y97.07 E3834.7943 F1500 ; Draw square side
G1 X102.93 Y102.93 E3835.0286 F1500 ; Draw square side
G1 X97.07 Y102.93 E3835.2629 F1500 ; Draw square side
G1 X97.07 Y97.07 E3835.4971 F1500 ; Draw square side
G1 X97.07 Y97.07 E3835.7314 ; Infill line start
G1 X97.07 Y102.93 E3835.9657 ; Infill line end
G1 X97.47 Y97.07 E3836.2000 ; Infill line start
G1 X97.47 Y102.93 E3836.4343 ; Infill line end
G1 X97.87 Y97.07 E3836.6686 ; Infill line start
G1 X97.87 Y102.93 E3836.9029 ; Infill line end
G1 X98.27 Y97.07 E3837.1371 ; Infill line start
G1 X98.27 Y102.93 E3837.3714 ; Infill line end
G1 X98.67 Y97.07 E3837.6057 ; Infill line start
G1 X98.67 Y102.93 E3837.8400 ; Infill line end
G1 X99.07 Y97.07 E3838.0743 ; Infill line start
G1 X99.07 Y102.93 E3838.3086 ; Infill line end
G1 X99.47 Y97.07 E3838.5429 ; Infill line start
G1 X99.47 Y102.93 E3838.7771 ; Infill line end
G1 X99.87 Y97.07 E3839.0114 ; Infill line start
G1 X99.87 Y102.93 E3839.2457 ; Infill line end
G1 X100.27 Y97.07 E3839.4800 ; Infill line start
G1 X100.27 Y102.93 E3839.7143 ; Infill line end
G1 X100.67 Y97.07 E3839.9486 ; Infill line start
G1 X100.67 Y102.93 E3840.1829 ; Infill line end
G1 X101.07 Y97.07 E3840.4171 ; Infill line start
G1 X101.07 Y102.93 E3840.6514 ; Infill line end
G1 X101.47 Y97.07 E3840.8857 ; Infill line start
G1 X101.47 Y102.93 E3841.1200 ; Infill line end
G1 X101.87 Y97.07 E3841.3543 ; Infill line start
G1 X101.87 Y102.93 E3841.5886 ; Infill line end
G1 X102.27 Y97.07 E3841.8229 ; Infill line start
G1 X102.27 Y102.93 E3842.0571 ; Infill line end
; Layer 101
G1 Z22.00 F300 ; Move to layer height
G1 X97.14 Y97.14 F1500 ; Move to start of layer
G1 X102.86 Y97.14 E3842.2857 F1500 ; Draw square side
G1 X102.86 Y102.86 E3842.5143 F1500 ; Draw square side
G1 X97.14 Y102.86 E3842.7429 F1500 ; Draw square side
G1 X97.14 Y97.14 E3842.9714 F1500 ; Draw square side
G1 X97.14 Y97.14 E3843.2000 ; Infill line start
G1 X97.14 Y102.86 E3843.4286 ; Infill line end
G1 X97.54 Y97.14 E3843.6571 ; Infill line start
G1 X97.54 Y102.86 E3843.8857 ; Infill line end
G1 X97.94 Y97.14 E3844.1143 ; Infill line start
G1 X97.94 Y102.86 E3844.3429 ; Infill line end
G1 X98.34 Y97.14 E3844.5714 ; Infill line start
G1 X98.34 Y102.86 E3844.8000 ; Infill line end
G1 X98.74 Y97.14 E3845.0286 ; Infill line start
G1 X98.74 Y102.86 E3845.2571 ; Infill line end
G1 X99.14 Y97.14 E3845.4857 ; Infill line start
G1 X99.14 Y102.86 E3845.7143 ; Infill line end
G1 X99.54 Y97.14 E3845.9429 ; Infill line start
G1 X99.54 Y102.86 E3846.1714 ; Infill line end
G1 X99.94 Y97.14 E3846.4000 ; Infill line start
G1 X99.94 Y102.86 E3846.6286 ; Infill line end
G1 X100.34 Y97.14 E3846.8571 ; Infill line start
G1 X100.34 Y102.86 E3847.0857 ; Infill line end
G1 X100.74 Y97.14 E3847.3143 ; Infill line start
G1 X100.74 Y102.86 E3847.5429 ; Infill line end
G1 X101.14 Y97.14 E3847.7714 ; Infill line start
G1 X101.14 Y102.86 E3848.0000 ; Infill line end
G1 X101.54 Y97.14 E3848.2286 ; Infill line start
G1 X101.54 Y102.86 E3848.4571 ; Infill line end
G1 X101.94 Y97.14 E3848.6857 ; Infill line start
G1 X101.94 Y102.86 E3848.9143 ; Infill line end
G1 X102.34 Y97.14 E3849.1429 ; Infill line start
G1 X102.34 Y102.86 E3849.3714 ; Infill line end
; Layer 102
G1 Z22.20 F300 ; Move to layer height
G1 X97.21 Y97.21 F1500 ; Move to start of layer
G1 X102.79 Y97.21 E3849.5943 F1500 ; Draw square side
G1 X102.79 Y102.79 E3849.8171 F1500 ; Draw square side
G1 X97.21 Y102.79 E3850.0400 F1500 ; Draw square side
G1 X97.21 Y97.21 E3850.2629 F1500 ; Draw square side
G1 X97.21 Y97.21 E3850.4857 ; Infill line start
G1 X97.21 Y102.79 E3850.7086 ; Infill line end
G1 X97.61 Y97.21 E3850.9314 ; Infill line start
G1 X97.61 Y102.79 E3851.1543 ; Infill line end
G1 X98.01 Y97.21 E3851.3771 ; Infill line start
G1 X98.01 Y102.79 E3851.6000 ; Infill line end
G1 X98.41 Y97.21 E3851.8229 ; Infill line start
G1 X98.41 Y102.79 E3852.0457 ; Infill line end
G1 X98.81 Y97.21 E3852.2686 ; Infill line start
G1 X98.81 Y102.79 E3852.4914 ; Infill line end
G1 X99.21 Y97.21 E3852.7143 ; Infill line start
G1 X99.21 Y102.79 E3852.9371 ; Infill line end
G1 X99.61 Y97.21 E3853.1600 ; Infill line start
G1 X99.61 Y102.79 E3853.3829 ; Infill line end
G1 X100.01 Y97.21 E3853.6057 ; Infill line start
G1 X100.01 Y102.79 E3853.8286 ; Infill line end
G1 X100.41 Y97.21 E3854.0514 ; Infill line start
G1 X100.41 Y102.79 E3854.2743 ; Infill line end
G1 X100.81 Y97.21 E3854.4971 ; Infill line start
G1 X100.81 Y102.79 E3854.7200 ; Infill line end
G1 X101.21 Y97.21 E3854.9429 ; Infill line start
G1 X101.21 Y102.79 E3855.1657 ; Infill line end
G1 X101.61 Y97.21 E3855.3886 ; Infill line start
G1 X101.61 Y102.79 E3855.6114 ; Infill line end
G1 X102.01 Y97.21 E3855.8343 ; Infill line start
G1 X102.01 Y102.79 E3856.0571 ; Infill line end
; Layer 103
G1 Z22.40 F300 ; Move to layer height
G1 X97.29 Y97.29 F1500 ; Move to start of layer
G1 X102.71 Y97.29 E3856.2743 F1500 ; Draw square side
G1 X102.71 Y102.71 E3856.4914 F1500 ; Draw square side
G1 X97.29 Y102.71 E3856.7086 F1500 ; Draw square side
G1 X97.29 Y97.29 E3856.9257 F1500 ; Draw square side
G1 X97.29 Y97.29 E3857.1429 ; Infill line start
G1 X97.29 Y102.71 E3857.3600 ; Infill line end
G1 X97.69 Y97.29 E3857.5771 ; Infill line start
G1 X97.69 Y102.71 E3857.7943 ; Infill line end
G1 X98.09 Y97.29 E3858.0114 ; Infill line start
G1 X98.09 Y102.71 E3858.2286 ; Infill line end
G1 X98.49 Y97.29 E3858.4457 ; Infill line start
G1 X98.49 Y102.71 E3858.6629 ; Infill line end
G1 X98.89 Y97.29 E3858.8800 ; Infill line start
G1 X98.89 Y102.71 E3859.0971 ; Infill line end
G1 X99.29 Y97.29 E3859.3143 ; Infill line start
G1 X99.29 Y102.71 E3859.5314 ; Infill line end
G1 X99.69 Y97.29 E3859.7486 ; Infill line start
G1 X99.69 Y102.71 E3859.9657 ; Infill line end
G1 X100.09 Y97.29 E3860.1829 ; Infill line start
G1 X100.09 Y102.71 E3860.4000 ; Infill line end
G1 X100.49 Y97.29 E3860.6171 ; Infill line start
G1 X100.49 Y102.71 E3860.8343 ; Infill line end
G1 X100.89 Y97.29 E3861.0514 ; Infill line start
G1 X100.89 Y102.71 E3861.2686 ; Infill line end
G1 X101.29 Y97.29 E3861.4857 ; Infill line start
G1 X101.29 Y102.71 E3861.7029 ; Infill line end
G1 X101.69 Y97.29 E3861.9200 ; Infill line start
G1 X101.69 Y102.71 E3862.1371 ; Infill line end
G1 X102.09 Y97.29 E3862.3543 ; Infill line start
G1 X102.09 Y102.71 E3862.5714 ; Infill line end
; Layer 104
G1 Z22.60 F300 ; Move to layer height
G1 X97.36 Y97.36 F1500 ; Move to start of layer
G1 X102.64 Y97.36 E3862.7829 F1500 ; Draw square side
G1 X102.64 Y102.64 E3862.9943 F1500 ; Draw square side
G1 X97.36 Y102.64 E3863.2057 F1500 ; Draw square side
G1 X97.36 Y97.36 E3863.4171 F1500 ; Draw square side
G1 X97.36 Y97.36 E3863.6286 ; Infill line start
G1 X97.36 Y102.64 E3863.8400 ; Infill line end
G1 X97.76 Y97.36 E3864.0514 ; Infill line start
G1 X97.76 Y102.64 E3864.2629 ; Infill line end
G1 X98.16 Y97.36 E3864.4743 ; Infill line start
G1 X98.16 Y102.64 E3864.6857 ; Infill line end
G1 X98.56 Y97.36 E3864.8971 ; Infill line start
G1 X98.56 Y102.64 E3865.1086 ; Infill line end
G1 X98.96 Y97.36 E3865.3200 ; Infill line start
G1 X98.96 Y102.64 E3865.5314 ; Infill line end
G1 X99.36 Y97.36 E3865.7429 ; Infill line start
G1 X99.36 Y102.64 E3865.9543 ; Infill line end
G1 X99.76 Y97.36 E3866.1657 ; Infill line start
G1 X99.76 Y102.64 E3866.3771 ; Infill line end
G1 X100.16 Y97.36 E3866.5886 ; Infill line start
G1 X100.16 Y102.64 E3866.8000 ; Infill line end
G1 X100.56 Y97.36 E3867.0114 ; Infill line start
G1 X100.56 Y102.64 E3867.2229 ; Infill line end
G1 X100.96 Y97.36 E3867.4343 ; Infill line start
G1 X100.96 Y102.64 E3867.6457 ; Infill line end
G1 X101.36 Y97.36 E3867.8571 ; Infill line start
G1 X101.36 Y102.64 E3868.0686 ; Infill line end
G1 X101.76 Y97.36 E3868.2800 ; Infill line start
G1 X101.76 Y102.64 E3868.4914 ; Infill line end
G1 X102.16 Y97.36 E3868.7029 ; Infill line start
G1 X102.16 Y102.64 E3868.9143 ; Infill line end
; Layer 105
G1 Z22.80 F300 ; Move to layer height
G1 X97.43 Y97.43 F1500 ; Move to start of layer
G1 X102.57 Y97.43 E3869.1200 F1500 ; Draw square side
G1 X102.57 Y102.57 E3869.3257 F1500 ; Draw square side
G1 X97.43 Y102.57 E3869.5314 F1500 ; Draw square side
G1 X97.43 Y97.43 E3869.7371 F1500 ; Draw square side
G1 X97.43 Y97.43 E3869.9429 ; Infill line start
G1 X97.43 Y102.57 E3870.1486 ; Infill line end
G1 X97.83 Y97.43 E3870.3543 ; Infill line start
G1 X97.83 Y102.57 E3870.5600 ; Infill line end
G1 X98.23 Y97.43 E3870.7657 ; Infill line start
G1 X98.23 Y102.57 E3870.9714 ; Infill line end
G1 X98.63 Y97.43 E3871.1771 ; Infill line start
G1 X98.63 Y102.57 E3871.3829 ; Infill line end
G1 X99.03 Y97.43 E3871.5886 ; Infill line start
G1 X99.03 Y102.57 E3871.7943 ; Infill line end
G1 X99.43 Y97.43 E3872.0000 ; Infill line start
G1 X99.43 Y102.57 E3872.2057 ; Infill line end
G1 X99.83 Y97.43 E3872.4114 ; Infill line start
G1 X99.83 Y102.57 E3872.6171 ; Infill line end
G1 X100.23 Y97.43 E3872.8229 ; Infill line start
G1 X100.23 Y102.57 E3873.0286 ; Infill line end
G1 X100.63 Y97.43 E3873.2343 ; Infill line start
G1 X100.63 Y102.57 E3873.4400 ; Infill line end
G1 X101.03 Y97.43 E3873.6457 ; Infill line start
G1 X101.03 Y102.57 E3873.8514 ; Infill line end
G1 X101.43 Y97.43 E3874.0571 ; Infill line start
G1 X101.43 Y102.57 E3874.2629 ; Infill line end
G1 X101.83 Y97.43 E3874.4686 ; Infill line start
G1 X101.83 Y102.57 E3874.6743 ; Infill line end
; Layer 106
G1 Z23.00 F300 ; Move to layer height
G1 X97.50 Y97.50 F1500 ; Move to start of layer
G1 X102.50 Y97.50 E3874.8743 F1500 ; Draw square side
G1 X102.50 Y102.50 E3875.0743 F1500 ; Draw square side
G1 X97.50 Y102.50 E3875.2743 F1500 ; Draw square side
G1 X97.50 Y97.50 E3875.4743 F1500 ; Draw square side
G1 X97.50 Y97.50 E3875.6743 ; Infill line start
G1 X97.50 Y102.50 E3875.8743 ; Infill line end
G1 X97.90 Y97.50 E3876.0743 ; Infill line start
G1 X97.90 Y102.50 E3876.2743 ; Infill line end
G1 X98.30 Y97.50 E3876.4743 ; Infill line start
G1 X98.30 Y102.50 E3876.6743 ; Infill line end
G1 X98.70 Y97.50 E3876.8743 ; Infill line start
G1 X98.70 Y102.50 E3877.0743 ; Infill line end
G1 X99.10 Y97.50 E3877.2743 ; Infill line start
G1 X99.10 Y102.50 E3877.4743 ; Infill line end
G1 X99.50 Y97.50 E3877.6743 ; Infill line start
G1 X99.50 Y102.50 E3877.8743 ; Infill line end
G1 X99.90 Y97.50 E3878.0743 ; Infill line start
G1 X99.90 Y102.50 E3878.2743 ; Infill line end
G1 X100.30 Y97.50 E3878.4743 ; Infill line start
G1 X100.30 Y102.50 E3878.6743 ; Infill line end
G1 X100.70 Y97.50 E3878.8743 ; Infill line start
G1 X100.70 Y102.50 E3879.0743 ; Infill line end
G1 X101.10 Y97.50 E3879.2743 ; Infill line start
G1 X101.10 Y102.50 E3879.4743 ; Infill line end
G1 X101.50 Y97.50 E3879.6743 ; Infill line start
G1 X101.50 Y102.50 E3879.8743 ; Infill line end
G1 X101.90 Y97.50 E3880.0743 ; Infill line start
G1 X101.90 Y102.50 E3880.2743 ; Infill line end
; Layer 107
G1 Z23.20 F300 ; Move to layer height
G1 X97.57 Y97.57 F1500 ; Move to start of layer
G1 X102.43 Y97.57 E3880.4686 F1500 ; Draw square side
G1 X102.43 Y102.43 E3880.6629 F1500 ; Draw square side
G1 X97.57 Y102.43 E3880.8571 F1500 ; Draw square side
G1 X97.57 Y97.57 E3881.0514 F1500 ; Draw square side
G1 X97.57 Y97.57 E3881.2457 ; Infill line start
G1 X97.57 Y102.43 E3881.4400 ; Infill line end
G1 X97.97 Y97.57 E3881.6343 ; Infill line start
G1 X97.97 Y102.43 E3881.8286 ; Infill line end
G1 X98.37 Y97.57 E3882.0229 ; Infill line start
G1 X98.37 Y102.43 E3882.2171 ; Infill line end
G1 X98.77 Y97.57 E3882.4114 ; Infill line start
G1 X98.77 Y102.43 E3882.6057 ; Infill line end
G1 X99.17 Y97.57 E3882.8000 ; Infill line start
G1 X99.17 Y102.43 E3882.9943 ; Infill line end
G1 X99.57 Y97.57 E3883.1886 ; Infill line start
G1 X99.57 Y102.43 E3883.3829 ; Infill line end
G1 X99.97 Y97.57 E3883.5771 ; Infill line start
G1 X99.97 Y102.43 E3883.7714 ; Infill line end
G1 X100.37 Y97.57 E3883.9657 ; Infill line start
G1 X100.37 Y102.43 E3884.1600 ; Infill line end
G1 X100.77 Y97.57 E3884.3543 ; Infill line start
G1 X100.77 Y102.43 E3884.5486 ; Infill line end
G1 X101.17 Y97.57 E3884.7429 ; Infill line start
G1 X101.17 Y102.43 E3884.9371 ; Infill line end
G1 X101.57 Y97.57 E3885.1314 ; Infill line start
G1 X101.57 Y102.43 E3885.3257 ; Infill line end
G1 X101.97 Y97.57 E3885.5200 ; Infill line start
G1 X101.97 Y102.43 E3885.7143 ; Infill line end
; Layer 108
G1 Z23.40 F300 ; Move to layer height
G1 X97.64 Y97.64 F1500 ; Move to start of layer
G1 X102.36 Y97.64 E3885.9029 F1500 ; Draw square side
G1 X102.36 Y102.36 E3886.0914 F1500 ; Draw square side
G1 X97.64 Y102.36 E3886.2800 F1500 ; Draw square side
G1 X97.64 Y97.64 E3886.4686 F1500 ; Draw square side
G1 X97.64 Y97.64 E3886.6571 ; Infill line start
G1 X97.64 Y102.36 E3886.8457 ; Infill line end
G1 X98.04 Y97.64 E3887.0343 ; Infill line start
G1 X98.04 Y102.36 E3887.2229 ; Infill line end
G1 X98.44 Y97.64 E3887.4114 ; Infill line start
G1 X98.44 Y102.36 E3887.6000 ; Infill line end
G1 X98.84 Y97.64 E3887.7886 ; Infill line start
G1 X98.84 Y102.36 E3887.9771 ; Infill line end
G1 X99.24 Y97.64 E3888.1657 ; Infill line start
G1 X99.24 Y102.36 E3888.3543 ; Infill line end
G1 X99.64 Y97.64 E3888.5429 ; Infill line start
G1 X99.64 Y102.36 E3888.7314 ; Infill line end
G1 X100.04 Y97.64 E3888.9200 ; Infill line start
G1 X100.04 Y102.36 E3889.1086 ; Infill line end
G1 X100.44 Y97.64 E3889.2971 ; Infill line start
G1 X100.44 Y102.36 E3889.4857 ; Infill line end
G1 X100.84 Y97.64 E3889.6743 ; Infill line start
G1 X100.84 Y102.36 E3889.8629 ; Infill line end
G1 X101.24 Y97.64 E3890.0514 ; Infill line start
G1 X101.24 Y102.36 E3890.2400 ; Infill line end
G1 X101.64 Y97.64 E3890.4286 ; Infill line start
G1 X101.64 Y102.36 E3890.6171 ; Infill line end
; Layer 109
G1 Z23.60 F300 ; Move to layer height
G1 X97.71 Y97.71 F1500 ; Move to start of layer
G1 X102.29 Y97.71 E3890.8000 F1500 ; Draw square side
G1 X102.29 Y102.29 E3890.9829 F1500 ; Draw square side
G1 X97.71 Y102.29 E3891.1657 F1500 ; Draw square side
G1 X97.71 Y97.71 E3891.3486 F1500 ; Draw square side
G1 X97.71 Y97.71 E3891.5314 ; Infill line start
G1 X97.71 Y102.29 E3891.7143 ; Infill line end
G1 X98.11 Y97.71 E3891.8971 ; Infill line start
G1 X98.11 Y102.29 E3892.0800 ; Infill line end
G1 X98.51 Y97.71 E3892.2629 ; Infill line start
G1 X98.51 Y102.29 E3892.4457 ; Infill line end
G1 X98.91 Y97.71 E3892.6286 ; Infill line start
G1 X98.91 Y102.29 E3892.8114 ; Infill line end
G1 X99.31 Y97.71 E3892.9943 ; Infill line start
G1 X99.31 Y102.29 E3893.1771 ; Infill line end
G1 X99.71 Y97.71 E3893.3600 ; Infill line start
G1 X99.71 Y102.29 E3893.5429 ; Infill line end
G1 X100.11 Y97.71 E3893.7257 ; Infill line start
G1 X100.11 Y102.29 E3893.9086 ; Infill line end
G1 X100.51 Y97.71 E3894.0914 ; Infill line start
G1 X100.51 Y102.29 E3894.2743 ; Infill line end
[truncated: 25,559 more chars]
