# Supplementary material for: Hybrid reasoning for perception, explanation, and autonomous action in manufacturing
Source: Nat Commun. 2026 May 18;17:6589. doi: 10.1038/s41467-026-72378-9 (PMC13381764; doi:10.1038/s41467-026-72378-9)
Supplement: Supplementary file 3 — Supplementary Files [file 41467_2026_72378_MOESM3_ESM.zip › supplementary-files/geometries/cone.gcode]

	Layer 1
G1 Z0.20 F300	Move to layer height
G1 X120.00 Y100.00 F1500	Move to start of layer
G1 X120.00 Y100.00 F1500	Move to start of circle
G1 X119.92 Y101.25 E0.0502 F1500	Draw circle segment
G1 X119.69 Y102.49 E0.1005 F1500	Draw circle segment
G1 X119.30 Y103.68 E0.1507 F1500	Draw circle segment
G1 X118.76 Y104.82 E0.2009 F1500	Draw circle segment
G1 X118.09 Y105.88 E0.2512 F1500	Draw circle segment
G1 X117.29 Y106.85 E0.3014 F1500	Draw circle segment
G1 X116.37 Y107.71 E0.3516 F1500	Draw circle segment
G1 X115.36 Y108.44 E0.4019 F1500	Draw circle segment
G1 X114.26 Y109.05 E0.4521 F1500	Draw circle segment
G1 X113.09 Y109.51 E0.5023 F1500	Draw circle segment
G1 X111.87 Y109.82 E0.5526 F1500	Draw circle segment
G1 X110.63 Y109.98 E0.6028 F1500	Draw circle segment
G1 X109.37 Y109.98 E0.6530 F1500	Draw circle segment
G1 X108.13 Y109.82 E0.7033 F1500	Draw circle segment
G1 X106.91 Y109.51 E0.7535 F1500	Draw circle segment
G1 X105.74 Y109.05 E0.8037 F1500	Draw circle segment
G1 X104.64 Y108.44 E0.8540 F1500	Draw circle segment
G1 X103.63 Y107.71 E0.9042 F1500	Draw circle segment
G1 X102.71 Y106.85 E0.9544 F1500	Draw circle segment
G1 X101.91 Y105.88 E1.0046 F1500	Draw circle segment
G1 X101.24 Y104.82 E1.0549 F1500	Draw circle segment
G1 X100.70 Y103.68 E1.1051 F1500	Draw circle segment
G1 X100.31 Y102.49 E1.1553 F1500	Draw circle segment
G1 X100.08 Y101.25 E1.2056 F1500	Draw circle segment
G1 X100.00 Y100.00 E1.2558 F1500	Draw circle segment
G1 X100.08 Y98.75 E1.3060 F1500	Draw circle segment
G1 X100.31 Y97.51 E1.3563 F1500	Draw circle segment
G1 X100.70 Y96.32 E1.4065 F1500	Draw circle segment
G1 X101.24 Y95.18 E1.4567 F1500	Draw circle segment
G1 X101.91 Y94.12 E1.5070 F1500	Draw circle segment
G1 X102.71 Y93.15 E1.5572 F1500	Draw circle segment
G1 X103.63 Y92.29 E1.6074 F1500	Draw circle segment
G1 X104.64 Y91.56 E1.6577 F1500	Draw circle segment
G1 X105.74 Y90.95 E1.7079 F1500	Draw circle segment
G1 X106.91 Y90.49 E1.7581 F1500	Draw circle segment
G1 X108.13 Y90.18 E1.8084 F1500	Draw circle segment
G1 X109.37 Y90.02 E1.8586 F1500	Draw circle segment
G1 X110.63 Y90.02 E1.9088 F1500	Draw circle segment
G1 X111.87 Y90.18 E1.9591 F1500	Draw circle segment
G1 X113.09 Y90.49 E2.0093 F1500	Draw circle segment
G1 X114.26 Y90.95 E2.0595 F1500	Draw circle segment
G1 X115.36 Y91.56 E2.1098 F1500	Draw circle segment
G1 X116.37 Y92.29 E2.1600 F1500	Draw circle segment
G1 X117.29 Y93.15 E2.2102 F1500	Draw circle segment
G1 X118.09 Y94.12 E2.2605 F1500	Draw circle segment
G1 X118.76 Y95.18 E2.3107 F1500	Draw circle segment
G1 X119.30 Y96.32 E2.3609 F1500	Draw circle segment
G1 X119.69 Y97.51 E2.4112 F1500	Draw circle segment
G1 X119.92 Y98.75 E2.4614 F1500	Draw circle segment
G1 X120.00 Y100.00 E2.5116 F1500	Draw circle segment
G1 X110.40 Y100.00 F1500	Move to start of infill
G1 X110.40 Y100.05 E2.5136	Draw infill segment
G1 X110.39 Y100.10 E2.5156	Draw infill segment
G1 X110.37 Y100.15 E2.5176	Draw infill segment
G1 X110.35 Y100.19 E2.5197	Draw infill segment
G1 X110.32 Y100.24 E2.5217	Draw infill segment
G1 X110.29 Y100.27 E2.5237	Draw infill segment
G1 X110.25 Y100.31 E2.5257	Draw infill segment
G1 X110.21 Y100.34 E2.5277	Draw infill segment
G1 X110.17 Y100.36 E2.5297	Draw infill segment
G1 X110.12 Y100.38 E2.5317	Draw infill segment
G1 X110.07 Y100.39 E2.5337	Draw infill segment
G1 X110.03 Y100.40 E2.5357	Draw infill segment
G1 X109.97 Y100.40 E2.5377	Draw infill segment
G1 X109.93 Y100.39 E2.5398	Draw infill segment
G1 X109.88 Y100.38 E2.5418	Draw infill segment
G1 X109.83 Y100.36 E2.5438	Draw infill segment
G1 X109.79 Y100.34 E2.5458	Draw infill segment
G1 X109.75 Y100.31 E2.5478	Draw infill segment
G1 X109.71 Y100.27 E2.5498	Draw infill segment
G1 X109.68 Y100.24 E2.5518	Draw infill segment
G1 X109.65 Y100.19 E2.5538	Draw infill segment
G1 X109.63 Y100.15 E2.5558	Draw infill segment
G1 X109.61 Y100.10 E2.5578	Draw infill segment
G1 X109.60 Y100.05 E2.5598	Draw infill segment
G1 X109.60 Y100.00 E2.5619	Draw infill segment
G1 X109.60 Y99.95 E2.5639	Draw infill segment
G1 X109.61 Y99.90 E2.5659	Draw infill segment
G1 X109.63 Y99.85 E2.5679	Draw infill segment
G1 X109.65 Y99.81 E2.5699	Draw infill segment
G1 X109.68 Y99.76 E2.5719	Draw infill segment
G1 X109.71 Y99.73 E2.5739	Draw infill segment
G1 X109.75 Y99.69 E2.5759	Draw infill segment
G1 X109.79 Y99.66 E2.5779	Draw infill segment
G1 X109.83 Y99.64 E2.5799	Draw infill segment
G1 X109.88 Y99.62 E2.5819	Draw infill segment
G1 X109.93 Y99.61 E2.5840	Draw infill segment
G1 X109.97 Y99.60 E2.5860	Draw infill segment
G1 X110.03 Y99.60 E2.5880	Draw infill segment
G1 X110.07 Y99.61 E2.5900	Draw infill segment
G1 X110.12 Y99.62 E2.5920	Draw infill segment
G1 X110.17 Y99.64 E2.5940	Draw infill segment
G1 X110.21 Y99.66 E2.5960	Draw infill segment
G1 X110.25 Y99.69 E2.5980	Draw infill segment
G1 X110.29 Y99.73 E2.6000	Draw infill segment
G1 X110.32 Y99.76 E2.6020	Draw infill segment
G1 X110.35 Y99.81 E2.6040	Draw infill segment
G1 X110.37 Y99.85 E2.6061	Draw infill segment
G1 X110.39 Y99.90 E2.6081	Draw infill segment
G1 X110.40 Y99.95 E2.6101	Draw infill segment
G1 X110.40 Y100.00 E2.6121	Draw infill segment
G1 X110.80 Y100.00 F1500	Move to start of infill
G1 X110.79 Y100.10 E2.6161	Draw infill segment
G1 X110.77 Y100.20 E2.6201	Draw infill segment
G1 X110.74 Y100.29 E2.6241	Draw infill segment
G1 X110.70 Y100.39 E2.6282	Draw infill segment
G1 X110.65 Y100.47 E2.6322	Draw infill segment
G1 X110.58 Y100.55 E2.6362	Draw infill segment
G1 X110.51 Y100.62 E2.6402	Draw infill segment
G1 X110.43 Y100.68 E2.6442	Draw infill segment
G1 X110.34 Y100.72 E2.6483	Draw infill segment
G1 X110.25 Y100.76 E2.6523	Draw infill segment
G1 X110.15 Y100.79 E2.6563	Draw infill segment
G1 X110.05 Y100.80 E2.6603	Draw infill segment
G1 X109.95 Y100.80 E2.6643	Draw infill segment
G1 X109.85 Y100.79 E2.6683	Draw infill segment
G1 X109.75 Y100.76 E2.6724	Draw infill segment
G1 X109.66 Y100.72 E2.6764	Draw infill segment
G1 X109.57 Y100.68 E2.6804	Draw infill segment
G1 X109.49 Y100.62 E2.6844	Draw infill segment
G1 X109.42 Y100.55 E2.6884	Draw infill segment
G1 X109.35 Y100.47 E2.6925	Draw infill segment
G1 X109.30 Y100.39 E2.6965	Draw infill segment
G1 X109.26 Y100.29 E2.7005	Draw infill segment
G1 X109.23 Y100.20 E2.7045	Draw infill segment
G1 X109.21 Y100.10 E2.7085	Draw infill segment
G1 X109.20 Y100.00 E2.7126	Draw infill segment
G1 X109.21 Y99.90 E2.7166	Draw infill segment
G1 X109.23 Y99.80 E2.7206	Draw infill segment
G1 X109.26 Y99.71 E2.7246	Draw infill segment
G1 X109.30 Y99.61 E2.7286	Draw infill segment
G1 X109.35 Y99.53 E2.7326	Draw infill segment
G1 X109.42 Y99.45 E2.7367	Draw infill segment
G1 X109.49 Y99.38 E2.7407	Draw infill segment
G1 X109.57 Y99.32 E2.7447	Draw infill segment
G1 X109.66 Y99.28 E2.7487	Draw infill segment
G1 X109.75 Y99.24 E2.7527	Draw infill segment
G1 X109.85 Y99.21 E2.7568	Draw infill segment
G1 X109.95 Y99.20 E2.7608	Draw infill segment
G1 X110.05 Y99.20 E2.7648	Draw infill segment
G1 X110.15 Y99.21 E2.7688	Draw infill segment
G1 X110.25 Y99.24 E2.7728	Draw infill segment
G1 X110.34 Y99.28 E2.7768	Draw infill segment
G1 X110.43 Y99.32 E2.7809	Draw infill segment
G1 X110.51 Y99.38 E2.7849	Draw infill segment
G1 X110.58 Y99.45 E2.7889	Draw infill segment
G1 X110.65 Y99.53 E2.7929	Draw infill segment
G1 X110.70 Y99.61 E2.7969	Draw infill segment
G1 X110.74 Y99.71 E2.8010	Draw infill segment
G1 X110.77 Y99.80 E2.8050	Draw infill segment
G1 X110.79 Y99.90 E2.8090	Draw infill segment
G1 X110.80 Y100.00 E2.8130	Draw infill segment
G1 X111.20 Y100.00 F1500	Move to start of infill
G1 X111.19 Y100.15 E2.8190	Draw infill segment
G1 X111.16 Y100.30 E2.8251	Draw infill segment
G1 X111.12 Y100.44 E2.8311	Draw infill segment
G1 X111.05 Y100.58 E2.8371	Draw infill segment
G1 X110.97 Y100.71 E2.8432	Draw infill segment
G1 X110.87 Y100.82 E2.8492	Draw infill segment
G1 X110.76 Y100.92 E2.8552	Draw infill segment
G1 X110.64 Y101.01 E2.8612	Draw infill segment
G1 X110.51 Y101.09 E2.8673	Draw infill segment
G1 X110.37 Y101.14 E2.8733	Draw infill segment
G1 X110.22 Y101.18 E2.8793	Draw infill segment
G1 X110.08 Y101.20 E2.8853	Draw infill segment
G1 X109.92 Y101.20 E2.8914	Draw infill segment
G1 X109.78 Y101.18 E2.8974	Draw infill segment
G1 X109.63 Y101.14 E2.9034	Draw infill segment
G1 X109.49 Y101.09 E2.9095	Draw infill segment
G1 X109.36 Y101.01 E2.9155	Draw infill segment
G1 X109.24 Y100.92 E2.9215	Draw infill segment
G1 X109.13 Y100.82 E2.9275	Draw infill segment
G1 X109.03 Y100.71 E2.9336	Draw infill segment
G1 X108.95 Y100.58 E2.9396	Draw infill segment
G1 X108.88 Y100.44 E2.9456	Draw infill segment
G1 X108.84 Y100.30 E2.9517	Draw infill segment
G1 X108.81 Y100.15 E2.9577	Draw infill segment
G1 X108.80 Y100.00 E2.9637	Draw infill segment
G1 X108.81 Y99.85 E2.9697	Draw infill segment
G1 X108.84 Y99.70 E2.9758	Draw infill segment
G1 X108.88 Y99.56 E2.9818	Draw infill segment
G1 X108.95 Y99.42 E2.9878	Draw infill segment
G1 X109.03 Y99.29 E2.9939	Draw infill segment
G1 X109.13 Y99.18 E2.9999	Draw infill segment
G1 X109.24 Y99.08 E3.0059	Draw infill segment
G1 X109.36 Y98.99 E3.0119	Draw infill segment
G1 X109.49 Y98.91 E3.0180	Draw infill segment
G1 X109.63 Y98.86 E3.0240	Draw infill segment
G1 X109.78 Y98.82 E3.0300	Draw infill segment
G1 X109.92 Y98.80 E3.0360	Draw infill segment
G1 X110.08 Y98.80 E3.0421	Draw infill segment
G1 X110.22 Y98.82 E3.0481	Draw infill segment
G1 X110.37 Y98.86 E3.0541	Draw infill segment
G1 X110.51 Y98.91 E3.0602	Draw infill segment
G1 X110.64 Y98.99 E3.0662	Draw infill segment
G1 X110.76 Y99.08 E3.0722	Draw infill segment
G1 X110.87 Y99.18 E3.0782	Draw infill segment
G1 X110.97 Y99.29 E3.0843	Draw infill segment
G1 X111.05 Y99.42 E3.0903	Draw infill segment
G1 X111.12 Y99.56 E3.0963	Draw infill segment
G1 X111.16 Y99.70 E3.1024	Draw infill segment
G1 X111.19 Y99.85 E3.1084	Draw infill segment
G1 X111.20 Y100.00 E3.1144	Draw infill segment
G1 X111.60 Y100.00 F1500	Move to start of infill
G1 X111.59 Y100.20 E3.1224	Draw infill segment
G1 X111.55 Y100.40 E3.1305	Draw infill segment
G1 X111.49 Y100.59 E3.1385	Draw infill segment
G1 X111.40 Y100.77 E3.1466	Draw infill segment
G1 X111.29 Y100.94 E3.1546	Draw infill segment
G1 X111.17 Y101.10 E3.1626	Draw infill segment
G1 X111.02 Y101.23 E3.1707	Draw infill segment
G1 X110.86 Y101.35 E3.1787	Draw infill segment
G1 X110.68 Y101.45 E3.1867	Draw infill segment
G1 X110.49 Y101.52 E3.1948	Draw infill segment
G1 X110.30 Y101.57 E3.2028	Draw infill segment
G1 X110.10 Y101.60 E3.2109	Draw infill segment
G1 X109.90 Y101.60 E3.2189	Draw infill segment
G1 X109.70 Y101.57 E3.2269	Draw infill segment
G1 X109.51 Y101.52 E3.2350	Draw infill segment
G1 X109.32 Y101.45 E3.2430	Draw infill segment
G1 X109.14 Y101.35 E3.2510	Draw infill segment
G1 X108.98 Y101.23 E3.2591	Draw infill segment
G1 X108.83 Y101.10 E3.2671	Draw infill segment
G1 X108.71 Y100.94 E3.2752	Draw infill segment
G1 X108.60 Y100.77 E3.2832	Draw infill segment
G1 X108.51 Y100.59 E3.2912	Draw infill segment
G1 X108.45 Y100.40 E3.2993	Draw infill segment
G1 X108.41 Y100.20 E3.3073	Draw infill segment
G1 X108.40 Y100.00 E3.3153	Draw infill segment
G1 X108.41 Y99.80 E3.3234	Draw infill segment
G1 X108.45 Y99.60 E3.3314	Draw infill segment
G1 X108.51 Y99.41 E3.3395	Draw infill segment
G1 X108.60 Y99.23 E3.3475	Draw infill segment
G1 X108.71 Y99.06 E3.3555	Draw infill segment
G1 X108.83 Y98.90 E3.3636	Draw infill segment
G1 X108.98 Y98.77 E3.3716	Draw infill segment
G1 X109.14 Y98.65 E3.3796	Draw infill segment
G1 X109.32 Y98.55 E3.3877	Draw infill segment
G1 X109.51 Y98.48 E3.3957	Draw infill segment
G1 X109.70 Y98.43 E3.4037	Draw infill segment
G1 X109.90 Y98.40 E3.4118	Draw infill segment
G1 X110.10 Y98.40 E3.4198	Draw infill segment
G1 X110.30 Y98.43 E3.4279	Draw infill segment
G1 X110.49 Y98.48 E3.4359	Draw infill segment
G1 X110.68 Y98.55 E3.4439	Draw infill segment
G1 X110.86 Y98.65 E3.4520	Draw infill segment
G1 X111.02 Y98.77 E3.4600	Draw infill segment
G1 X111.17 Y98.90 E3.4680	Draw infill segment
G1 X111.29 Y99.06 E3.4761	Draw infill segment
G1 X111.40 Y99.23 E3.4841	Draw infill segment
G1 X111.49 Y99.41 E3.4922	Draw infill segment
G1 X111.55 Y99.60 E3.5002	Draw infill segment
G1 X111.59 Y99.80 E3.5082	Draw infill segment
G1 X111.60 Y100.00 E3.5163	Draw infill segment
G1 X112.00 Y100.00 F1500	Move to start of infill
G1 X111.98 Y100.25 E3.5263	Draw infill segment
G1 X111.94 Y100.50 E3.5364	Draw infill segment
G1 X111.86 Y100.74 E3.5464	Draw infill segment
G1 X111.75 Y100.96 E3.5565	Draw infill segment
G1 X111.62 Y101.18 E3.5665	Draw infill segment
G1 X111.46 Y101.37 E3.5765	Draw infill segment
G1 X111.27 Y101.54 E3.5866	Draw infill segment
G1 X111.07 Y101.69 E3.5966	Draw infill segment
G1 X110.85 Y101.81 E3.6067	Draw infill segment
G1 X110.62 Y101.90 E3.6167	Draw infill segment
G1 X110.37 Y101.96 E3.6268	Draw infill segment
G1 X110.13 Y102.00 E3.6368	Draw infill segment
G1 X109.87 Y102.00 E3.6469	Draw infill segment
G1 X109.63 Y101.96 E3.6569	Draw infill segment
G1 X109.38 Y101.90 E3.6670	Draw infill segment
G1 X109.15 Y101.81 E3.6770	Draw infill segment
G1 X108.93 Y101.69 E3.6871	Draw infill segment
G1 X108.73 Y101.54 E3.6971	Draw infill segment
G1 X108.54 Y101.37 E3.7072	Draw infill segment
G1 X108.38 Y101.18 E3.7172	Draw infill segment
G1 X108.25 Y100.96 E3.7272	Draw infill segment
G1 X108.14 Y100.74 E3.7373	Draw infill segment
G1 X108.06 Y100.50 E3.7473	Draw infill segment
G1 X108.02 Y100.25 E3.7574	Draw infill segment
G1 X108.00 Y100.00 E3.7674	Draw infill segment
G1 X108.02 Y99.75 E3.7775	Draw infill segment
G1 X108.06 Y99.50 E3.7875	Draw infill segment
G1 X108.14 Y99.26 E3.7976	Draw infill segment
G1 X108.25 Y99.04 E3.8076	Draw infill segment
G1 X108.38 Y98.82 E3.8177	Draw infill segment
G1 X108.54 Y98.63 E3.8277	Draw infill segment
G1 X108.73 Y98.46 E3.8378	Draw infill segment
G1 X108.93 Y98.31 E3.8478	Draw infill segment
G1 X109.15 Y98.19 E3.8578	Draw infill segment
G1 X109.38 Y98.10 E3.8679	Draw infill segment
G1 X109.63 Y98.04 E3.8779	Draw infill segment
G1 X109.87 Y98.00 E3.8880	Draw infill segment
G1 X110.13 Y98.00 E3.8980	Draw infill segment
G1 X110.37 Y98.04 E3.9081	Draw infill segment
G1 X110.62 Y98.10 E3.9181	Draw infill segment
G1 X110.85 Y98.19 E3.9282	Draw infill segment
G1 X111.07 Y98.31 E3.9382	Draw infill segment
G1 X111.27 Y98.46 E3.9483	Draw infill segment
G1 X111.46 Y98.63 E3.9583	Draw infill segment
G1 X111.62 Y98.82 E3.9684	Draw infill segment
G1 X111.75 Y99.04 E3.9784	Draw infill segment
G1 X111.86 Y99.26 E3.9885	Draw infill segment
G1 X111.94 Y99.50 E3.9985	Draw infill segment
G1 X111.98 Y99.75 E4.0085	Draw infill segment
G1 X112.00 Y100.00 E4.0186	Draw infill segment
G1 X112.40 Y100.00 F1500	Move to start of infill
G1 X112.38 Y100.30 E4.0306	Draw infill segment
G1 X112.32 Y100.60 E4.0427	Draw infill segment
G1 X112.23 Y100.88 E4.0548	Draw infill segment
G1 X112.10 Y101.16 E4.0668	Draw infill segment
G1 X111.94 Y101.41 E4.0789	Draw infill segment
G1 X111.75 Y101.64 E4.0909	Draw infill segment
G1 X111.53 Y101.85 E4.1030	Draw infill segment
G1 X111.29 Y102.03 E4.1150	Draw infill segment
G1 X111.02 Y102.17 E4.1271	Draw infill segment
G1 X110.74 Y102.28 E4.1392	Draw infill segment
G1 X110.45 Y102.36 E4.1512	Draw infill segment
G1 X110.15 Y102.40 E4.1633	Draw infill segment
G1 X109.85 Y102.40 E4.1753	Draw infill segment
G1 X109.55 Y102.36 E4.1874	Draw infill segment
G1 X109.26 Y102.28 E4.1994	Draw infill segment
G1 X108.98 Y102.17 E4.2115	Draw infill segment
G1 X108.71 Y102.03 E4.2235	Draw infill segment
G1 X108.47 Y101.85 E4.2356	Draw infill segment
G1 X108.25 Y101.64 E4.2477	Draw infill segment
G1 X108.06 Y101.41 E4.2597	Draw infill segment
G1 X107.90 Y101.16 E4.2718	Draw infill segment
G1 X107.77 Y100.88 E4.2838	Draw infill segment
G1 X107.68 Y100.60 E4.2959	Draw infill segment
G1 X107.62 Y100.30 E4.3079	Draw infill segment
G1 X107.60 Y100.00 E4.3200	Draw infill segment
G1 X107.62 Y99.70 E4.3320	Draw infill segment
G1 X107.68 Y99.40 E4.3441	Draw infill segment
G1 X107.77 Y99.12 E4.3562	Draw infill segment
G1 X107.90 Y98.84 E4.3682	Draw infill segment
G1 X108.06 Y98.59 E4.3803	Draw infill segment
G1 X108.25 Y98.36 E4.3923	Draw infill segment
G1 X108.47 Y98.15 E4.4044	Draw infill segment
G1 X108.71 Y97.97 E4.4164	Draw infill segment
G1 X108.98 Y97.83 E4.4285	Draw infill segment
G1 X109.26 Y97.72 E4.4405	Draw infill segment
G1 X109.55 Y97.64 E4.4526	Draw infill segment
G1 X109.85 Y97.60 E4.4647	Draw infill segment
G1 X110.15 Y97.60 E4.4767	Draw infill segment
G1 X110.45 Y97.64 E4.4888	Draw infill segment
G1 X110.74 Y97.72 E4.5008	Draw infill segment
G1 X111.02 Y97.83 E4.5129	Draw infill segment
G1 X111.29 Y97.97 E4.5249	Draw infill segment
G1 X111.53 Y98.15 E4.5370	Draw infill segment
G1 X111.75 Y98.36 E4.5490	Draw infill segment
G1 X111.94 Y98.59 E4.5611	Draw infill segment
G1 X112.10 Y98.84 E4.5732	Draw infill segment
G1 X112.23 Y99.12 E4.5852	Draw infill segment
G1 X112.32 Y99.40 E4.5973	Draw infill segment
G1 X112.38 Y99.70 E4.6093	Draw infill segment
G1 X112.40 Y100.00 E4.6214	Draw infill segment
G1 X112.80 Y100.00 F1500	Move to start of infill
G1 X112.78 Y100.35 E4.6354	Draw infill segment
G1 X112.71 Y100.70 E4.6495	Draw infill segment
G1 X112.60 Y101.03 E4.6636	Draw infill segment
G1 X112.45 Y101.35 E4.6776	Draw infill segment
G1 X112.27 Y101.65 E4.6917	Draw infill segment
G1 X112.04 Y101.92 E4.7058	Draw infill segment
G1 X111.78 Y102.16 E4.7198	Draw infill segment
G1 X111.50 Y102.36 E4.7339	Draw infill segment
G1 X111.19 Y102.53 E4.7480	Draw infill segment
G1 X110.87 Y102.66 E4.7620	Draw infill segment
G1 X110.52 Y102.75 E4.7761	Draw infill segment
G1 X110.18 Y102.79 E4.7902	Draw infill segment
G1 X109.82 Y102.79 E4.8042	Draw infill segment
G1 X109.48 Y102.75 E4.8183	Draw infill segment
G1 X109.13 Y102.66 E4.8324	Draw infill segment
G1 X108.81 Y102.53 E4.8464	Draw infill segment
G1 X108.50 Y102.36 E4.8605	Draw infill segment
G1 X108.22 Y102.16 E4.8746	Draw infill segment
G1 X107.96 Y101.92 E4.8886	Draw infill segment
G1 X107.73 Y101.65 E4.9027	Draw infill segment
G1 X107.55 Y101.35 E4.9167	Draw infill segment
G1 X107.40 Y101.03 E4.9308	Draw infill segment
G1 X107.29 Y100.70 E4.9449	Draw infill segment
G1 X107.22 Y100.35 E4.9589	Draw infill segment
G1 X107.20 Y100.00 E4.9730	Draw infill segment
G1 X107.22 Y99.65 E4.9871	Draw infill segment
G1 X107.29 Y99.30 E5.0011	Draw infill segment
G1 X107.40 Y98.97 E5.0152	Draw infill segment
G1 X107.55 Y98.65 E5.0293	Draw infill segment
G1 X107.73 Y98.35 E5.0433	Draw infill segment
G1 X107.96 Y98.08 E5.0574	Draw infill segment
G1 X108.22 Y97.84 E5.0715	Draw infill segment
G1 X108.50 Y97.64 E5.0855	Draw infill segment
G1 X108.81 Y97.47 E5.0996	Draw infill segment
G1 X109.13 Y97.34 E5.1137	Draw infill segment
G1 X109.48 Y97.25 E5.1277	Draw infill segment
G1 X109.82 Y97.21 E5.1418	Draw infill segment
G1 X110.18 Y97.21 E5.1559	Draw infill segment
G1 X110.52 Y97.25 E5.1699	Draw infill segment
G1 X110.87 Y97.34 E5.1840	Draw infill segment
G1 X111.19 Y97.47 E5.1981	Draw infill segment
G1 X111.50 Y97.64 E5.2121	Draw infill segment
G1 X111.78 Y97.84 E5.2262	Draw infill segment
G1 X112.04 Y98.08 E5.2402	Draw infill segment
G1 X112.27 Y98.35 E5.2543	Draw infill segment
G1 X112.45 Y98.65 E5.2684	Draw infill segment
G1 X112.60 Y98.97 E5.2824	Draw infill segment
G1 X112.71 Y99.30 E5.2965	Draw infill segment
G1 X112.78 Y99.65 E5.3106	Draw infill segment
G1 X112.80 Y100.00 E5.3246	Draw infill segment
G1 X113.20 Y100.00 F1500	Move to start of infill
G1 X113.17 Y100.40 E5.3407	Draw infill segment
G1 X113.10 Y100.80 E5.3568	Draw infill segment
G1 X112.98 Y101.18 E5.3729	Draw infill segment
G1 X112.80 Y101.54 E5.3889	Draw infill segment
G1 X112.59 Y101.88 E5.4050	Draw infill segment
G1 X112.33 Y102.19 E5.4211	Draw infill segment
G1 X112.04 Y102.47 E5.4372	Draw infill segment
G1 X111.71 Y102.70 E5.4532	Draw infill segment
G1 X111.36 Y102.90 E5.4693	Draw infill segment
G1 X110.99 Y103.04 E5.4854	Draw infill segment
G1 X110.60 Y103.14 E5.5015	Draw infill segment
G1 X110.20 Y103.19 E5.5175	Draw infill segment
G1 X109.80 Y103.19 E5.5336	Draw infill segment
G1 X109.40 Y103.14 E5.5497	Draw infill segment
G1 X109.01 Y103.04 E5.5658	Draw infill segment
G1 X108.64 Y102.90 E5.5818	Draw infill segment
G1 X108.29 Y102.70 E5.5979	Draw infill segment
G1 X107.96 Y102.47 E5.6140	Draw infill segment
G1 X107.67 Y102.19 E5.6300	Draw infill segment
G1 X107.41 Y101.88 E5.6461	Draw infill segment
G1 X107.20 Y101.54 E5.6622	Draw infill segment
G1 X107.02 Y101.18 E5.6783	Draw infill segment
G1 X106.90 Y100.80 E5.6943	Draw infill segment
G1 X106.83 Y100.40 E5.7104	Draw infill segment
G1 X106.80 Y100.00 E5.7265	Draw infill segment
G1 X106.83 Y99.60 E5.7426	Draw infill segment
G1 X106.90 Y99.20 E5.7586	Draw infill segment
G1 X107.02 Y98.82 E5.7747	Draw infill segment
G1 X107.20 Y98.46 E5.7908	Draw infill segment
G1 X107.41 Y98.12 E5.8069	Draw infill segment
G1 X107.67 Y97.81 E5.8229	Draw infill segment
G1 X107.96 Y97.53 E5.8390	Draw infill segment
G1 X108.29 Y97.30 E5.8551	Draw infill segment
G1 X108.64 Y97.10 E5.8712	Draw infill segment
G1 X109.01 Y96.96 E5.8872	Draw infill segment
G1 X109.40 Y96.86 E5.9033	Draw infill segment
G1 X109.80 Y96.81 E5.9194	Draw infill segment
G1 X110.20 Y96.81 E5.9355	Draw infill segment
G1 X110.60 Y96.86 E5.9515	Draw infill segment
G1 X110.99 Y96.96 E5.9676	Draw infill segment
G1 X111.36 Y97.10 E5.9837	Draw infill segment
G1 X111.71 Y97.30 E5.9998	Draw infill segment
G1 X112.04 Y97.53 E6.0158	Draw infill segment
G1 X112.33 Y97.81 E6.0319	Draw infill segment
G1 X112.59 Y98.12 E6.0480	Draw infill segment
G1 X112.80 Y98.46 E6.0641	Draw infill segment
G1 X112.98 Y98.82 E6.0801	Draw infill segment
G1 X113.10 Y99.20 E6.0962	Draw infill segment
G1 X113.17 Y99.60 E6.1123	Draw infill segment
G1 X113.20 Y100.00 E6.1284	Draw infill segment
G1 X113.60 Y100.00 F1500	Move to start of infill
G1 X113.57 Y100.45 E6.1464	Draw infill segment
G1 X113.49 Y100.90 E6.1645	Draw infill segment
G1 X113.35 Y101.33 E6.1826	Draw infill segment
G1 X113.15 Y101.73 E6.2007	Draw infill segment
G1 X112.91 Y102.12 E6.2188	Draw infill segment
G1 X112.62 Y102.46 E6.2369	Draw infill segment
G1 X112.29 Y102.77 E6.2549	Draw infill segment
G1 X111.93 Y103.04 E6.2730	Draw infill segment
G1 X111.53 Y103.26 E6.2911	Draw infill segment
G1 X111.11 Y103.42 E6.3092	Draw infill segment
G1 X110.67 Y103.54 E6.3273	Draw infill segment
G1 X110.23 Y103.59 E6.3454	Draw infill segment
G1 X109.77 Y103.59 E6.3634	Draw infill segment
G1 X109.33 Y103.54 E6.3815	Draw infill segment
G1 X108.89 Y103.42 E6.3996	Draw infill segment
G1 X108.47 Y103.26 E6.4177	Draw infill segment
G1 X108.07 Y103.04 E6.4358	Draw infill segment
G1 X107.71 Y102.77 E6.4539	Draw infill segment
G1 X107.38 Y102.46 E6.4719	Draw infill segment
G1 X107.09 Y102.12 E6.4900	Draw infill segment
G1 X106.85 Y101.73 E6.5081	Draw infill segment
G1 X106.65 Y101.33 E6.5262	Draw infill segment
G1 X106.51 Y100.90 E6.5443	Draw infill segment
G1 X106.43 Y100.45 E6.5624	Draw infill segment
G1 X106.40 Y100.00 E6.5804	Draw infill segment
G1 X106.43 Y99.55 E6.5985	Draw infill segment
G1 X106.51 Y99.10 E6.6166	Draw infill segment
G1 X106.65 Y98.67 E6.6347	Draw infill segment
G1 X106.85 Y98.27 E6.6528	Draw infill segment
G1 X107.09 Y97.88 E6.6709	Draw infill segment
G1 X107.38 Y97.54 E6.6889	Draw infill segment
G1 X107.71 Y97.23 E6.7070	Draw infill segment
G1 X108.07 Y96.96 E6.7251	Draw infill segment
G1 X108.47 Y96.74 E6.7432	Draw infill segment
G1 X108.89 Y96.58 E6.7613	Draw infill segment
G1 X109.33 Y96.46 E6.7794	Draw infill segment
G1 X109.77 Y96.41 E6.7975	Draw infill segment
G1 X110.23 Y96.41 E6.8155	Draw infill segment
G1 X110.67 Y96.46 E6.8336	Draw infill segment
G1 X111.11 Y96.58 E6.8517	Draw infill segment
G1 X111.53 Y96.74 E6.8698	Draw infill segment
G1 X111.93 Y96.96 E6.8879	Draw infill segment
G1 X112.29 Y97.23 E6.9060	Draw infill segment
G1 X112.62 Y97.54 E6.9240	Draw infill segment
G1 X112.91 Y97.88 E6.9421	Draw infill segment
G1 X113.15 Y98.27 E6.9602	Draw infill segment
G1 X113.35 Y98.67 E6.9783	Draw infill segment
G1 X113.49 Y99.10 E6.9964	Draw infill segment
G1 X113.57 Y99.55 E7.0145	Draw infill segment
G1 X113.60 Y100.00 E7.0325	Draw infill segment
G1 X114.00 Y100.00 F1500	Move to start of infill
G1 X113.97 Y100.50 E7.0526	Draw infill segment
G1 X113.87 Y100.99 E7.0727	Draw infill segment
G1 X113.72 Y101.47 E7.0928	Draw infill segment
G1 X113.51 Y101.93 E7.1129	Draw infill segment
G1 X113.24 Y102.35 E7.1330	Draw infill segment
G1 X112.92 Y102.74 E7.1531	Draw infill segment
G1 X112.55 Y103.08 E7.1732	Draw infill segment
G1 X112.14 Y103.38 E7.1933	Draw infill segment
G1 X111.70 Y103.62 E7.2134	Draw infill segment
G1 X111.24 Y103.80 E7.2335	Draw infill segment
G1 X110.75 Y103.93 E7.2536	Draw infill segment
G1 X110.25 Y103.99 E7.2737	Draw infill segment
G1 X109.75 Y103.99 E7.2937	Draw infill segment
G1 X109.25 Y103.93 E7.3138	Draw infill segment
G1 X108.76 Y103.80 E7.3339	Draw infill segment
G1 X108.30 Y103.62 E7.3540	Draw infill segment
G1 X107.86 Y103.38 E7.3741	Draw infill segment
G1 X107.45 Y103.08 E7.3942	Draw infill segment
G1 X107.08 Y102.74 E7.4143	Draw infill segment
G1 X106.76 Y102.35 E7.4344	Draw infill segment
G1 X106.49 Y101.93 E7.4545	Draw infill segment
G1 X106.28 Y101.47 E7.4746	Draw infill segment
G1 X106.13 Y100.99 E7.4947	Draw infill segment
G1 X106.03 Y100.50 E7.5148	Draw infill segment
G1 X106.00 Y100.00 E7.5349	Draw infill segment
G1 X106.03 Y99.50 E7.5550	Draw infill segment
G1 X106.13 Y99.01 E7.5750	Draw infill segment
G1 X106.28 Y98.53 E7.5951	Draw infill segment
G1 X106.49 Y98.07 E7.6152	Draw infill segment
G1 X106.76 Y97.65 E7.6353	Draw infill segment
G1 X107.08 Y97.26 E7.6554	Draw infill segment
G1 X107.45 Y96.92 E7.6755	Draw infill segment
G1 X107.86 Y96.62 E7.6956	Draw infill segment
G1 X108.30 Y96.38 E7.7157	Draw infill segment
G1 X108.76 Y96.20 E7.7358	Draw infill segment
G1 X109.25 Y96.07 E7.7559	Draw infill segment
G1 X109.75 Y96.01 E7.7760	Draw infill segment
G1 X110.25 Y96.01 E7.7961	Draw infill segment
G1 X110.75 Y96.07 E7.8162	Draw infill segment
G1 X111.24 Y96.20 E7.8363	Draw infill segment
G1 X111.70 Y96.38 E7.8563	Draw infill segment
G1 X112.14 Y96.62 E7.8764	Draw infill segment
G1 X112.55 Y96.92 E7.8965	Draw infill segment
G1 X112.92 Y97.26 E7.9166	Draw infill segment
G1 X113.24 Y97.65 E7.9367	Draw infill segment
G1 X113.51 Y98.07 E7.9568	Draw infill segment
G1 X113.72 Y98.53 E7.9769	Draw infill segment
G1 X113.87 Y99.01 E7.9970	Draw infill segment
G1 X113.97 Y99.50 E8.0171	Draw infill segment
G1 X114.00 Y100.00 E8.0372	Draw infill segment
G1 X114.40 Y100.00 F1500	Move to start of infill
G1 X114.37 Y100.55 E8.0593	Draw infill segment
G1 X114.26 Y101.09 E8.0814	Draw infill segment
G1 X114.09 Y101.62 E8.1035	Draw infill segment
G1 X113.86 Y102.12 E8.1256	Draw infill segment
G1 X113.56 Y102.59 E8.1477	Draw infill segment
G1 X113.21 Y103.01 E8.1698	Draw infill segment
G1 X112.80 Y103.39 E8.1919	Draw infill segment
G1 X112.36 Y103.72 E8.2140	Draw infill segment
G1 X111.87 Y103.98 E8.2361	Draw infill segment
G1 X111.36 Y104.18 E8.2582	Draw infill segment
G1 X110.82 Y104.32 E8.2803	Draw infill segment
G1 X110.28 Y104.39 E8.3024	Draw infill segment
G1 X109.72 Y104.39 E8.3245	Draw infill segment
G1 X109.18 Y104.32 E8.3466	Draw infill segment
G1 X108.64 Y104.18 E8.3687	Draw infill segment
G1 X108.13 Y103.98 E8.3908	Draw infill segment
G1 X107.64 Y103.72 E8.4129	Draw infill segment
G1 X107.20 Y103.39 E8.4350	Draw infill segment
G1 X106.79 Y103.01 E8.4571	Draw infill segment
G1 X106.44 Y102.59 E8.4792	Draw infill segment
G1 X106.14 Y102.12 E8.5013	Draw infill segment
G1 X105.91 Y101.62 E8.5234	Draw infill segment
G1 X105.74 Y101.09 E8.5455	Draw infill segment
G1 X105.63 Y100.55 E8.5676	Draw infill segment
G1 X105.60 Y100.00 E8.5897	Draw infill segment
G1 X105.63 Y99.45 E8.6118	Draw infill segment
G1 X105.74 Y98.91 E8.6339	Draw infill segment
G1 X105.91 Y98.38 E8.6560	Draw infill segment
G1 X106.14 Y97.88 E8.6782	Draw infill segment
G1 X106.44 Y97.41 E8.7003	Draw infill segment
G1 X106.79 Y96.99 E8.7224	Draw infill segment
G1 X107.20 Y96.61 E8.7445	Draw infill segment
G1 X107.64 Y96.28 E8.7666	Draw infill segment
G1 X108.13 Y96.02 E8.7887	Draw infill segment
G1 X108.64 Y95.82 E8.8108	Draw infill segment
G1 X109.18 Y95.68 E8.8329	Draw infill segment
G1 X109.72 Y95.61 E8.8550	Draw infill segment
G1 X110.28 Y95.61 E8.8771	Draw infill segment
G1 X110.82 Y95.68 E8.8992	Draw infill segment
G1 X111.36 Y95.82 E8.9213	Draw infill segment
G1 X111.87 Y96.02 E8.9434	Draw infill segment
G1 X112.36 Y96.28 E8.9655	Draw infill segment
G1 X112.80 Y96.61 E8.9876	Draw infill segment
G1 X113.21 Y96.99 E9.0097	Draw infill segment
G1 X113.56 Y97.41 E9.0318	Draw infill segment
G1 X113.86 Y97.88 E9.0539	Draw infill segment
G1 X114.09 Y98.38 E9.0760	Draw infill segment
G1 X114.26 Y98.91 E9.0981	Draw infill segment
G1 X114.37 Y99.45 E9.1202	Draw infill segment
G1 X114.40 Y100.00 E9.1423	Draw infill segment
G1 X114.80 Y100.00 F1500	Move to start of infill
G1 X114.76 Y100.60 E9.1664	Draw infill segment
G1 X114.65 Y101.19 E9.1905	Draw infill segment
G1 X114.46 Y101.77 E9.2146	Draw infill segment
G1 X114.21 Y102.31 E9.2387	Draw infill segment
G1 X113.88 Y102.82 E9.2629	Draw infill segment
G1 X113.50 Y103.29 E9.2870	Draw infill segment
G1 X113.06 Y103.70 E9.3111	Draw infill segment
G1 X112.57 Y104.05 E9.3352	Draw infill segment
G1 X112.04 Y104.34 E9.3593	Draw infill segment
G1 X111.48 Y104.57 E9.3834	Draw infill segment
G1 X110.90 Y104.71 E9.4075	Draw infill segment
G1 X110.30 Y104.79 E9.4316	Draw infill segment
G1 X109.70 Y104.79 E9.4557	Draw infill segment
G1 X109.10 Y104.71 E9.4799	Draw infill segment
G1 X108.52 Y104.57 E9.5040	Draw infill segment
G1 X107.96 Y104.34 E9.5281	Draw infill segment
G1 X107.43 Y104.05 E9.5522	Draw infill segment
G1 X106.94 Y103.70 E9.5763	Draw infill segment
G1 X106.50 Y103.29 E9.6004	Draw infill segment
G1 X106.12 Y102.82 E9.6245	Draw infill segment
G1 X105.79 Y102.31 E9.6486	Draw infill segment
G1 X105.54 Y101.77 E9.6728	Draw infill segment
G1 X105.35 Y101.19 E9.6969	Draw infill segment
G1 X105.24 Y100.60 E9.7210	Draw infill segment
G1 X105.20 Y100.00 E9.7451	Draw infill segment
G1 X105.24 Y99.40 E9.7692	Draw infill segment
G1 X105.35 Y98.81 E9.7933	Draw infill segment
G1 X105.54 Y98.23 E9.8174	Draw infill segment
G1 X105.79 Y97.69 E9.8415	Draw infill segment
G1 X106.12 Y97.18 E9.8656	Draw infill segment
G1 X106.50 Y96.71 E9.8898	Draw infill segment
G1 X106.94 Y96.30 E9.9139	Draw infill segment
G1 X107.43 Y95.95 E9.9380	Draw infill segment
G1 X107.96 Y95.66 E9.9621	Draw infill segment
G1 X108.52 Y95.43 E9.9862	Draw infill segment
G1 X109.10 Y95.29 E10.0103	Draw infill segment
G1 X109.70 Y95.21 E10.0344	Draw infill segment
G1 X110.30 Y95.21 E10.0585	Draw infill segment
G1 X110.90 Y95.29 E10.0827	Draw infill segment
G1 X111.48 Y95.43 E10.1068	Draw infill segment
G1 X112.04 Y95.66 E10.1309	Draw infill segment
G1 X112.57 Y95.95 E10.1550	Draw infill segment
G1 X113.06 Y96.30 E10.1791	Draw infill segment
G1 X113.50 Y96.71 E10.2032	Draw infill segment
G1 X113.88 Y97.18 E10.2273	Draw infill segment
G1 X114.21 Y97.69 E10.2514	Draw infill segment
G1 X114.46 Y98.23 E10.2755	Draw infill segment
G1 X114.65 Y98.81 E10.2997	Draw infill segment
G1 X114.76 Y99.40 E10.3238	Draw infill segment
G1 X114.80 Y100.00 E10.3479	Draw infill segment
G1 X115.20 Y100.00 F1500	Move to start of infill
G1 X115.16 Y100.65 E10.3740	Draw infill segment
G1 X115.04 Y101.29 E10.4001	Draw infill segment
G1 X114.83 Y101.91 E10.4262	Draw infill segment
G1 X114.56 Y102.51 E10.4524	Draw infill segment
G1 X114.21 Y103.06 E10.4785	Draw infill segment
G1 X113.79 Y103.56 E10.5046	Draw infill segment
G1 X113.31 Y104.01 E10.5307	Draw infill segment
G1 X112.79 Y104.39 E10.5568	Draw infill segment
G1 X112.21 Y104.71 E10.5830	Draw infill segment
G1 X111.61 Y104.95 E10.6091	Draw infill segment
G1 X110.97 Y105.11 E10.6352	Draw infill segment
G1 X110.33 Y105.19 E10.6613	Draw infill segment
G1 X109.67 Y105.19 E10.6874	Draw infill segment
G1 X109.03 Y105.11 E10.7136	Draw infill segment
G1 X108.39 Y104.95 E10.7397	Draw infill segment
G1 X107.79 Y104.71 E10.7658	Draw infill segment
G1 X107.21 Y104.39 E10.7919	Draw infill segment
G1 X106.69 Y104.01 E10.8181	Draw infill segment
G1 X106.21 Y103.56 E10.8442	Draw infill segment
G1 X105.79 Y103.06 E10.8703	Draw infill segment
G1 X105.44 Y102.51 E10.8964	Draw infill segment
G1 X105.17 Y101.91 E10.9225	Draw infill segment
G1 X104.96 Y101.29 E10.9487	Draw infill segment
G1 X104.84 Y100.65 E10.9748	Draw infill segment
G1 X104.80 Y100.00 E11.0009	Draw infill segment
G1 X104.84 Y99.35 E11.0270	Draw infill segment
G1 X104.96 Y98.71 E11.0531	Draw infill segment
G1 X105.17 Y98.09 E11.0793	Draw infill segment
G1 X105.44 Y97.49 E11.1054	Draw infill segment
G1 X105.79 Y96.94 E11.1315	Draw infill segment
G1 X106.21 Y96.44 E11.1576	Draw infill segment
G1 X106.69 Y95.99 E11.1837	Draw infill segment
G1 X107.21 Y95.61 E11.2099	Draw infill segment
G1 X107.79 Y95.29 E11.2360	Draw infill segment
G1 X108.39 Y95.05 E11.2621	Draw infill segment
G1 X109.03 Y94.89 E11.2882	Draw infill segment
G1 X109.67 Y94.81 E11.3143	Draw infill segment
G1 X110.33 Y94.81 E11.3405	Draw infill segment
G1 X110.97 Y94.89 E11.3666	Draw infill segment
G1 X111.61 Y95.05 E11.3927	Draw infill segment
G1 X112.21 Y95.29 E11.4188	Draw infill segment
G1 X112.79 Y95.61 E11.4450	Draw infill segment
G1 X113.31 Y95.99 E11.4711	Draw infill segment
G1 X113.79 Y96.44 E11.4972	Draw infill segment
G1 X114.21 Y96.94 E11.5233	Draw infill segment
G1 X114.56 Y97.49 E11.5494	Draw infill segment
G1 X114.83 Y98.09 E11.5756	Draw infill segment
G1 X115.04 Y98.71 E11.6017	Draw infill segment
G1 X115.16 Y99.35 E11.6278	Draw infill segment
G1 X115.20 Y100.00 E11.6539	Draw infill segment
G1 X115.60 Y100.00 F1500	Move to start of infill
G1 X115.56 Y100.70 E11.6821	Draw infill segment
G1 X115.42 Y101.39 E11.7102	Draw infill segment
G1 X115.21 Y102.06 E11.7383	Draw infill segment
G1 X114.91 Y102.70 E11.7664	Draw infill segment
G1 X114.53 Y103.29 E11.7946	Draw infill segment
G1 X114.08 Y103.83 E11.8227	Draw infill segment
G1 X113.57 Y104.31 E11.8508	Draw infill segment
G1 X113.00 Y104.73 E11.8790	Draw infill segment
G1 X112.38 Y105.07 E11.9071	Draw infill segment
G1 X111.73 Y105.33 E11.9352	Draw infill segment
G1 X111.05 Y105.50 E11.9634	Draw infill segment
G1 X110.35 Y105.59 E11.9915	Draw infill segment
G1 X109.65 Y105.59 E12.0196	Draw infill segment
G1 X108.95 Y105.50 E12.0477	Draw infill segment
G1 X108.27 Y105.33 E12.0759	Draw infill segment
G1 X107.62 Y105.07 E12.1040	Draw infill segment
G1 X107.00 Y104.73 E12.1321	Draw infill segment
G1 X106.43 Y104.31 E12.1603	Draw infill segment
G1 X105.92 Y103.83 E12.1884	Draw infill segment
G1 X105.47 Y103.29 E12.2165	Draw infill segment
G1 X105.09 Y102.70 E12.2447	Draw infill segment
G1 X104.79 Y102.06 E12.2728	Draw infill segment
G1 X104.58 Y101.39 E12.3009	Draw infill segment
G1 X104.44 Y100.70 E12.3290	Draw infill segment
G1 X104.40 Y100.00 E12.3572	Draw infill segment
G1 X104.44 Y99.30 E12.3853	Draw infill segment
G1 X104.58 Y98.61 E12.4134	Draw infill segment
G1 X104.79 Y97.94 E12.4416	Draw infill segment
G1 X105.09 Y97.30 E12.4697	Draw infill segment
G1 X105.47 Y96.71 E12.4978	Draw infill segment
G1 X105.92 Y96.17 E12.5260	Draw infill segment
G1 X106.43 Y95.69 E12.5541	Draw infill segment
G1 X107.00 Y95.27 E12.5822	Draw infill segment
G1 X107.62 Y94.93 E12.6103	Draw infill segment
G1 X108.27 Y94.67 E12.6385	Draw infill segment
G1 X108.95 Y94.50 E12.6666	Draw infill segment
G1 X109.65 Y94.41 E12.6947	Draw infill segment
G1 X110.35 Y94.41 E12.7229	Draw infill segment
G1 X111.05 Y94.50 E12.7510	Draw infill segment
G1 X111.73 Y94.67 E12.7791	Draw infill segment
G1 X112.38 Y94.93 E12.8073	Draw infill segment
G1 X113.00 Y95.27 E12.8354	Draw infill segment
G1 X113.57 Y95.69 E12.8635	Draw infill segment
G1 X114.08 Y96.17 E12.8916	Draw infill segment
G1 X114.53 Y96.71 E12.9198	Draw infill segment
G1 X114.91 Y97.30 E12.9479	Draw infill segment
G1 X115.21 Y97.94 E12.9760	Draw infill segment
G1 X115.42 Y98.61 E13.0042	Draw infill segment
G1 X115.56 Y99.30 E13.0323	Draw infill segment
G1 X115.60 Y100.00 E13.0604	Draw infill segment
G1 X116.00 Y100.00 F1500	Move to start of infill
G1 X115.95 Y100.75 E13.0906	Draw infill segment
G1 X115.81 Y101.49 E13.1207	Draw infill segment
G1 X115.58 Y102.21 E13.1508	Draw infill segment
G1 X115.26 Y102.89 E13.1810	Draw infill segment
G1 X114.85 Y103.53 E13.2111	Draw infill segment
G1 X114.37 Y104.11 E13.2413	Draw infill segment
G1 X113.82 Y104.62 E13.2714	Draw infill segment
G1 X113.21 Y105.07 E13.3015	Draw infill segment
G1 X112.55 Y105.43 E13.3317	Draw infill segment
G1 X111.85 Y105.71 E13.3618	Draw infill segment
G1 X111.12 Y105.89 E13.3920	Draw infill segment
G1 X110.38 Y105.99 E13.4221	Draw infill segment
G1 X109.62 Y105.99 E13.4522	Draw infill segment
G1 X108.88 Y105.89 E13.4824	Draw infill segment
G1 X108.15 Y105.71 E13.5125	Draw infill segment
G1 X107.45 Y105.43 E13.5427	Draw infill segment
G1 X106.79 Y105.07 E13.5728	Draw infill segment
G1 X106.18 Y104.62 E13.6029	Draw infill segment
G1 X105.63 Y104.11 E13.6331	Draw infill segment
G1 X105.15 Y103.53 E13.6632	Draw infill segment
G1 X104.74 Y102.89 E13.6934	Draw infill segment
G1 X104.42 Y102.21 E13.7235	Draw infill segment
G1 X104.19 Y101.49 E13.7536	Draw infill segment
G1 X104.05 Y100.75 E13.7838	Draw infill segment
G1 X104.00 Y100.00 E13.8139	Draw infill segment
G1 X104.05 Y99.25 E13.8441	Draw infill segment
G1 X104.19 Y98.51 E13.8742	Draw infill segment
G1 X104.42 Y97.79 E13.9043	Draw infill segment
G1 X104.74 Y97.11 E13.9345	Draw infill segment
G1 X105.15 Y96.47 E13.9646	Draw infill segment
G1 X105.63 Y95.89 E13.9948	Draw infill segment
G1 X106.18 Y95.38 E14.0249	Draw infill segment
G1 X106.79 Y94.93 E14.0550	Draw infill segment
G1 X107.45 Y94.57 E14.0852	Draw infill segment
G1 X108.15 Y94.29 E14.1153	Draw infill segment
G1 X108.88 Y94.11 E14.1454	Draw infill segment
G1 X109.62 Y94.01 E14.1756	Draw infill segment
G1 X110.38 Y94.01 E14.2057	Draw infill segment
G1 X111.12 Y94.11 E14.2359	Draw infill segment
G1 X111.85 Y94.29 E14.2660	Draw infill segment
G1 X112.55 Y94.57 E14.2961	Draw infill segment
G1 X113.21 Y94.93 E14.3263	Draw infill segment
G1 X113.82 Y95.38 E14.3564	Draw infill segment
G1 X114.37 Y95.89 E14.3866	Draw infill segment
G1 X114.85 Y96.47 E14.4167	Draw infill segment
G1 X115.26 Y97.11 E14.4468	Draw infill segment
G1 X115.58 Y97.79 E14.4770	Draw infill segment
G1 X115.81 Y98.51 E14.5071	Draw infill segment
G1 X115.95 Y99.25 E14.5373	Draw infill segment
G1 X116.00 Y100.00 E14.5674	Draw infill segment
G1 X116.40 Y100.00 F1500	Move to start of infill
G1 X116.35 Y100.80 E14.5995	Draw infill segment
G1 X116.20 Y101.59 E14.6317	Draw infill segment
G1 X115.95 Y102.36 E14.6638	Draw infill segment
G1 X115.61 Y103.08 E14.6960	Draw infill segment
G1 X115.18 Y103.76 E14.7281	Draw infill segment
G1 X114.67 Y104.38 E14.7603	Draw infill segment
G1 X114.08 Y104.93 E14.7924	Draw infill segment
G1 X113.43 Y105.40 E14.8246	Draw infill segment
G1 X112.72 Y105.79 E14.8567	Draw infill segment
G1 X111.98 Y106.09 E14.8889	Draw infill segment
G1 X111.20 Y106.29 E14.9210	Draw infill segment
G1 X110.40 Y106.39 E14.9532	Draw infill segment
G1 X109.60 Y106.39 E14.9853	Draw infill segment
G1 X108.80 Y106.29 E15.0175	Draw infill segment
G1 X108.02 Y106.09 E15.0496	Draw infill segment
G1 X107.28 Y105.79 E15.0818	Draw infill segment
G1 X106.57 Y105.40 E15.1139	Draw infill segment
G1 X105.92 Y104.93 E15.1461	Draw infill segment
G1 X105.33 Y104.38 E15.1782	Draw infill segment
G1 X104.82 Y103.76 E15.2104	Draw infill segment
G1 X104.39 Y103.08 E15.2425	Draw infill segment
G1 X104.05 Y102.36 E15.2747	Draw infill segment
G1 X103.80 Y101.59 E15.3068	Draw infill segment
G1 X103.65 Y100.80 E15.3390	Draw infill segment
G1 X103.60 Y100.00 E15.3711	Draw infill segment
G1 X103.65 Y99.20 E15.4033	Draw infill segment
G1 X103.80 Y98.41 E15.4354	Draw infill segment
G1 X104.05 Y97.64 E15.4676	Draw infill segment
G1 X104.39 Y96.92 E15.4997	Draw infill segment
G1 X104.82 Y96.24 E15.5319	Draw infill segment
G1 X105.33 Y95.62 E15.5640	Draw infill segment
G1 X105.92 Y95.07 E15.5962	Draw infill segment
G1 X106.57 Y94.60 E15.6283	Draw infill segment
G1 X107.28 Y94.21 E15.6605	Draw infill segment
G1 X108.02 Y93.91 E15.6926	Draw infill segment
G1 X108.80 Y93.71 E15.7248	Draw infill segment
G1 X109.60 Y93.61 E15.7569	Draw infill segment
G1 X110.40 Y93.61 E15.7891	Draw infill segment
G1 X111.20 Y93.71 E15.8212	Draw infill segment
G1 X111.98 Y93.91 E15.8534	Draw infill segment
G1 X112.72 Y94.21 E15.8855	Draw infill segment
G1 X113.43 Y94.60 E15.9176	Draw infill segment
G1 X114.08 Y95.07 E15.9498	Draw infill segment
G1 X114.67 Y95.62 E15.9819	Draw infill segment
G1 X115.18 Y96.24 E16.0141	Draw infill segment
G1 X115.61 Y96.92 E16.0462	Draw infill segment
G1 X115.95 Y97.64 E16.0784	Draw infill segment
G1 X116.20 Y98.41 E16.1105	Draw infill segment
G1 X116.35 Y99.20 E16.1427	Draw infill segment
G1 X116.40 Y100.00 E16.1748	Draw infill segment
G1 X116.80 Y100.00 F1500	Move to start of infill
G1 X116.75 Y100.85 E16.2090	Draw infill segment
G1 X116.59 Y101.69 E16.2432	Draw infill segment
G1 X116.32 Y102.50 E16.2773	Draw infill segment
G1 X115.96 Y103.28 E16.3115	Draw infill segment
G1 X115.50 Y104.00 E16.3456	Draw infill segment
G1 X114.96 Y104.65 E16.3798	Draw infill segment
G1 X114.33 Y105.24 E16.4139	Draw infill segment
G1 X113.64 Y105.74 E16.4481	Draw infill segment
G1 X112.90 Y106.15 E16.4823	Draw infill segment
G1 X112.10 Y106.47 E16.5164	Draw infill segment
G1 X111.27 Y106.68 E16.5506	Draw infill segment
G1 X110.43 Y106.79 E16.5847	Draw infill segment
G1 X109.57 Y106.79 E16.6189	Draw infill segment
G1 X108.73 Y106.68 E16.6531	Draw infill segment
G1 X107.90 Y106.47 E16.6872	Draw infill segment
G1 X107.10 Y106.15 E16.7214	Draw infill segment
G1 X106.36 Y105.74 E16.7555	Draw infill segment
G1 X105.67 Y105.24 E16.7897	Draw infill segment
G1 X105.04 Y104.65 E16.8238	Draw infill segment
G1 X104.50 Y104.00 E16.8580	Draw infill segment
G1 X104.04 Y103.28 E16.8922	Draw infill segment
G1 X103.68 Y102.50 E16.9263	Draw infill segment
G1 X103.41 Y101.69 E16.9605	Draw infill segment
G1 X103.25 Y100.85 E16.9946	Draw infill segment
G1 X103.20 Y100.00 E17.0288	Draw infill segment
G1 X103.25 Y99.15 E17.0629	Draw infill segment
G1 X103.41 Y98.31 E17.0971	Draw infill segment
G1 X103.68 Y97.50 E17.1313	Draw infill segment
G1 X104.04 Y96.72 E17.1654	Draw infill segment
G1 X104.50 Y96.00 E17.1996	Draw infill segment
G1 X105.04 Y95.35 E17.2337	Draw infill segment
G1 X105.67 Y94.76 E17.2679	Draw infill segment
G1 X106.36 Y94.26 E17.3021	Draw infill segment
G1 X107.10 Y93.85 E17.3362	Draw infill segment
G1 X107.90 Y93.53 E17.3704	Draw infill segment
G1 X108.73 Y93.32 E17.4045	Draw infill segment
G1 X109.57 Y93.21 E17.4387	Draw infill segment
G1 X110.43 Y93.21 E17.4728	Draw infill segment
G1 X111.27 Y93.32 E17.5070	Draw infill segment
G1 X112.10 Y93.53 E17.5412	Draw infill segment
G1 X112.90 Y93.85 E17.5753	Draw infill segment
G1 X113.64 Y94.26 E17.6095	Draw infill segment
G1 X114.33 Y94.76 E17.6436	Draw infill segment
G1 X114.96 Y95.35 E17.6778	Draw infill segment
G1 X115.50 Y96.00 E17.7119	Draw infill segment
G1 X115.96 Y96.72 E17.7461	Draw infill segment
G1 X116.32 Y97.50 E17.7803	Draw infill segment
G1 X116.59 Y98.31 E17.8144	Draw infill segment
G1 X116.75 Y99.15 E17.8486	Draw infill segment
G1 X116.80 Y100.00 E17.8827	Draw infill segment
G1 X117.20 Y100.00 F1500	Move to start of infill
G1 X117.14 Y100.90 E17.9189	Draw infill segment
G1 X116.97 Y101.79 E17.9551	Draw infill segment
G1 X116.69 Y102.65 E17.9912	Draw infill segment
G1 X116.31 Y103.47 E18.0274	Draw infill segment
G1 X115.82 Y104.23 E18.0636	Draw infill segment
G1 X115.25 Y104.93 E18.0997	Draw infill segment
G1 X114.59 Y105.55 E18.1359	Draw infill segment
G1 X113.86 Y106.08 E18.1721	Draw infill segment
G1 X113.07 Y106.51 E18.2082	Draw infill segment
G1 X112.22 Y106.85 E18.2444	Draw infill segment
G1 X111.35 Y107.07 E18.2806	Draw infill segment
G1 X110.45 Y107.19 E18.3167	Draw infill segment
G1 X109.55 Y107.19 E18.3529	Draw infill segment
G1 X108.65 Y107.07 E18.3891	Draw infill segment
G1 X107.78 Y106.85 E18.4253	Draw infill segment
G1 X106.93 Y106.51 E18.4614	Draw infill segment
G1 X106.14 Y106.08 E18.4976	Draw infill segment
G1 X105.41 Y105.55 E18.5338	Draw infill segment
G1 X104.75 Y104.93 E18.5699	Draw infill segment
G1 X104.18 Y104.23 E18.6061	Draw infill segment
G1 X103.69 Y103.47 E18.6423	Draw infill segment
G1 X103.31 Y102.65 E18.6784	Draw infill segment
G1 X103.03 Y101.79 E18.7146	Draw infill segment
G1 X102.86 Y100.90 E18.7508	Draw infill segment
G1 X102.80 Y100.00 E18.7869	Draw infill segment
G1 X102.86 Y99.10 E18.8231	Draw infill segment
G1 X103.03 Y98.21 E18.8593	Draw infill segment
G1 X103.31 Y97.35 E18.8954	Draw infill segment
G1 X103.69 Y96.53 E18.9316	Draw infill segment
G1 X104.18 Y95.77 E18.9678	Draw infill segment
G1 X104.75 Y95.07 E19.0039	Draw infill segment
G1 X105.41 Y94.45 E19.0401	Draw infill segment
G1 X106.14 Y93.92 E19.0763	Draw infill segment
G1 X106.93 Y93.49 E19.1124	Draw infill segment
G1 X107.78 Y93.15 E19.1486	Draw infill segment
G1 X108.65 Y92.93 E19.1848	Draw infill segment
G1 X109.55 Y92.81 E19.2209	Draw infill segment
G1 X110.45 Y92.81 E19.2571	Draw infill segment
G1 X111.35 Y92.93 E19.2933	Draw infill segment
G1 X112.22 Y93.15 E19.3294	Draw infill segment
G1 X113.07 Y93.49 E19.3656	Draw infill segment
G1 X113.86 Y93.92 E19.4018	Draw infill segment
G1 X114.59 Y94.45 E19.4379	Draw infill segment
G1 X115.25 Y95.07 E19.4741	Draw infill segment
G1 X115.82 Y95.77 E19.5103	Draw infill segment
G1 X116.31 Y96.53 E19.5464	Draw infill segment
G1 X116.69 Y97.35 E19.5826	Draw infill segment
G1 X116.97 Y98.21 E19.6188	Draw infill segment
G1 X117.14 Y99.10 E19.6549	Draw infill segment
G1 X117.20 Y100.00 E19.6911	Draw infill segment
G1 X117.60 Y100.00 F1500	Move to start of infill
G1 X117.54 Y100.95 E19.7293	Draw infill segment
G1 X117.36 Y101.89 E19.7675	Draw infill segment
G1 X117.07 Y102.80 E19.8056	Draw infill segment
G1 X116.66 Y103.66 E19.8438	Draw infill segment
G1 X116.15 Y104.47 E19.8820	Draw infill segment
G1 X115.54 Y105.20 E19.9202	Draw infill segment
G1 X114.84 Y105.86 E19.9583	Draw infill segment
G1 X114.07 Y106.42 E19.9965	Draw infill segment
G1 X113.24 Y106.88 E20.0347	Draw infill segment
G1 X112.35 Y107.23 E20.0729	Draw infill segment
G1 X111.42 Y107.47 E20.1110	Draw infill segment
G1 X110.48 Y107.59 E20.1492	Draw infill segment
G1 X109.52 Y107.59 E20.1874	Draw infill segment
G1 X108.58 Y107.47 E20.2256	Draw infill segment
G1 X107.65 Y107.23 E20.2638	Draw infill segment
G1 X106.76 Y106.88 E20.3019	Draw infill segment
G1 X105.93 Y106.42 E20.3401	Draw infill segment
G1 X105.16 Y105.86 E20.3783	Draw infill segment
G1 X104.46 Y105.20 E20.4165	Draw infill segment
G1 X103.85 Y104.47 E20.4546	Draw infill segment
G1 X103.34 Y103.66 E20.4928	Draw infill segment
G1 X102.93 Y102.80 E20.5310	Draw infill segment
G1 X102.64 Y101.89 E20.5692	Draw infill segment
G1 X102.46 Y100.95 E20.6073	Draw infill segment
G1 X102.40 Y100.00 E20.6455	Draw infill segment
G1 X102.46 Y99.05 E20.6837	Draw infill segment
G1 X102.64 Y98.11 E20.7219	Draw infill segment
G1 X102.93 Y97.20 E20.7601	Draw infill segment
G1 X103.34 Y96.34 E20.7982	Draw infill segment
G1 X103.85 Y95.53 E20.8364	Draw infill segment
G1 X104.46 Y94.80 E20.8746	Draw infill segment
G1 X105.16 Y94.14 E20.9128	Draw infill segment
G1 X105.93 Y93.58 E20.9509	Draw infill segment
G1 X106.76 Y93.12 E20.9891	Draw infill segment
G1 X107.65 Y92.77 E21.0273	Draw infill segment
G1 X108.58 Y92.53 E21.0655	Draw infill segment
G1 X109.52 Y92.41 E21.1036	Draw infill segment
G1 X110.48 Y92.41 E21.1418	Draw infill segment
G1 X111.42 Y92.53 E21.1800	Draw infill segment
G1 X112.35 Y92.77 E21.2182	Draw infill segment
G1 X113.24 Y93.12 E21.2563	Draw infill segment
G1 X114.07 Y93.58 E21.2945	Draw infill segment
G1 X114.84 Y94.14 E21.3327	Draw infill segment
G1 X115.54 Y94.80 E21.3709	Draw infill segment
G1 X116.15 Y95.53 E21.4091	Draw infill segment
G1 X116.66 Y96.34 E21.4472	Draw infill segment
G1 X117.07 Y97.20 E21.4854	Draw infill segment
G1 X117.36 Y98.11 E21.5236	Draw infill segment
G1 X117.54 Y99.05 E21.5618	Draw infill segment
G1 X117.60 Y100.00 E21.5999	Draw infill segment
G1 X118.00 Y100.00 F1500	Move to start of infill
G1 X117.94 Y101.00 E21.6401	Draw infill segment
G1 X117.75 Y101.99 E21.6803	Draw infill segment
G1 X117.44 Y102.94 E21.7205	Draw infill segment
G1 X117.01 Y103.85 E21.7607	Draw infill segment
G1 X116.47 Y104.70 E21.8009	Draw infill segment
G1 X115.83 Y105.48 E21.8411	Draw infill segment
G1 X115.10 Y106.16 E21.8812	Draw infill segment
G1 X114.29 Y106.75 E21.9214	Draw infill segment
G1 X113.41 Y107.24 E21.9616	Draw infill segment
G1 X112.47 Y107.61 E22.0018	Draw infill segment
G1 X111.50 Y107.86 E22.0420	Draw infill segment
G1 X110.50 Y107.98 E22.0822	Draw infill segment
G1 X109.50 Y107.98 E22.1224	Draw infill segment
G1 X108.50 Y107.86 E22.1625	Draw infill segment
G1 X107.53 Y107.61 E22.2027	Draw infill segment
G1 X106.59 Y107.24 E22.2429	Draw infill segment
G1 X105.71 Y106.75 E22.2831	Draw infill segment
G1 X104.90 Y106.16 E22.3233	Draw infill segment
G1 X104.17 Y105.48 E22.3635	Draw infill segment
G1 X103.53 Y104.70 E22.4037	Draw infill segment
G1 X102.99 Y103.85 E22.4438	Draw infill segment
G1 X102.56 Y102.94 E22.4840	Draw infill segment
G1 X102.25 Y101.99 E22.5242	Draw infill segment
G1 X102.06 Y101.00 E22.5644	Draw infill segment
G1 X102.00 Y100.00 E22.6046	Draw infill segment
G1 X102.06 Y99.00 E22.6448	Draw infill segment
G1 X102.25 Y98.01 E22.6850	Draw infill segment
G1 X102.56 Y97.06 E22.7251	Draw infill segment
G1 X102.99 Y96.15 E22.7653	Draw infill segment
G1 X103.53 Y95.30 E22.8055	Draw infill segment
G1 X104.17 Y94.52 E22.8457	Draw infill segment
G1 X104.90 Y93.84 E22.8859	Draw infill segment
G1 X105.71 Y93.25 E22.9261	Draw infill segment
G1 X106.59 Y92.76 E22.9663	Draw infill segment
G1 X107.53 Y92.39 E23.0064	Draw infill segment
G1 X108.50 Y92.14 E23.0466	Draw infill segment
G1 X109.50 Y92.02 E23.0868	Draw infill segment
G1 X110.50 Y92.02 E23.1270	Draw infill segment
G1 X111.50 Y92.14 E23.1672	Draw infill segment
G1 X112.47 Y92.39 E23.2074	Draw infill segment
G1 X113.41 Y92.76 E23.2476	Draw infill segment
G1 X114.29 Y93.25 E23.2877	Draw infill segment
G1 X115.10 Y93.84 E23.3279	Draw infill segment
G1 X115.83 Y94.52 E23.3681	Draw infill segment
G1 X116.47 Y95.30 E23.4083	Draw infill segment
G1 X117.01 Y96.15 E23.4485	Draw infill segment
G1 X117.44 Y97.06 E23.4887	Draw infill segment
G1 X117.75 Y98.01 E23.5289	Draw infill segment
G1 X117.94 Y99.00 E23.5690	Draw infill segment
G1 X118.00 Y100.00 E23.6092	Draw infill segment
G1 X118.40 Y100.00 F1500	Move to start of infill
G1 X118.33 Y101.05 E23.6514	Draw infill segment
G1 X118.14 Y102.09 E23.6936	Draw infill segment
G1 X117.81 Y103.09 E23.7358	Draw infill segment
G1 X117.36 Y104.05 E23.7780	Draw infill segment
G1 X116.80 Y104.94 E23.8202	Draw infill segment
G1 X116.12 Y105.75 E23.8624	Draw infill segment
G1 X115.35 Y106.47 E23.9046	Draw infill segment
G1 X114.50 Y107.09 E23.9468	Draw infill segment
G1 X113.58 Y107.60 E23.9890	Draw infill segment
G1 X112.60 Y107.99 E24.0312	Draw infill segment
G1 X111.57 Y108.25 E24.0734	Draw infill segment
G1 X110.53 Y108.38 E24.1156	Draw infill segment
G1 X109.47 Y108.38 E24.1578	Draw infill segment
G1 X108.43 Y108.25 E24.2000	Draw infill segment
G1 X107.40 Y107.99 E24.2422	Draw infill segment
G1 X106.42 Y107.60 E24.2844	Draw infill segment
G1 X105.50 Y107.09 E24.3266	Draw infill segment
G1 X104.65 Y106.47 E24.3687	Draw infill segment
G1 X103.88 Y105.75 E24.4109	Draw infill segment
G1 X103.20 Y104.94 E24.4531	Draw infill segment
G1 X102.64 Y104.05 E24.4953	Draw infill segment
G1 X102.19 Y103.09 E24.5375	Draw infill segment
G1 X101.86 Y102.09 E24.5797	Draw infill segment
G1 X101.67 Y101.05 E24.6219	Draw infill segment
G1 X101.60 Y100.00 E24.6641	Draw infill segment
G1 X101.67 Y98.95 E24.7063	Draw infill segment
G1 X101.86 Y97.91 E24.7485	Draw infill segment
G1 X102.19 Y96.91 E24.7907	Draw infill segment
G1 X102.64 Y95.95 E24.8329	Draw infill segment
G1 X103.20 Y95.06 E24.8751	Draw infill segment
G1 X103.88 Y94.25 E24.9173	Draw infill segment
G1 X104.65 Y93.53 E24.9595	Draw infill segment
G1 X105.50 Y92.91 E25.0017	Draw infill segment
G1 X106.42 Y92.40 E25.0439	Draw infill segment
G1 X107.40 Y92.01 E25.0861	Draw infill segment
G1 X108.43 Y91.75 E25.1283	Draw infill segment
G1 X109.47 Y91.62 E25.1705	Draw infill segment
G1 X110.53 Y91.62 E25.2127	Draw infill segment
G1 X111.57 Y91.75 E25.2548	Draw infill segment
G1 X112.60 Y92.01 E25.2970	Draw infill segment
G1 X113.58 Y92.40 E25.3392	Draw infill segment
G1 X114.50 Y92.91 E25.3814	Draw infill segment
G1 X115.35 Y93.53 E25.4236	Draw infill segment
G1 X116.12 Y94.25 E25.4658	Draw infill segment
G1 X116.80 Y95.06 E25.5080	Draw infill segment
G1 X117.36 Y95.95 E25.5502	Draw infill segment
G1 X117.81 Y96.91 E25.5924	Draw infill segment
G1 X118.14 Y97.91 E25.6346	Draw infill segment
G1 X118.33 Y98.95 E25.6768	Draw infill segment
G1 X118.40 Y100.00 E25.7190	Draw infill segment
G1 X118.80 Y100.00 F1500	Move to start of infill
G1 X118.73 Y101.10 E25.7632	Draw infill segment
G1 X118.52 Y102.19 E25.8074	Draw infill segment
G1 X118.18 Y103.24 E25.8516	Draw infill segment
G1 X117.71 Y104.24 E25.8958	Draw infill segment
G1 X117.12 Y105.17 E25.9400	Draw infill segment
G1 X116.41 Y106.02 E25.9842	Draw infill segment
G1 X115.61 Y106.78 E26.0284	Draw infill segment
G1 X114.72 Y107.43 E26.0726	Draw infill segment
G1 X113.75 Y107.96 E26.1168	Draw infill segment
G1 X112.72 Y108.37 E26.1610	Draw infill segment
G1 X111.65 Y108.64 E26.2052	Draw infill segment
G1 X110.55 Y108.78 E26.2495	Draw infill segment
G1 X109.45 Y108.78 E26.2937	Draw infill segment
G1 X108.35 Y108.64 E26.3379	Draw infill segment
G1 X107.28 Y108.37 E26.3821	Draw infill segment
G1 X106.25 Y107.96 E26.4263	Draw infill segment
G1 X105.28 Y107.43 E26.4705	Draw infill segment
G1 X104.39 Y106.78 E26.5147	Draw infill segment
G1 X103.59 Y106.02 E26.5589	Draw infill segment
G1 X102.88 Y105.17 E26.6031	Draw infill segment
G1 X102.29 Y104.24 E26.6473	Draw infill segment
G1 X101.82 Y103.24 E26.6915	Draw infill segment
G1 X101.48 Y102.19 E26.7357	Draw infill segment
G1 X101.27 Y101.10 E26.7799	Draw infill segment
G1 X101.20 Y100.00 E26.8241	Draw infill segment
G1 X101.27 Y98.90 E26.8683	Draw infill segment
G1 X101.48 Y97.81 E26.9125	Draw infill segment
G1 X101.82 Y96.76 E26.9567	Draw infill segment
G1 X102.29 Y95.76 E27.0009	Draw infill segment
G1 X102.88 Y94.83 E27.0451	Draw infill segment
G1 X103.59 Y93.98 E27.0893	Draw infill segment
G1 X104.39 Y93.22 E27.1335	Draw infill segment
G1 X105.28 Y92.57 E27.1777	Draw infill segment
G1 X106.25 Y92.04 E27.2220	Draw infill segment
G1 X107.28 Y91.63 E27.2662	Draw infill segment
G1 X108.35 Y91.36 E27.3104	Draw infill segment
G1 X109.45 Y91.22 E27.3546	Draw infill segment
G1 X110.55 Y91.22 E27.3988	Draw infill segment
G1 X111.65 Y91.36 E27.4430	Draw infill segment
G1 X112.72 Y91.63 E27.4872	Draw infill segment
G1 X113.75 Y92.04 E27.5314	Draw infill segment
G1 X114.72 Y92.57 E27.5756	Draw infill segment
G1 X115.61 Y93.22 E27.6198	Draw infill segment
G1 X116.41 Y93.98 E27.6640	Draw infill segment
G1 X117.12 Y94.83 E27.7082	Draw infill segment
G1 X117.71 Y95.76 E27.7524	Draw infill segment
G1 X118.18 Y96.76 E27.7966	Draw infill segment
G1 X118.52 Y97.81 E27.8408	Draw infill segment
G1 X118.73 Y98.90 E27.8850	Draw infill segment
G1 X118.80 Y100.00 E27.9292	Draw infill segment
G1 X119.20 Y100.00 F1500	Move to start of infill
G1 X119.13 Y101.15 E27.9754	Draw infill segment
G1 X118.91 Y102.29 E28.0217	Draw infill segment
G1 X118.55 Y103.39 E28.0679	Draw infill segment
G1 X118.06 Y104.43 E28.1141	Draw infill segment
G1 X117.44 Y105.41 E28.1603	Draw infill segment
G1 X116.71 Y106.30 E28.2065	Draw infill segment
G1 X115.86 Y107.09 E28.2527	Draw infill segment
G1 X114.93 Y107.77 E28.2989	Draw infill segment
G1 X113.92 Y108.32 E28.3451	Draw infill segment
G1 X112.84 Y108.75 E28.3914	Draw infill segment
G1 X111.72 Y109.04 E28.4376	Draw infill segment
G1 X110.58 Y109.18 E28.4838	Draw infill segment
G1 X109.42 Y109.18 E28.5300	Draw infill segment
G1 X108.28 Y109.04 E28.5762	Draw infill segment
G1 X107.16 Y108.75 E28.6224	Draw infill segment
G1 X106.08 Y108.32 E28.6686	Draw infill segment
G1 X105.07 Y107.77 E28.7149	Draw infill segment
G1 X104.14 Y107.09 E28.7611	Draw infill segment
G1 X103.29 Y106.30 E28.8073	Draw infill segment
G1 X102.56 Y105.41 E28.8535	Draw infill segment
G1 X101.94 Y104.43 E28.8997	Draw infill segment
G1 X101.45 Y103.39 E28.9459	Draw infill segment
G1 X101.09 Y102.29 E28.9921	Draw infill segment
G1 X100.87 Y101.15 E29.0384	Draw infill segment
G1 X100.80 Y100.00 E29.0846	Draw infill segment
G1 X100.87 Y98.85 E29.1308	Draw infill segment
G1 X101.09 Y97.71 E29.1770	Draw infill segment
G1 X101.45 Y96.61 E29.2232	Draw infill segment
G1 X101.94 Y95.57 E29.2694	Draw infill segment
G1 X102.56 Y94.59 E29.3156	Draw infill segment
G1 X103.29 Y93.70 E29.3619	Draw infill segment
G1 X104.14 Y92.91 E29.4081	Draw infill segment
G1 X105.07 Y92.23 E29.4543	Draw infill segment
G1 X106.08 Y91.68 E29.5005	Draw infill segment
G1 X107.16 Y91.25 E29.5467	Draw infill segment
G1 X108.28 Y90.96 E29.5929	Draw infill segment
G1 X109.42 Y90.82 E29.6391	Draw infill segment
G1 X110.58 Y90.82 E29.6853	Draw infill segment
G1 X111.72 Y90.96 E29.7316	Draw infill segment
G1 X112.84 Y91.25 E29.7778	Draw infill segment
G1 X113.92 Y91.68 E29.8240	Draw infill segment
G1 X114.93 Y92.23 E29.8702	Draw infill segment
G1 X115.86 Y92.91 E29.9164	Draw infill segment
G1 X116.71 Y93.70 E29.9626	Draw infill segment
G1 X117.44 Y94.59 E30.0088	Draw infill segment
G1 X118.06 Y95.57 E30.0551	Draw infill segment
G1 X118.55 Y96.61 E30.1013	Draw infill segment
G1 X118.91 Y97.71 E30.1475	Draw infill segment
G1 X119.13 Y98.85 E30.1937	Draw infill segment
G1 X119.20 Y100.00 E30.2399	Draw infill segment
G1 X119.60 Y100.00 F1500	Move to start of infill
G1 X119.52 Y101.20 E30.2881	Draw infill segment
G1 X119.30 Y102.39 E30.3364	Draw infill segment
G1 X118.93 Y103.53 E30.3846	Draw infill segment
G1 X118.41 Y104.62 E30.4328	Draw infill segment
G1 X117.77 Y105.64 E30.4810	Draw infill segment
G1 X117.00 Y106.57 E30.5293	Draw infill segment
G1 X116.12 Y107.40 E30.5775	Draw infill segment
G1 X115.14 Y108.11 E30.6257	Draw infill segment
G1 X114.09 Y108.69 E30.6739	Draw infill segment
G1 X112.97 Y109.13 E30.7221	Draw infill segment
G1 X111.80 Y109.43 E30.7704	Draw infill segment
G1 X110.60 Y109.58 E30.8186	Draw infill segment
G1 X109.40 Y109.58 E30.8668	Draw infill segment
G1 X108.20 Y109.43 E30.9150	Draw infill segment
G1 X107.03 Y109.13 E30.9633	Draw infill segment
G1 X105.91 Y108.69 E31.0115	Draw infill segment
G1 X104.86 Y108.11 E31.0597	Draw infill segment
G1 X103.88 Y107.40 E31.1079	Draw infill segment
G1 X103.00 Y106.57 E31.1562	Draw infill segment
G1 X102.23 Y105.64 E31.2044	Draw infill segment
G1 X101.59 Y104.62 E31.2526	Draw infill segment
G1 X101.07 Y103.53 E31.3008	Draw infill segment
G1 X100.70 Y102.39 E31.3490	Draw infill segment
G1 X100.48 Y101.20 E31.3973	Draw infill segment
G1 X100.40 Y100.00 E31.4455	Draw infill segment
G1 X100.48 Y98.80 E31.4937	Draw infill segment
G1 X100.70 Y97.61 E31.5419	Draw infill segment
G1 X101.07 Y96.47 E31.5902	Draw infill segment
G1 X101.59 Y95.38 E31.6384	Draw infill segment
G1 X102.23 Y94.36 E31.6866	Draw infill segment
G1 X103.00 Y93.43 E31.7348	Draw infill segment
G1 X103.88 Y92.60 E31.7831	Draw infill segment
G1 X104.86 Y91.89 E31.8313	Draw infill segment
G1 X105.91 Y91.31 E31.8795	Draw infill segment
G1 X107.03 Y90.87 E31.9277	Draw infill segment
G1 X108.20 Y90.57 E31.9759	Draw infill segment
G1 X109.40 Y90.42 E32.0242	Draw infill segment
G1 X110.60 Y90.42 E32.0724	Draw infill segment
G1 X111.80 Y90.57 E32.1206	Draw infill segment
G1 X112.97 Y90.87 E32.1688	Draw infill segment
G1 X114.09 Y91.31 E32.2171	Draw infill segment
G1 X115.14 Y91.89 E32.2653	Draw infill segment
G1 X116.12 Y92.60 E32.3135	Draw infill segment
G1 X117.00 Y93.43 E32.3617	Draw infill segment
G1 X117.77 Y94.36 E32.4100	Draw infill segment
G1 X118.41 Y95.38 E32.4582	Draw infill segment
G1 X118.93 Y96.47 E32.5064	Draw infill segment
G1 X119.30 Y97.61 E32.5546	Draw infill segment
G1 X119.52 Y98.80 E32.6028	Draw infill segment
G1 X119.60 Y100.00 E32.6511	Draw infill segment
G1 X120.00 Y100.00 F1500	Move to start of infill
G1 X119.92 Y101.25 E32.7013	Draw infill segment
G1 X119.69 Y102.49 E32.7515	Draw infill segment
G1 X119.30 Y103.68 E32.8018	Draw infill segment
G1 X118.76 Y104.82 E32.8520	Draw infill segment
G1 X118.09 Y105.88 E32.9022	Draw infill segment
G1 X117.29 Y106.85 E32.9525	Draw infill segment
G1 X116.37 Y107.71 E33.0027	Draw infill segment
G1 X115.36 Y108.44 E33.0529	Draw infill segment
G1 X114.26 Y109.05 E33.1032	Draw infill segment
G1 X113.09 Y109.51 E33.1534	Draw infill segment
G1 X111.87 Y109.82 E33.2036	Draw infill segment
G1 X110.63 Y109.98 E33.2539	Draw infill segment
G1 X109.37 Y109.98 E33.3041	Draw infill segment
G1 X108.13 Y109.82 E33.3543	Draw infill segment
G1 X106.91 Y109.51 E33.4046	Draw infill segment
G1 X105.74 Y109.05 E33.4548	Draw infill segment
G1 X104.64 Y108.44 E33.5050	Draw infill segment
G1 X103.63 Y107.71 E33.5553	Draw infill segment
G1 X102.71 Y106.85 E33.6055	Draw infill segment
G1 X101.91 Y105.88 E33.6557	Draw infill segment
G1 X101.24 Y104.82 E33.7060	Draw infill segment
G1 X100.70 Y103.68 E33.7562	Draw infill segment
G1 X100.31 Y102.49 E33.8064	Draw infill segment
G1 X100.08 Y101.25 E33.8566	Draw infill segment
G1 X100.00 Y100.00 E33.9069	Draw infill segment
G1 X100.08 Y98.75 E33.9571	Draw infill segment
G1 X100.31 Y97.51 E34.0073	Draw infill segment
G1 X100.70 Y96.32 E34.0576	Draw infill segment
G1 X101.24 Y95.18 E34.1078	Draw infill segment
G1 X101.91 Y94.12 E34.1580	Draw infill segment
G1 X102.71 Y93.15 E34.2083	Draw infill segment
G1 X103.63 Y92.29 E34.2585	Draw infill segment
G1 X104.64 Y91.56 E34.3087	Draw infill segment
G1 X105.74 Y90.95 E34.3590	Draw infill segment
G1 X106.91 Y90.49 E34.4092	Draw infill segment
G1 X108.13 Y90.18 E34.4594	Draw infill segment
G1 X109.37 Y90.02 E34.5097	Draw infill segment
G1 X110.63 Y90.02 E34.5599	Draw infill segment
G1 X111.87 Y90.18 E34.6101	Draw infill segment
G1 X113.09 Y90.49 E34.6604	Draw infill segment
G1 X114.26 Y90.95 E34.7106	Draw infill segment
G1 X115.36 Y91.56 E34.7608	Draw infill segment
G1 X116.37 Y92.29 E34.8111	Draw infill segment
G1 X117.29 Y93.15 E34.8613	Draw infill segment
G1 X118.09 Y94.12 E34.9115	Draw infill segment
G1 X118.76 Y95.18 E34.9618	Draw infill segment
G1 X119.30 Y96.32 E35.0120	Draw infill segment
G1 X119.69 Y97.51 E35.0622	Draw infill segment
G1 X119.92 Y98.75 E35.1125	Draw infill segment
G1 X120.00 Y100.00 E35.1627	Draw infill segment
	Layer 2
G1 Z0.40 F300	Move to layer height
G1 X119.90 Y100.00 F1500	Move to start of layer
G1 X119.90 Y100.00 F1500	Move to start of circle
G1 X119.82 Y101.24 E35.2124 F1500	Draw circle segment
G1 X119.59 Y102.46 E35.2622 F1500	Draw circle segment
G1 X119.20 Y103.64 E35.3119 F1500	Draw circle segment
G1 X118.68 Y104.77 E35.3616 F1500	Draw circle segment
G1 X118.01 Y105.82 E35.4113 F1500	Draw circle segment
G1 X117.22 Y106.78 E35.4611 F1500	Draw circle segment
G1 X116.31 Y107.63 E35.5108 F1500	Draw circle segment
G1 X115.30 Y108.36 E35.5605 F1500	Draw circle segment
G1 X114.22 Y108.96 E35.6103 F1500	Draw circle segment
G1 X113.06 Y109.42 E35.6600 F1500	Draw circle segment
G1 X111.86 Y109.72 E35.7097 F1500	Draw circle segment
G1 X110.62 Y109.88 E35.7595 F1500	Draw circle segment
G1 X109.38 Y109.88 E35.8092 F1500	Draw circle segment
G1 X108.14 Y109.72 E35.8589 F1500	Draw circle segment
G1 X106.94 Y109.42 E35.9086 F1500	Draw circle segment
G1 X105.78 Y108.96 E35.9584 F1500	Draw circle segment
G1 X104.70 Y108.36 E36.0081 F1500	Draw circle segment
G1 X103.69 Y107.63 E36.0578 F1500	Draw circle segment
G1 X102.78 Y106.78 E36.1076 F1500	Draw circle segment
G1 X101.99 Y105.82 E36.1573 F1500	Draw circle segment
G1 X101.32 Y104.77 E36.2070 F1500	Draw circle segment
G1 X100.80 Y103.64 E36.2568 F1500	Draw circle segment
G1 X100.41 Y102.46 E36.3065 F1500	Draw circle segment
G1 X100.18 Y101.24 E36.3562 F1500	Draw circle segment
G1 X100.10 Y100.00 E36.4059 F1500	Draw circle segment
G1 X100.18 Y98.76 E36.4557 F1500	Draw circle segment
G1 X100.41 Y97.54 E36.5054 F1500	Draw circle segment
G1 X100.80 Y96.36 E36.5551 F1500	Draw circle segment
G1 X101.32 Y95.23 E36.6049 F1500	Draw circle segment
G1 X101.99 Y94.18 E36.6546 F1500	Draw circle segment
G1 X102.78 Y93.22 E36.7043 F1500	Draw circle segment
G1 X103.69 Y92.37 E36.7541 F1500	Draw circle segment
G1 X104.70 Y91.64 E36.8038 F1500	Draw circle segment
G1 X105.78 Y91.04 E36.8535 F1500	Draw circle segment
G1 X106.94 Y90.58 E36.9032 F1500	Draw circle segment
G1 X108.14 Y90.28 E36.9530 F1500	Draw circle segment
G1 X109.38 Y90.12 E37.0027 F1500	Draw circle segment
G1 X110.62 Y90.12 E37.0524 F1500	Draw circle segment
G1 X111.86 Y90.28 E37.1022 F1500	Draw circle segment
G1 X113.06 Y90.58 E37.1519 F1500	Draw circle segment
G1 X114.22 Y91.04 E37.2016 F1500	Draw circle segment
G1 X115.30 Y91.64 E37.2514 F1500	Draw circle segment
G1 X116.31 Y92.37 E37.3011 F1500	Draw circle segment
G1 X117.22 Y93.22 E37.3508 F1500	Draw circle segment
G1 X118.01 Y94.18 E37.4005 F1500	Draw circle segment
G1 X118.68 Y95.23 E37.4503 F1500	Draw circle segment
G1 X119.20 Y96.36 E37.5000 F1500	Draw circle segment
G1 X119.59 Y97.54 E37.5497 F1500	Draw circle segment
G1 X119.82 Y98.76 E37.5995 F1500	Draw circle segment
G1 X119.90 Y100.00 E37.6492 F1500	Draw circle segment
G1 X110.40 Y100.00 F1500	Move to start of infill
G1 X110.40 Y100.05 E37.6512	Draw infill segment
G1 X110.39 Y100.10 E37.6532	Draw infill segment
G1 X110.37 Y100.15 E37.6552	Draw infill segment
G1 X110.35 Y100.19 E37.6572	Draw infill segment
G1 X110.32 Y100.24 E37.6592	Draw infill segment
G1 X110.29 Y100.27 E37.6613	Draw infill segment
G1 X110.25 Y100.31 E37.6633	Draw infill segment
G1 X110.21 Y100.34 E37.6653	Draw infill segment
G1 X110.17 Y100.36 E37.6673	Draw infill segment
G1 X110.12 Y100.38 E37.6693	Draw infill segment
G1 X110.07 Y100.39 E37.6713	Draw infill segment
G1 X110.03 Y100.40 E37.6733	Draw infill segment
G1 X109.97 Y100.40 E37.6753	Draw infill segment
G1 X109.93 Y100.39 E37.6773	Draw infill segment
G1 X109.88 Y100.38 E37.6793	Draw infill segment
G1 X109.83 Y100.36 E37.6813	Draw infill segment
G1 X109.79 Y100.34 E37.6834	Draw infill segment
G1 X109.75 Y100.31 E37.6854	Draw infill segment
G1 X109.71 Y100.27 E37.6874	Draw infill segment
G1 X109.68 Y100.24 E37.6894	Draw infill segment
G1 X109.65 Y100.19 E37.6914	Draw infill segment
G1 X109.63 Y100.15 E37.6934	Draw infill segment
G1 X109.61 Y100.10 E37.6954	Draw infill segment
G1 X109.60 Y100.05 E37.6974	Draw infill segment
G1 X109.60 Y100.00 E37.6994	Draw infill segment
G1 X109.60 Y99.95 E37.7014	Draw infill segment
G1 X109.61 Y99.90 E37.7034	Draw infill segment
G1 X109.63 Y99.85 E37.7055	Draw infill segment
G1 X109.65 Y99.81 E37.7075	Draw infill segment
G1 X109.68 Y99.76 E37.7095	Draw infill segment
G1 X109.71 Y99.73 E37.7115	Draw infill segment
G1 X109.75 Y99.69 E37.7135	Draw infill segment
G1 X109.79 Y99.66 E37.7155	Draw infill segment
G1 X109.83 Y99.64 E37.7175	Draw infill segment
G1 X109.88 Y99.62 E37.7195	Draw infill segment
G1 X109.93 Y99.61 E37.7215	Draw infill segment
G1 X109.97 Y99.60 E37.7235	Draw infill segment
G1 X110.03 Y99.60 E37.7255	Draw infill segment
G1 X110.07 Y99.61 E37.7276	Draw infill segment
G1 X110.12 Y99.62 E37.7296	Draw infill segment
G1 X110.17 Y99.64 E37.7316	Draw infill segment
G1 X110.21 Y99.66 E37.7336	Draw infill segment
G1 X110.25 Y99.69 E37.7356	Draw infill segment
G1 X110.29 Y99.73 E37.7376	Draw infill segment
G1 X110.32 Y99.76 E37.7396	Draw infill segment
G1 X110.35 Y99.81 E37.7416	Draw infill segment
G1 X110.37 Y99.85 E37.7436	Draw infill segment
G1 X110.39 Y99.90 E37.7456	Draw infill segment
G1 X110.40 Y99.95 E37.7477	Draw infill segment
G1 X110.40 Y100.00 E37.7497	Draw infill segment
G1 X110.80 Y100.00 F1500	Move to start of infill
G1 X110.79 Y100.10 E37.7537	Draw infill segment
G1 X110.77 Y100.20 E37.7577	Draw infill segment
G1 X110.74 Y100.29 E37.7617	Draw infill segment
G1 X110.70 Y100.39 E37.7657	Draw infill segment
G1 X110.65 Y100.47 E37.7698	Draw infill segment
G1 X110.58 Y100.55 E37.7738	Draw infill segment
G1 X110.51 Y100.62 E37.7778	Draw infill segment
G1 X110.43 Y100.68 E37.7818	Draw infill segment
G1 X110.34 Y100.72 E37.7858	Draw infill segment
G1 X110.25 Y100.76 E37.7898	Draw infill segment
G1 X110.15 Y100.79 E37.7939	Draw infill segment
G1 X110.05 Y100.80 E37.7979	Draw infill segment
G1 X109.95 Y100.80 E37.8019	Draw infill segment
G1 X109.85 Y100.79 E37.8059	Draw infill segment
G1 X109.75 Y100.76 E37.8099	Draw infill segment
G1 X109.66 Y100.72 E37.8140	Draw infill segment
G1 X109.57 Y100.68 E37.8180	Draw infill segment
G1 X109.49 Y100.62 E37.8220	Draw infill segment
G1 X109.42 Y100.55 E37.8260	Draw infill segment
G1 X109.35 Y100.47 E37.8300	Draw infill segment
G1 X109.30 Y100.39 E37.8341	Draw infill segment
G1 X109.26 Y100.29 E37.8381	Draw infill segment
G1 X109.23 Y100.20 E37.8421	Draw infill segment
G1 X109.21 Y100.10 E37.8461	Draw infill segment
G1 X109.20 Y100.00 E37.8501	Draw infill segment
G1 X109.21 Y99.90 E37.8541	Draw infill segment
G1 X109.23 Y99.80 E37.8582	Draw infill segment
G1 X109.26 Y99.71 E37.8622	Draw infill segment
G1 X109.30 Y99.61 E37.8662	Draw infill segment
G1 X109.35 Y99.53 E37.8702	Draw infill segment
G1 X109.42 Y99.45 E37.8742	Draw infill segment
G1 X109.49 Y99.38 E37.8783	Draw infill segment
G1 X109.57 Y99.32 E37.8823	Draw infill segment
G1 X109.66 Y99.28 E37.8863	Draw infill segment
G1 X109.75 Y99.24 E37.8903	Draw infill segment
G1 X109.85 Y99.21 E37.8943	Draw infill segment
G1 X109.95 Y99.20 E37.8983	Draw infill segment
G1 X110.05 Y99.20 E37.9024	Draw infill segment
G1 X110.15 Y99.21 E37.9064	Draw infill segment
G1 X110.25 Y99.24 E37.9104	Draw infill segment
G1 X110.34 Y99.28 E37.9144	Draw infill segment
G1 X110.43 Y99.32 E37.9184	Draw infill segment
G1 X110.51 Y99.38 E37.9225	Draw infill segment
G1 X110.58 Y99.45 E37.9265	Draw infill segment
G1 X110.65 Y99.53 E37.9305	Draw infill segment
G1 X110.70 Y99.61 E37.9345	Draw infill segment
G1 X110.74 Y99.71 E37.9385	Draw infill segment
G1 X110.77 Y99.80 E37.9426	Draw infill segment
G1 X110.79 Y99.90 E37.9466	Draw infill segment
G1 X110.80 Y100.00 E37.9506	Draw infill segment
G1 X111.20 Y100.00 F1500	Move to start of infill
G1 X111.19 Y100.15 E37.9566	Draw infill segment
G1 X111.16 Y100.30 E37.9626	Draw infill segment
G1 X111.12 Y100.44 E37.9687	Draw infill segment
G1 X111.05 Y100.58 E37.9747	Draw infill segment
G1 X110.97 Y100.71 E37.9807	Draw infill segment
G1 X110.87 Y100.82 E37.9868	Draw infill segment
G1 X110.76 Y100.92 E37.9928	Draw infill segment
G1 X110.64 Y101.01 E37.9988	Draw infill segment
G1 X110.51 Y101.09 E38.0048	Draw infill segment
G1 X110.37 Y101.14 E38.0109	Draw infill segment
G1 X110.22 Y101.18 E38.0169	Draw infill segment
G1 X110.08 Y101.20 E38.0229	Draw infill segment
G1 X109.92 Y101.20 E38.0290	Draw infill segment
G1 X109.78 Y101.18 E38.0350	Draw infill segment
G1 X109.63 Y101.14 E38.0410	Draw infill segment
G1 X109.49 Y101.09 E38.0470	Draw infill segment
G1 X109.36 Y101.01 E38.0531	Draw infill segment
G1 X109.24 Y100.92 E38.0591	Draw infill segment
G1 X109.13 Y100.82 E38.0651	Draw infill segment
G1 X109.03 Y100.71 E38.0711	Draw infill segment
G1 X108.95 Y100.58 E38.0772	Draw infill segment
G1 X108.88 Y100.44 E38.0832	Draw infill segment
G1 X108.84 Y100.30 E38.0892	Draw infill segment
G1 X108.81 Y100.15 E38.0953	Draw infill segment
G1 X108.80 Y100.00 E38.1013	Draw infill segment
G1 X108.81 Y99.85 E38.1073	Draw infill segment
G1 X108.84 Y99.70 E38.1133	Draw infill segment
G1 X108.88 Y99.56 E38.1194	Draw infill segment
G1 X108.95 Y99.42 E38.1254	Draw infill segment
G1 X109.03 Y99.29 E38.1314	Draw infill segment
G1 X109.13 Y99.18 E38.1375	Draw infill segment
G1 X109.24 Y99.08 E38.1435	Draw infill segment
G1 X109.36 Y98.99 E38.1495	Draw infill segment
G1 X109.49 Y98.91 E38.1555	Draw infill segment
G1 X109.63 Y98.86 E38.1616	Draw infill segment
G1 X109.78 Y98.82 E38.1676	Draw infill segment
G1 X109.92 Y98.80 E38.1736	Draw infill segment
G1 X110.08 Y98.80 E38.1796	Draw infill segment
G1 X110.22 Y98.82 E38.1857	Draw infill segment
G1 X110.37 Y98.86 E38.1917	Draw infill segment
G1 X110.51 Y98.91 E38.1977	Draw infill segment
G1 X110.64 Y98.99 E38.2038	Draw infill segment
G1 X110.76 Y99.08 E38.2098	Draw infill segment
G1 X110.87 Y99.18 E38.2158	Draw infill segment
G1 X110.97 Y99.29 E38.2218	Draw infill segment
G1 X111.05 Y99.42 E38.2279	Draw infill segment
G1 X111.12 Y99.56 E38.2339	Draw infill segment
G1 X111.16 Y99.70 E38.2399	Draw infill segment
G1 X111.19 Y99.85 E38.2460	Draw infill segment
G1 X111.20 Y100.00 E38.2520	Draw infill segment
G1 X111.60 Y100.00 F1500	Move to start of infill
G1 X111.59 Y100.20 E38.2600	Draw infill segment
G1 X111.55 Y100.40 E38.2681	Draw infill segment
G1 X111.49 Y100.59 E38.2761	Draw infill segment
G1 X111.40 Y100.77 E38.2841	Draw infill segment
G1 X111.29 Y100.94 E38.2922	Draw infill segment
G1 X111.17 Y101.10 E38.3002	Draw infill segment
G1 X111.02 Y101.23 E38.3082	Draw infill segment
G1 X110.86 Y101.35 E38.3163	Draw infill segment
G1 X110.68 Y101.45 E38.3243	Draw infill segment
G1 X110.49 Y101.52 E38.3324	Draw infill segment
G1 X110.30 Y101.57 E38.3404	Draw infill segment
G1 X110.10 Y101.60 E38.3484	Draw infill segment
G1 X109.90 Y101.60 E38.3565	Draw infill segment
G1 X109.70 Y101.57 E38.3645	Draw infill segment
G1 X109.51 Y101.52 E38.3725	Draw infill segment
G1 X109.32 Y101.45 E38.3806	Draw infill segment
G1 X109.14 Y101.35 E38.3886	Draw infill segment
G1 X108.98 Y101.23 E38.3967	Draw infill segment
G1 X108.83 Y101.10 E38.4047	Draw infill segment
G1 X108.71 Y100.94 E38.4127	Draw infill segment
G1 X108.60 Y100.77 E38.4208	Draw infill segment
G1 X108.51 Y100.59 E38.4288	Draw infill segment
G1 X108.45 Y100.40 E38.4368	Draw infill segment
G1 X108.41 Y100.20 E38.4449	Draw infill segment
G1 X108.40 Y100.00 E38.4529	Draw infill segment
G1 X108.41 Y99.80 E38.4610	Draw infill segment
G1 X108.45 Y99.60 E38.4690	Draw infill segment
G1 X108.51 Y99.41 E38.4770	Draw infill segment
G1 X108.60 Y99.23 E38.4851	Draw infill segment
G1 X108.71 Y99.06 E38.4931	Draw infill segment
G1 X108.83 Y98.90 E38.5011	Draw infill segment
G1 X108.98 Y98.77 E38.5092	Draw infill segment
G1 X109.14 Y98.65 E38.5172	Draw infill segment
G1 X109.32 Y98.55 E38.5252	Draw infill segment
G1 X109.51 Y98.48 E38.5333	Draw infill segment
G1 X109.70 Y98.43 E38.5413	Draw infill segment
G1 X109.90 Y98.40 E38.5494	Draw infill segment
G1 X110.10 Y98.40 E38.5574	Draw infill segment
G1 X110.30 Y98.43 E38.5654	Draw infill segment
G1 X110.49 Y98.48 E38.5735	Draw infill segment
G1 X110.68 Y98.55 E38.5815	Draw infill segment
G1 X110.86 Y98.65 E38.5895	Draw infill segment
G1 X111.02 Y98.77 E38.5976	Draw infill segment
G1 X111.17 Y98.90 E38.6056	Draw infill segment
G1 X111.29 Y99.06 E38.6137	Draw infill segment
G1 X111.40 Y99.23 E38.6217	Draw infill segment
G1 X111.49 Y99.41 E38.6297	Draw infill segment
G1 X111.55 Y99.60 E38.6378	Draw infill segment
G1 X111.59 Y99.80 E38.6458	Draw infill segment
G1 X111.60 Y100.00 E38.6538	Draw infill segment
G1 X112.00 Y100.00 F1500	Move to start of infill
G1 X111.98 Y100.25 E38.6639	Draw infill segment
G1 X111.94 Y100.50 E38.6739	Draw infill segment
G1 X111.86 Y100.74 E38.6840	Draw infill segment
G1 X111.75 Y100.96 E38.6940	Draw infill segment
G1 X111.62 Y101.18 E38.7041	Draw infill segment
G1 X111.46 Y101.37 E38.7141	Draw infill segment
G1 X111.27 Y101.54 E38.7242	Draw infill segment
G1 X111.07 Y101.69 E38.7342	Draw infill segment
G1 X110.85 Y101.81 E38.7443	Draw infill segment
G1 X110.62 Y101.90 E38.7543	Draw infill segment
G1 X110.37 Y101.96 E38.7644	Draw infill segment
G1 X110.13 Y102.00 E38.7744	Draw infill segment
G1 X109.87 Y102.00 E38.7844	Draw infill segment
G1 X109.63 Y101.96 E38.7945	Draw infill segment
G1 X109.38 Y101.90 E38.8045	Draw infill segment
G1 X109.15 Y101.81 E38.8146	Draw infill segment
G1 X108.93 Y101.69 E38.8246	Draw infill segment
G1 X108.73 Y101.54 E38.8347	Draw infill segment
G1 X108.54 Y101.37 E38.8447	Draw infill segment
G1 X108.38 Y101.18 E38.8548	Draw infill segment
G1 X108.25 Y100.96 E38.8648	Draw infill segment
G1 X108.14 Y100.74 E38.8749	Draw infill segment
G1 X108.06 Y100.50 E38.8849	Draw infill segment
G1 X108.02 Y100.25 E38.8950	Draw infill segment
G1 X108.00 Y100.00 E38.9050	Draw infill segment
G1 X108.02 Y99.75 E38.9151	Draw infill segment
G1 X108.06 Y99.50 E38.9251	Draw infill segment
G1 X108.14 Y99.26 E38.9351	Draw infill segment
G1 X108.25 Y99.04 E38.9452	Draw infill segment
G1 X108.38 Y98.82 E38.9552	Draw infill segment
G1 X108.54 Y98.63 E38.9653	Draw infill segment
G1 X108.73 Y98.46 E38.9753	Draw infill segment
G1 X108.93 Y98.31 E38.9854	Draw infill segment
G1 X109.15 Y98.19 E38.9954	Draw infill segment
G1 X109.38 Y98.10 E39.0055	Draw infill segment
G1 X109.63 Y98.04 E39.0155	Draw infill segment
G1 X109.87 Y98.00 E39.0256	Draw infill segment
G1 X110.13 Y98.00 E39.0356	Draw infill segment
G1 X110.37 Y98.04 E39.0457	Draw infill segment
G1 X110.62 Y98.10 E39.0557	Draw infill segment
G1 X110.85 Y98.19 E39.0657	Draw infill segment
G1 X111.07 Y98.31 E39.0758	Draw infill segment
G1 X111.27 Y98.46 E39.0858	Draw infill segment
G1 X111.46 Y98.63 E39.0959	Draw infill segment
G1 X111.62 Y98.82 E39.1059	Draw infill segment
G1 X111.75 Y99.04 E39.1160	Draw infill segment
G1 X111.86 Y99.26 E39.1260	Draw infill segment
G1 X111.94 Y99.50 E39.1361	Draw infill segment
G1 X111.98 Y99.75 E39.1461	Draw infill segment
G1 X112.00 Y100.00 E39.1562	Draw infill segment
G1 X112.40 Y100.00 F1500	Move to start of infill
G1 X112.38 Y100.30 E39.1682	Draw infill segment
G1 X112.32 Y100.60 E39.1803	Draw infill segment
G1 X112.23 Y100.88 E39.1923	Draw infill segment
G1 X112.10 Y101.16 E39.2044	Draw infill segment
G1 X111.94 Y101.41 E39.2164	Draw infill segment
G1 X111.75 Y101.64 E39.2285	Draw infill segment
G1 X111.53 Y101.85 E39.2406	Draw infill segment
G1 X111.29 Y102.03 E39.2526	Draw infill segment
G1 X111.02 Y102.17 E39.2647	Draw infill segment
G1 X110.74 Y102.28 E39.2767	Draw infill segment
G1 X110.45 Y102.36 E39.2888	Draw infill segment
G1 X110.15 Y102.40 E39.3008	Draw infill segment
G1 X109.85 Y102.40 E39.3129	Draw infill segment
G1 X109.55 Y102.36 E39.3249	Draw infill segment
G1 X109.26 Y102.28 E39.3370	Draw infill segment
G1 X108.98 Y102.17 E39.3491	Draw infill segment
G1 X108.71 Y102.03 E39.3611	Draw infill segment
G1 X108.47 Y101.85 E39.3732	Draw infill segment
G1 X108.25 Y101.64 E39.3852	Draw infill segment
G1 X108.06 Y101.41 E39.3973	Draw infill segment
G1 X107.90 Y101.16 E39.4093	Draw infill segment
G1 X107.77 Y100.88 E39.4214	Draw infill segment
G1 X107.68 Y100.60 E39.4335	Draw infill segment
G1 X107.62 Y100.30 E39.4455	Draw infill segment
G1 X107.60 Y100.00 E39.4576	Draw infill segment
G1 X107.62 Y99.70 E39.4696	Draw infill segment
G1 X107.68 Y99.40 E39.4817	Draw infill segment
G1 X107.77 Y99.12 E39.4937	Draw infill segment
G1 X107.90 Y98.84 E39.5058	Draw infill segment
G1 X108.06 Y98.59 E39.5178	Draw infill segment
G1 X108.25 Y98.36 E39.5299	Draw infill segment
G1 X108.47 Y98.15 E39.5420	Draw infill segment
G1 X108.71 Y97.97 E39.5540	Draw infill segment
G1 X108.98 Y97.83 E39.5661	Draw infill segment
G1 X109.26 Y97.72 E39.5781	Draw infill segment
G1 X109.55 Y97.64 E39.5902	Draw infill segment
G1 X109.85 Y97.60 E39.6022	Draw infill segment
G1 X110.15 Y97.60 E39.6143	Draw infill segment
G1 X110.45 Y97.64 E39.6263	Draw infill segment
G1 X110.74 Y97.72 E39.6384	Draw infill segment
G1 X111.02 Y97.83 E39.6505	Draw infill segment
G1 X111.29 Y97.97 E39.6625	Draw infill segment
G1 X111.53 Y98.15 E39.6746	Draw infill segment
G1 X111.75 Y98.36 E39.6866	Draw infill segment
G1 X111.94 Y98.59 E39.6987	Draw infill segment
G1 X112.10 Y98.84 E39.7107	Draw infill segment
G1 X112.23 Y99.12 E39.7228	Draw infill segment
G1 X112.32 Y99.40 E39.7348	Draw infill segment
G1 X112.38 Y99.70 E39.7469	Draw infill segment
G1 X112.40 Y100.00 E39.7590	Draw infill segment
G1 X112.80 Y100.00 F1500	Move to start of infill
G1 X112.78 Y100.35 E39.7730	Draw infill segment
G1 X112.71 Y100.70 E39.7871	Draw infill segment
G1 X112.60 Y101.03 E39.8012	Draw infill segment
G1 X112.45 Y101.35 E39.8152	Draw infill segment
G1 X112.27 Y101.65 E39.8293	Draw infill segment
G1 X112.04 Y101.92 E39.8433	Draw infill segment
G1 X111.78 Y102.16 E39.8574	Draw infill segment
G1 X111.50 Y102.36 E39.8715	Draw infill segment
G1 X111.19 Y102.53 E39.8855	Draw infill segment
G1 X110.87 Y102.66 E39.8996	Draw infill segment
G1 X110.52 Y102.75 E39.9137	Draw infill segment
G1 X110.18 Y102.79 E39.9277	Draw infill segment
G1 X109.82 Y102.79 E39.9418	Draw infill segment
G1 X109.48 Y102.75 E39.9559	Draw infill segment
G1 X109.13 Y102.66 E39.9699	Draw infill segment
G1 X108.81 Y102.53 E39.9840	Draw infill segment
G1 X108.50 Y102.36 E39.9981	Draw infill segment
G1 X108.22 Y102.16 E40.0121	Draw infill segment
G1 X107.96 Y101.92 E40.0262	Draw infill segment
G1 X107.73 Y101.65 E40.0403	Draw infill segment
G1 X107.55 Y101.35 E40.0543	Draw infill segment
G1 X107.40 Y101.03 E40.0684	Draw infill segment
G1 X107.29 Y100.70 E40.0825	Draw infill segment
G1 X107.22 Y100.35 E40.0965	Draw infill segment
G1 X107.20 Y100.00 E40.1106	Draw infill segment
G1 X107.22 Y99.65 E40.1246	Draw infill segment
G1 X107.29 Y99.30 E40.1387	Draw infill segment
G1 X107.40 Y98.97 E40.1528	Draw infill segment
G1 X107.55 Y98.65 E40.1668	Draw infill segment
G1 X107.73 Y98.35 E40.1809	Draw infill segment
G1 X107.96 Y98.08 E40.1950	Draw infill segment
G1 X108.22 Y97.84 E40.2090	Draw infill segment
G1 X108.50 Y97.64 E40.2231	Draw infill segment
G1 X108.81 Y97.47 E40.2372	Draw infill segment
G1 X109.13 Y97.34 E40.2512	Draw infill segment
G1 X109.48 Y97.25 E40.2653	Draw infill segment
G1 X109.82 Y97.21 E40.2794	Draw infill segment
G1 X110.18 Y97.21 E40.2934	Draw infill segment
G1 X110.52 Y97.25 E40.3075	Draw infill segment
G1 X110.87 Y97.34 E40.3216	Draw infill segment
G1 X111.19 Y97.47 E40.3356	Draw infill segment
G1 X111.50 Y97.64 E40.3497	Draw infill segment
G1 X111.78 Y97.84 E40.3638	Draw infill segment
G1 X112.04 Y98.08 E40.3778	Draw infill segment
G1 X112.27 Y98.35 E40.3919	Draw infill segment
G1 X112.45 Y98.65 E40.4060	Draw infill segment
G1 X112.60 Y98.97 E40.4200	Draw infill segment
G1 X112.71 Y99.30 E40.4341	Draw infill segment
G1 X112.78 Y99.65 E40.4481	Draw infill segment
G1 X112.80 Y100.00 E40.4622	Draw infill segment
G1 X113.20 Y100.00 F1500	Move to start of infill
G1 X113.17 Y100.40 E40.4783	Draw infill segment
G1 X113.10 Y100.80 E40.4944	Draw infill segment
G1 X112.98 Y101.18 E40.5104	Draw infill segment
G1 X112.80 Y101.54 E40.5265	Draw infill segment
G1 X112.59 Y101.88 E40.5426	Draw infill segment
G1 X112.33 Y102.19 E40.5587	Draw infill segment
G1 X112.04 Y102.47 E40.5747	Draw infill segment
G1 X111.71 Y102.70 E40.5908	Draw infill segment
G1 X111.36 Y102.90 E40.6069	Draw infill segment
G1 X110.99 Y103.04 E40.6230	Draw infill segment
G1 X110.60 Y103.14 E40.6390	Draw infill segment
G1 X110.20 Y103.19 E40.6551	Draw infill segment
G1 X109.80 Y103.19 E40.6712	Draw infill segment
G1 X109.40 Y103.14 E40.6873	Draw infill segment
G1 X109.01 Y103.04 E40.7033	Draw infill segment
G1 X108.64 Y102.90 E40.7194	Draw infill segment
G1 X108.29 Y102.70 E40.7355	Draw infill segment
G1 X107.96 Y102.47 E40.7515	Draw infill segment
G1 X107.67 Y102.19 E40.7676	Draw infill segment
G1 X107.41 Y101.88 E40.7837	Draw infill segment
G1 X107.20 Y101.54 E40.7998	Draw infill segment
G1 X107.02 Y101.18 E40.8158	Draw infill segment
G1 X106.90 Y100.80 E40.8319	Draw infill segment
G1 X106.83 Y100.40 E40.8480	Draw infill segment
G1 X106.80 Y100.00 E40.8641	Draw infill segment
G1 X106.83 Y99.60 E40.8801	Draw infill segment
G1 X106.90 Y99.20 E40.8962	Draw infill segment
G1 X107.02 Y98.82 E40.9123	Draw infill segment
G1 X107.20 Y98.46 E40.9284	Draw infill segment
G1 X107.41 Y98.12 E40.9444	Draw infill segment
G1 X107.67 Y97.81 E40.9605	Draw infill segment
G1 X107.96 Y97.53 E40.9766	Draw infill segment
G1 X108.29 Y97.30 E40.9927	Draw infill segment
G1 X108.64 Y97.10 E41.0087	Draw infill segment
G1 X109.01 Y96.96 E41.0248	Draw infill segment
G1 X109.40 Y96.86 E41.0409	Draw infill segment
G1 X109.80 Y96.81 E41.0570	Draw infill segment
G1 X110.20 Y96.81 E41.0730	Draw infill segment
G1 X110.60 Y96.86 E41.0891	Draw infill segment
G1 X110.99 Y96.96 E41.1052	Draw infill segment
G1 X111.36 Y97.10 E41.1213	Draw infill segment
G1 X111.71 Y97.30 E41.1373	Draw infill segment
G1 X112.04 Y97.53 E41.1534	Draw infill segment
G1 X112.33 Y97.81 E41.1695	Draw infill segment
G1 X112.59 Y98.12 E41.1856	Draw infill segment
G1 X112.80 Y98.46 E41.2016	Draw infill segment
G1 X112.98 Y98.82 E41.2177	Draw infill segment
G1 X113.10 Y99.20 E41.2338	Draw infill segment
G1 X113.17 Y99.60 E41.2499	Draw infill segment
G1 X113.20 Y100.00 E41.2659	Draw infill segment
G1 X113.60 Y100.00 F1500	Move to start of infill
G1 X113.57 Y100.45 E41.2840	Draw infill segment
G1 X113.49 Y100.90 E41.3021	Draw infill segment
G1 X113.35 Y101.33 E41.3202	Draw infill segment
G1 X113.15 Y101.73 E41.3383	Draw infill segment
G1 X112.91 Y102.12 E41.3563	Draw infill segment
G1 X112.62 Y102.46 E41.3744	Draw infill segment
G1 X112.29 Y102.77 E41.3925	Draw infill segment
G1 X111.93 Y103.04 E41.4106	Draw infill segment
G1 X111.53 Y103.26 E41.4287	Draw infill segment
G1 X111.11 Y103.42 E41.4468	Draw infill segment
G1 X110.67 Y103.54 E41.4648	Draw infill segment
G1 X110.23 Y103.59 E41.4829	Draw infill segment
G1 X109.77 Y103.59 E41.5010	Draw infill segment
G1 X109.33 Y103.54 E41.5191	Draw infill segment
G1 X108.89 Y103.42 E41.5372	Draw infill segment
G1 X108.47 Y103.26 E41.5553	Draw infill segment
G1 X108.07 Y103.04 E41.5734	Draw infill segment
G1 X107.71 Y102.77 E41.5914	Draw infill segment
G1 X107.38 Y102.46 E41.6095	Draw infill segment
G1 X107.09 Y102.12 E41.6276	Draw infill segment
G1 X106.85 Y101.73 E41.6457	Draw infill segment
G1 X106.65 Y101.33 E41.6638	Draw infill segment
G1 X106.51 Y100.90 E41.6819	Draw infill segment
G1 X106.43 Y100.45 E41.6999	Draw infill segment
G1 X106.40 Y100.00 E41.7180	Draw infill segment
G1 X106.43 Y99.55 E41.7361	Draw infill segment
G1 X106.51 Y99.10 E41.7542	Draw infill segment
G1 X106.65 Y98.67 E41.7723	Draw infill segment
G1 X106.85 Y98.27 E41.7904	Draw infill segment
G1 X107.09 Y97.88 E41.8084	Draw infill segment
G1 X107.38 Y97.54 E41.8265	Draw infill segment
G1 X107.71 Y97.23 E41.8446	Draw infill segment
G1 X108.07 Y96.96 E41.8627	Draw infill segment
G1 X108.47 Y96.74 E41.8808	Draw infill segment
G1 X108.89 Y96.58 E41.8989	Draw infill segment
G1 X109.33 Y96.46 E41.9169	Draw infill segment
G1 X109.77 Y96.41 E41.9350	Draw infill segment
G1 X110.23 Y96.41 E41.9531	Draw infill segment
G1 X110.67 Y96.46 E41.9712	Draw infill segment
G1 X111.11 Y96.58 E41.9893	Draw infill segment
G1 X111.53 Y96.74 E42.0074	Draw infill segment
G1 X111.93 Y96.96 E42.0254	Draw infill segment
G1 X112.29 Y97.23 E42.0435	Draw infill segment
G1 X112.62 Y97.54 E42.0616	Draw infill segment
G1 X112.91 Y97.88 E42.0797	Draw infill segment
G1 X113.15 Y98.27 E42.0978	Draw infill segment
G1 X113.35 Y98.67 E42.1159	Draw infill segment
G1 X113.49 Y99.10 E42.1339	Draw infill segment
G1 X113.57 Y99.55 E42.1520	Draw infill segment
G1 X113.60 Y100.00 E42.1701	Draw infill segment
G1 X114.00 Y100.00 F1500	Move to start of infill
G1 X113.97 Y100.50 E42.1902	Draw infill segment
G1 X113.87 Y100.99 E42.2103	Draw infill segment
G1 X113.72 Y101.47 E42.2304	Draw infill segment
G1 X113.51 Y101.93 E42.2505	Draw infill segment
G1 X113.24 Y102.35 E42.2706	Draw infill segment
G1 X112.92 Y102.74 E42.2907	Draw infill segment
G1 X112.55 Y103.08 E42.3108	Draw infill segment
G1 X112.14 Y103.38 E42.3309	Draw infill segment
G1 X111.70 Y103.62 E42.3509	Draw infill segment
G1 X111.24 Y103.80 E42.3710	Draw infill segment
G1 X110.75 Y103.93 E42.3911	Draw infill segment
G1 X110.25 Y103.99 E42.4112	Draw infill segment
G1 X109.75 Y103.99 E42.4313	Draw infill segment
G1 X109.25 Y103.93 E42.4514	Draw infill segment
G1 X108.76 Y103.80 E42.4715	Draw infill segment
G1 X108.30 Y103.62 E42.4916	Draw infill segment
G1 X107.86 Y103.38 E42.5117	Draw infill segment
G1 X107.45 Y103.08 E42.5318	Draw infill segment
G1 X107.08 Y102.74 E42.5519	Draw infill segment
G1 X106.76 Y102.35 E42.5720	Draw infill segment
G1 X106.49 Y101.93 E42.5921	Draw infill segment
G1 X106.28 Y101.47 E42.6122	Draw infill segment
G1 X106.13 Y100.99 E42.6323	Draw infill segment
G1 X106.03 Y100.50 E42.6523	Draw infill segment
G1 X106.00 Y100.00 E42.6724	Draw infill segment
G1 X106.03 Y99.50 E42.6925	Draw infill segment
G1 X106.13 Y99.01 E42.7126	Draw infill segment
G1 X106.28 Y98.53 E42.7327	Draw infill segment
G1 X106.49 Y98.07 E42.7528	Draw infill segment
G1 X106.76 Y97.65 E42.7729	Draw infill segment
G1 X107.08 Y97.26 E42.7930	Draw infill segment
G1 X107.45 Y96.92 E42.8131	Draw infill segment
G1 X107.86 Y96.62 E42.8332	Draw infill segment
G1 X108.30 Y96.38 E42.8533	Draw infill segment
G1 X108.76 Y96.20 E42.8734	Draw infill segment
G1 X109.25 Y96.07 E42.8935	Draw infill segment
G1 X109.75 Y96.01 E42.9136	Draw infill segment
G1 X110.25 Y96.01 E42.9336	Draw infill segment
G1 X110.75 Y96.07 E42.9537	Draw infill segment
G1 X111.24 Y96.20 E42.9738	Draw infill segment
G1 X111.70 Y96.38 E42.9939	Draw infill segment
G1 X112.14 Y96.62 E43.0140	Draw infill segment
G1 X112.55 Y96.92 E43.0341	Draw infill segment
G1 X112.92 Y97.26 E43.0542	Draw infill segment
G1 X113.24 Y97.65 E43.0743	Draw infill segment
G1 X113.51 Y98.07 E43.0944	Draw infill segment
G1 X113.72 Y98.53 E43.1145	Draw infill segment
G1 X113.87 Y99.01 E43.1346	Draw infill segment
G1 X113.97 Y99.50 E43.1547	Draw infill segment
G1 X114.00 Y100.00 E43.1748	Draw infill segment
G1 X114.40 Y100.00 F1500	Move to start of infill
G1 X114.37 Y100.55 E43.1969	Draw infill segment
G1 X114.26 Y101.09 E43.2190	Draw infill segment
G1 X114.09 Y101.62 E43.2411	Draw infill segment
G1 X113.86 Y102.12 E43.2632	Draw infill segment
G1 X113.56 Y102.59 E43.2853	Draw infill segment
G1 X113.21 Y103.01 E43.3074	Draw infill segment
G1 X112.80 Y103.39 E43.3295	Draw infill segment
G1 X112.36 Y103.72 E43.3516	Draw infill segment
G1 X111.87 Y103.98 E43.3737	Draw infill segment
G1 X111.36 Y104.18 E43.3958	Draw infill segment
G1 X110.82 Y104.32 E43.4179	Draw infill segment
G1 X110.28 Y104.39 E43.4400	Draw infill segment
G1 X109.72 Y104.39 E43.4621	Draw infill segment
G1 X109.18 Y104.32 E43.4842	Draw infill segment
G1 X108.64 Y104.18 E43.5063	Draw infill segment
G1 X108.13 Y103.98 E43.5284	Draw infill segment
G1 X107.64 Y103.72 E43.5505	Draw infill segment
G1 X107.20 Y103.39 E43.5726	Draw infill segment
G1 X106.79 Y103.01 E43.5947	Draw infill segment
G1 X106.44 Y102.59 E43.6168	Draw infill segment
G1 X106.14 Y102.12 E43.6389	Draw infill segment
G1 X105.91 Y101.62 E43.6610	Draw infill segment
G1 X105.74 Y101.09 E43.6831	Draw infill segment
G1 X105.63 Y100.55 E43.7052	Draw infill segment
G1 X105.60 Y100.00 E43.7273	Draw infill segment
G1 X105.63 Y99.45 E43.7494	Draw infill segment
G1 X105.74 Y98.91 E43.7715	Draw infill segment
G1 X105.91 Y98.38 E43.7936	Draw infill segment
G1 X106.14 Y97.88 E43.8157	Draw infill segment
G1 X106.44 Y97.41 E43.8378	Draw infill segment
G1 X106.79 Y96.99 E43.8599	Draw infill segment
G1 X107.20 Y96.61 E43.8820	Draw infill segment
G1 X107.64 Y96.28 E43.9041	Draw infill segment
G1 X108.13 Y96.02 E43.9262	Draw infill segment
G1 X108.64 Y95.82 E43.9483	Draw infill segment
G1 X109.18 Y95.68 E43.9704	Draw infill segment
G1 X109.72 Y95.61 E43.9925	Draw infill segment
G1 X110.28 Y95.61 E44.0146	Draw infill segment
G1 X110.82 Y95.68 E44.0367	Draw infill segment
G1 X111.36 Y95.82 E44.0589	Draw infill segment
G1 X111.87 Y96.02 E44.0810	Draw infill segment
G1 X112.36 Y96.28 E44.1031	Draw infill segment
G1 X112.80 Y96.61 E44.1252	Draw infill segment
G1 X113.21 Y96.99 E44.1473	Draw infill segment
G1 X113.56 Y97.41 E44.1694	Draw infill segment
G1 X113.86 Y97.88 E44.1915	Draw infill segment
G1 X114.09 Y98.38 E44.2136	Draw infill segment
G1 X114.26 Y98.91 E44.2357	Draw infill segment
G1 X114.37 Y99.45 E44.2578	Draw infill segment
G1 X114.40 Y100.00 E44.2799	Draw infill segment
G1 X114.80 Y100.00 F1500	Move to start of infill
G1 X114.76 Y100.60 E44.3040	Draw infill segment
G1 X114.65 Y101.19 E44.3281	Draw infill segment
G1 X114.46 Y101.77 E44.3522	Draw infill segment
G1 X114.21 Y102.31 E44.3763	Draw infill segment
G1 X113.88 Y102.82 E44.4004	Draw infill segment
G1 X113.50 Y103.29 E44.4245	Draw infill segment
G1 X113.06 Y103.70 E44.4487	Draw infill segment
G1 X112.57 Y104.05 E44.4728	Draw infill segment
G1 X112.04 Y104.34 E44.4969	Draw infill segment
G1 X111.48 Y104.57 E44.5210	Draw infill segment
G1 X110.90 Y104.71 E44.5451	Draw infill segment
G1 X110.30 Y104.79 E44.5692	Draw infill segment
G1 X109.70 Y104.79 E44.5933	Draw infill segment
G1 X109.10 Y104.71 E44.6174	Draw infill segment
G1 X108.52 Y104.57 E44.6415	Draw infill segment
G1 X107.96 Y104.34 E44.6657	Draw infill segment
G1 X107.43 Y104.05 E44.6898	Draw infill segment
G1 X106.94 Y103.70 E44.7139	Draw infill segment
G1 X106.50 Y103.29 E44.7380	Draw infill segment
G1 X106.12 Y102.82 E44.7621	Draw infill segment
G1 X105.79 Y102.31 E44.7862	Draw infill segment
G1 X105.54 Y101.77 E44.8103	Draw infill segment
G1 X105.35 Y101.19 E44.8344	Draw infill segment
G1 X105.24 Y100.60 E44.8586	Draw infill segment
G1 X105.20 Y100.00 E44.8827	Draw infill segment
G1 X105.24 Y99.40 E44.9068	Draw infill segment
G1 X105.35 Y98.81 E44.9309	Draw infill segment
G1 X105.54 Y98.23 E44.9550	Draw infill segment
G1 X105.79 Y97.69 E44.9791	Draw infill segment
G1 X106.12 Y97.18 E45.0032	Draw infill segment
G1 X106.50 Y96.71 E45.0273	Draw infill segment
G1 X106.94 Y96.30 E45.0514	Draw infill segment
G1 X107.43 Y95.95 E45.0756	Draw infill segment
G1 X107.96 Y95.66 E45.0997	Draw infill segment
G1 X108.52 Y95.43 E45.1238	Draw infill segment
G1 X109.10 Y95.29 E45.1479	Draw infill segment
G1 X109.70 Y95.21 E45.1720	Draw infill segment
G1 X110.30 Y95.21 E45.1961	Draw infill segment
G1 X110.90 Y95.29 E45.2202	Draw infill segment
G1 X111.48 Y95.43 E45.2443	Draw infill segment
G1 X112.04 Y95.66 E45.2684	Draw infill segment
G1 X112.57 Y95.95 E45.2926	Draw infill segment
G1 X113.06 Y96.30 E45.3167	Draw infill segment
G1 X113.50 Y96.71 E45.3408	Draw infill segment
G1 X113.88 Y97.18 E45.3649	Draw infill segment
G1 X114.21 Y97.69 E45.3890	Draw infill segment
G1 X114.46 Y98.23 E45.4131	Draw infill segment
G1 X114.65 Y98.81 E45.4372	Draw infill segment
G1 X114.76 Y99.40 E45.4613	Draw infill segment
G1 X114.80 Y100.00 E45.4855	Draw infill segment
G1 X115.20 Y100.00 F1500	Move to start of infill
G1 X115.16 Y100.65 E45.5116	Draw infill segment
G1 X115.04 Y101.29 E45.5377	Draw infill segment
G1 X114.83 Y101.91 E45.5638	Draw infill segment
G1 X114.56 Y102.51 E45.5899	Draw infill segment
[truncated: 65,263 more rows]
