# Supplementary material for: Hybrid reasoning for perception, explanation, and autonomous action in manufacturing
Source: Nat Commun. 2026 May 18;17:6589. doi: 10.1038/s41467-026-72378-9 (PMC13381764; doi:10.1038/s41467-026-72378-9)
Supplement: Supplementary file 3 — Supplementary Files [file 41467_2026_72378_MOESM3_ESM.zip › supplementary-files/geometries/cool_s.gcode]

	Layer 1
G1 Z0.20 F300	Move to layer height
	Drawing first Z-shape
G1 X112.00 Y100.00 E0.0800 F1500	Draw Z-shape side
G1 X110.00 Y101.00 E0.1694 F1500	Draw Z-shape side
G1 X112.00 Y101.00 E0.2494 F1500	Draw Z-shape side
G1 X110.00 Y102.00 E0.3389 F1500	Draw Z-shape side
	Drawing connecting line
G1 X112.00 Y102.00 E0.3789 F1500	Draw connecting line
	Drawing second mirrored Z-shape
G1 X110.00 Y102.00 E0.4589 F1500	Draw Z-shape side
G1 X112.00 Y101.00 E0.5483 F1500	Draw Z-shape side
G1 X110.00 Y101.00 E0.6283 F1500	Draw Z-shape side
G1 X112.00 Y100.00 E0.7178 F1500	Draw Z-shape side
G1 X110.00 Y100.00 E0.7978	Infill line start
G1 X110.00 Y102.00 E0.8778	Infill line end
G1 X110.40 Y100.00 E0.9578	Infill line start
G1 X110.40 Y102.00 E1.0378	Infill line end
G1 X110.80 Y100.00 E1.1178	Infill line start
G1 X110.80 Y102.00 E1.1978	Infill line end
G1 X111.20 Y100.00 E1.2778	Infill line start
G1 X111.20 Y102.00 E1.3578	Infill line end
G1 X111.60 Y100.00 E1.4378	Infill line start
G1 X111.60 Y102.00 E1.5178	Infill line end
