# Supplementary material for: Hybrid reasoning for perception, explanation, and autonomous action in manufacturing
Source: Nat Commun. 2026 May 18;17:6589. doi: 10.1038/s41467-026-72378-9 (PMC13381764; doi:10.1038/s41467-026-72378-9)
Supplement: Supplementary file 3 — Supplementary Files [file 41467_2026_72378_MOESM3_ESM.zip › supplementary-files/geometries/pyramid_2cm.gcode]

	Layer 1
G1 Z0.20 F300	Move to layer height
G1 X100.00 Y90.00 F1500	Move to start of layer
G1 X120.00 Y90.00 E0.8000 F1500	Draw square side
G1 X120.00 Y110.00 E1.6000 F1500	Draw square side
G1 X100.00 Y110.00 E2.4000 F1500	Draw square side
G1 X100.00 Y90.00 E3.2000 F1500	Draw square side
G1 X100.00 Y90.00 E4.0000	Infill line start
G1 X100.00 Y110.00 E4.8000	Infill line end
G1 X100.40 Y90.00 E5.6000	Infill line start
G1 X100.40 Y110.00 E6.4000	Infill line end
G1 X100.80 Y90.00 E7.2000	Infill line start
G1 X100.80 Y110.00 E8.0000	Infill line end
G1 X101.20 Y90.00 E8.8000	Infill line start
G1 X101.20 Y110.00 E9.6000	Infill line end
G1 X101.60 Y90.00 E10.4000	Infill line start
G1 X101.60 Y110.00 E11.2000	Infill line end
G1 X102.00 Y90.00 E12.0000	Infill line start
G1 X102.00 Y110.00 E12.8000	Infill line end
G1 X102.40 Y90.00 E13.6000	Infill line start
G1 X102.40 Y110.00 E14.4000	Infill line end
G1 X102.80 Y90.00 E15.2000	Infill line start
G1 X102.80 Y110.00 E16.0000	Infill line end
G1 X103.20 Y90.00 E16.8000	Infill line start
G1 X103.20 Y110.00 E17.6000	Infill line end
G1 X103.60 Y90.00 E18.4000	Infill line start
G1 X103.60 Y110.00 E19.2000	Infill line end
G1 X104.00 Y90.00 E20.0000	Infill line start
G1 X104.00 Y110.00 E20.8000	Infill line end
G1 X104.40 Y90.00 E21.6000	Infill line start
G1 X104.40 Y110.00 E22.4000	Infill line end
G1 X104.80 Y90.00 E23.2000	Infill line start
G1 X104.80 Y110.00 E24.0000	Infill line end
G1 X105.20 Y90.00 E24.8000	Infill line start
G1 X105.20 Y110.00 E25.6000	Infill line end
G1 X105.60 Y90.00 E26.4000	Infill line start
G1 X105.60 Y110.00 E27.2000	Infill line end
G1 X106.00 Y90.00 E28.0000	Infill line start
G1 X106.00 Y110.00 E28.8000	Infill line end
G1 X106.40 Y90.00 E29.6000	Infill line start
G1 X106.40 Y110.00 E30.4000	Infill line end
G1 X106.80 Y90.00 E31.2000	Infill line start
G1 X106.80 Y110.00 E32.0000	Infill line end
G1 X107.20 Y90.00 E32.8000	Infill line start
G1 X107.20 Y110.00 E33.6000	Infill line end
G1 X107.60 Y90.00 E34.4000	Infill line start
G1 X107.60 Y110.00 E35.2000	Infill line end
G1 X108.00 Y90.00 E36.0000	Infill line start
G1 X108.00 Y110.00 E36.8000	Infill line end
G1 X108.40 Y90.00 E37.6000	Infill line start
G1 X108.40 Y110.00 E38.4000	Infill line end
G1 X108.80 Y90.00 E39.2000	Infill line start
G1 X108.80 Y110.00 E40.0000	Infill line end
G1 X109.20 Y90.00 E40.8000	Infill line start
G1 X109.20 Y110.00 E41.6000	Infill line end
G1 X109.60 Y90.00 E42.4000	Infill line start
G1 X109.60 Y110.00 E43.2000	Infill line end
G1 X110.00 Y90.00 E44.0000	Infill line start
G1 X110.00 Y110.00 E44.8000	Infill line end
G1 X110.40 Y90.00 E45.6000	Infill line start
G1 X110.40 Y110.00 E46.4000	Infill line end
G1 X110.80 Y90.00 E47.2000	Infill line start
G1 X110.80 Y110.00 E48.0000	Infill line end
G1 X111.20 Y90.00 E48.8000	Infill line start
G1 X111.20 Y110.00 E49.6000	Infill line end
G1 X111.60 Y90.00 E50.4000	Infill line start
G1 X111.60 Y110.00 E51.2000	Infill line end
G1 X112.00 Y90.00 E52.0000	Infill line start
G1 X112.00 Y110.00 E52.8000	Infill line end
G1 X112.40 Y90.00 E53.6000	Infill line start
G1 X112.40 Y110.00 E54.4000	Infill line end
G1 X112.80 Y90.00 E55.2000	Infill line start
G1 X112.80 Y110.00 E56.0000	Infill line end
G1 X113.20 Y90.00 E56.8000	Infill line start
G1 X113.20 Y110.00 E57.6000	Infill line end
G1 X113.60 Y90.00 E58.4000	Infill line start
G1 X113.60 Y110.00 E59.2000	Infill line end
G1 X114.00 Y90.00 E60.0000	Infill line start
G1 X114.00 Y110.00 E60.8000	Infill line end
G1 X114.40 Y90.00 E61.6000	Infill line start
G1 X114.40 Y110.00 E62.4000	Infill line end
G1 X114.80 Y90.00 E63.2000	Infill line start
G1 X114.80 Y110.00 E64.0000	Infill line end
G1 X115.20 Y90.00 E64.8000	Infill line start
G1 X115.20 Y110.00 E65.6000	Infill line end
G1 X115.60 Y90.00 E66.4000	Infill line start
G1 X115.60 Y110.00 E67.2000	Infill line end
G1 X116.00 Y90.00 E68.0000	Infill line start
G1 X116.00 Y110.00 E68.8000	Infill line end
G1 X116.40 Y90.00 E69.6000	Infill line start
G1 X116.40 Y110.00 E70.4000	Infill line end
G1 X116.80 Y90.00 E71.2000	Infill line start
G1 X116.80 Y110.00 E72.0000	Infill line end
G1 X117.20 Y90.00 E72.8000	Infill line start
G1 X117.20 Y110.00 E73.6000	Infill line end
G1 X117.60 Y90.00 E74.4000	Infill line start
G1 X117.60 Y110.00 E75.2000	Infill line end
G1 X118.00 Y90.00 E76.0000	Infill line start
G1 X118.00 Y110.00 E76.8000	Infill line end
G1 X118.40 Y90.00 E77.6000	Infill line start
G1 X118.40 Y110.00 E78.4000	Infill line end
G1 X118.80 Y90.00 E79.2000	Infill line start
G1 X118.80 Y110.00 E80.0000	Infill line end
G1 X119.20 Y90.00 E80.8000	Infill line start
G1 X119.20 Y110.00 E81.6000	Infill line end
G1 X119.60 Y90.00 E82.4000	Infill line start
G1 X119.60 Y110.00 E83.2000	Infill line end
	Layer 2
G1 Z0.40 F300	Move to layer height
G1 X100.10 Y90.10 F1500	Move to start of layer
G1 X119.90 Y90.10 E83.9920 F1500	Draw square side
G1 X119.90 Y109.90 E84.7840 F1500	Draw square side
G1 X100.10 Y109.90 E85.5760 F1500	Draw square side
G1 X100.10 Y90.10 E86.3680 F1500	Draw square side
G1 X100.10 Y90.10 E87.1600	Infill line start
G1 X100.10 Y109.90 E87.9520	Infill line end
G1 X100.50 Y90.10 E88.7440	Infill line start
G1 X100.50 Y109.90 E89.5360	Infill line end
G1 X100.90 Y90.10 E90.3280	Infill line start
G1 X100.90 Y109.90 E91.1200	Infill line end
G1 X101.30 Y90.10 E91.9120	Infill line start
G1 X101.30 Y109.90 E92.7040	Infill line end
G1 X101.70 Y90.10 E93.4960	Infill line start
G1 X101.70 Y109.90 E94.2880	Infill line end
G1 X102.10 Y90.10 E95.0800	Infill line start
G1 X102.10 Y109.90 E95.8720	Infill line end
G1 X102.50 Y90.10 E96.6640	Infill line start
G1 X102.50 Y109.90 E97.4560	Infill line end
G1 X102.90 Y90.10 E98.2480	Infill line start
G1 X102.90 Y109.90 E99.0400	Infill line end
G1 X103.30 Y90.10 E99.8320	Infill line start
G1 X103.30 Y109.90 E100.6240	Infill line end
G1 X103.70 Y90.10 E101.4160	Infill line start
G1 X103.70 Y109.90 E102.2080	Infill line end
G1 X104.10 Y90.10 E103.0000	Infill line start
G1 X104.10 Y109.90 E103.7920	Infill line end
G1 X104.50 Y90.10 E104.5840	Infill line start
G1 X104.50 Y109.90 E105.3760	Infill line end
G1 X104.90 Y90.10 E106.1680	Infill line start
G1 X104.90 Y109.90 E106.9600	Infill line end
G1 X105.30 Y90.10 E107.7520	Infill line start
G1 X105.30 Y109.90 E108.5440	Infill line end
G1 X105.70 Y90.10 E109.3360	Infill line start
G1 X105.70 Y109.90 E110.1280	Infill line end
G1 X106.10 Y90.10 E110.9200	Infill line start
G1 X106.10 Y109.90 E111.7120	Infill line end
G1 X106.50 Y90.10 E112.5040	Infill line start
G1 X106.50 Y109.90 E113.2960	Infill line end
G1 X106.90 Y90.10 E114.0880	Infill line start
G1 X106.90 Y109.90 E114.8800	Infill line end
G1 X107.30 Y90.10 E115.6720	Infill line start
G1 X107.30 Y109.90 E116.4640	Infill line end
G1 X107.70 Y90.10 E117.2560	Infill line start
G1 X107.70 Y109.90 E118.0480	Infill line end
G1 X108.10 Y90.10 E118.8400	Infill line start
G1 X108.10 Y109.90 E119.6320	Infill line end
G1 X108.50 Y90.10 E120.4240	Infill line start
G1 X108.50 Y109.90 E121.2160	Infill line end
G1 X108.90 Y90.10 E122.0080	Infill line start
G1 X108.90 Y109.90 E122.8000	Infill line end
G1 X109.30 Y90.10 E123.5920	Infill line start
G1 X109.30 Y109.90 E124.3840	Infill line end
G1 X109.70 Y90.10 E125.1760	Infill line start
G1 X109.70 Y109.90 E125.9680	Infill line end
G1 X110.10 Y90.10 E126.7600	Infill line start
G1 X110.10 Y109.90 E127.5520	Infill line end
G1 X110.50 Y90.10 E128.3440	Infill line start
G1 X110.50 Y109.90 E129.1360	Infill line end
G1 X110.90 Y90.10 E129.9280	Infill line start
G1 X110.90 Y109.90 E130.7200	Infill line end
G1 X111.30 Y90.10 E131.5120	Infill line start
G1 X111.30 Y109.90 E132.3040	Infill line end
G1 X111.70 Y90.10 E133.0960	Infill line start
G1 X111.70 Y109.90 E133.8880	Infill line end
G1 X112.10 Y90.10 E134.6800	Infill line start
G1 X112.10 Y109.90 E135.4720	Infill line end
G1 X112.50 Y90.10 E136.2640	Infill line start
G1 X112.50 Y109.90 E137.0560	Infill line end
G1 X112.90 Y90.10 E137.8480	Infill line start
G1 X112.90 Y109.90 E138.6400	Infill line end
G1 X113.30 Y90.10 E139.4320	Infill line start
G1 X113.30 Y109.90 E140.2240	Infill line end
G1 X113.70 Y90.10 E141.0160	Infill line start
G1 X113.70 Y109.90 E141.8080	Infill line end
G1 X114.10 Y90.10 E142.6000	Infill line start
G1 X114.10 Y109.90 E143.3920	Infill line end
G1 X114.50 Y90.10 E144.1840	Infill line start
G1 X114.50 Y109.90 E144.9760	Infill line end
G1 X114.90 Y90.10 E145.7680	Infill line start
G1 X114.90 Y109.90 E146.5600	Infill line end
G1 X115.30 Y90.10 E147.3520	Infill line start
G1 X115.30 Y109.90 E148.1440	Infill line end
G1 X115.70 Y90.10 E148.9360	Infill line start
G1 X115.70 Y109.90 E149.7280	Infill line end
G1 X116.10 Y90.10 E150.5200	Infill line start
G1 X116.10 Y109.90 E151.3120	Infill line end
G1 X116.50 Y90.10 E152.1040	Infill line start
G1 X116.50 Y109.90 E152.8960	Infill line end
G1 X116.90 Y90.10 E153.6880	Infill line start
G1 X116.90 Y109.90 E154.4800	Infill line end
G1 X117.30 Y90.10 E155.2720	Infill line start
G1 X117.30 Y109.90 E156.0640	Infill line end
G1 X117.70 Y90.10 E156.8560	Infill line start
G1 X117.70 Y109.90 E157.6480	Infill line end
G1 X118.10 Y90.10 E158.4400	Infill line start
G1 X118.10 Y109.90 E159.2320	Infill line end
G1 X118.50 Y90.10 E160.0240	Infill line start
G1 X118.50 Y109.90 E160.8160	Infill line end
G1 X118.90 Y90.10 E161.6080	Infill line start
G1 X118.90 Y109.90 E162.4000	Infill line end
G1 X119.30 Y90.10 E163.1920	Infill line start
G1 X119.30 Y109.90 E163.9840	Infill line end
	Layer 3
G1 Z0.60 F300	Move to layer height
G1 X100.20 Y90.20 F1500	Move to start of layer
G1 X119.80 Y90.20 E164.7680 F1500	Draw square side
G1 X119.80 Y109.80 E165.5520 F1500	Draw square side
G1 X100.20 Y109.80 E166.3360 F1500	Draw square side
G1 X100.20 Y90.20 E167.1200 F1500	Draw square side
G1 X100.20 Y90.20 E167.9040	Infill line start
G1 X100.20 Y109.80 E168.6880	Infill line end
G1 X100.60 Y90.20 E169.4720	Infill line start
G1 X100.60 Y109.80 E170.2560	Infill line end
G1 X101.00 Y90.20 E171.0400	Infill line start
G1 X101.00 Y109.80 E171.8240	Infill line end
G1 X101.40 Y90.20 E172.6080	Infill line start
G1 X101.40 Y109.80 E173.3920	Infill line end
G1 X101.80 Y90.20 E174.1760	Infill line start
G1 X101.80 Y109.80 E174.9600	Infill line end
G1 X102.20 Y90.20 E175.7440	Infill line start
G1 X102.20 Y109.80 E176.5280	Infill line end
G1 X102.60 Y90.20 E177.3120	Infill line start
G1 X102.60 Y109.80 E178.0960	Infill line end
G1 X103.00 Y90.20 E178.8800	Infill line start
G1 X103.00 Y109.80 E179.6640	Infill line end
G1 X103.40 Y90.20 E180.4480	Infill line start
G1 X103.40 Y109.80 E181.2320	Infill line end
G1 X103.80 Y90.20 E182.0160	Infill line start
G1 X103.80 Y109.80 E182.8000	Infill line end
G1 X104.20 Y90.20 E183.5840	Infill line start
G1 X104.20 Y109.80 E184.3680	Infill line end
G1 X104.60 Y90.20 E185.1520	Infill line start
G1 X104.60 Y109.80 E185.9360	Infill line end
G1 X105.00 Y90.20 E186.7200	Infill line start
G1 X105.00 Y109.80 E187.5040	Infill line end
G1 X105.40 Y90.20 E188.2880	Infill line start
G1 X105.40 Y109.80 E189.0720	Infill line end
G1 X105.80 Y90.20 E189.8560	Infill line start
G1 X105.80 Y109.80 E190.6400	Infill line end
G1 X106.20 Y90.20 E191.4240	Infill line start
G1 X106.20 Y109.80 E192.2080	Infill line end
G1 X106.60 Y90.20 E192.9920	Infill line start
G1 X106.60 Y109.80 E193.7760	Infill line end
G1 X107.00 Y90.20 E194.5600	Infill line start
G1 X107.00 Y109.80 E195.3440	Infill line end
G1 X107.40 Y90.20 E196.1280	Infill line start
G1 X107.40 Y109.80 E196.9120	Infill line end
G1 X107.80 Y90.20 E197.6960	Infill line start
G1 X107.80 Y109.80 E198.4800	Infill line end
G1 X108.20 Y90.20 E199.2640	Infill line start
G1 X108.20 Y109.80 E200.0480	Infill line end
G1 X108.60 Y90.20 E200.8320	Infill line start
G1 X108.60 Y109.80 E201.6160	Infill line end
G1 X109.00 Y90.20 E202.4000	Infill line start
G1 X109.00 Y109.80 E203.1840	Infill line end
G1 X109.40 Y90.20 E203.9680	Infill line start
G1 X109.40 Y109.80 E204.7520	Infill line end
G1 X109.80 Y90.20 E205.5360	Infill line start
G1 X109.80 Y109.80 E206.3200	Infill line end
G1 X110.20 Y90.20 E207.1040	Infill line start
G1 X110.20 Y109.80 E207.8880	Infill line end
G1 X110.60 Y90.20 E208.6720	Infill line start
G1 X110.60 Y109.80 E209.4560	Infill line end
G1 X111.00 Y90.20 E210.2400	Infill line start
G1 X111.00 Y109.80 E211.0240	Infill line end
G1 X111.40 Y90.20 E211.8080	Infill line start
G1 X111.40 Y109.80 E212.5920	Infill line end
G1 X111.80 Y90.20 E213.3760	Infill line start
G1 X111.80 Y109.80 E214.1600	Infill line end
G1 X112.20 Y90.20 E214.9440	Infill line start
G1 X112.20 Y109.80 E215.7280	Infill line end
G1 X112.60 Y90.20 E216.5120	Infill line start
G1 X112.60 Y109.80 E217.2960	Infill line end
G1 X113.00 Y90.20 E218.0800	Infill line start
G1 X113.00 Y109.80 E218.8640	Infill line end
G1 X113.40 Y90.20 E219.6480	Infill line start
G1 X113.40 Y109.80 E220.4320	Infill line end
G1 X113.80 Y90.20 E221.2160	Infill line start
G1 X113.80 Y109.80 E222.0000	Infill line end
G1 X114.20 Y90.20 E222.7840	Infill line start
G1 X114.20 Y109.80 E223.5680	Infill line end
G1 X114.60 Y90.20 E224.3520	Infill line start
G1 X114.60 Y109.80 E225.1360	Infill line end
G1 X115.00 Y90.20 E225.9200	Infill line start
G1 X115.00 Y109.80 E226.7040	Infill line end
G1 X115.40 Y90.20 E227.4880	Infill line start
G1 X115.40 Y109.80 E228.2720	Infill line end
G1 X115.80 Y90.20 E229.0560	Infill line start
G1 X115.80 Y109.80 E229.8400	Infill line end
G1 X116.20 Y90.20 E230.6240	Infill line start
G1 X116.20 Y109.80 E231.4080	Infill line end
G1 X116.60 Y90.20 E232.1920	Infill line start
G1 X116.60 Y109.80 E232.9760	Infill line end
G1 X117.00 Y90.20 E233.7600	Infill line start
G1 X117.00 Y109.80 E234.5440	Infill line end
G1 X117.40 Y90.20 E235.3280	Infill line start
G1 X117.40 Y109.80 E236.1120	Infill line end
G1 X117.80 Y90.20 E236.8960	Infill line start
G1 X117.80 Y109.80 E237.6800	Infill line end
G1 X118.20 Y90.20 E238.4640	Infill line start
G1 X118.20 Y109.80 E239.2480	Infill line end
G1 X118.60 Y90.20 E240.0320	Infill line start
G1 X118.60 Y109.80 E240.8160	Infill line end
G1 X119.00 Y90.20 E241.6000	Infill line start
G1 X119.00 Y109.80 E242.3840	Infill line end
G1 X119.40 Y90.20 E243.1680	Infill line start
G1 X119.40 Y109.80 E243.9520	Infill line end
	Layer 4
G1 Z0.80 F300	Move to layer height
G1 X100.30 Y90.30 F1500	Move to start of layer
G1 X119.70 Y90.30 E244.7280 F1500	Draw square side
G1 X119.70 Y109.70 E245.5040 F1500	Draw square side
G1 X100.30 Y109.70 E246.2800 F1500	Draw square side
G1 X100.30 Y90.30 E247.0560 F1500	Draw square side
G1 X100.30 Y90.30 E247.8320	Infill line start
G1 X100.30 Y109.70 E248.6080	Infill line end
G1 X100.70 Y90.30 E249.3840	Infill line start
G1 X100.70 Y109.70 E250.1600	Infill line end
G1 X101.10 Y90.30 E250.9360	Infill line start
G1 X101.10 Y109.70 E251.7120	Infill line end
G1 X101.50 Y90.30 E252.4880	Infill line start
G1 X101.50 Y109.70 E253.2640	Infill line end
G1 X101.90 Y90.30 E254.0400	Infill line start
G1 X101.90 Y109.70 E254.8160	Infill line end
G1 X102.30 Y90.30 E255.5920	Infill line start
G1 X102.30 Y109.70 E256.3680	Infill line end
G1 X102.70 Y90.30 E257.1440	Infill line start
G1 X102.70 Y109.70 E257.9200	Infill line end
G1 X103.10 Y90.30 E258.6960	Infill line start
G1 X103.10 Y109.70 E259.4720	Infill line end
G1 X103.50 Y90.30 E260.2480	Infill line start
G1 X103.50 Y109.70 E261.0240	Infill line end
G1 X103.90 Y90.30 E261.8000	Infill line start
G1 X103.90 Y109.70 E262.5760	Infill line end
G1 X104.30 Y90.30 E263.3520	Infill line start
G1 X104.30 Y109.70 E264.1280	Infill line end
G1 X104.70 Y90.30 E264.9040	Infill line start
G1 X104.70 Y109.70 E265.6800	Infill line end
G1 X105.10 Y90.30 E266.4560	Infill line start
G1 X105.10 Y109.70 E267.2320	Infill line end
G1 X105.50 Y90.30 E268.0080	Infill line start
G1 X105.50 Y109.70 E268.7840	Infill line end
G1 X105.90 Y90.30 E269.5600	Infill line start
G1 X105.90 Y109.70 E270.3360	Infill line end
G1 X106.30 Y90.30 E271.1120	Infill line start
G1 X106.30 Y109.70 E271.8880	Infill line end
G1 X106.70 Y90.30 E272.6640	Infill line start
G1 X106.70 Y109.70 E273.4400	Infill line end
G1 X107.10 Y90.30 E274.2160	Infill line start
G1 X107.10 Y109.70 E274.9920	Infill line end
G1 X107.50 Y90.30 E275.7680	Infill line start
G1 X107.50 Y109.70 E276.5440	Infill line end
G1 X107.90 Y90.30 E277.3200	Infill line start
G1 X107.90 Y109.70 E278.0960	Infill line end
G1 X108.30 Y90.30 E278.8720	Infill line start
G1 X108.30 Y109.70 E279.6480	Infill line end
G1 X108.70 Y90.30 E280.4240	Infill line start
G1 X108.70 Y109.70 E281.2000	Infill line end
G1 X109.10 Y90.30 E281.9760	Infill line start
G1 X109.10 Y109.70 E282.7520	Infill line end
G1 X109.50 Y90.30 E283.5280	Infill line start
G1 X109.50 Y109.70 E284.3040	Infill line end
G1 X109.90 Y90.30 E285.0800	Infill line start
G1 X109.90 Y109.70 E285.8560	Infill line end
G1 X110.30 Y90.30 E286.6320	Infill line start
G1 X110.30 Y109.70 E287.4080	Infill line end
G1 X110.70 Y90.30 E288.1840	Infill line start
G1 X110.70 Y109.70 E288.9600	Infill line end
G1 X111.10 Y90.30 E289.7360	Infill line start
G1 X111.10 Y109.70 E290.5120	Infill line end
G1 X111.50 Y90.30 E291.2880	Infill line start
G1 X111.50 Y109.70 E292.0640	Infill line end
G1 X111.90 Y90.30 E292.8400	Infill line start
G1 X111.90 Y109.70 E293.6160	Infill line end
G1 X112.30 Y90.30 E294.3920	Infill line start
G1 X112.30 Y109.70 E295.1680	Infill line end
G1 X112.70 Y90.30 E295.9440	Infill line start
G1 X112.70 Y109.70 E296.7200	Infill line end
G1 X113.10 Y90.30 E297.4960	Infill line start
G1 X113.10 Y109.70 E298.2720	Infill line end
G1 X113.50 Y90.30 E299.0480	Infill line start
G1 X113.50 Y109.70 E299.8240	Infill line end
G1 X113.90 Y90.30 E300.6000	Infill line start
G1 X113.90 Y109.70 E301.3760	Infill line end
G1 X114.30 Y90.30 E302.1520	Infill line start
G1 X114.30 Y109.70 E302.9280	Infill line end
G1 X114.70 Y90.30 E303.7040	Infill line start
G1 X114.70 Y109.70 E304.4800	Infill line end
G1 X115.10 Y90.30 E305.2560	Infill line start
G1 X115.10 Y109.70 E306.0320	Infill line end
G1 X115.50 Y90.30 E306.8080	Infill line start
G1 X115.50 Y109.70 E307.5840	Infill line end
G1 X115.90 Y90.30 E308.3600	Infill line start
G1 X115.90 Y109.70 E309.1360	Infill line end
G1 X116.30 Y90.30 E309.9120	Infill line start
G1 X116.30 Y109.70 E310.6880	Infill line end
G1 X116.70 Y90.30 E311.4640	Infill line start
G1 X116.70 Y109.70 E312.2400	Infill line end
G1 X117.10 Y90.30 E313.0160	Infill line start
G1 X117.10 Y109.70 E313.7920	Infill line end
G1 X117.50 Y90.30 E314.5680	Infill line start
G1 X117.50 Y109.70 E315.3440	Infill line end
G1 X117.90 Y90.30 E316.1200	Infill line start
G1 X117.90 Y109.70 E316.8960	Infill line end
G1 X118.30 Y90.30 E317.6720	Infill line start
G1 X118.30 Y109.70 E318.4480	Infill line end
G1 X118.70 Y90.30 E319.2240	Infill line start
G1 X118.70 Y109.70 E320.0000	Infill line end
G1 X119.10 Y90.30 E320.7760	Infill line start
G1 X119.10 Y109.70 E321.5520	Infill line end
	Layer 5
G1 Z1.00 F300	Move to layer height
G1 X100.40 Y90.40 F1500	Move to start of layer
G1 X119.60 Y90.40 E322.3200 F1500	Draw square side
G1 X119.60 Y109.60 E323.0880 F1500	Draw square side
G1 X100.40 Y109.60 E323.8560 F1500	Draw square side
G1 X100.40 Y90.40 E324.6240 F1500	Draw square side
G1 X100.40 Y90.40 E325.3920	Infill line start
G1 X100.40 Y109.60 E326.1600	Infill line end
G1 X100.80 Y90.40 E326.9280	Infill line start
G1 X100.80 Y109.60 E327.6960	Infill line end
G1 X101.20 Y90.40 E328.4640	Infill line start
G1 X101.20 Y109.60 E329.2320	Infill line end
G1 X101.60 Y90.40 E330.0000	Infill line start
G1 X101.60 Y109.60 E330.7680	Infill line end
G1 X102.00 Y90.40 E331.5360	Infill line start
G1 X102.00 Y109.60 E332.3040	Infill line end
G1 X102.40 Y90.40 E333.0720	Infill line start
G1 X102.40 Y109.60 E333.8400	Infill line end
G1 X102.80 Y90.40 E334.6080	Infill line start
G1 X102.80 Y109.60 E335.3760	Infill line end
G1 X103.20 Y90.40 E336.1440	Infill line start
G1 X103.20 Y109.60 E336.9120	Infill line end
G1 X103.60 Y90.40 E337.6800	Infill line start
G1 X103.60 Y109.60 E338.4480	Infill line end
G1 X104.00 Y90.40 E339.2160	Infill line start
G1 X104.00 Y109.60 E339.9840	Infill line end
G1 X104.40 Y90.40 E340.7520	Infill line start
G1 X104.40 Y109.60 E341.5200	Infill line end
G1 X104.80 Y90.40 E342.2880	Infill line start
G1 X104.80 Y109.60 E343.0560	Infill line end
G1 X105.20 Y90.40 E343.8240	Infill line start
G1 X105.20 Y109.60 E344.5920	Infill line end
G1 X105.60 Y90.40 E345.3600	Infill line start
G1 X105.60 Y109.60 E346.1280	Infill line end
G1 X106.00 Y90.40 E346.8960	Infill line start
G1 X106.00 Y109.60 E347.6640	Infill line end
G1 X106.40 Y90.40 E348.4320	Infill line start
G1 X106.40 Y109.60 E349.2000	Infill line end
G1 X106.80 Y90.40 E349.9680	Infill line start
G1 X106.80 Y109.60 E350.7360	Infill line end
G1 X107.20 Y90.40 E351.5040	Infill line start
G1 X107.20 Y109.60 E352.2720	Infill line end
G1 X107.60 Y90.40 E353.0400	Infill line start
G1 X107.60 Y109.60 E353.8080	Infill line end
G1 X108.00 Y90.40 E354.5760	Infill line start
G1 X108.00 Y109.60 E355.3440	Infill line end
G1 X108.40 Y90.40 E356.1120	Infill line start
G1 X108.40 Y109.60 E356.8800	Infill line end
G1 X108.80 Y90.40 E357.6480	Infill line start
G1 X108.80 Y109.60 E358.4160	Infill line end
G1 X109.20 Y90.40 E359.1840	Infill line start
G1 X109.20 Y109.60 E359.9520	Infill line end
G1 X109.60 Y90.40 E360.7200	Infill line start
G1 X109.60 Y109.60 E361.4880	Infill line end
G1 X110.00 Y90.40 E362.2560	Infill line start
G1 X110.00 Y109.60 E363.0240	Infill line end
G1 X110.40 Y90.40 E363.7920	Infill line start
G1 X110.40 Y109.60 E364.5600	Infill line end
G1 X110.80 Y90.40 E365.3280	Infill line start
G1 X110.80 Y109.60 E366.0960	Infill line end
G1 X111.20 Y90.40 E366.8640	Infill line start
G1 X111.20 Y109.60 E367.6320	Infill line end
G1 X111.60 Y90.40 E368.4000	Infill line start
G1 X111.60 Y109.60 E369.1680	Infill line end
G1 X112.00 Y90.40 E369.9360	Infill line start
G1 X112.00 Y109.60 E370.7040	Infill line end
G1 X112.40 Y90.40 E371.4720	Infill line start
G1 X112.40 Y109.60 E372.2400	Infill line end
G1 X112.80 Y90.40 E373.0080	Infill line start
G1 X112.80 Y109.60 E373.7760	Infill line end
G1 X113.20 Y90.40 E374.5440	Infill line start
G1 X113.20 Y109.60 E375.3120	Infill line end
G1 X113.60 Y90.40 E376.0800	Infill line start
G1 X113.60 Y109.60 E376.8480	Infill line end
G1 X114.00 Y90.40 E377.6160	Infill line start
G1 X114.00 Y109.60 E378.3840	Infill line end
G1 X114.40 Y90.40 E379.1520	Infill line start
G1 X114.40 Y109.60 E379.9200	Infill line end
G1 X114.80 Y90.40 E380.6880	Infill line start
G1 X114.80 Y109.60 E381.4560	Infill line end
G1 X115.20 Y90.40 E382.2240	Infill line start
G1 X115.20 Y109.60 E382.9920	Infill line end
G1 X115.60 Y90.40 E383.7600	Infill line start
G1 X115.60 Y109.60 E384.5280	Infill line end
G1 X116.00 Y90.40 E385.2960	Infill line start
G1 X116.00 Y109.60 E386.0640	Infill line end
G1 X116.40 Y90.40 E386.8320	Infill line start
G1 X116.40 Y109.60 E387.6000	Infill line end
G1 X116.80 Y90.40 E388.3680	Infill line start
G1 X116.80 Y109.60 E389.1360	Infill line end
G1 X117.20 Y90.40 E389.9040	Infill line start
G1 X117.20 Y109.60 E390.6720	Infill line end
G1 X117.60 Y90.40 E391.4400	Infill line start
G1 X117.60 Y109.60 E392.2080	Infill line end
G1 X118.00 Y90.40 E392.9760	Infill line start
G1 X118.00 Y109.60 E393.7440	Infill line end
G1 X118.40 Y90.40 E394.5120	Infill line start
G1 X118.40 Y109.60 E395.2800	Infill line end
G1 X118.80 Y90.40 E396.0480	Infill line start
G1 X118.80 Y109.60 E396.8160	Infill line end
	Layer 6
G1 Z1.20 F300	Move to layer height
G1 X100.50 Y90.50 F1500	Move to start of layer
G1 X119.50 Y90.50 E397.5760 F1500	Draw square side
G1 X119.50 Y109.50 E398.3360 F1500	Draw square side
G1 X100.50 Y109.50 E399.0960 F1500	Draw square side
G1 X100.50 Y90.50 E399.8560 F1500	Draw square side
G1 X100.50 Y90.50 E400.6160	Infill line start
G1 X100.50 Y109.50 E401.3760	Infill line end
G1 X100.90 Y90.50 E402.1360	Infill line start
G1 X100.90 Y109.50 E402.8960	Infill line end
G1 X101.30 Y90.50 E403.6560	Infill line start
G1 X101.30 Y109.50 E404.4160	Infill line end
G1 X101.70 Y90.50 E405.1760	Infill line start
G1 X101.70 Y109.50 E405.9360	Infill line end
G1 X102.10 Y90.50 E406.6960	Infill line start
G1 X102.10 Y109.50 E407.4560	Infill line end
G1 X102.50 Y90.50 E408.2160	Infill line start
G1 X102.50 Y109.50 E408.9760	Infill line end
G1 X102.90 Y90.50 E409.7360	Infill line start
G1 X102.90 Y109.50 E410.4960	Infill line end
G1 X103.30 Y90.50 E411.2560	Infill line start
G1 X103.30 Y109.50 E412.0160	Infill line end
G1 X103.70 Y90.50 E412.7760	Infill line start
G1 X103.70 Y109.50 E413.5360	Infill line end
G1 X104.10 Y90.50 E414.2960	Infill line start
G1 X104.10 Y109.50 E415.0560	Infill line end
G1 X104.50 Y90.50 E415.8160	Infill line start
G1 X104.50 Y109.50 E416.5760	Infill line end
G1 X104.90 Y90.50 E417.3360	Infill line start
G1 X104.90 Y109.50 E418.0960	Infill line end
G1 X105.30 Y90.50 E418.8560	Infill line start
G1 X105.30 Y109.50 E419.6160	Infill line end
G1 X105.70 Y90.50 E420.3760	Infill line start
G1 X105.70 Y109.50 E421.1360	Infill line end
G1 X106.10 Y90.50 E421.8960	Infill line start
G1 X106.10 Y109.50 E422.6560	Infill line end
G1 X106.50 Y90.50 E423.4160	Infill line start
G1 X106.50 Y109.50 E424.1760	Infill line end
G1 X106.90 Y90.50 E424.9360	Infill line start
G1 X106.90 Y109.50 E425.6960	Infill line end
G1 X107.30 Y90.50 E426.4560	Infill line start
G1 X107.30 Y109.50 E427.2160	Infill line end
G1 X107.70 Y90.50 E427.9760	Infill line start
G1 X107.70 Y109.50 E428.7360	Infill line end
G1 X108.10 Y90.50 E429.4960	Infill line start
G1 X108.10 Y109.50 E430.2560	Infill line end
G1 X108.50 Y90.50 E431.0160	Infill line start
G1 X108.50 Y109.50 E431.7760	Infill line end
G1 X108.90 Y90.50 E432.5360	Infill line start
G1 X108.90 Y109.50 E433.2960	Infill line end
G1 X109.30 Y90.50 E434.0560	Infill line start
G1 X109.30 Y109.50 E434.8160	Infill line end
G1 X109.70 Y90.50 E435.5760	Infill line start
G1 X109.70 Y109.50 E436.3360	Infill line end
G1 X110.10 Y90.50 E437.0960	Infill line start
G1 X110.10 Y109.50 E437.8560	Infill line end
G1 X110.50 Y90.50 E438.6160	Infill line start
G1 X110.50 Y109.50 E439.3760	Infill line end
G1 X110.90 Y90.50 E440.1360	Infill line start
G1 X110.90 Y109.50 E440.8960	Infill line end
G1 X111.30 Y90.50 E441.6560	Infill line start
G1 X111.30 Y109.50 E442.4160	Infill line end
G1 X111.70 Y90.50 E443.1760	Infill line start
G1 X111.70 Y109.50 E443.9360	Infill line end
G1 X112.10 Y90.50 E444.6960	Infill line start
G1 X112.10 Y109.50 E445.4560	Infill line end
G1 X112.50 Y90.50 E446.2160	Infill line start
G1 X112.50 Y109.50 E446.9760	Infill line end
G1 X112.90 Y90.50 E447.7360	Infill line start
G1 X112.90 Y109.50 E448.4960	Infill line end
G1 X113.30 Y90.50 E449.2560	Infill line start
G1 X113.30 Y109.50 E450.0160	Infill line end
G1 X113.70 Y90.50 E450.7760	Infill line start
G1 X113.70 Y109.50 E451.5360	Infill line end
G1 X114.10 Y90.50 E452.2960	Infill line start
G1 X114.10 Y109.50 E453.0560	Infill line end
G1 X114.50 Y90.50 E453.8160	Infill line start
G1 X114.50 Y109.50 E454.5760	Infill line end
G1 X114.90 Y90.50 E455.3360	Infill line start
G1 X114.90 Y109.50 E456.0960	Infill line end
G1 X115.30 Y90.50 E456.8560	Infill line start
G1 X115.30 Y109.50 E457.6160	Infill line end
G1 X115.70 Y90.50 E458.3760	Infill line start
G1 X115.70 Y109.50 E459.1360	Infill line end
G1 X116.10 Y90.50 E459.8960	Infill line start
G1 X116.10 Y109.50 E460.6560	Infill line end
G1 X116.50 Y90.50 E461.4160	Infill line start
G1 X116.50 Y109.50 E462.1760	Infill line end
G1 X116.90 Y90.50 E462.9360	Infill line start
G1 X116.90 Y109.50 E463.6960	Infill line end
G1 X117.30 Y90.50 E464.4560	Infill line start
G1 X117.30 Y109.50 E465.2160	Infill line end
G1 X117.70 Y90.50 E465.9760	Infill line start
G1 X117.70 Y109.50 E466.7360	Infill line end
G1 X118.10 Y90.50 E467.4960	Infill line start
G1 X118.10 Y109.50 E468.2560	Infill line end
G1 X118.50 Y90.50 E469.0160	Infill line start
G1 X118.50 Y109.50 E469.7760	Infill line end
G1 X118.90 Y90.50 E470.5360	Infill line start
G1 X118.90 Y109.50 E471.2960	Infill line end
	Layer 7
G1 Z1.40 F300	Move to layer height
G1 X100.60 Y90.60 F1500	Move to start of layer
G1 X119.40 Y90.60 E472.0480 F1500	Draw square side
G1 X119.40 Y109.40 E472.8000 F1500	Draw square side
G1 X100.60 Y109.40 E473.5520 F1500	Draw square side
G1 X100.60 Y90.60 E474.3040 F1500	Draw square side
G1 X100.60 Y90.60 E475.0560	Infill line start
G1 X100.60 Y109.40 E475.8080	Infill line end
G1 X101.00 Y90.60 E476.5600	Infill line start
G1 X101.00 Y109.40 E477.3120	Infill line end
G1 X101.40 Y90.60 E478.0640	Infill line start
G1 X101.40 Y109.40 E478.8160	Infill line end
G1 X101.80 Y90.60 E479.5680	Infill line start
G1 X101.80 Y109.40 E480.3200	Infill line end
G1 X102.20 Y90.60 E481.0720	Infill line start
G1 X102.20 Y109.40 E481.8240	Infill line end
G1 X102.60 Y90.60 E482.5760	Infill line start
G1 X102.60 Y109.40 E483.3280	Infill line end
G1 X103.00 Y90.60 E484.0800	Infill line start
G1 X103.00 Y109.40 E484.8320	Infill line end
G1 X103.40 Y90.60 E485.5840	Infill line start
G1 X103.40 Y109.40 E486.3360	Infill line end
G1 X103.80 Y90.60 E487.0880	Infill line start
G1 X103.80 Y109.40 E487.8400	Infill line end
G1 X104.20 Y90.60 E488.5920	Infill line start
G1 X104.20 Y109.40 E489.3440	Infill line end
G1 X104.60 Y90.60 E490.0960	Infill line start
G1 X104.60 Y109.40 E490.8480	Infill line end
G1 X105.00 Y90.60 E491.6000	Infill line start
G1 X105.00 Y109.40 E492.3520	Infill line end
G1 X105.40 Y90.60 E493.1040	Infill line start
G1 X105.40 Y109.40 E493.8560	Infill line end
G1 X105.80 Y90.60 E494.6080	Infill line start
G1 X105.80 Y109.40 E495.3600	Infill line end
G1 X106.20 Y90.60 E496.1120	Infill line start
G1 X106.20 Y109.40 E496.8640	Infill line end
G1 X106.60 Y90.60 E497.6160	Infill line start
G1 X106.60 Y109.40 E498.3680	Infill line end
G1 X107.00 Y90.60 E499.1200	Infill line start
G1 X107.00 Y109.40 E499.8720	Infill line end
G1 X107.40 Y90.60 E500.6240	Infill line start
G1 X107.40 Y109.40 E501.3760	Infill line end
G1 X107.80 Y90.60 E502.1280	Infill line start
G1 X107.80 Y109.40 E502.8800	Infill line end
G1 X108.20 Y90.60 E503.6320	Infill line start
G1 X108.20 Y109.40 E504.3840	Infill line end
G1 X108.60 Y90.60 E505.1360	Infill line start
G1 X108.60 Y109.40 E505.8880	Infill line end
G1 X109.00 Y90.60 E506.6400	Infill line start
G1 X109.00 Y109.40 E507.3920	Infill line end
G1 X109.40 Y90.60 E508.1440	Infill line start
G1 X109.40 Y109.40 E508.8960	Infill line end
G1 X109.80 Y90.60 E509.6480	Infill line start
G1 X109.80 Y109.40 E510.4000	Infill line end
G1 X110.20 Y90.60 E511.1520	Infill line start
G1 X110.20 Y109.40 E511.9040	Infill line end
G1 X110.60 Y90.60 E512.6560	Infill line start
G1 X110.60 Y109.40 E513.4080	Infill line end
G1 X111.00 Y90.60 E514.1600	Infill line start
G1 X111.00 Y109.40 E514.9120	Infill line end
G1 X111.40 Y90.60 E515.6640	Infill line start
G1 X111.40 Y109.40 E516.4160	Infill line end
G1 X111.80 Y90.60 E517.1680	Infill line start
G1 X111.80 Y109.40 E517.9200	Infill line end
G1 X112.20 Y90.60 E518.6720	Infill line start
G1 X112.20 Y109.40 E519.4240	Infill line end
G1 X112.60 Y90.60 E520.1760	Infill line start
G1 X112.60 Y109.40 E520.9280	Infill line end
G1 X113.00 Y90.60 E521.6800	Infill line start
G1 X113.00 Y109.40 E522.4320	Infill line end
G1 X113.40 Y90.60 E523.1840	Infill line start
G1 X113.40 Y109.40 E523.9360	Infill line end
G1 X113.80 Y90.60 E524.6880	Infill line start
G1 X113.80 Y109.40 E525.4400	Infill line end
G1 X114.20 Y90.60 E526.1920	Infill line start
G1 X114.20 Y109.40 E526.9440	Infill line end
G1 X114.60 Y90.60 E527.6960	Infill line start
G1 X114.60 Y109.40 E528.4480	Infill line end
G1 X115.00 Y90.60 E529.2000	Infill line start
G1 X115.00 Y109.40 E529.9520	Infill line end
G1 X115.40 Y90.60 E530.7040	Infill line start
G1 X115.40 Y109.40 E531.4560	Infill line end
G1 X115.80 Y90.60 E532.2080	Infill line start
G1 X115.80 Y109.40 E532.9600	Infill line end
G1 X116.20 Y90.60 E533.7120	Infill line start
G1 X116.20 Y109.40 E534.4640	Infill line end
G1 X116.60 Y90.60 E535.2160	Infill line start
G1 X116.60 Y109.40 E535.9680	Infill line end
G1 X117.00 Y90.60 E536.7200	Infill line start
G1 X117.00 Y109.40 E537.4720	Infill line end
G1 X117.40 Y90.60 E538.2240	Infill line start
G1 X117.40 Y109.40 E538.9760	Infill line end
G1 X117.80 Y90.60 E539.7280	Infill line start
G1 X117.80 Y109.40 E540.4800	Infill line end
G1 X118.20 Y90.60 E541.2320	Infill line start
G1 X118.20 Y109.40 E541.9840	Infill line end
G1 X118.60 Y90.60 E542.7360	Infill line start
G1 X118.60 Y109.40 E543.4880	Infill line end
	Layer 8
G1 Z1.60 F300	Move to layer height
G1 X100.70 Y90.70 F1500	Move to start of layer
G1 X119.30 Y90.70 E544.2320 F1500	Draw square side
G1 X119.30 Y109.30 E544.9760 F1500	Draw square side
G1 X100.70 Y109.30 E545.7200 F1500	Draw square side
G1 X100.70 Y90.70 E546.4640 F1500	Draw square side
G1 X100.70 Y90.70 E547.2080	Infill line start
G1 X100.70 Y109.30 E547.9520	Infill line end
G1 X101.10 Y90.70 E548.6960	Infill line start
G1 X101.10 Y109.30 E549.4400	Infill line end
G1 X101.50 Y90.70 E550.1840	Infill line start
G1 X101.50 Y109.30 E550.9280	Infill line end
G1 X101.90 Y90.70 E551.6720	Infill line start
G1 X101.90 Y109.30 E552.4160	Infill line end
G1 X102.30 Y90.70 E553.1600	Infill line start
G1 X102.30 Y109.30 E553.9040	Infill line end
G1 X102.70 Y90.70 E554.6480	Infill line start
G1 X102.70 Y109.30 E555.3920	Infill line end
G1 X103.10 Y90.70 E556.1360	Infill line start
G1 X103.10 Y109.30 E556.8800	Infill line end
G1 X103.50 Y90.70 E557.6240	Infill line start
G1 X103.50 Y109.30 E558.3680	Infill line end
G1 X103.90 Y90.70 E559.1120	Infill line start
G1 X103.90 Y109.30 E559.8560	Infill line end
G1 X104.30 Y90.70 E560.6000	Infill line start
G1 X104.30 Y109.30 E561.3440	Infill line end
G1 X104.70 Y90.70 E562.0880	Infill line start
G1 X104.70 Y109.30 E562.8320	Infill line end
G1 X105.10 Y90.70 E563.5760	Infill line start
G1 X105.10 Y109.30 E564.3200	Infill line end
G1 X105.50 Y90.70 E565.0640	Infill line start
G1 X105.50 Y109.30 E565.8080	Infill line end
G1 X105.90 Y90.70 E566.5520	Infill line start
G1 X105.90 Y109.30 E567.2960	Infill line end
G1 X106.30 Y90.70 E568.0400	Infill line start
G1 X106.30 Y109.30 E568.7840	Infill line end
G1 X106.70 Y90.70 E569.5280	Infill line start
G1 X106.70 Y109.30 E570.2720	Infill line end
G1 X107.10 Y90.70 E571.0160	Infill line start
G1 X107.10 Y109.30 E571.7600	Infill line end
G1 X107.50 Y90.70 E572.5040	Infill line start
G1 X107.50 Y109.30 E573.2480	Infill line end
G1 X107.90 Y90.70 E573.9920	Infill line start
G1 X107.90 Y109.30 E574.7360	Infill line end
G1 X108.30 Y90.70 E575.4800	Infill line start
G1 X108.30 Y109.30 E576.2240	Infill line end
G1 X108.70 Y90.70 E576.9680	Infill line start
G1 X108.70 Y109.30 E577.7120	Infill line end
G1 X109.10 Y90.70 E578.4560	Infill line start
G1 X109.10 Y109.30 E579.2000	Infill line end
G1 X109.50 Y90.70 E579.9440	Infill line start
G1 X109.50 Y109.30 E580.6880	Infill line end
G1 X109.90 Y90.70 E581.4320	Infill line start
G1 X109.90 Y109.30 E582.1760	Infill line end
G1 X110.30 Y90.70 E582.9200	Infill line start
G1 X110.30 Y109.30 E583.6640	Infill line end
G1 X110.70 Y90.70 E584.4080	Infill line start
G1 X110.70 Y109.30 E585.1520	Infill line end
G1 X111.10 Y90.70 E585.8960	Infill line start
G1 X111.10 Y109.30 E586.6400	Infill line end
G1 X111.50 Y90.70 E587.3840	Infill line start
G1 X111.50 Y109.30 E588.1280	Infill line end
G1 X111.90 Y90.70 E588.8720	Infill line start
G1 X111.90 Y109.30 E589.6160	Infill line end
G1 X112.30 Y90.70 E590.3600	Infill line start
G1 X112.30 Y109.30 E591.1040	Infill line end
G1 X112.70 Y90.70 E591.8480	Infill line start
G1 X112.70 Y109.30 E592.5920	Infill line end
G1 X113.10 Y90.70 E593.3360	Infill line start
G1 X113.10 Y109.30 E594.0800	Infill line end
G1 X113.50 Y90.70 E594.8240	Infill line start
G1 X113.50 Y109.30 E595.5680	Infill line end
G1 X113.90 Y90.70 E596.3120	Infill line start
G1 X113.90 Y109.30 E597.0560	Infill line end
G1 X114.30 Y90.70 E597.8000	Infill line start
G1 X114.30 Y109.30 E598.5440	Infill line end
G1 X114.70 Y90.70 E599.2880	Infill line start
G1 X114.70 Y109.30 E600.0320	Infill line end
G1 X115.10 Y90.70 E600.7760	Infill line start
G1 X115.10 Y109.30 E601.5200	Infill line end
G1 X115.50 Y90.70 E602.2640	Infill line start
G1 X115.50 Y109.30 E603.0080	Infill line end
G1 X115.90 Y90.70 E603.7520	Infill line start
G1 X115.90 Y109.30 E604.4960	Infill line end
G1 X116.30 Y90.70 E605.2400	Infill line start
G1 X116.30 Y109.30 E605.9840	Infill line end
G1 X116.70 Y90.70 E606.7280	Infill line start
G1 X116.70 Y109.30 E607.4720	Infill line end
G1 X117.10 Y90.70 E608.2160	Infill line start
G1 X117.10 Y109.30 E608.9600	Infill line end
G1 X117.50 Y90.70 E609.7040	Infill line start
G1 X117.50 Y109.30 E610.4480	Infill line end
G1 X117.90 Y90.70 E611.1920	Infill line start
G1 X117.90 Y109.30 E611.9360	Infill line end
G1 X118.30 Y90.70 E612.6800	Infill line start
G1 X118.30 Y109.30 E613.4240	Infill line end
G1 X118.70 Y90.70 E614.1680	Infill line start
G1 X118.70 Y109.30 E614.9120	Infill line end
	Layer 9
G1 Z1.80 F300	Move to layer height
G1 X100.80 Y90.80 F1500	Move to start of layer
G1 X119.20 Y90.80 E615.6480 F1500	Draw square side
G1 X119.20 Y109.20 E616.3840 F1500	Draw square side
G1 X100.80 Y109.20 E617.1200 F1500	Draw square side
G1 X100.80 Y90.80 E617.8560 F1500	Draw square side
G1 X100.80 Y90.80 E618.5920	Infill line start
G1 X100.80 Y109.20 E619.3280	Infill line end
G1 X101.20 Y90.80 E620.0640	Infill line start
G1 X101.20 Y109.20 E620.8000	Infill line end
G1 X101.60 Y90.80 E621.5360	Infill line start
G1 X101.60 Y109.20 E622.2720	Infill line end
G1 X102.00 Y90.80 E623.0080	Infill line start
G1 X102.00 Y109.20 E623.7440	Infill line end
G1 X102.40 Y90.80 E624.4800	Infill line start
G1 X102.40 Y109.20 E625.2160	Infill line end
G1 X102.80 Y90.80 E625.9520	Infill line start
G1 X102.80 Y109.20 E626.6880	Infill line end
G1 X103.20 Y90.80 E627.4240	Infill line start
G1 X103.20 Y109.20 E628.1600	Infill line end
G1 X103.60 Y90.80 E628.8960	Infill line start
G1 X103.60 Y109.20 E629.6320	Infill line end
G1 X104.00 Y90.80 E630.3680	Infill line start
G1 X104.00 Y109.20 E631.1040	Infill line end
G1 X104.40 Y90.80 E631.8400	Infill line start
G1 X104.40 Y109.20 E632.5760	Infill line end
G1 X104.80 Y90.80 E633.3120	Infill line start
G1 X104.80 Y109.20 E634.0480	Infill line end
G1 X105.20 Y90.80 E634.7840	Infill line start
G1 X105.20 Y109.20 E635.5200	Infill line end
G1 X105.60 Y90.80 E636.2560	Infill line start
G1 X105.60 Y109.20 E636.9920	Infill line end
G1 X106.00 Y90.80 E637.7280	Infill line start
G1 X106.00 Y109.20 E638.4640	Infill line end
G1 X106.40 Y90.80 E639.2000	Infill line start
G1 X106.40 Y109.20 E639.9360	Infill line end
G1 X106.80 Y90.80 E640.6720	Infill line start
G1 X106.80 Y109.20 E641.4080	Infill line end
G1 X107.20 Y90.80 E642.1440	Infill line start
G1 X107.20 Y109.20 E642.8800	Infill line end
G1 X107.60 Y90.80 E643.6160	Infill line start
G1 X107.60 Y109.20 E644.3520	Infill line end
G1 X108.00 Y90.80 E645.0880	Infill line start
G1 X108.00 Y109.20 E645.8240	Infill line end
G1 X108.40 Y90.80 E646.5600	Infill line start
G1 X108.40 Y109.20 E647.2960	Infill line end
G1 X108.80 Y90.80 E648.0320	Infill line start
G1 X108.80 Y109.20 E648.7680	Infill line end
G1 X109.20 Y90.80 E649.5040	Infill line start
G1 X109.20 Y109.20 E650.2400	Infill line end
G1 X109.60 Y90.80 E650.9760	Infill line start
G1 X109.60 Y109.20 E651.7120	Infill line end
G1 X110.00 Y90.80 E652.4480	Infill line start
G1 X110.00 Y109.20 E653.1840	Infill line end
G1 X110.40 Y90.80 E653.9200	Infill line start
G1 X110.40 Y109.20 E654.6560	Infill line end
G1 X110.80 Y90.80 E655.3920	Infill line start
G1 X110.80 Y109.20 E656.1280	Infill line end
G1 X111.20 Y90.80 E656.8640	Infill line start
G1 X111.20 Y109.20 E657.6000	Infill line end
G1 X111.60 Y90.80 E658.3360	Infill line start
G1 X111.60 Y109.20 E659.0720	Infill line end
G1 X112.00 Y90.80 E659.8080	Infill line start
G1 X112.00 Y109.20 E660.5440	Infill line end
G1 X112.40 Y90.80 E661.2800	Infill line start
G1 X112.40 Y109.20 E662.0160	Infill line end
G1 X112.80 Y90.80 E662.7520	Infill line start
G1 X112.80 Y109.20 E663.4880	Infill line end
G1 X113.20 Y90.80 E664.2240	Infill line start
G1 X113.20 Y109.20 E664.9600	Infill line end
G1 X113.60 Y90.80 E665.6960	Infill line start
G1 X113.60 Y109.20 E666.4320	Infill line end
G1 X114.00 Y90.80 E667.1680	Infill line start
G1 X114.00 Y109.20 E667.9040	Infill line end
G1 X114.40 Y90.80 E668.6400	Infill line start
G1 X114.40 Y109.20 E669.3760	Infill line end
G1 X114.80 Y90.80 E670.1120	Infill line start
G1 X114.80 Y109.20 E670.8480	Infill line end
G1 X115.20 Y90.80 E671.5840	Infill line start
G1 X115.20 Y109.20 E672.3200	Infill line end
G1 X115.60 Y90.80 E673.0560	Infill line start
G1 X115.60 Y109.20 E673.7920	Infill line end
G1 X116.00 Y90.80 E674.5280	Infill line start
G1 X116.00 Y109.20 E675.2640	Infill line end
G1 X116.40 Y90.80 E676.0000	Infill line start
G1 X116.40 Y109.20 E676.7360	Infill line end
G1 X116.80 Y90.80 E677.4720	Infill line start
G1 X116.80 Y109.20 E678.2080	Infill line end
G1 X117.20 Y90.80 E678.9440	Infill line start
G1 X117.20 Y109.20 E679.6800	Infill line end
G1 X117.60 Y90.80 E680.4160	Infill line start
G1 X117.60 Y109.20 E681.1520	Infill line end
G1 X118.00 Y90.80 E681.8880	Infill line start
G1 X118.00 Y109.20 E682.6240	Infill line end
G1 X118.40 Y90.80 E683.3600	Infill line start
G1 X118.40 Y109.20 E684.0960	Infill line end
G1 X118.80 Y90.80 E684.8320	Infill line start
G1 X118.80 Y109.20 E685.5680	Infill line end
	Layer 10
G1 Z2.00 F300	Move to layer height
G1 X100.90 Y90.90 F1500	Move to start of layer
G1 X119.10 Y90.90 E686.2960 F1500	Draw square side
G1 X119.10 Y109.10 E687.0240 F1500	Draw square side
G1 X100.90 Y109.10 E687.7520 F1500	Draw square side
G1 X100.90 Y90.90 E688.4800 F1500	Draw square side
G1 X100.90 Y90.90 E689.2080	Infill line start
G1 X100.90 Y109.10 E689.9360	Infill line end
G1 X101.30 Y90.90 E690.6640	Infill line start
G1 X101.30 Y109.10 E691.3920	Infill line end
G1 X101.70 Y90.90 E692.1200	Infill line start
G1 X101.70 Y109.10 E692.8480	Infill line end
G1 X102.10 Y90.90 E693.5760	Infill line start
G1 X102.10 Y109.10 E694.3040	Infill line end
G1 X102.50 Y90.90 E695.0320	Infill line start
G1 X102.50 Y109.10 E695.7600	Infill line end
G1 X102.90 Y90.90 E696.4880	Infill line start
G1 X102.90 Y109.10 E697.2160	Infill line end
G1 X103.30 Y90.90 E697.9440	Infill line start
G1 X103.30 Y109.10 E698.6720	Infill line end
G1 X103.70 Y90.90 E699.4000	Infill line start
G1 X103.70 Y109.10 E700.1280	Infill line end
G1 X104.10 Y90.90 E700.8560	Infill line start
G1 X104.10 Y109.10 E701.5840	Infill line end
G1 X104.50 Y90.90 E702.3120	Infill line start
G1 X104.50 Y109.10 E703.0400	Infill line end
G1 X104.90 Y90.90 E703.7680	Infill line start
G1 X104.90 Y109.10 E704.4960	Infill line end
G1 X105.30 Y90.90 E705.2240	Infill line start
G1 X105.30 Y109.10 E705.9520	Infill line end
G1 X105.70 Y90.90 E706.6800	Infill line start
G1 X105.70 Y109.10 E707.4080	Infill line end
G1 X106.10 Y90.90 E708.1360	Infill line start
G1 X106.10 Y109.10 E708.8640	Infill line end
G1 X106.50 Y90.90 E709.5920	Infill line start
G1 X106.50 Y109.10 E710.3200	Infill line end
G1 X106.90 Y90.90 E711.0480	Infill line start
G1 X106.90 Y109.10 E711.7760	Infill line end
G1 X107.30 Y90.90 E712.5040	Infill line start
G1 X107.30 Y109.10 E713.2320	Infill line end
G1 X107.70 Y90.90 E713.9600	Infill line start
G1 X107.70 Y109.10 E714.6880	Infill line end
G1 X108.10 Y90.90 E715.4160	Infill line start
G1 X108.10 Y109.10 E716.1440	Infill line end
G1 X108.50 Y90.90 E716.8720	Infill line start
G1 X108.50 Y109.10 E717.6000	Infill line end
G1 X108.90 Y90.90 E718.3280	Infill line start
G1 X108.90 Y109.10 E719.0560	Infill line end
G1 X109.30 Y90.90 E719.7840	Infill line start
G1 X109.30 Y109.10 E720.5120	Infill line end
G1 X109.70 Y90.90 E721.2400	Infill line start
G1 X109.70 Y109.10 E721.9680	Infill line end
G1 X110.10 Y90.90 E722.6960	Infill line start
G1 X110.10 Y109.10 E723.4240	Infill line end
G1 X110.50 Y90.90 E724.1520	Infill line start
G1 X110.50 Y109.10 E724.8800	Infill line end
G1 X110.90 Y90.90 E725.6080	Infill line start
G1 X110.90 Y109.10 E726.3360	Infill line end
G1 X111.30 Y90.90 E727.0640	Infill line start
G1 X111.30 Y109.10 E727.7920	Infill line end
G1 X111.70 Y90.90 E728.5200	Infill line start
G1 X111.70 Y109.10 E729.2480	Infill line end
G1 X112.10 Y90.90 E729.9760	Infill line start
G1 X112.10 Y109.10 E730.7040	Infill line end
G1 X112.50 Y90.90 E731.4320	Infill line start
G1 X112.50 Y109.10 E732.1600	Infill line end
G1 X112.90 Y90.90 E732.8880	Infill line start
G1 X112.90 Y109.10 E733.6160	Infill line end
G1 X113.30 Y90.90 E734.3440	Infill line start
G1 X113.30 Y109.10 E735.0720	Infill line end
G1 X113.70 Y90.90 E735.8000	Infill line start
G1 X113.70 Y109.10 E736.5280	Infill line end
G1 X114.10 Y90.90 E737.2560	Infill line start
G1 X114.10 Y109.10 E737.9840	Infill line end
G1 X114.50 Y90.90 E738.7120	Infill line start
G1 X114.50 Y109.10 E739.4400	Infill line end
G1 X114.90 Y90.90 E740.1680	Infill line start
G1 X114.90 Y109.10 E740.8960	Infill line end
G1 X115.30 Y90.90 E741.6240	Infill line start
G1 X115.30 Y109.10 E742.3520	Infill line end
G1 X115.70 Y90.90 E743.0800	Infill line start
G1 X115.70 Y109.10 E743.8080	Infill line end
G1 X116.10 Y90.90 E744.5360	Infill line start
G1 X116.10 Y109.10 E745.2640	Infill line end
G1 X116.50 Y90.90 E745.9920	Infill line start
G1 X116.50 Y109.10 E746.7200	Infill line end
G1 X116.90 Y90.90 E747.4480	Infill line start
G1 X116.90 Y109.10 E748.1760	Infill line end
G1 X117.30 Y90.90 E748.9040	Infill line start
G1 X117.30 Y109.10 E749.6320	Infill line end
G1 X117.70 Y90.90 E750.3600	Infill line start
G1 X117.70 Y109.10 E751.0880	Infill line end
G1 X118.10 Y90.90 E751.8160	Infill line start
G1 X118.10 Y109.10 E752.5440	Infill line end
G1 X118.50 Y90.90 E753.2720	Infill line start
G1 X118.50 Y109.10 E754.0000	Infill line end
	Layer 11
G1 Z2.20 F300	Move to layer height
G1 X101.00 Y91.00 F1500	Move to start of layer
G1 X119.00 Y91.00 E754.7200 F1500	Draw square side
G1 X119.00 Y109.00 E755.4400 F1500	Draw square side
G1 X101.00 Y109.00 E756.1600 F1500	Draw square side
G1 X101.00 Y91.00 E756.8800 F1500	Draw square side
G1 X101.00 Y91.00 E757.6000	Infill line start
G1 X101.00 Y109.00 E758.3200	Infill line end
G1 X101.40 Y91.00 E759.0400	Infill line start
G1 X101.40 Y109.00 E759.7600	Infill line end
G1 X101.80 Y91.00 E760.4800	Infill line start
G1 X101.80 Y109.00 E761.2000	Infill line end
G1 X102.20 Y91.00 E761.9200	Infill line start
G1 X102.20 Y109.00 E762.6400	Infill line end
G1 X102.60 Y91.00 E763.3600	Infill line start
G1 X102.60 Y109.00 E764.0800	Infill line end
G1 X103.00 Y91.00 E764.8000	Infill line start
G1 X103.00 Y109.00 E765.5200	Infill line end
G1 X103.40 Y91.00 E766.2400	Infill line start
G1 X103.40 Y109.00 E766.9600	Infill line end
G1 X103.80 Y91.00 E767.6800	Infill line start
G1 X103.80 Y109.00 E768.4000	Infill line end
G1 X104.20 Y91.00 E769.1200	Infill line start
G1 X104.20 Y109.00 E769.8400	Infill line end
G1 X104.60 Y91.00 E770.5600	Infill line start
G1 X104.60 Y109.00 E771.2800	Infill line end
G1 X105.00 Y91.00 E772.0000	Infill line start
G1 X105.00 Y109.00 E772.7200	Infill line end
G1 X105.40 Y91.00 E773.4400	Infill line start
G1 X105.40 Y109.00 E774.1600	Infill line end
G1 X105.80 Y91.00 E774.8800	Infill line start
G1 X105.80 Y109.00 E775.6000	Infill line end
G1 X106.20 Y91.00 E776.3200	Infill line start
G1 X106.20 Y109.00 E777.0400	Infill line end
G1 X106.60 Y91.00 E777.7600	Infill line start
G1 X106.60 Y109.00 E778.4800	Infill line end
G1 X107.00 Y91.00 E779.2000	Infill line start
G1 X107.00 Y109.00 E779.9200	Infill line end
G1 X107.40 Y91.00 E780.6400	Infill line start
G1 X107.40 Y109.00 E781.3600	Infill line end
G1 X107.80 Y91.00 E782.0800	Infill line start
G1 X107.80 Y109.00 E782.8000	Infill line end
G1 X108.20 Y91.00 E783.5200	Infill line start
G1 X108.20 Y109.00 E784.2400	Infill line end
G1 X108.60 Y91.00 E784.9600	Infill line start
G1 X108.60 Y109.00 E785.6800	Infill line end
G1 X109.00 Y91.00 E786.4000	Infill line start
G1 X109.00 Y109.00 E787.1200	Infill line end
G1 X109.40 Y91.00 E787.8400	Infill line start
G1 X109.40 Y109.00 E788.5600	Infill line end
G1 X109.80 Y91.00 E789.2800	Infill line start
G1 X109.80 Y109.00 E790.0000	Infill line end
G1 X110.20 Y91.00 E790.7200	Infill line start
G1 X110.20 Y109.00 E791.4400	Infill line end
G1 X110.60 Y91.00 E792.1600	Infill line start
G1 X110.60 Y109.00 E792.8800	Infill line end
G1 X111.00 Y91.00 E793.6000	Infill line start
G1 X111.00 Y109.00 E794.3200	Infill line end
G1 X111.40 Y91.00 E795.0400	Infill line start
G1 X111.40 Y109.00 E795.7600	Infill line end
G1 X111.80 Y91.00 E796.4800	Infill line start
G1 X111.80 Y109.00 E797.2000	Infill line end
G1 X112.20 Y91.00 E797.9200	Infill line start
G1 X112.20 Y109.00 E798.6400	Infill line end
G1 X112.60 Y91.00 E799.3600	Infill line start
G1 X112.60 Y109.00 E800.0800	Infill line end
G1 X113.00 Y91.00 E800.8000	Infill line start
G1 X113.00 Y109.00 E801.5200	Infill line end
G1 X113.40 Y91.00 E802.2400	Infill line start
G1 X113.40 Y109.00 E802.9600	Infill line end
G1 X113.80 Y91.00 E803.6800	Infill line start
G1 X113.80 Y109.00 E804.4000	Infill line end
G1 X114.20 Y91.00 E805.1200	Infill line start
G1 X114.20 Y109.00 E805.8400	Infill line end
G1 X114.60 Y91.00 E806.5600	Infill line start
G1 X114.60 Y109.00 E807.2800	Infill line end
G1 X115.00 Y91.00 E808.0000	Infill line start
G1 X115.00 Y109.00 E808.7200	Infill line end
G1 X115.40 Y91.00 E809.4400	Infill line start
G1 X115.40 Y109.00 E810.1600	Infill line end
G1 X115.80 Y91.00 E810.8800	Infill line start
G1 X115.80 Y109.00 E811.6000	Infill line end
G1 X116.20 Y91.00 E812.3200	Infill line start
G1 X116.20 Y109.00 E813.0400	Infill line end
G1 X116.60 Y91.00 E813.7600	Infill line start
G1 X116.60 Y109.00 E814.4800	Infill line end
G1 X117.00 Y91.00 E815.2000	Infill line start
G1 X117.00 Y109.00 E815.9200	Infill line end
G1 X117.40 Y91.00 E816.6400	Infill line start
G1 X117.40 Y109.00 E817.3600	Infill line end
G1 X117.80 Y91.00 E818.0800	Infill line start
G1 X117.80 Y109.00 E818.8000	Infill line end
G1 X118.20 Y91.00 E819.5200	Infill line start
G1 X118.20 Y109.00 E820.2400	Infill line end
G1 X118.60 Y91.00 E820.9600	Infill line start
G1 X118.60 Y109.00 E821.6800	Infill line end
	Layer 12
G1 Z2.40 F300	Move to layer height
G1 X101.10 Y91.10 F1500	Move to start of layer
G1 X118.90 Y91.10 E822.3920 F1500	Draw square side
G1 X118.90 Y108.90 E823.1040 F1500	Draw square side
G1 X101.10 Y108.90 E823.8160 F1500	Draw square side
G1 X101.10 Y91.10 E824.5280 F1500	Draw square side
G1 X101.10 Y91.10 E825.2400	Infill line start
G1 X101.10 Y108.90 E825.9520	Infill line end
G1 X101.50 Y91.10 E826.6640	Infill line start
G1 X101.50 Y108.90 E827.3760	Infill line end
G1 X101.90 Y91.10 E828.0880	Infill line start
G1 X101.90 Y108.90 E828.8000	Infill line end
G1 X102.30 Y91.10 E829.5120	Infill line start
G1 X102.30 Y108.90 E830.2240	Infill line end
G1 X102.70 Y91.10 E830.9360	Infill line start
G1 X102.70 Y108.90 E831.6480	Infill line end
G1 X103.10 Y91.10 E832.3600	Infill line start
G1 X103.10 Y108.90 E833.0720	Infill line end
G1 X103.50 Y91.10 E833.7840	Infill line start
G1 X103.50 Y108.90 E834.4960	Infill line end
G1 X103.90 Y91.10 E835.2080	Infill line start
G1 X103.90 Y108.90 E835.9200	Infill line end
G1 X104.30 Y91.10 E836.6320	Infill line start
G1 X104.30 Y108.90 E837.3440	Infill line end
G1 X104.70 Y91.10 E838.0560	Infill line start
G1 X104.70 Y108.90 E838.7680	Infill line end
G1 X105.10 Y91.10 E839.4800	Infill line start
G1 X105.10 Y108.90 E840.1920	Infill line end
G1 X105.50 Y91.10 E840.9040	Infill line start
G1 X105.50 Y108.90 E841.6160	Infill line end
G1 X105.90 Y91.10 E842.3280	Infill line start
G1 X105.90 Y108.90 E843.0400	Infill line end
G1 X106.30 Y91.10 E843.7520	Infill line start
G1 X106.30 Y108.90 E844.4640	Infill line end
G1 X106.70 Y91.10 E845.1760	Infill line start
G1 X106.70 Y108.90 E845.8880	Infill line end
G1 X107.10 Y91.10 E846.6000	Infill line start
G1 X107.10 Y108.90 E847.3120	Infill line end
G1 X107.50 Y91.10 E848.0240	Infill line start
G1 X107.50 Y108.90 E848.7360	Infill line end
G1 X107.90 Y91.10 E849.4480	Infill line start
G1 X107.90 Y108.90 E850.1600	Infill line end
G1 X108.30 Y91.10 E850.8720	Infill line start
G1 X108.30 Y108.90 E851.5840	Infill line end
G1 X108.70 Y91.10 E852.2960	Infill line start
G1 X108.70 Y108.90 E853.0080	Infill line end
G1 X109.10 Y91.10 E853.7200	Infill line start
G1 X109.10 Y108.90 E854.4320	Infill line end
G1 X109.50 Y91.10 E855.1440	Infill line start
G1 X109.50 Y108.90 E855.8560	Infill line end
G1 X109.90 Y91.10 E856.5680	Infill line start
G1 X109.90 Y108.90 E857.2800	Infill line end
G1 X110.30 Y91.10 E857.9920	Infill line start
G1 X110.30 Y108.90 E858.7040	Infill line end
G1 X110.70 Y91.10 E859.4160	Infill line start
G1 X110.70 Y108.90 E860.1280	Infill line end
G1 X111.10 Y91.10 E860.8400	Infill line start
G1 X111.10 Y108.90 E861.5520	Infill line end
G1 X111.50 Y91.10 E862.2640	Infill line start
G1 X111.50 Y108.90 E862.9760	Infill line end
G1 X111.90 Y91.10 E863.6880	Infill line start
G1 X111.90 Y108.90 E864.4000	Infill line end
G1 X112.30 Y91.10 E865.1120	Infill line start
G1 X112.30 Y108.90 E865.8240	Infill line end
G1 X112.70 Y91.10 E866.5360	Infill line start
G1 X112.70 Y108.90 E867.2480	Infill line end
G1 X113.10 Y91.10 E867.9600	Infill line start
G1 X113.10 Y108.90 E868.6720	Infill line end
G1 X113.50 Y91.10 E869.3840	Infill line start
G1 X113.50 Y108.90 E870.0960	Infill line end
G1 X113.90 Y91.10 E870.8080	Infill line start
G1 X113.90 Y108.90 E871.5200	Infill line end
G1 X114.30 Y91.10 E872.2320	Infill line start
G1 X114.30 Y108.90 E872.9440	Infill line end
G1 X114.70 Y91.10 E873.6560	Infill line start
G1 X114.70 Y108.90 E874.3680	Infill line end
G1 X115.10 Y91.10 E875.0800	Infill line start
G1 X115.10 Y108.90 E875.7920	Infill line end
G1 X115.50 Y91.10 E876.5040	Infill line start
G1 X115.50 Y108.90 E877.2160	Infill line end
G1 X115.90 Y91.10 E877.9280	Infill line start
G1 X115.90 Y108.90 E878.6400	Infill line end
G1 X116.30 Y91.10 E879.3520	Infill line start
G1 X116.30 Y108.90 E880.0640	Infill line end
G1 X116.70 Y91.10 E880.7760	Infill line start
G1 X116.70 Y108.90 E881.4880	Infill line end
G1 X117.10 Y91.10 E882.2000	Infill line start
G1 X117.10 Y108.90 E882.9120	Infill line end
G1 X117.50 Y91.10 E883.6240	Infill line start
G1 X117.50 Y108.90 E884.3360	Infill line end
G1 X117.90 Y91.10 E885.0480	Infill line start
G1 X117.90 Y108.90 E885.7600	Infill line end
G1 X118.30 Y91.10 E886.4720	Infill line start
G1 X118.30 Y108.90 E887.1840	Infill line end
	Layer 13
G1 Z2.60 F300	Move to layer height
G1 X101.20 Y91.20 F1500	Move to start of layer
G1 X118.80 Y91.20 E887.8880 F1500	Draw square side
G1 X118.80 Y108.80 E888.5920 F1500	Draw square side
G1 X101.20 Y108.80 E889.2960 F1500	Draw square side
G1 X101.20 Y91.20 E890.0000 F1500	Draw square side
G1 X101.20 Y91.20 E890.7040	Infill line start
G1 X101.20 Y108.80 E891.4080	Infill line end
G1 X101.60 Y91.20 E892.1120	Infill line start
G1 X101.60 Y108.80 E892.8160	Infill line end
G1 X102.00 Y91.20 E893.5200	Infill line start
G1 X102.00 Y108.80 E894.2240	Infill line end
G1 X102.40 Y91.20 E894.9280	Infill line start
G1 X102.40 Y108.80 E895.6320	Infill line end
G1 X102.80 Y91.20 E896.3360	Infill line start
G1 X102.80 Y108.80 E897.0400	Infill line end
G1 X103.20 Y91.20 E897.7440	Infill line start
G1 X103.20 Y108.80 E898.4480	Infill line end
G1 X103.60 Y91.20 E899.1520	Infill line start
G1 X103.60 Y108.80 E899.8560	Infill line end
G1 X104.00 Y91.20 E900.5600	Infill line start
G1 X104.00 Y108.80 E901.2640	Infill line end
G1 X104.40 Y91.20 E901.9680	Infill line start
G1 X104.40 Y108.80 E902.6720	Infill line end
G1 X104.80 Y91.20 E903.3760	Infill line start
G1 X104.80 Y108.80 E904.0800	Infill line end
G1 X105.20 Y91.20 E904.7840	Infill line start
G1 X105.20 Y108.80 E905.4880	Infill line end
G1 X105.60 Y91.20 E906.1920	Infill line start
G1 X105.60 Y108.80 E906.8960	Infill line end
G1 X106.00 Y91.20 E907.6000	Infill line start
G1 X106.00 Y108.80 E908.3040	Infill line end
G1 X106.40 Y91.20 E909.0080	Infill line start
G1 X106.40 Y108.80 E909.7120	Infill line end
G1 X106.80 Y91.20 E910.4160	Infill line start
G1 X106.80 Y108.80 E911.1200	Infill line end
G1 X107.20 Y91.20 E911.8240	Infill line start
G1 X107.20 Y108.80 E912.5280	Infill line end
G1 X107.60 Y91.20 E913.2320	Infill line start
G1 X107.60 Y108.80 E913.9360	Infill line end
G1 X108.00 Y91.20 E914.6400	Infill line start
G1 X108.00 Y108.80 E915.3440	Infill line end
G1 X108.40 Y91.20 E916.0480	Infill line start
G1 X108.40 Y108.80 E916.7520	Infill line end
G1 X108.80 Y91.20 E917.4560	Infill line start
G1 X108.80 Y108.80 E918.1600	Infill line end
G1 X109.20 Y91.20 E918.8640	Infill line start
G1 X109.20 Y108.80 E919.5680	Infill line end
G1 X109.60 Y91.20 E920.2720	Infill line start
G1 X109.60 Y108.80 E920.9760	Infill line end
G1 X110.00 Y91.20 E921.6800	Infill line start
G1 X110.00 Y108.80 E922.3840	Infill line end
G1 X110.40 Y91.20 E923.0880	Infill line start
G1 X110.40 Y108.80 E923.7920	Infill line end
G1 X110.80 Y91.20 E924.4960	Infill line start
G1 X110.80 Y108.80 E925.2000	Infill line end
G1 X111.20 Y91.20 E925.9040	Infill line start
G1 X111.20 Y108.80 E926.6080	Infill line end
G1 X111.60 Y91.20 E927.3120	Infill line start
G1 X111.60 Y108.80 E928.0160	Infill line end
G1 X112.00 Y91.20 E928.7200	Infill line start
G1 X112.00 Y108.80 E929.4240	Infill line end
G1 X112.40 Y91.20 E930.1280	Infill line start
G1 X112.40 Y108.80 E930.8320	Infill line end
G1 X112.80 Y91.20 E931.5360	Infill line start
G1 X112.80 Y108.80 E932.2400	Infill line end
G1 X113.20 Y91.20 E932.9440	Infill line start
G1 X113.20 Y108.80 E933.6480	Infill line end
G1 X113.60 Y91.20 E934.3520	Infill line start
G1 X113.60 Y108.80 E935.0560	Infill line end
G1 X114.00 Y91.20 E935.7600	Infill line start
G1 X114.00 Y108.80 E936.4640	Infill line end
G1 X114.40 Y91.20 E937.1680	Infill line start
G1 X114.40 Y108.80 E937.8720	Infill line end
G1 X114.80 Y91.20 E938.5760	Infill line start
G1 X114.80 Y108.80 E939.2800	Infill line end
G1 X115.20 Y91.20 E939.9840	Infill line start
G1 X115.20 Y108.80 E940.6880	Infill line end
G1 X115.60 Y91.20 E941.3920	Infill line start
G1 X115.60 Y108.80 E942.0960	Infill line end
G1 X116.00 Y91.20 E942.8000	Infill line start
G1 X116.00 Y108.80 E943.5040	Infill line end
G1 X116.40 Y91.20 E944.2080	Infill line start
G1 X116.40 Y108.80 E944.9120	Infill line end
G1 X116.80 Y91.20 E945.6160	Infill line start
G1 X116.80 Y108.80 E946.3200	Infill line end
G1 X117.20 Y91.20 E947.0240	Infill line start
G1 X117.20 Y108.80 E947.7280	Infill line end
G1 X117.60 Y91.20 E948.4320	Infill line start
G1 X117.60 Y108.80 E949.1360	Infill line end
G1 X118.00 Y91.20 E949.8400	Infill line start
G1 X118.00 Y108.80 E950.5440	Infill line end
G1 X118.40 Y91.20 E951.2480	Infill line start
G1 X118.40 Y108.80 E951.9520	Infill line end
	Layer 14
G1 Z2.80 F300	Move to layer height
G1 X101.30 Y91.30 F1500	Move to start of layer
G1 X118.70 Y91.30 E952.6480 F1500	Draw square side
G1 X118.70 Y108.70 E953.3440 F1500	Draw square side
G1 X101.30 Y108.70 E954.0400 F1500	Draw square side
G1 X101.30 Y91.30 E954.7360 F1500	Draw square side
G1 X101.30 Y91.30 E955.4320	Infill line start
G1 X101.30 Y108.70 E956.1280	Infill line end
G1 X101.70 Y91.30 E956.8240	Infill line start
G1 X101.70 Y108.70 E957.5200	Infill line end
G1 X102.10 Y91.30 E958.2160	Infill line start
G1 X102.10 Y108.70 E958.9120	Infill line end
G1 X102.50 Y91.30 E959.6080	Infill line start
G1 X102.50 Y108.70 E960.3040	Infill line end
G1 X102.90 Y91.30 E961.0000	Infill line start
G1 X102.90 Y108.70 E961.6960	Infill line end
G1 X103.30 Y91.30 E962.3920	Infill line start
G1 X103.30 Y108.70 E963.0880	Infill line end
G1 X103.70 Y91.30 E963.7840	Infill line start
G1 X103.70 Y108.70 E964.4800	Infill line end
G1 X104.10 Y91.30 E965.1760	Infill line start
G1 X104.10 Y108.70 E965.8720	Infill line end
G1 X104.50 Y91.30 E966.5680	Infill line start
G1 X104.50 Y108.70 E967.2640	Infill line end
G1 X104.90 Y91.30 E967.9600	Infill line start
G1 X104.90 Y108.70 E968.6560	Infill line end
G1 X105.30 Y91.30 E969.3520	Infill line start
G1 X105.30 Y108.70 E970.0480	Infill line end
G1 X105.70 Y91.30 E970.7440	Infill line start
G1 X105.70 Y108.70 E971.4400	Infill line end
G1 X106.10 Y91.30 E972.1360	Infill line start
G1 X106.10 Y108.70 E972.8320	Infill line end
G1 X106.50 Y91.30 E973.5280	Infill line start
G1 X106.50 Y108.70 E974.2240	Infill line end
G1 X106.90 Y91.30 E974.9200	Infill line start
G1 X106.90 Y108.70 E975.6160	Infill line end
G1 X107.30 Y91.30 E976.3120	Infill line start
G1 X107.30 Y108.70 E977.0080	Infill line end
G1 X107.70 Y91.30 E977.7040	Infill line start
G1 X107.70 Y108.70 E978.4000	Infill line end
G1 X108.10 Y91.30 E979.0960	Infill line start
G1 X108.10 Y108.70 E979.7920	Infill line end
G1 X108.50 Y91.30 E980.4880	Infill line start
G1 X108.50 Y108.70 E981.1840	Infill line end
G1 X108.90 Y91.30 E981.8800	Infill line start
G1 X108.90 Y108.70 E982.5760	Infill line end
G1 X109.30 Y91.30 E983.2720	Infill line start
G1 X109.30 Y108.70 E983.9680	Infill line end
G1 X109.70 Y91.30 E984.6640	Infill line start
G1 X109.70 Y108.70 E985.3600	Infill line end
G1 X110.10 Y91.30 E986.0560	Infill line start
G1 X110.10 Y108.70 E986.7520	Infill line end
G1 X110.50 Y91.30 E987.4480	Infill line start
G1 X110.50 Y108.70 E988.1440	Infill line end
G1 X110.90 Y91.30 E988.8400	Infill line start
G1 X110.90 Y108.70 E989.5360	Infill line end
G1 X111.30 Y91.30 E990.2320	Infill line start
G1 X111.30 Y108.70 E990.9280	Infill line end
G1 X111.70 Y91.30 E991.6240	Infill line start
G1 X111.70 Y108.70 E992.3200	Infill line end
G1 X112.10 Y91.30 E993.0160	Infill line start
G1 X112.10 Y108.70 E993.7120	Infill line end
G1 X112.50 Y91.30 E994.4080	Infill line start
G1 X112.50 Y108.70 E995.1040	Infill line end
G1 X112.90 Y91.30 E995.8000	Infill line start
G1 X112.90 Y108.70 E996.4960	Infill line end
G1 X113.30 Y91.30 E997.1920	Infill line start
G1 X113.30 Y108.70 E997.8880	Infill line end
G1 X113.70 Y91.30 E998.5840	Infill line start
G1 X113.70 Y108.70 E999.2800	Infill line end
G1 X114.10 Y91.30 E999.9760	Infill line start
G1 X114.10 Y108.70 E1000.6720	Infill line end
G1 X114.50 Y91.30 E1001.3680	Infill line start
G1 X114.50 Y108.70 E1002.0640	Infill line end
G1 X114.90 Y91.30 E1002.7600	Infill line start
G1 X114.90 Y108.70 E1003.4560	Infill line end
G1 X115.30 Y91.30 E1004.1520	Infill line start
G1 X115.30 Y108.70 E1004.8480	Infill line end
G1 X115.70 Y91.30 E1005.5440	Infill line start
G1 X115.70 Y108.70 E1006.2400	Infill line end
G1 X116.10 Y91.30 E1006.9360	Infill line start
G1 X116.10 Y108.70 E1007.6320	Infill line end
G1 X116.50 Y91.30 E1008.3280	Infill line start
G1 X116.50 Y108.70 E1009.0240	Infill line end
G1 X116.90 Y91.30 E1009.7200	Infill line start
G1 X116.90 Y108.70 E1010.4160	Infill line end
G1 X117.30 Y91.30 E1011.1120	Infill line start
G1 X117.30 Y108.70 E1011.8080	Infill line end
G1 X117.70 Y91.30 E1012.5040	Infill line start
G1 X117.70 Y108.70 E1013.2000	Infill line end
G1 X118.10 Y91.30 E1013.8960	Infill line start
G1 X118.10 Y108.70 E1014.5920	Infill line end
	Layer 15
G1 Z3.00 F300	Move to layer height
G1 X101.40 Y91.40 F1500	Move to start of layer
G1 X118.60 Y91.40 E1015.2800 F1500	Draw square side
G1 X118.60 Y108.60 E1015.9680 F1500	Draw square side
G1 X101.40 Y108.60 E1016.6560 F1500	Draw square side
G1 X101.40 Y91.40 E1017.3440 F1500	Draw square side
G1 X101.40 Y91.40 E1018.0320	Infill line start
G1 X101.40 Y108.60 E1018.7200	Infill line end
G1 X101.80 Y91.40 E1019.4080	Infill line start
G1 X101.80 Y108.60 E1020.0960	Infill line end
G1 X102.20 Y91.40 E1020.7840	Infill line start
G1 X102.20 Y108.60 E1021.4720	Infill line end
G1 X102.60 Y91.40 E1022.1600	Infill line start
G1 X102.60 Y108.60 E1022.8480	Infill line end
G1 X103.00 Y91.40 E1023.5360	Infill line start
G1 X103.00 Y108.60 E1024.2240	Infill line end
G1 X103.40 Y91.40 E1024.9120	Infill line start
G1 X103.40 Y108.60 E1025.6000	Infill line end
G1 X103.80 Y91.40 E1026.2880	Infill line start
G1 X103.80 Y108.60 E1026.9760	Infill line end
G1 X104.20 Y91.40 E1027.6640	Infill line start
G1 X104.20 Y108.60 E1028.3520	Infill line end
G1 X104.60 Y91.40 E1029.0400	Infill line start
G1 X104.60 Y108.60 E1029.7280	Infill line end
G1 X105.00 Y91.40 E1030.4160	Infill line start
G1 X105.00 Y108.60 E1031.1040	Infill line end
G1 X105.40 Y91.40 E1031.7920	Infill line start
G1 X105.40 Y108.60 E1032.4800	Infill line end
G1 X105.80 Y91.40 E1033.1680	Infill line start
G1 X105.80 Y108.60 E1033.8560	Infill line end
G1 X106.20 Y91.40 E1034.5440	Infill line start
G1 X106.20 Y108.60 E1035.2320	Infill line end
G1 X106.60 Y91.40 E1035.9200	Infill line start
G1 X106.60 Y108.60 E1036.6080	Infill line end
G1 X107.00 Y91.40 E1037.2960	Infill line start
G1 X107.00 Y108.60 E1037.9840	Infill line end
G1 X107.40 Y91.40 E1038.6720	Infill line start
G1 X107.40 Y108.60 E1039.3600	Infill line end
G1 X107.80 Y91.40 E1040.0480	Infill line start
G1 X107.80 Y108.60 E1040.7360	Infill line end
G1 X108.20 Y91.40 E1041.4240	Infill line start
G1 X108.20 Y108.60 E1042.1120	Infill line end
G1 X108.60 Y91.40 E1042.8000	Infill line start
G1 X108.60 Y108.60 E1043.4880	Infill line end
G1 X109.00 Y91.40 E1044.1760	Infill line start
G1 X109.00 Y108.60 E1044.8640	Infill line end
G1 X109.40 Y91.40 E1045.5520	Infill line start
G1 X109.40 Y108.60 E1046.2400	Infill line end
G1 X109.80 Y91.40 E1046.9280	Infill line start
G1 X109.80 Y108.60 E1047.6160	Infill line end
G1 X110.20 Y91.40 E1048.3040	Infill line start
G1 X110.20 Y108.60 E1048.9920	Infill line end
G1 X110.60 Y91.40 E1049.6800	Infill line start
G1 X110.60 Y108.60 E1050.3680	Infill line end
G1 X111.00 Y91.40 E1051.0560	Infill line start
G1 X111.00 Y108.60 E1051.7440	Infill line end
G1 X111.40 Y91.40 E1052.4320	Infill line start
G1 X111.40 Y108.60 E1053.1200	Infill line end
G1 X111.80 Y91.40 E1053.8080	Infill line start
G1 X111.80 Y108.60 E1054.4960	Infill line end
G1 X112.20 Y91.40 E1055.1840	Infill line start
G1 X112.20 Y108.60 E1055.8720	Infill line end
G1 X112.60 Y91.40 E1056.5600	Infill line start
G1 X112.60 Y108.60 E1057.2480	Infill line end
G1 X113.00 Y91.40 E1057.9360	Infill line start
G1 X113.00 Y108.60 E1058.6240	Infill line end
G1 X113.40 Y91.40 E1059.3120	Infill line start
G1 X113.40 Y108.60 E1060.0000	Infill line end
G1 X113.80 Y91.40 E1060.6880	Infill line start
G1 X113.80 Y108.60 E1061.3760	Infill line end
G1 X114.20 Y91.40 E1062.0640	Infill line start
G1 X114.20 Y108.60 E1062.7520	Infill line end
G1 X114.60 Y91.40 E1063.4400	Infill line start
G1 X114.60 Y108.60 E1064.1280	Infill line end
G1 X115.00 Y91.40 E1064.8160	Infill line start
G1 X115.00 Y108.60 E1065.5040	Infill line end
G1 X115.40 Y91.40 E1066.1920	Infill line start
G1 X115.40 Y108.60 E1066.8800	Infill line end
G1 X115.80 Y91.40 E1067.5680	Infill line start
G1 X115.80 Y108.60 E1068.2560	Infill line end
G1 X116.20 Y91.40 E1068.9440	Infill line start
G1 X116.20 Y108.60 E1069.6320	Infill line end
G1 X116.60 Y91.40 E1070.3200	Infill line start
G1 X116.60 Y108.60 E1071.0080	Infill line end
G1 X117.00 Y91.40 E1071.6960	Infill line start
G1 X117.00 Y108.60 E1072.3840	Infill line end
G1 X117.40 Y91.40 E1073.0720	Infill line start
G1 X117.40 Y108.60 E1073.7600	Infill line end
G1 X117.80 Y91.40 E1074.4480	Infill line start
G1 X117.80 Y108.60 E1075.1360	Infill line end
	Layer 16
G1 Z3.20 F300	Move to layer height
G1 X101.50 Y91.50 F1500	Move to start of layer
G1 X118.50 Y91.50 E1075.8160 F1500	Draw square side
G1 X118.50 Y108.50 E1076.4960 F1500	Draw square side
G1 X101.50 Y108.50 E1077.1760 F1500	Draw square side
G1 X101.50 Y91.50 E1077.8560 F1500	Draw square side
G1 X101.50 Y91.50 E1078.5360	Infill line start
G1 X101.50 Y108.50 E1079.2160	Infill line end
G1 X101.90 Y91.50 E1079.8960	Infill line start
G1 X101.90 Y108.50 E1080.5760	Infill line end
G1 X102.30 Y91.50 E1081.2560	Infill line start
G1 X102.30 Y108.50 E1081.9360	Infill line end
G1 X102.70 Y91.50 E1082.6160	Infill line start
G1 X102.70 Y108.50 E1083.2960	Infill line end
G1 X103.10 Y91.50 E1083.9760	Infill line start
G1 X103.10 Y108.50 E1084.6560	Infill line end
G1 X103.50 Y91.50 E1085.3360	Infill line start
G1 X103.50 Y108.50 E1086.0160	Infill line end
G1 X103.90 Y91.50 E1086.6960	Infill line start
G1 X103.90 Y108.50 E1087.3760	Infill line end
G1 X104.30 Y91.50 E1088.0560	Infill line start
G1 X104.30 Y108.50 E1088.7360	Infill line end
G1 X104.70 Y91.50 E1089.4160	Infill line start
G1 X104.70 Y108.50 E1090.0960	Infill line end
G1 X105.10 Y91.50 E1090.7760	Infill line start
G1 X105.10 Y108.50 E1091.4560	Infill line end
G1 X105.50 Y91.50 E1092.1360	Infill line start
G1 X105.50 Y108.50 E1092.8160	Infill line end
G1 X105.90 Y91.50 E1093.4960	Infill line start
G1 X105.90 Y108.50 E1094.1760	Infill line end
G1 X106.30 Y91.50 E1094.8560	Infill line start
G1 X106.30 Y108.50 E1095.5360	Infill line end
G1 X106.70 Y91.50 E1096.2160	Infill line start
G1 X106.70 Y108.50 E1096.8960	Infill line end
G1 X107.10 Y91.50 E1097.5760	Infill line start
G1 X107.10 Y108.50 E1098.2560	Infill line end
G1 X107.50 Y91.50 E1098.9360	Infill line start
G1 X107.50 Y108.50 E1099.6160	Infill line end
G1 X107.90 Y91.50 E1100.2960	Infill line start
G1 X107.90 Y108.50 E1100.9760	Infill line end
G1 X108.30 Y91.50 E1101.6560	Infill line start
G1 X108.30 Y108.50 E1102.3360	Infill line end
G1 X108.70 Y91.50 E1103.0160	Infill line start
G1 X108.70 Y108.50 E1103.6960	Infill line end
G1 X109.10 Y91.50 E1104.3760	Infill line start
G1 X109.10 Y108.50 E1105.0560	Infill line end
G1 X109.50 Y91.50 E1105.7360	Infill line start
G1 X109.50 Y108.50 E1106.4160	Infill line end
G1 X109.90 Y91.50 E1107.0960	Infill line start
G1 X109.90 Y108.50 E1107.7760	Infill line end
G1 X110.30 Y91.50 E1108.4560	Infill line start
G1 X110.30 Y108.50 E1109.1360	Infill line end
G1 X110.70 Y91.50 E1109.8160	Infill line start
G1 X110.70 Y108.50 E1110.4960	Infill line end
G1 X111.10 Y91.50 E1111.1760	Infill line start
G1 X111.10 Y108.50 E1111.8560	Infill line end
G1 X111.50 Y91.50 E1112.5360	Infill line start
G1 X111.50 Y108.50 E1113.2160	Infill line end
G1 X111.90 Y91.50 E1113.8960	Infill line start
G1 X111.90 Y108.50 E1114.5760	Infill line end
G1 X112.30 Y91.50 E1115.2560	Infill line start
G1 X112.30 Y108.50 E1115.9360	Infill line end
G1 X112.70 Y91.50 E1116.6160	Infill line start
G1 X112.70 Y108.50 E1117.2960	Infill line end
G1 X113.10 Y91.50 E1117.9760	Infill line start
G1 X113.10 Y108.50 E1118.6560	Infill line end
G1 X113.50 Y91.50 E1119.3360	Infill line start
G1 X113.50 Y108.50 E1120.0160	Infill line end
G1 X113.90 Y91.50 E1120.6960	Infill line start
G1 X113.90 Y108.50 E1121.3760	Infill line end
G1 X114.30 Y91.50 E1122.0560	Infill line start
G1 X114.30 Y108.50 E1122.7360	Infill line end
G1 X114.70 Y91.50 E1123.4160	Infill line start
G1 X114.70 Y108.50 E1124.0960	Infill line end
G1 X115.10 Y91.50 E1124.7760	Infill line start
G1 X115.10 Y108.50 E1125.4560	Infill line end
G1 X115.50 Y91.50 E1126.1360	Infill line start
G1 X115.50 Y108.50 E1126.8160	Infill line end
G1 X115.90 Y91.50 E1127.4960	Infill line start
G1 X115.90 Y108.50 E1128.1760	Infill line end
G1 X116.30 Y91.50 E1128.8560	Infill line start
G1 X116.30 Y108.50 E1129.5360	Infill line end
G1 X116.70 Y91.50 E1130.2160	Infill line start
G1 X116.70 Y108.50 E1130.8960	Infill line end
G1 X117.10 Y91.50 E1131.5760	Infill line start
G1 X117.10 Y108.50 E1132.2560	Infill line end
G1 X117.50 Y91.50 E1132.9360	Infill line start
G1 X117.50 Y108.50 E1133.6160	Infill line end
G1 X117.90 Y91.50 E1134.2960	Infill line start
G1 X117.90 Y108.50 E1134.9760	Infill line end
	Layer 17
G1 Z3.40 F300	Move to layer height
G1 X101.60 Y91.60 F1500	Move to start of layer
G1 X118.40 Y91.60 E1135.6480 F1500	Draw square side
G1 X118.40 Y108.40 E1136.3200 F1500	Draw square side
G1 X101.60 Y108.40 E1136.9920 F1500	Draw square side
G1 X101.60 Y91.60 E1137.6640 F1500	Draw square side
G1 X101.60 Y91.60 E1138.3360	Infill line start
G1 X101.60 Y108.40 E1139.0080	Infill line end
G1 X102.00 Y91.60 E1139.6800	Infill line start
G1 X102.00 Y108.40 E1140.3520	Infill line end
G1 X102.40 Y91.60 E1141.0240	Infill line start
G1 X102.40 Y108.40 E1141.6960	Infill line end
G1 X102.80 Y91.60 E1142.3680	Infill line start
G1 X102.80 Y108.40 E1143.0400	Infill line end
G1 X103.20 Y91.60 E1143.7120	Infill line start
G1 X103.20 Y108.40 E1144.3840	Infill line end
G1 X103.60 Y91.60 E1145.0560	Infill line start
G1 X103.60 Y108.40 E1145.7280	Infill line end
G1 X104.00 Y91.60 E1146.4000	Infill line start
G1 X104.00 Y108.40 E1147.0720	Infill line end
G1 X104.40 Y91.60 E1147.7440	Infill line start
G1 X104.40 Y108.40 E1148.4160	Infill line end
G1 X104.80 Y91.60 E1149.0880	Infill line start
G1 X104.80 Y108.40 E1149.7600	Infill line end
G1 X105.20 Y91.60 E1150.4320	Infill line start
G1 X105.20 Y108.40 E1151.1040	Infill line end
G1 X105.60 Y91.60 E1151.7760	Infill line start
G1 X105.60 Y108.40 E1152.4480	Infill line end
G1 X106.00 Y91.60 E1153.1200	Infill line start
G1 X106.00 Y108.40 E1153.7920	Infill line end
G1 X106.40 Y91.60 E1154.4640	Infill line start
G1 X106.40 Y108.40 E1155.1360	Infill line end
G1 X106.80 Y91.60 E1155.8080	Infill line start
G1 X106.80 Y108.40 E1156.4800	Infill line end
G1 X107.20 Y91.60 E1157.1520	Infill line start
G1 X107.20 Y108.40 E1157.8240	Infill line end
G1 X107.60 Y91.60 E1158.4960	Infill line start
G1 X107.60 Y108.40 E1159.1680	Infill line end
G1 X108.00 Y91.60 E1159.8400	Infill line start
G1 X108.00 Y108.40 E1160.5120	Infill line end
G1 X108.40 Y91.60 E1161.1840	Infill line start
G1 X108.40 Y108.40 E1161.8560	Infill line end
G1 X108.80 Y91.60 E1162.5280	Infill line start
G1 X108.80 Y108.40 E1163.2000	Infill line end
G1 X109.20 Y91.60 E1163.8720	Infill line start
G1 X109.20 Y108.40 E1164.5440	Infill line end
G1 X109.60 Y91.60 E1165.2160	Infill line start
G1 X109.60 Y108.40 E1165.8880	Infill line end
G1 X110.00 Y91.60 E1166.5600	Infill line start
G1 X110.00 Y108.40 E1167.2320	Infill line end
G1 X110.40 Y91.60 E1167.9040	Infill line start
G1 X110.40 Y108.40 E1168.5760	Infill line end
G1 X110.80 Y91.60 E1169.2480	Infill line start
G1 X110.80 Y108.40 E1169.9200	Infill line end
G1 X111.20 Y91.60 E1170.5920	Infill line start
G1 X111.20 Y108.40 E1171.2640	Infill line end
G1 X111.60 Y91.60 E1171.9360	Infill line start
G1 X111.60 Y108.40 E1172.6080	Infill line end
G1 X112.00 Y91.60 E1173.2800	Infill line start
G1 X112.00 Y108.40 E1173.9520	Infill line end
G1 X112.40 Y91.60 E1174.6240	Infill line start
G1 X112.40 Y108.40 E1175.2960	Infill line end
G1 X112.80 Y91.60 E1175.9680	Infill line start
G1 X112.80 Y108.40 E1176.6400	Infill line end
G1 X113.20 Y91.60 E1177.3120	Infill line start
G1 X113.20 Y108.40 E1177.9840	Infill line end
G1 X113.60 Y91.60 E1178.6560	Infill line start
G1 X113.60 Y108.40 E1179.3280	Infill line end
G1 X114.00 Y91.60 E1180.0000	Infill line start
G1 X114.00 Y108.40 E1180.6720	Infill line end
G1 X114.40 Y91.60 E1181.3440	Infill line start
G1 X114.40 Y108.40 E1182.0160	Infill line end
G1 X114.80 Y91.60 E1182.6880	Infill line start
G1 X114.80 Y108.40 E1183.3600	Infill line end
G1 X115.20 Y91.60 E1184.0320	Infill line start
G1 X115.20 Y108.40 E1184.7040	Infill line end
G1 X115.60 Y91.60 E1185.3760	Infill line start
G1 X115.60 Y108.40 E1186.0480	Infill line end
G1 X116.00 Y91.60 E1186.7200	Infill line start
G1 X116.00 Y108.40 E1187.3920	Infill line end
G1 X116.40 Y91.60 E1188.0640	Infill line start
G1 X116.40 Y108.40 E1188.7360	Infill line end
G1 X116.80 Y91.60 E1189.4080	Infill line start
G1 X116.80 Y108.40 E1190.0800	Infill line end
G1 X117.20 Y91.60 E1190.7520	Infill line start
G1 X117.20 Y108.40 E1191.4240	Infill line end
G1 X117.60 Y91.60 E1192.0960	Infill line start
G1 X117.60 Y108.40 E1192.7680	Infill line end
G1 X118.00 Y91.60 E1193.4400	Infill line start
G1 X118.00 Y108.40 E1194.1120	Infill line end
	Layer 18
G1 Z3.60 F300	Move to layer height
G1 X101.70 Y91.70 F1500	Move to start of layer
G1 X118.30 Y91.70 E1194.7760 F1500	Draw square side
G1 X118.30 Y108.30 E1195.4400 F1500	Draw square side
G1 X101.70 Y108.30 E1196.1040 F1500	Draw square side
G1 X101.70 Y91.70 E1196.7680 F1500	Draw square side
G1 X101.70 Y91.70 E1197.4320	Infill line start
G1 X101.70 Y108.30 E1198.0960	Infill line end
G1 X102.10 Y91.70 E1198.7600	Infill line start
G1 X102.10 Y108.30 E1199.4240	Infill line end
G1 X102.50 Y91.70 E1200.0880	Infill line start
G1 X102.50 Y108.30 E1200.7520	Infill line end
G1 X102.90 Y91.70 E1201.4160	Infill line start
G1 X102.90 Y108.30 E1202.0800	Infill line end
G1 X103.30 Y91.70 E1202.7440	Infill line start
G1 X103.30 Y108.30 E1203.4080	Infill line end
G1 X103.70 Y91.70 E1204.0720	Infill line start
G1 X103.70 Y108.30 E1204.7360	Infill line end
G1 X104.10 Y91.70 E1205.4000	Infill line start
G1 X104.10 Y108.30 E1206.0640	Infill line end
G1 X104.50 Y91.70 E1206.7280	Infill line start
G1 X104.50 Y108.30 E1207.3920	Infill line end
G1 X104.90 Y91.70 E1208.0560	Infill line start
G1 X104.90 Y108.30 E1208.7200	Infill line end
G1 X105.30 Y91.70 E1209.3840	Infill line start
G1 X105.30 Y108.30 E1210.0480	Infill line end
G1 X105.70 Y91.70 E1210.7120	Infill line start
G1 X105.70 Y108.30 E1211.3760	Infill line end
G1 X106.10 Y91.70 E1212.0400	Infill line start
G1 X106.10 Y108.30 E1212.7040	Infill line end
G1 X106.50 Y91.70 E1213.3680	Infill line start
G1 X106.50 Y108.30 E1214.0320	Infill line end
G1 X106.90 Y91.70 E1214.6960	Infill line start
G1 X106.90 Y108.30 E1215.3600	Infill line end
G1 X107.30 Y91.70 E1216.0240	Infill line start
G1 X107.30 Y108.30 E1216.6880	Infill line end
G1 X107.70 Y91.70 E1217.3520	Infill line start
G1 X107.70 Y108.30 E1218.0160	Infill line end
G1 X108.10 Y91.70 E1218.6800	Infill line start
G1 X108.10 Y108.30 E1219.3440	Infill line end
G1 X108.50 Y91.70 E1220.0080	Infill line start
G1 X108.50 Y108.30 E1220.6720	Infill line end
G1 X108.90 Y91.70 E1221.3360	Infill line start
G1 X108.90 Y108.30 E1222.0000	Infill line end
G1 X109.30 Y91.70 E1222.6640	Infill line start
G1 X109.30 Y108.30 E1223.3280	Infill line end
G1 X109.70 Y91.70 E1223.9920	Infill line start
G1 X109.70 Y108.30 E1224.6560	Infill line end
G1 X110.10 Y91.70 E1225.3200	Infill line start
G1 X110.10 Y108.30 E1225.9840	Infill line end
G1 X110.50 Y91.70 E1226.6480	Infill line start
G1 X110.50 Y108.30 E1227.3120	Infill line end
G1 X110.90 Y91.70 E1227.9760	Infill line start
G1 X110.90 Y108.30 E1228.6400	Infill line end
G1 X111.30 Y91.70 E1229.3040	Infill line start
G1 X111.30 Y108.30 E1229.9680	Infill line end
G1 X111.70 Y91.70 E1230.6320	Infill line start
G1 X111.70 Y108.30 E1231.2960	Infill line end
G1 X112.10 Y91.70 E1231.9600	Infill line start
G1 X112.10 Y108.30 E1232.6240	Infill line end
G1 X112.50 Y91.70 E1233.2880	Infill line start
G1 X112.50 Y108.30 E1233.9520	Infill line end
G1 X112.90 Y91.70 E1234.6160	Infill line start
G1 X112.90 Y108.30 E1235.2800	Infill line end
G1 X113.30 Y91.70 E1235.9440	Infill line start
G1 X113.30 Y108.30 E1236.6080	Infill line end
G1 X113.70 Y91.70 E1237.2720	Infill line start
G1 X113.70 Y108.30 E1237.9360	Infill line end
G1 X114.10 Y91.70 E1238.6000	Infill line start
G1 X114.10 Y108.30 E1239.2640	Infill line end
G1 X114.50 Y91.70 E1239.9280	Infill line start
G1 X114.50 Y108.30 E1240.5920	Infill line end
G1 X114.90 Y91.70 E1241.2560	Infill line start
G1 X114.90 Y108.30 E1241.9200	Infill line end
G1 X115.30 Y91.70 E1242.5840	Infill line start
G1 X115.30 Y108.30 E1243.2480	Infill line end
G1 X115.70 Y91.70 E1243.9120	Infill line start
G1 X115.70 Y108.30 E1244.5760	Infill line end
G1 X116.10 Y91.70 E1245.2400	Infill line start
G1 X116.10 Y108.30 E1245.9040	Infill line end
G1 X116.50 Y91.70 E1246.5680	Infill line start
G1 X116.50 Y108.30 E1247.2320	Infill line end
G1 X116.90 Y91.70 E1247.8960	Infill line start
G1 X116.90 Y108.30 E1248.5600	Infill line end
G1 X117.30 Y91.70 E1249.2240	Infill line start
G1 X117.30 Y108.30 E1249.8880	Infill line end
G1 X117.70 Y91.70 E1250.5520	Infill line start
G1 X117.70 Y108.30 E1251.2160	Infill line end
	Layer 19
G1 Z3.80 F300	Move to layer height
G1 X101.80 Y91.80 F1500	Move to start of layer
G1 X118.20 Y91.80 E1251.8720 F1500	Draw square side
G1 X118.20 Y108.20 E1252.5280 F1500	Draw square side
G1 X101.80 Y108.20 E1253.1840 F1500	Draw square side
G1 X101.80 Y91.80 E1253.8400 F1500	Draw square side
G1 X101.80 Y91.80 E1254.4960	Infill line start
G1 X101.80 Y108.20 E1255.1520	Infill line end
G1 X102.20 Y91.80 E1255.8080	Infill line start
G1 X102.20 Y108.20 E1256.4640	Infill line end
G1 X102.60 Y91.80 E1257.1200	Infill line start
G1 X102.60 Y108.20 E1257.7760	Infill line end
G1 X103.00 Y91.80 E1258.4320	Infill line start
G1 X103.00 Y108.20 E1259.0880	Infill line end
G1 X103.40 Y91.80 E1259.7440	Infill line start
G1 X103.40 Y108.20 E1260.4000	Infill line end
G1 X103.80 Y91.80 E1261.0560	Infill line start
G1 X103.80 Y108.20 E1261.7120	Infill line end
G1 X104.20 Y91.80 E1262.3680	Infill line start
G1 X104.20 Y108.20 E1263.0240	Infill line end
G1 X104.60 Y91.80 E1263.6800	Infill line start
G1 X104.60 Y108.20 E1264.3360	Infill line end
G1 X105.00 Y91.80 E1264.9920	Infill line start
G1 X105.00 Y108.20 E1265.6480	Infill line end
G1 X105.40 Y91.80 E1266.3040	Infill line start
G1 X105.40 Y108.20 E1266.9600	Infill line end
G1 X105.80 Y91.80 E1267.6160	Infill line start
G1 X105.80 Y108.20 E1268.2720	Infill line end
G1 X106.20 Y91.80 E1268.9280	Infill line start
G1 X106.20 Y108.20 E1269.5840	Infill line end
G1 X106.60 Y91.80 E1270.2400	Infill line start
G1 X106.60 Y108.20 E1270.8960	Infill line end
G1 X107.00 Y91.80 E1271.5520	Infill line start
G1 X107.00 Y108.20 E1272.2080	Infill line end
G1 X107.40 Y91.80 E1272.8640	Infill line start
G1 X107.40 Y108.20 E1273.5200	Infill line end
G1 X107.80 Y91.80 E1274.1760	Infill line start
G1 X107.80 Y108.20 E1274.8320	Infill line end
G1 X108.20 Y91.80 E1275.4880	Infill line start
G1 X108.20 Y108.20 E1276.1440	Infill line end
G1 X108.60 Y91.80 E1276.8000	Infill line start
G1 X108.60 Y108.20 E1277.4560	Infill line end
G1 X109.00 Y91.80 E1278.1120	Infill line start
G1 X109.00 Y108.20 E1278.7680	Infill line end
G1 X109.40 Y91.80 E1279.4240	Infill line start
G1 X109.40 Y108.20 E1280.0800	Infill line end
G1 X109.80 Y91.80 E1280.7360	Infill line start
G1 X109.80 Y108.20 E1281.3920	Infill line end
G1 X110.20 Y91.80 E1282.0480	Infill line start
G1 X110.20 Y108.20 E1282.7040	Infill line end
G1 X110.60 Y91.80 E1283.3600	Infill line start
G1 X110.60 Y108.20 E1284.0160	Infill line end
G1 X111.00 Y91.80 E1284.6720	Infill line start
G1 X111.00 Y108.20 E1285.3280	Infill line end
G1 X111.40 Y91.80 E1285.9840	Infill line start
G1 X111.40 Y108.20 E1286.6400	Infill line end
G1 X111.80 Y91.80 E1287.2960	Infill line start
G1 X111.80 Y108.20 E1287.9520	Infill line end
G1 X112.20 Y91.80 E1288.6080	Infill line start
G1 X112.20 Y108.20 E1289.2640	Infill line end
G1 X112.60 Y91.80 E1289.9200	Infill line start
G1 X112.60 Y108.20 E1290.5760	Infill line end
G1 X113.00 Y91.80 E1291.2320	Infill line start
G1 X113.00 Y108.20 E1291.8880	Infill line end
G1 X113.40 Y91.80 E1292.5440	Infill line start
G1 X113.40 Y108.20 E1293.2000	Infill line end
G1 X113.80 Y91.80 E1293.8560	Infill line start
G1 X113.80 Y108.20 E1294.5120	Infill line end
G1 X114.20 Y91.80 E1295.1680	Infill line start
G1 X114.20 Y108.20 E1295.8240	Infill line end
G1 X114.60 Y91.80 E1296.4800	Infill line start
G1 X114.60 Y108.20 E1297.1360	Infill line end
G1 X115.00 Y91.80 E1297.7920	Infill line start
G1 X115.00 Y108.20 E1298.4480	Infill line end
G1 X115.40 Y91.80 E1299.1040	Infill line start
G1 X115.40 Y108.20 E1299.7600	Infill line end
G1 X115.80 Y91.80 E1300.4160	Infill line start
G1 X115.80 Y108.20 E1301.0720	Infill line end
G1 X116.20 Y91.80 E1301.7280	Infill line start
G1 X116.20 Y108.20 E1302.3840	Infill line end
G1 X116.60 Y91.80 E1303.0400	Infill line start
G1 X116.60 Y108.20 E1303.6960	Infill line end
G1 X117.00 Y91.80 E1304.3520	Infill line start
G1 X117.00 Y108.20 E1305.0080	Infill line end
G1 X117.40 Y91.80 E1305.6640	Infill line start
G1 X117.40 Y108.20 E1306.3200	Infill line end
G1 X117.80 Y91.80 E1306.9760	Infill line start
G1 X117.80 Y108.20 E1307.6320	Infill line end
	Layer 20
G1 Z4.00 F300	Move to layer height
G1 X101.90 Y91.90 F1500	Move to start of layer
G1 X118.10 Y91.90 E1308.2800 F1500	Draw square side
G1 X118.10 Y108.10 E1308.9280 F1500	Draw square side
G1 X101.90 Y108.10 E1309.5760 F1500	Draw square side
G1 X101.90 Y91.90 E1310.2240 F1500	Draw square side
G1 X101.90 Y91.90 E1310.8720	Infill line start
G1 X101.90 Y108.10 E1311.5200	Infill line end
G1 X102.30 Y91.90 E1312.1680	Infill line start
G1 X102.30 Y108.10 E1312.8160	Infill line end
G1 X102.70 Y91.90 E1313.4640	Infill line start
G1 X102.70 Y108.10 E1314.1120	Infill line end
G1 X103.10 Y91.90 E1314.7600	Infill line start
G1 X103.10 Y108.10 E1315.4080	Infill line end
G1 X103.50 Y91.90 E1316.0560	Infill line start
G1 X103.50 Y108.10 E1316.7040	Infill line end
G1 X103.90 Y91.90 E1317.3520	Infill line start
G1 X103.90 Y108.10 E1318.0000	Infill line end
G1 X104.30 Y91.90 E1318.6480	Infill line start
G1 X104.30 Y108.10 E1319.2960	Infill line end
G1 X104.70 Y91.90 E1319.9440	Infill line start
G1 X104.70 Y108.10 E1320.5920	Infill line end
G1 X105.10 Y91.90 E1321.2400	Infill line start
G1 X105.10 Y108.10 E1321.8880	Infill line end
G1 X105.50 Y91.90 E1322.5360	Infill line start
G1 X105.50 Y108.10 E1323.1840	Infill line end
G1 X105.90 Y91.90 E1323.8320	Infill line start
G1 X105.90 Y108.10 E1324.4800	Infill line end
G1 X106.30 Y91.90 E1325.1280	Infill line start
G1 X106.30 Y108.10 E1325.7760	Infill line end
G1 X106.70 Y91.90 E1326.4240	Infill line start
G1 X106.70 Y108.10 E1327.0720	Infill line end
G1 X107.10 Y91.90 E1327.7200	Infill line start
G1 X107.10 Y108.10 E1328.3680	Infill line end
G1 X107.50 Y91.90 E1329.0160	Infill line start
G1 X107.50 Y108.10 E1329.6640	Infill line end
G1 X107.90 Y91.90 E1330.3120	Infill line start
G1 X107.90 Y108.10 E1330.9600	Infill line end
G1 X108.30 Y91.90 E1331.6080	Infill line start
G1 X108.30 Y108.10 E1332.2560	Infill line end
G1 X108.70 Y91.90 E1332.9040	Infill line start
G1 X108.70 Y108.10 E1333.5520	Infill line end
G1 X109.10 Y91.90 E1334.2000	Infill line start
G1 X109.10 Y108.10 E1334.8480	Infill line end
G1 X109.50 Y91.90 E1335.4960	Infill line start
G1 X109.50 Y108.10 E1336.1440	Infill line end
G1 X109.90 Y91.90 E1336.7920	Infill line start
G1 X109.90 Y108.10 E1337.4400	Infill line end
G1 X110.30 Y91.90 E1338.0880	Infill line start
G1 X110.30 Y108.10 E1338.7360	Infill line end
G1 X110.70 Y91.90 E1339.3840	Infill line start
G1 X110.70 Y108.10 E1340.0320	Infill line end
G1 X111.10 Y91.90 E1340.6800	Infill line start
G1 X111.10 Y108.10 E1341.3280	Infill line end
G1 X111.50 Y91.90 E1341.9760	Infill line start
G1 X111.50 Y108.10 E1342.6240	Infill line end
G1 X111.90 Y91.90 E1343.2720	Infill line start
G1 X111.90 Y108.10 E1343.9200	Infill line end
G1 X112.30 Y91.90 E1344.5680	Infill line start
G1 X112.30 Y108.10 E1345.2160	Infill line end
G1 X112.70 Y91.90 E1345.8640	Infill line start
G1 X112.70 Y108.10 E1346.5120	Infill line end
G1 X113.10 Y91.90 E1347.1600	Infill line start
G1 X113.10 Y108.10 E1347.8080	Infill line end
G1 X113.50 Y91.90 E1348.4560	Infill line start
G1 X113.50 Y108.10 E1349.1040	Infill line end
G1 X113.90 Y91.90 E1349.7520	Infill line start
G1 X113.90 Y108.10 E1350.4000	Infill line end
G1 X114.30 Y91.90 E1351.0480	Infill line start
G1 X114.30 Y108.10 E1351.6960	Infill line end
G1 X114.70 Y91.90 E1352.3440	Infill line start
G1 X114.70 Y108.10 E1352.9920	Infill line end
G1 X115.10 Y91.90 E1353.6400	Infill line start
G1 X115.10 Y108.10 E1354.2880	Infill line end
G1 X115.50 Y91.90 E1354.9360	Infill line start
G1 X115.50 Y108.10 E1355.5840	Infill line end
G1 X115.90 Y91.90 E1356.2320	Infill line start
G1 X115.90 Y108.10 E1356.8800	Infill line end
G1 X116.30 Y91.90 E1357.5280	Infill line start
G1 X116.30 Y108.10 E1358.1760	Infill line end
G1 X116.70 Y91.90 E1358.8240	Infill line start
G1 X116.70 Y108.10 E1359.4720	Infill line end
G1 X117.10 Y91.90 E1360.1200	Infill line start
G1 X117.10 Y108.10 E1360.7680	Infill line end
G1 X117.50 Y91.90 E1361.4160	Infill line start
G1 X117.50 Y108.10 E1362.0640	Infill line end
	Layer 21
G1 Z4.20 F300	Move to layer height
G1 X102.00 Y92.00 F1500	Move to start of layer
G1 X118.00 Y92.00 E1362.7040 F1500	Draw square side
G1 X118.00 Y108.00 E1363.3440 F1500	Draw square side
G1 X102.00 Y108.00 E1363.9840 F1500	Draw square side
G1 X102.00 Y92.00 E1364.6240 F1500	Draw square side
G1 X102.00 Y92.00 E1365.2640	Infill line start
G1 X102.00 Y108.00 E1365.9040	Infill line end
G1 X102.40 Y92.00 E1366.5440	Infill line start
G1 X102.40 Y108.00 E1367.1840	Infill line end
G1 X102.80 Y92.00 E1367.8240	Infill line start
G1 X102.80 Y108.00 E1368.4640	Infill line end
G1 X103.20 Y92.00 E1369.1040	Infill line start
G1 X103.20 Y108.00 E1369.7440	Infill line end
G1 X103.60 Y92.00 E1370.3840	Infill line start
G1 X103.60 Y108.00 E1371.0240	Infill line end
G1 X104.00 Y92.00 E1371.6640	Infill line start
G1 X104.00 Y108.00 E1372.3040	Infill line end
G1 X104.40 Y92.00 E1372.9440	Infill line start
G1 X104.40 Y108.00 E1373.5840	Infill line end
G1 X104.80 Y92.00 E1374.2240	Infill line start
G1 X104.80 Y108.00 E1374.8640	Infill line end
G1 X105.20 Y92.00 E1375.5040	Infill line start
G1 X105.20 Y108.00 E1376.1440	Infill line end
G1 X105.60 Y92.00 E1376.7840	Infill line start
G1 X105.60 Y108.00 E1377.4240	Infill line end
G1 X106.00 Y92.00 E1378.0640	Infill line start
G1 X106.00 Y108.00 E1378.7040	Infill line end
G1 X106.40 Y92.00 E1379.3440	Infill line start
G1 X106.40 Y108.00 E1379.9840	Infill line end
G1 X106.80 Y92.00 E1380.6240	Infill line start
G1 X106.80 Y108.00 E1381.2640	Infill line end
G1 X107.20 Y92.00 E1381.9040	Infill line start
G1 X107.20 Y108.00 E1382.5440	Infill line end
G1 X107.60 Y92.00 E1383.1840	Infill line start
G1 X107.60 Y108.00 E1383.8240	Infill line end
G1 X108.00 Y92.00 E1384.4640	Infill line start
G1 X108.00 Y108.00 E1385.1040	Infill line end
G1 X108.40 Y92.00 E1385.7440	Infill line start
G1 X108.40 Y108.00 E1386.3840	Infill line end
G1 X108.80 Y92.00 E1387.0240	Infill line start
G1 X108.80 Y108.00 E1387.6640	Infill line end
G1 X109.20 Y92.00 E1388.3040	Infill line start
G1 X109.20 Y108.00 E1388.9440	Infill line end
G1 X109.60 Y92.00 E1389.5840	Infill line start
G1 X109.60 Y108.00 E1390.2240	Infill line end
G1 X110.00 Y92.00 E1390.8640	Infill line start
G1 X110.00 Y108.00 E1391.5040	Infill line end
G1 X110.40 Y92.00 E1392.1440	Infill line start
G1 X110.40 Y108.00 E1392.7840	Infill line end
G1 X110.80 Y92.00 E1393.4240	Infill line start
G1 X110.80 Y108.00 E1394.0640	Infill line end
G1 X111.20 Y92.00 E1394.7040	Infill line start
G1 X111.20 Y108.00 E1395.3440	Infill line end
G1 X111.60 Y92.00 E1395.9840	Infill line start
G1 X111.60 Y108.00 E1396.6240	Infill line end
G1 X112.00 Y92.00 E1397.2640	Infill line start
G1 X112.00 Y108.00 E1397.9040	Infill line end
G1 X112.40 Y92.00 E1398.5440	Infill line start
G1 X112.40 Y108.00 E1399.1840	Infill line end
G1 X112.80 Y92.00 E1399.8240	Infill line start
G1 X112.80 Y108.00 E1400.4640	Infill line end
G1 X113.20 Y92.00 E1401.1040	Infill line start
G1 X113.20 Y108.00 E1401.7440	Infill line end
G1 X113.60 Y92.00 E1402.3840	Infill line start
[truncated: 3,660 more rows]
