# Supplementary material for: Hybrid reasoning for perception, explanation, and autonomous action in manufacturing
Source: Nat Commun. 2026 May 18;17:6589. doi: 10.1038/s41467-026-72378-9 (PMC13381764; doi:10.1038/s41467-026-72378-9)
Supplement: Supplementary file 3 — Supplementary Files [file 41467_2026_72378_MOESM3_ESM.zip › supplementary-files/geometries/house_gcode.gcode]

G21 ; Set units to millimeters
G90 ; Use absolute positioning
M104 S200 ; Set extruder temperature to 200C
M140 S60 ; Set bed temperature to 60C
G28 ; Home all axes
M109 S200 ; Wait for extruder to reach 200C
M190 S60 ; Wait for bed to reach 60C
G92 E0 ; Reset extruder
G1 Z0.2 F300 ; Move to first layer height
G1 X110 Y100 F1500 ; Move to start position (center of print bed)
G1 F9000
; Layer 1 (Cube Base)
G1 Z0.20 F300 ; Move to layer height
G1 X110.00 Y100.00 F1500 ; Move to start
G1 X130.00 Y100.00 E0.8000 F1500 ; Draw square side
G1 X130.00 Y120.00 E1.6000 F1500 ; Draw square side
G1 X110.00 Y120.00 E2.4000 F1500 ; Draw square side
G1 X110.00 Y100.00 E3.2000 F1500 ; Draw square side
G1 X110.00 Y100.00 E4.0000 ; Infill line start
G1 X110.00 Y120.00 E4.8000 ; Infill line end
G1 X110.40 Y100.00 E5.6000 ; Infill line start
G1 X110.40 Y120.00 E6.4000 ; Infill line end
G1 X110.80 Y100.00 E7.2000 ; Infill line start
G1 X110.80 Y120.00 E8.0000 ; Infill line end
G1 X111.20 Y100.00 E8.8000 ; Infill line start
G1 X111.20 Y120.00 E9.6000 ; Infill line end
G1 X111.60 Y100.00 E10.4000 ; Infill line start
G1 X111.60 Y120.00 E11.2000 ; Infill line end
G1 X112.00 Y100.00 E12.0000 ; Infill line start
G1 X112.00 Y120.00 E12.8000 ; Infill line end
G1 X112.40 Y100.00 E13.6000 ; Infill line start
G1 X112.40 Y120.00 E14.4000 ; Infill line end
G1 X112.80 Y100.00 E15.2000 ; Infill line start
G1 X112.80 Y120.00 E16.0000 ; Infill line end
G1 X113.20 Y100.00 E16.8000 ; Infill line start
G1 X113.20 Y120.00 E17.6000 ; Infill line end
G1 X113.60 Y100.00 E18.4000 ; Infill line start
G1 X113.60 Y120.00 E19.2000 ; Infill line end
G1 X114.00 Y100.00 E20.0000 ; Infill line start
G1 X114.00 Y120.00 E20.8000 ; Infill line end
G1 X114.40 Y100.00 E21.6000 ; Infill line start
G1 X114.40 Y120.00 E22.4000 ; Infill line end
G1 X114.80 Y100.00 E23.2000 ; Infill line start
G1 X114.80 Y120.00 E24.0000 ; Infill line end
G1 X115.20 Y100.00 E24.8000 ; Infill line start
G1 X115.20 Y120.00 E25.6000 ; Infill line end
G1 X115.60 Y100.00 E26.4000 ; Infill line start
G1 X115.60 Y120.00 E27.2000 ; Infill line end
G1 X116.00 Y100.00 E28.0000 ; Infill line start
G1 X116.00 Y120.00 E28.8000 ; Infill line end
G1 X116.40 Y100.00 E29.6000 ; Infill line start
G1 X116.40 Y120.00 E30.4000 ; Infill line end
G1 X116.80 Y100.00 E31.2000 ; Infill line start
G1 X116.80 Y120.00 E32.0000 ; Infill line end
G1 X117.20 Y100.00 E32.8000 ; Infill line start
G1 X117.20 Y120.00 E33.6000 ; Infill line end
G1 X117.60 Y100.00 E34.4000 ; Infill line start
G1 X117.60 Y120.00 E35.2000 ; Infill line end
G1 X118.00 Y100.00 E36.0000 ; Infill line start
G1 X118.00 Y120.00 E36.8000 ; Infill line end
G1 X118.40 Y100.00 E37.6000 ; Infill line start
G1 X118.40 Y120.00 E38.4000 ; Infill line end
G1 X118.80 Y100.00 E39.2000 ; Infill line start
G1 X118.80 Y120.00 E40.0000 ; Infill line end
G1 X119.20 Y100.00 E40.8000 ; Infill line start
G1 X119.20 Y120.00 E41.6000 ; Infill line end
G1 X119.60 Y100.00 E42.4000 ; Infill line start
G1 X119.60 Y120.00 E43.2000 ; Infill line end
G1 X120.00 Y100.00 E44.0000 ; Infill line start
G1 X120.00 Y120.00 E44.8000 ; Infill line end
G1 X120.40 Y100.00 E45.6000 ; Infill line start
G1 X120.40 Y120.00 E46.4000 ; Infill line end
G1 X120.80 Y100.00 E47.2000 ; Infill line start
G1 X120.80 Y120.00 E48.0000 ; Infill line end
G1 X121.20 Y100.00 E48.8000 ; Infill line start
G1 X121.20 Y120.00 E49.6000 ; Infill line end
G1 X121.60 Y100.00 E50.4000 ; Infill line start
G1 X121.60 Y120.00 E51.2000 ; Infill line end
G1 X122.00 Y100.00 E52.0000 ; Infill line start
G1 X122.00 Y120.00 E52.8000 ; Infill line end
G1 X122.40 Y100.00 E53.6000 ; Infill line start
G1 X122.40 Y120.00 E54.4000 ; Infill line end
G1 X122.80 Y100.00 E55.2000 ; Infill line start
G1 X122.80 Y120.00 E56.0000 ; Infill line end
G1 X123.20 Y100.00 E56.8000 ; Infill line start
G1 X123.20 Y120.00 E57.6000 ; Infill line end
G1 X123.60 Y100.00 E58.4000 ; Infill line start
G1 X123.60 Y120.00 E59.2000 ; Infill line end
G1 X124.00 Y100.00 E60.0000 ; Infill line start
G1 X124.00 Y120.00 E60.8000 ; Infill line end
G1 X124.40 Y100.00 E61.6000 ; Infill line start
G1 X124.40 Y120.00 E62.4000 ; Infill line end
G1 X124.80 Y100.00 E63.2000 ; Infill line start
G1 X124.80 Y120.00 E64.0000 ; Infill line end
G1 X125.20 Y100.00 E64.8000 ; Infill line start
G1 X125.20 Y120.00 E65.6000 ; Infill line end
G1 X125.60 Y100.00 E66.4000 ; Infill line start
G1 X125.60 Y120.00 E67.2000 ; Infill line end
G1 X126.00 Y100.00 E68.0000 ; Infill line start
G1 X126.00 Y120.00 E68.8000 ; Infill line end
G1 X126.40 Y100.00 E69.6000 ; Infill line start
G1 X126.40 Y120.00 E70.4000 ; Infill line end
G1 X126.80 Y100.00 E71.2000 ; Infill line start
G1 X126.80 Y120.00 E72.0000 ; Infill line end
G1 X127.20 Y100.00 E72.8000 ; Infill line start
G1 X127.20 Y120.00 E73.6000 ; Infill line end
G1 X127.60 Y100.00 E74.4000 ; Infill line start
G1 X127.60 Y120.00 E75.2000 ; Infill line end
G1 X128.00 Y100.00 E76.0000 ; Infill line start
G1 X128.00 Y120.00 E76.8000 ; Infill line end
G1 X128.40 Y100.00 E77.6000 ; Infill line start
G1 X128.40 Y120.00 E78.4000 ; Infill line end
G1 X128.80 Y100.00 E79.2000 ; Infill line start
G1 X128.80 Y120.00 E80.0000 ; Infill line end
G1 X129.20 Y100.00 E80.8000 ; Infill line start
G1 X129.20 Y120.00 E81.6000 ; Infill line end
G1 X129.60 Y100.00 E82.4000 ; Infill line start
G1 X129.60 Y120.00 E83.2000 ; Infill line end
; Layer 2 (Cube Base)
G1 Z0.40 F300 ; Move to layer height
G1 X110.00 Y100.00 F1500 ; Move to start
G1 X130.00 Y100.00 E84.0000 F1500 ; Draw square side
G1 X130.00 Y120.00 E84.8000 F1500 ; Draw square side
G1 X110.00 Y120.00 E85.6000 F1500 ; Draw square side
G1 X110.00 Y100.00 E86.4000 F1500 ; Draw square side
G1 X110.00 Y100.00 E87.2000 ; Infill line start
G1 X110.00 Y120.00 E88.0000 ; Infill line end
G1 X110.40 Y100.00 E88.8000 ; Infill line start
G1 X110.40 Y120.00 E89.6000 ; Infill line end
G1 X110.80 Y100.00 E90.4000 ; Infill line start
G1 X110.80 Y120.00 E91.2000 ; Infill line end
G1 X111.20 Y100.00 E92.0000 ; Infill line start
G1 X111.20 Y120.00 E92.8000 ; Infill line end
G1 X111.60 Y100.00 E93.6000 ; Infill line start
G1 X111.60 Y120.00 E94.4000 ; Infill line end
G1 X112.00 Y100.00 E95.2000 ; Infill line start
G1 X112.00 Y120.00 E96.0000 ; Infill line end
G1 X112.40 Y100.00 E96.8000 ; Infill line start
G1 X112.40 Y120.00 E97.6000 ; Infill line end
G1 X112.80 Y100.00 E98.4000 ; Infill line start
G1 X112.80 Y120.00 E99.2000 ; Infill line end
G1 X113.20 Y100.00 E100.0000 ; Infill line start
G1 X113.20 Y120.00 E100.8000 ; Infill line end
G1 X113.60 Y100.00 E101.6000 ; Infill line start
G1 X113.60 Y120.00 E102.4000 ; Infill line end
G1 X114.00 Y100.00 E103.2000 ; Infill line start
G1 X114.00 Y120.00 E104.0000 ; Infill line end
G1 X114.40 Y100.00 E104.8000 ; Infill line start
G1 X114.40 Y120.00 E105.6000 ; Infill line end
G1 X114.80 Y100.00 E106.4000 ; Infill line start
G1 X114.80 Y120.00 E107.2000 ; Infill line end
G1 X115.20 Y100.00 E108.0000 ; Infill line start
G1 X115.20 Y120.00 E108.8000 ; Infill line end
G1 X115.60 Y100.00 E109.6000 ; Infill line start
G1 X115.60 Y120.00 E110.4000 ; Infill line end
G1 X116.00 Y100.00 E111.2000 ; Infill line start
G1 X116.00 Y120.00 E112.0000 ; Infill line end
G1 X116.40 Y100.00 E112.8000 ; Infill line start
G1 X116.40 Y120.00 E113.6000 ; Infill line end
G1 X116.80 Y100.00 E114.4000 ; Infill line start
G1 X116.80 Y120.00 E115.2000 ; Infill line end
G1 X117.20 Y100.00 E116.0000 ; Infill line start
G1 X117.20 Y120.00 E116.8000 ; Infill line end
G1 X117.60 Y100.00 E117.6000 ; Infill line start
G1 X117.60 Y120.00 E118.4000 ; Infill line end
G1 X118.00 Y100.00 E119.2000 ; Infill line start
G1 X118.00 Y120.00 E120.0000 ; Infill line end
G1 X118.40 Y100.00 E120.8000 ; Infill line start
G1 X118.40 Y120.00 E121.6000 ; Infill line end
G1 X118.80 Y100.00 E122.4000 ; Infill line start
G1 X118.80 Y120.00 E123.2000 ; Infill line end
G1 X119.20 Y100.00 E124.0000 ; Infill line start
G1 X119.20 Y120.00 E124.8000 ; Infill line end
G1 X119.60 Y100.00 E125.6000 ; Infill line start
G1 X119.60 Y120.00 E126.4000 ; Infill line end
G1 X120.00 Y100.00 E127.2000 ; Infill line start
G1 X120.00 Y120.00 E128.0000 ; Infill line end
G1 X120.40 Y100.00 E128.8000 ; Infill line start
G1 X120.40 Y120.00 E129.6000 ; Infill line end
G1 X120.80 Y100.00 E130.4000 ; Infill line start
G1 X120.80 Y120.00 E131.2000 ; Infill line end
G1 X121.20 Y100.00 E132.0000 ; Infill line start
G1 X121.20 Y120.00 E132.8000 ; Infill line end
G1 X121.60 Y100.00 E133.6000 ; Infill line start
G1 X121.60 Y120.00 E134.4000 ; Infill line end
G1 X122.00 Y100.00 E135.2000 ; Infill line start
G1 X122.00 Y120.00 E136.0000 ; Infill line end
G1 X122.40 Y100.00 E136.8000 ; Infill line start
G1 X122.40 Y120.00 E137.6000 ; Infill line end
G1 X122.80 Y100.00 E138.4000 ; Infill line start
G1 X122.80 Y120.00 E139.2000 ; Infill line end
G1 X123.20 Y100.00 E140.0000 ; Infill line start
G1 X123.20 Y120.00 E140.8000 ; Infill line end
G1 X123.60 Y100.00 E141.6000 ; Infill line start
G1 X123.60 Y120.00 E142.4000 ; Infill line end
G1 X124.00 Y100.00 E143.2000 ; Infill line start
G1 X124.00 Y120.00 E144.0000 ; Infill line end
G1 X124.40 Y100.00 E144.8000 ; Infill line start
G1 X124.40 Y120.00 E145.6000 ; Infill line end
G1 X124.80 Y100.00 E146.4000 ; Infill line start
G1 X124.80 Y120.00 E147.2000 ; Infill line end
G1 X125.20 Y100.00 E148.0000 ; Infill line start
G1 X125.20 Y120.00 E148.8000 ; Infill line end
G1 X125.60 Y100.00 E149.6000 ; Infill line start
G1 X125.60 Y120.00 E150.4000 ; Infill line end
G1 X126.00 Y100.00 E151.2000 ; Infill line start
G1 X126.00 Y120.00 E152.0000 ; Infill line end
G1 X126.40 Y100.00 E152.8000 ; Infill line start
G1 X126.40 Y120.00 E153.6000 ; Infill line end
G1 X126.80 Y100.00 E154.4000 ; Infill line start
G1 X126.80 Y120.00 E155.2000 ; Infill line end
G1 X127.20 Y100.00 E156.0000 ; Infill line start
G1 X127.20 Y120.00 E156.8000 ; Infill line end
G1 X127.60 Y100.00 E157.6000 ; Infill line start
G1 X127.60 Y120.00 E158.4000 ; Infill line end
G1 X128.00 Y100.00 E159.2000 ; Infill line start
G1 X128.00 Y120.00 E160.0000 ; Infill line end
G1 X128.40 Y100.00 E160.8000 ; Infill line start
G1 X128.40 Y120.00 E161.6000 ; Infill line end
G1 X128.80 Y100.00 E162.4000 ; Infill line start
G1 X128.80 Y120.00 E163.2000 ; Infill line end
G1 X129.20 Y100.00 E164.0000 ; Infill line start
G1 X129.20 Y120.00 E164.8000 ; Infill line end
G1 X129.60 Y100.00 E165.6000 ; Infill line start
G1 X129.60 Y120.00 E166.4000 ; Infill line end
; Layer 3 (Cube Base)
G1 Z0.60 F300 ; Move to layer height
G1 X110.00 Y100.00 F1500 ; Move to start
G1 X130.00 Y100.00 E167.2000 F1500 ; Draw square side
G1 X130.00 Y120.00 E168.0000 F1500 ; Draw square side
G1 X110.00 Y120.00 E168.8000 F1500 ; Draw square side
G1 X110.00 Y100.00 E169.6000 F1500 ; Draw square side
G1 X110.00 Y100.00 E170.4000 ; Infill line start
G1 X110.00 Y120.00 E171.2000 ; Infill line end
G1 X110.40 Y100.00 E172.0000 ; Infill line start
G1 X110.40 Y120.00 E172.8000 ; Infill line end
G1 X110.80 Y100.00 E173.6000 ; Infill line start
G1 X110.80 Y120.00 E174.4000 ; Infill line end
G1 X111.20 Y100.00 E175.2000 ; Infill line start
G1 X111.20 Y120.00 E176.0000 ; Infill line end
G1 X111.60 Y100.00 E176.8000 ; Infill line start
G1 X111.60 Y120.00 E177.6000 ; Infill line end
G1 X112.00 Y100.00 E178.4000 ; Infill line start
G1 X112.00 Y120.00 E179.2000 ; Infill line end
G1 X112.40 Y100.00 E180.0000 ; Infill line start
G1 X112.40 Y120.00 E180.8000 ; Infill line end
G1 X112.80 Y100.00 E181.6000 ; Infill line start
G1 X112.80 Y120.00 E182.4000 ; Infill line end
G1 X113.20 Y100.00 E183.2000 ; Infill line start
G1 X113.20 Y120.00 E184.0000 ; Infill line end
G1 X113.60 Y100.00 E184.8000 ; Infill line start
G1 X113.60 Y120.00 E185.6000 ; Infill line end
G1 X114.00 Y100.00 E186.4000 ; Infill line start
G1 X114.00 Y120.00 E187.2000 ; Infill line end
G1 X114.40 Y100.00 E188.0000 ; Infill line start
G1 X114.40 Y120.00 E188.8000 ; Infill line end
G1 X114.80 Y100.00 E189.6000 ; Infill line start
G1 X114.80 Y120.00 E190.4000 ; Infill line end
G1 X115.20 Y100.00 E191.2000 ; Infill line start
G1 X115.20 Y120.00 E192.0000 ; Infill line end
G1 X115.60 Y100.00 E192.8000 ; Infill line start
G1 X115.60 Y120.00 E193.6000 ; Infill line end
G1 X116.00 Y100.00 E194.4000 ; Infill line start
G1 X116.00 Y120.00 E195.2000 ; Infill line end
G1 X116.40 Y100.00 E196.0000 ; Infill line start
G1 X116.40 Y120.00 E196.8000 ; Infill line end
G1 X116.80 Y100.00 E197.6000 ; Infill line start
G1 X116.80 Y120.00 E198.4000 ; Infill line end
G1 X117.20 Y100.00 E199.2000 ; Infill line start
G1 X117.20 Y120.00 E200.0000 ; Infill line end
G1 X117.60 Y100.00 E200.8000 ; Infill line start
G1 X117.60 Y120.00 E201.6000 ; Infill line end
G1 X118.00 Y100.00 E202.4000 ; Infill line start
G1 X118.00 Y120.00 E203.2000 ; Infill line end
G1 X118.40 Y100.00 E204.0000 ; Infill line start
G1 X118.40 Y120.00 E204.8000 ; Infill line end
G1 X118.80 Y100.00 E205.6000 ; Infill line start
G1 X118.80 Y120.00 E206.4000 ; Infill line end
G1 X119.20 Y100.00 E207.2000 ; Infill line start
G1 X119.20 Y120.00 E208.0000 ; Infill line end
G1 X119.60 Y100.00 E208.8000 ; Infill line start
G1 X119.60 Y120.00 E209.6000 ; Infill line end
G1 X120.00 Y100.00 E210.4000 ; Infill line start
G1 X120.00 Y120.00 E211.2000 ; Infill line end
G1 X120.40 Y100.00 E212.0000 ; Infill line start
G1 X120.40 Y120.00 E212.8000 ; Infill line end
G1 X120.80 Y100.00 E213.6000 ; Infill line start
G1 X120.80 Y120.00 E214.4000 ; Infill line end
G1 X121.20 Y100.00 E215.2000 ; Infill line start
G1 X121.20 Y120.00 E216.0000 ; Infill line end
G1 X121.60 Y100.00 E216.8000 ; Infill line start
G1 X121.60 Y120.00 E217.6000 ; Infill line end
G1 X122.00 Y100.00 E218.4000 ; Infill line start
G1 X122.00 Y120.00 E219.2000 ; Infill line end
G1 X122.40 Y100.00 E220.0000 ; Infill line start
G1 X122.40 Y120.00 E220.8000 ; Infill line end
G1 X122.80 Y100.00 E221.6000 ; Infill line start
G1 X122.80 Y120.00 E222.4000 ; Infill line end
G1 X123.20 Y100.00 E223.2000 ; Infill line start
G1 X123.20 Y120.00 E224.0000 ; Infill line end
G1 X123.60 Y100.00 E224.8000 ; Infill line start
G1 X123.60 Y120.00 E225.6000 ; Infill line end
G1 X124.00 Y100.00 E226.4000 ; Infill line start
G1 X124.00 Y120.00 E227.2000 ; Infill line end
G1 X124.40 Y100.00 E228.0000 ; Infill line start
G1 X124.40 Y120.00 E228.8000 ; Infill line end
G1 X124.80 Y100.00 E229.6000 ; Infill line start
G1 X124.80 Y120.00 E230.4000 ; Infill line end
G1 X125.20 Y100.00 E231.2000 ; Infill line start
G1 X125.20 Y120.00 E232.0000 ; Infill line end
G1 X125.60 Y100.00 E232.8000 ; Infill line start
G1 X125.60 Y120.00 E233.6000 ; Infill line end
G1 X126.00 Y100.00 E234.4000 ; Infill line start
G1 X126.00 Y120.00 E235.2000 ; Infill line end
G1 X126.40 Y100.00 E236.0000 ; Infill line start
G1 X126.40 Y120.00 E236.8000 ; Infill line end
G1 X126.80 Y100.00 E237.6000 ; Infill line start
G1 X126.80 Y120.00 E238.4000 ; Infill line end
G1 X127.20 Y100.00 E239.2000 ; Infill line start
G1 X127.20 Y120.00 E240.0000 ; Infill line end
G1 X127.60 Y100.00 E240.8000 ; Infill line start
G1 X127.60 Y120.00 E241.6000 ; Infill line end
G1 X128.00 Y100.00 E242.4000 ; Infill line start
G1 X128.00 Y120.00 E243.2000 ; Infill line end
G1 X128.40 Y100.00 E244.0000 ; Infill line start
G1 X128.40 Y120.00 E244.8000 ; Infill line end
G1 X128.80 Y100.00 E245.6000 ; Infill line start
G1 X128.80 Y120.00 E246.4000 ; Infill line end
G1 X129.20 Y100.00 E247.2000 ; Infill line start
G1 X129.20 Y120.00 E248.0000 ; Infill line end
G1 X129.60 Y100.00 E248.8000 ; Infill line start
G1 X129.60 Y120.00 E249.6000 ; Infill line end
; Layer 4 (Cube Base)
G1 Z0.80 F300 ; Move to layer height
G1 X110.00 Y100.00 F1500 ; Move to start
G1 X130.00 Y100.00 E250.4000 F1500 ; Draw square side
G1 X130.00 Y120.00 E251.2000 F1500 ; Draw square side
G1 X110.00 Y120.00 E252.0000 F1500 ; Draw square side
G1 X110.00 Y100.00 E252.8000 F1500 ; Draw square side
G1 X110.00 Y100.00 E253.6000 ; Infill line start
G1 X110.00 Y120.00 E254.4000 ; Infill line end
G1 X110.40 Y100.00 E255.2000 ; Infill line start
G1 X110.40 Y120.00 E256.0000 ; Infill line end
G1 X110.80 Y100.00 E256.8000 ; Infill line start
G1 X110.80 Y120.00 E257.6000 ; Infill line end
G1 X111.20 Y100.00 E258.4000 ; Infill line start
G1 X111.20 Y120.00 E259.2000 ; Infill line end
G1 X111.60 Y100.00 E260.0000 ; Infill line start
G1 X111.60 Y120.00 E260.8000 ; Infill line end
G1 X112.00 Y100.00 E261.6000 ; Infill line start
G1 X112.00 Y120.00 E262.4000 ; Infill line end
G1 X112.40 Y100.00 E263.2000 ; Infill line start
G1 X112.40 Y120.00 E264.0000 ; Infill line end
G1 X112.80 Y100.00 E264.8000 ; Infill line start
G1 X112.80 Y120.00 E265.6000 ; Infill line end
G1 X113.20 Y100.00 E266.4000 ; Infill line start
G1 X113.20 Y120.00 E267.2000 ; Infill line end
G1 X113.60 Y100.00 E268.0000 ; Infill line start
G1 X113.60 Y120.00 E268.8000 ; Infill line end
G1 X114.00 Y100.00 E269.6000 ; Infill line start
G1 X114.00 Y120.00 E270.4000 ; Infill line end
G1 X114.40 Y100.00 E271.2000 ; Infill line start
G1 X114.40 Y120.00 E272.0000 ; Infill line end
G1 X114.80 Y100.00 E272.8000 ; Infill line start
G1 X114.80 Y120.00 E273.6000 ; Infill line end
G1 X115.20 Y100.00 E274.4000 ; Infill line start
G1 X115.20 Y120.00 E275.2000 ; Infill line end
G1 X115.60 Y100.00 E276.0000 ; Infill line start
G1 X115.60 Y120.00 E276.8000 ; Infill line end
G1 X116.00 Y100.00 E277.6000 ; Infill line start
G1 X116.00 Y120.00 E278.4000 ; Infill line end
G1 X116.40 Y100.00 E279.2000 ; Infill line start
G1 X116.40 Y120.00 E280.0000 ; Infill line end
G1 X116.80 Y100.00 E280.8000 ; Infill line start
G1 X116.80 Y120.00 E281.6000 ; Infill line end
G1 X117.20 Y100.00 E282.4000 ; Infill line start
G1 X117.20 Y120.00 E283.2000 ; Infill line end
G1 X117.60 Y100.00 E284.0000 ; Infill line start
G1 X117.60 Y120.00 E284.8000 ; Infill line end
G1 X118.00 Y100.00 E285.6000 ; Infill line start
G1 X118.00 Y120.00 E286.4000 ; Infill line end
G1 X118.40 Y100.00 E287.2000 ; Infill line start
G1 X118.40 Y120.00 E288.0000 ; Infill line end
G1 X118.80 Y100.00 E288.8000 ; Infill line start
G1 X118.80 Y120.00 E289.6000 ; Infill line end
G1 X119.20 Y100.00 E290.4000 ; Infill line start
G1 X119.20 Y120.00 E291.2000 ; Infill line end
G1 X119.60 Y100.00 E292.0000 ; Infill line start
G1 X119.60 Y120.00 E292.8000 ; Infill line end
G1 X120.00 Y100.00 E293.6000 ; Infill line start
G1 X120.00 Y120.00 E294.4000 ; Infill line end
G1 X120.40 Y100.00 E295.2000 ; Infill line start
G1 X120.40 Y120.00 E296.0000 ; Infill line end
G1 X120.80 Y100.00 E296.8000 ; Infill line start
G1 X120.80 Y120.00 E297.6000 ; Infill line end
G1 X121.20 Y100.00 E298.4000 ; Infill line start
G1 X121.20 Y120.00 E299.2000 ; Infill line end
G1 X121.60 Y100.00 E300.0000 ; Infill line start
G1 X121.60 Y120.00 E300.8000 ; Infill line end
G1 X122.00 Y100.00 E301.6000 ; Infill line start
G1 X122.00 Y120.00 E302.4000 ; Infill line end
G1 X122.40 Y100.00 E303.2000 ; Infill line start
G1 X122.40 Y120.00 E304.0000 ; Infill line end
G1 X122.80 Y100.00 E304.8000 ; Infill line start
G1 X122.80 Y120.00 E305.6000 ; Infill line end
G1 X123.20 Y100.00 E306.4000 ; Infill line start
G1 X123.20 Y120.00 E307.2000 ; Infill line end
G1 X123.60 Y100.00 E308.0000 ; Infill line start
G1 X123.60 Y120.00 E308.8000 ; Infill line end
G1 X124.00 Y100.00 E309.6000 ; Infill line start
G1 X124.00 Y120.00 E310.4000 ; Infill line end
G1 X124.40 Y100.00 E311.2000 ; Infill line start
G1 X124.40 Y120.00 E312.0000 ; Infill line end
G1 X124.80 Y100.00 E312.8000 ; Infill line start
G1 X124.80 Y120.00 E313.6000 ; Infill line end
G1 X125.20 Y100.00 E314.4000 ; Infill line start
G1 X125.20 Y120.00 E315.2000 ; Infill line end
G1 X125.60 Y100.00 E316.0000 ; Infill line start
G1 X125.60 Y120.00 E316.8000 ; Infill line end
G1 X126.00 Y100.00 E317.6000 ; Infill line start
G1 X126.00 Y120.00 E318.4000 ; Infill line end
G1 X126.40 Y100.00 E319.2000 ; Infill line start
G1 X126.40 Y120.00 E320.0000 ; Infill line end
G1 X126.80 Y100.00 E320.8000 ; Infill line start
G1 X126.80 Y120.00 E321.6000 ; Infill line end
G1 X127.20 Y100.00 E322.4000 ; Infill line start
G1 X127.20 Y120.00 E323.2000 ; Infill line end
G1 X127.60 Y100.00 E324.0000 ; Infill line start
G1 X127.60 Y120.00 E324.8000 ; Infill line end
G1 X128.00 Y100.00 E325.6000 ; Infill line start
G1 X128.00 Y120.00 E326.4000 ; Infill line end
G1 X128.40 Y100.00 E327.2000 ; Infill line start
G1 X128.40 Y120.00 E328.0000 ; Infill line end
G1 X128.80 Y100.00 E328.8000 ; Infill line start
G1 X128.80 Y120.00 E329.6000 ; Infill line end
G1 X129.20 Y100.00 E330.4000 ; Infill line start
G1 X129.20 Y120.00 E331.2000 ; Infill line end
G1 X129.60 Y100.00 E332.0000 ; Infill line start
G1 X129.60 Y120.00 E332.8000 ; Infill line end
; Layer 5 (Cube Base)
G1 Z1.00 F300 ; Move to layer height
G1 X110.00 Y100.00 F1500 ; Move to start
G1 X130.00 Y100.00 E333.6000 F1500 ; Draw square side
G1 X130.00 Y120.00 E334.4000 F1500 ; Draw square side
G1 X110.00 Y120.00 E335.2000 F1500 ; Draw square side
G1 X110.00 Y100.00 E336.0000 F1500 ; Draw square side
G1 X110.00 Y100.00 E336.8000 ; Infill line start
G1 X110.00 Y120.00 E337.6000 ; Infill line end
G1 X110.40 Y100.00 E338.4000 ; Infill line start
G1 X110.40 Y120.00 E339.2000 ; Infill line end
G1 X110.80 Y100.00 E340.0000 ; Infill line start
G1 X110.80 Y120.00 E340.8000 ; Infill line end
G1 X111.20 Y100.00 E341.6000 ; Infill line start
G1 X111.20 Y120.00 E342.4000 ; Infill line end
G1 X111.60 Y100.00 E343.2000 ; Infill line start
G1 X111.60 Y120.00 E344.0000 ; Infill line end
G1 X112.00 Y100.00 E344.8000 ; Infill line start
G1 X112.00 Y120.00 E345.6000 ; Infill line end
G1 X112.40 Y100.00 E346.4000 ; Infill line start
G1 X112.40 Y120.00 E347.2000 ; Infill line end
G1 X112.80 Y100.00 E348.0000 ; Infill line start
G1 X112.80 Y120.00 E348.8000 ; Infill line end
G1 X113.20 Y100.00 E349.6000 ; Infill line start
G1 X113.20 Y120.00 E350.4000 ; Infill line end
G1 X113.60 Y100.00 E351.2000 ; Infill line start
G1 X113.60 Y120.00 E352.0000 ; Infill line end
G1 X114.00 Y100.00 E352.8000 ; Infill line start
G1 X114.00 Y120.00 E353.6000 ; Infill line end
G1 X114.40 Y100.00 E354.4000 ; Infill line start
G1 X114.40 Y120.00 E355.2000 ; Infill line end
G1 X114.80 Y100.00 E356.0000 ; Infill line start
G1 X114.80 Y120.00 E356.8000 ; Infill line end
G1 X115.20 Y100.00 E357.6000 ; Infill line start
G1 X115.20 Y120.00 E358.4000 ; Infill line end
G1 X115.60 Y100.00 E359.2000 ; Infill line start
G1 X115.60 Y120.00 E360.0000 ; Infill line end
G1 X116.00 Y100.00 E360.8000 ; Infill line start
G1 X116.00 Y120.00 E361.6000 ; Infill line end
G1 X116.40 Y100.00 E362.4000 ; Infill line start
G1 X116.40 Y120.00 E363.2000 ; Infill line end
G1 X116.80 Y100.00 E364.0000 ; Infill line start
G1 X116.80 Y120.00 E364.8000 ; Infill line end
G1 X117.20 Y100.00 E365.6000 ; Infill line start
G1 X117.20 Y120.00 E366.4000 ; Infill line end
G1 X117.60 Y100.00 E367.2000 ; Infill line start
G1 X117.60 Y120.00 E368.0000 ; Infill line end
G1 X118.00 Y100.00 E368.8000 ; Infill line start
G1 X118.00 Y120.00 E369.6000 ; Infill line end
G1 X118.40 Y100.00 E370.4000 ; Infill line start
G1 X118.40 Y120.00 E371.2000 ; Infill line end
G1 X118.80 Y100.00 E372.0000 ; Infill line start
G1 X118.80 Y120.00 E372.8000 ; Infill line end
G1 X119.20 Y100.00 E373.6000 ; Infill line start
G1 X119.20 Y120.00 E374.4000 ; Infill line end
G1 X119.60 Y100.00 E375.2000 ; Infill line start
G1 X119.60 Y120.00 E376.0000 ; Infill line end
G1 X120.00 Y100.00 E376.8000 ; Infill line start
G1 X120.00 Y120.00 E377.6000 ; Infill line end
G1 X120.40 Y100.00 E378.4000 ; Infill line start
G1 X120.40 Y120.00 E379.2000 ; Infill line end
G1 X120.80 Y100.00 E380.0000 ; Infill line start
G1 X120.80 Y120.00 E380.8000 ; Infill line end
G1 X121.20 Y100.00 E381.6000 ; Infill line start
G1 X121.20 Y120.00 E382.4000 ; Infill line end
G1 X121.60 Y100.00 E383.2000 ; Infill line start
G1 X121.60 Y120.00 E384.0000 ; Infill line end
G1 X122.00 Y100.00 E384.8000 ; Infill line start
G1 X122.00 Y120.00 E385.6000 ; Infill line end
G1 X122.40 Y100.00 E386.4000 ; Infill line start
G1 X122.40 Y120.00 E387.2000 ; Infill line end
G1 X122.80 Y100.00 E388.0000 ; Infill line start
G1 X122.80 Y120.00 E388.8000 ; Infill line end
G1 X123.20 Y100.00 E389.6000 ; Infill line start
G1 X123.20 Y120.00 E390.4000 ; Infill line end
G1 X123.60 Y100.00 E391.2000 ; Infill line start
G1 X123.60 Y120.00 E392.0000 ; Infill line end
G1 X124.00 Y100.00 E392.8000 ; Infill line start
G1 X124.00 Y120.00 E393.6000 ; Infill line end
G1 X124.40 Y100.00 E394.4000 ; Infill line start
G1 X124.40 Y120.00 E395.2000 ; Infill line end
G1 X124.80 Y100.00 E396.0000 ; Infill line start
G1 X124.80 Y120.00 E396.8000 ; Infill line end
G1 X125.20 Y100.00 E397.6000 ; Infill line start
G1 X125.20 Y120.00 E398.4000 ; Infill line end
G1 X125.60 Y100.00 E399.2000 ; Infill line start
G1 X125.60 Y120.00 E400.0000 ; Infill line end
G1 X126.00 Y100.00 E400.8000 ; Infill line start
G1 X126.00 Y120.00 E401.6000 ; Infill line end
G1 X126.40 Y100.00 E402.4000 ; Infill line start
G1 X126.40 Y120.00 E403.2000 ; Infill line end
G1 X126.80 Y100.00 E404.0000 ; Infill line start
G1 X126.80 Y120.00 E404.8000 ; Infill line end
G1 X127.20 Y100.00 E405.6000 ; Infill line start
G1 X127.20 Y120.00 E406.4000 ; Infill line end
G1 X127.60 Y100.00 E407.2000 ; Infill line start
G1 X127.60 Y120.00 E408.0000 ; Infill line end
G1 X128.00 Y100.00 E408.8000 ; Infill line start
G1 X128.00 Y120.00 E409.6000 ; Infill line end
G1 X128.40 Y100.00 E410.4000 ; Infill line start
G1 X128.40 Y120.00 E411.2000 ; Infill line end
G1 X128.80 Y100.00 E412.0000 ; Infill line start
G1 X128.80 Y120.00 E412.8000 ; Infill line end
G1 X129.20 Y100.00 E413.6000 ; Infill line start
G1 X129.20 Y120.00 E414.4000 ; Infill line end
G1 X129.60 Y100.00 E415.2000 ; Infill line start
G1 X129.60 Y120.00 E416.0000 ; Infill line end
; Layer 6 (Cube Base)
G1 Z1.20 F300 ; Move to layer height
G1 X110.00 Y100.00 F1500 ; Move to start
G1 X130.00 Y100.00 E416.8000 F1500 ; Draw square side
G1 X130.00 Y120.00 E417.6000 F1500 ; Draw square side
G1 X110.00 Y120.00 E418.4000 F1500 ; Draw square side
G1 X110.00 Y100.00 E419.2000 F1500 ; Draw square side
G1 X110.00 Y100.00 E420.0000 ; Infill line start
G1 X110.00 Y120.00 E420.8000 ; Infill line end
G1 X110.40 Y100.00 E421.6000 ; Infill line start
G1 X110.40 Y120.00 E422.4000 ; Infill line end
G1 X110.80 Y100.00 E423.2000 ; Infill line start
G1 X110.80 Y120.00 E424.0000 ; Infill line end
G1 X111.20 Y100.00 E424.8000 ; Infill line start
G1 X111.20 Y120.00 E425.6000 ; Infill line end
G1 X111.60 Y100.00 E426.4000 ; Infill line start
G1 X111.60 Y120.00 E427.2000 ; Infill line end
G1 X112.00 Y100.00 E428.0000 ; Infill line start
G1 X112.00 Y120.00 E428.8000 ; Infill line end
G1 X112.40 Y100.00 E429.6000 ; Infill line start
G1 X112.40 Y120.00 E430.4000 ; Infill line end
G1 X112.80 Y100.00 E431.2000 ; Infill line start
G1 X112.80 Y120.00 E432.0000 ; Infill line end
G1 X113.20 Y100.00 E432.8000 ; Infill line start
G1 X113.20 Y120.00 E433.6000 ; Infill line end
G1 X113.60 Y100.00 E434.4000 ; Infill line start
G1 X113.60 Y120.00 E435.2000 ; Infill line end
G1 X114.00 Y100.00 E436.0000 ; Infill line start
G1 X114.00 Y120.00 E436.8000 ; Infill line end
G1 X114.40 Y100.00 E437.6000 ; Infill line start
G1 X114.40 Y120.00 E438.4000 ; Infill line end
G1 X114.80 Y100.00 E439.2000 ; Infill line start
G1 X114.80 Y120.00 E440.0000 ; Infill line end
G1 X115.20 Y100.00 E440.8000 ; Infill line start
G1 X115.20 Y120.00 E441.6000 ; Infill line end
G1 X115.60 Y100.00 E442.4000 ; Infill line start
G1 X115.60 Y120.00 E443.2000 ; Infill line end
G1 X116.00 Y100.00 E444.0000 ; Infill line start
G1 X116.00 Y120.00 E444.8000 ; Infill line end
G1 X116.40 Y100.00 E445.6000 ; Infill line start
G1 X116.40 Y120.00 E446.4000 ; Infill line end
G1 X116.80 Y100.00 E447.2000 ; Infill line start
G1 X116.80 Y120.00 E448.0000 ; Infill line end
G1 X117.20 Y100.00 E448.8000 ; Infill line start
G1 X117.20 Y120.00 E449.6000 ; Infill line end
G1 X117.60 Y100.00 E450.4000 ; Infill line start
G1 X117.60 Y120.00 E451.2000 ; Infill line end
G1 X118.00 Y100.00 E452.0000 ; Infill line start
G1 X118.00 Y120.00 E452.8000 ; Infill line end
G1 X118.40 Y100.00 E453.6000 ; Infill line start
G1 X118.40 Y120.00 E454.4000 ; Infill line end
G1 X118.80 Y100.00 E455.2000 ; Infill line start
G1 X118.80 Y120.00 E456.0000 ; Infill line end
G1 X119.20 Y100.00 E456.8000 ; Infill line start
G1 X119.20 Y120.00 E457.6000 ; Infill line end
G1 X119.60 Y100.00 E458.4000 ; Infill line start
G1 X119.60 Y120.00 E459.2000 ; Infill line end
G1 X120.00 Y100.00 E460.0000 ; Infill line start
G1 X120.00 Y120.00 E460.8000 ; Infill line end
G1 X120.40 Y100.00 E461.6000 ; Infill line start
G1 X120.40 Y120.00 E462.4000 ; Infill line end
G1 X120.80 Y100.00 E463.2000 ; Infill line start
G1 X120.80 Y120.00 E464.0000 ; Infill line end
G1 X121.20 Y100.00 E464.8000 ; Infill line start
G1 X121.20 Y120.00 E465.6000 ; Infill line end
G1 X121.60 Y100.00 E466.4000 ; Infill line start
G1 X121.60 Y120.00 E467.2000 ; Infill line end
G1 X122.00 Y100.00 E468.0000 ; Infill line start
G1 X122.00 Y120.00 E468.8000 ; Infill line end
G1 X122.40 Y100.00 E469.6000 ; Infill line start
G1 X122.40 Y120.00 E470.4000 ; Infill line end
G1 X122.80 Y100.00 E471.2000 ; Infill line start
G1 X122.80 Y120.00 E472.0000 ; Infill line end
G1 X123.20 Y100.00 E472.8000 ; Infill line start
G1 X123.20 Y120.00 E473.6000 ; Infill line end
G1 X123.60 Y100.00 E474.4000 ; Infill line start
G1 X123.60 Y120.00 E475.2000 ; Infill line end
G1 X124.00 Y100.00 E476.0000 ; Infill line start
G1 X124.00 Y120.00 E476.8000 ; Infill line end
G1 X124.40 Y100.00 E477.6000 ; Infill line start
G1 X124.40 Y120.00 E478.4000 ; Infill line end
G1 X124.80 Y100.00 E479.2000 ; Infill line start
G1 X124.80 Y120.00 E480.0000 ; Infill line end
G1 X125.20 Y100.00 E480.8000 ; Infill line start
G1 X125.20 Y120.00 E481.6000 ; Infill line end
G1 X125.60 Y100.00 E482.4000 ; Infill line start
G1 X125.60 Y120.00 E483.2000 ; Infill line end
G1 X126.00 Y100.00 E484.0000 ; Infill line start
G1 X126.00 Y120.00 E484.8000 ; Infill line end
G1 X126.40 Y100.00 E485.6000 ; Infill line start
G1 X126.40 Y120.00 E486.4000 ; Infill line end
G1 X126.80 Y100.00 E487.2000 ; Infill line start
G1 X126.80 Y120.00 E488.0000 ; Infill line end
G1 X127.20 Y100.00 E488.8000 ; Infill line start
G1 X127.20 Y120.00 E489.6000 ; Infill line end
G1 X127.60 Y100.00 E490.4000 ; Infill line start
G1 X127.60 Y120.00 E491.2000 ; Infill line end
G1 X128.00 Y100.00 E492.0000 ; Infill line start
G1 X128.00 Y120.00 E492.8000 ; Infill line end
G1 X128.40 Y100.00 E493.6000 ; Infill line start
G1 X128.40 Y120.00 E494.4000 ; Infill line end
G1 X128.80 Y100.00 E495.2000 ; Infill line start
G1 X128.80 Y120.00 E496.0000 ; Infill line end
G1 X129.20 Y100.00 E496.8000 ; Infill line start
G1 X129.20 Y120.00 E497.6000 ; Infill line end
G1 X129.60 Y100.00 E498.4000 ; Infill line start
G1 X129.60 Y120.00 E499.2000 ; Infill line end
; Layer 7 (Cube Base)
G1 Z1.40 F300 ; Move to layer height
G1 X110.00 Y100.00 F1500 ; Move to start
G1 X130.00 Y100.00 E500.0000 F1500 ; Draw square side
G1 X130.00 Y120.00 E500.8000 F1500 ; Draw square side
G1 X110.00 Y120.00 E501.6000 F1500 ; Draw square side
G1 X110.00 Y100.00 E502.4000 F1500 ; Draw square side
G1 X110.00 Y100.00 E503.2000 ; Infill line start
G1 X110.00 Y120.00 E504.0000 ; Infill line end
G1 X110.40 Y100.00 E504.8000 ; Infill line start
G1 X110.40 Y120.00 E505.6000 ; Infill line end
G1 X110.80 Y100.00 E506.4000 ; Infill line start
G1 X110.80 Y120.00 E507.2000 ; Infill line end
G1 X111.20 Y100.00 E508.0000 ; Infill line start
G1 X111.20 Y120.00 E508.8000 ; Infill line end
G1 X111.60 Y100.00 E509.6000 ; Infill line start
G1 X111.60 Y120.00 E510.4000 ; Infill line end
G1 X112.00 Y100.00 E511.2000 ; Infill line start
G1 X112.00 Y120.00 E512.0000 ; Infill line end
G1 X112.40 Y100.00 E512.8000 ; Infill line start
G1 X112.40 Y120.00 E513.6000 ; Infill line end
G1 X112.80 Y100.00 E514.4000 ; Infill line start
G1 X112.80 Y120.00 E515.2000 ; Infill line end
G1 X113.20 Y100.00 E516.0000 ; Infill line start
G1 X113.20 Y120.00 E516.8000 ; Infill line end
G1 X113.60 Y100.00 E517.6000 ; Infill line start
G1 X113.60 Y120.00 E518.4000 ; Infill line end
G1 X114.00 Y100.00 E519.2000 ; Infill line start
G1 X114.00 Y120.00 E520.0000 ; Infill line end
G1 X114.40 Y100.00 E520.8000 ; Infill line start
G1 X114.40 Y120.00 E521.6000 ; Infill line end
G1 X114.80 Y100.00 E522.4000 ; Infill line start
G1 X114.80 Y120.00 E523.2000 ; Infill line end
G1 X115.20 Y100.00 E524.0000 ; Infill line start
G1 X115.20 Y120.00 E524.8000 ; Infill line end
G1 X115.60 Y100.00 E525.6000 ; Infill line start
G1 X115.60 Y120.00 E526.4000 ; Infill line end
G1 X116.00 Y100.00 E527.2000 ; Infill line start
G1 X116.00 Y120.00 E528.0000 ; Infill line end
G1 X116.40 Y100.00 E528.8000 ; Infill line start
G1 X116.40 Y120.00 E529.6000 ; Infill line end
G1 X116.80 Y100.00 E530.4000 ; Infill line start
G1 X116.80 Y120.00 E531.2000 ; Infill line end
G1 X117.20 Y100.00 E532.0000 ; Infill line start
G1 X117.20 Y120.00 E532.8000 ; Infill line end
G1 X117.60 Y100.00 E533.6000 ; Infill line start
G1 X117.60 Y120.00 E534.4000 ; Infill line end
G1 X118.00 Y100.00 E535.2000 ; Infill line start
G1 X118.00 Y120.00 E536.0000 ; Infill line end
G1 X118.40 Y100.00 E536.8000 ; Infill line start
G1 X118.40 Y120.00 E537.6000 ; Infill line end
G1 X118.80 Y100.00 E538.4000 ; Infill line start
G1 X118.80 Y120.00 E539.2000 ; Infill line end
G1 X119.20 Y100.00 E540.0000 ; Infill line start
G1 X119.20 Y120.00 E540.8000 ; Infill line end
G1 X119.60 Y100.00 E541.6000 ; Infill line start
G1 X119.60 Y120.00 E542.4000 ; Infill line end
G1 X120.00 Y100.00 E543.2000 ; Infill line start
G1 X120.00 Y120.00 E544.0000 ; Infill line end
G1 X120.40 Y100.00 E544.8000 ; Infill line start
G1 X120.40 Y120.00 E545.6000 ; Infill line end
G1 X120.80 Y100.00 E546.4000 ; Infill line start
G1 X120.80 Y120.00 E547.2000 ; Infill line end
G1 X121.20 Y100.00 E548.0000 ; Infill line start
G1 X121.20 Y120.00 E548.8000 ; Infill line end
G1 X121.60 Y100.00 E549.6000 ; Infill line start
G1 X121.60 Y120.00 E550.4000 ; Infill line end
G1 X122.00 Y100.00 E551.2000 ; Infill line start
G1 X122.00 Y120.00 E552.0000 ; Infill line end
G1 X122.40 Y100.00 E552.8000 ; Infill line start
G1 X122.40 Y120.00 E553.6000 ; Infill line end
G1 X122.80 Y100.00 E554.4000 ; Infill line start
G1 X122.80 Y120.00 E555.2000 ; Infill line end
G1 X123.20 Y100.00 E556.0000 ; Infill line start
G1 X123.20 Y120.00 E556.8000 ; Infill line end
G1 X123.60 Y100.00 E557.6000 ; Infill line start
G1 X123.60 Y120.00 E558.4000 ; Infill line end
G1 X124.00 Y100.00 E559.2000 ; Infill line start
G1 X124.00 Y120.00 E560.0000 ; Infill line end
G1 X124.40 Y100.00 E560.8000 ; Infill line start
G1 X124.40 Y120.00 E561.6000 ; Infill line end
G1 X124.80 Y100.00 E562.4000 ; Infill line start
G1 X124.80 Y120.00 E563.2000 ; Infill line end
G1 X125.20 Y100.00 E564.0000 ; Infill line start
G1 X125.20 Y120.00 E564.8000 ; Infill line end
G1 X125.60 Y100.00 E565.6000 ; Infill line start
G1 X125.60 Y120.00 E566.4000 ; Infill line end
G1 X126.00 Y100.00 E567.2000 ; Infill line start
G1 X126.00 Y120.00 E568.0000 ; Infill line end
G1 X126.40 Y100.00 E568.8000 ; Infill line start
G1 X126.40 Y120.00 E569.6000 ; Infill line end
G1 X126.80 Y100.00 E570.4000 ; Infill line start
G1 X126.80 Y120.00 E571.2000 ; Infill line end
G1 X127.20 Y100.00 E572.0000 ; Infill line start
G1 X127.20 Y120.00 E572.8000 ; Infill line end
G1 X127.60 Y100.00 E573.6000 ; Infill line start
G1 X127.60 Y120.00 E574.4000 ; Infill line end
G1 X128.00 Y100.00 E575.2000 ; Infill line start
G1 X128.00 Y120.00 E576.0000 ; Infill line end
G1 X128.40 Y100.00 E576.8000 ; Infill line start
G1 X128.40 Y120.00 E577.6000 ; Infill line end
G1 X128.80 Y100.00 E578.4000 ; Infill line start
G1 X128.80 Y120.00 E579.2000 ; Infill line end
G1 X129.20 Y100.00 E580.0000 ; Infill line start
G1 X129.20 Y120.00 E580.8000 ; Infill line end
G1 X129.60 Y100.00 E581.6000 ; Infill line start
G1 X129.60 Y120.00 E582.4000 ; Infill line end
; Layer 8 (Cube Base)
G1 Z1.60 F300 ; Move to layer height
G1 X110.00 Y100.00 F1500 ; Move to start
G1 X130.00 Y100.00 E583.2000 F1500 ; Draw square side
G1 X130.00 Y120.00 E584.0000 F1500 ; Draw square side
G1 X110.00 Y120.00 E584.8000 F1500 ; Draw square side
G1 X110.00 Y100.00 E585.6000 F1500 ; Draw square side
G1 X110.00 Y100.00 E586.4000 ; Infill line start
G1 X110.00 Y120.00 E587.2000 ; Infill line end
G1 X110.40 Y100.00 E588.0000 ; Infill line start
G1 X110.40 Y120.00 E588.8000 ; Infill line end
G1 X110.80 Y100.00 E589.6000 ; Infill line start
G1 X110.80 Y120.00 E590.4000 ; Infill line end
G1 X111.20 Y100.00 E591.2000 ; Infill line start
G1 X111.20 Y120.00 E592.0000 ; Infill line end
G1 X111.60 Y100.00 E592.8000 ; Infill line start
G1 X111.60 Y120.00 E593.6000 ; Infill line end
G1 X112.00 Y100.00 E594.4000 ; Infill line start
G1 X112.00 Y120.00 E595.2000 ; Infill line end
G1 X112.40 Y100.00 E596.0000 ; Infill line start
G1 X112.40 Y120.00 E596.8000 ; Infill line end
G1 X112.80 Y100.00 E597.6000 ; Infill line start
G1 X112.80 Y120.00 E598.4000 ; Infill line end
G1 X113.20 Y100.00 E599.2000 ; Infill line start
G1 X113.20 Y120.00 E600.0000 ; Infill line end
G1 X113.60 Y100.00 E600.8000 ; Infill line start
G1 X113.60 Y120.00 E601.6000 ; Infill line end
G1 X114.00 Y100.00 E602.4000 ; Infill line start
G1 X114.00 Y120.00 E603.2000 ; Infill line end
G1 X114.40 Y100.00 E604.0000 ; Infill line start
G1 X114.40 Y120.00 E604.8000 ; Infill line end
G1 X114.80 Y100.00 E605.6000 ; Infill line start
G1 X114.80 Y120.00 E606.4000 ; Infill line end
G1 X115.20 Y100.00 E607.2000 ; Infill line start
G1 X115.20 Y120.00 E608.0000 ; Infill line end
G1 X115.60 Y100.00 E608.8000 ; Infill line start
G1 X115.60 Y120.00 E609.6000 ; Infill line end
G1 X116.00 Y100.00 E610.4000 ; Infill line start
G1 X116.00 Y120.00 E611.2000 ; Infill line end
G1 X116.40 Y100.00 E612.0000 ; Infill line start
G1 X116.40 Y120.00 E612.8000 ; Infill line end
G1 X116.80 Y100.00 E613.6000 ; Infill line start
G1 X116.80 Y120.00 E614.4000 ; Infill line end
G1 X117.20 Y100.00 E615.2000 ; Infill line start
G1 X117.20 Y120.00 E616.0000 ; Infill line end
G1 X117.60 Y100.00 E616.8000 ; Infill line start
G1 X117.60 Y120.00 E617.6000 ; Infill line end
G1 X118.00 Y100.00 E618.4000 ; Infill line start
G1 X118.00 Y120.00 E619.2000 ; Infill line end
G1 X118.40 Y100.00 E620.0000 ; Infill line start
G1 X118.40 Y120.00 E620.8000 ; Infill line end
G1 X118.80 Y100.00 E621.6000 ; Infill line start
G1 X118.80 Y120.00 E622.4000 ; Infill line end
G1 X119.20 Y100.00 E623.2000 ; Infill line start
G1 X119.20 Y120.00 E624.0000 ; Infill line end
G1 X119.60 Y100.00 E624.8000 ; Infill line start
G1 X119.60 Y120.00 E625.6000 ; Infill line end
G1 X120.00 Y100.00 E626.4000 ; Infill line start
G1 X120.00 Y120.00 E627.2000 ; Infill line end
G1 X120.40 Y100.00 E628.0000 ; Infill line start
G1 X120.40 Y120.00 E628.8000 ; Infill line end
G1 X120.80 Y100.00 E629.6000 ; Infill line start
G1 X120.80 Y120.00 E630.4000 ; Infill line end
G1 X121.20 Y100.00 E631.2000 ; Infill line start
G1 X121.20 Y120.00 E632.0000 ; Infill line end
G1 X121.60 Y100.00 E632.8000 ; Infill line start
G1 X121.60 Y120.00 E633.6000 ; Infill line end
G1 X122.00 Y100.00 E634.4000 ; Infill line start
G1 X122.00 Y120.00 E635.2000 ; Infill line end
G1 X122.40 Y100.00 E636.0000 ; Infill line start
G1 X122.40 Y120.00 E636.8000 ; Infill line end
G1 X122.80 Y100.00 E637.6000 ; Infill line start
G1 X122.80 Y120.00 E638.4000 ; Infill line end
G1 X123.20 Y100.00 E639.2000 ; Infill line start
G1 X123.20 Y120.00 E640.0000 ; Infill line end
G1 X123.60 Y100.00 E640.8000 ; Infill line start
G1 X123.60 Y120.00 E641.6000 ; Infill line end
G1 X124.00 Y100.00 E642.4000 ; Infill line start
G1 X124.00 Y120.00 E643.2000 ; Infill line end
G1 X124.40 Y100.00 E644.0000 ; Infill line start
G1 X124.40 Y120.00 E644.8000 ; Infill line end
G1 X124.80 Y100.00 E645.6000 ; Infill line start
G1 X124.80 Y120.00 E646.4000 ; Infill line end
G1 X125.20 Y100.00 E647.2000 ; Infill line start
G1 X125.20 Y120.00 E648.0000 ; Infill line end
G1 X125.60 Y100.00 E648.8000 ; Infill line start
G1 X125.60 Y120.00 E649.6000 ; Infill line end
G1 X126.00 Y100.00 E650.4000 ; Infill line start
G1 X126.00 Y120.00 E651.2000 ; Infill line end
G1 X126.40 Y100.00 E652.0000 ; Infill line start
G1 X126.40 Y120.00 E652.8000 ; Infill line end
G1 X126.80 Y100.00 E653.6000 ; Infill line start
G1 X126.80 Y120.00 E654.4000 ; Infill line end
G1 X127.20 Y100.00 E655.2000 ; Infill line start
G1 X127.20 Y120.00 E656.0000 ; Infill line end
G1 X127.60 Y100.00 E656.8000 ; Infill line start
G1 X127.60 Y120.00 E657.6000 ; Infill line end
G1 X128.00 Y100.00 E658.4000 ; Infill line start
G1 X128.00 Y120.00 E659.2000 ; Infill line end
G1 X128.40 Y100.00 E660.0000 ; Infill line start
G1 X128.40 Y120.00 E660.8000 ; Infill line end
G1 X128.80 Y100.00 E661.6000 ; Infill line start
G1 X128.80 Y120.00 E662.4000 ; Infill line end
G1 X129.20 Y100.00 E663.2000 ; Infill line start
G1 X129.20 Y120.00 E664.0000 ; Infill line end
G1 X129.60 Y100.00 E664.8000 ; Infill line start
G1 X129.60 Y120.00 E665.6000 ; Infill line end
; Layer 9 (Cube Base)
G1 Z1.80 F300 ; Move to layer height
G1 X110.00 Y100.00 F1500 ; Move to start
G1 X130.00 Y100.00 E666.4000 F1500 ; Draw square side
G1 X130.00 Y120.00 E667.2000 F1500 ; Draw square side
G1 X110.00 Y120.00 E668.0000 F1500 ; Draw square side
G1 X110.00 Y100.00 E668.8000 F1500 ; Draw square side
G1 X110.00 Y100.00 E669.6000 ; Infill line start
G1 X110.00 Y120.00 E670.4000 ; Infill line end
G1 X110.40 Y100.00 E671.2000 ; Infill line start
G1 X110.40 Y120.00 E672.0000 ; Infill line end
G1 X110.80 Y100.00 E672.8000 ; Infill line start
G1 X110.80 Y120.00 E673.6000 ; Infill line end
G1 X111.20 Y100.00 E674.4000 ; Infill line start
G1 X111.20 Y120.00 E675.2000 ; Infill line end
G1 X111.60 Y100.00 E676.0000 ; Infill line start
G1 X111.60 Y120.00 E676.8000 ; Infill line end
G1 X112.00 Y100.00 E677.6000 ; Infill line start
G1 X112.00 Y120.00 E678.4000 ; Infill line end
G1 X112.40 Y100.00 E679.2000 ; Infill line start
G1 X112.40 Y120.00 E680.0000 ; Infill line end
G1 X112.80 Y100.00 E680.8000 ; Infill line start
G1 X112.80 Y120.00 E681.6000 ; Infill line end
G1 X113.20 Y100.00 E682.4000 ; Infill line start
G1 X113.20 Y120.00 E683.2000 ; Infill line end
G1 X113.60 Y100.00 E684.0000 ; Infill line start
G1 X113.60 Y120.00 E684.8000 ; Infill line end
G1 X114.00 Y100.00 E685.6000 ; Infill line start
G1 X114.00 Y120.00 E686.4000 ; Infill line end
G1 X114.40 Y100.00 E687.2000 ; Infill line start
G1 X114.40 Y120.00 E688.0000 ; Infill line end
G1 X114.80 Y100.00 E688.8000 ; Infill line start
G1 X114.80 Y120.00 E689.6000 ; Infill line end
G1 X115.20 Y100.00 E690.4000 ; Infill line start
G1 X115.20 Y120.00 E691.2000 ; Infill line end
G1 X115.60 Y100.00 E692.0000 ; Infill line start
G1 X115.60 Y120.00 E692.8000 ; Infill line end
G1 X116.00 Y100.00 E693.6000 ; Infill line start
G1 X116.00 Y120.00 E694.4000 ; Infill line end
G1 X116.40 Y100.00 E695.2000 ; Infill line start
G1 X116.40 Y120.00 E696.0000 ; Infill line end
G1 X116.80 Y100.00 E696.8000 ; Infill line start
G1 X116.80 Y120.00 E697.6000 ; Infill line end
G1 X117.20 Y100.00 E698.4000 ; Infill line start
G1 X117.20 Y120.00 E699.2000 ; Infill line end
G1 X117.60 Y100.00 E700.0000 ; Infill line start
G1 X117.60 Y120.00 E700.8000 ; Infill line end
G1 X118.00 Y100.00 E701.6000 ; Infill line start
G1 X118.00 Y120.00 E702.4000 ; Infill line end
G1 X118.40 Y100.00 E703.2000 ; Infill line start
G1 X118.40 Y120.00 E704.0000 ; Infill line end
G1 X118.80 Y100.00 E704.8000 ; Infill line start
G1 X118.80 Y120.00 E705.6000 ; Infill line end
G1 X119.20 Y100.00 E706.4000 ; Infill line start
G1 X119.20 Y120.00 E707.2000 ; Infill line end
G1 X119.60 Y100.00 E708.0000 ; Infill line start
G1 X119.60 Y120.00 E708.8000 ; Infill line end
G1 X120.00 Y100.00 E709.6000 ; Infill line start
G1 X120.00 Y120.00 E710.4000 ; Infill line end
G1 X120.40 Y100.00 E711.2000 ; Infill line start
G1 X120.40 Y120.00 E712.0000 ; Infill line end
G1 X120.80 Y100.00 E712.8000 ; Infill line start
G1 X120.80 Y120.00 E713.6000 ; Infill line end
G1 X121.20 Y100.00 E714.4000 ; Infill line start
G1 X121.20 Y120.00 E715.2000 ; Infill line end
G1 X121.60 Y100.00 E716.0000 ; Infill line start
G1 X121.60 Y120.00 E716.8000 ; Infill line end
G1 X122.00 Y100.00 E717.6000 ; Infill line start
G1 X122.00 Y120.00 E718.4000 ; Infill line end
G1 X122.40 Y100.00 E719.2000 ; Infill line start
G1 X122.40 Y120.00 E720.0000 ; Infill line end
G1 X122.80 Y100.00 E720.8000 ; Infill line start
G1 X122.80 Y120.00 E721.6000 ; Infill line end
G1 X123.20 Y100.00 E722.4000 ; Infill line start
G1 X123.20 Y120.00 E723.2000 ; Infill line end
G1 X123.60 Y100.00 E724.0000 ; Infill line start
G1 X123.60 Y120.00 E724.8000 ; Infill line end
G1 X124.00 Y100.00 E725.6000 ; Infill line start
G1 X124.00 Y120.00 E726.4000 ; Infill line end
G1 X124.40 Y100.00 E727.2000 ; Infill line start
G1 X124.40 Y120.00 E728.0000 ; Infill line end
G1 X124.80 Y100.00 E728.8000 ; Infill line start
G1 X124.80 Y120.00 E729.6000 ; Infill line end
G1 X125.20 Y100.00 E730.4000 ; Infill line start
G1 X125.20 Y120.00 E731.2000 ; Infill line end
G1 X125.60 Y100.00 E732.0000 ; Infill line start
G1 X125.60 Y120.00 E732.8000 ; Infill line end
G1 X126.00 Y100.00 E733.6000 ; Infill line start
G1 X126.00 Y120.00 E734.4000 ; Infill line end
G1 X126.40 Y100.00 E735.2000 ; Infill line start
G1 X126.40 Y120.00 E736.0000 ; Infill line end
G1 X126.80 Y100.00 E736.8000 ; Infill line start
G1 X126.80 Y120.00 E737.6000 ; Infill line end
G1 X127.20 Y100.00 E738.4000 ; Infill line start
G1 X127.20 Y120.00 E739.2000 ; Infill line end
G1 X127.60 Y100.00 E740.0000 ; Infill line start
G1 X127.60 Y120.00 E740.8000 ; Infill line end
G1 X128.00 Y100.00 E741.6000 ; Infill line start
G1 X128.00 Y120.00 E742.4000 ; Infill line end
G1 X128.40 Y100.00 E743.2000 ; Infill line start
G1 X128.40 Y120.00 E744.0000 ; Infill line end
G1 X128.80 Y100.00 E744.8000 ; Infill line start
G1 X128.80 Y120.00 E745.6000 ; Infill line end
G1 X129.20 Y100.00 E746.4000 ; Infill line start
G1 X129.20 Y120.00 E747.2000 ; Infill line end
G1 X129.60 Y100.00 E748.0000 ; Infill line start
G1 X129.60 Y120.00 E748.8000 ; Infill line end
; Layer 10 (Cube Base)
G1 Z2.00 F300 ; Move to layer height
G1 X110.00 Y100.00 F1500 ; Move to start
G1 X130.00 Y100.00 E749.6000 F1500 ; Draw square side
G1 X130.00 Y120.00 E750.4000 F1500 ; Draw square side
G1 X110.00 Y120.00 E751.2000 F1500 ; Draw square side
G1 X110.00 Y100.00 E752.0000 F1500 ; Draw square side
G1 X110.00 Y100.00 E752.8000 ; Infill line start
G1 X110.00 Y120.00 E753.6000 ; Infill line end
G1 X110.40 Y100.00 E754.4000 ; Infill line start
G1 X110.40 Y120.00 E755.2000 ; Infill line end
G1 X110.80 Y100.00 E756.0000 ; Infill line start
G1 X110.80 Y120.00 E756.8000 ; Infill line end
G1 X111.20 Y100.00 E757.6000 ; Infill line start
G1 X111.20 Y120.00 E758.4000 ; Infill line end
G1 X111.60 Y100.00 E759.2000 ; Infill line start
G1 X111.60 Y120.00 E760.0000 ; Infill line end
G1 X112.00 Y100.00 E760.8000 ; Infill line start
G1 X112.00 Y120.00 E761.6000 ; Infill line end
G1 X112.40 Y100.00 E762.4000 ; Infill line start
G1 X112.40 Y120.00 E763.2000 ; Infill line end
G1 X112.80 Y100.00 E764.0000 ; Infill line start
G1 X112.80 Y120.00 E764.8000 ; Infill line end
G1 X113.20 Y100.00 E765.6000 ; Infill line start
G1 X113.20 Y120.00 E766.4000 ; Infill line end
G1 X113.60 Y100.00 E767.2000 ; Infill line start
G1 X113.60 Y120.00 E768.0000 ; Infill line end
G1 X114.00 Y100.00 E768.8000 ; Infill line start
G1 X114.00 Y120.00 E769.6000 ; Infill line end
G1 X114.40 Y100.00 E770.4000 ; Infill line start
G1 X114.40 Y120.00 E771.2000 ; Infill line end
G1 X114.80 Y100.00 E772.0000 ; Infill line start
G1 X114.80 Y120.00 E772.8000 ; Infill line end
G1 X115.20 Y100.00 E773.6000 ; Infill line start
G1 X115.20 Y120.00 E774.4000 ; Infill line end
G1 X115.60 Y100.00 E775.2000 ; Infill line start
G1 X115.60 Y120.00 E776.0000 ; Infill line end
G1 X116.00 Y100.00 E776.8000 ; Infill line start
G1 X116.00 Y120.00 E777.6000 ; Infill line end
G1 X116.40 Y100.00 E778.4000 ; Infill line start
G1 X116.40 Y120.00 E779.2000 ; Infill line end
G1 X116.80 Y100.00 E780.0000 ; Infill line start
G1 X116.80 Y120.00 E780.8000 ; Infill line end
G1 X117.20 Y100.00 E781.6000 ; Infill line start
G1 X117.20 Y120.00 E782.4000 ; Infill line end
G1 X117.60 Y100.00 E783.2000 ; Infill line start
G1 X117.60 Y120.00 E784.0000 ; Infill line end
G1 X118.00 Y100.00 E784.8000 ; Infill line start
G1 X118.00 Y120.00 E785.6000 ; Infill line end
G1 X118.40 Y100.00 E786.4000 ; Infill line start
G1 X118.40 Y120.00 E787.2000 ; Infill line end
G1 X118.80 Y100.00 E788.0000 ; Infill line start
G1 X118.80 Y120.00 E788.8000 ; Infill line end
G1 X119.20 Y100.00 E789.6000 ; Infill line start
G1 X119.20 Y120.00 E790.4000 ; Infill line end
G1 X119.60 Y100.00 E791.2000 ; Infill line start
G1 X119.60 Y120.00 E792.0000 ; Infill line end
G1 X120.00 Y100.00 E792.8000 ; Infill line start
G1 X120.00 Y120.00 E793.6000 ; Infill line end
G1 X120.40 Y100.00 E794.4000 ; Infill line start
G1 X120.40 Y120.00 E795.2000 ; Infill line end
G1 X120.80 Y100.00 E796.0000 ; Infill line start
G1 X120.80 Y120.00 E796.8000 ; Infill line end
G1 X121.20 Y100.00 E797.6000 ; Infill line start
G1 X121.20 Y120.00 E798.4000 ; Infill line end
G1 X121.60 Y100.00 E799.2000 ; Infill line start
G1 X121.60 Y120.00 E800.0000 ; Infill line end
G1 X122.00 Y100.00 E800.8000 ; Infill line start
G1 X122.00 Y120.00 E801.6000 ; Infill line end
G1 X122.40 Y100.00 E802.4000 ; Infill line start
G1 X122.40 Y120.00 E803.2000 ; Infill line end
G1 X122.80 Y100.00 E804.0000 ; Infill line start
G1 X122.80 Y120.00 E804.8000 ; Infill line end
G1 X123.20 Y100.00 E805.6000 ; Infill line start
G1 X123.20 Y120.00 E806.4000 ; Infill line end
G1 X123.60 Y100.00 E807.2000 ; Infill line start
G1 X123.60 Y120.00 E808.0000 ; Infill line end
G1 X124.00 Y100.00 E808.8000 ; Infill line start
G1 X124.00 Y120.00 E809.6000 ; Infill line end
G1 X124.40 Y100.00 E810.4000 ; Infill line start
G1 X124.40 Y120.00 E811.2000 ; Infill line end
G1 X124.80 Y100.00 E812.0000 ; Infill line start
G1 X124.80 Y120.00 E812.8000 ; Infill line end
G1 X125.20 Y100.00 E813.6000 ; Infill line start
G1 X125.20 Y120.00 E814.4000 ; Infill line end
G1 X125.60 Y100.00 E815.2000 ; Infill line start
G1 X125.60 Y120.00 E816.0000 ; Infill line end
G1 X126.00 Y100.00 E816.8000 ; Infill line start
G1 X126.00 Y120.00 E817.6000 ; Infill line end
G1 X126.40 Y100.00 E818.4000 ; Infill line start
G1 X126.40 Y120.00 E819.2000 ; Infill line end
G1 X126.80 Y100.00 E820.0000 ; Infill line start
G1 X126.80 Y120.00 E820.8000 ; Infill line end
G1 X127.20 Y100.00 E821.6000 ; Infill line start
G1 X127.20 Y120.00 E822.4000 ; Infill line end
G1 X127.60 Y100.00 E823.2000 ; Infill line start
G1 X127.60 Y120.00 E824.0000 ; Infill line end
G1 X128.00 Y100.00 E824.8000 ; Infill line start
G1 X128.00 Y120.00 E825.6000 ; Infill line end
G1 X128.40 Y100.00 E826.4000 ; Infill line start
G1 X128.40 Y120.00 E827.2000 ; Infill line end
G1 X128.80 Y100.00 E828.0000 ; Infill line start
G1 X128.80 Y120.00 E828.8000 ; Infill line end
G1 X129.20 Y100.00 E829.6000 ; Infill line start
G1 X129.20 Y120.00 E830.4000 ; Infill line end
G1 X129.60 Y100.00 E831.2000 ; Infill line start
G1 X129.60 Y120.00 E832.0000 ; Infill line end
; Layer 11 (Cube Base)
G1 Z2.20 F300 ; Move to layer height
G1 X110.00 Y100.00 F1500 ; Move to start
G1 X130.00 Y100.00 E832.8000 F1500 ; Draw square side
G1 X130.00 Y120.00 E833.6000 F1500 ; Draw square side
G1 X110.00 Y120.00 E834.4000 F1500 ; Draw square side
G1 X110.00 Y100.00 E835.2000 F1500 ; Draw square side
G1 X110.00 Y100.00 E836.0000 ; Infill line start
G1 X110.00 Y120.00 E836.8000 ; Infill line end
G1 X110.40 Y100.00 E837.6000 ; Infill line start
G1 X110.40 Y120.00 E838.4000 ; Infill line end
G1 X110.80 Y100.00 E839.2000 ; Infill line start
G1 X110.80 Y120.00 E840.0000 ; Infill line end
G1 X111.20 Y100.00 E840.8000 ; Infill line start
G1 X111.20 Y120.00 E841.6000 ; Infill line end
G1 X111.60 Y100.00 E842.4000 ; Infill line start
G1 X111.60 Y120.00 E843.2000 ; Infill line end
G1 X112.00 Y100.00 E844.0000 ; Infill line start
G1 X112.00 Y120.00 E844.8000 ; Infill line end
G1 X112.40 Y100.00 E845.6000 ; Infill line start
G1 X112.40 Y120.00 E846.4000 ; Infill line end
G1 X112.80 Y100.00 E847.2000 ; Infill line start
G1 X112.80 Y120.00 E848.0000 ; Infill line end
G1 X113.20 Y100.00 E848.8000 ; Infill line start
G1 X113.20 Y120.00 E849.6000 ; Infill line end
G1 X113.60 Y100.00 E850.4000 ; Infill line start
G1 X113.60 Y120.00 E851.2000 ; Infill line end
G1 X114.00 Y100.00 E852.0000 ; Infill line start
G1 X114.00 Y120.00 E852.8000 ; Infill line end
G1 X114.40 Y100.00 E853.6000 ; Infill line start
G1 X114.40 Y120.00 E854.4000 ; Infill line end
G1 X114.80 Y100.00 E855.2000 ; Infill line start
G1 X114.80 Y120.00 E856.0000 ; Infill line end
G1 X115.20 Y100.00 E856.8000 ; Infill line start
G1 X115.20 Y120.00 E857.6000 ; Infill line end
G1 X115.60 Y100.00 E858.4000 ; Infill line start
G1 X115.60 Y120.00 E859.2000 ; Infill line end
G1 X116.00 Y100.00 E860.0000 ; Infill line start
G1 X116.00 Y120.00 E860.8000 ; Infill line end
G1 X116.40 Y100.00 E861.6000 ; Infill line start
G1 X116.40 Y120.00 E862.4000 ; Infill line end
G1 X116.80 Y100.00 E863.2000 ; Infill line start
G1 X116.80 Y120.00 E864.0000 ; Infill line end
G1 X117.20 Y100.00 E864.8000 ; Infill line start
G1 X117.20 Y120.00 E865.6000 ; Infill line end
G1 X117.60 Y100.00 E866.4000 ; Infill line start
G1 X117.60 Y120.00 E867.2000 ; Infill line end
G1 X118.00 Y100.00 E868.0000 ; Infill line start
G1 X118.00 Y120.00 E868.8000 ; Infill line end
G1 X118.40 Y100.00 E869.6000 ; Infill line start
G1 X118.40 Y120.00 E870.4000 ; Infill line end
G1 X118.80 Y100.00 E871.2000 ; Infill line start
G1 X118.80 Y120.00 E872.0000 ; Infill line end
G1 X119.20 Y100.00 E872.8000 ; Infill line start
G1 X119.20 Y120.00 E873.6000 ; Infill line end
G1 X119.60 Y100.00 E874.4000 ; Infill line start
G1 X119.60 Y120.00 E875.2000 ; Infill line end
G1 X120.00 Y100.00 E876.0000 ; Infill line start
G1 X120.00 Y120.00 E876.8000 ; Infill line end
G1 X120.40 Y100.00 E877.6000 ; Infill line start
G1 X120.40 Y120.00 E878.4000 ; Infill line end
G1 X120.80 Y100.00 E879.2000 ; Infill line start
G1 X120.80 Y120.00 E880.0000 ; Infill line end
G1 X121.20 Y100.00 E880.8000 ; Infill line start
G1 X121.20 Y120.00 E881.6000 ; Infill line end
G1 X121.60 Y100.00 E882.4000 ; Infill line start
G1 X121.60 Y120.00 E883.2000 ; Infill line end
G1 X122.00 Y100.00 E884.0000 ; Infill line start
G1 X122.00 Y120.00 E884.8000 ; Infill line end
G1 X122.40 Y100.00 E885.6000 ; Infill line start
G1 X122.40 Y120.00 E886.4000 ; Infill line end
G1 X122.80 Y100.00 E887.2000 ; Infill line start
G1 X122.80 Y120.00 E888.0000 ; Infill line end
G1 X123.20 Y100.00 E888.8000 ; Infill line start
G1 X123.20 Y120.00 E889.6000 ; Infill line end
G1 X123.60 Y100.00 E890.4000 ; Infill line start
G1 X123.60 Y120.00 E891.2000 ; Infill line end
G1 X124.00 Y100.00 E892.0000 ; Infill line start
G1 X124.00 Y120.00 E892.8000 ; Infill line end
G1 X124.40 Y100.00 E893.6000 ; Infill line start
G1 X124.40 Y120.00 E894.4000 ; Infill line end
G1 X124.80 Y100.00 E895.2000 ; Infill line start
G1 X124.80 Y120.00 E896.0000 ; Infill line end
G1 X125.20 Y100.00 E896.8000 ; Infill line start
G1 X125.20 Y120.00 E897.6000 ; Infill line end
G1 X125.60 Y100.00 E898.4000 ; Infill line start
G1 X125.60 Y120.00 E899.2000 ; Infill line end
G1 X126.00 Y100.00 E900.0000 ; Infill line start
G1 X126.00 Y120.00 E900.8000 ; Infill line end
G1 X126.40 Y100.00 E901.6000 ; Infill line start
G1 X126.40 Y120.00 E902.4000 ; Infill line end
G1 X126.80 Y100.00 E903.2000 ; Infill line start
G1 X126.80 Y120.00 E904.0000 ; Infill line end
G1 X127.20 Y100.00 E904.8000 ; Infill line start
G1 X127.20 Y120.00 E905.6000 ; Infill line end
G1 X127.60 Y100.00 E906.4000 ; Infill line start
G1 X127.60 Y120.00 E907.2000 ; Infill line end
G1 X128.00 Y100.00 E908.0000 ; Infill line start
G1 X128.00 Y120.00 E908.8000 ; Infill line end
G1 X128.40 Y100.00 E909.6000 ; Infill line start
G1 X128.40 Y120.00 E910.4000 ; Infill line end
G1 X128.80 Y100.00 E911.2000 ; Infill line start
G1 X128.80 Y120.00 E912.0000 ; Infill line end
G1 X129.20 Y100.00 E912.8000 ; Infill line start
G1 X129.20 Y120.00 E913.6000 ; Infill line end
G1 X129.60 Y100.00 E914.4000 ; Infill line start
G1 X129.60 Y120.00 E915.2000 ; Infill line end
; Layer 12 (Cube Base)
G1 Z2.40 F300 ; Move to layer height
G1 X110.00 Y100.00 F1500 ; Move to start
G1 X130.00 Y100.00 E916.0000 F1500 ; Draw square side
G1 X130.00 Y120.00 E916.8000 F1500 ; Draw square side
G1 X110.00 Y120.00 E917.6000 F1500 ; Draw square side
G1 X110.00 Y100.00 E918.4000 F1500 ; Draw square side
G1 X110.00 Y100.00 E919.2000 ; Infill line start
G1 X110.00 Y120.00 E920.0000 ; Infill line end
G1 X110.40 Y100.00 E920.8000 ; Infill line start
G1 X110.40 Y120.00 E921.6000 ; Infill line end
G1 X110.80 Y100.00 E922.4000 ; Infill line start
G1 X110.80 Y120.00 E923.2000 ; Infill line end
G1 X111.20 Y100.00 E924.0000 ; Infill line start
G1 X111.20 Y120.00 E924.8000 ; Infill line end
G1 X111.60 Y100.00 E925.6000 ; Infill line start
G1 X111.60 Y120.00 E926.4000 ; Infill line end
G1 X112.00 Y100.00 E927.2000 ; Infill line start
G1 X112.00 Y120.00 E928.0000 ; Infill line end
G1 X112.40 Y100.00 E928.8000 ; Infill line start
G1 X112.40 Y120.00 E929.6000 ; Infill line end
G1 X112.80 Y100.00 E930.4000 ; Infill line start
G1 X112.80 Y120.00 E931.2000 ; Infill line end
G1 X113.20 Y100.00 E932.0000 ; Infill line start
G1 X113.20 Y120.00 E932.8000 ; Infill line end
G1 X113.60 Y100.00 E933.6000 ; Infill line start
G1 X113.60 Y120.00 E934.4000 ; Infill line end
G1 X114.00 Y100.00 E935.2000 ; Infill line start
G1 X114.00 Y120.00 E936.0000 ; Infill line end
G1 X114.40 Y100.00 E936.8000 ; Infill line start
G1 X114.40 Y120.00 E937.6000 ; Infill line end
G1 X114.80 Y100.00 E938.4000 ; Infill line start
G1 X114.80 Y120.00 E939.2000 ; Infill line end
G1 X115.20 Y100.00 E940.0000 ; Infill line start
G1 X115.20 Y120.00 E940.8000 ; Infill line end
G1 X115.60 Y100.00 E941.6000 ; Infill line start
G1 X115.60 Y120.00 E942.4000 ; Infill line end
G1 X116.00 Y100.00 E943.2000 ; Infill line start
G1 X116.00 Y120.00 E944.0000 ; Infill line end
G1 X116.40 Y100.00 E944.8000 ; Infill line start
G1 X116.40 Y120.00 E945.6000 ; Infill line end
G1 X116.80 Y100.00 E946.4000 ; Infill line start
G1 X116.80 Y120.00 E947.2000 ; Infill line end
G1 X117.20 Y100.00 E948.0000 ; Infill line start
G1 X117.20 Y120.00 E948.8000 ; Infill line end
G1 X117.60 Y100.00 E949.6000 ; Infill line start
G1 X117.60 Y120.00 E950.4000 ; Infill line end
G1 X118.00 Y100.00 E951.2000 ; Infill line start
G1 X118.00 Y120.00 E952.0000 ; Infill line end
G1 X118.40 Y100.00 E952.8000 ; Infill line start
G1 X118.40 Y120.00 E953.6000 ; Infill line end
G1 X118.80 Y100.00 E954.4000 ; Infill line start
G1 X118.80 Y120.00 E955.2000 ; Infill line end
G1 X119.20 Y100.00 E956.0000 ; Infill line start
G1 X119.20 Y120.00 E956.8000 ; Infill line end
G1 X119.60 Y100.00 E957.6000 ; Infill line start
G1 X119.60 Y120.00 E958.4000 ; Infill line end
G1 X120.00 Y100.00 E959.2000 ; Infill line start
G1 X120.00 Y120.00 E960.0000 ; Infill line end
G1 X120.40 Y100.00 E960.8000 ; Infill line start
G1 X120.40 Y120.00 E961.6000 ; Infill line end
G1 X120.80 Y100.00 E962.4000 ; Infill line start
G1 X120.80 Y120.00 E963.2000 ; Infill line end
G1 X121.20 Y100.00 E964.0000 ; Infill line start
G1 X121.20 Y120.00 E964.8000 ; Infill line end
G1 X121.60 Y100.00 E965.6000 ; Infill line start
G1 X121.60 Y120.00 E966.4000 ; Infill line end
G1 X122.00 Y100.00 E967.2000 ; Infill line start
G1 X122.00 Y120.00 E968.0000 ; Infill line end
G1 X122.40 Y100.00 E968.8000 ; Infill line start
G1 X122.40 Y120.00 E969.6000 ; Infill line end
G1 X122.80 Y100.00 E970.4000 ; Infill line start
G1 X122.80 Y120.00 E971.2000 ; Infill line end
G1 X123.20 Y100.00 E972.0000 ; Infill line start
G1 X123.20 Y120.00 E972.8000 ; Infill line end
G1 X123.60 Y100.00 E973.6000 ; Infill line start
G1 X123.60 Y120.00 E974.4000 ; Infill line end
G1 X124.00 Y100.00 E975.2000 ; Infill line start
G1 X124.00 Y120.00 E976.0000 ; Infill line end
G1 X124.40 Y100.00 E976.8000 ; Infill line start
G1 X124.40 Y120.00 E977.6000 ; Infill line end
G1 X124.80 Y100.00 E978.4000 ; Infill line start
G1 X124.80 Y120.00 E979.2000 ; Infill line end
G1 X125.20 Y100.00 E980.0000 ; Infill line start
G1 X125.20 Y120.00 E980.8000 ; Infill line end
G1 X125.60 Y100.00 E981.6000 ; Infill line start
G1 X125.60 Y120.00 E982.4000 ; Infill line end
G1 X126.00 Y100.00 E983.2000 ; Infill line start
G1 X126.00 Y120.00 E984.0000 ; Infill line end
G1 X126.40 Y100.00 E984.8000 ; Infill line start
G1 X126.40 Y120.00 E985.6000 ; Infill line end
G1 X126.80 Y100.00 E986.4000 ; Infill line start
G1 X126.80 Y120.00 E987.2000 ; Infill line end
G1 X127.20 Y100.00 E988.0000 ; Infill line start
G1 X127.20 Y120.00 E988.8000 ; Infill line end
G1 X127.60 Y100.00 E989.6000 ; Infill line start
G1 X127.60 Y120.00 E990.4000 ; Infill line end
G1 X128.00 Y100.00 E991.2000 ; Infill line start
G1 X128.00 Y120.00 E992.0000 ; Infill line end
G1 X128.40 Y100.00 E992.8000 ; Infill line start
G1 X128.40 Y120.00 E993.6000 ; Infill line end
G1 X128.80 Y100.00 E994.4000 ; Infill line start
G1 X128.80 Y120.00 E995.2000 ; Infill line end
G1 X129.20 Y100.00 E996.0000 ; Infill line start
G1 X129.20 Y120.00 E996.8000 ; Infill line end
G1 X129.60 Y100.00 E997.6000 ; Infill line start
G1 X129.60 Y120.00 E998.4000 ; Infill line end
; Layer 13 (Cube Base)
G1 Z2.60 F300 ; Move to layer height
G1 X110.00 Y100.00 F1500 ; Move to start
G1 X130.00 Y100.00 E999.2000 F1500 ; Draw square side
G1 X130.00 Y120.00 E1000.0000 F1500 ; Draw square side
G1 X110.00 Y120.00 E1000.8000 F1500 ; Draw square side
G1 X110.00 Y100.00 E1001.6000 F1500 ; Draw square side
G1 X110.00 Y100.00 E1002.4000 ; Infill line start
G1 X110.00 Y120.00 E1003.2000 ; Infill line end
G1 X110.40 Y100.00 E1004.0000 ; Infill line start
G1 X110.40 Y120.00 E1004.8000 ; Infill line end
G1 X110.80 Y100.00 E1005.6000 ; Infill line start
G1 X110.80 Y120.00 E1006.4000 ; Infill line end
G1 X111.20 Y100.00 E1007.2000 ; Infill line start
G1 X111.20 Y120.00 E1008.0000 ; Infill line end
G1 X111.60 Y100.00 E1008.8000 ; Infill line start
G1 X111.60 Y120.00 E1009.6000 ; Infill line end
G1 X112.00 Y100.00 E1010.4000 ; Infill line start
G1 X112.00 Y120.00 E1011.2000 ; Infill line end
G1 X112.40 Y100.00 E1012.0000 ; Infill line start
G1 X112.40 Y120.00 E1012.8000 ; Infill line end
G1 X112.80 Y100.00 E1013.6000 ; Infill line start
G1 X112.80 Y120.00 E1014.4000 ; Infill line end
G1 X113.20 Y100.00 E1015.2000 ; Infill line start
G1 X113.20 Y120.00 E1016.0000 ; Infill line end
G1 X113.60 Y100.00 E1016.8000 ; Infill line start
G1 X113.60 Y120.00 E1017.6000 ; Infill line end
G1 X114.00 Y100.00 E1018.4000 ; Infill line start
G1 X114.00 Y120.00 E1019.2000 ; Infill line end
G1 X114.40 Y100.00 E1020.0000 ; Infill line start
G1 X114.40 Y120.00 E1020.8000 ; Infill line end
G1 X114.80 Y100.00 E1021.6000 ; Infill line start
G1 X114.80 Y120.00 E1022.4000 ; Infill line end
G1 X115.20 Y100.00 E1023.2000 ; Infill line start
G1 X115.20 Y120.00 E1024.0000 ; Infill line end
G1 X115.60 Y100.00 E1024.8000 ; Infill line start
G1 X115.60 Y120.00 E1025.6000 ; Infill line end
G1 X116.00 Y100.00 E1026.4000 ; Infill line start
G1 X116.00 Y120.00 E1027.2000 ; Infill line end
G1 X116.40 Y100.00 E1028.0000 ; Infill line start
G1 X116.40 Y120.00 E1028.8000 ; Infill line end
G1 X116.80 Y100.00 E1029.6000 ; Infill line start
G1 X116.80 Y120.00 E1030.4000 ; Infill line end
G1 X117.20 Y100.00 E1031.2000 ; Infill line start
G1 X117.20 Y120.00 E1032.0000 ; Infill line end
G1 X117.60 Y100.00 E1032.8000 ; Infill line start
G1 X117.60 Y120.00 E1033.6000 ; Infill line end
G1 X118.00 Y100.00 E1034.4000 ; Infill line start
G1 X118.00 Y120.00 E1035.2000 ; Infill line end
G1 X118.40 Y100.00 E1036.0000 ; Infill line start
G1 X118.40 Y120.00 E1036.8000 ; Infill line end
G1 X118.80 Y100.00 E1037.6000 ; Infill line start
G1 X118.80 Y120.00 E1038.4000 ; Infill line end
G1 X119.20 Y100.00 E1039.2000 ; Infill line start
G1 X119.20 Y120.00 E1040.0000 ; Infill line end
G1 X119.60 Y100.00 E1040.8000 ; Infill line start
G1 X119.60 Y120.00 E1041.6000 ; Infill line end
G1 X120.00 Y100.00 E1042.4000 ; Infill line start
G1 X120.00 Y120.00 E1043.2000 ; Infill line end
G1 X120.40 Y100.00 E1044.0000 ; Infill line start
G1 X120.40 Y120.00 E1044.8000 ; Infill line end
G1 X120.80 Y100.00 E1045.6000 ; Infill line start
G1 X120.80 Y120.00 E1046.4000 ; Infill line end
G1 X121.20 Y100.00 E1047.2000 ; Infill line start
G1 X121.20 Y120.00 E1048.0000 ; Infill line end
G1 X121.60 Y100.00 E1048.8000 ; Infill line start
G1 X121.60 Y120.00 E1049.6000 ; Infill line end
G1 X122.00 Y100.00 E1050.4000 ; Infill line start
G1 X122.00 Y120.00 E1051.2000 ; Infill line end
G1 X122.40 Y100.00 E1052.0000 ; Infill line start
G1 X122.40 Y120.00 E1052.8000 ; Infill line end
G1 X122.80 Y100.00 E1053.6000 ; Infill line start
G1 X122.80 Y120.00 E1054.4000 ; Infill line end
G1 X123.20 Y100.00 E1055.2000 ; Infill line start
G1 X123.20 Y120.00 E1056.0000 ; Infill line end
G1 X123.60 Y100.00 E1056.8000 ; Infill line start
G1 X123.60 Y120.00 E1057.6000 ; Infill line end
G1 X124.00 Y100.00 E1058.4000 ; Infill line start
G1 X124.00 Y120.00 E1059.2000 ; Infill line end
G1 X124.40 Y100.00 E1060.0000 ; Infill line start
G1 X124.40 Y120.00 E1060.8000 ; Infill line end
G1 X124.80 Y100.00 E1061.6000 ; Infill line start
G1 X124.80 Y120.00 E1062.4000 ; Infill line end
G1 X125.20 Y100.00 E1063.2000 ; Infill line start
G1 X125.20 Y120.00 E1064.0000 ; Infill line end
G1 X125.60 Y100.00 E1064.8000 ; Infill line start
G1 X125.60 Y120.00 E1065.6000 ; Infill line end
G1 X126.00 Y100.00 E1066.4000 ; Infill line start
G1 X126.00 Y120.00 E1067.2000 ; Infill line end
G1 X126.40 Y100.00 E1068.0000 ; Infill line start
G1 X126.40 Y120.00 E1068.8000 ; Infill line end
G1 X126.80 Y100.00 E1069.6000 ; Infill line start
G1 X126.80 Y120.00 E1070.4000 ; Infill line end
G1 X127.20 Y100.00 E1071.2000 ; Infill line start
G1 X127.20 Y120.00 E1072.0000 ; Infill line end
G1 X127.60 Y100.00 E1072.8000 ; Infill line start
G1 X127.60 Y120.00 E1073.6000 ; Infill line end
G1 X128.00 Y100.00 E1074.4000 ; Infill line start
G1 X128.00 Y120.00 E1075.2000 ; Infill line end
G1 X128.40 Y100.00 E1076.0000 ; Infill line start
G1 X128.40 Y120.00 E1076.8000 ; Infill line end
G1 X128.80 Y100.00 E1077.6000 ; Infill line start
G1 X128.80 Y120.00 E1078.4000 ; Infill line end
G1 X129.20 Y100.00 E1079.2000 ; Infill line start
G1 X129.20 Y120.00 E1080.0000 ; Infill line end
G1 X129.60 Y100.00 E1080.8000 ; Infill line start
G1 X129.60 Y120.00 E1081.6000 ; Infill line end
; Layer 14 (Cube Base)
G1 Z2.80 F300 ; Move to layer height
G1 X110.00 Y100.00 F1500 ; Move to start
G1 X130.00 Y100.00 E1082.4000 F1500 ; Draw square side
G1 X130.00 Y120.00 E1083.2000 F1500 ; Draw square side
G1 X110.00 Y120.00 E1084.0000 F1500 ; Draw square side
G1 X110.00 Y100.00 E1084.8000 F1500 ; Draw square side
G1 X110.00 Y100.00 E1085.6000 ; Infill line start
G1 X110.00 Y120.00 E1086.4000 ; Infill line end
G1 X110.40 Y100.00 E1087.2000 ; Infill line start
G1 X110.40 Y120.00 E1088.0000 ; Infill line end
G1 X110.80 Y100.00 E1088.8000 ; Infill line start
G1 X110.80 Y120.00 E1089.6000 ; Infill line end
G1 X111.20 Y100.00 E1090.4000 ; Infill line start
G1 X111.20 Y120.00 E1091.2000 ; Infill line end
G1 X111.60 Y100.00 E1092.0000 ; Infill line start
G1 X111.60 Y120.00 E1092.8000 ; Infill line end
G1 X112.00 Y100.00 E1093.6000 ; Infill line start
G1 X112.00 Y120.00 E1094.4000 ; Infill line end
G1 X112.40 Y100.00 E1095.2000 ; Infill line start
G1 X112.40 Y120.00 E1096.0000 ; Infill line end
G1 X112.80 Y100.00 E1096.8000 ; Infill line start
G1 X112.80 Y120.00 E1097.6000 ; Infill line end
G1 X113.20 Y100.00 E1098.4000 ; Infill line start
G1 X113.20 Y120.00 E1099.2000 ; Infill line end
G1 X113.60 Y100.00 E1100.0000 ; Infill line start
G1 X113.60 Y120.00 E1100.8000 ; Infill line end
G1 X114.00 Y100.00 E1101.6000 ; Infill line start
G1 X114.00 Y120.00 E1102.4000 ; Infill line end
G1 X114.40 Y100.00 E1103.2000 ; Infill line start
G1 X114.40 Y120.00 E1104.0000 ; Infill line end
G1 X114.80 Y100.00 E1104.8000 ; Infill line start
G1 X114.80 Y120.00 E1105.6000 ; Infill line end
G1 X115.20 Y100.00 E1106.4000 ; Infill line start
G1 X115.20 Y120.00 E1107.2000 ; Infill line end
G1 X115.60 Y100.00 E1108.0000 ; Infill line start
G1 X115.60 Y120.00 E1108.8000 ; Infill line end
G1 X116.00 Y100.00 E1109.6000 ; Infill line start
G1 X116.00 Y120.00 E1110.4000 ; Infill line end
G1 X116.40 Y100.00 E1111.2000 ; Infill line start
G1 X116.40 Y120.00 E1112.0000 ; Infill line end
G1 X116.80 Y100.00 E1112.8000 ; Infill line start
G1 X116.80 Y120.00 E1113.6000 ; Infill line end
G1 X117.20 Y100.00 E1114.4000 ; Infill line start
G1 X117.20 Y120.00 E1115.2000 ; Infill line end
G1 X117.60 Y100.00 E1116.0000 ; Infill line start
G1 X117.60 Y120.00 E1116.8000 ; Infill line end
G1 X118.00 Y100.00 E1117.6000 ; Infill line start
G1 X118.00 Y120.00 E1118.4000 ; Infill line end
G1 X118.40 Y100.00 E1119.2000 ; Infill line start
G1 X118.40 Y120.00 E1120.0000 ; Infill line end
G1 X118.80 Y100.00 E1120.8000 ; Infill line start
G1 X118.80 Y120.00 E1121.6000 ; Infill line end
G1 X119.20 Y100.00 E1122.4000 ; Infill line start
G1 X119.20 Y120.00 E1123.2000 ; Infill line end
G1 X119.60 Y100.00 E1124.0000 ; Infill line start
G1 X119.60 Y120.00 E1124.8000 ; Infill line end
G1 X120.00 Y100.00 E1125.6000 ; Infill line start
G1 X120.00 Y120.00 E1126.4000 ; Infill line end
G1 X120.40 Y100.00 E1127.2000 ; Infill line start
G1 X120.40 Y120.00 E1128.0000 ; Infill line end
G1 X120.80 Y100.00 E1128.8000 ; Infill line start
G1 X120.80 Y120.00 E1129.6000 ; Infill line end
G1 X121.20 Y100.00 E1130.4000 ; Infill line start
G1 X121.20 Y120.00 E1131.2000 ; Infill line end
G1 X121.60 Y100.00 E1132.0000 ; Infill line start
G1 X121.60 Y120.00 E1132.8000 ; Infill line end
G1 X122.00 Y100.00 E1133.6000 ; Infill line start
G1 X122.00 Y120.00 E1134.4000 ; Infill line end
G1 X122.40 Y100.00 E1135.2000 ; Infill line start
G1 X122.40 Y120.00 E1136.0000 ; Infill line end
G1 X122.80 Y100.00 E1136.8000 ; Infill line start
G1 X122.80 Y120.00 E1137.6000 ; Infill line end
G1 X123.20 Y100.00 E1138.4000 ; Infill line start
G1 X123.20 Y120.00 E1139.2000 ; Infill line end
G1 X123.60 Y100.00 E1140.0000 ; Infill line start
G1 X123.60 Y120.00 E1140.8000 ; Infill line end
G1 X124.00 Y100.00 E1141.6000 ; Infill line start
G1 X124.00 Y120.00 E1142.4000 ; Infill line end
G1 X124.40 Y100.00 E1143.2000 ; Infill line start
G1 X124.40 Y120.00 E1144.0000 ; Infill line end
G1 X124.80 Y100.00 E1144.8000 ; Infill line start
G1 X124.80 Y120.00 E1145.6000 ; Infill line end
G1 X125.20 Y100.00 E1146.4000 ; Infill line start
G1 X125.20 Y120.00 E1147.2000 ; Infill line end
G1 X125.60 Y100.00 E1148.0000 ; Infill line start
G1 X125.60 Y120.00 E1148.8000 ; Infill line end
G1 X126.00 Y100.00 E1149.6000 ; Infill line start
G1 X126.00 Y120.00 E1150.4000 ; Infill line end
G1 X126.40 Y100.00 E1151.2000 ; Infill line start
G1 X126.40 Y120.00 E1152.0000 ; Infill line end
G1 X126.80 Y100.00 E1152.8000 ; Infill line start
G1 X126.80 Y120.00 E1153.6000 ; Infill line end
G1 X127.20 Y100.00 E1154.4000 ; Infill line start
G1 X127.20 Y120.00 E1155.2000 ; Infill line end
G1 X127.60 Y100.00 E1156.0000 ; Infill line start
G1 X127.60 Y120.00 E1156.8000 ; Infill line end
G1 X128.00 Y100.00 E1157.6000 ; Infill line start
G1 X128.00 Y120.00 E1158.4000 ; Infill line end
G1 X128.40 Y100.00 E1159.2000 ; Infill line start
G1 X128.40 Y120.00 E1160.0000 ; Infill line end
G1 X128.80 Y100.00 E1160.8000 ; Infill line start
G1 X128.80 Y120.00 E1161.6000 ; Infill line end
G1 X129.20 Y100.00 E1162.4000 ; Infill line start
G1 X129.20 Y120.00 E1163.2000 ; Infill line end
G1 X129.60 Y100.00 E1164.0000 ; Infill line start
G1 X129.60 Y120.00 E1164.8000 ; Infill line end
; Layer 15 (Cube Base)
G1 Z3.00 F300 ; Move to layer height
G1 X110.00 Y100.00 F1500 ; Move to start
G1 X130.00 Y100.00 E1165.6000 F1500 ; Draw square side
G1 X130.00 Y120.00 E1166.4000 F1500 ; Draw square side
G1 X110.00 Y120.00 E1167.2000 F1500 ; Draw square side
G1 X110.00 Y100.00 E1168.0000 F1500 ; Draw square side
G1 X110.00 Y100.00 E1168.8000 ; Infill line start
G1 X110.00 Y120.00 E1169.6000 ; Infill line end
G1 X110.40 Y100.00 E1170.4000 ; Infill line start
G1 X110.40 Y120.00 E1171.2000 ; Infill line end
G1 X110.80 Y100.00 E1172.0000 ; Infill line start
G1 X110.80 Y120.00 E1172.8000 ; Infill line end
G1 X111.20 Y100.00 E1173.6000 ; Infill line start
G1 X111.20 Y120.00 E1174.4000 ; Infill line end
G1 X111.60 Y100.00 E1175.2000 ; Infill line start
G1 X111.60 Y120.00 E1176.0000 ; Infill line end
G1 X112.00 Y100.00 E1176.8000 ; Infill line start
G1 X112.00 Y120.00 E1177.6000 ; Infill line end
G1 X112.40 Y100.00 E1178.4000 ; Infill line start
G1 X112.40 Y120.00 E1179.2000 ; Infill line end
G1 X112.80 Y100.00 E1180.0000 ; Infill line start
G1 X112.80 Y120.00 E1180.8000 ; Infill line end
G1 X113.20 Y100.00 E1181.6000 ; Infill line start
G1 X113.20 Y120.00 E1182.4000 ; Infill line end
G1 X113.60 Y100.00 E1183.2000 ; Infill line start
G1 X113.60 Y120.00 E1184.0000 ; Infill line end
G1 X114.00 Y100.00 E1184.8000 ; Infill line start
G1 X114.00 Y120.00 E1185.6000 ; Infill line end
G1 X114.40 Y100.00 E1186.4000 ; Infill line start
G1 X114.40 Y120.00 E1187.2000 ; Infill line end
G1 X114.80 Y100.00 E1188.0000 ; Infill line start
G1 X114.80 Y120.00 E1188.8000 ; Infill line end
G1 X115.20 Y100.00 E1189.6000 ; Infill line start
G1 X115.20 Y120.00 E1190.4000 ; Infill line end
G1 X115.60 Y100.00 E1191.2000 ; Infill line start
G1 X115.60 Y120.00 E1192.0000 ; Infill line end
G1 X116.00 Y100.00 E1192.8000 ; Infill line start
G1 X116.00 Y120.00 E1193.6000 ; Infill line end
G1 X116.40 Y100.00 E1194.4000 ; Infill line start
G1 X116.40 Y120.00 E1195.2000 ; Infill line end
G1 X116.80 Y100.00 E1196.0000 ; Infill line start
G1 X116.80 Y120.00 E1196.8000 ; Infill line end
G1 X117.20 Y100.00 E1197.6000 ; Infill line start
G1 X117.20 Y120.00 E1198.4000 ; Infill line end
G1 X117.60 Y100.00 E1199.2000 ; Infill line start
G1 X117.60 Y120.00 E1200.0000 ; Infill line end
G1 X118.00 Y100.00 E1200.8000 ; Infill line start
G1 X118.00 Y120.00 E1201.6000 ; Infill line end
G1 X118.40 Y100.00 E1202.4000 ; Infill line start
G1 X118.40 Y120.00 E1203.2000 ; Infill line end
G1 X118.80 Y100.00 E1204.0000 ; Infill line start
G1 X118.80 Y120.00 E1204.8000 ; Infill line end
G1 X119.20 Y100.00 E1205.6000 ; Infill line start
G1 X119.20 Y120.00 E1206.4000 ; Infill line end
G1 X119.60 Y100.00 E1207.2000 ; Infill line start
G1 X119.60 Y120.00 E1208.0000 ; Infill line end
G1 X120.00 Y100.00 E1208.8000 ; Infill line start
G1 X120.00 Y120.00 E1209.6000 ; Infill line end
G1 X120.40 Y100.00 E1210.4000 ; Infill line start
G1 X120.40 Y120.00 E1211.2000 ; Infill line end
G1 X120.80 Y100.00 E1212.0000 ; Infill line start
G1 X120.80 Y120.00 E1212.8000 ; Infill line end
G1 X121.20 Y100.00 E1213.6000 ; Infill line start
G1 X121.20 Y120.00 E1214.4000 ; Infill line end
G1 X121.60 Y100.00 E1215.2000 ; Infill line start
G1 X121.60 Y120.00 E1216.0000 ; Infill line end
G1 X122.00 Y100.00 E1216.8000 ; Infill line start
G1 X122.00 Y120.00 E1217.6000 ; Infill line end
G1 X122.40 Y100.00 E1218.4000 ; Infill line start
G1 X122.40 Y120.00 E1219.2000 ; Infill line end
G1 X122.80 Y100.00 E1220.0000 ; Infill line start
G1 X122.80 Y120.00 E1220.8000 ; Infill line end
G1 X123.20 Y100.00 E1221.6000 ; Infill line start
G1 X123.20 Y120.00 E1222.4000 ; Infill line end
G1 X123.60 Y100.00 E1223.2000 ; Infill line start
G1 X123.60 Y120.00 E1224.0000 ; Infill line end
G1 X124.00 Y100.00 E1224.8000 ; Infill line start
G1 X124.00 Y120.00 E1225.6000 ; Infill line end
G1 X124.40 Y100.00 E1226.4000 ; Infill line start
G1 X124.40 Y120.00 E1227.2000 ; Infill line end
G1 X124.80 Y100.00 E1228.0000 ; Infill line start
G1 X124.80 Y120.00 E1228.8000 ; Infill line end
G1 X125.20 Y100.00 E1229.6000 ; Infill line start
G1 X125.20 Y120.00 E1230.4000 ; Infill line end
G1 X125.60 Y100.00 E1231.2000 ; Infill line start
G1 X125.60 Y120.00 E1232.0000 ; Infill line end
G1 X126.00 Y100.00 E1232.8000 ; Infill line start
G1 X126.00 Y120.00 E1233.6000 ; Infill line end
G1 X126.40 Y100.00 E1234.4000 ; Infill line start
G1 X126.40 Y120.00 E1235.2000 ; Infill line end
G1 X126.80 Y100.00 E1236.0000 ; Infill line start
G1 X126.80 Y120.00 E1236.8000 ; Infill line end
G1 X127.20 Y100.00 E1237.6000 ; Infill line start
G1 X127.20 Y120.00 E1238.4000 ; Infill line end
G1 X127.60 Y100.00 E1239.2000 ; Infill line start
G1 X127.60 Y120.00 E1240.0000 ; Infill line end
G1 X128.00 Y100.00 E1240.8000 ; Infill line start
G1 X128.00 Y120.00 E1241.6000 ; Infill line end
G1 X128.40 Y100.00 E1242.4000 ; Infill line start
G1 X128.40 Y120.00 E1243.2000 ; Infill line end
G1 X128.80 Y100.00 E1244.0000 ; Infill line start
G1 X128.80 Y120.00 E1244.8000 ; Infill line end
G1 X129.20 Y100.00 E1245.6000 ; Infill line start
G1 X129.20 Y120.00 E1246.4000 ; Infill line end
G1 X129.60 Y100.00 E1247.2000 ; Infill line start
G1 X129.60 Y120.00 E1248.0000 ; Infill line end
; Layer 16 (Cube Base)
G1 Z3.20 F300 ; Move to layer height
G1 X110.00 Y100.00 F1500 ; Move to start
G1 X130.00 Y100.00 E1248.8000 F1500 ; Draw square side
G1 X130.00 Y120.00 E1249.6000 F1500 ; Draw square side
G1 X110.00 Y120.00 E1250.4000 F1500 ; Draw square side
G1 X110.00 Y100.00 E1251.2000 F1500 ; Draw square side
G1 X110.00 Y100.00 E1252.0000 ; Infill line start
G1 X110.00 Y120.00 E1252.8000 ; Infill line end
G1 X110.40 Y100.00 E1253.6000 ; Infill line start
G1 X110.40 Y120.00 E1254.4000 ; Infill line end
G1 X110.80 Y100.00 E1255.2000 ; Infill line start
G1 X110.80 Y120.00 E1256.0000 ; Infill line end
G1 X111.20 Y100.00 E1256.8000 ; Infill line start
G1 X111.20 Y120.00 E1257.6000 ; Infill line end
G1 X111.60 Y100.00 E1258.4000 ; Infill line start
G1 X111.60 Y120.00 E1259.2000 ; Infill line end
G1 X112.00 Y100.00 E1260.0000 ; Infill line start
G1 X112.00 Y120.00 E1260.8000 ; Infill line end
G1 X112.40 Y100.00 E1261.6000 ; Infill line start
G1 X112.40 Y120.00 E1262.4000 ; Infill line end
G1 X112.80 Y100.00 E1263.2000 ; Infill line start
G1 X112.80 Y120.00 E1264.0000 ; Infill line end
G1 X113.20 Y100.00 E1264.8000 ; Infill line start
G1 X113.20 Y120.00 E1265.6000 ; Infill line end
G1 X113.60 Y100.00 E1266.4000 ; Infill line start
G1 X113.60 Y120.00 E1267.2000 ; Infill line end
G1 X114.00 Y100.00 E1268.0000 ; Infill line start
G1 X114.00 Y120.00 E1268.8000 ; Infill line end
G1 X114.40 Y100.00 E1269.6000 ; Infill line start
G1 X114.40 Y120.00 E1270.4000 ; Infill line end
G1 X114.80 Y100.00 E1271.2000 ; Infill line start
G1 X114.80 Y120.00 E1272.0000 ; Infill line end
G1 X115.20 Y100.00 E1272.8000 ; Infill line start
G1 X115.20 Y120.00 E1273.6000 ; Infill line end
G1 X115.60 Y100.00 E1274.4000 ; Infill line start
G1 X115.60 Y120.00 E1275.2000 ; Infill line end
G1 X116.00 Y100.00 E1276.0000 ; Infill line start
G1 X116.00 Y120.00 E1276.8000 ; Infill line end
G1 X116.40 Y100.00 E1277.6000 ; Infill line start
G1 X116.40 Y120.00 E1278.4000 ; Infill line end
G1 X116.80 Y100.00 E1279.2000 ; Infill line start
G1 X116.80 Y120.00 E1280.0000 ; Infill line end
G1 X117.20 Y100.00 E1280.8000 ; Infill line start
G1 X117.20 Y120.00 E1281.6000 ; Infill line end
G1 X117.60 Y100.00 E1282.4000 ; Infill line start
G1 X117.60 Y120.00 E1283.2000 ; Infill line end
G1 X118.00 Y100.00 E1284.0000 ; Infill line start
G1 X118.00 Y120.00 E1284.8000 ; Infill line end
G1 X118.40 Y100.00 E1285.6000 ; Infill line start
G1 X118.40 Y120.00 E1286.4000 ; Infill line end
G1 X118.80 Y100.00 E1287.2000 ; Infill line start
G1 X118.80 Y120.00 E1288.0000 ; Infill line end
G1 X119.20 Y100.00 E1288.8000 ; Infill line start
G1 X119.20 Y120.00 E1289.6000 ; Infill line end
G1 X119.60 Y100.00 E1290.4000 ; Infill line start
G1 X119.60 Y120.00 E1291.2000 ; Infill line end
G1 X120.00 Y100.00 E1292.0000 ; Infill line start
G1 X120.00 Y120.00 E1292.8000 ; Infill line end
G1 X120.40 Y100.00 E1293.6000 ; Infill line start
G1 X120.40 Y120.00 E1294.4000 ; Infill line end
G1 X120.80 Y100.00 E1295.2000 ; Infill line start
G1 X120.80 Y120.00 E1296.0000 ; Infill line end
G1 X121.20 Y100.00 E1296.8000 ; Infill line start
G1 X121.20 Y120.00 E1297.6000 ; Infill line end
G1 X121.60 Y100.00 E1298.4000 ; Infill line start
G1 X121.60 Y120.00 E1299.2000 ; Infill line end
G1 X122.00 Y100.00 E1300.0000 ; Infill line start
G1 X122.00 Y120.00 E1300.8000 ; Infill line end
G1 X122.40 Y100.00 E1301.6000 ; Infill line start
G1 X122.40 Y120.00 E1302.4000 ; Infill line end
G1 X122.80 Y100.00 E1303.2000 ; Infill line start
G1 X122.80 Y120.00 E1304.0000 ; Infill line end
G1 X123.20 Y100.00 E1304.8000 ; Infill line start
G1 X123.20 Y120.00 E1305.6000 ; Infill line end
G1 X123.60 Y100.00 E1306.4000 ; Infill line start
G1 X123.60 Y120.00 E1307.2000 ; Infill line end
G1 X124.00 Y100.00 E1308.0000 ; Infill line start
G1 X124.00 Y120.00 E1308.8000 ; Infill line end
G1 X124.40 Y100.00 E1309.6000 ; Infill line start
G1 X124.40 Y120.00 E1310.4000 ; Infill line end
G1 X124.80 Y100.00 E1311.2000 ; Infill line start
G1 X124.80 Y120.00 E1312.0000 ; Infill line end
G1 X125.20 Y100.00 E1312.8000 ; Infill line start
G1 X125.20 Y120.00 E1313.6000 ; Infill line end
G1 X125.60 Y100.00 E1314.4000 ; Infill line start
G1 X125.60 Y120.00 E1315.2000 ; Infill line end
G1 X126.00 Y100.00 E1316.0000 ; Infill line start
G1 X126.00 Y120.00 E1316.8000 ; Infill line end
G1 X126.40 Y100.00 E1317.6000 ; Infill line start
G1 X126.40 Y120.00 E1318.4000 ; Infill line end
G1 X126.80 Y100.00 E1319.2000 ; Infill line start
G1 X126.80 Y120.00 E1320.0000 ; Infill line end
G1 X127.20 Y100.00 E1320.8000 ; Infill line start
G1 X127.20 Y120.00 E1321.6000 ; Infill line end
G1 X127.60 Y100.00 E1322.4000 ; Infill line start
G1 X127.60 Y120.00 E1323.2000 ; Infill line end
G1 X128.00 Y100.00 E1324.0000 ; Infill line start
G1 X128.00 Y120.00 E1324.8000 ; Infill line end
G1 X128.40 Y100.00 E1325.6000 ; Infill line start
G1 X128.40 Y120.00 E1326.4000 ; Infill line end
G1 X128.80 Y100.00 E1327.2000 ; Infill line start
G1 X128.80 Y120.00 E1328.0000 ; Infill line end
G1 X129.20 Y100.00 E1328.8000 ; Infill line start
G1 X129.20 Y120.00 E1329.6000 ; Infill line end
G1 X129.60 Y100.00 E1330.4000 ; Infill line start
G1 X129.60 Y120.00 E1331.2000 ; Infill line end
; Layer 17 (Cube Base)
G1 Z3.40 F300 ; Move to layer height
G1 X110.00 Y100.00 F1500 ; Move to start
G1 X130.00 Y100.00 E1332.0000 F1500 ; Draw square side
G1 X130.00 Y120.00 E1332.8000 F1500 ; Draw square side
G1 X110.00 Y120.00 E1333.6000 F1500 ; Draw square side
G1 X110.00 Y100.00 E1334.4000 F1500 ; Draw square side
G1 X110.00 Y100.00 E1335.2000 ; Infill line start
G1 X110.00 Y120.00 E1336.0000 ; Infill line end
G1 X110.40 Y100.00 E1336.8000 ; Infill line start
G1 X110.40 Y120.00 E1337.6000 ; Infill line end
G1 X110.80 Y100.00 E1338.4000 ; Infill line start
G1 X110.80 Y120.00 E1339.2000 ; Infill line end
G1 X111.20 Y100.00 E1340.0000 ; Infill line start
G1 X111.20 Y120.00 E1340.8000 ; Infill line end
G1 X111.60 Y100.00 E1341.6000 ; Infill line start
G1 X111.60 Y120.00 E1342.4000 ; Infill line end
G1 X112.00 Y100.00 E1343.2000 ; Infill line start
G1 X112.00 Y120.00 E1344.0000 ; Infill line end
G1 X112.40 Y100.00 E1344.8000 ; Infill line start
G1 X112.40 Y120.00 E1345.6000 ; Infill line end
G1 X112.80 Y100.00 E1346.4000 ; Infill line start
G1 X112.80 Y120.00 E1347.2000 ; Infill line end
G1 X113.20 Y100.00 E1348.0000 ; Infill line start
G1 X113.20 Y120.00 E1348.8000 ; Infill line end
G1 X113.60 Y100.00 E1349.6000 ; Infill line start
G1 X113.60 Y120.00 E1350.4000 ; Infill line end
G1 X114.00 Y100.00 E1351.2000 ; Infill line start
G1 X114.00 Y120.00 E1352.0000 ; Infill line end
G1 X114.40 Y100.00 E1352.8000 ; Infill line start
G1 X114.40 Y120.00 E1353.6000 ; Infill line end
G1 X114.80 Y100.00 E1354.4000 ; Infill line start
G1 X114.80 Y120.00 E1355.2000 ; Infill line end
G1 X115.20 Y100.00 E1356.0000 ; Infill line start
G1 X115.20 Y120.00 E1356.8000 ; Infill line end
G1 X115.60 Y100.00 E1357.6000 ; Infill line start
G1 X115.60 Y120.00 E1358.4000 ; Infill line end
G1 X116.00 Y100.00 E1359.2000 ; Infill line start
G1 X116.00 Y120.00 E1360.0000 ; Infill line end
G1 X116.40 Y100.00 E1360.8000 ; Infill line start
G1 X116.40 Y120.00 E1361.6000 ; Infill line end
G1 X116.80 Y100.00 E1362.4000 ; Infill line start
G1 X116.80 Y120.00 E1363.2000 ; Infill line end
G1 X117.20 Y100.00 E1364.0000 ; Infill line start
G1 X117.20 Y120.00 E1364.8000 ; Infill line end
G1 X117.60 Y100.00 E1365.6000 ; Infill line start
G1 X117.60 Y120.00 E1366.4000 ; Infill line end
G1 X118.00 Y100.00 E1367.2000 ; Infill line start
G1 X118.00 Y120.00 E1368.0000 ; Infill line end
G1 X118.40 Y100.00 E1368.8000 ; Infill line start
G1 X118.40 Y120.00 E1369.6000 ; Infill line end
G1 X118.80 Y100.00 E1370.4000 ; Infill line start
G1 X118.80 Y120.00 E1371.2000 ; Infill line end
G1 X119.20 Y100.00 E1372.0000 ; Infill line start
G1 X119.20 Y120.00 E1372.8000 ; Infill line end
G1 X119.60 Y100.00 E1373.6000 ; Infill line start
G1 X119.60 Y120.00 E1374.4000 ; Infill line end
G1 X120.00 Y100.00 E1375.2000 ; Infill line start
G1 X120.00 Y120.00 E1376.0000 ; Infill line end
G1 X120.40 Y100.00 E1376.8000 ; Infill line start
G1 X120.40 Y120.00 E1377.6000 ; Infill line end
G1 X120.80 Y100.00 E1378.4000 ; Infill line start
G1 X120.80 Y120.00 E1379.2000 ; Infill line end
G1 X121.20 Y100.00 E1380.0000 ; Infill line start
G1 X121.20 Y120.00 E1380.8000 ; Infill line end
G1 X121.60 Y100.00 E1381.6000 ; Infill line start
G1 X121.60 Y120.00 E1382.4000 ; Infill line end
G1 X122.00 Y100.00 E1383.2000 ; Infill line start
G1 X122.00 Y120.00 E1384.0000 ; Infill line end
G1 X122.40 Y100.00 E1384.8000 ; Infill line start
G1 X122.40 Y120.00 E1385.6000 ; Infill line end
G1 X122.80 Y100.00 E1386.4000 ; Infill line start
G1 X122.80 Y120.00 E1387.2000 ; Infill line end
G1 X123.20 Y100.00 E1388.0000 ; Infill line start
G1 X123.20 Y120.00 E1388.8000 ; Infill line end
G1 X123.60 Y100.00 E1389.6000 ; Infill line start
G1 X123.60 Y120.00 E1390.4000 ; Infill line end
G1 X124.00 Y100.00 E1391.2000 ; Infill line start
G1 X124.00 Y120.00 E1392.0000 ; Infill line end
G1 X124.40 Y100.00 E1392.8000 ; Infill line start
G1 X124.40 Y120.00 E1393.6000 ; Infill line end
G1 X124.80 Y100.00 E1394.4000 ; Infill line start
G1 X124.80 Y120.00 E1395.2000 ; Infill line end
G1 X125.20 Y100.00 E1396.0000 ; Infill line start
G1 X125.20 Y120.00 E1396.8000 ; Infill line end
G1 X125.60 Y100.00 E1397.6000 ; Infill line start
G1 X125.60 Y120.00 E1398.4000 ; Infill line end
G1 X126.00 Y100.00 E1399.2000 ; Infill line start
G1 X126.00 Y120.00 E1400.0000 ; Infill line end
G1 X126.40 Y100.00 E1400.8000 ; Infill line start
G1 X126.40 Y120.00 E1401.6000 ; Infill line end
G1 X126.80 Y100.00 E1402.4000 ; Infill line start
G1 X126.80 Y120.00 E1403.2000 ; Infill line end
G1 X127.20 Y100.00 E1404.0000 ; Infill line start
G1 X127.20 Y120.00 E1404.8000 ; Infill line end
G1 X127.60 Y100.00 E1405.6000 ; Infill line start
G1 X127.60 Y120.00 E1406.4000 ; Infill line end
G1 X128.00 Y100.00 E1407.2000 ; Infill line start
G1 X128.00 Y120.00 E1408.0000 ; Infill line end
G1 X128.40 Y100.00 E1408.8000 ; Infill line start
G1 X128.40 Y120.00 E1409.6000 ; Infill line end
G1 X128.80 Y100.00 E1410.4000 ; Infill line start
G1 X128.80 Y120.00 E1411.2000 ; Infill line end
G1 X129.20 Y100.00 E1412.0000 ; Infill line start
G1 X129.20 Y120.00 E1412.8000 ; Infill line end
G1 X129.60 Y100.00 E1413.6000 ; Infill line start
G1 X129.60 Y120.00 E1414.4000 ; Infill line end
; Layer 18 (Cube Base)
G1 Z3.60 F300 ; Move to layer height
G1 X110.00 Y100.00 F1500 ; Move to start
G1 X130.00 Y100.00 E1415.2000 F1500 ; Draw square side
G1 X130.00 Y120.00 E1416.0000 F1500 ; Draw square side
G1 X110.00 Y120.00 E1416.8000 F1500 ; Draw square side
G1 X110.00 Y100.00 E1417.6000 F1500 ; Draw square side
G1 X110.00 Y100.00 E1418.4000 ; Infill line start
G1 X110.00 Y120.00 E1419.2000 ; Infill line end
G1 X110.40 Y100.00 E1420.0000 ; Infill line start
G1 X110.40 Y120.00 E1420.8000 ; Infill line end
G1 X110.80 Y100.00 E1421.6000 ; Infill line start
G1 X110.80 Y120.00 E1422.4000 ; Infill line end
G1 X111.20 Y100.00 E1423.2000 ; Infill line start
G1 X111.20 Y120.00 E1424.0000 ; Infill line end
G1 X111.60 Y100.00 E1424.8000 ; Infill line start
G1 X111.60 Y120.00 E1425.6000 ; Infill line end
G1 X112.00 Y100.00 E1426.4000 ; Infill line start
G1 X112.00 Y120.00 E1427.2000 ; Infill line end
G1 X112.40 Y100.00 E1428.0000 ; Infill line start
G1 X112.40 Y120.00 E1428.8000 ; Infill line end
G1 X112.80 Y100.00 E1429.6000 ; Infill line start
G1 X112.80 Y120.00 E1430.4000 ; Infill line end
G1 X113.20 Y100.00 E1431.2000 ; Infill line start
G1 X113.20 Y120.00 E1432.0000 ; Infill line end
G1 X113.60 Y100.00 E1432.8000 ; Infill line start
G1 X113.60 Y120.00 E1433.6000 ; Infill line end
G1 X114.00 Y100.00 E1434.4000 ; Infill line start
G1 X114.00 Y120.00 E1435.2000 ; Infill line end
G1 X114.40 Y100.00 E1436.0000 ; Infill line start
G1 X114.40 Y120.00 E1436.8000 ; Infill line end
G1 X114.80 Y100.00 E1437.6000 ; Infill line start
G1 X114.80 Y120.00 E1438.4000 ; Infill line end
G1 X115.20 Y100.00 E1439.2000 ; Infill line start
G1 X115.20 Y120.00 E1440.0000 ; Infill line end
G1 X115.60 Y100.00 E1440.8000 ; Infill line start
G1 X115.60 Y120.00 E1441.6000 ; Infill line end
G1 X116.00 Y100.00 E1442.4000 ; Infill line start
G1 X116.00 Y120.00 E1443.2000 ; Infill line end
G1 X116.40 Y100.00 E1444.0000 ; Infill line start
G1 X116.40 Y120.00 E1444.8000 ; Infill line end
G1 X116.80 Y100.00 E1445.6000 ; Infill line start
G1 X116.80 Y120.00 E1446.4000 ; Infill line end
G1 X117.20 Y100.00 E1447.2000 ; Infill line start
G1 X117.20 Y120.00 E1448.0000 ; Infill line end
G1 X117.60 Y100.00 E1448.8000 ; Infill line start
G1 X117.60 Y120.00 E1449.6000 ; Infill line end
G1 X118.00 Y100.00 E1450.4000 ; Infill line start
G1 X118.00 Y120.00 E1451.2000 ; Infill line end
G1 X118.40 Y100.00 E1452.0000 ; Infill line start
G1 X118.40 Y120.00 E1452.8000 ; Infill line end
G1 X118.80 Y100.00 E1453.6000 ; Infill line start
G1 X118.80 Y120.00 E1454.4000 ; Infill line end
G1 X119.20 Y100.00 E1455.2000 ; Infill line start
G1 X119.20 Y120.00 E1456.0000 ; Infill line end
G1 X119.60 Y100.00 E1456.8000 ; Infill line start
G1 X119.60 Y120.00 E1457.6000 ; Infill line end
G1 X120.00 Y100.00 E1458.4000 ; Infill line start
G1 X120.00 Y120.00 E1459.2000 ; Infill line end
G1 X120.40 Y100.00 E1460.0000 ; Infill line start
G1 X120.40 Y120.00 E1460.8000 ; Infill line end
G1 X120.80 Y100.00 E1461.6000 ; Infill line start
G1 X120.80 Y120.00 E1462.4000 ; Infill line end
G1 X121.20 Y100.00 E1463.2000 ; Infill line start
G1 X121.20 Y120.00 E1464.0000 ; Infill line end
G1 X121.60 Y100.00 E1464.8000 ; Infill line start
G1 X121.60 Y120.00 E1465.6000 ; Infill line end
G1 X122.00 Y100.00 E1466.4000 ; Infill line start
G1 X122.00 Y120.00 E1467.2000 ; Infill line end
G1 X122.40 Y100.00 E1468.0000 ; Infill line start
G1 X122.40 Y120.00 E1468.8000 ; Infill line end
G1 X122.80 Y100.00 E1469.6000 ; Infill line start
G1 X122.80 Y120.00 E1470.4000 ; Infill line end
G1 X123.20 Y100.00 E1471.2000 ; Infill line start
G1 X123.20 Y120.00 E1472.0000 ; Infill line end
G1 X123.60 Y100.00 E1472.8000 ; Infill line start
G1 X123.60 Y120.00 E1473.6000 ; Infill line end
G1 X124.00 Y100.00 E1474.4000 ; Infill line start
G1 X124.00 Y120.00 E1475.2000 ; Infill line end
G1 X124.40 Y100.00 E1476.0000 ; Infill line start
G1 X124.40 Y120.00 E1476.8000 ; Infill line end
G1 X124.80 Y100.00 E1477.6000 ; Infill line start
G1 X124.80 Y120.00 E1478.4000 ; Infill line end
G1 X125.20 Y100.00 E1479.2000 ; Infill line start
G1 X125.20 Y120.00 E1480.0000 ; Infill line end
G1 X125.60 Y100.00 E1480.8000 ; Infill line start
G1 X125.60 Y120.00 E1481.6000 ; Infill line end
G1 X126.00 Y100.00 E1482.4000 ; Infill line start
G1 X126.00 Y120.00 E1483.2000 ; Infill line end
G1 X126.40 Y100.00 E1484.0000 ; Infill line start
G1 X126.40 Y120.00 E1484.8000 ; Infill line end
G1 X126.80 Y100.00 E1485.6000 ; Infill line start
G1 X126.80 Y120.00 E1486.4000 ; Infill line end
G1 X127.20 Y100.00 E1487.2000 ; Infill line start
G1 X127.20 Y120.00 E1488.0000 ; Infill line end
G1 X127.60 Y100.00 E1488.8000 ; Infill line start
G1 X127.60 Y120.00 E1489.6000 ; Infill line end
G1 X128.00 Y100.00 E1490.4000 ; Infill line start
G1 X128.00 Y120.00 E1491.2000 ; Infill line end
G1 X128.40 Y100.00 E1492.0000 ; Infill line start
G1 X128.40 Y120.00 E1492.8000 ; Infill line end
G1 X128.80 Y100.00 E1493.6000 ; Infill line start
G1 X128.80 Y120.00 E1494.4000 ; Infill line end
G1 X129.20 Y100.00 E1495.2000 ; Infill line start
G1 X129.20 Y120.00 E1496.0000 ; Infill line end
G1 X129.60 Y100.00 E1496.8000 ; Infill line start
G1 X129.60 Y120.00 E1497.6000 ; Infill line end
; Layer 19 (Cube Base)
G1 Z3.80 F300 ; Move to layer height
G1 X110.00 Y100.00 F1500 ; Move to start
G1 X130.00 Y100.00 E1498.4000 F1500 ; Draw square side
G1 X130.00 Y120.00 E1499.2000 F1500 ; Draw square side
G1 X110.00 Y120.00 E1500.0000 F1500 ; Draw square side
G1 X110.00 Y100.00 E1500.8000 F1500 ; Draw square side
G1 X110.00 Y100.00 E1501.6000 ; Infill line start
G1 X110.00 Y120.00 E1502.4000 ; Infill line end
G1 X110.40 Y100.00 E1503.2000 ; Infill line start
G1 X110.40 Y120.00 E1504.0000 ; Infill line end
G1 X110.80 Y100.00 E1504.8000 ; Infill line start
G1 X110.80 Y120.00 E1505.6000 ; Infill line end
G1 X111.20 Y100.00 E1506.4000 ; Infill line start
G1 X111.20 Y120.00 E1507.2000 ; Infill line end
G1 X111.60 Y100.00 E1508.0000 ; Infill line start
G1 X111.60 Y120.00 E1508.8000 ; Infill line end
G1 X112.00 Y100.00 E1509.6000 ; Infill line start
G1 X112.00 Y120.00 E1510.4000 ; Infill line end
G1 X112.40 Y100.00 E1511.2000 ; Infill line start
G1 X112.40 Y120.00 E1512.0000 ; Infill line end
G1 X112.80 Y100.00 E1512.8000 ; Infill line start
G1 X112.80 Y120.00 E1513.6000 ; Infill line end
G1 X113.20 Y100.00 E1514.4000 ; Infill line start
G1 X113.20 Y120.00 E1515.2000 ; Infill line end
G1 X113.60 Y100.00 E1516.0000 ; Infill line start
G1 X113.60 Y120.00 E1516.8000 ; Infill line end
G1 X114.00 Y100.00 E1517.6000 ; Infill line start
G1 X114.00 Y120.00 E1518.4000 ; Infill line end
G1 X114.40 Y100.00 E1519.2000 ; Infill line start
G1 X114.40 Y120.00 E1520.0000 ; Infill line end
G1 X114.80 Y100.00 E1520.8000 ; Infill line start
G1 X114.80 Y120.00 E1521.6000 ; Infill line end
G1 X115.20 Y100.00 E1522.4000 ; Infill line start
G1 X115.20 Y120.00 E1523.2000 ; Infill line end
G1 X115.60 Y100.00 E1524.0000 ; Infill line start
G1 X115.60 Y120.00 E1524.8000 ; Infill line end
G1 X116.00 Y100.00 E1525.6000 ; Infill line start
G1 X116.00 Y120.00 E1526.4000 ; Infill line end
G1 X116.40 Y100.00 E1527.2000 ; Infill line start
G1 X116.40 Y120.00 E1528.0000 ; Infill line end
G1 X116.80 Y100.00 E1528.8000 ; Infill line start
G1 X116.80 Y120.00 E1529.6000 ; Infill line end
G1 X117.20 Y100.00 E1530.4000 ; Infill line start
G1 X117.20 Y120.00 E1531.2000 ; Infill line end
G1 X117.60 Y100.00 E1532.0000 ; Infill line start
G1 X117.60 Y120.00 E1532.8000 ; Infill line end
G1 X118.00 Y100.00 E1533.6000 ; Infill line start
G1 X118.00 Y120.00 E1534.4000 ; Infill line end
G1 X118.40 Y100.00 E1535.2000 ; Infill line start
G1 X118.40 Y120.00 E1536.0000 ; Infill line end
G1 X118.80 Y100.00 E1536.8000 ; Infill line start
G1 X118.80 Y120.00 E1537.6000 ; Infill line end
G1 X119.20 Y100.00 E1538.4000 ; Infill line start
G1 X119.20 Y120.00 E1539.2000 ; Infill line end
G1 X119.60 Y100.00 E1540.0000 ; Infill line start
G1 X119.60 Y120.00 E1540.8000 ; Infill line end
G1 X120.00 Y100.00 E1541.6000 ; Infill line start
G1 X120.00 Y120.00 E1542.4000 ; Infill line end
G1 X120.40 Y100.00 E1543.2000 ; Infill line start
G1 X120.40 Y120.00 E1544.0000 ; Infill line end
G1 X120.80 Y100.00 E1544.8000 ; Infill line start
G1 X120.80 Y120.00 E1545.6000 ; Infill line end
G1 X121.20 Y100.00 E1546.4000 ; Infill line start
G1 X121.20 Y120.00 E1547.2000 ; Infill line end
G1 X121.60 Y100.00 E1548.0000 ; Infill line start
G1 X121.60 Y120.00 E1548.8000 ; Infill line end
G1 X122.00 Y100.00 E1549.6000 ; Infill line start
G1 X122.00 Y120.00 E1550.4000 ; Infill line end
G1 X122.40 Y100.00 E1551.2000 ; Infill line start
G1 X122.40 Y120.00 E1552.0000 ; Infill line end
G1 X122.80 Y100.00 E1552.8000 ; Infill line start
G1 X122.80 Y120.00 E1553.6000 ; Infill line end
G1 X123.20 Y100.00 E1554.4000 ; Infill line start
G1 X123.20 Y120.00 E1555.2000 ; Infill line end
G1 X123.60 Y100.00 E1556.0000 ; Infill line start
G1 X123.60 Y120.00 E1556.8000 ; Infill line end
G1 X124.00 Y100.00 E1557.6000 ; Infill line start
G1 X124.00 Y120.00 E1558.4000 ; Infill line end
G1 X124.40 Y100.00 E1559.2000 ; Infill line start
G1 X124.40 Y120.00 E1560.0000 ; Infill line end
G1 X124.80 Y100.00 E1560.8000 ; Infill line start
G1 X124.80 Y120.00 E1561.6000 ; Infill line end
G1 X125.20 Y100.00 E1562.4000 ; Infill line start
G1 X125.20 Y120.00 E1563.2000 ; Infill line end
G1 X125.60 Y100.00 E1564.0000 ; Infill line start
G1 X125.60 Y120.00 E1564.8000 ; Infill line end
G1 X126.00 Y100.00 E1565.6000 ; Infill line start
G1 X126.00 Y120.00 E1566.4000 ; Infill line end
G1 X126.40 Y100.00 E1567.2000 ; Infill line start
G1 X126.40 Y120.00 E1568.0000 ; Infill line end
G1 X126.80 Y100.00 E1568.8000 ; Infill line start
G1 X126.80 Y120.00 E1569.6000 ; Infill line end
G1 X127.20 Y100.00 E1570.4000 ; Infill line start
G1 X127.20 Y120.00 E1571.2000 ; Infill line end
G1 X127.60 Y100.00 E1572.0000 ; Infill line start
G1 X127.60 Y120.00 E1572.8000 ; Infill line end
G1 X128.00 Y100.00 E1573.6000 ; Infill line start
G1 X128.00 Y120.00 E1574.4000 ; Infill line end
G1 X128.40 Y100.00 E1575.2000 ; Infill line start
G1 X128.40 Y120.00 E1576.0000 ; Infill line end
G1 X128.80 Y100.00 E1576.8000 ; Infill line start
G1 X128.80 Y120.00 E1577.6000 ; Infill line end
G1 X129.20 Y100.00 E1578.4000 ; Infill line start
G1 X129.20 Y120.00 E1579.2000 ; Infill line end
G1 X129.60 Y100.00 E1580.0000 ; Infill line start
G1 X129.60 Y120.00 E1580.8000 ; Infill line end
; Layer 20 (Cube Base)
G1 Z4.00 F300 ; Move to layer height
G1 X110.00 Y100.00 F1500 ; Move to start
G1 X130.00 Y100.00 E1581.6000 F1500 ; Draw square side
G1 X130.00 Y120.00 E1582.4000 F1500 ; Draw square side
G1 X110.00 Y120.00 E1583.2000 F1500 ; Draw square side
G1 X110.00 Y100.00 E1584.0000 F1500 ; Draw square side
G1 X110.00 Y100.00 E1584.8000 ; Infill line start
G1 X110.00 Y120.00 E1585.6000 ; Infill line end
G1 X110.40 Y100.00 E1586.4000 ; Infill line start
G1 X110.40 Y120.00 E1587.2000 ; Infill line end
G1 X110.80 Y100.00 E1588.0000 ; Infill line start
G1 X110.80 Y120.00 E1588.8000 ; Infill line end
G1 X111.20 Y100.00 E1589.6000 ; Infill line start
G1 X111.20 Y120.00 E1590.4000 ; Infill line end
G1 X111.60 Y100.00 E1591.2000 ; Infill line start
G1 X111.60 Y120.00 E1592.0000 ; Infill line end
G1 X112.00 Y100.00 E1592.8000 ; Infill line start
G1 X112.00 Y120.00 E1593.6000 ; Infill line end
G1 X112.40 Y100.00 E1594.4000 ; Infill line start
G1 X112.40 Y120.00 E1595.2000 ; Infill line end
G1 X112.80 Y100.00 E1596.0000 ; Infill line start
G1 X112.80 Y120.00 E1596.8000 ; Infill line end
G1 X113.20 Y100.00 E1597.6000 ; Infill line start
G1 X113.20 Y120.00 E1598.4000 ; Infill line end
G1 X113.60 Y100.00 E1599.2000 ; Infill line start
G1 X113.60 Y120.00 E1600.0000 ; Infill line end
G1 X114.00 Y100.00 E1600.8000 ; Infill line start
G1 X114.00 Y120.00 E1601.6000 ; Infill line end
G1 X114.40 Y100.00 E1602.4000 ; Infill line start
G1 X114.40 Y120.00 E1603.2000 ; Infill line end
G1 X114.80 Y100.00 E1604.0000 ; Infill line start
G1 X114.80 Y120.00 E1604.8000 ; Infill line end
G1 X115.20 Y100.00 E1605.6000 ; Infill line start
G1 X115.20 Y120.00 E1606.4000 ; Infill line end
G1 X115.60 Y100.00 E1607.2000 ; Infill line start
G1 X115.60 Y120.00 E1608.0000 ; Infill line end
G1 X116.00 Y100.00 E1608.8000 ; Infill line start
G1 X116.00 Y120.00 E1609.6000 ; Infill line end
G1 X116.40 Y100.00 E1610.4000 ; Infill line start
G1 X116.40 Y120.00 E1611.2000 ; Infill line end
G1 X116.80 Y100.00 E1612.0000 ; Infill line start
G1 X116.80 Y120.00 E1612.8000 ; Infill line end
G1 X117.20 Y100.00 E1613.6000 ; Infill line start
G1 X117.20 Y120.00 E1614.4000 ; Infill line end
G1 X117.60 Y100.00 E1615.2000 ; Infill line start
G1 X117.60 Y120.00 E1616.0000 ; Infill line end
G1 X118.00 Y100.00 E1616.8000 ; Infill line start
G1 X118.00 Y120.00 E1617.6000 ; Infill line end
G1 X118.40 Y100.00 E1618.4000 ; Infill line start
G1 X118.40 Y120.00 E1619.2000 ; Infill line end
G1 X118.80 Y100.00 E1620.0000 ; Infill line start
G1 X118.80 Y120.00 E1620.8000 ; Infill line end
G1 X119.20 Y100.00 E1621.6000 ; Infill line start
G1 X119.20 Y120.00 E1622.4000 ; Infill line end
G1 X119.60 Y100.00 E1623.2000 ; Infill line start
G1 X119.60 Y120.00 E1624.0000 ; Infill line end
G1 X120.00 Y100.00 E1624.8000 ; Infill line start
G1 X120.00 Y120.00 E1625.6000 ; Infill line end
G1 X120.40 Y100.00 E1626.4000 ; Infill line start
G1 X120.40 Y120.00 E1627.2000 ; Infill line end
G1 X120.80 Y100.00 E1628.0000 ; Infill line start
G1 X120.80 Y120.00 E1628.8000 ; Infill line end
G1 X121.20 Y100.00 E1629.6000 ; Infill line start
G1 X121.20 Y120.00 E1630.4000 ; Infill line end
G1 X121.60 Y100.00 E1631.2000 ; Infill line start
G1 X121.60 Y120.00 E1632.0000 ; Infill line end
G1 X122.00 Y100.00 E1632.8000 ; Infill line start
G1 X122.00 Y120.00 E1633.6000 ; Infill line end
G1 X122.40 Y100.00 E1634.4000 ; Infill line start
G1 X122.40 Y120.00 E1635.2000 ; Infill line end
G1 X122.80 Y100.00 E1636.0000 ; Infill line start
G1 X122.80 Y120.00 E1636.8000 ; Infill line end
G1 X123.20 Y100.00 E1637.6000 ; Infill line start
G1 X123.20 Y120.00 E1638.4000 ; Infill line end
G1 X123.60 Y100.00 E1639.2000 ; Infill line start
G1 X123.60 Y120.00 E1640.0000 ; Infill line end
G1 X124.00 Y100.00 E1640.8000 ; Infill line start
G1 X124.00 Y120.00 E1641.6000 ; Infill line end
G1 X124.40 Y100.00 E1642.4000 ; Infill line start
G1 X124.40 Y120.00 E1643.2000 ; Infill line end
G1 X124.80 Y100.00 E1644.0000 ; Infill line start
G1 X124.80 Y120.00 E1644.8000 ; Infill line end
G1 X125.20 Y100.00 E1645.6000 ; Infill line start
G1 X125.20 Y120.00 E1646.4000 ; Infill line end
G1 X125.60 Y100.00 E1647.2000 ; Infill line start
G1 X125.60 Y120.00 E1648.0000 ; Infill line end
G1 X126.00 Y100.00 E1648.8000 ; Infill line start
G1 X126.00 Y120.00 E1649.6000 ; Infill line end
G1 X126.40 Y100.00 E1650.4000 ; Infill line start
G1 X126.40 Y120.00 E1651.2000 ; Infill line end
G1 X126.80 Y100.00 E1652.0000 ; Infill line start
G1 X126.80 Y120.00 E1652.8000 ; Infill line end
G1 X127.20 Y100.00 E1653.6000 ; Infill line start
G1 X127.20 Y120.00 E1654.4000 ; Infill line end
G1 X127.60 Y100.00 E1655.2000 ; Infill line start
G1 X127.60 Y120.00 E1656.0000 ; Infill line end
G1 X128.00 Y100.00 E1656.8000 ; Infill line start
G1 X128.00 Y120.00 E1657.6000 ; Infill line end
G1 X128.40 Y100.00 E1658.4000 ; Infill line start
G1 X128.40 Y120.00 E1659.2000 ; Infill line end
G1 X128.80 Y100.00 E1660.0000 ; Infill line start
G1 X128.80 Y120.00 E1660.8000 ; Infill line end
G1 X129.20 Y100.00 E1661.6000 ; Infill line start
G1 X129.20 Y120.00 E1662.4000 ; Infill line end
G1 X129.60 Y100.00 E1663.2000 ; Infill line start
G1 X129.60 Y120.00 E1664.0000 ; Infill line end
; Layer 21 (Cube Base)
G1 Z4.20 F300 ; Move to layer height
G1 X110.00 Y100.00 F1500 ; Move to start
G1 X130.00 Y100.00 E1664.8000 F1500 ; Draw square side
G1 X130.00 Y120.00 E1665.6000 F1500 ; Draw square side
G1 X110.00 Y120.00 E1666.4000 F1500 ; Draw square side
G1 X110.00 Y100.00 E1667.2000 F1500 ; Draw square side
G1 X110.00 Y100.00 E1668.0000 ; Infill line start
G1 X110.00 Y120.00 E1668.8000 ; Infill line end
G1 X110.40 Y100.00 E1669.6000 ; Infill line start
G1 X110.40 Y120.00 E1670.4000 ; Infill line end
G1 X110.80 Y100.00 E1671.2000 ; Infill line start
G1 X110.80 Y120.00 E1672.0000 ; Infill line end
G1 X111.20 Y100.00 E1672.8000 ; Infill line start
G1 X111.20 Y120.00 E1673.6000 ; Infill line end
G1 X111.60 Y100.00 E1674.4000 ; Infill line start
G1 X111.60 Y120.00 E1675.2000 ; Infill line end
G1 X112.00 Y100.00 E1676.0000 ; Infill line start
G1 X112.00 Y120.00 E1676.8000 ; Infill line end
G1 X112.40 Y100.00 E1677.6000 ; Infill line start
G1 X112.40 Y120.00 E1678.4000 ; Infill line end
G1 X112.80 Y100.00 E1679.2000 ; Infill line start
G1 X112.80 Y120.00 E1680.0000 ; Infill line end
G1 X113.20 Y100.00 E1680.8000 ; Infill line start
G1 X113.20 Y120.00 E1681.6000 ; Infill line end
G1 X113.60 Y100.00 E1682.4000 ; Infill line start
G1 X113.60 Y120.00 E1683.2000 ; Infill line end
G1 X114.00 Y100.00 E1684.0000 ; Infill line start
G1 X114.00 Y120.00 E1684.8000 ; Infill line end
G1 X114.40 Y100.00 E1685.6000 ; Infill line start
G1 X114.40 Y120.00 E1686.4000 ; Infill line end
G1 X114.80 Y100.00 E1687.2000 ; Infill line start
G1 X114.80 Y120.00 E1688.0000 ; Infill line end
G1 X115.20 Y100.00 E1688.8000 ; Infill line start
G1 X115.20 Y120.00 E1689.6000 ; Infill line end
G1 X115.60 Y100.00 E1690.4000 ; Infill line start
G1 X115.60 Y120.00 E1691.2000 ; Infill line end
G1 X116.00 Y100.00 E1692.0000 ; Infill line start
G1 X116.00 Y120.00 E1692.8000 ; Infill line end
G1 X116.40 Y100.00 E1693.6000 ; Infill line start
G1 X116.40 Y120.00 E1694.4000 ; Infill line end
G1 X116.80 Y100.00 E1695.2000 ; Infill line start
G1 X116.80 Y120.00 E1696.0000 ; Infill line end
G1 X117.20 Y100.00 E1696.8000 ; Infill line start
G1 X117.20 Y120.00 E1697.6000 ; Infill line end
G1 X117.60 Y100.00 E1698.4000 ; Infill line start
G1 X117.60 Y120.00 E1699.2000 ; Infill line end
G1 X118.00 Y100.00 E1700.0000 ; Infill line start
G1 X118.00 Y120.00 E1700.8000 ; Infill line end
G1 X118.40 Y100.00 E1701.6000 ; Infill line start
G1 X118.40 Y120.00 E1702.4000 ; Infill line end
G1 X118.80 Y100.00 E1703.2000 ; Infill line start
G1 X118.80 Y120.00 E1704.0000 ; Infill line end
G1 X119.20 Y100.00 E1704.8000 ; Infill line start
G1 X119.20 Y120.00 E1705.6000 ; Infill line end
G1 X119.60 Y100.00 E1706.4000 ; Infill line start
G1 X119.60 Y120.00 E1707.2000 ; Infill line end
G1 X120.00 Y100.00 E1708.0000 ; Infill line start
G1 X120.00 Y120.00 E1708.8000 ; Infill line end
G1 X120.40 Y100.00 E1709.6000 ; Infill line start
G1 X120.40 Y120.00 E1710.4000 ; Infill line end
G1 X120.80 Y100.00 E1711.2000 ; Infill line start
G1 X120.80 Y120.00 E1712.0000 ; Infill line end
G1 X121.20 Y100.00 E1712.8000 ; Infill line start
G1 X121.20 Y120.00 E1713.6000 ; Infill line end
G1 X121.60 Y100.00 E1714.4000 ; Infill line start
G1 X121.60 Y120.00 E1715.2000 ; Infill line end
G1 X122.00 Y100.00 E1716.0000 ; Infill line start
G1 X122.00 Y120.00 E1716.8000 ; Infill line end
G1 X122.40 Y100.00 E1717.6000 ; Infill line start
G1 X122.40 Y120.00 E1718.4000 ; Infill line end
G1 X122.80 Y100.00 E1719.2000 ; Infill line start
G1 X122.80 Y120.00 E1720.0000 ; Infill line end
G1 X123.20 Y100.00 E1720.8000 ; Infill line start
G1 X123.20 Y120.00 E1721.6000 ; Infill line end
G1 X123.60 Y100.00 E1722.4000 ; Infill line start
G1 X123.60 Y120.00 E1723.2000 ; Infill line end
G1 X124.00 Y100.00 E1724.0000 ; Infill line start
G1 X124.00 Y120.00 E1724.8000 ; Infill line end
G1 X124.40 Y100.00 E1725.6000 ; Infill line start
G1 X124.40 Y120.00 E1726.4000 ; Infill line end
G1 X124.80 Y100.00 E1727.2000 ; Infill line start
G1 X124.80 Y120.00 E1728.0000 ; Infill line end
G1 X125.20 Y100.00 E1728.8000 ; Infill line start
G1 X125.20 Y120.00 E1729.6000 ; Infill line end
G1 X125.60 Y100.00 E1730.4000 ; Infill line start
G1 X125.60 Y120.00 E1731.2000 ; Infill line end
G1 X126.00 Y100.00 E1732.0000 ; Infill line start
G1 X126.00 Y120.00 E1732.8000 ; Infill line end
G1 X126.40 Y100.00 E1733.6000 ; Infill line start
G1 X126.40 Y120.00 E1734.4000 ; Infill line end
G1 X126.80 Y100.00 E1735.2000 ; Infill line start
G1 X126.80 Y120.00 E1736.0000 ; Infill line end
G1 X127.20 Y100.00 E1736.8000 ; Infill line start
G1 X127.20 Y120.00 E1737.6000 ; Infill line end
G1 X127.60 Y100.00 E1738.4000 ; Infill line start
G1 X127.60 Y120.00 E1739.2000 ; Infill line end
G1 X128.00 Y100.00 E1740.0000 ; Infill line start
G1 X128.00 Y120.00 E1740.8000 ; Infill line end
G1 X128.40 Y100.00 E1741.6000 ; Infill line start
G1 X128.40 Y120.00 E1742.4000 ; Infill line end
G1 X128.80 Y100.00 E1743.2000 ; Infill line start
G1 X128.80 Y120.00 E1744.0000 ; Infill line end
G1 X129.20 Y100.00 E1744.8000 ; Infill line start
G1 X129.20 Y120.00 E1745.6000 ; Infill line end
G1 X129.60 Y100.00 E1746.4000 ; Infill line start
G1 X129.60 Y120.00 E1747.2000 ; Infill line end
; Layer 22 (Cube Base)
G1 Z4.40 F300 ; Move to layer height
G1 X110.00 Y100.00 F1500 ; Move to start
G1 X130.00 Y100.00 E1748.0000 F1500 ; Draw square side
G1 X130.00 Y120.00 E1748.8000 F1500 ; Draw square side
G1 X110.00 Y120.00 E1749.6000 F1500 ; Draw square side
G1 X110.00 Y100.00 E1750.4000 F1500 ; Draw square side
G1 X110.00 Y100.00 E1751.2000 ; Infill line start
G1 X110.00 Y120.00 E1752.0000 ; Infill line end
G1 X110.40 Y100.00 E1752.8000 ; Infill line start
G1 X110.40 Y120.00 E1753.6000 ; Infill line end
G1 X110.80 Y100.00 E1754.4000 ; Infill line start
G1 X110.80 Y120.00 E1755.2000 ; Infill line end
G1 X111.20 Y100.00 E1756.0000 ; Infill line start
G1 X111.20 Y120.00 E1756.8000 ; Infill line end
G1 X111.60 Y100.00 E1757.6000 ; Infill line start
G1 X111.60 Y120.00 E1758.4000 ; Infill line end
G1 X112.00 Y100.00 E1759.2000 ; Infill line start
G1 X112.00 Y120.00 E1760.0000 ; Infill line end
G1 X112.40 Y100.00 E1760.8000 ; Infill line start
G1 X112.40 Y120.00 E1761.6000 ; Infill line end
G1 X112.80 Y100.00 E1762.4000 ; Infill line start
G1 X112.80 Y120.00 E1763.2000 ; Infill line end
G1 X113.20 Y100.00 E1764.0000 ; Infill line start
G1 X113.20 Y120.00 E1764.8000 ; Infill line end
G1 X113.60 Y100.00 E1765.6000 ; Infill line start
G1 X113.60 Y120.00 E1766.4000 ; Infill line end
G1 X114.00 Y100.00 E1767.2000 ; Infill line start
G1 X114.00 Y120.00 E1768.0000 ; Infill line end
G1 X114.40 Y100.00 E1768.8000 ; Infill line start
G1 X114.40 Y120.00 E1769.6000 ; Infill line end
G1 X114.80 Y100.00 E1770.4000 ; Infill line start
G1 X114.80 Y120.00 E1771.2000 ; Infill line end
G1 X115.20 Y100.00 E1772.0000 ; Infill line start
G1 X115.20 Y120.00 E1772.8000 ; Infill line end
G1 X115.60 Y100.00 E1773.6000 ; Infill line start
G1 X115.60 Y120.00 E1774.4000 ; Infill line end
G1 X116.00 Y100.00 E1775.2000 ; Infill line start
G1 X116.00 Y120.00 E1776.0000 ; Infill line end
G1 X116.40 Y100.00 E1776.8000 ; Infill line start
G1 X116.40 Y120.00 E1777.6000 ; Infill line end
G1 X116.80 Y100.00 E1778.4000 ; Infill line start
G1 X116.80 Y120.00 E1779.2000 ; Infill line end
G1 X117.20 Y100.00 E1780.0000 ; Infill line start
G1 X117.20 Y120.00 E1780.8000 ; Infill line end
G1 X117.60 Y100.00 E1781.6000 ; Infill line start
G1 X117.60 Y120.00 E1782.4000 ; Infill line end
G1 X118.00 Y100.00 E1783.2000 ; Infill line start
G1 X118.00 Y120.00 E1784.0000 ; Infill line end
G1 X118.40 Y100.00 E1784.8000 ; Infill line start
G1 X118.40 Y120.00 E1785.6000 ; Infill line end
G1 X118.80 Y100.00 E1786.4000 ; Infill line start
G1 X118.80 Y120.00 E1787.2000 ; Infill line end
G1 X119.20 Y100.00 E1788.0000 ; Infill line start
G1 X119.20 Y120.00 E1788.8000 ; Infill line end
G1 X119.60 Y100.00 E1789.6000 ; Infill line start
G1 X119.60 Y120.00 E1790.4000 ; Infill line end
G1 X120.00 Y100.00 E1791.2000 ; Infill line start
G1 X120.00 Y120.00 E1792.0000 ; Infill line end
G1 X120.40 Y100.00 E1792.8000 ; Infill line start
G1 X120.40 Y120.00 E1793.6000 ; Infill line end
G1 X120.80 Y100.00 E1794.4000 ; Infill line start
G1 X120.80 Y120.00 E1795.2000 ; Infill line end
G1 X121.20 Y100.00 E1796.0000 ; Infill line start
G1 X121.20 Y120.00 E1796.8000 ; Infill line end
G1 X121.60 Y100.00 E1797.6000 ; Infill line start
G1 X121.60 Y120.00 E1798.4000 ; Infill line end
G1 X122.00 Y100.00 E1799.2000 ; Infill line start
G1 X122.00 Y120.00 E1800.0000 ; Infill line end
G1 X122.40 Y100.00 E1800.8000 ; Infill line start
G1 X122.40 Y120.00 E1801.6000 ; Infill line end
G1 X122.80 Y100.00 E1802.4000 ; Infill line start
G1 X122.80 Y120.00 E1803.2000 ; Infill line end
G1 X123.20 Y100.00 E1804.0000 ; Infill line start
G1 X123.20 Y120.00 E1804.8000 ; Infill line end
G1 X123.60 Y100.00 E1805.6000 ; Infill line start
G1 X123.60 Y120.00 E1806.4000 ; Infill line end
G1 X124.00 Y100.00 E1807.2000 ; Infill line start
G1 X124.00 Y120.00 E1808.0000 ; Infill line end
G1 X124.40 Y100.00 E1808.8000 ; Infill line start
G1 X124.40 Y120.00 E1809.6000 ; Infill line end
G1 X124.80 Y100.00 E1810.4000 ; Infill line start
G1 X124.80 Y120.00 E1811.2000 ; Infill line end
G1 X125.20 Y100.00 E1812.0000 ; Infill line start
G1 X125.20 Y120.00 E1812.8000 ; Infill line end
G1 X125.60 Y100.00 E1813.6000 ; Infill line start
G1 X125.60 Y120.00 E1814.4000 ; Infill line end
G1 X126.00 Y100.00 E1815.2000 ; Infill line start
G1 X126.00 Y120.00 E1816.0000 ; Infill line end
G1 X126.40 Y100.00 E1816.8000 ; Infill line start
G1 X126.40 Y120.00 E1817.6000 ; Infill line end
G1 X126.80 Y100.00 E1818.4000 ; Infill line start
G1 X126.80 Y120.00 E1819.2000 ; Infill line end
G1 X127.20 Y100.00 E1820.0000 ; Infill line start
G1 X127.20 Y120.00 E1820.8000 ; Infill line end
G1 X127.60 Y100.00 E1821.6000 ; Infill line start
G1 X127.60 Y120.00 E1822.4000 ; Infill line end
G1 X128.00 Y100.00 E1823.2000 ; Infill line start
G1 X128.00 Y120.00 E1824.0000 ; Infill line end
G1 X128.40 Y100.00 E1824.8000 ; Infill line start
G1 X128.40 Y120.00 E1825.6000 ; Infill line end
G1 X128.80 Y100.00 E1826.4000 ; Infill line start
G1 X128.80 Y120.00 E1827.2000 ; Infill line end
G1 X129.20 Y100.00 E1828.0000 ; Infill line start
G1 X129.20 Y120.00 E1828.8000 ; Infill line end
G1 X129.60 Y100.00 E1829.6000 ; Infill line start
G1 X129.60 Y120.00 E1830.4000 ; Infill line end
; Layer 23 (Cube Base)
G1 Z4.60 F300 ; Move to layer height
G1 X110.00 Y100.00 F1500 ; Move to start
G1 X130.00 Y100.00 E1831.2000 F1500 ; Draw square side
G1 X130.00 Y120.00 E1832.0000 F1500 ; Draw square side
G1 X110.00 Y120.00 E1832.8000 F1500 ; Draw square side
G1 X110.00 Y100.00 E1833.6000 F1500 ; Draw square side
G1 X110.00 Y100.00 E1834.4000 ; Infill line start
G1 X110.00 Y120.00 E1835.2000 ; Infill line end
G1 X110.40 Y100.00 E1836.0000 ; Infill line start
G1 X110.40 Y120.00 E1836.8000 ; Infill line end
G1 X110.80 Y100.00 E1837.6000 ; Infill line start
G1 X110.80 Y120.00 E1838.4000 ; Infill line end
G1 X111.20 Y100.00 E1839.2000 ; Infill line start
G1 X111.20 Y120.00 E1840.0000 ; Infill line end
G1 X111.60 Y100.00 E1840.8000 ; Infill line start
G1 X111.60 Y120.00 E1841.6000 ; Infill line end
G1 X112.00 Y100.00 E1842.4000 ; Infill line start
G1 X112.00 Y120.00 E1843.2000 ; Infill line end
G1 X112.40 Y100.00 E1844.0000 ; Infill line start
G1 X112.40 Y120.00 E1844.8000 ; Infill line end
G1 X112.80 Y100.00 E1845.6000 ; Infill line start
G1 X112.80 Y120.00 E1846.4000 ; Infill line end
G1 X113.20 Y100.00 E1847.2000 ; Infill line start
G1 X113.20 Y120.00 E1848.0000 ; Infill line end
G1 X113.60 Y100.00 E1848.8000 ; Infill line start
G1 X113.60 Y120.00 E1849.6000 ; Infill line end
G1 X114.00 Y100.00 E1850.4000 ; Infill line start
G1 X114.00 Y120.00 E1851.2000 ; Infill line end
G1 X114.40 Y100.00 E1852.0000 ; Infill line start
G1 X114.40 Y120.00 E1852.8000 ; Infill line end
G1 X114.80 Y100.00 E1853.6000 ; Infill line start
G1 X114.80 Y120.00 E1854.4000 ; Infill line end
G1 X115.20 Y100.00 E1855.2000 ; Infill line start
G1 X115.20 Y120.00 E1856.0000 ; Infill line end
G1 X115.60 Y100.00 E1856.8000 ; Infill line start
G1 X115.60 Y120.00 E1857.6000 ; Infill line end
G1 X116.00 Y100.00 E1858.4000 ; Infill line start
G1 X116.00 Y120.00 E1859.2000 ; Infill line end
G1 X116.40 Y100.00 E1860.0000 ; Infill line start
G1 X116.40 Y120.00 E1860.8000 ; Infill line end
G1 X116.80 Y100.00 E1861.6000 ; Infill line start
G1 X116.80 Y120.00 E1862.4000 ; Infill line end
G1 X117.20 Y100.00 E1863.2000 ; Infill line start
G1 X117.20 Y120.00 E1864.0000 ; Infill line end
G1 X117.60 Y100.00 E1864.8000 ; Infill line start
G1 X117.60 Y120.00 E1865.6000 ; Infill line end
G1 X118.00 Y100.00 E1866.4000 ; Infill line start
G1 X118.00 Y120.00 E1867.2000 ; Infill line end
G1 X118.40 Y100.00 E1868.0000 ; Infill line start
G1 X118.40 Y120.00 E1868.8000 ; Infill line end
G1 X118.80 Y100.00 E1869.6000 ; Infill line start
G1 X118.80 Y120.00 E1870.4000 ; Infill line end
G1 X119.20 Y100.00 E1871.2000 ; Infill line start
G1 X119.20 Y120.00 E1872.0000 ; Infill line end
G1 X119.60 Y100.00 E1872.8000 ; Infill line start
G1 X119.60 Y120.00 E1873.6000 ; Infill line end
G1 X120.00 Y100.00 E1874.4000 ; Infill line start
G1 X120.00 Y120.00 E1875.2000 ; Infill line end
G1 X120.40 Y100.00 E1876.0000 ; Infill line start
G1 X120.40 Y120.00 E1876.8000 ; Infill line end
G1 X120.80 Y100.00 E1877.6000 ; Infill line start
G1 X120.80 Y120.00 E1878.4000 ; Infill line end
G1 X121.20 Y100.00 E1879.2000 ; Infill line start
G1 X121.20 Y120.00 E1880.0000 ; Infill line end
G1 X121.60 Y100.00 E1880.8000 ; Infill line start
G1 X121.60 Y120.00 E1881.6000 ; Infill line end
G1 X122.00 Y100.00 E1882.4000 ; Infill line start
G1 X122.00 Y120.00 E1883.2000 ; Infill line end
G1 X122.40 Y100.00 E1884.0000 ; Infill line start
G1 X122.40 Y120.00 E1884.8000 ; Infill line end
G1 X122.80 Y100.00 E1885.6000 ; Infill line start
G1 X122.80 Y120.00 E1886.4000 ; Infill line end
G1 X123.20 Y100.00 E1887.2000 ; Infill line start
G1 X123.20 Y120.00 E1888.0000 ; Infill line end
G1 X123.60 Y100.00 E1888.8000 ; Infill line start
G1 X123.60 Y120.00 E1889.6000 ; Infill line end
G1 X124.00 Y100.00 E1890.4000 ; Infill line start
G1 X124.00 Y120.00 E1891.2000 ; Infill line end
G1 X124.40 Y100.00 E1892.0000 ; Infill line start
G1 X124.40 Y120.00 E1892.8000 ; Infill line end
G1 X124.80 Y100.00 E1893.6000 ; Infill line start
G1 X124.80 Y120.00 E1894.4000 ; Infill line end
G1 X125.20 Y100.00 E1895.2000 ; Infill line start
G1 X125.20 Y120.00 E1896.0000 ; Infill line end
G1 X125.60 Y100.00 E1896.8000 ; Infill line start
G1 X125.60 Y120.00 E1897.6000 ; Infill line end
G1 X126.00 Y100.00 E1898.4000 ; Infill line start
G1 X126.00 Y120.00 E1899.2000 ; Infill line end
G1 X126.40 Y100.00 E1900.0000 ; Infill line start
G1 X126.40 Y120.00 E1900.8000 ; Infill line end
G1 X126.80 Y100.00 E1901.6000 ; Infill line start
G1 X126.80 Y120.00 E1902.4000 ; Infill line end
G1 X127.20 Y100.00 E1903.2000 ; Infill line start
G1 X127.20 Y120.00 E1904.0000 ; Infill line end
G1 X127.60 Y100.00 E1904.8000 ; Infill line start
G1 X127.60 Y120.00 E1905.6000 ; Infill line end
G1 X128.00 Y100.00 E1906.4000 ; Infill line start
G1 X128.00 Y120.00 E1907.2000 ; Infill line end
G1 X128.40 Y100.00 E1908.0000 ; Infill line start
G1 X128.40 Y120.00 E1908.8000 ; Infill line end
G1 X128.80 Y100.00 E1909.6000 ; Infill line start
G1 X128.80 Y120.00 E1910.4000 ; Infill line end
G1 X129.20 Y100.00 E1911.2000 ; Infill line start
G1 X129.20 Y120.00 E1912.0000 ; Infill line end
G1 X129.60 Y100.00 E1912.8000 ; Infill line start
G1 X129.60 Y120.00 E1913.6000 ; Infill line end
; Layer 24 (Cube Base)
G1 Z4.80 F300 ; Move to layer height
G1 X110.00 Y100.00 F1500 ; Move to start
G1 X130.00 Y100.00 E1914.4000 F1500 ; Draw square side
G1 X130.00 Y120.00 E1915.2000 F1500 ; Draw square side
G1 X110.00 Y120.00 E1916.0000 F1500 ; Draw square side
G1 X110.00 Y100.00 E1916.8000 F1500 ; Draw square side
G1 X110.00 Y100.00 E1917.6000 ; Infill line start
G1 X110.00 Y120.00 E1918.4000 ; Infill line end
G1 X110.40 Y100.00 E1919.2000 ; Infill line start
G1 X110.40 Y120.00 E1920.0000 ; Infill line end
G1 X110.80 Y100.00 E1920.8000 ; Infill line start
G1 X110.80 Y120.00 E1921.6000 ; Infill line end
G1 X111.20 Y100.00 E1922.4000 ; Infill line start
G1 X111.20 Y120.00 E1923.2000 ; Infill line end
G1 X111.60 Y100.00 E1924.0000 ; Infill line start
G1 X111.60 Y120.00 E1924.8000 ; Infill line end
G1 X112.00 Y100.00 E1925.6000 ; Infill line start
G1 X112.00 Y120.00 E1926.4000 ; Infill line end
G1 X112.40 Y100.00 E1927.2000 ; Infill line start
G1 X112.40 Y120.00 E1928.0000 ; Infill line end
G1 X112.80 Y100.00 E1928.8000 ; Infill line start
G1 X112.80 Y120.00 E1929.6000 ; Infill line end
G1 X113.20 Y100.00 E1930.4000 ; Infill line start
G1 X113.20 Y120.00 E1931.2000 ; Infill line end
G1 X113.60 Y100.00 E1932.0000 ; Infill line start
G1 X113.60 Y120.00 E1932.8000 ; Infill line end
G1 X114.00 Y100.00 E1933.6000 ; Infill line start
G1 X114.00 Y120.00 E1934.4000 ; Infill line end
G1 X114.40 Y100.00 E1935.2000 ; Infill line start
G1 X114.40 Y120.00 E1936.0000 ; Infill line end
G1 X114.80 Y100.00 E1936.8000 ; Infill line start
G1 X114.80 Y120.00 E1937.6000 ; Infill line end
G1 X115.20 Y100.00 E1938.4000 ; Infill line start
G1 X115.20 Y120.00 E1939.2000 ; Infill line end
G1 X115.60 Y100.00 E1940.0000 ; Infill line start
G1 X115.60 Y120.00 E1940.8000 ; Infill line end
G1 X116.00 Y100.00 E1941.6000 ; Infill line start
G1 X116.00 Y120.00 E1942.4000 ; Infill line end
G1 X116.40 Y100.00 E1943.2000 ; Infill line start
G1 X116.40 Y120.00 E1944.0000 ; Infill line end
G1 X116.80 Y100.00 E1944.8000 ; Infill line start
G1 X116.80 Y120.00 E1945.6000 ; Infill line end
G1 X117.20 Y100.00 E1946.4000 ; Infill line start
G1 X117.20 Y120.00 E1947.2000 ; Infill line end
G1 X117.60 Y100.00 E1948.0000 ; Infill line start
G1 X117.60 Y120.00 E1948.8000 ; Infill line end
G1 X118.00 Y100.00 E1949.6000 ; Infill line start
G1 X118.00 Y120.00 E1950.4000 ; Infill line end
G1 X118.40 Y100.00 E1951.2000 ; Infill line start
G1 X118.40 Y120.00 E1952.0000 ; Infill line end
G1 X118.80 Y100.00 E1952.8000 ; Infill line start
G1 X118.80 Y120.00 E1953.6000 ; Infill line end
G1 X119.20 Y100.00 E1954.4000 ; Infill line start
G1 X119.20 Y120.00 E1955.2000 ; Infill line end
G1 X119.60 Y100.00 E1956.0000 ; Infill line start
G1 X119.60 Y120.00 E1956.8000 ; Infill line end
G1 X120.00 Y100.00 E1957.6000 ; Infill line start
G1 X120.00 Y120.00 E1958.4000 ; Infill line end
G1 X120.40 Y100.00 E1959.2000 ; Infill line start
G1 X120.40 Y120.00 E1960.0000 ; Infill line end
G1 X120.80 Y100.00 E1960.8000 ; Infill line start
G1 X120.80 Y120.00 E1961.6000 ; Infill line end
G1 X121.20 Y100.00 E1962.4000 ; Infill line start
G1 X121.20 Y120.00 E1963.2000 ; Infill line end
G1 X121.60 Y100.00 E1964.0000 ; Infill line start
G1 X121.60 Y120.00 E1964.8000 ; Infill line end
G1 X122.00 Y100.00 E1965.6000 ; Infill line start
G1 X122.00 Y120.00 E1966.4000 ; Infill line end
G1 X122.40 Y100.00 E1967.2000 ; Infill line start
G1 X122.40 Y120.00 E1968.0000 ; Infill line end
G1 X122.80 Y100.00 E1968.8000 ; Infill line start
G1 X122.80 Y120.00 E1969.6000 ; Infill line end
G1 X123.20 Y100.00 E1970.4000 ; Infill line start
G1 X123.20 Y120.00 E1971.2000 ; Infill line end
G1 X123.60 Y100.00 E1972.0000 ; Infill line start
G1 X123.60 Y120.00 E1972.8000 ; Infill line end
G1 X124.00 Y100.00 E1973.6000 ; Infill line start
G1 X124.00 Y120.00 E1974.4000 ; Infill line end
G1 X124.40 Y100.00 E1975.2000 ; Infill line start
G1 X124.40 Y120.00 E1976.0000 ; Infill line end
G1 X124.80 Y100.00 E1976.8000 ; Infill line start
G1 X124.80 Y120.00 E1977.6000 ; Infill line end
G1 X125.20 Y100.00 E1978.4000 ; Infill line start
G1 X125.20 Y120.00 E1979.2000 ; Infill line end
G1 X125.60 Y100.00 E1980.0000 ; Infill line start
G1 X125.60 Y120.00 E1980.8000 ; Infill line end
G1 X126.00 Y100.00 E1981.6000 ; Infill line start
G1 X126.00 Y120.00 E1982.4000 ; Infill line end
G1 X126.40 Y100.00 E1983.2000 ; Infill line start
G1 X126.40 Y120.00 E1984.0000 ; Infill line end
G1 X126.80 Y100.00 E1984.8000 ; Infill line start
G1 X126.80 Y120.00 E1985.6000 ; Infill line end
G1 X127.20 Y100.00 E1986.4000 ; Infill line start
G1 X127.20 Y120.00 E1987.2000 ; Infill line end
G1 X127.60 Y100.00 E1988.0000 ; Infill line start
G1 X127.60 Y120.00 E1988.8000 ; Infill line end
G1 X128.00 Y100.00 E1989.6000 ; Infill line start
G1 X128.00 Y120.00 E1990.4000 ; Infill line end
G1 X128.40 Y100.00 E1991.2000 ; Infill line start
G1 X128.40 Y120.00 E1992.0000 ; Infill line end
G1 X128.80 Y100.00 E1992.8000 ; Infill line start
G1 X128.80 Y120.00 E1993.6000 ; Infill line end
G1 X129.20 Y100.00 E1994.4000 ; Infill line start
G1 X129.20 Y120.00 E1995.2000 ; Infill line end
G1 X129.60 Y100.00 E1996.0000 ; Infill line start
G1 X129.60 Y120.00 E1996.8000 ; Infill line end
; Layer 25 (Cube Base)
G1 Z5.00 F300 ; Move to layer height
G1 X110.00 Y100.00 F1500 ; Move to start
G1 X130.00 Y100.00 E1997.6000 F1500 ; Draw square side
G1 X130.00 Y120.00 E1998.4000 F1500 ; Draw square side
G1 X110.00 Y120.00 E1999.2000 F1500 ; Draw square side
G1 X110.00 Y100.00 E2000.0000 F1500 ; Draw square side
G1 X110.00 Y100.00 E2000.8000 ; Infill line start
G1 X110.00 Y120.00 E2001.6000 ; Infill line end
G1 X110.40 Y100.00 E2002.4000 ; Infill line start
G1 X110.40 Y120.00 E2003.2000 ; Infill line end
G1 X110.80 Y100.00 E2004.0000 ; Infill line start
G1 X110.80 Y120.00 E2004.8000 ; Infill line end
G1 X111.20 Y100.00 E2005.6000 ; Infill line start
G1 X111.20 Y120.00 E2006.4000 ; Infill line end
G1 X111.60 Y100.00 E2007.2000 ; Infill line start
G1 X111.60 Y120.00 E2008.0000 ; Infill line end
G1 X112.00 Y100.00 E2008.8000 ; Infill line start
G1 X112.00 Y120.00 E2009.6000 ; Infill line end
G1 X112.40 Y100.00 E2010.4000 ; Infill line start
G1 X112.40 Y120.00 E2011.2000 ; Infill line end
G1 X112.80 Y100.00 E2012.0000 ; Infill line start
G1 X112.80 Y120.00 E2012.8000 ; Infill line end
G1 X113.20 Y100.00 E2013.6000 ; Infill line start
G1 X113.20 Y120.00 E2014.4000 ; Infill line end
G1 X113.60 Y100.00 E2015.2000 ; Infill line start
G1 X113.60 Y120.00 E2016.0000 ; Infill line end
G1 X114.00 Y100.00 E2016.8000 ; Infill line start
G1 X114.00 Y120.00 E2017.6000 ; Infill line end
G1 X114.40 Y100.00 E2018.4000 ; Infill line start
G1 X114.40 Y120.00 E2019.2000 ; Infill line end
G1 X114.80 Y100.00 E2020.0000 ; Infill line start
G1 X114.80 Y120.00 E2020.8000 ; Infill line end
G1 X115.20 Y100.00 E2021.6000 ; Infill line start
G1 X115.20 Y120.00 E2022.4000 ; Infill line end
G1 X115.60 Y100.00 E2023.2000 ; Infill line start
G1 X115.60 Y120.00 E2024.0000 ; Infill line end
G1 X116.00 Y100.00 E2024.8000 ; Infill line start
G1 X116.00 Y120.00 E2025.6000 ; Infill line end
G1 X116.40 Y100.00 E2026.4000 ; Infill line start
G1 X116.40 Y120.00 E2027.2000 ; Infill line end
G1 X116.80 Y100.00 E2028.0000 ; Infill line start
G1 X116.80 Y120.00 E2028.8000 ; Infill line end
G1 X117.20 Y100.00 E2029.6000 ; Infill line start
G1 X117.20 Y120.00 E2030.4000 ; Infill line end
G1 X117.60 Y100.00 E2031.2000 ; Infill line start
G1 X117.60 Y120.00 E2032.0000 ; Infill line end
G1 X118.00 Y100.00 E2032.8000 ; Infill line start
G1 X118.00 Y120.00 E2033.6000 ; Infill line end
G1 X118.40 Y100.00 E2034.4000 ; Infill line start
G1 X118.40 Y120.00 E2035.2000 ; Infill line end
G1 X118.80 Y100.00 E2036.0000 ; Infill line start
G1 X118.80 Y120.00 E2036.8000 ; Infill line end
G1 X119.20 Y100.00 E2037.6000 ; Infill line start
G1 X119.20 Y120.00 E2038.4000 ; Infill line end
G1 X119.60 Y100.00 E2039.2000 ; Infill line start
G1 X119.60 Y120.00 E2040.0000 ; Infill line end
G1 X120.00 Y100.00 E2040.8000 ; Infill line start
G1 X120.00 Y120.00 E2041.6000 ; Infill line end
G1 X120.40 Y100.00 E2042.4000 ; Infill line start
G1 X120.40 Y120.00 E2043.2000 ; Infill line end
G1 X120.80 Y100.00 E2044.0000 ; Infill line start
G1 X120.80 Y120.00 E2044.8000 ; Infill line end
G1 X121.20 Y100.00 E2045.6000 ; Infill line start
G1 X121.20 Y120.00 E2046.4000 ; Infill line end
G1 X121.60 Y100.00 E2047.2000 ; Infill line start
G1 X121.60 Y120.00 E2048.0000 ; Infill line end
G1 X122.00 Y100.00 E2048.8000 ; Infill line start
G1 X122.00 Y120.00 E2049.6000 ; Infill line end
G1 X122.40 Y100.00 E2050.4000 ; Infill line start
G1 X122.40 Y120.00 E2051.2000 ; Infill line end
G1 X122.80 Y100.00 E2052.0000 ; Infill line start
G1 X122.80 Y120.00 E2052.8000 ; Infill line end
G1 X123.20 Y100.00 E2053.6000 ; Infill line start
G1 X123.20 Y120.00 E2054.4000 ; Infill line end
G1 X123.60 Y100.00 E2055.2000 ; Infill line start
G1 X123.60 Y120.00 E2056.0000 ; Infill line end
G1 X124.00 Y100.00 E2056.8000 ; Infill line start
G1 X124.00 Y120.00 E2057.6000 ; Infill line end
G1 X124.40 Y100.00 E2058.4000 ; Infill line start
G1 X124.40 Y120.00 E2059.2000 ; Infill line end
G1 X124.80 Y100.00 E2060.0000 ; Infill line start
G1 X124.80 Y120.00 E2060.8000 ; Infill line end
G1 X125.20 Y100.00 E2061.6000 ; Infill line start
G1 X125.20 Y120.00 E2062.4000 ; Infill line end
G1 X125.60 Y100.00 E2063.2000 ; Infill line start
G1 X125.60 Y120.00 E2064.0000 ; Infill line end
G1 X126.00 Y100.00 E2064.8000 ; Infill line start
G1 X126.00 Y120.00 E2065.6000 ; Infill line end
G1 X126.40 Y100.00 E2066.4000 ; Infill line start
G1 X126.40 Y120.00 E2067.2000 ; Infill line end
G1 X126.80 Y100.00 E2068.0000 ; Infill line start
G1 X126.80 Y120.00 E2068.8000 ; Infill line end
G1 X127.20 Y100.00 E2069.6000 ; Infill line start
G1 X127.20 Y120.00 E2070.4000 ; Infill line end
G1 X127.60 Y100.00 E2071.2000 ; Infill line start
G1 X127.60 Y120.00 E2072.0000 ; Infill line end
G1 X128.00 Y100.00 E2072.8000 ; Infill line start
G1 X128.00 Y120.00 E2073.6000 ; Infill line end
G1 X128.40 Y100.00 E2074.4000 ; Infill line start
G1 X128.40 Y120.00 E2075.2000 ; Infill line end
G1 X128.80 Y100.00 E2076.0000 ; Infill line start
G1 X128.80 Y120.00 E2076.8000 ; Infill line end
G1 X129.20 Y100.00 E2077.6000 ; Infill line start
G1 X129.20 Y120.00 E2078.4000 ; Infill line end
G1 X129.60 Y100.00 E2079.2000 ; Infill line start
G1 X129.60 Y120.00 E2080.0000 ; Infill line end
; Layer 26 (Cube Base)
G1 Z5.20 F300 ; Move to layer height
G1 X110.00 Y100.00 F1500 ; Move to start
G1 X130.00 Y100.00 E2080.8000 F1500 ; Draw square side
G1 X130.00 Y120.00 E2081.6000 F1500 ; Draw square side
G1 X110.00 Y120.00 E2082.4000 F1500 ; Draw square side
G1 X110.00 Y100.00 E2083.2000 F1500 ; Draw square side
G1 X110.00 Y100.00 E2084.0000 ; Infill line start
G1 X110.00 Y120.00 E2084.8000 ; Infill line end
G1 X110.40 Y100.00 E2085.6000 ; Infill line start
G1 X110.40 Y120.00 E2086.4000 ; Infill line end
G1 X110.80 Y100.00 E2087.2000 ; Infill line start
G1 X110.80 Y120.00 E2088.0000 ; Infill line end
G1 X111.20 Y100.00 E2088.8000 ; Infill line start
G1 X111.20 Y120.00 E2089.6000 ; Infill line end
G1 X111.60 Y100.00 E2090.4000 ; Infill line start
G1 X111.60 Y120.00 E2091.2000 ; Infill line end
G1 X112.00 Y100.00 E2092.0000 ; Infill line start
G1 X112.00 Y120.00 E2092.8000 ; Infill line end
G1 X112.40 Y100.00 E2093.6000 ; Infill line start
G1 X112.40 Y120.00 E2094.4000 ; Infill line end
G1 X112.80 Y100.00 E2095.2000 ; Infill line start
G1 X112.80 Y120.00 E2096.0000 ; Infill line end
G1 X113.20 Y100.00 E2096.8000 ; Infill line start
G1 X113.20 Y120.00 E2097.6000 ; Infill line end
G1 X113.60 Y100.00 E2098.4000 ; Infill line start
G1 X113.60 Y120.00 E2099.2000 ; Infill line end
G1 X114.00 Y100.00 E2100.0000 ; Infill line start
G1 X114.00 Y120.00 E2100.8000 ; Infill line end
G1 X114.40 Y100.00 E2101.6000 ; Infill line start
G1 X114.40 Y120.00 E2102.4000 ; Infill line end
G1 X114.80 Y100.00 E2103.2000 ; Infill line start
G1 X114.80 Y120.00 E2104.0000 ; Infill line end
G1 X115.20 Y100.00 E2104.8000 ; Infill line start
G1 X115.20 Y120.00 E2105.6000 ; Infill line end
G1 X115.60 Y100.00 E2106.4000 ; Infill line start
G1 X115.60 Y120.00 E2107.2000 ; Infill line end
G1 X116.00 Y100.00 E2108.0000 ; Infill line start
G1 X116.00 Y120.00 E2108.8000 ; Infill line end
G1 X116.40 Y100.00 E2109.6000 ; Infill line start
G1 X116.40 Y120.00 E2110.4000 ; Infill line end
G1 X116.80 Y100.00 E2111.2000 ; Infill line start
G1 X116.80 Y120.00 E2112.0000 ; Infill line end
G1 X117.20 Y100.00 E2112.8000 ; Infill line start
G1 X117.20 Y120.00 E2113.6000 ; Infill line end
G1 X117.60 Y100.00 E2114.4000 ; Infill line start
G1 X117.60 Y120.00 E2115.2000 ; Infill line end
G1 X118.00 Y100.00 E2116.0000 ; Infill line start
G1 X118.00 Y120.00 E2116.8000 ; Infill line end
G1 X118.40 Y100.00 E2117.6000 ; Infill line start
G1 X118.40 Y120.00 E2118.4000 ; Infill line end
G1 X118.80 Y100.00 E2119.2000 ; Infill line start
G1 X118.80 Y120.00 E2120.0000 ; Infill line end
G1 X119.20 Y100.00 E2120.8000 ; Infill line start
G1 X119.20 Y120.00 E2121.6000 ; Infill line end
G1 X119.60 Y100.00 E2122.4000 ; Infill line start
G1 X119.60 Y120.00 E2123.2000 ; Infill line end
G1 X120.00 Y100.00 E2124.0000 ; Infill line start
G1 X120.00 Y120.00 E2124.8000 ; Infill line end
G1 X120.40 Y100.00 E2125.6000 ; Infill line start
G1 X120.40 Y120.00 E2126.4000 ; Infill line end
G1 X120.80 Y100.00 E2127.2000 ; Infill line start
G1 X120.80 Y120.00 E2128.0000 ; Infill line end
G1 X121.20 Y100.00 E2128.8000 ; Infill line start
G1 X121.20 Y120.00 E2129.6000 ; Infill line end
G1 X121.60 Y100.00 E2130.4000 ; Infill line start
G1 X121.60 Y120.00 E2131.2000 ; Infill line end
G1 X122.00 Y100.00 E2132.0000 ; Infill line start
G1 X122.00 Y120.00 E2132.8000 ; Infill line end
G1 X122.40 Y100.00 E2133.6000 ; Infill line start
G1 X122.40 Y120.00 E2134.4000 ; Infill line end
G1 X122.80 Y100.00 E2135.2000 ; Infill line start
G1 X122.80 Y120.00 E2136.0000 ; Infill line end
G1 X123.20 Y100.00 E2136.8000 ; Infill line start
G1 X123.20 Y120.00 E2137.6000 ; Infill line end
G1 X123.60 Y100.00 E2138.4000 ; Infill line start
G1 X123.60 Y120.00 E2139.2000 ; Infill line end
G1 X124.00 Y100.00 E2140.0000 ; Infill line start
G1 X124.00 Y120.00 E2140.8000 ; Infill line end
G1 X124.40 Y100.00 E2141.6000 ; Infill line start
G1 X124.40 Y120.00 E2142.4000 ; Infill line end
G1 X124.80 Y100.00 E2143.2000 ; Infill line start
G1 X124.80 Y120.00 E2144.0000 ; Infill line end
G1 X125.20 Y100.00 E2144.8000 ; Infill line start
G1 X125.20 Y120.00 E2145.6000 ; Infill line end
G1 X125.60 Y100.00 E2146.4000 ; Infill line start
G1 X125.60 Y120.00 E2147.2000 ; Infill line end
G1 X126.00 Y100.00 E2148.0000 ; Infill line start
G1 X126.00 Y120.00 E2148.8000 ; Infill line end
G1 X126.40 Y100.00 E2149.6000 ; Infill line start
G1 X126.40 Y120.00 E2150.4000 ; Infill line end
G1 X126.80 Y100.00 E2151.2000 ; Infill line start
G1 X126.80 Y120.00 E2152.0000 ; Infill line end
G1 X127.20 Y100.00 E2152.8000 ; Infill line start
G1 X127.20 Y120.00 E2153.6000 ; Infill line end
G1 X127.60 Y100.00 E2154.4000 ; Infill line start
G1 X127.60 Y120.00 E2155.2000 ; Infill line end
G1 X128.00 Y100.00 E2156.0000 ; Infill line start
G1 X128.00 Y120.00 E2156.8000 ; Infill line end
G1 X128.40 Y100.00 E2157.6000 ; Infill line start
G1 X128.40 Y120.00 E2158.4000 ; Infill line end
G1 X128.80 Y100.00 E2159.2000 ; Infill line start
G1 X128.80 Y120.00 E2160.0000 ; Infill line end
G1 X129.20 Y100.00 E2160.8000 ; Infill line start
G1 X129.20 Y120.00 E2161.6000 ; Infill line end
G1 X129.60 Y100.00 E2162.4000 ; Infill line start
G1 X129.60 Y120.00 E2163.2000 ; Infill line end
; Layer 27 (Cube Base)
G1 Z5.40 F300 ; Move to layer height
G1 X110.00 Y100.00 F1500 ; Move to start
G1 X130.00 Y100.00 E2164.0000 F1500 ; Draw square side
G1 X130.00 Y120.00 E2164.8000 F1500 ; Draw square side
G1 X110.00 Y120.00 E2165.6000 F1500 ; Draw square side
G1 X110.00 Y100.00 E2166.4000 F1500 ; Draw square side
G1 X110.00 Y100.00 E2167.2000 ; Infill line start
G1 X110.00 Y120.00 E2168.0000 ; Infill line end
G1 X110.40 Y100.00 E2168.8000 ; Infill line start
G1 X110.40 Y120.00 E2169.6000 ; Infill line end
G1 X110.80 Y100.00 E2170.4000 ; Infill line start
G1 X110.80 Y120.00 E2171.2000 ; Infill line end
G1 X111.20 Y100.00 E2172.0000 ; Infill line start
G1 X111.20 Y120.00 E2172.8000 ; Infill line end
G1 X111.60 Y100.00 E2173.6000 ; Infill line start
G1 X111.60 Y120.00 E2174.4000 ; Infill line end
G1 X112.00 Y100.00 E2175.2000 ; Infill line start
G1 X112.00 Y120.00 E2176.0000 ; Infill line end
G1 X112.40 Y100.00 E2176.8000 ; Infill line start
G1 X112.40 Y120.00 E2177.6000 ; Infill line end
G1 X112.80 Y100.00 E2178.4000 ; Infill line start
G1 X112.80 Y120.00 E2179.2000 ; Infill line end
G1 X113.20 Y100.00 E2180.0000 ; Infill line start
G1 X113.20 Y120.00 E2180.8000 ; Infill line end
G1 X113.60 Y100.00 E2181.6000 ; Infill line start
G1 X113.60 Y120.00 E2182.4000 ; Infill line end
G1 X114.00 Y100.00 E2183.2000 ; Infill line start
G1 X114.00 Y120.00 E2184.0000 ; Infill line end
G1 X114.40 Y100.00 E2184.8000 ; Infill line start
G1 X114.40 Y120.00 E2185.6000 ; Infill line end
G1 X114.80 Y100.00 E2186.4000 ; Infill line start
G1 X114.80 Y120.00 E2187.2000 ; Infill line end
G1 X115.20 Y100.00 E2188.0000 ; Infill line start
G1 X115.20 Y120.00 E2188.8000 ; Infill line end
G1 X115.60 Y100.00 E2189.6000 ; Infill line start
G1 X115.60 Y120.00 E2190.4000 ; Infill line end
G1 X116.00 Y100.00 E2191.2000 ; Infill line start
G1 X116.00 Y120.00 E2192.0000 ; Infill line end
G1 X116.40 Y100.00 E2192.8000 ; Infill line start
G1 X116.40 Y120.00 E2193.6000 ; Infill line end
G1 X116.80 Y100.00 E2194.4000 ; Infill line start
G1 X116.80 Y120.00 E2195.2000 ; Infill line end
G1 X117.20 Y100.00 E2196.0000 ; Infill line start
G1 X117.20 Y120.00 E2196.8000 ; Infill line end
G1 X117.60 Y100.00 E2197.6000 ; Infill line start
G1 X117.60 Y120.00 E2198.4000 ; Infill line end
G1 X118.00 Y100.00 E2199.2000 ; Infill line start
G1 X118.00 Y120.00 E2200.0000 ; Infill line end
G1 X118.40 Y100.00 E2200.8000 ; Infill line start
G1 X118.40 Y120.00 E2201.6000 ; Infill line end
G1 X118.80 Y100.00 E2202.4000 ; Infill line start
G1 X118.80 Y120.00 E2203.2000 ; Infill line end
G1 X119.20 Y100.00 E2204.0000 ; Infill line start
G1 X119.20 Y120.00 E2204.8000 ; Infill line end
G1 X119.60 Y100.00 E2205.6000 ; Infill line start
G1 X119.60 Y120.00 E2206.4000 ; Infill line end
G1 X120.00 Y100.00 E2207.2000 ; Infill line start
G1 X120.00 Y120.00 E2208.0000 ; Infill line end
G1 X120.40 Y100.00 E2208.8000 ; Infill line start
G1 X120.40 Y120.00 E2209.6000 ; Infill line end
G1 X120.80 Y100.00 E2210.4000 ; Infill line start
G1 X120.80 Y120.00 E2211.2000 ; Infill line end
G1 X121.20 Y100.00 E2212.0000 ; Infill line start
G1 X121.20 Y120.00 E2212.8000 ; Infill line end
G1 X121.60 Y100.00 E2213.6000 ; Infill line start
G1 X121.60 Y120.00 E2214.4000 ; Infill line end
G1 X122.00 Y100.00 E2215.2000 ; Infill line start
G1 X122.00 Y120.00 E2216.0000 ; Infill line end
G1 X122.40 Y100.00 E2216.8000 ; Infill line start
G1 X122.40 Y120.00 E2217.6000 ; Infill line end
G1 X122.80 Y100.00 E2218.4000 ; Infill line start
G1 X122.80 Y120.00 E2219.2000 ; Infill line end
G1 X123.20 Y100.00 E2220.0000 ; Infill line start
G1 X123.20 Y120.00 E2220.8000 ; Infill line end
G1 X123.60 Y100.00 E2221.6000 ; Infill line start
G1 X123.60 Y120.00 E2222.4000 ; Infill line end
G1 X124.00 Y100.00 E2223.2000 ; Infill line start
G1 X124.00 Y120.00 E2224.0000 ; Infill line end
G1 X124.40 Y100.00 E2224.8000 ; Infill line start
G1 X124.40 Y120.00 E2225.6000 ; Infill line end
G1 X124.80 Y100.00 E2226.4000 ; Infill line start
G1 X124.80 Y120.00 E2227.2000 ; Infill line end
G1 X125.20 Y100.00 E2228.0000 ; Infill line start
G1 X125.20 Y120.00 E2228.8000 ; Infill line end
G1 X125.60 Y100.00 E2229.6000 ; Infill line start
G1 X125.60 Y120.00 E2230.4000 ; Infill line end
G1 X126.00 Y100.00 E2231.2000 ; Infill line start
G1 X126.00 Y120.00 E2232.0000 ; Infill line end
G1 X126.40 Y100.00 E2232.8000 ; Infill line start
G1 X126.40 Y120.00 E2233.6000 ; Infill line end
G1 X126.80 Y100.00 E2234.4000 ; Infill line start
G1 X126.80 Y120.00 E2235.2000 ; Infill line end
G1 X127.20 Y100.00 E2236.0000 ; Infill line start
G1 X127.20 Y120.00 E2236.8000 ; Infill line end
G1 X127.60 Y100.00 E2237.6000 ; Infill line start
G1 X127.60 Y120.00 E2238.4000 ; Infill line end
G1 X128.00 Y100.00 E2239.2000 ; Infill line start
G1 X128.00 Y120.00 E2240.0000 ; Infill line end
G1 X128.40 Y100.00 E2240.8000 ; Infill line start
G1 X128.40 Y120.00 E2241.6000 ; Infill line end
G1 X128.80 Y100.00 E2242.4000 ; Infill line start
G1 X128.80 Y120.00 E2243.2000 ; Infill line end
G1 X129.20 Y100.00 E2244.0000 ; Infill line start
G1 X129.20 Y120.00 E2244.8000 ; Infill line end
G1 X129.60 Y100.00 E2245.6000 ; Infill line start
G1 X129.60 Y120.00 E2246.4000 ; Infill line end
; Layer 28 (Cube Base)
G1 Z5.60 F300 ; Move to layer height
G1 X110.00 Y100.00 F1500 ; Move to start
G1 X130.00 Y100.00 E2247.2000 F1500 ; Draw square side
G1 X130.00 Y120.00 E2248.0000 F1500 ; Draw square side
G1 X110.00 Y120.00 E2248.8000 F1500 ; Draw square side
G1 X110.00 Y100.00 E2249.6000 F1500 ; Draw square side
G1 X110.00 Y100.00 E2250.4000 ; Infill line start
G1 X110.00 Y120.00 E2251.2000 ; Infill line end
G1 X110.40 Y100.00 E2252.0000 ; Infill line start
G1 X110.40 Y120.00 E2252.8000 ; Infill line end
G1 X110.80 Y100.00 E2253.6000 ; Infill line start
G1 X110.80 Y120.00 E2254.4000 ; Infill line end
G1 X111.20 Y100.00 E2255.2000 ; Infill line start
G1 X111.20 Y120.00 E2256.0000 ; Infill line end
G1 X111.60 Y100.00 E2256.8000 ; Infill line start
G1 X111.60 Y120.00 E2257.6000 ; Infill line end
G1 X112.00 Y100.00 E2258.4000 ; Infill line start
G1 X112.00 Y120.00 E2259.2000 ; Infill line end
G1 X112.40 Y100.00 E2260.0000 ; Infill line start
G1 X112.40 Y120.00 E2260.8000 ; Infill line end
G1 X112.80 Y100.00 E2261.6000 ; Infill line start
G1 X112.80 Y120.00 E2262.4000 ; Infill line end
G1 X113.20 Y100.00 E2263.2000 ; Infill line start
G1 X113.20 Y120.00 E2264.0000 ; Infill line end
G1 X113.60 Y100.00 E2264.8000 ; Infill line start
G1 X113.60 Y120.00 E2265.6000 ; Infill line end
G1 X114.00 Y100.00 E2266.4000 ; Infill line start
G1 X114.00 Y120.00 E2267.2000 ; Infill line end
G1 X114.40 Y100.00 E2268.0000 ; Infill line start
G1 X114.40 Y120.00 E2268.8000 ; Infill line end
G1 X114.80 Y100.00 E2269.6000 ; Infill line start
G1 X114.80 Y120.00 E2270.4000 ; Infill line end
G1 X115.20 Y100.00 E2271.2000 ; Infill line start
G1 X115.20 Y120.00 E2272.0000 ; Infill line end
G1 X115.60 Y100.00 E2272.8000 ; Infill line start
G1 X115.60 Y120.00 E2273.6000 ; Infill line end
G1 X116.00 Y100.00 E2274.4000 ; Infill line start
G1 X116.00 Y120.00 E2275.2000 ; Infill line end
G1 X116.40 Y100.00 E2276.0000 ; Infill line start
G1 X116.40 Y120.00 E2276.8000 ; Infill line end
G1 X116.80 Y100.00 E2277.6000 ; Infill line start
G1 X116.80 Y120.00 E2278.4000 ; Infill line end
G1 X117.20 Y100.00 E2279.2000 ; Infill line start
G1 X117.20 Y120.00 E2280.0000 ; Infill line end
G1 X117.60 Y100.00 E2280.8000 ; Infill line start
G1 X117.60 Y120.00 E2281.6000 ; Infill line end
G1 X118.00 Y100.00 E2282.4000 ; Infill line start
G1 X118.00 Y120.00 E2283.2000 ; Infill line end
G1 X118.40 Y100.00 E2284.0000 ; Infill line start
G1 X118.40 Y120.00 E2284.8000 ; Infill line end
G1 X118.80 Y100.00 E2285.6000 ; Infill line start
G1 X118.80 Y120.00 E2286.4000 ; Infill line end
G1 X119.20 Y100.00 E2287.2000 ; Infill line start
G1 X119.20 Y120.00 E2288.0000 ; Infill line end
G1 X119.60 Y100.00 E2288.8000 ; Infill line start
G1 X119.60 Y120.00 E2289.6000 ; Infill line end
G1 X120.00 Y100.00 E2290.4000 ; Infill line start
G1 X120.00 Y120.00 E2291.2000 ; Infill line end
G1 X120.40 Y100.00 E2292.0000 ; Infill line start
G1 X120.40 Y120.00 E2292.8000 ; Infill line end
G1 X120.80 Y100.00 E2293.6000 ; Infill line start
G1 X120.80 Y120.00 E2294.4000 ; Infill line end
G1 X121.20 Y100.00 E2295.2000 ; Infill line start
G1 X121.20 Y120.00 E2296.0000 ; Infill line end
G1 X121.60 Y100.00 E2296.8000 ; Infill line start
G1 X121.60 Y120.00 E2297.6000 ; Infill line end
G1 X122.00 Y100.00 E2298.4000 ; Infill line start
G1 X122.00 Y120.00 E2299.2000 ; Infill line end
G1 X122.40 Y100.00 E2300.0000 ; Infill line start
G1 X122.40 Y120.00 E2300.8000 ; Infill line end
G1 X122.80 Y100.00 E2301.6000 ; Infill line start
G1 X122.80 Y120.00 E2302.4000 ; Infill line end
G1 X123.20 Y100.00 E2303.2000 ; Infill line start
G1 X123.20 Y120.00 E2304.0000 ; Infill line end
G1 X123.60 Y100.00 E2304.8000 ; Infill line start
G1 X123.60 Y120.00 E2305.6000 ; Infill line end
G1 X124.00 Y100.00 E2306.4000 ; Infill line start
G1 X124.00 Y120.00 E2307.2000 ; Infill line end
G1 X124.40 Y100.00 E2308.0000 ; Infill line start
G1 X124.40 Y120.00 E2308.8000 ; Infill line end
G1 X124.80 Y100.00 E2309.6000 ; Infill line start
G1 X124.80 Y120.00 E2310.4000 ; Infill line end
G1 X125.20 Y100.00 E2311.2000 ; Infill line start
G1 X125.20 Y120.00 E2312.0000 ; Infill line end
G1 X125.60 Y100.00 E2312.8000 ; Infill line start
G1 X125.60 Y120.00 E2313.6000 ; Infill line end
G1 X126.00 Y100.00 E2314.4000 ; Infill line start
G1 X126.00 Y120.00 E2315.2000 ; Infill line end
G1 X126.40 Y100.00 E2316.0000 ; Infill line start
G1 X126.40 Y120.00 E2316.8000 ; Infill line end
G1 X126.80 Y100.00 E2317.6000 ; Infill line start
G1 X126.80 Y120.00 E2318.4000 ; Infill line end
G1 X127.20 Y100.00 E2319.2000 ; Infill line start
G1 X127.20 Y120.00 E2320.0000 ; Infill line end
G1 X127.60 Y100.00 E2320.8000 ; Infill line start
G1 X127.60 Y120.00 E2321.6000 ; Infill line end
G1 X128.00 Y100.00 E2322.4000 ; Infill line start
G1 X128.00 Y120.00 E2323.2000 ; Infill line end
G1 X128.40 Y100.00 E2324.0000 ; Infill line start
G1 X128.40 Y120.00 E2324.8000 ; Infill line end
G1 X128.80 Y100.00 E2325.6000 ; Infill line start
G1 X128.80 Y120.00 E2326.4000 ; Infill line end
G1 X129.20 Y100.00 E2327.2000 ; Infill line start
G1 X129.20 Y120.00 E2328.0000 ; Infill line end
G1 X129.60 Y100.00 E2328.8000 ; Infill line start
G1 X129.60 Y120.00 E2329.6000 ; Infill line end
; Layer 29 (Cube Base)
G1 Z5.80 F300 ; Move to layer height
G1 X110.00 Y100.00 F1500 ; Move to start
G1 X130.00 Y100.00 E2330.4000 F1500 ; Draw square side
G1 X130.00 Y120.00 E2331.2000 F1500 ; Draw square side
G1 X110.00 Y120.00 E2332.0000 F1500 ; Draw square side
G1 X110.00 Y100.00 E2332.8000 F1500 ; Draw square side
G1 X110.00 Y100.00 E2333.6000 ; Infill line start
G1 X110.00 Y120.00 E2334.4000 ; Infill line end
G1 X110.40 Y100.00 E2335.2000 ; Infill line start
G1 X110.40 Y120.00 E2336.0000 ; Infill line end
G1 X110.80 Y100.00 E2336.8000 ; Infill line start
G1 X110.80 Y120.00 E2337.6000 ; Infill line end
G1 X111.20 Y100.00 E2338.4000 ; Infill line start
G1 X111.20 Y120.00 E2339.2000 ; Infill line end
G1 X111.60 Y100.00 E2340.0000 ; Infill line start
G1 X111.60 Y120.00 E2340.8000 ; Infill line end
G1 X112.00 Y100.00 E2341.6000 ; Infill line start
G1 X112.00 Y120.00 E2342.4000 ; Infill line end
G1 X112.40 Y100.00 E2343.2000 ; Infill line start
G1 X112.40 Y120.00 E2344.0000 ; Infill line end
G1 X112.80 Y100.00 E2344.8000 ; Infill line start
G1 X112.80 Y120.00 E2345.6000 ; Infill line end
G1 X113.20 Y100.00 E2346.4000 ; Infill line start
G1 X113.20 Y120.00 E2347.2000 ; Infill line end
G1 X113.60 Y100.00 E2348.0000 ; Infill line start
G1 X113.60 Y120.00 E2348.8000 ; Infill line end
G1 X114.00 Y100.00 E2349.6000 ; Infill line start
G1 X114.00 Y120.00 E2350.4000 ; Infill line end
G1 X114.40 Y100.00 E2351.2000 ; Infill line start
G1 X114.40 Y120.00 E2352.0000 ; Infill line end
G1 X114.80 Y100.00 E2352.8000 ; Infill line start
G1 X114.80 Y120.00 E2353.6000 ; Infill line end
G1 X115.20 Y100.00 E2354.4000 ; Infill line start
G1 X115.20 Y120.00 E2355.2000 ; Infill line end
G1 X115.60 Y100.00 E2356.0000 ; Infill line start
G1 X115.60 Y120.00 E2356.8000 ; Infill line end
G1 X116.00 Y100.00 E2357.6000 ; Infill line start
G1 X116.00 Y120.00 E2358.4000 ; Infill line end
G1 X116.40 Y100.00 E2359.2000 ; Infill line start
G1 X116.40 Y120.00 E2360.0000 ; Infill line end
G1 X116.80 Y100.00 E2360.8000 ; Infill line start
G1 X116.80 Y120.00 E2361.6000 ; Infill line end
G1 X117.20 Y100.00 E2362.4000 ; Infill line start
G1 X117.20 Y120.00 E2363.2000 ; Infill line end
G1 X117.60 Y100.00 E2364.0000 ; Infill line start
G1 X117.60 Y120.00 E2364.8000 ; Infill line end
G1 X118.00 Y100.00 E2365.6000 ; Infill line start
G1 X118.00 Y120.00 E2366.4000 ; Infill line end
G1 X118.40 Y100.00 E2367.2000 ; Infill line start
G1 X118.40 Y120.00 E2368.0000 ; Infill line end
G1 X118.80 Y100.00 E2368.8000 ; Infill line start
G1 X118.80 Y120.00 E2369.6000 ; Infill line end
G1 X119.20 Y100.00 E2370.4000 ; Infill line start
G1 X119.20 Y120.00 E2371.2000 ; Infill line end
G1 X119.60 Y100.00 E2372.0000 ; Infill line start
G1 X119.60 Y120.00 E2372.8000 ; Infill line end
G1 X120.00 Y100.00 E2373.6000 ; Infill line start
G1 X120.00 Y120.00 E2374.4000 ; Infill line end
G1 X120.40 Y100.00 E2375.2000 ; Infill line start
G1 X120.40 Y120.00 E2376.0000 ; Infill line end
G1 X120.80 Y100.00 E2376.8000 ; Infill line start
G1 X120.80 Y120.00 E2377.6000 ; Infill line end
G1 X121.20 Y100.00 E2378.4000 ; Infill line start
G1 X121.20 Y120.00 E2379.2000 ; Infill line end
G1 X121.60 Y100.00 E2380.0000 ; Infill line start
G1 X121.60 Y120.00 E2380.8000 ; Infill line end
G1 X122.00 Y100.00 E2381.6000 ; Infill line start
G1 X122.00 Y120.00 E2382.4000 ; Infill line end
G1 X122.40 Y100.00 E2383.2000 ; Infill line start
G1 X122.40 Y120.00 E2384.0000 ; Infill line end
G1 X122.80 Y100.00 E2384.8000 ; Infill line start
G1 X122.80 Y120.00 E2385.6000 ; Infill line end
G1 X123.20 Y100.00 E2386.4000 ; Infill line start
G1 X123.20 Y120.00 E2387.2000 ; Infill line end
G1 X123.60 Y100.00 E2388.0000 ; Infill line start
G1 X123.60 Y120.00 E2388.8000 ; Infill line end
G1 X124.00 Y100.00 E2389.6000 ; Infill line start
G1 X124.00 Y120.00 E2390.4000 ; Infill line end
G1 X124.40 Y100.00 E2391.2000 ; Infill line start
G1 X124.40 Y120.00 E2392.0000 ; Infill line end
G1 X124.80 Y100.00 E2392.8000 ; Infill line start
G1 X124.80 Y120.00 E2393.6000 ; Infill line end
G1 X125.20 Y100.00 E2394.4000 ; Infill line start
G1 X125.20 Y120.00 E2395.2000 ; Infill line end
G1 X125.60 Y100.00 E2396.0000 ; Infill line start
G1 X125.60 Y120.00 E2396.8000 ; Infill line end
G1 X126.00 Y100.00 E2397.6000 ; Infill line start
G1 X126.00 Y120.00 E2398.4000 ; Infill line end
G1 X126.40 Y100.00 E2399.2000 ; Infill line start
G1 X126.40 Y120.00 E2400.0000 ; Infill line end
G1 X126.80 Y100.00 E2400.8000 ; Infill line start
G1 X126.80 Y120.00 E2401.6000 ; Infill line end
G1 X127.20 Y100.00 E2402.4000 ; Infill line start
G1 X127.20 Y120.00 E2403.2000 ; Infill line end
G1 X127.60 Y100.00 E2404.0000 ; Infill line start
G1 X127.60 Y120.00 E2404.8000 ; Infill line end
G1 X128.00 Y100.00 E2405.6000 ; Infill line start
G1 X128.00 Y120.00 E2406.4000 ; Infill line end
G1 X128.40 Y100.00 E2407.2000 ; Infill line start
G1 X128.40 Y120.00 E2408.0000 ; Infill line end
G1 X128.80 Y100.00 E2408.8000 ; Infill line start
G1 X128.80 Y120.00 E2409.6000 ; Infill line end
G1 X129.20 Y100.00 E2410.4000 ; Infill line start
G1 X129.20 Y120.00 E2411.2000 ; Infill line end
G1 X129.60 Y100.00 E2412.0000 ; Infill line start
G1 X129.60 Y120.00 E2412.8000 ; Infill line end
; Layer 30 (Cube Base)
G1 Z6.00 F300 ; Move to layer height
G1 X110.00 Y100.00 F1500 ; Move to start
G1 X130.00 Y100.00 E2413.6000 F1500 ; Draw square side
G1 X130.00 Y120.00 E2414.4000 F1500 ; Draw square side
G1 X110.00 Y120.00 E2415.2000 F1500 ; Draw square side
G1 X110.00 Y100.00 E2416.0000 F1500 ; Draw square side
G1 X110.00 Y100.00 E2416.8000 ; Infill line start
G1 X110.00 Y120.00 E2417.6000 ; Infill line end
G1 X110.40 Y100.00 E2418.4000 ; Infill line start
G1 X110.40 Y120.00 E2419.2000 ; Infill line end
G1 X110.80 Y100.00 E2420.0000 ; Infill line start
G1 X110.80 Y120.00 E2420.8000 ; Infill line end
G1 X111.20 Y100.00 E2421.6000 ; Infill line start
G1 X111.20 Y120.00 E2422.4000 ; Infill line end
G1 X111.60 Y100.00 E2423.2000 ; Infill line start
G1 X111.60 Y120.00 E2424.0000 ; Infill line end
G1 X112.00 Y100.00 E2424.8000 ; Infill line start
G1 X112.00 Y120.00 E2425.6000 ; Infill line end
G1 X112.40 Y100.00 E2426.4000 ; Infill line start
G1 X112.40 Y120.00 E2427.2000 ; Infill line end
G1 X112.80 Y100.00 E2428.0000 ; Infill line start
G1 X112.80 Y120.00 E2428.8000 ; Infill line end
G1 X113.20 Y100.00 E2429.6000 ; Infill line start
G1 X113.20 Y120.00 E2430.4000 ; Infill line end
G1 X113.60 Y100.00 E2431.2000 ; Infill line start
G1 X113.60 Y120.00 E2432.0000 ; Infill line end
G1 X114.00 Y100.00 E2432.8000 ; Infill line start
G1 X114.00 Y120.00 E2433.6000 ; Infill line end
G1 X114.40 Y100.00 E2434.4000 ; Infill line start
G1 X114.40 Y120.00 E2435.2000 ; Infill line end
G1 X114.80 Y100.00 E2436.0000 ; Infill line start
G1 X114.80 Y120.00 E2436.8000 ; Infill line end
G1 X115.20 Y100.00 E2437.6000 ; Infill line start
G1 X115.20 Y120.00 E2438.4000 ; Infill line end
G1 X115.60 Y100.00 E2439.2000 ; Infill line start
G1 X115.60 Y120.00 E2440.0000 ; Infill line end
G1 X116.00 Y100.00 E2440.8000 ; Infill line start
G1 X116.00 Y120.00 E2441.6000 ; Infill line end
G1 X116.40 Y100.00 E2442.4000 ; Infill line start
G1 X116.40 Y120.00 E2443.2000 ; Infill line end
G1 X116.80 Y100.00 E2444.0000 ; Infill line start
G1 X116.80 Y120.00 E2444.8000 ; Infill line end
G1 X117.20 Y100.00 E2445.6000 ; Infill line start
G1 X117.20 Y120.00 E2446.4000 ; Infill line end
G1 X117.60 Y100.00 E2447.2000 ; Infill line start
G1 X117.60 Y120.00 E2448.0000 ; Infill line end
G1 X118.00 Y100.00 E2448.8000 ; Infill line start
G1 X118.00 Y120.00 E2449.6000 ; Infill line end
G1 X118.40 Y100.00 E2450.4000 ; Infill line start
G1 X118.40 Y120.00 E2451.2000 ; Infill line end
G1 X118.80 Y100.00 E2452.0000 ; Infill line start
G1 X118.80 Y120.00 E2452.8000 ; Infill line end
G1 X119.20 Y100.00 E2453.6000 ; Infill line start
G1 X119.20 Y120.00 E2454.4000 ; Infill line end
G1 X119.60 Y100.00 E2455.2000 ; Infill line start
G1 X119.60 Y120.00 E2456.0000 ; Infill line end
G1 X120.00 Y100.00 E2456.8000 ; Infill line start
G1 X120.00 Y120.00 E2457.6000 ; Infill line end
G1 X120.40 Y100.00 E2458.4000 ; Infill line start
G1 X120.40 Y120.00 E2459.2000 ; Infill line end
G1 X120.80 Y100.00 E2460.0000 ; Infill line start
G1 X120.80 Y120.00 E2460.8000 ; Infill line end
G1 X121.20 Y100.00 E2461.6000 ; Infill line start
G1 X121.20 Y120.00 E2462.4000 ; Infill line end
G1 X121.60 Y100.00 E2463.2000 ; Infill line start
G1 X121.60 Y120.00 E2464.0000 ; Infill line end
G1 X122.00 Y100.00 E2464.8000 ; Infill line start
G1 X122.00 Y120.00 E2465.6000 ; Infill line end
G1 X122.40 Y100.00 E2466.4000 ; Infill line start
G1 X122.40 Y120.00 E2467.2000 ; Infill line end
G1 X122.80 Y100.00 E2468.0000 ; Infill line start
G1 X122.80 Y120.00 E2468.8000 ; Infill line end
G1 X123.20 Y100.00 E2469.6000 ; Infill line start
G1 X123.20 Y120.00 E2470.4000 ; Infill line end
G1 X123.60 Y100.00 E2471.2000 ; Infill line start
G1 X123.60 Y120.00 E2472.0000 ; Infill line end
G1 X124.00 Y100.00 E2472.8000 ; Infill line start
G1 X124.00 Y120.00 E2473.6000 ; Infill line end
G1 X124.40 Y100.00 E2474.4000 ; Infill line start
G1 X124.40 Y120.00 E2475.2000 ; Infill line end
G1 X124.80 Y100.00 E2476.0000 ; Infill line start
G1 X124.80 Y120.00 E2476.8000 ; Infill line end
G1 X125.20 Y100.00 E2477.6000 ; Infill line start
G1 X125.20 Y120.00 E2478.4000 ; Infill line end
G1 X125.60 Y100.00 E2479.2000 ; Infill line start
G1 X125.60 Y120.00 E2480.0000 ; Infill line end
G1 X126.00 Y100.00 E2480.8000 ; Infill line start
G1 X126.00 Y120.00 E2481.6000 ; Infill line end
G1 X126.40 Y100.00 E2482.4000 ; Infill line start
G1 X126.40 Y120.00 E2483.2000 ; Infill line end
G1 X126.80 Y100.00 E2484.0000 ; Infill line start
G1 X126.80 Y120.00 E2484.8000 ; Infill line end
G1 X127.20 Y100.00 E2485.6000 ; Infill line start
G1 X127.20 Y120.00 E2486.4000 ; Infill line end
G1 X127.60 Y100.00 E2487.2000 ; Infill line start
G1 X127.60 Y120.00 E2488.0000 ; Infill line end
G1 X128.00 Y100.00 E2488.8000 ; Infill line start
G1 X128.00 Y120.00 E2489.6000 ; Infill line end
G1 X128.40 Y100.00 E2490.4000 ; Infill line start
G1 X128.40 Y120.00 E2491.2000 ; Infill line end
G1 X128.80 Y100.00 E2492.0000 ; Infill line start
G1 X128.80 Y120.00 E2492.8000 ; Infill line end
G1 X129.20 Y100.00 E2493.6000 ; Infill line start
G1 X129.20 Y120.00 E2494.4000 ; Infill line end
G1 X129.60 Y100.00 E2495.2000 ; Infill line start
G1 X129.60 Y120.00 E2496.0000 ; Infill line end
; Layer 31 (Cube Base)
G1 Z6.20 F300 ; Move to layer height
G1 X110.00 Y100.00 F1500 ; Move to start
G1 X130.00 Y100.00 E2496.8000 F1500 ; Draw square side
G1 X130.00 Y120.00 E2497.6000 F1500 ; Draw square side
G1 X110.00 Y120.00 E2498.4000 F1500 ; Draw square side
G1 X110.00 Y100.00 E2499.2000 F1500 ; Draw square side
G1 X110.00 Y100.00 E2500.0000 ; Infill line start
G1 X110.00 Y120.00 E2500.8000 ; Infill line end
G1 X110.40 Y100.00 E2501.6000 ; Infill line start
G1 X110.40 Y120.00 E2502.4000 ; Infill line end
G1 X110.80 Y100.00 E2503.2000 ; Infill line start
G1 X110.80 Y120.00 E2504.0000 ; Infill line end
G1 X111.20 Y100.00 E2504.8000 ; Infill line start
G1 X111.20 Y120.00 E2505.6000 ; Infill line end
G1 X111.60 Y100.00 E2506.4000 ; Infill line start
G1 X111.60 Y120.00 E2507.2000 ; Infill line end
G1 X112.00 Y100.00 E2508.0000 ; Infill line start
G1 X112.00 Y120.00 E2508.8000 ; Infill line end
G1 X112.40 Y100.00 E2509.6000 ; Infill line start
G1 X112.40 Y120.00 E2510.4000 ; Infill line end
G1 X112.80 Y100.00 E2511.2000 ; Infill line start
G1 X112.80 Y120.00 E2512.0000 ; Infill line end
G1 X113.20 Y100.00 E2512.8000 ; Infill line start
G1 X113.20 Y120.00 E2513.6000 ; Infill line end
G1 X113.60 Y100.00 E2514.4000 ; Infill line start
G1 X113.60 Y120.00 E2515.2000 ; Infill line end
G1 X114.00 Y100.00 E2516.0000 ; Infill line start
G1 X114.00 Y120.00 E2516.8000 ; Infill line end
G1 X114.40 Y100.00 E2517.6000 ; Infill line start
G1 X114.40 Y120.00 E2518.4000 ; Infill line end
G1 X114.80 Y100.00 E2519.2000 ; Infill line start
G1 X114.80 Y120.00 E2520.0000 ; Infill line end
G1 X115.20 Y100.00 E2520.8000 ; Infill line start
G1 X115.20 Y120.00 E2521.6000 ; Infill line end
G1 X115.60 Y100.00 E2522.4000 ; Infill line start
G1 X115.60 Y120.00 E2523.2000 ; Infill line end
G1 X116.00 Y100.00 E2524.0000 ; Infill line start
G1 X116.00 Y120.00 E2524.8000 ; Infill line end
G1 X116.40 Y100.00 E2525.6000 ; Infill line start
G1 X116.40 Y120.00 E2526.4000 ; Infill line end
G1 X116.80 Y100.00 E2527.2000 ; Infill line start
G1 X116.80 Y120.00 E2528.0000 ; Infill line end
G1 X117.20 Y100.00 E2528.8000 ; Infill line start
G1 X117.20 Y120.00 E2529.6000 ; Infill line end
G1 X117.60 Y100.00 E2530.4000 ; Infill line start
G1 X117.60 Y120.00 E2531.2000 ; Infill line end
G1 X118.00 Y100.00 E2532.0000 ; Infill line start
G1 X118.00 Y120.00 E2532.8000 ; Infill line end
G1 X118.40 Y100.00 E2533.6000 ; Infill line start
G1 X118.40 Y120.00 E2534.4000 ; Infill line end
G1 X118.80 Y100.00 E2535.2000 ; Infill line start
G1 X118.80 Y120.00 E2536.0000 ; Infill line end
G1 X119.20 Y100.00 E2536.8000 ; Infill line start
G1 X119.20 Y120.00 E2537.6000 ; Infill line end
G1 X119.60 Y100.00 E2538.4000 ; Infill line start
G1 X119.60 Y120.00 E2539.2000 ; Infill line end
G1 X120.00 Y100.00 E2540.0000 ; Infill line start
G1 X120.00 Y120.00 E2540.8000 ; Infill line end
G1 X120.40 Y100.00 E2541.6000 ; Infill line start
G1 X120.40 Y120.00 E2542.4000 ; Infill line end
G1 X120.80 Y100.00 E2543.2000 ; Infill line start
G1 X120.80 Y120.00 E2544.0000 ; Infill line end
G1 X121.20 Y100.00 E2544.8000 ; Infill line start
G1 X121.20 Y120.00 E2545.6000 ; Infill line end
G1 X121.60 Y100.00 E2546.4000 ; Infill line start
G1 X121.60 Y120.00 E2547.2000 ; Infill line end
G1 X122.00 Y100.00 E2548.0000 ; Infill line start
G1 X122.00 Y120.00 E2548.8000 ; Infill line end
G1 X122.40 Y100.00 E2549.6000 ; Infill line start
G1 X122.40 Y120.00 E2550.4000 ; Infill line end
G1 X122.80 Y100.00 E2551.2000 ; Infill line start
G1 X122.80 Y120.00 E2552.0000 ; Infill line end
G1 X123.20 Y100.00 E2552.8000 ; Infill line start
G1 X123.20 Y120.00 E2553.6000 ; Infill line end
G1 X123.60 Y100.00 E2554.4000 ; Infill line start
G1 X123.60 Y120.00 E2555.2000 ; Infill line end
G1 X124.00 Y100.00 E2556.0000 ; Infill line start
G1 X124.00 Y120.00 E2556.8000 ; Infill line end
G1 X124.40 Y100.00 E2557.6000 ; Infill line start
G1 X124.40 Y120.00 E2558.4000 ; Infill line end
G1 X124.80 Y100.00 E2559.2000 ; Infill line start
G1 X124.80 Y120.00 E2560.0000 ; Infill line end
G1 X125.20 Y100.00 E2560.8000 ; Infill line start
G1 X125.20 Y120.00 E2561.6000 ; Infill line end
G1 X125.60 Y100.00 E2562.4000 ; Infill line start
G1 X125.60 Y120.00 E2563.2000 ; Infill line end
G1 X126.00 Y100.00 E2564.0000 ; Infill line start
G1 X126.00 Y120.00 E2564.8000 ; Infill line end
G1 X126.40 Y100.00 E2565.6000 ; Infill line start
G1 X126.40 Y120.00 E2566.4000 ; Infill line end
G1 X126.80 Y100.00 E2567.2000 ; Infill line start
G1 X126.80 Y120.00 E2568.0000 ; Infill line end
G1 X127.20 Y100.00 E2568.8000 ; Infill line start
G1 X127.20 Y120.00 E2569.6000 ; Infill line end
G1 X127.60 Y100.00 E2570.4000 ; Infill line start
G1 X127.60 Y120.00 E2571.2000 ; Infill line end
G1 X128.00 Y100.00 E2572.0000 ; Infill line start
G1 X128.00 Y120.00 E2572.8000 ; Infill line end
G1 X128.40 Y100.00 E2573.6000 ; Infill line start
G1 X128.40 Y120.00 E2574.4000 ; Infill line end
G1 X128.80 Y100.00 E2575.2000 ; Infill line start
G1 X128.80 Y120.00 E2576.0000 ; Infill line end
G1 X129.20 Y100.00 E2576.8000 ; Infill line start
G1 X129.20 Y120.00 E2577.6000 ; Infill line end
G1 X129.60 Y100.00 E2578.4000 ; Infill line start
G1 X129.60 Y120.00 E2579.2000 ; Infill line end
; Layer 32 (Cube Base)
G1 Z6.40 F300 ; Move to layer height
G1 X110.00 Y100.00 F1500 ; Move to start
G1 X130.00 Y100.00 E2580.0000 F1500 ; Draw square side
G1 X130.00 Y120.00 E2580.8000 F1500 ; Draw square side
G1 X110.00 Y120.00 E2581.6000 F1500 ; Draw square side
G1 X110.00 Y100.00 E2582.4000 F1500 ; Draw square side
G1 X110.00 Y100.00 E2583.2000 ; Infill line start
G1 X110.00 Y120.00 E2584.0000 ; Infill line end
G1 X110.40 Y100.00 E2584.8000 ; Infill line start
G1 X110.40 Y120.00 E2585.6000 ; Infill line end
G1 X110.80 Y100.00 E2586.4000 ; Infill line start
G1 X110.80 Y120.00 E2587.2000 ; Infill line end
G1 X111.20 Y100.00 E2588.0000 ; Infill line start
G1 X111.20 Y120.00 E2588.8000 ; Infill line end
G1 X111.60 Y100.00 E2589.6000 ; Infill line start
G1 X111.60 Y120.00 E2590.4000 ; Infill line end
G1 X112.00 Y100.00 E2591.2000 ; Infill line start
G1 X112.00 Y120.00 E2592.0000 ; Infill line end
G1 X112.40 Y100.00 E2592.8000 ; Infill line start
G1 X112.40 Y120.00 E2593.6000 ; Infill line end
G1 X112.80 Y100.00 E2594.4000 ; Infill line start
G1 X112.80 Y120.00 E2595.2000 ; Infill line end
G1 X113.20 Y100.00 E2596.0000 ; Infill line start
G1 X113.20 Y120.00 E2596.8000 ; Infill line end
G1 X113.60 Y100.00 E2597.6000 ; Infill line start
G1 X113.60 Y120.00 E2598.4000 ; Infill line end
G1 X114.00 Y100.00 E2599.2000 ; Infill line start
G1 X114.00 Y120.00 E2600.0000 ; Infill line end
G1 X114.40 Y100.00 E2600.8000 ; Infill line start
G1 X114.40 Y120.00 E2601.6000 ; Infill line end
G1 X114.80 Y100.00 E2602.4000 ; Infill line start
G1 X114.80 Y120.00 E2603.2000 ; Infill line end
G1 X115.20 Y100.00 E2604.0000 ; Infill line start
G1 X115.20 Y120.00 E2604.8000 ; Infill line end
G1 X115.60 Y100.00 E2605.6000 ; Infill line start
G1 X115.60 Y120.00 E2606.4000 ; Infill line end
G1 X116.00 Y100.00 E2607.2000 ; Infill line start
G1 X116.00 Y120.00 E2608.0000 ; Infill line end
G1 X116.40 Y100.00 E2608.8000 ; Infill line start
G1 X116.40 Y120.00 E2609.6000 ; Infill line end
G1 X116.80 Y100.00 E2610.4000 ; Infill line start
G1 X116.80 Y120.00 E2611.2000 ; Infill line end
G1 X117.20 Y100.00 E2612.0000 ; Infill line start
G1 X117.20 Y120.00 E2612.8000 ; Infill line end
G1 X117.60 Y100.00 E2613.6000 ; Infill line start
G1 X117.60 Y120.00 E2614.4000 ; Infill line end
G1 X118.00 Y100.00 E2615.2000 ; Infill line start
G1 X118.00 Y120.00 E2616.0000 ; Infill line end
G1 X118.40 Y100.00 E2616.8000 ; Infill line start
G1 X118.40 Y120.00 E2617.6000 ; Infill line end
G1 X118.80 Y100.00 E2618.4000 ; Infill line start
G1 X118.80 Y120.00 E2619.2000 ; Infill line end
G1 X119.20 Y100.00 E2620.0000 ; Infill line start
G1 X119.20 Y120.00 E2620.8000 ; Infill line end
G1 X119.60 Y100.00 E2621.6000 ; Infill line start
G1 X119.60 Y120.00 E2622.4000 ; Infill line end
G1 X120.00 Y100.00 E2623.2000 ; Infill line start
G1 X120.00 Y120.00 E2624.0000 ; Infill line end
G1 X120.40 Y100.00 E2624.8000 ; Infill line start
G1 X120.40 Y120.00 E2625.6000 ; Infill line end
G1 X120.80 Y100.00 E2626.4000 ; Infill line start
G1 X120.80 Y120.00 E2627.2000 ; Infill line end
G1 X121.20 Y100.00 E2628.0000 ; Infill line start
G1 X121.20 Y120.00 E2628.8000 ; Infill line end
G1 X121.60 Y100.00 E2629.6000 ; Infill line start
G1 X121.60 Y120.00 E2630.4000 ; Infill line end
G1 X122.00 Y100.00 E2631.2000 ; Infill line start
G1 X122.00 Y120.00 E2632.0000 ; Infill line end
G1 X122.40 Y100.00 E2632.8000 ; Infill line start
G1 X122.40 Y120.00 E2633.6000 ; Infill line end
G1 X122.80 Y100.00 E2634.4000 ; Infill line start
G1 X122.80 Y120.00 E2635.2000 ; Infill line end
G1 X123.20 Y100.00 E2636.0000 ; Infill line start
G1 X123.20 Y120.00 E2636.8000 ; Infill line end
G1 X123.60 Y100.00 E2637.6000 ; Infill line start
G1 X123.60 Y120.00 E2638.4000 ; Infill line end
G1 X124.00 Y100.00 E2639.2000 ; Infill line start
G1 X124.00 Y120.00 E2640.0000 ; Infill line end
G1 X124.40 Y100.00 E2640.8000 ; Infill line start
G1 X124.40 Y120.00 E2641.6000 ; Infill line end
G1 X124.80 Y100.00 E2642.4000 ; Infill line start
G1 X124.80 Y120.00 E2643.2000 ; Infill line end
G1 X125.20 Y100.00 E2644.0000 ; Infill line start
G1 X125.20 Y120.00 E2644.8000 ; Infill line end
G1 X125.60 Y100.00 E2645.6000 ; Infill line start
G1 X125.60 Y120.00 E2646.4000 ; Infill line end
G1 X126.00 Y100.00 E2647.2000 ; Infill line start
G1 X126.00 Y120.00 E2648.0000 ; Infill line end
G1 X126.40 Y100.00 E2648.8000 ; Infill line start
G1 X126.40 Y120.00 E2649.6000 ; Infill line end
G1 X126.80 Y100.00 E2650.4000 ; Infill line start
G1 X126.80 Y120.00 E2651.2000 ; Infill line end
G1 X127.20 Y100.00 E2652.0000 ; Infill line start
G1 X127.20 Y120.00 E2652.8000 ; Infill line end
G1 X127.60 Y100.00 E2653.6000 ; Infill line start
G1 X127.60 Y120.00 E2654.4000 ; Infill line end
G1 X128.00 Y100.00 E2655.2000 ; Infill line start
G1 X128.00 Y120.00 E2656.0000 ; Infill line end
G1 X128.40 Y100.00 E2656.8000 ; Infill line start
G1 X128.40 Y120.00 E2657.6000 ; Infill line end
G1 X128.80 Y100.00 E2658.4000 ; Infill line start
G1 X128.80 Y120.00 E2659.2000 ; Infill line end
G1 X129.20 Y100.00 E2660.0000 ; Infill line start
G1 X129.20 Y120.00 E2660.8000 ; Infill line end
G1 X129.60 Y100.00 E2661.6000 ; Infill line start
G1 X129.60 Y120.00 E2662.4000 ; Infill line end
; Layer 33 (Cube Base)
G1 Z6.60 F300 ; Move to layer height
G1 X110.00 Y100.00 F1500 ; Move to start
G1 X130.00 Y100.00 E2663.2000 F1500 ; Draw square side
G1 X130.00 Y120.00 E2664.0000 F1500 ; Draw square side
G1 X110.00 Y120.00 E2664.8000 F1500 ; Draw square side
G1 X110.00 Y100.00 E2665.6000 F1500 ; Draw square side
G1 X110.00 Y100.00 E2666.4000 ; Infill line start
G1 X110.00 Y120.00 E2667.2000 ; Infill line end
G1 X110.40 Y100.00 E2668.0000 ; Infill line start
G1 X110.40 Y120.00 E2668.8000 ; Infill line end
G1 X110.80 Y100.00 E2669.6000 ; Infill line start
G1 X110.80 Y120.00 E2670.4000 ; Infill line end
G1 X111.20 Y100.00 E2671.2000 ; Infill line start
G1 X111.20 Y120.00 E2672.0000 ; Infill line end
G1 X111.60 Y100.00 E2672.8000 ; Infill line start
G1 X111.60 Y120.00 E2673.6000 ; Infill line end
G1 X112.00 Y100.00 E2674.4000 ; Infill line start
G1 X112.00 Y120.00 E2675.2000 ; Infill line end
G1 X112.40 Y100.00 E2676.0000 ; Infill line start
G1 X112.40 Y120.00 E2676.8000 ; Infill line end
G1 X112.80 Y100.00 E2677.6000 ; Infill line start
G1 X112.80 Y120.00 E2678.4000 ; Infill line end
G1 X113.20 Y100.00 E2679.2000 ; Infill line start
G1 X113.20 Y120.00 E2680.0000 ; Infill line end
G1 X113.60 Y100.00 E2680.8000 ; Infill line start
G1 X113.60 Y120.00 E2681.6000 ; Infill line end
G1 X114.00 Y100.00 E2682.4000 ; Infill line start
G1 X114.00 Y120.00 E2683.2000 ; Infill line end
G1 X114.40 Y100.00 E2684.0000 ; Infill line start
G1 X114.40 Y120.00 E2684.8000 ; Infill line end
G1 X114.80 Y100.00 E2685.6000 ; Infill line start
G1 X114.80 Y120.00 E2686.4000 ; Infill line end
G1 X115.20 Y100.00 E2687.2000 ; Infill line start
G1 X115.20 Y120.00 E2688.0000 ; Infill line end
G1 X115.60 Y100.00 E2688.8000 ; Infill line start
G1 X115.60 Y120.00 E2689.6000 ; Infill line end
G1 X116.00 Y100.00 E2690.4000 ; Infill line start
G1 X116.00 Y120.00 E2691.2000 ; Infill line end
G1 X116.40 Y100.00 E2692.0000 ; Infill line start
G1 X116.40 Y120.00 E2692.8000 ; Infill line end
G1 X116.80 Y100.00 E2693.6000 ; Infill line start
G1 X116.80 Y120.00 E2694.4000 ; Infill line end
G1 X117.20 Y100.00 E2695.2000 ; Infill line start
G1 X117.20 Y120.00 E2696.0000 ; Infill line end
G1 X117.60 Y100.00 E2696.8000 ; Infill line start
G1 X117.60 Y120.00 E2697.6000 ; Infill line end
G1 X118.00 Y100.00 E2698.4000 ; Infill line start
G1 X118.00 Y120.00 E2699.2000 ; Infill line end
G1 X118.40 Y100.00 E2700.0000 ; Infill line start
G1 X118.40 Y120.00 E2700.8000 ; Infill line end
G1 X118.80 Y100.00 E2701.6000 ; Infill line start
G1 X118.80 Y120.00 E2702.4000 ; Infill line end
G1 X119.20 Y100.00 E2703.2000 ; Infill line start
G1 X119.20 Y120.00 E2704.0000 ; Infill line end
G1 X119.60 Y100.00 E2704.8000 ; Infill line start
G1 X119.60 Y120.00 E2705.6000 ; Infill line end
G1 X120.00 Y100.00 E2706.4000 ; Infill line start
G1 X120.00 Y120.00 E2707.2000 ; Infill line end
G1 X120.40 Y100.00 E2708.0000 ; Infill line start
G1 X120.40 Y120.00 E2708.8000 ; Infill line end
G1 X120.80 Y100.00 E2709.6000 ; Infill line start
G1 X120.80 Y120.00 E2710.4000 ; Infill line end
G1 X121.20 Y100.00 E2711.2000 ; Infill line start
G1 X121.20 Y120.00 E2712.0000 ; Infill line end
G1 X121.60 Y100.00 E2712.8000 ; Infill line start
G1 X121.60 Y120.00 E2713.6000 ; Infill line end
G1 X122.00 Y100.00 E2714.4000 ; Infill line start
G1 X122.00 Y120.00 E2715.2000 ; Infill line end
G1 X122.40 Y100.00 E2716.0000 ; Infill line start
G1 X122.40 Y120.00 E2716.8000 ; Infill line end
G1 X122.80 Y100.00 E2717.6000 ; Infill line start
G1 X122.80 Y120.00 E2718.4000 ; Infill line end
G1 X123.20 Y100.00 E2719.2000 ; Infill line start
G1 X123.20 Y120.00 E2720.0000 ; Infill line end
G1 X123.60 Y100.00 E2720.8000 ; Infill line start
G1 X123.60 Y120.00 E2721.6000 ; Infill line end
G1 X124.00 Y100.00 E2722.4000 ; Infill line start
G1 X124.00 Y120.00 E2723.2000 ; Infill line end
G1 X124.40 Y100.00 E2724.0000 ; Infill line start
G1 X124.40 Y120.00 E2724.8000 ; Infill line end
G1 X124.80 Y100.00 E2725.6000 ; Infill line start
G1 X124.80 Y120.00 E2726.4000 ; Infill line end
G1 X125.20 Y100.00 E2727.2000 ; Infill line start
G1 X125.20 Y120.00 E2728.0000 ; Infill line end
G1 X125.60 Y100.00 E2728.8000 ; Infill line start
G1 X125.60 Y120.00 E2729.6000 ; Infill line end
G1 X126.00 Y100.00 E2730.4000 ; Infill line start
G1 X126.00 Y120.00 E2731.2000 ; Infill line end
G1 X126.40 Y100.00 E2732.0000 ; Infill line start
G1 X126.40 Y120.00 E2732.8000 ; Infill line end
G1 X126.80 Y100.00 E2733.6000 ; Infill line start
G1 X126.80 Y120.00 E2734.4000 ; Infill line end
G1 X127.20 Y100.00 E2735.2000 ; Infill line start
G1 X127.20 Y120.00 E2736.0000 ; Infill line end
G1 X127.60 Y100.00 E2736.8000 ; Infill line start
G1 X127.60 Y120.00 E2737.6000 ; Infill line end
G1 X128.00 Y100.00 E2738.4000 ; Infill line start
G1 X128.00 Y120.00 E2739.2000 ; Infill line end
G1 X128.40 Y100.00 E2740.0000 ; Infill line start
G1 X128.40 Y120.00 E2740.8000 ; Infill line end
G1 X128.80 Y100.00 E2741.6000 ; Infill line start
G1 X128.80 Y120.00 E2742.4000 ; Infill line end
G1 X129.20 Y100.00 E2743.2000 ; Infill line start
G1 X129.20 Y120.00 E2744.0000 ; Infill line end
G1 X129.60 Y100.00 E2744.8000 ; Infill line start
G1 X129.60 Y120.00 E2745.6000 ; Infill line end
; Layer 34 (Cube Base)
G1 Z6.80 F300 ; Move to layer height
G1 X110.00 Y100.00 F1500 ; Move to start
G1 X130.00 Y100.00 E2746.4000 F1500 ; Draw square side
G1 X130.00 Y120.00 E2747.2000 F1500 ; Draw square side
G1 X110.00 Y120.00 E2748.0000 F1500 ; Draw square side
G1 X110.00 Y100.00 E2748.8000 F1500 ; Draw square side
G1 X110.00 Y100.00 E2749.6000 ; Infill line start
G1 X110.00 Y120.00 E2750.4000 ; Infill line end
G1 X110.40 Y100.00 E2751.2000 ; Infill line start
G1 X110.40 Y120.00 E2752.0000 ; Infill line end
G1 X110.80 Y100.00 E2752.8000 ; Infill line start
G1 X110.80 Y120.00 E2753.6000 ; Infill line end
G1 X111.20 Y100.00 E2754.4000 ; Infill line start
G1 X111.20 Y120.00 E2755.2000 ; Infill line end
G1 X111.60 Y100.00 E2756.0000 ; Infill line start
G1 X111.60 Y120.00 E2756.8000 ; Infill line end
G1 X112.00 Y100.00 E2757.6000 ; Infill line start
G1 X112.00 Y120.00 E2758.4000 ; Infill line end
G1 X112.40 Y100.00 E2759.2000 ; Infill line start
G1 X112.40 Y120.00 E2760.0000 ; Infill line end
G1 X112.80 Y100.00 E2760.8000 ; Infill line start
G1 X112.80 Y120.00 E2761.6000 ; Infill line end
G1 X113.20 Y100.00 E2762.4000 ; Infill line start
G1 X113.20 Y120.00 E2763.2000 ; Infill line end
G1 X113.60 Y100.00 E2764.0000 ; Infill line start
G1 X113.60 Y120.00 E2764.8000 ; Infill line end
G1 X114.00 Y100.00 E2765.6000 ; Infill line start
G1 X114.00 Y120.00 E2766.4000 ; Infill line end
G1 X114.40 Y100.00 E2767.2000 ; Infill line start
G1 X114.40 Y120.00 E2768.0000 ; Infill line end
G1 X114.80 Y100.00 E2768.8000 ; Infill line start
G1 X114.80 Y120.00 E2769.6000 ; Infill line end
G1 X115.20 Y100.00 E2770.4000 ; Infill line start
G1 X115.20 Y120.00 E2771.2000 ; Infill line end
G1 X115.60 Y100.00 E2772.0000 ; Infill line start
G1 X115.60 Y120.00 E2772.8000 ; Infill line end
G1 X116.00 Y100.00 E2773.6000 ; Infill line start
G1 X116.00 Y120.00 E2774.4000 ; Infill line end
G1 X116.40 Y100.00 E2775.2000 ; Infill line start
G1 X116.40 Y120.00 E2776.0000 ; Infill line end
G1 X116.80 Y100.00 E2776.8000 ; Infill line start
G1 X116.80 Y120.00 E2777.6000 ; Infill line end
G1 X117.20 Y100.00 E2778.4000 ; Infill line start
G1 X117.20 Y120.00 E2779.2000 ; Infill line end
G1 X117.60 Y100.00 E2780.0000 ; Infill line start
G1 X117.60 Y120.00 E2780.8000 ; Infill line end
G1 X118.00 Y100.00 E2781.6000 ; Infill line start
G1 X118.00 Y120.00 E2782.4000 ; Infill line end
G1 X118.40 Y100.00 E2783.2000 ; Infill line start
G1 X118.40 Y120.00 E2784.0000 ; Infill line end
G1 X118.80 Y100.00 E2784.8000 ; Infill line start
G1 X118.80 Y120.00 E2785.6000 ; Infill line end
G1 X119.20 Y100.00 E2786.4000 ; Infill line start
G1 X119.20 Y120.00 E2787.2000 ; Infill line end
G1 X119.60 Y100.00 E2788.0000 ; Infill line start
G1 X119.60 Y120.00 E2788.8000 ; Infill line end
G1 X120.00 Y100.00 E2789.6000 ; Infill line start
G1 X120.00 Y120.00 E2790.4000 ; Infill line end
G1 X120.40 Y100.00 E2791.2000 ; Infill line start
G1 X120.40 Y120.00 E2792.0000 ; Infill line end
G1 X120.80 Y100.00 E2792.8000 ; Infill line start
G1 X120.80 Y120.00 E2793.6000 ; Infill line end
G1 X121.20 Y100.00 E2794.4000 ; Infill line start
G1 X121.20 Y120.00 E2795.2000 ; Infill line end
G1 X121.60 Y100.00 E2796.0000 ; Infill line start
G1 X121.60 Y120.00 E2796.8000 ; Infill line end
G1 X122.00 Y100.00 E2797.6000 ; Infill line start
G1 X122.00 Y120.00 E2798.4000 ; Infill line end
G1 X122.40 Y100.00 E2799.2000 ; Infill line start
G1 X122.40 Y120.00 E2800.0000 ; Infill line end
G1 X122.80 Y100.00 E2800.8000 ; Infill line start
G1 X122.80 Y120.00 E2801.6000 ; Infill line end
G1 X123.20 Y100.00 E2802.4000 ; Infill line start
G1 X123.20 Y120.00 E2803.2000 ; Infill line end
G1 X123.60 Y100.00 E2804.0000 ; Infill line start
G1 X123.60 Y120.00 E2804.8000 ; Infill line end
G1 X124.00 Y100.00 E2805.6000 ; Infill line start
G1 X124.00 Y120.00 E2806.4000 ; Infill line end
G1 X124.40 Y100.00 E2807.2000 ; Infill line start
G1 X124.40 Y120.00 E2808.0000 ; Infill line end
G1 X124.80 Y100.00 E2808.8000 ; Infill line start
G1 X124.80 Y120.00 E2809.6000 ; Infill line end
G1 X125.20 Y100.00 E2810.4000 ; Infill line start
G1 X125.20 Y120.00 E2811.2000 ; Infill line end
G1 X125.60 Y100.00 E2812.0000 ; Infill line start
G1 X125.60 Y120.00 E2812.8000 ; Infill line end
G1 X126.00 Y100.00 E2813.6000 ; Infill line start
G1 X126.00 Y120.00 E2814.4000 ; Infill line end
G1 X126.40 Y100.00 E2815.2000 ; Infill line start
G1 X126.40 Y120.00 E2816.0000 ; Infill line end
G1 X126.80 Y100.00 E2816.8000 ; Infill line start
G1 X126.80 Y120.00 E2817.6000 ; Infill line end
G1 X127.20 Y100.00 E2818.4000 ; Infill line start
G1 X127.20 Y120.00 E2819.2000 ; Infill line end
G1 X127.60 Y100.00 E2820.0000 ; Infill line start
G1 X127.60 Y120.00 E2820.8000 ; Infill line end
G1 X128.00 Y100.00 E2821.6000 ; Infill line start
G1 X128.00 Y120.00 E2822.4000 ; Infill line end
G1 X128.40 Y100.00 E2823.2000 ; Infill line start
G1 X128.40 Y120.00 E2824.0000 ; Infill line end
G1 X128.80 Y100.00 E2824.8000 ; Infill line start
G1 X128.80 Y120.00 E2825.6000 ; Infill line end
G1 X129.20 Y100.00 E2826.4000 ; Infill line start
G1 X129.20 Y120.00 E2827.2000 ; Infill line end
G1 X129.60 Y100.00 E2828.0000 ; Infill line start
G1 X129.60 Y120.00 E2828.8000 ; Infill line end
; Layer 35 (Cube Base)
G1 Z7.00 F300 ; Move to layer height
G1 X110.00 Y100.00 F1500 ; Move to start
G1 X130.00 Y100.00 E2829.6000 F1500 ; Draw square side
G1 X130.00 Y120.00 E2830.4000 F1500 ; Draw square side
G1 X110.00 Y120.00 E2831.2000 F1500 ; Draw square side
G1 X110.00 Y100.00 E2832.0000 F1500 ; Draw square side
G1 X110.00 Y100.00 E2832.8000 ; Infill line start
G1 X110.00 Y120.00 E2833.6000 ; Infill line end
G1 X110.40 Y100.00 E2834.4000 ; Infill line start
G1 X110.40 Y120.00 E2835.2000 ; Infill line end
G1 X110.80 Y100.00 E2836.0000 ; Infill line start
G1 X110.80 Y120.00 E2836.8000 ; Infill line end
G1 X111.20 Y100.00 E2837.6000 ; Infill line start
G1 X111.20 Y120.00 E2838.4000 ; Infill line end
G1 X111.60 Y100.00 E2839.2000 ; Infill line start
G1 X111.60 Y120.00 E2840.0000 ; Infill line end
G1 X112.00 Y100.00 E2840.8000 ; Infill line start
G1 X112.00 Y120.00 E2841.6000 ; Infill line end
G1 X112.40 Y100.00 E2842.4000 ; Infill line start
G1 X112.40 Y120.00 E2843.2000 ; Infill line end
G1 X112.80 Y100.00 E2844.0000 ; Infill line start
G1 X112.80 Y120.00 E2844.8000 ; Infill line end
G1 X113.20 Y100.00 E2845.6000 ; Infill line start
G1 X113.20 Y120.00 E2846.4000 ; Infill line end
G1 X113.60 Y100.00 E2847.2000 ; Infill line start
G1 X113.60 Y120.00 E2848.0000 ; Infill line end
G1 X114.00 Y100.00 E2848.8000 ; Infill line start
G1 X114.00 Y120.00 E2849.6000 ; Infill line end
G1 X114.40 Y100.00 E2850.4000 ; Infill line start
G1 X114.40 Y120.00 E2851.2000 ; Infill line end
G1 X114.80 Y100.00 E2852.0000 ; Infill line start
G1 X114.80 Y120.00 E2852.8000 ; Infill line end
G1 X115.20 Y100.00 E2853.6000 ; Infill line start
G1 X115.20 Y120.00 E2854.4000 ; Infill line end
G1 X115.60 Y100.00 E2855.2000 ; Infill line start
G1 X115.60 Y120.00 E2856.0000 ; Infill line end
G1 X116.00 Y100.00 E2856.8000 ; Infill line start
G1 X116.00 Y120.00 E2857.6000 ; Infill line end
G1 X116.40 Y100.00 E2858.4000 ; Infill line start
G1 X116.40 Y120.00 E2859.2000 ; Infill line end
G1 X116.80 Y100.00 E2860.0000 ; Infill line start
G1 X116.80 Y120.00 E2860.8000 ; Infill line end
G1 X117.20 Y100.00 E2861.6000 ; Infill line start
G1 X117.20 Y120.00 E2862.4000 ; Infill line end
G1 X117.60 Y100.00 E2863.2000 ; Infill line start
G1 X117.60 Y120.00 E2864.0000 ; Infill line end
G1 X118.00 Y100.00 E2864.8000 ; Infill line start
G1 X118.00 Y120.00 E2865.6000 ; Infill line end
G1 X118.40 Y100.00 E2866.4000 ; Infill line start
G1 X118.40 Y120.00 E2867.2000 ; Infill line end
G1 X118.80 Y100.00 E2868.0000 ; Infill line start
G1 X118.80 Y120.00 E2868.8000 ; Infill line end
G1 X119.20 Y100.00 E2869.6000 ; Infill line start
G1 X119.20 Y120.00 E2870.4000 ; Infill line end
G1 X119.60 Y100.00 E2871.2000 ; Infill line start
G1 X119.60 Y120.00 E2872.0000 ; Infill line end
G1 X120.00 Y100.00 E2872.8000 ; Infill line start
G1 X120.00 Y120.00 E2873.6000 ; Infill line end
G1 X120.40 Y100.00 E2874.4000 ; Infill line start
G1 X120.40 Y120.00 E2875.2000 ; Infill line end
G1 X120.80 Y100.00 E2876.0000 ; Infill line start
G1 X120.80 Y120.00 E2876.8000 ; Infill line end
G1 X121.20 Y100.00 E2877.6000 ; Infill line start
G1 X121.20 Y120.00 E2878.4000 ; Infill line end
G1 X121.60 Y100.00 E2879.2000 ; Infill line start
G1 X121.60 Y120.00 E2880.0000 ; Infill line end
G1 X122.00 Y100.00 E2880.8000 ; Infill line start
G1 X122.00 Y120.00 E2881.6000 ; Infill line end
G1 X122.40 Y100.00 E2882.4000 ; Infill line start
G1 X122.40 Y120.00 E2883.2000 ; Infill line end
G1 X122.80 Y100.00 E2884.0000 ; Infill line start
G1 X122.80 Y120.00 E2884.8000 ; Infill line end
G1 X123.20 Y100.00 E2885.6000 ; Infill line start
G1 X123.20 Y120.00 E2886.4000 ; Infill line end
G1 X123.60 Y100.00 E2887.2000 ; Infill line start
G1 X123.60 Y120.00 E2888.0000 ; Infill line end
G1 X124.00 Y100.00 E2888.8000 ; Infill line start
G1 X124.00 Y120.00 E2889.6000 ; Infill line end
G1 X124.40 Y100.00 E2890.4000 ; Infill line start
G1 X124.40 Y120.00 E2891.2000 ; Infill line end
G1 X124.80 Y100.00 E2892.0000 ; Infill line start
G1 X124.80 Y120.00 E2892.8000 ; Infill line end
G1 X125.20 Y100.00 E2893.6000 ; Infill line start
G1 X125.20 Y120.00 E2894.4000 ; Infill line end
G1 X125.60 Y100.00 E2895.2000 ; Infill line start
G1 X125.60 Y120.00 E2896.0000 ; Infill line end
G1 X126.00 Y100.00 E2896.8000 ; Infill line start
G1 X126.00 Y120.00 E2897.6000 ; Infill line end
G1 X126.40 Y100.00 E2898.4000 ; Infill line start
G1 X126.40 Y120.00 E2899.2000 ; Infill line end
G1 X126.80 Y100.00 E2900.0000 ; Infill line start
G1 X126.80 Y120.00 E2900.8000 ; Infill line end
G1 X127.20 Y100.00 E2901.6000 ; Infill line start
G1 X127.20 Y120.00 E2902.4000 ; Infill line end
G1 X127.60 Y100.00 E2903.2000 ; Infill line start
G1 X127.60 Y120.00 E2904.0000 ; Infill line end
G1 X128.00 Y100.00 E2904.8000 ; Infill line start
G1 X128.00 Y120.00 E2905.6000 ; Infill line end
G1 X128.40 Y100.00 E2906.4000 ; Infill line start
G1 X128.40 Y120.00 E2907.2000 ; Infill line end
G1 X128.80 Y100.00 E2908.0000 ; Infill line start
G1 X128.80 Y120.00 E2908.8000 ; Infill line end
G1 X129.20 Y100.00 E2909.6000 ; Infill line start
G1 X129.20 Y120.00 E2910.4000 ; Infill line end
G1 X129.60 Y100.00 E2911.2000 ; Infill line start
G1 X129.60 Y120.00 E2912.0000 ; Infill line end
; Layer 36 (Cube Base)
G1 Z7.20 F300 ; Move to layer height
G1 X110.00 Y100.00 F1500 ; Move to start
G1 X130.00 Y100.00 E2912.8000 F1500 ; Draw square side
G1 X130.00 Y120.00 E2913.6000 F1500 ; Draw square side
G1 X110.00 Y120.00 E2914.4000 F1500 ; Draw square side
G1 X110.00 Y100.00 E2915.2000 F1500 ; Draw square side
G1 X110.00 Y100.00 E2916.0000 ; Infill line start
G1 X110.00 Y120.00 E2916.8000 ; Infill line end
G1 X110.40 Y100.00 E2917.6000 ; Infill line start
G1 X110.40 Y120.00 E2918.4000 ; Infill line end
G1 X110.80 Y100.00 E2919.2000 ; Infill line start
G1 X110.80 Y120.00 E2920.0000 ; Infill line end
G1 X111.20 Y100.00 E2920.8000 ; Infill line start
G1 X111.20 Y120.00 E2921.6000 ; Infill line end
G1 X111.60 Y100.00 E2922.4000 ; Infill line start
G1 X111.60 Y120.00 E2923.2000 ; Infill line end
G1 X112.00 Y100.00 E2924.0000 ; Infill line start
G1 X112.00 Y120.00 E2924.8000 ; Infill line end
G1 X112.40 Y100.00 E2925.6000 ; Infill line start
G1 X112.40 Y120.00 E2926.4000 ; Infill line end
G1 X112.80 Y100.00 E2927.2000 ; Infill line start
G1 X112.80 Y120.00 E2928.0000 ; Infill line end
G1 X113.20 Y100.00 E2928.8000 ; Infill line start
G1 X113.20 Y120.00 E2929.6000 ; Infill line end
G1 X113.60 Y100.00 E2930.4000 ; Infill line start
G1 X113.60 Y120.00 E2931.2000 ; Infill line end
G1 X114.00 Y100.00 E2932.0000 ; Infill line start
G1 X114.00 Y120.00 E2932.8000 ; Infill line end
G1 X114.40 Y100.00 E2933.6000 ; Infill line start
G1 X114.40 Y120.00 E2934.4000 ; Infill line end
G1 X114.80 Y100.00 E2935.2000 ; Infill line start
G1 X114.80 Y120.00 E2936.0000 ; Infill line end
G1 X115.20 Y100.00 E2936.8000 ; Infill line start
G1 X115.20 Y120.00 E2937.6000 ; Infill line end
G1 X115.60 Y100.00 E2938.4000 ; Infill line start
G1 X115.60 Y120.00 E2939.2000 ; Infill line end
G1 X116.00 Y100.00 E2940.0000 ; Infill line start
G1 X116.00 Y120.00 E2940.8000 ; Infill line end
G1 X116.40 Y100.00 E2941.6000 ; Infill line start
G1 X116.40 Y120.00 E2942.4000 ; Infill line end
G1 X116.80 Y100.00 E2943.2000 ; Infill line start
G1 X116.80 Y120.00 E2944.0000 ; Infill line end
G1 X117.20 Y100.00 E2944.8000 ; Infill line start
G1 X117.20 Y120.00 E2945.6000 ; Infill line end
G1 X117.60 Y100.00 E2946.4000 ; Infill line start
G1 X117.60 Y120.00 E2947.2000 ; Infill line end
G1 X118.00 Y100.00 E2948.0000 ; Infill line start
G1 X118.00 Y120.00 E2948.8000 ; Infill line end
G1 X118.40 Y100.00 E2949.6000 ; Infill line start
G1 X118.40 Y120.00 E2950.4000 ; Infill line end
G1 X118.80 Y100.00 E2951.2000 ; Infill line start
G1 X118.80 Y120.00 E2952.0000 ; Infill line end
G1 X119.20 Y100.00 E2952.8000 ; Infill line start
G1 X119.20 Y120.00 E2953.6000 ; Infill line end
G1 X119.60 Y100.00 E2954.4000 ; Infill line start
G1 X119.60 Y120.00 E2955.2000 ; Infill line end
G1 X120.00 Y100.00 E2956.0000 ; Infill line start
G1 X120.00 Y120.00 E2956.8000 ; Infill line end
G1 X120.40 Y100.00 E2957.6000 ; Infill line start
G1 X120.40 Y120.00 E2958.4000 ; Infill line end
G1 X120.80 Y100.00 E2959.2000 ; Infill line start
G1 X120.80 Y120.00 E2960.0000 ; Infill line end
G1 X121.20 Y100.00 E2960.8000 ; Infill line start
G1 X121.20 Y120.00 E2961.6000 ; Infill line end
G1 X121.60 Y100.00 E2962.4000 ; Infill line start
G1 X121.60 Y120.00 E2963.2000 ; Infill line end
G1 X122.00 Y100.00 E2964.0000 ; Infill line start
G1 X122.00 Y120.00 E2964.8000 ; Infill line end
G1 X122.40 Y100.00 E2965.6000 ; Infill line start
G1 X122.40 Y120.00 E2966.4000 ; Infill line end
G1 X122.80 Y100.00 E2967.2000 ; Infill line start
G1 X122.80 Y120.00 E2968.0000 ; Infill line end
G1 X123.20 Y100.00 E2968.8000 ; Infill line start
G1 X123.20 Y120.00 E2969.6000 ; Infill line end
G1 X123.60 Y100.00 E2970.4000 ; Infill line start
G1 X123.60 Y120.00 E2971.2000 ; Infill line end
G1 X124.00 Y100.00 E2972.0000 ; Infill line start
G1 X124.00 Y120.00 E2972.8000 ; Infill line end
G1 X124.40 Y100.00 E2973.6000 ; Infill line start
G1 X124.40 Y120.00 E2974.4000 ; Infill line end
G1 X124.80 Y100.00 E2975.2000 ; Infill line start
G1 X124.80 Y120.00 E2976.0000 ; Infill line end
G1 X125.20 Y100.00 E2976.8000 ; Infill line start
G1 X125.20 Y120.00 E2977.6000 ; Infill line end
G1 X125.60 Y100.00 E2978.4000 ; Infill line start
G1 X125.60 Y120.00 E2979.2000 ; Infill line end
G1 X126.00 Y100.00 E2980.0000 ; Infill line start
G1 X126.00 Y120.00 E2980.8000 ; Infill line end
G1 X126.40 Y100.00 E2981.6000 ; Infill line start
G1 X126.40 Y120.00 E2982.4000 ; Infill line end
G1 X126.80 Y100.00 E2983.2000 ; Infill line start
G1 X126.80 Y120.00 E2984.0000 ; Infill line end
G1 X127.20 Y100.00 E2984.8000 ; Infill line start
G1 X127.20 Y120.00 E2985.6000 ; Infill line end
G1 X127.60 Y100.00 E2986.4000 ; Infill line start
G1 X127.60 Y120.00 E2987.2000 ; Infill line end
G1 X128.00 Y100.00 E2988.0000 ; Infill line start
G1 X128.00 Y120.00 E2988.8000 ; Infill line end
G1 X128.40 Y100.00 E2989.6000 ; Infill line start
G1 X128.40 Y120.00 E2990.4000 ; Infill line end
G1 X128.80 Y100.00 E2991.2000 ; Infill line start
G1 X128.80 Y120.00 E2992.0000 ; Infill line end
G1 X129.20 Y100.00 E2992.8000 ; Infill line start
G1 X129.20 Y120.00 E2993.6000 ; Infill line end
G1 X129.60 Y100.00 E2994.4000 ; Infill line start
G1 X129.60 Y120.00 E2995.2000 ; Infill line end
; Layer 37 (Cube Base)
G1 Z7.40 F300 ; Move to layer height
G1 X110.00 Y100.00 F1500 ; Move to start
G1 X130.00 Y100.00 E2996.0000 F1500 ; Draw square side
G1 X130.00 Y120.00 E2996.8000 F1500 ; Draw square side
G1 X110.00 Y120.00 E2997.6000 F1500 ; Draw square side
G1 X110.00 Y100.00 E2998.4000 F1500 ; Draw square side
G1 X110.00 Y100.00 E2999.2000 ; Infill line start
G1 X110.00 Y120.00 E3000.0000 ; Infill line end
G1 X110.40 Y100.00 E3000.8000 ; Infill line start
G1 X110.40 Y120.00 E3001.6000 ; Infill line end
G1 X110.80 Y100.00 E3002.4000 ; Infill line start
G1 X110.80 Y120.00 E3003.2000 ; Infill line end
G1 X111.20 Y100.00 E3004.0000 ; Infill line start
G1 X111.20 Y120.00 E3004.8000 ; Infill line end
G1 X111.60 Y100.00 E3005.6000 ; Infill line start
G1 X111.60 Y120.00 E3006.4000 ; Infill line end
G1 X112.00 Y100.00 E3007.2000 ; Infill line start
G1 X112.00 Y120.00 E3008.0000 ; Infill line end
G1 X112.40 Y100.00 E3008.8000 ; Infill line start
G1 X112.40 Y120.00 E3009.6000 ; Infill line end
G1 X112.80 Y100.00 E3010.4000 ; Infill line start
G1 X112.80 Y120.00 E3011.2000 ; Infill line end
G1 X113.20 Y100.00 E3012.0000 ; Infill line start
G1 X113.20 Y120.00 E3012.8000 ; Infill line end
G1 X113.60 Y100.00 E3013.6000 ; Infill line start
G1 X113.60 Y120.00 E3014.4000 ; Infill line end
G1 X114.00 Y100.00 E3015.2000 ; Infill line start
G1 X114.00 Y120.00 E3016.0000 ; Infill line end
G1 X114.40 Y100.00 E3016.8000 ; Infill line start
G1 X114.40 Y120.00 E3017.6000 ; Infill line end
G1 X114.80 Y100.00 E3018.4000 ; Infill line start
G1 X114.80 Y120.00 E3019.2000 ; Infill line end
G1 X115.20 Y100.00 E3020.0000 ; Infill line start
G1 X115.20 Y120.00 E3020.8000 ; Infill line end
G1 X115.60 Y100.00 E3021.6000 ; Infill line start
G1 X115.60 Y120.00 E3022.4000 ; Infill line end
G1 X116.00 Y100.00 E3023.2000 ; Infill line start
G1 X116.00 Y120.00 E3024.0000 ; Infill line end
G1 X116.40 Y100.00 E3024.8000 ; Infill line start
G1 X116.40 Y120.00 E3025.6000 ; Infill line end
G1 X116.80 Y100.00 E3026.4000 ; Infill line start
G1 X116.80 Y120.00 E3027.2000 ; Infill line end
G1 X117.20 Y100.00 E3028.0000 ; Infill line start
G1 X117.20 Y120.00 E3028.8000 ; Infill line end
G1 X117.60 Y100.00 E3029.6000 ; Infill line start
G1 X117.60 Y120.00 E3030.4000 ; Infill line end
G1 X118.00 Y100.00 E3031.2000 ; Infill line start
G1 X118.00 Y120.00 E3032.0000 ; Infill line end
G1 X118.40 Y100.00 E3032.8000 ; Infill line start
G1 X118.40 Y120.00 E3033.6000 ; Infill line end
G1 X118.80 Y100.00 E3034.4000 ; Infill line start
G1 X118.80 Y120.00 E3035.2000 ; Infill line end
G1 X119.20 Y100.00 E3036.0000 ; Infill line start
G1 X119.20 Y120.00 E3036.8000 ; Infill line end
G1 X119.60 Y100.00 E3037.6000 ; Infill line start
G1 X119.60 Y120.00 E3038.4000 ; Infill line end
G1 X120.00 Y100.00 E3039.2000 ; Infill line start
G1 X120.00 Y120.00 E3040.0000 ; Infill line end
G1 X120.40 Y100.00 E3040.8000 ; Infill line start
G1 X120.40 Y120.00 E3041.6000 ; Infill line end
G1 X120.80 Y100.00 E3042.4000 ; Infill line start
G1 X120.80 Y120.00 E3043.2000 ; Infill line end
G1 X121.20 Y100.00 E3044.0000 ; Infill line start
G1 X121.20 Y120.00 E3044.8000 ; Infill line end
G1 X121.60 Y100.00 E3045.6000 ; Infill line start
G1 X121.60 Y120.00 E3046.4000 ; Infill line end
G1 X122.00 Y100.00 E3047.2000 ; Infill line start
G1 X122.00 Y120.00 E3048.0000 ; Infill line end
G1 X122.40 Y100.00 E3048.8000 ; Infill line start
G1 X122.40 Y120.00 E3049.6000 ; Infill line end
G1 X122.80 Y100.00 E3050.4000 ; Infill line start
G1 X122.80 Y120.00 E3051.2000 ; Infill line end
G1 X123.20 Y100.00 E3052.0000 ; Infill line start
G1 X123.20 Y120.00 E3052.8000 ; Infill line end
G1 X123.60 Y100.00 E3053.6000 ; Infill line start
G1 X123.60 Y120.00 E3054.4000 ; Infill line end
G1 X124.00 Y100.00 E3055.2000 ; Infill line start
G1 X124.00 Y120.00 E3056.0000 ; Infill line end
G1 X124.40 Y100.00 E3056.8000 ; Infill line start
G1 X124.40 Y120.00 E3057.6000 ; Infill line end
G1 X124.80 Y100.00 E3058.4000 ; Infill line start
G1 X124.80 Y120.00 E3059.2000 ; Infill line end
G1 X125.20 Y100.00 E3060.0000 ; Infill line start
G1 X125.20 Y120.00 E3060.8000 ; Infill line end
G1 X125.60 Y100.00 E3061.6000 ; Infill line start
G1 X125.60 Y120.00 E3062.4000 ; Infill line end
G1 X126.00 Y100.00 E3063.2000 ; Infill line start
G1 X126.00 Y120.00 E3064.0000 ; Infill line end
G1 X126.40 Y100.00 E3064.8000 ; Infill line start
G1 X126.40 Y120.00 E3065.6000 ; Infill line end
G1 X126.80 Y100.00 E3066.4000 ; Infill line start
G1 X126.80 Y120.00 E3067.2000 ; Infill line end
G1 X127.20 Y100.00 E3068.0000 ; Infill line start
G1 X127.20 Y120.00 E3068.8000 ; Infill line end
G1 X127.60 Y100.00 E3069.6000 ; Infill line start
G1 X127.60 Y120.00 E3070.4000 ; Infill line end
G1 X128.00 Y100.00 E3071.2000 ; Infill line start
G1 X128.00 Y120.00 E3072.0000 ; Infill line end
G1 X128.40 Y100.00 E3072.8000 ; Infill line start
G1 X128.40 Y120.00 E3073.6000 ; Infill line end
G1 X128.80 Y100.00 E3074.4000 ; Infill line start
G1 X128.80 Y120.00 E3075.2000 ; Infill line end
G1 X129.20 Y100.00 E3076.0000 ; Infill line start
G1 X129.20 Y120.00 E3076.8000 ; Infill line end
G1 X129.60 Y100.00 E3077.6000 ; Infill line start
G1 X129.60 Y120.00 E3078.4000 ; Infill line end
; Layer 38 (Cube Base)
G1 Z7.60 F300 ; Move to layer height
G1 X110.00 Y100.00 F1500 ; Move to start
G1 X130.00 Y100.00 E3079.2000 F1500 ; Draw square side
G1 X130.00 Y120.00 E3080.0000 F1500 ; Draw square side
G1 X110.00 Y120.00 E3080.8000 F1500 ; Draw square side
G1 X110.00 Y100.00 E3081.6000 F1500 ; Draw square side
G1 X110.00 Y100.00 E3082.4000 ; Infill line start
G1 X110.00 Y120.00 E3083.2000 ; Infill line end
G1 X110.40 Y100.00 E3084.0000 ; Infill line start
G1 X110.40 Y120.00 E3084.8000 ; Infill line end
G1 X110.80 Y100.00 E3085.6000 ; Infill line start
G1 X110.80 Y120.00 E3086.4000 ; Infill line end
G1 X111.20 Y100.00 E3087.2000 ; Infill line start
G1 X111.20 Y120.00 E3088.0000 ; Infill line end
G1 X111.60 Y100.00 E3088.8000 ; Infill line start
G1 X111.60 Y120.00 E3089.6000 ; Infill line end
G1 X112.00 Y100.00 E3090.4000 ; Infill line start
G1 X112.00 Y120.00 E3091.2000 ; Infill line end
G1 X112.40 Y100.00 E3092.0000 ; Infill line start
G1 X112.40 Y120.00 E3092.8000 ; Infill line end
G1 X112.80 Y100.00 E3093.6000 ; Infill line start
G1 X112.80 Y120.00 E3094.4000 ; Infill line end
G1 X113.20 Y100.00 E3095.2000 ; Infill line start
G1 X113.20 Y120.00 E3096.0000 ; Infill line end
G1 X113.60 Y100.00 E3096.8000 ; Infill line start
G1 X113.60 Y120.00 E3097.6000 ; Infill line end
G1 X114.00 Y100.00 E3098.4000 ; Infill line start
G1 X114.00 Y120.00 E3099.2000 ; Infill line end
G1 X114.40 Y100.00 E3100.0000 ; Infill line start
G1 X114.40 Y120.00 E3100.8000 ; Infill line end
G1 X114.80 Y100.00 E3101.6000 ; Infill line start
G1 X114.80 Y120.00 E3102.4000 ; Infill line end
G1 X115.20 Y100.00 E3103.2000 ; Infill line start
G1 X115.20 Y120.00 E3104.0000 ; Infill line end
G1 X115.60 Y100.00 E3104.8000 ; Infill line start
G1 X115.60 Y120.00 E3105.6000 ; Infill line end
G1 X116.00 Y100.00 E3106.4000 ; Infill line start
G1 X116.00 Y120.00 E3107.2000 ; Infill line end
G1 X116.40 Y100.00 E3108.0000 ; Infill line start
G1 X116.40 Y120.00 E3108.8000 ; Infill line end
G1 X116.80 Y100.00 E3109.6000 ; Infill line start
G1 X116.80 Y120.00 E3110.4000 ; Infill line end
G1 X117.20 Y100.00 E3111.2000 ; Infill line start
G1 X117.20 Y120.00 E3112.0000 ; Infill line end
G1 X117.60 Y100.00 E3112.8000 ; Infill line start
G1 X117.60 Y120.00 E3113.6000 ; Infill line end
G1 X118.00 Y100.00 E3114.4000 ; Infill line start
G1 X118.00 Y120.00 E3115.2000 ; Infill line end
G1 X118.40 Y100.00 E3116.0000 ; Infill line start
G1 X118.40 Y120.00 E3116.8000 ; Infill line end
G1 X118.80 Y100.00 E3117.6000 ; Infill line start
G1 X118.80 Y120.00 E3118.4000 ; Infill line end
G1 X119.20 Y100.00 E3119.2000 ; Infill line start
G1 X119.20 Y120.00 E3120.0000 ; Infill line end
G1 X119.60 Y100.00 E3120.8000 ; Infill line start
G1 X119.60 Y120.00 E3121.6000 ; Infill line end
G1 X120.00 Y100.00 E3122.4000 ; Infill line start
G1 X120.00 Y120.00 E3123.2000 ; Infill line end
G1 X120.40 Y100.00 E3124.0000 ; Infill line start
G1 X120.40 Y120.00 E3124.8000 ; Infill line end
G1 X120.80 Y100.00 E3125.6000 ; Infill line start
G1 X120.80 Y120.00 E3126.4000 ; Infill line end
G1 X121.20 Y100.00 E3127.2000 ; Infill line start
G1 X121.20 Y120.00 E3128.0000 ; Infill line end
G1 X121.60 Y100.00 E3128.8000 ; Infill line start
G1 X121.60 Y120.00 E3129.6000 ; Infill line end
G1 X122.00 Y100.00 E3130.4000 ; Infill line start
G1 X122.00 Y120.00 E3131.2000 ; Infill line end
G1 X122.40 Y100.00 E3132.0000 ; Infill line start
G1 X122.40 Y120.00 E3132.8000 ; Infill line end
G1 X122.80 Y100.00 E3133.6000 ; Infill line start
G1 X122.80 Y120.00 E3134.4000 ; Infill line end
G1 X123.20 Y100.00 E3135.2000 ; Infill line start
G1 X123.20 Y120.00 E3136.0000 ; Infill line end
G1 X123.60 Y100.00 E3136.8000 ; Infill line start
G1 X123.60 Y120.00 E3137.6000 ; Infill line end
G1 X124.00 Y100.00 E3138.4000 ; Infill line start
G1 X124.00 Y120.00 E3139.2000 ; Infill line end
G1 X124.40 Y100.00 E3140.0000 ; Infill line start
G1 X124.40 Y120.00 E3140.8000 ; Infill line end
G1 X124.80 Y100.00 E3141.6000 ; Infill line start
G1 X124.80 Y120.00 E3142.4000 ; Infill line end
G1 X125.20 Y100.00 E3143.2000 ; Infill line start
G1 X125.20 Y120.00 E3144.0000 ; Infill line end
G1 X125.60 Y100.00 E3144.8000 ; Infill line start
G1 X125.60 Y120.00 E3145.6000 ; Infill line end
G1 X126.00 Y100.00 E3146.4000 ; Infill line start
G1 X126.00 Y120.00 E3147.2000 ; Infill line end
G1 X126.40 Y100.00 E3148.0000 ; Infill line start
G1 X126.40 Y120.00 E3148.8000 ; Infill line end
G1 X126.80 Y100.00 E3149.6000 ; Infill line start
G1 X126.80 Y120.00 E3150.4000 ; Infill line end
G1 X127.20 Y100.00 E3151.2000 ; Infill line start
G1 X127.20 Y120.00 E3152.0000 ; Infill line end
G1 X127.60 Y100.00 E3152.8000 ; Infill line start
G1 X127.60 Y120.00 E3153.6000 ; Infill line end
G1 X128.00 Y100.00 E3154.4000 ; Infill line start
G1 X128.00 Y120.00 E3155.2000 ; Infill line end
G1 X128.40 Y100.00 E3156.0000 ; Infill line start
G1 X128.40 Y120.00 E3156.8000 ; Infill line end
G1 X128.80 Y100.00 E3157.6000 ; Infill line start
G1 X128.80 Y120.00 E3158.4000 ; Infill line end
G1 X129.20 Y100.00 E3159.2000 ; Infill line start
G1 X129.20 Y120.00 E3160.0000 ; Infill line end
G1 X129.60 Y100.00 E3160.8000 ; Infill line start
G1 X129.60 Y120.00 E3161.6000 ; Infill line end
; Layer 39 (Cube Base)
G1 Z7.80 F300 ; Move to layer height
G1 X110.00 Y100.00 F1500 ; Move to start
G1 X130.00 Y100.00 E3162.4000 F1500 ; Draw square side
G1 X130.00 Y120.00 E3163.2000 F1500 ; Draw square side
G1 X110.00 Y120.00 E3164.0000 F1500 ; Draw square side
G1 X110.00 Y100.00 E3164.8000 F1500 ; Draw square side
G1 X110.00 Y100.00 E3165.6000 ; Infill line start
G1 X110.00 Y120.00 E3166.4000 ; Infill line end
G1 X110.40 Y100.00 E3167.2000 ; Infill line start
G1 X110.40 Y120.00 E3168.0000 ; Infill line end
G1 X110.80 Y100.00 E3168.8000 ; Infill line start
G1 X110.80 Y120.00 E3169.6000 ; Infill line end
G1 X111.20 Y100.00 E3170.4000 ; Infill line start
G1 X111.20 Y120.00 E3171.2000 ; Infill line end
G1 X111.60 Y100.00 E3172.0000 ; Infill line start
G1 X111.60 Y120.00 E3172.8000 ; Infill line end
G1 X112.00 Y100.00 E3173.6000 ; Infill line start
G1 X112.00 Y120.00 E3174.4000 ; Infill line end
G1 X112.40 Y100.00 E3175.2000 ; Infill line start
G1 X112.40 Y120.00 E3176.0000 ; Infill line end
G1 X112.80 Y100.00 E3176.8000 ; Infill line start
G1 X112.80 Y120.00 E3177.6000 ; Infill line end
G1 X113.20 Y100.00 E3178.4000 ; Infill line start
G1 X113.20 Y120.00 E3179.2000 ; Infill line end
G1 X113.60 Y100.00 E3180.0000 ; Infill line start
G1 X113.60 Y120.00 E3180.8000 ; Infill line end
G1 X114.00 Y100.00 E3181.6000 ; Infill line start
G1 X114.00 Y120.00 E3182.4000 ; Infill line end
G1 X114.40 Y100.00 E3183.2000 ; Infill line start
G1 X114.40 Y120.00 E3184.0000 ; Infill line end
G1 X114.80 Y100.00 E3184.8000 ; Infill line start
G1 X114.80 Y120.00 E3185.6000 ; Infill line end
G1 X115.20 Y100.00 E3186.4000 ; Infill line start
G1 X115.20 Y120.00 E3187.2000 ; Infill line end
G1 X115.60 Y100.00 E3188.0000 ; Infill line start
G1 X115.60 Y120.00 E3188.8000 ; Infill line end
G1 X116.00 Y100.00 E3189.6000 ; Infill line start
G1 X116.00 Y120.00 E3190.4000 ; Infill line end
G1 X116.40 Y100.00 E3191.2000 ; Infill line start
G1 X116.40 Y120.00 E3192.0000 ; Infill line end
G1 X116.80 Y100.00 E3192.8000 ; Infill line start
G1 X116.80 Y120.00 E3193.6000 ; Infill line end
G1 X117.20 Y100.00 E3194.4000 ; Infill line start
G1 X117.20 Y120.00 E3195.2000 ; Infill line end
G1 X117.60 Y100.00 E3196.0000 ; Infill line start
G1 X117.60 Y120.00 E3196.8000 ; Infill line end
G1 X118.00 Y100.00 E3197.6000 ; Infill line start
G1 X118.00 Y120.00 E3198.4000 ; Infill line end
G1 X118.40 Y100.00 E3199.2000 ; Infill line start
G1 X118.40 Y120.00 E3200.0000 ; Infill line end
G1 X118.80 Y100.00 E3200.8000 ; Infill line start
G1 X118.80 Y120.00 E3201.6000 ; Infill line end
G1 X119.20 Y100.00 E3202.4000 ; Infill line start
G1 X119.20 Y120.00 E3203.2000 ; Infill line end
G1 X119.60 Y100.00 E3204.0000 ; Infill line start
G1 X119.60 Y120.00 E3204.8000 ; Infill line end
G1 X120.00 Y100.00 E3205.6000 ; Infill line start
G1 X120.00 Y120.00 E3206.4000 ; Infill line end
G1 X120.40 Y100.00 E3207.2000 ; Infill line start
G1 X120.40 Y120.00 E3208.0000 ; Infill line end
G1 X120.80 Y100.00 E3208.8000 ; Infill line start
G1 X120.80 Y120.00 E3209.6000 ; Infill line end
G1 X121.20 Y100.00 E3210.4000 ; Infill line start
G1 X121.20 Y120.00 E3211.2000 ; Infill line end
G1 X121.60 Y100.00 E3212.0000 ; Infill line start
G1 X121.60 Y120.00 E3212.8000 ; Infill line end
G1 X122.00 Y100.00 E3213.6000 ; Infill line start
G1 X122.00 Y120.00 E3214.4000 ; Infill line end
G1 X122.40 Y100.00 E3215.2000 ; Infill line start
G1 X122.40 Y120.00 E3216.0000 ; Infill line end
G1 X122.80 Y100.00 E3216.8000 ; Infill line start
G1 X122.80 Y120.00 E3217.6000 ; Infill line end
G1 X123.20 Y100.00 E3218.4000 ; Infill line start
G1 X123.20 Y120.00 E3219.2000 ; Infill line end
G1 X123.60 Y100.00 E3220.0000 ; Infill line start
G1 X123.60 Y120.00 E3220.8000 ; Infill line end
G1 X124.00 Y100.00 E3221.6000 ; Infill line start
G1 X124.00 Y120.00 E3222.4000 ; Infill line end
G1 X124.40 Y100.00 E3223.2000 ; Infill line start
G1 X124.40 Y120.00 E3224.0000 ; Infill line end
G1 X124.80 Y100.00 E3224.8000 ; Infill line start
G1 X124.80 Y120.00 E3225.6000 ; Infill line end
G1 X125.20 Y100.00 E3226.4000 ; Infill line start
G1 X125.20 Y120.00 E3227.2000 ; Infill line end
G1 X125.60 Y100.00 E3228.0000 ; Infill line start
G1 X125.60 Y120.00 E3228.8000 ; Infill line end
G1 X126.00 Y100.00 E3229.6000 ; Infill line start
G1 X126.00 Y120.00 E3230.4000 ; Infill line end
G1 X126.40 Y100.00 E3231.2000 ; Infill line start
G1 X126.40 Y120.00 E3232.0000 ; Infill line end
G1 X126.80 Y100.00 E3232.8000 ; Infill line start
G1 X126.80 Y120.00 E3233.6000 ; Infill line end
G1 X127.20 Y100.00 E3234.4000 ; Infill line start
G1 X127.20 Y120.00 E3235.2000 ; Infill line end
G1 X127.60 Y100.00 E3236.0000 ; Infill line start
G1 X127.60 Y120.00 E3236.8000 ; Infill line end
G1 X128.00 Y100.00 E3237.6000 ; Infill line start
G1 X128.00 Y120.00 E3238.4000 ; Infill line end
G1 X128.40 Y100.00 E3239.2000 ; Infill line start
G1 X128.40 Y120.00 E3240.0000 ; Infill line end
G1 X128.80 Y100.00 E3240.8000 ; Infill line start
G1 X128.80 Y120.00 E3241.6000 ; Infill line end
G1 X129.20 Y100.00 E3242.4000 ; Infill line start
G1 X129.20 Y120.00 E3243.2000 ; Infill line end
G1 X129.60 Y100.00 E3244.0000 ; Infill line start
G1 X129.60 Y120.00 E3244.8000 ; Infill line end
; Layer 40 (Cube Base)
G1 Z8.00 F300 ; Move to layer height
G1 X110.00 Y100.00 F1500 ; Move to start
G1 X130.00 Y100.00 E3245.6000 F1500 ; Draw square side
G1 X130.00 Y120.00 E3246.4000 F1500 ; Draw square side
G1 X110.00 Y120.00 E3247.2000 F1500 ; Draw square side
G1 X110.00 Y100.00 E3248.0000 F1500 ; Draw square side
G1 X110.00 Y100.00 E3248.8000 ; Infill line start
G1 X110.00 Y120.00 E3249.6000 ; Infill line end
G1 X110.40 Y100.00 E3250.4000 ; Infill line start
G1 X110.40 Y120.00 E3251.2000 ; Infill line end
G1 X110.80 Y100.00 E3252.0000 ; Infill line start
G1 X110.80 Y120.00 E3252.8000 ; Infill line end
G1 X111.20 Y100.00 E3253.6000 ; Infill line start
G1 X111.20 Y120.00 E3254.4000 ; Infill line end
G1 X111.60 Y100.00 E3255.2000 ; Infill line start
G1 X111.60 Y120.00 E3256.0000 ; Infill line end
G1 X112.00 Y100.00 E3256.8000 ; Infill line start
G1 X112.00 Y120.00 E3257.6000 ; Infill line end
G1 X112.40 Y100.00 E3258.4000 ; Infill line start
G1 X112.40 Y120.00 E3259.2000 ; Infill line end
G1 X112.80 Y100.00 E3260.0000 ; Infill line start
G1 X112.80 Y120.00 E3260.8000 ; Infill line end
G1 X113.20 Y100.00 E3261.6000 ; Infill line start
G1 X113.20 Y120.00 E3262.4000 ; Infill line end
G1 X113.60 Y100.00 E3263.2000 ; Infill line start
G1 X113.60 Y120.00 E3264.0000 ; Infill line end
G1 X114.00 Y100.00 E3264.8000 ; Infill line start
G1 X114.00 Y120.00 E3265.6000 ; Infill line end
G1 X114.40 Y100.00 E3266.4000 ; Infill line start
G1 X114.40 Y120.00 E3267.2000 ; Infill line end
G1 X114.80 Y100.00 E3268.0000 ; Infill line start
G1 X114.80 Y120.00 E3268.8000 ; Infill line end
G1 X115.20 Y100.00 E3269.6000 ; Infill line start
G1 X115.20 Y120.00 E3270.4000 ; Infill line end
G1 X115.60 Y100.00 E3271.2000 ; Infill line start
G1 X115.60 Y120.00 E3272.0000 ; Infill line end
G1 X116.00 Y100.00 E3272.8000 ; Infill line start
G1 X116.00 Y120.00 E3273.6000 ; Infill line end
G1 X116.40 Y100.00 E3274.4000 ; Infill line start
G1 X116.40 Y120.00 E3275.2000 ; Infill line end
G1 X116.80 Y100.00 E3276.0000 ; Infill line start
G1 X116.80 Y120.00 E3276.8000 ; Infill line end
G1 X117.20 Y100.00 E3277.6000 ; Infill line start
G1 X117.20 Y120.00 E3278.4000 ; Infill line end
G1 X117.60 Y100.00 E3279.2000 ; Infill line start
G1 X117.60 Y120.00 E3280.0000 ; Infill line end
G1 X118.00 Y100.00 E3280.8000 ; Infill line start
G1 X118.00 Y120.00 E3281.6000 ; Infill line end
G1 X118.40 Y100.00 E3282.4000 ; Infill line start
G1 X118.40 Y120.00 E3283.2000 ; Infill line end
G1 X118.80 Y100.00 E3284.0000 ; Infill line start
G1 X118.80 Y120.00 E3284.8000 ; Infill line end
G1 X119.20 Y100.00 E3285.6000 ; Infill line start
G1 X119.20 Y120.00 E3286.4000 ; Infill line end
G1 X119.60 Y100.00 E3287.2000 ; Infill line start
G1 X119.60 Y120.00 E3288.0000 ; Infill line end
G1 X120.00 Y100.00 E3288.8000 ; Infill line start
G1 X120.00 Y120.00 E3289.6000 ; Infill line end
G1 X120.40 Y100.00 E3290.4000 ; Infill line start
G1 X120.40 Y120.00 E3291.2000 ; Infill line end
G1 X120.80 Y100.00 E3292.0000 ; Infill line start
G1 X120.80 Y120.00 E3292.8000 ; Infill line end
G1 X121.20 Y100.00 E3293.6000 ; Infill line start
G1 X121.20 Y120.00 E3294.4000 ; Infill line end
G1 X121.60 Y100.00 E3295.2000 ; Infill line start
G1 X121.60 Y120.00 E3296.0000 ; Infill line end
G1 X122.00 Y100.00 E3296.8000 ; Infill line start
G1 X122.00 Y120.00 E3297.6000 ; Infill line end
G1 X122.40 Y100.00 E3298.4000 ; Infill line start
G1 X122.40 Y120.00 E3299.2000 ; Infill line end
G1 X122.80 Y100.00 E3300.0000 ; Infill line start
G1 X122.80 Y120.00 E3300.8000 ; Infill line end
G1 X123.20 Y100.00 E3301.6000 ; Infill line start
G1 X123.20 Y120.00 E3302.4000 ; Infill line end
G1 X123.60 Y100.00 E3303.2000 ; Infill line start
G1 X123.60 Y120.00 E3304.0000 ; Infill line end
G1 X124.00 Y100.00 E3304.8000 ; Infill line start
G1 X124.00 Y120.00 E3305.6000 ; Infill line end
G1 X124.40 Y100.00 E3306.4000 ; Infill line start
G1 X124.40 Y120.00 E3307.2000 ; Infill line end
G1 X124.80 Y100.00 E3308.0000 ; Infill line start
G1 X124.80 Y120.00 E3308.8000 ; Infill line end
G1 X125.20 Y100.00 E3309.6000 ; Infill line start
G1 X125.20 Y120.00 E3310.4000 ; Infill line end
G1 X125.60 Y100.00 E3311.2000 ; Infill line start
G1 X125.60 Y120.00 E3312.0000 ; Infill line end
G1 X126.00 Y100.00 E3312.8000 ; Infill line start
G1 X126.00 Y120.00 E3313.6000 ; Infill line end
G1 X126.40 Y100.00 E3314.4000 ; Infill line start
G1 X126.40 Y120.00 E3315.2000 ; Infill line end
G1 X126.80 Y100.00 E3316.0000 ; Infill line start
G1 X126.80 Y120.00 E3316.8000 ; Infill line end
G1 X127.20 Y100.00 E3317.6000 ; Infill line start
G1 X127.20 Y120.00 E3318.4000 ; Infill line end
G1 X127.60 Y100.00 E3319.2000 ; Infill line start
G1 X127.60 Y120.00 E3320.0000 ; Infill line end
G1 X128.00 Y100.00 E3320.8000 ; Infill line start
G1 X128.00 Y120.00 E3321.6000 ; Infill line end
G1 X128.40 Y100.00 E3322.4000 ; Infill line start
G1 X128.40 Y120.00 E3323.2000 ; Infill line end
G1 X128.80 Y100.00 E3324.0000 ; Infill line start
G1 X128.80 Y120.00 E3324.8000 ; Infill line end
G1 X129.20 Y100.00 E3325.6000 ; Infill line start
G1 X129.20 Y120.00 E3326.4000 ; Infill line end
G1 X129.60 Y100.00 E3327.2000 ; Infill line start
G1 X129.60 Y120.00 E3328.0000 ; Infill line end
; Layer 41 (Cube Base)
G1 Z8.20 F300 ; Move to layer height
G1 X110.00 Y100.00 F1500 ; Move to start
G1 X130.00 Y100.00 E3328.8000 F1500 ; Draw square side
G1 X130.00 Y120.00 E3329.6000 F1500 ; Draw square side
G1 X110.00 Y120.00 E3330.4000 F1500 ; Draw square side
G1 X110.00 Y100.00 E3331.2000 F1500 ; Draw square side
G1 X110.00 Y100.00 E3332.0000 ; Infill line start
G1 X110.00 Y120.00 E3332.8000 ; Infill line end
G1 X110.40 Y100.00 E3333.6000 ; Infill line start
G1 X110.40 Y120.00 E3334.4000 ; Infill line end
G1 X110.80 Y100.00 E3335.2000 ; Infill line start
G1 X110.80 Y120.00 E3336.0000 ; Infill line end
G1 X111.20 Y100.00 E3336.8000 ; Infill line start
G1 X111.20 Y120.00 E3337.6000 ; Infill line end
G1 X111.60 Y100.00 E3338.4000 ; Infill line start
G1 X111.60 Y120.00 E3339.2000 ; Infill line end
G1 X112.00 Y100.00 E3340.0000 ; Infill line start
G1 X112.00 Y120.00 E3340.8000 ; Infill line end
G1 X112.40 Y100.00 E3341.6000 ; Infill line start
G1 X112.40 Y120.00 E3342.4000 ; Infill line end
G1 X112.80 Y100.00 E3343.2000 ; Infill line start
G1 X112.80 Y120.00 E3344.0000 ; Infill line end
G1 X113.20 Y100.00 E3344.8000 ; Infill line start
G1 X113.20 Y120.00 E3345.6000 ; Infill line end
G1 X113.60 Y100.00 E3346.4000 ; Infill line start
G1 X113.60 Y120.00 E3347.2000 ; Infill line end
G1 X114.00 Y100.00 E3348.0000 ; Infill line start
G1 X114.00 Y120.00 E3348.8000 ; Infill line end
G1 X114.40 Y100.00 E3349.6000 ; Infill line start
G1 X114.40 Y120.00 E3350.4000 ; Infill line end
G1 X114.80 Y100.00 E3351.2000 ; Infill line start
G1 X114.80 Y120.00 E3352.0000 ; Infill line end
G1 X115.20 Y100.00 E3352.8000 ; Infill line start
G1 X115.20 Y120.00 E3353.6000 ; Infill line end
G1 X115.60 Y100.00 E3354.4000 ; Infill line start
G1 X115.60 Y120.00 E3355.2000 ; Infill line end
G1 X116.00 Y100.00 E3356.0000 ; Infill line start
G1 X116.00 Y120.00 E3356.8000 ; Infill line end
G1 X116.40 Y100.00 E3357.6000 ; Infill line start
G1 X116.40 Y120.00 E3358.4000 ; Infill line end
G1 X116.80 Y100.00 E3359.2000 ; Infill line start
G1 X116.80 Y120.00 E3360.0000 ; Infill line end
G1 X117.20 Y100.00 E3360.8000 ; Infill line start
G1 X117.20 Y120.00 E3361.6000 ; Infill line end
G1 X117.60 Y100.00 E3362.4000 ; Infill line start
G1 X117.60 Y120.00 E3363.2000 ; Infill line end
G1 X118.00 Y100.00 E3364.0000 ; Infill line start
G1 X118.00 Y120.00 E3364.8000 ; Infill line end
G1 X118.40 Y100.00 E3365.6000 ; Infill line start
G1 X118.40 Y120.00 E3366.4000 ; Infill line end
G1 X118.80 Y100.00 E3367.2000 ; Infill line start
G1 X118.80 Y120.00 E3368.0000 ; Infill line end
G1 X119.20 Y100.00 E3368.8000 ; Infill line start
G1 X119.20 Y120.00 E3369.6000 ; Infill line end
G1 X119.60 Y100.00 E3370.4000 ; Infill line start
G1 X119.60 Y120.00 E3371.2000 ; Infill line end
G1 X120.00 Y100.00 E3372.0000 ; Infill line start
G1 X120.00 Y120.00 E3372.8000 ; Infill line end
G1 X120.40 Y100.00 E3373.6000 ; Infill line start
G1 X120.40 Y120.00 E3374.4000 ; Infill line end
G1 X120.80 Y100.00 E3375.2000 ; Infill line start
G1 X120.80 Y120.00 E3376.0000 ; Infill line end
G1 X121.20 Y100.00 E3376.8000 ; Infill line start
G1 X121.20 Y120.00 E3377.6000 ; Infill line end
G1 X121.60 Y100.00 E3378.4000 ; Infill line start
G1 X121.60 Y120.00 E3379.2000 ; Infill line end
G1 X122.00 Y100.00 E3380.0000 ; Infill line start
G1 X122.00 Y120.00 E3380.8000 ; Infill line end
G1 X122.40 Y100.00 E3381.6000 ; Infill line start
G1 X122.40 Y120.00 E3382.4000 ; Infill line end
G1 X122.80 Y100.00 E3383.2000 ; Infill line start
G1 X122.80 Y120.00 E3384.0000 ; Infill line end
G1 X123.20 Y100.00 E3384.8000 ; Infill line start
G1 X123.20 Y120.00 E3385.6000 ; Infill line end
G1 X123.60 Y100.00 E3386.4000 ; Infill line start
G1 X123.60 Y120.00 E3387.2000 ; Infill line end
G1 X124.00 Y100.00 E3388.0000 ; Infill line start
G1 X124.00 Y120.00 E3388.8000 ; Infill line end
G1 X124.40 Y100.00 E3389.6000 ; Infill line start
G1 X124.40 Y120.00 E3390.4000 ; Infill line end
G1 X124.80 Y100.00 E3391.2000 ; Infill line start
G1 X124.80 Y120.00 E3392.0000 ; Infill line end
G1 X125.20 Y100.00 E3392.8000 ; Infill line start
G1 X125.20 Y120.00 E3393.6000 ; Infill line end
G1 X125.60 Y100.00 E3394.4000 ; Infill line start
G1 X125.60 Y120.00 E3395.2000 ; Infill line end
G1 X126.00 Y100.00 E3396.0000 ; Infill line start
G1 X126.00 Y120.00 E3396.8000 ; Infill line end
G1 X126.40 Y100.00 E3397.6000 ; Infill line start
G1 X126.40 Y120.00 E3398.4000 ; Infill line end
G1 X126.80 Y100.00 E3399.2000 ; Infill line start
G1 X126.80 Y120.00 E3400.0000 ; Infill line end
G1 X127.20 Y100.00 E3400.8000 ; Infill line start
G1 X127.20 Y120.00 E3401.6000 ; Infill line end
G1 X127.60 Y100.00 E3402.4000 ; Infill line start
G1 X127.60 Y120.00 E3403.2000 ; Infill line end
G1 X128.00 Y100.00 E3404.0000 ; Infill line start
G1 X128.00 Y120.00 E3404.8000 ; Infill line end
G1 X128.40 Y100.00 E3405.6000 ; Infill line start
G1 X128.40 Y120.00 E3406.4000 ; Infill line end
G1 X128.80 Y100.00 E3407.2000 ; Infill line start
G1 X128.80 Y120.00 E3408.0000 ; Infill line end
G1 X129.20 Y100.00 E3408.8000 ; Infill line start
G1 X129.20 Y120.00 E3409.6000 ; Infill line end
G1 X129.60 Y100.00 E3410.4000 ; Infill line start
G1 X129.60 Y120.00 E3411.2000 ; Infill line end
; Layer 42 (Cube Base)
G1 Z8.40 F300 ; Move to layer height
G1 X110.00 Y100.00 F1500 ; Move to start
G1 X130.00 Y100.00 E3412.0000 F1500 ; Draw square side
G1 X130.00 Y120.00 E3412.8000 F1500 ; Draw square side
G1 X110.00 Y120.00 E3413.6000 F1500 ; Draw square side
G1 X110.00 Y100.00 E3414.4000 F1500 ; Draw square side
G1 X110.00 Y100.00 E3415.2000 ; Infill line start
G1 X110.00 Y120.00 E3416.0000 ; Infill line end
G1 X110.40 Y100.00 E3416.8000 ; Infill line start
G1 X110.40 Y120.00 E3417.6000 ; Infill line end
G1 X110.80 Y100.00 E3418.4000 ; Infill line start
G1 X110.80 Y120.00 E3419.2000 ; Infill line end
G1 X111.20 Y100.00 E3420.0000 ; Infill line start
G1 X111.20 Y120.00 E3420.8000 ; Infill line end
G1 X111.60 Y100.00 E3421.6000 ; Infill line start
G1 X111.60 Y120.00 E3422.4000 ; Infill line end
G1 X112.00 Y100.00 E3423.2000 ; Infill line start
G1 X112.00 Y120.00 E3424.0000 ; Infill line end
G1 X112.40 Y100.00 E3424.8000 ; Infill line start
G1 X112.40 Y120.00 E3425.6000 ; Infill line end
G1 X112.80 Y100.00 E3426.4000 ; Infill line start
G1 X112.80 Y120.00 E3427.2000 ; Infill line end
G1 X113.20 Y100.00 E3428.0000 ; Infill line start
G1 X113.20 Y120.00 E3428.8000 ; Infill line end
G1 X113.60 Y100.00 E3429.6000 ; Infill line start
G1 X113.60 Y120.00 E3430.4000 ; Infill line end
G1 X114.00 Y100.00 E3431.2000 ; Infill line start
G1 X114.00 Y120.00 E3432.0000 ; Infill line end
G1 X114.40 Y100.00 E3432.8000 ; Infill line start
G1 X114.40 Y120.00 E3433.6000 ; Infill line end
G1 X114.80 Y100.00 E3434.4000 ; Infill line start
G1 X114.80 Y120.00 E3435.2000 ; Infill line end
G1 X115.20 Y100.00 E3436.0000 ; Infill line start
G1 X115.20 Y120.00 E3436.8000 ; Infill line end
G1 X115.60 Y100.00 E3437.6000 ; Infill line start
G1 X115.60 Y120.00 E3438.4000 ; Infill line end
G1 X116.00 Y100.00 E3439.2000 ; Infill line start
G1 X116.00 Y120.00 E3440.0000 ; Infill line end
G1 X116.40 Y100.00 E3440.8000 ; Infill line start
G1 X116.40 Y120.00 E3441.6000 ; Infill line end
G1 X116.80 Y100.00 E3442.4000 ; Infill line start
G1 X116.80 Y120.00 E3443.2000 ; Infill line end
G1 X117.20 Y100.00 E3444.0000 ; Infill line start
G1 X117.20 Y120.00 E3444.8000 ; Infill line end
G1 X117.60 Y100.00 E3445.6000 ; Infill line start
G1 X117.60 Y120.00 E3446.4000 ; Infill line end
G1 X118.00 Y100.00 E3447.2000 ; Infill line start
G1 X118.00 Y120.00 E3448.0000 ; Infill line end
G1 X118.40 Y100.00 E3448.8000 ; Infill line start
G1 X118.40 Y120.00 E3449.6000 ; Infill line end
G1 X118.80 Y100.00 E3450.4000 ; Infill line start
G1 X118.80 Y120.00 E3451.2000 ; Infill line end
G1 X119.20 Y100.00 E3452.0000 ; Infill line start
G1 X119.20 Y120.00 E3452.8000 ; Infill line end
G1 X119.60 Y100.00 E3453.6000 ; Infill line start
G1 X119.60 Y120.00 E3454.4000 ; Infill line end
G1 X120.00 Y100.00 E3455.2000 ; Infill line start
G1 X120.00 Y120.00 E3456.0000 ; Infill line end
G1 X120.40 Y100.00 E3456.8000 ; Infill line start
G1 X120.40 Y120.00 E3457.6000 ; Infill line end
G1 X120.80 Y100.00 E3458.4000 ; Infill line start
G1 X120.80 Y120.00 E3459.2000 ; Infill line end
G1 X121.20 Y100.00 E3460.0000 ; Infill line start
G1 X121.20 Y120.00 E3460.8000 ; Infill line end
G1 X121.60 Y100.00 E3461.6000 ; Infill line start
G1 X121.60 Y120.00 E3462.4000 ; Infill line end
G1 X122.00 Y100.00 E3463.2000 ; Infill line start
G1 X122.00 Y120.00 E3464.0000 ; Infill line end
G1 X122.40 Y100.00 E3464.8000 ; Infill line start
G1 X122.40 Y120.00 E3465.6000 ; Infill line end
G1 X122.80 Y100.00 E3466.4000 ; Infill line start
G1 X122.80 Y120.00 E3467.2000 ; Infill line end
G1 X123.20 Y100.00 E3468.0000 ; Infill line start
G1 X123.20 Y120.00 E3468.8000 ; Infill line end
G1 X123.60 Y100.00 E3469.6000 ; Infill line start
G1 X123.60 Y120.00 E3470.4000 ; Infill line end
G1 X124.00 Y100.00 E3471.2000 ; Infill line start
G1 X124.00 Y120.00 E3472.0000 ; Infill line end
G1 X124.40 Y100.00 E3472.8000 ; Infill line start
G1 X124.40 Y120.00 E3473.6000 ; Infill line end
G1 X124.80 Y100.00 E3474.4000 ; Infill line start
G1 X124.80 Y120.00 E3475.2000 ; Infill line end
G1 X125.20 Y100.00 E3476.0000 ; Infill line start
G1 X125.20 Y120.00 E3476.8000 ; Infill line end
G1 X125.60 Y100.00 E3477.6000 ; Infill line start
G1 X125.60 Y120.00 E3478.4000 ; Infill line end
G1 X126.00 Y100.00 E3479.2000 ; Infill line start
G1 X126.00 Y120.00 E3480.0000 ; Infill line end
G1 X126.40 Y100.00 E3480.8000 ; Infill line start
G1 X126.40 Y120.00 E3481.6000 ; Infill line end
G1 X126.80 Y100.00 E3482.4000 ; Infill line start
G1 X126.80 Y120.00 E3483.2000 ; Infill line end
G1 X127.20 Y100.00 E3484.0000 ; Infill line start
G1 X127.20 Y120.00 E3484.8000 ; Infill line end
G1 X127.60 Y100.00 E3485.6000 ; Infill line start
G1 X127.60 Y120.00 E3486.4000 ; Infill line end
G1 X128.00 Y100.00 E3487.2000 ; Infill line start
G1 X128.00 Y120.00 E3488.0000 ; Infill line end
G1 X128.40 Y100.00 E3488.8000 ; Infill line start
G1 X128.40 Y120.00 E3489.6000 ; Infill line end
G1 X128.80 Y100.00 E3490.4000 ; Infill line start
G1 X128.80 Y120.00 E3491.2000 ; Infill line end
G1 X129.20 Y100.00 E3492.0000 ; Infill line start
G1 X129.20 Y120.00 E3492.8000 ; Infill line end
G1 X129.60 Y100.00 E3493.6000 ; Infill line start
G1 X129.60 Y120.00 E3494.4000 ; Infill line end
; Layer 43 (Cube Base)
G1 Z8.60 F300 ; Move to layer height
G1 X110.00 Y100.00 F1500 ; Move to start
G1 X130.00 Y100.00 E3495.2000 F1500 ; Draw square side
G1 X130.00 Y120.00 E3496.0000 F1500 ; Draw square side
G1 X110.00 Y120.00 E3496.8000 F1500 ; Draw square side
G1 X110.00 Y100.00 E3497.6000 F1500 ; Draw square side
G1 X110.00 Y100.00 E3498.4000 ; Infill line start
G1 X110.00 Y120.00 E3499.2000 ; Infill line end
G1 X110.40 Y100.00 E3500.0000 ; Infill line start
G1 X110.40 Y120.00 E3500.8000 ; Infill line end
G1 X110.80 Y100.00 E3501.6000 ; Infill line start
G1 X110.80 Y120.00 E3502.4000 ; Infill line end
G1 X111.20 Y100.00 E3503.2000 ; Infill line start
G1 X111.20 Y120.00 E3504.0000 ; Infill line end
G1 X111.60 Y100.00 E3504.8000 ; Infill line start
G1 X111.60 Y120.00 E3505.6000 ; Infill line end
G1 X112.00 Y100.00 E3506.4000 ; Infill line start
G1 X112.00 Y120.00 E3507.2000 ; Infill line end
G1 X112.40 Y100.00 E3508.0000 ; Infill line start
G1 X112.40 Y120.00 E3508.8000 ; Infill line end
G1 X112.80 Y100.00 E3509.6000 ; Infill line start
G1 X112.80 Y120.00 E3510.4000 ; Infill line end
G1 X113.20 Y100.00 E3511.2000 ; Infill line start
G1 X113.20 Y120.00 E3512.0000 ; Infill line end
G1 X113.60 Y100.00 E3512.8000 ; Infill line start
G1 X113.60 Y120.00 E3513.6000 ; Infill line end
G1 X114.00 Y100.00 E3514.4000 ; Infill line start
G1 X114.00 Y120.00 E3515.2000 ; Infill line end
G1 X114.40 Y100.00 E3516.0000 ; Infill line start
G1 X114.40 Y120.00 E3516.8000 ; Infill line end
G1 X114.80 Y100.00 E3517.6000 ; Infill line start
G1 X114.80 Y120.00 E3518.4000 ; Infill line end
G1 X115.20 Y100.00 E3519.2000 ; Infill line start
G1 X115.20 Y120.00 E3520.0000 ; Infill line end
G1 X115.60 Y100.00 E3520.8000 ; Infill line start
G1 X115.60 Y120.00 E3521.6000 ; Infill line end
G1 X116.00 Y100.00 E3522.4000 ; Infill line start
G1 X116.00 Y120.00 E3523.2000 ; Infill line end
G1 X116.40 Y100.00 E3524.0000 ; Infill line start
G1 X116.40 Y120.00 E3524.8000 ; Infill line end
G1 X116.80 Y100.00 E3525.6000 ; Infill line start
G1 X116.80 Y120.00 E3526.4000 ; Infill line end
G1 X117.20 Y100.00 E3527.2000 ; Infill line start
G1 X117.20 Y120.00 E3528.0000 ; Infill line end
G1 X117.60 Y100.00 E3528.8000 ; Infill line start
G1 X117.60 Y120.00 E3529.6000 ; Infill line end
G1 X118.00 Y100.00 E3530.4000 ; Infill line start
G1 X118.00 Y120.00 E3531.2000 ; Infill line end
G1 X118.40 Y100.00 E3532.0000 ; Infill line start
G1 X118.40 Y120.00 E3532.8000 ; Infill line end
G1 X118.80 Y100.00 E3533.6000 ; Infill line start
G1 X118.80 Y120.00 E3534.4000 ; Infill line end
G1 X119.20 Y100.00 E3535.2000 ; Infill line start
G1 X119.20 Y120.00 E3536.0000 ; Infill line end
G1 X119.60 Y100.00 E3536.8000 ; Infill line start
G1 X119.60 Y120.00 E3537.6000 ; Infill line end
G1 X120.00 Y100.00 E3538.4000 ; Infill line start
G1 X120.00 Y120.00 E3539.2000 ; Infill line end
G1 X120.40 Y100.00 E3540.0000 ; Infill line start
G1 X120.40 Y120.00 E3540.8000 ; Infill line end
G1 X120.80 Y100.00 E3541.6000 ; Infill line start
G1 X120.80 Y120.00 E3542.4000 ; Infill line end
G1 X121.20 Y100.00 E3543.2000 ; Infill line start
G1 X121.20 Y120.00 E3544.0000 ; Infill line end
G1 X121.60 Y100.00 E3544.8000 ; Infill line start
G1 X121.60 Y120.00 E3545.6000 ; Infill line end
G1 X122.00 Y100.00 E3546.4000 ; Infill line start
G1 X122.00 Y120.00 E3547.2000 ; Infill line end
G1 X122.40 Y100.00 E3548.0000 ; Infill line start
G1 X122.40 Y120.00 E3548.8000 ; Infill line end
G1 X122.80 Y100.00 E3549.6000 ; Infill line start
G1 X122.80 Y120.00 E3550.4000 ; Infill line end
G1 X123.20 Y100.00 E3551.2000 ; Infill line start
G1 X123.20 Y120.00 E3552.0000 ; Infill line end
G1 X123.60 Y100.00 E3552.8000 ; Infill line start
G1 X123.60 Y120.00 E3553.6000 ; Infill line end
G1 X124.00 Y100.00 E3554.4000 ; Infill line start
G1 X124.00 Y120.00 E3555.2000 ; Infill line end
G1 X124.40 Y100.00 E3556.0000 ; Infill line start
G1 X124.40 Y120.00 E3556.8000 ; Infill line end
G1 X124.80 Y100.00 E3557.6000 ; Infill line start
G1 X124.80 Y120.00 E3558.4000 ; Infill line end
G1 X125.20 Y100.00 E3559.2000 ; Infill line start
G1 X125.20 Y120.00 E3560.0000 ; Infill line end
G1 X125.60 Y100.00 E3560.8000 ; Infill line start
G1 X125.60 Y120.00 E3561.6000 ; Infill line end
G1 X126.00 Y100.00 E3562.4000 ; Infill line start
G1 X126.00 Y120.00 E3563.2000 ; Infill line end
G1 X126.40 Y100.00 E3564.0000 ; Infill line start
G1 X126.40 Y120.00 E3564.8000 ; Infill line end
G1 X126.80 Y100.00 E3565.6000 ; Infill line start
G1 X126.80 Y120.00 E3566.4000 ; Infill line end
G1 X127.20 Y100.00 E3567.2000 ; Infill line start
G1 X127.20 Y120.00 E3568.0000 ; Infill line end
G1 X127.60 Y100.00 E3568.8000 ; Infill line start
G1 X127.60 Y120.00 E3569.6000 ; Infill line end
G1 X128.00 Y100.00 E3570.4000 ; Infill line start
G1 X128.00 Y120.00 E3571.2000 ; Infill line end
G1 X128.40 Y100.00 E3572.0000 ; Infill line start
G1 X128.40 Y120.00 E3572.8000 ; Infill line end
G1 X128.80 Y100.00 E3573.6000 ; Infill line start
G1 X128.80 Y120.00 E3574.4000 ; Infill line end
G1 X129.20 Y100.00 E3575.2000 ; Infill line start
G1 X129.20 Y120.00 E3576.0000 ; Infill line end
G1 X129.60 Y100.00 E3576.8000 ; Infill line start
G1 X129.60 Y120.00 E3577.6000 ; Infill line end
; Layer 44 (Cube Base)
G1 Z8.80 F300 ; Move to layer height
G1 X110.00 Y100.00 F1500 ; Move to start
G1 X130.00 Y100.00 E3578.4000 F1500 ; Draw square side
G1 X130.00 Y120.00 E3579.2000 F1500 ; Draw square side
G1 X110.00 Y120.00 E3580.0000 F1500 ; Draw square side
G1 X110.00 Y100.00 E3580.8000 F1500 ; Draw square side
G1 X110.00 Y100.00 E3581.6000 ; Infill line start
G1 X110.00 Y120.00 E3582.4000 ; Infill line end
G1 X110.40 Y100.00 E3583.2000 ; Infill line start
G1 X110.40 Y120.00 E3584.0000 ; Infill line end
G1 X110.80 Y100.00 E3584.8000 ; Infill line start
G1 X110.80 Y120.00 E3585.6000 ; Infill line end
G1 X111.20 Y100.00 E3586.4000 ; Infill line start
G1 X111.20 Y120.00 E3587.2000 ; Infill line end
G1 X111.60 Y100.00 E3588.0000 ; Infill line start
G1 X111.60 Y120.00 E3588.8000 ; Infill line end
G1 X112.00 Y100.00 E3589.6000 ; Infill line start
G1 X112.00 Y120.00 E3590.4000 ; Infill line end
G1 X112.40 Y100.00 E3591.2000 ; Infill line start
G1 X112.40 Y120.00 E3592.0000 ; Infill line end
G1 X112.80 Y100.00 E3592.8000 ; Infill line start
G1 X112.80 Y120.00 E3593.6000 ; Infill line end
G1 X113.20 Y100.00 E3594.4000 ; Infill line start
G1 X113.20 Y120.00 E3595.2000 ; Infill line end
G1 X113.60 Y100.00 E3596.0000 ; Infill line start
G1 X113.60 Y120.00 E3596.8000 ; Infill line end
G1 X114.00 Y100.00 E3597.6000 ; Infill line start
G1 X114.00 Y120.00 E3598.4000 ; Infill line end
G1 X114.40 Y100.00 E3599.2000 ; Infill line start
G1 X114.40 Y120.00 E3600.0000 ; Infill line end
G1 X114.80 Y100.00 E3600.8000 ; Infill line start
G1 X114.80 Y120.00 E3601.6000 ; Infill line end
G1 X115.20 Y100.00 E3602.4000 ; Infill line start
G1 X115.20 Y120.00 E3603.2000 ; Infill line end
G1 X115.60 Y100.00 E3604.0000 ; Infill line start
G1 X115.60 Y120.00 E3604.8000 ; Infill line end
G1 X116.00 Y100.00 E3605.6000 ; Infill line start
G1 X116.00 Y120.00 E3606.4000 ; Infill line end
G1 X116.40 Y100.00 E3607.2000 ; Infill line start
G1 X116.40 Y120.00 E3608.0000 ; Infill line end
G1 X116.80 Y100.00 E3608.8000 ; Infill line start
G1 X116.80 Y120.00 E3609.6000 ; Infill line end
G1 X117.20 Y100.00 E3610.4000 ; Infill line start
G1 X117.20 Y120.00 E3611.2000 ; Infill line end
G1 X117.60 Y100.00 E3612.0000 ; Infill line start
G1 X117.60 Y120.00 E3612.8000 ; Infill line end
G1 X118.00 Y100.00 E3613.6000 ; Infill line start
G1 X118.00 Y120.00 E3614.4000 ; Infill line end
G1 X118.40 Y100.00 E3615.2000 ; Infill line start
G1 X118.40 Y120.00 E3616.0000 ; Infill line end
G1 X118.80 Y100.00 E3616.8000 ; Infill line start
G1 X118.80 Y120.00 E3617.6000 ; Infill line end
G1 X119.20 Y100.00 E3618.4000 ; Infill line start
G1 X119.20 Y120.00 E3619.2000 ; Infill line end
G1 X119.60 Y100.00 E3620.0000 ; Infill line start
G1 X119.60 Y120.00 E3620.8000 ; Infill line end
G1 X120.00 Y100.00 E3621.6000 ; Infill line start
G1 X120.00 Y120.00 E3622.4000 ; Infill line end
G1 X120.40 Y100.00 E3623.2000 ; Infill line start
G1 X120.40 Y120.00 E3624.0000 ; Infill line end
G1 X120.80 Y100.00 E3624.8000 ; Infill line start
G1 X120.80 Y120.00 E3625.6000 ; Infill line end
G1 X121.20 Y100.00 E3626.4000 ; Infill line start
G1 X121.20 Y120.00 E3627.2000 ; Infill line end
G1 X121.60 Y100.00 E3628.0000 ; Infill line start
G1 X121.60 Y120.00 E3628.8000 ; Infill line end
G1 X122.00 Y100.00 E3629.6000 ; Infill line start
G1 X122.00 Y120.00 E3630.4000 ; Infill line end
G1 X122.40 Y100.00 E3631.2000 ; Infill line start
G1 X122.40 Y120.00 E3632.0000 ; Infill line end
G1 X122.80 Y100.00 E3632.8000 ; Infill line start
G1 X122.80 Y120.00 E3633.6000 ; Infill line end
G1 X123.20 Y100.00 E3634.4000 ; Infill line start
G1 X123.20 Y120.00 E3635.2000 ; Infill line end
G1 X123.60 Y100.00 E3636.0000 ; Infill line start
G1 X123.60 Y120.00 E3636.8000 ; Infill line end
G1 X124.00 Y100.00 E3637.6000 ; Infill line start
G1 X124.00 Y120.00 E3638.4000 ; Infill line end
G1 X124.40 Y100.00 E3639.2000 ; Infill line start
G1 X124.40 Y120.00 E3640.0000 ; Infill line end
G1 X124.80 Y100.00 E3640.8000 ; Infill line start
G1 X124.80 Y120.00 E3641.6000 ; Infill line end
G1 X125.20 Y100.00 E3642.4000 ; Infill line start
G1 X125.20 Y120.00 E3643.2000 ; Infill line end
G1 X125.60 Y100.00 E3644.0000 ; Infill line start
G1 X125.60 Y120.00 E3644.8000 ; Infill line end
G1 X126.00 Y100.00 E3645.6000 ; Infill line start
G1 X126.00 Y120.00 E3646.4000 ; Infill line end
G1 X126.40 Y100.00 E3647.2000 ; Infill line start
G1 X126.40 Y120.00 E3648.0000 ; Infill line end
G1 X126.80 Y100.00 E3648.8000 ; Infill line start
G1 X126.80 Y120.00 E3649.6000 ; Infill line end
G1 X127.20 Y100.00 E3650.4000 ; Infill line start
G1 X127.20 Y120.00 E3651.2000 ; Infill line end
G1 X127.60 Y100.00 E3652.0000 ; Infill line start
G1 X127.60 Y120.00 E3652.8000 ; Infill line end
G1 X128.00 Y100.00 E3653.6000 ; Infill line start
G1 X128.00 Y120.00 E3654.4000 ; Infill line end
G1 X128.40 Y100.00 E3655.2000 ; Infill line start
G1 X128.40 Y120.00 E3656.0000 ; Infill line end
G1 X128.80 Y100.00 E3656.8000 ; Infill line start
G1 X128.80 Y120.00 E3657.6000 ; Infill line end
G1 X129.20 Y100.00 E3658.4000 ; Infill line start
G1 X129.20 Y120.00 E3659.2000 ; Infill line end
G1 X129.60 Y100.00 E3660.0000 ; Infill line start
G1 X129.60 Y120.00 E3660.8000 ; Infill line end
; Layer 45 (Cube Base)
G1 Z9.00 F300 ; Move to layer height
G1 X110.00 Y100.00 F1500 ; Move to start
G1 X130.00 Y100.00 E3661.6000 F1500 ; Draw square side
G1 X130.00 Y120.00 E3662.4000 F1500 ; Draw square side
G1 X110.00 Y120.00 E3663.2000 F1500 ; Draw square side
G1 X110.00 Y100.00 E3664.0000 F1500 ; Draw square side
G1 X110.00 Y100.00 E3664.8000 ; Infill line start
G1 X110.00 Y120.00 E3665.6000 ; Infill line end
G1 X110.40 Y100.00 E3666.4000 ; Infill line start
G1 X110.40 Y120.00 E3667.2000 ; Infill line end
G1 X110.80 Y100.00 E3668.0000 ; Infill line start
G1 X110.80 Y120.00 E3668.8000 ; Infill line end
G1 X111.20 Y100.00 E3669.6000 ; Infill line start
G1 X111.20 Y120.00 E3670.4000 ; Infill line end
G1 X111.60 Y100.00 E3671.2000 ; Infill line start
G1 X111.60 Y120.00 E3672.0000 ; Infill line end
G1 X112.00 Y100.00 E3672.8000 ; Infill line start
G1 X112.00 Y120.00 E3673.6000 ; Infill line end
G1 X112.40 Y100.00 E3674.4000 ; Infill line start
G1 X112.40 Y120.00 E3675.2000 ; Infill line end
G1 X112.80 Y100.00 E3676.0000 ; Infill line start
G1 X112.80 Y120.00 E3676.8000 ; Infill line end
G1 X113.20 Y100.00 E3677.6000 ; Infill line start
G1 X113.20 Y120.00 E3678.4000 ; Infill line end
G1 X113.60 Y100.00 E3679.2000 ; Infill line start
G1 X113.60 Y120.00 E3680.0000 ; Infill line end
G1 X114.00 Y100.00 E3680.8000 ; Infill line start
G1 X114.00 Y120.00 E3681.6000 ; Infill line end
G1 X114.40 Y100.00 E3682.4000 ; Infill line start
G1 X114.40 Y120.00 E3683.2000 ; Infill line end
G1 X114.80 Y100.00 E3684.0000 ; Infill line start
G1 X114.80 Y120.00 E3684.8000 ; Infill line end
G1 X115.20 Y100.00 E3685.6000 ; Infill line start
G1 X115.20 Y120.00 E3686.4000 ; Infill line end
G1 X115.60 Y100.00 E3687.2000 ; Infill line start
G1 X115.60 Y120.00 E3688.0000 ; Infill line end
G1 X116.00 Y100.00 E3688.8000 ; Infill line start
G1 X116.00 Y120.00 E3689.6000 ; Infill line end
G1 X116.40 Y100.00 E3690.4000 ; Infill line start
G1 X116.40 Y120.00 E3691.2000 ; Infill line end
G1 X116.80 Y100.00 E3692.0000 ; Infill line start
G1 X116.80 Y120.00 E3692.8000 ; Infill line end
G1 X117.20 Y100.00 E3693.6000 ; Infill line start
G1 X117.20 Y120.00 E3694.4000 ; Infill line end
G1 X117.60 Y100.00 E3695.2000 ; Infill line start
G1 X117.60 Y120.00 E3696.0000 ; Infill line end
G1 X118.00 Y100.00 E3696.8000 ; Infill line start
G1 X118.00 Y120.00 E3697.6000 ; Infill line end
G1 X118.40 Y100.00 E3698.4000 ; Infill line start
G1 X118.40 Y120.00 E3699.2000 ; Infill line end
G1 X118.80 Y100.00 E3700.0000 ; Infill line start
G1 X118.80 Y120.00 E3700.8000 ; Infill line end
G1 X119.20 Y100.00 E3701.6000 ; Infill line start
G1 X119.20 Y120.00 E3702.4000 ; Infill line end
G1 X119.60 Y100.00 E3703.2000 ; Infill line start
G1 X119.60 Y120.00 E3704.0000 ; Infill line end
G1 X120.00 Y100.00 E3704.8000 ; Infill line start
G1 X120.00 Y120.00 E3705.6000 ; Infill line end
G1 X120.40 Y100.00 E3706.4000 ; Infill line start
G1 X120.40 Y120.00 E3707.2000 ; Infill line end
G1 X120.80 Y100.00 E3708.0000 ; Infill line start
G1 X120.80 Y120.00 E3708.8000 ; Infill line end
G1 X121.20 Y100.00 E3709.6000 ; Infill line start
G1 X121.20 Y120.00 E3710.4000 ; Infill line end
G1 X121.60 Y100.00 E3711.2000 ; Infill line start
G1 X121.60 Y120.00 E3712.0000 ; Infill line end
G1 X122.00 Y100.00 E3712.8000 ; Infill line start
G1 X122.00 Y120.00 E3713.6000 ; Infill line end
G1 X122.40 Y100.00 E3714.4000 ; Infill line start
G1 X122.40 Y120.00 E3715.2000 ; Infill line end
G1 X122.80 Y100.00 E3716.0000 ; Infill line start
G1 X122.80 Y120.00 E3716.8000 ; Infill line end
G1 X123.20 Y100.00 E3717.6000 ; Infill line start
G1 X123.20 Y120.00 E3718.4000 ; Infill line end
G1 X123.60 Y100.00 E3719.2000 ; Infill line start
G1 X123.60 Y120.00 E3720.0000 ; Infill line end
G1 X124.00 Y100.00 E3720.8000 ; Infill line start
G1 X124.00 Y120.00 E3721.6000 ; Infill line end
G1 X124.40 Y100.00 E3722.4000 ; Infill line start
G1 X124.40 Y120.00 E3723.2000 ; Infill line end
G1 X124.80 Y100.00 E3724.0000 ; Infill line start
G1 X124.80 Y120.00 E3724.8000 ; Infill line end
G1 X125.20 Y100.00 E3725.6000 ; Infill line start
G1 X125.20 Y120.00 E3726.4000 ; Infill line end
G1 X125.60 Y100.00 E3727.2000 ; Infill line start
G1 X125.60 Y120.00 E3728.0000 ; Infill line end
G1 X126.00 Y100.00 E3728.8000 ; Infill line start
G1 X126.00 Y120.00 E3729.6000 ; Infill line end
G1 X126.40 Y100.00 E3730.4000 ; Infill line start
G1 X126.40 Y120.00 E3731.2000 ; Infill line end
G1 X126.80 Y100.00 E3732.0000 ; Infill line start
G1 X126.80 Y120.00 E3732.8000 ; Infill line end
G1 X127.20 Y100.00 E3733.6000 ; Infill line start
G1 X127.20 Y120.00 E3734.4000 ; Infill line end
G1 X127.60 Y100.00 E3735.2000 ; Infill line start
G1 X127.60 Y120.00 E3736.0000 ; Infill line end
G1 X128.00 Y100.00 E3736.8000 ; Infill line start
G1 X128.00 Y120.00 E3737.6000 ; Infill line end
G1 X128.40 Y100.00 E3738.4000 ; Infill line start
G1 X128.40 Y120.00 E3739.2000 ; Infill line end
G1 X128.80 Y100.00 E3740.0000 ; Infill line start
G1 X128.80 Y120.00 E3740.8000 ; Infill line end
G1 X129.20 Y100.00 E3741.6000 ; Infill line start
G1 X129.20 Y120.00 E3742.4000 ; Infill line end
G1 X129.60 Y100.00 E3743.2000 ; Infill line start
G1 X129.60 Y120.00 E3744.0000 ; Infill line end
; Layer 46 (Cube Base)
G1 Z9.20 F300 ; Move to layer height
G1 X110.00 Y100.00 F1500 ; Move to start
G1 X130.00 Y100.00 E3744.8000 F1500 ; Draw square side
G1 X130.00 Y120.00 E3745.6000 F1500 ; Draw square side
G1 X110.00 Y120.00 E3746.4000 F1500 ; Draw square side
G1 X110.00 Y100.00 E3747.2000 F1500 ; Draw square side
G1 X110.00 Y100.00 E3748.0000 ; Infill line start
G1 X110.00 Y120.00 E3748.8000 ; Infill line end
G1 X110.40 Y100.00 E3749.6000 ; Infill line start
G1 X110.40 Y120.00 E3750.4000 ; Infill line end
G1 X110.80 Y100.00 E3751.2000 ; Infill line start
G1 X110.80 Y120.00 E3752.0000 ; Infill line end
G1 X111.20 Y100.00 E3752.8000 ; Infill line start
G1 X111.20 Y120.00 E3753.6000 ; Infill line end
G1 X111.60 Y100.00 E3754.4000 ; Infill line start
G1 X111.60 Y120.00 E3755.2000 ; Infill line end
G1 X112.00 Y100.00 E3756.0000 ; Infill line start
G1 X112.00 Y120.00 E3756.8000 ; Infill line end
G1 X112.40 Y100.00 E3757.6000 ; Infill line start
G1 X112.40 Y120.00 E3758.4000 ; Infill line end
G1 X112.80 Y100.00 E3759.2000 ; Infill line start
G1 X112.80 Y120.00 E3760.0000 ; Infill line end
G1 X113.20 Y100.00 E3760.8000 ; Infill line start
G1 X113.20 Y120.00 E3761.6000 ; Infill line end
G1 X113.60 Y100.00 E3762.4000 ; Infill line start
G1 X113.60 Y120.00 E3763.2000 ; Infill line end
G1 X114.00 Y100.00 E3764.0000 ; Infill line start
G1 X114.00 Y120.00 E3764.8000 ; Infill line end
G1 X114.40 Y100.00 E3765.6000 ; Infill line start
G1 X114.40 Y120.00 E3766.4000 ; Infill line end
G1 X114.80 Y100.00 E3767.2000 ; Infill line start
G1 X114.80 Y120.00 E3768.0000 ; Infill line end
G1 X115.20 Y100.00 E3768.8000 ; Infill line start
G1 X115.20 Y120.00 E3769.6000 ; Infill line end
G1 X115.60 Y100.00 E3770.4000 ; Infill line start
G1 X115.60 Y120.00 E3771.2000 ; Infill line end
G1 X116.00 Y100.00 E3772.0000 ; Infill line start
G1 X116.00 Y120.00 E3772.8000 ; Infill line end
G1 X116.40 Y100.00 E3773.6000 ; Infill line start
G1 X116.40 Y120.00 E3774.4000 ; Infill line end
G1 X116.80 Y100.00 E3775.2000 ; Infill line start
G1 X116.80 Y120.00 E3776.0000 ; Infill line end
G1 X117.20 Y100.00 E3776.8000 ; Infill line start
G1 X117.20 Y120.00 E3777.6000 ; Infill line end
G1 X117.60 Y100.00 E3778.4000 ; Infill line start
G1 X117.60 Y120.00 E3779.2000 ; Infill line end
G1 X118.00 Y100.00 E3780.0000 ; Infill line start
G1 X118.00 Y120.00 E3780.8000 ; Infill line end
G1 X118.40 Y100.00 E3781.6000 ; Infill line start
G1 X118.40 Y120.00 E3782.4000 ; Infill line end
G1 X118.80 Y100.00 E3783.2000 ; Infill line start
G1 X118.80 Y120.00 E3784.0000 ; Infill line end
G1 X119.20 Y100.00 E3784.8000 ; Infill line start
G1 X119.20 Y120.00 E3785.6000 ; Infill line end
G1 X119.60 Y100.00 E3786.4000 ; Infill line start
G1 X119.60 Y120.00 E3787.2000 ; Infill line end
G1 X120.00 Y100.00 E3788.0000 ; Infill line start
G1 X120.00 Y120.00 E3788.8000 ; Infill line end
G1 X120.40 Y100.00 E3789.6000 ; Infill line start
G1 X120.40 Y120.00 E3790.4000 ; Infill line end
G1 X120.80 Y100.00 E3791.2000 ; Infill line start
G1 X120.80 Y120.00 E3792.0000 ; Infill line end
G1 X121.20 Y100.00 E3792.8000 ; Infill line start
G1 X121.20 Y120.00 E3793.6000 ; Infill line end
G1 X121.60 Y100.00 E3794.4000 ; Infill line start
G1 X121.60 Y120.00 E3795.2000 ; Infill line end
G1 X122.00 Y100.00 E3796.0000 ; Infill line start
G1 X122.00 Y120.00 E3796.8000 ; Infill line end
G1 X122.40 Y100.00 E3797.6000 ; Infill line start
G1 X122.40 Y120.00 E3798.4000 ; Infill line end
G1 X122.80 Y100.00 E3799.2000 ; Infill line start
G1 X122.80 Y120.00 E3800.0000 ; Infill line end
G1 X123.20 Y100.00 E3800.8000 ; Infill line start
G1 X123.20 Y120.00 E3801.6000 ; Infill line end
G1 X123.60 Y100.00 E3802.4000 ; Infill line start
G1 X123.60 Y120.00 E3803.2000 ; Infill line end
G1 X124.00 Y100.00 E3804.0000 ; Infill line start
G1 X124.00 Y120.00 E3804.8000 ; Infill line end
G1 X124.40 Y100.00 E3805.6000 ; Infill line start
G1 X124.40 Y120.00 E3806.4000 ; Infill line end
G1 X124.80 Y100.00 E3807.2000 ; Infill line start
G1 X124.80 Y120.00 E3808.0000 ; Infill line end
G1 X125.20 Y100.00 E3808.8000 ; Infill line start
G1 X125.20 Y120.00 E3809.6000 ; Infill line end
G1 X125.60 Y100.00 E3810.4000 ; Infill line start
G1 X125.60 Y120.00 E3811.2000 ; Infill line end
G1 X126.00 Y100.00 E3812.0000 ; Infill line start
G1 X126.00 Y120.00 E3812.8000 ; Infill line end
G1 X126.40 Y100.00 E3813.6000 ; Infill line start
G1 X126.40 Y120.00 E3814.4000 ; Infill line end
G1 X126.80 Y100.00 E3815.2000 ; Infill line start
G1 X126.80 Y120.00 E3816.0000 ; Infill line end
G1 X127.20 Y100.00 E3816.8000 ; Infill line start
G1 X127.20 Y120.00 E3817.6000 ; Infill line end
G1 X127.60 Y100.00 E3818.4000 ; Infill line start
G1 X127.60 Y120.00 E3819.2000 ; Infill line end
G1 X128.00 Y100.00 E3820.0000 ; Infill line start
G1 X128.00 Y120.00 E3820.8000 ; Infill line end
G1 X128.40 Y100.00 E3821.6000 ; Infill line start
G1 X128.40 Y120.00 E3822.4000 ; Infill line end
G1 X128.80 Y100.00 E3823.2000 ; Infill line start
G1 X128.80 Y120.00 E3824.0000 ; Infill line end
G1 X129.20 Y100.00 E3824.8000 ; Infill line start
G1 X129.20 Y120.00 E3825.6000 ; Infill line end
G1 X129.60 Y100.00 E3826.4000 ; Infill line start
G1 X129.60 Y120.00 E3827.2000 ; Infill line end
; Layer 47 (Cube Base)
G1 Z9.40 F300 ; Move to layer height
G1 X110.00 Y100.00 F1500 ; Move to start
G1 X130.00 Y100.00 E3828.0000 F1500 ; Draw square side
G1 X130.00 Y120.00 E3828.8000 F1500 ; Draw square side
G1 X110.00 Y120.00 E3829.6000 F1500 ; Draw square side
G1 X110.00 Y100.00 E3830.4000 F1500 ; Draw square side
G1 X110.00 Y100.00 E3831.2000 ; Infill line start
G1 X110.00 Y120.00 E3832.0000 ; Infill line end
G1 X110.40 Y100.00 E3832.8000 ; Infill line start
G1 X110.40 Y120.00 E3833.6000 ; Infill line end
G1 X110.80 Y100.00 E3834.4000 ; Infill line start
G1 X110.80 Y120.00 E3835.2000 ; Infill line end
G1 X111.20 Y100.00 E3836.0000 ; Infill line start
G1 X111.20 Y120.00 E3836.8000 ; Infill line end
G1 X111.60 Y100.00 E3837.6000 ; Infill line start
G1 X111.60 Y120.00 E3838.4000 ; Infill line end
G1 X112.00 Y100.00 E3839.2000 ; Infill line start
G1 X112.00 Y120.00 E3840.0000 ; Infill line end
G1 X112.40 Y100.00 E3840.8000 ; Infill line start
G1 X112.40 Y120.00 E3841.6000 ; Infill line end
G1 X112.80 Y100.00 E3842.4000 ; Infill line start
G1 X112.80 Y120.00 E3843.2000 ; Infill line end
G1 X113.20 Y100.00 E3844.0000 ; Infill line start
G1 X113.20 Y120.00 E3844.8000 ; Infill line end
G1 X113.60 Y100.00 E3845.6000 ; Infill line start
G1 X113.60 Y120.00 E3846.4000 ; Infill line end
G1 X114.00 Y100.00 E3847.2000 ; Infill line start
G1 X114.00 Y120.00 E3848.0000 ; Infill line end
G1 X114.40 Y100.00 E3848.8000 ; Infill line start
G1 X114.40 Y120.00 E3849.6000 ; Infill line end
G1 X114.80 Y100.00 E3850.4000 ; Infill line start
G1 X114.80 Y120.00 E3851.2000 ; Infill line end
G1 X115.20 Y100.00 E3852.0000 ; Infill line start
G1 X115.20 Y120.00 E3852.8000 ; Infill line end
G1 X115.60 Y100.00 E3853.6000 ; Infill line start
G1 X115.60 Y120.00 E3854.4000 ; Infill line end
G1 X116.00 Y100.00 E3855.2000 ; Infill line start
G1 X116.00 Y120.00 E3856.0000 ; Infill line end
G1 X116.40 Y100.00 E3856.8000 ; Infill line start
G1 X116.40 Y120.00 E3857.6000 ; Infill line end
G1 X116.80 Y100.00 E3858.4000 ; Infill line start
G1 X116.80 Y120.00 E3859.2000 ; Infill line end
G1 X117.20 Y100.00 E3860.0000 ; Infill line start
G1 X117.20 Y120.00 E3860.8000 ; Infill line end
G1 X117.60 Y100.00 E3861.6000 ; Infill line start
G1 X117.60 Y120.00 E3862.4000 ; Infill line end
G1 X118.00 Y100.00 E3863.2000 ; Infill line start
G1 X118.00 Y120.00 E3864.0000 ; Infill line end
G1 X118.40 Y100.00 E3864.8000 ; Infill line start
G1 X118.40 Y120.00 E3865.6000 ; Infill line end
G1 X118.80 Y100.00 E3866.4000 ; Infill line start
G1 X118.80 Y120.00 E3867.2000 ; Infill line end
G1 X119.20 Y100.00 E3868.0000 ; Infill line start
G1 X119.20 Y120.00 E3868.8000 ; Infill line end
G1 X119.60 Y100.00 E3869.6000 ; Infill line start
G1 X119.60 Y120.00 E3870.4000 ; Infill line end
G1 X120.00 Y100.00 E3871.2000 ; Infill line start
G1 X120.00 Y120.00 E3872.0000 ; Infill line end
G1 X120.40 Y100.00 E3872.8000 ; Infill line start
G1 X120.40 Y120.00 E3873.6000 ; Infill line end
G1 X120.80 Y100.00 E3874.4000 ; Infill line start
G1 X120.80 Y120.00 E3875.2000 ; Infill line end
G1 X121.20 Y100.00 E3876.0000 ; Infill line start
G1 X121.20 Y120.00 E3876.8000 ; Infill line end
G1 X121.60 Y100.00 E3877.6000 ; Infill line start
G1 X121.60 Y120.00 E3878.4000 ; Infill line end
G1 X122.00 Y100.00 E3879.2000 ; Infill line start
G1 X122.00 Y120.00 E3880.0000 ; Infill line end
G1 X122.40 Y100.00 E3880.8000 ; Infill line start
G1 X122.40 Y120.00 E3881.6000 ; Infill line end
G1 X122.80 Y100.00 E3882.4000 ; Infill line start
G1 X122.80 Y120.00 E3883.2000 ; Infill line end
G1 X123.20 Y100.00 E3884.0000 ; Infill line start
G1 X123.20 Y120.00 E3884.8000 ; Infill line end
G1 X123.60 Y100.00 E3885.6000 ; Infill line start
G1 X123.60 Y120.00 E3886.4000 ; Infill line end
G1 X124.00 Y100.00 E3887.2000 ; Infill line start
G1 X124.00 Y120.00 E3888.0000 ; Infill line end
G1 X124.40 Y100.00 E3888.8000 ; Infill line start
G1 X124.40 Y120.00 E3889.6000 ; Infill line end
G1 X124.80 Y100.00 E3890.4000 ; Infill line start
G1 X124.80 Y120.00 E3891.2000 ; Infill line end
G1 X125.20 Y100.00 E3892.0000 ; Infill line start
G1 X125.20 Y120.00 E3892.8000 ; Infill line end
G1 X125.60 Y100.00 E3893.6000 ; Infill line start
G1 X125.60 Y120.00 E3894.4000 ; Infill line end
G1 X126.00 Y100.00 E3895.2000 ; Infill line start
G1 X126.00 Y120.00 E3896.0000 ; Infill line end
G1 X126.40 Y100.00 E3896.8000 ; Infill line start
G1 X126.40 Y120.00 E3897.6000 ; Infill line end
G1 X126.80 Y100.00 E3898.4000 ; Infill line start
G1 X126.80 Y120.00 E3899.2000 ; Infill line end
G1 X127.20 Y100.00 E3900.0000 ; Infill line start
G1 X127.20 Y120.00 E3900.8000 ; Infill line end
G1 X127.60 Y100.00 E3901.6000 ; Infill line start
G1 X127.60 Y120.00 E3902.4000 ; Infill line end
G1 X128.00 Y100.00 E3903.2000 ; Infill line start
G1 X128.00 Y120.00 E3904.0000 ; Infill line end
G1 X128.40 Y100.00 E3904.8000 ; Infill line start
G1 X128.40 Y120.00 E3905.6000 ; Infill line end
G1 X128.80 Y100.00 E3906.4000 ; Infill line start
G1 X128.80 Y120.00 E3907.2000 ; Infill line end
G1 X129.20 Y100.00 E3908.0000 ; Infill line start
G1 X129.20 Y120.00 E3908.8000 ; Infill line end
G1 X129.60 Y100.00 E3909.6000 ; Infill line start
G1 X129.60 Y120.00 E3910.4000 ; Infill line end
; Layer 48 (Cube Base)
G1 Z9.60 F300 ; Move to layer height
G1 X110.00 Y100.00 F1500 ; Move to start
G1 X130.00 Y100.00 E3911.2000 F1500 ; Draw square side
G1 X130.00 Y120.00 E3912.0000 F1500 ; Draw square side
G1 X110.00 Y120.00 E3912.8000 F1500 ; Draw square side
G1 X110.00 Y100.00 E3913.6000 F1500 ; Draw square side
G1 X110.00 Y100.00 E3914.4000 ; Infill line start
G1 X110.00 Y120.00 E3915.2000 ; Infill line end
G1 X110.40 Y100.00 E3916.0000 ; Infill line start
G1 X110.40 Y120.00 E3916.8000 ; Infill line end
G1 X110.80 Y100.00 E3917.6000 ; Infill line start
G1 X110.80 Y120.00 E3918.4000 ; Infill line end
G1 X111.20 Y100.00 E3919.2000 ; Infill line start
G1 X111.20 Y120.00 E3920.0000 ; Infill line end
G1 X111.60 Y100.00 E3920.8000 ; Infill line start
G1 X111.60 Y120.00 E3921.6000 ; Infill line end
G1 X112.00 Y100.00 E3922.4000 ; Infill line start
G1 X112.00 Y120.00 E3923.2000 ; Infill line end
G1 X112.40 Y100.00 E3924.0000 ; Infill line start
G1 X112.40 Y120.00 E3924.8000 ; Infill line end
G1 X112.80 Y100.00 E3925.6000 ; Infill line start
G1 X112.80 Y120.00 E3926.4000 ; Infill line end
G1 X113.20 Y100.00 E3927.2000 ; Infill line start
G1 X113.20 Y120.00 E3928.0000 ; Infill line end
G1 X113.60 Y100.00 E3928.8000 ; Infill line start
G1 X113.60 Y120.00 E3929.6000 ; Infill line end
G1 X114.00 Y100.00 E3930.4000 ; Infill line start
G1 X114.00 Y120.00 E3931.2000 ; Infill line end
G1 X114.40 Y100.00 E3932.0000 ; Infill line start
G1 X114.40 Y120.00 E3932.8000 ; Infill line end
G1 X114.80 Y100.00 E3933.6000 ; Infill line start
G1 X114.80 Y120.00 E3934.4000 ; Infill line end
G1 X115.20 Y100.00 E3935.2000 ; Infill line start
G1 X115.20 Y120.00 E3936.0000 ; Infill line end
G1 X115.60 Y100.00 E3936.8000 ; Infill line start
G1 X115.60 Y120.00 E3937.6000 ; Infill line end
G1 X116.00 Y100.00 E3938.4000 ; Infill line start
G1 X116.00 Y120.00 E3939.2000 ; Infill line end
G1 X116.40 Y100.00 E3940.0000 ; Infill line start
G1 X116.40 Y120.00 E3940.8000 ; Infill line end
G1 X116.80 Y100.00 E3941.6000 ; Infill line start
G1 X116.80 Y120.00 E3942.4000 ; Infill line end
G1 X117.20 Y100.00 E3943.2000 ; Infill line start
G1 X117.20 Y120.00 E3944.0000 ; Infill line end
G1 X117.60 Y100.00 E3944.8000 ; Infill line start
G1 X117.60 Y120.00 E3945.6000 ; Infill line end
G1 X118.00 Y100.00 E3946.4000 ; Infill line start
G1 X118.00 Y120.00 E3947.2000 ; Infill line end
G1 X118.40 Y100.00 E3948.0000 ; Infill line start
G1 X118.40 Y120.00 E3948.8000 ; Infill line end
G1 X118.80 Y100.00 E3949.6000 ; Infill line start
G1 X118.80 Y120.00 E3950.4000 ; Infill line end
G1 X119.20 Y100.00 E3951.2000 ; Infill line start
G1 X119.20 Y120.00 E3952.0000 ; Infill line end
G1 X119.60 Y100.00 E3952.8000 ; Infill line start
G1 X119.60 Y120.00 E3953.6000 ; Infill line end
G1 X120.00 Y100.00 E3954.4000 ; Infill line start
G1 X120.00 Y120.00 E3955.2000 ; Infill line end
G1 X120.40 Y100.00 E3956.0000 ; Infill line start
G1 X120.40 Y120.00 E3956.8000 ; Infill line end
G1 X120.80 Y100.00 E3957.6000 ; Infill line start
G1 X120.80 Y120.00 E3958.4000 ; Infill line end
G1 X121.20 Y100.00 E3959.2000 ; Infill line start
G1 X121.20 Y120.00 E3960.0000 ; Infill line end
G1 X121.60 Y100.00 E3960.8000 ; Infill line start
G1 X121.60 Y120.00 E3961.6000 ; Infill line end
G1 X122.00 Y100.00 E3962.4000 ; Infill line start
G1 X122.00 Y120.00 E3963.2000 ; Infill line end
G1 X122.40 Y100.00 E3964.0000 ; Infill line start
G1 X122.40 Y120.00 E3964.8000 ; Infill line end
G1 X122.80 Y100.00 E3965.6000 ; Infill line start
G1 X122.80 Y120.00 E3966.4000 ; Infill line end
G1 X123.20 Y100.00 E3967.2000 ; Infill line start
G1 X123.20 Y120.00 E3968.0000 ; Infill line end
G1 X123.60 Y100.00 E3968.8000 ; Infill line start
G1 X123.60 Y120.00 E3969.6000 ; Infill line end
G1 X124.00 Y100.00 E3970.4000 ; Infill line start
G1 X124.00 Y120.00 E3971.2000 ; Infill line end
G1 X124.40 Y100.00 E3972.0000 ; Infill line start
G1 X124.40 Y120.00 E3972.8000 ; Infill line end
G1 X124.80 Y100.00 E3973.6000 ; Infill line start
G1 X124.80 Y120.00 E3974.4000 ; Infill line end
G1 X125.20 Y100.00 E3975.2000 ; Infill line start
G1 X125.20 Y120.00 E3976.0000 ; Infill line end
G1 X125.60 Y100.00 E3976.8000 ; Infill line start
G1 X125.60 Y120.00 E3977.6000 ; Infill line end
G1 X126.00 Y100.00 E3978.4000 ; Infill line start
G1 X126.00 Y120.00 E3979.2000 ; Infill line end
G1 X126.40 Y100.00 E3980.0000 ; Infill line start
G1 X126.40 Y120.00 E3980.8000 ; Infill line end
G1 X126.80 Y100.00 E3981.6000 ; Infill line start
G1 X126.80 Y120.00 E3982.4000 ; Infill line end
G1 X127.20 Y100.00 E3983.2000 ; Infill line start
G1 X127.20 Y120.00 E3984.0000 ; Infill line end
G1 X127.60 Y100.00 E3984.8000 ; Infill line start
G1 X127.60 Y120.00 E3985.6000 ; Infill line end
G1 X128.00 Y100.00 E3986.4000 ; Infill line start
G1 X128.00 Y120.00 E3987.2000 ; Infill line end
G1 X128.40 Y100.00 E3988.0000 ; Infill line start
G1 X128.40 Y120.00 E3988.8000 ; Infill line end
G1 X128.80 Y100.00 E3989.6000 ; Infill line start
G1 X128.80 Y120.00 E3990.4000 ; Infill line end
G1 X129.20 Y100.00 E3991.2000 ; Infill line start
G1 X129.20 Y120.00 E3992.0000 ; Infill line end
G1 X129.60 Y100.00 E3992.8000 ; Infill line start
G1 X129.60 Y120.00 E3993.6000 ; Infill line end
; Layer 49 (Cube Base)
G1 Z9.80 F300 ; Move to layer height
G1 X110.00 Y100.00 F1500 ; Move to start
G1 X130.00 Y100.00 E3994.4000 F1500 ; Draw square side
G1 X130.00 Y120.00 E3995.2000 F1500 ; Draw square side
G1 X110.00 Y120.00 E3996.0000 F1500 ; Draw square side
G1 X110.00 Y100.00 E3996.8000 F1500 ; Draw square side
G1 X110.00 Y100.00 E3997.6000 ; Infill line start
G1 X110.00 Y120.00 E3998.4000 ; Infill line end
G1 X110.40 Y100.00 E3999.2000 ; Infill line start
G1 X110.40 Y120.00 E4000.0000 ; Infill line end
G1 X110.80 Y100.00 E4000.8000 ; Infill line start
G1 X110.80 Y120.00 E4001.6000 ; Infill line end
G1 X111.20 Y100.00 E4002.4000 ; Infill line start
G1 X111.20 Y120.00 E4003.2000 ; Infill line end
G1 X111.60 Y100.00 E4004.0000 ; Infill line start
G1 X111.60 Y120.00 E4004.8000 ; Infill line end
G1 X112.00 Y100.00 E4005.6000 ; Infill line start
G1 X112.00 Y120.00 E4006.4000 ; Infill line end
G1 X112.40 Y100.00 E4007.2000 ; Infill line start
G1 X112.40 Y120.00 E4008.0000 ; Infill line end
G1 X112.80 Y100.00 E4008.8000 ; Infill line start
G1 X112.80 Y120.00 E4009.6000 ; Infill line end
G1 X113.20 Y100.00 E4010.4000 ; Infill line start
G1 X113.20 Y120.00 E4011.2000 ; Infill line end
G1 X113.60 Y100.00 E4012.0000 ; Infill line start
G1 X113.60 Y120.00 E4012.8000 ; Infill line end
G1 X114.00 Y100.00 E4013.6000 ; Infill line start
G1 X114.00 Y120.00 E4014.4000 ; Infill line end
G1 X114.40 Y100.00 E4015.2000 ; Infill line start
G1 X114.40 Y120.00 E4016.0000 ; Infill line end
G1 X114.80 Y100.00 E4016.8000 ; Infill line start
G1 X114.80 Y120.00 E4017.6000 ; Infill line end
G1 X115.20 Y100.00 E4018.4000 ; Infill line start
G1 X115.20 Y120.00 E4019.2000 ; Infill line end
G1 X115.60 Y100.00 E4020.0000 ; Infill line start
G1 X115.60 Y120.00 E4020.8000 ; Infill line end
G1 X116.00 Y100.00 E4021.6000 ; Infill line start
G1 X116.00 Y120.00 E4022.4000 ; Infill line end
G1 X116.40 Y100.00 E4023.2000 ; Infill line start
G1 X116.40 Y120.00 E4024.0000 ; Infill line end
G1 X116.80 Y100.00 E4024.8000 ; Infill line start
G1 X116.80 Y120.00 E4025.6000 ; Infill line end
G1 X117.20 Y100.00 E4026.4000 ; Infill line start
G1 X117.20 Y120.00 E4027.2000 ; Infill line end
G1 X117.60 Y100.00 E4028.0000 ; Infill line start
G1 X117.60 Y120.00 E4028.8000 ; Infill line end
G1 X118.00 Y100.00 E4029.6000 ; Infill line start
G1 X118.00 Y120.00 E4030.4000 ; Infill line end
G1 X118.40 Y100.00 E4031.2000 ; Infill line start
G1 X118.40 Y120.00 E4032.0000 ; Infill line end
G1 X118.80 Y100.00 E4032.8000 ; Infill line start
G1 X118.80 Y120.00 E4033.6000 ; Infill line end
G1 X119.20 Y100.00 E4034.4000 ; Infill line start
G1 X119.20 Y120.00 E4035.2000 ; Infill line end
G1 X119.60 Y100.00 E4036.0000 ; Infill line start
G1 X119.60 Y120.00 E4036.8000 ; Infill line end
G1 X120.00 Y100.00 E4037.6000 ; Infill line start
G1 X120.00 Y120.00 E4038.4000 ; Infill line end
G1 X120.40 Y100.00 E4039.2000 ; Infill line start
G1 X120.40 Y120.00 E4040.0000 ; Infill line end
G1 X120.80 Y100.00 E4040.8000 ; Infill line start
G1 X120.80 Y120.00 E4041.6000 ; Infill line end
G1 X121.20 Y100.00 E4042.4000 ; Infill line start
G1 X121.20 Y120.00 E4043.2000 ; Infill line end
G1 X121.60 Y100.00 E4044.0000 ; Infill line start
G1 X121.60 Y120.00 E4044.8000 ; Infill line end
G1 X122.00 Y100.00 E4045.6000 ; Infill line start
G1 X122.00 Y120.00 E4046.4000 ; Infill line end
G1 X122.40 Y100.00 E4047.2000 ; Infill line start
G1 X122.40 Y120.00 E4048.0000 ; Infill line end
G1 X122.80 Y100.00 E4048.8000 ; Infill line start
G1 X122.80 Y120.00 E4049.6000 ; Infill line end
G1 X123.20 Y100.00 E4050.4000 ; Infill line start
G1 X123.20 Y120.00 E4051.2000 ; Infill line end
G1 X123.60 Y100.00 E4052.0000 ; Infill line start
G1 X123.60 Y120.00 E4052.8000 ; Infill line end
G1 X124.00 Y100.00 E4053.6000 ; Infill line start
G1 X124.00 Y120.00 E4054.4000 ; Infill line end
G1 X124.40 Y100.00 E4055.2000 ; Infill line start
G1 X124.40 Y120.00 E4056.0000 ; Infill line end
G1 X124.80 Y100.00 E4056.8000 ; Infill line start
G1 X124.80 Y120.00 E4057.6000 ; Infill line end
G1 X125.20 Y100.00 E4058.4000 ; Infill line start
G1 X125.20 Y120.00 E4059.2000 ; Infill line end
G1 X125.60 Y100.00 E4060.0000 ; Infill line start
G1 X125.60 Y120.00 E4060.8000 ; Infill line end
G1 X126.00 Y100.00 E4061.6000 ; Infill line start
G1 X126.00 Y120.00 E4062.4000 ; Infill line end
G1 X126.40 Y100.00 E4063.2000 ; Infill line start
G1 X126.40 Y120.00 E4064.0000 ; Infill line end
G1 X126.80 Y100.00 E4064.8000 ; Infill line start
G1 X126.80 Y120.00 E4065.6000 ; Infill line end
G1 X127.20 Y100.00 E4066.4000 ; Infill line start
G1 X127.20 Y120.00 E4067.2000 ; Infill line end
G1 X127.60 Y100.00 E4068.0000 ; Infill line start
G1 X127.60 Y120.00 E4068.8000 ; Infill line end
G1 X128.00 Y100.00 E4069.6000 ; Infill line start
G1 X128.00 Y120.00 E4070.4000 ; Infill line end
G1 X128.40 Y100.00 E4071.2000 ; Infill line start
G1 X128.40 Y120.00 E4072.0000 ; Infill line end
G1 X128.80 Y100.00 E4072.8000 ; Infill line start
G1 X128.80 Y120.00 E4073.6000 ; Infill line end
G1 X129.20 Y100.00 E4074.4000 ; Infill line start
G1 X129.20 Y120.00 E4075.2000 ; Infill line end
G1 X129.60 Y100.00 E4076.0000 ; Infill line start
G1 X129.60 Y120.00 E4076.8000 ; Infill line end
; Layer 50 (Cube Base)
G1 Z10.00 F300 ; Move to layer height
G1 X110.00 Y100.00 F1500 ; Move to start
G1 X130.00 Y100.00 E4077.6000 F1500 ; Draw square side
G1 X130.00 Y120.00 E4078.4000 F1500 ; Draw square side
G1 X110.00 Y120.00 E4079.2000 F1500 ; Draw square side
G1 X110.00 Y100.00 E4080.0000 F1500 ; Draw square side
G1 X110.00 Y100.00 E4080.8000 ; Infill line start
G1 X110.00 Y120.00 E4081.6000 ; Infill line end
G1 X110.40 Y100.00 E4082.4000 ; Infill line start
G1 X110.40 Y120.00 E4083.2000 ; Infill line end
G1 X110.80 Y100.00 E4084.0000 ; Infill line start
G1 X110.80 Y120.00 E4084.8000 ; Infill line end
G1 X111.20 Y100.00 E4085.6000 ; Infill line start
G1 X111.20 Y120.00 E4086.4000 ; Infill line end
G1 X111.60 Y100.00 E4087.2000 ; Infill line start
G1 X111.60 Y120.00 E4088.0000 ; Infill line end
G1 X112.00 Y100.00 E4088.8000 ; Infill line start
G1 X112.00 Y120.00 E4089.6000 ; Infill line end
G1 X112.40 Y100.00 E4090.4000 ; Infill line start
G1 X112.40 Y120.00 E4091.2000 ; Infill line end
G1 X112.80 Y100.00 E4092.0000 ; Infill line start
G1 X112.80 Y120.00 E4092.8000 ; Infill line end
G1 X113.20 Y100.00 E4093.6000 ; Infill line start
G1 X113.20 Y120.00 E4094.4000 ; Infill line end
G1 X113.60 Y100.00 E4095.2000 ; Infill line start
G1 X113.60 Y120.00 E4096.0000 ; Infill line end
G1 X114.00 Y100.00 E4096.8000 ; Infill line start
G1 X114.00 Y120.00 E4097.6000 ; Infill line end
G1 X114.40 Y100.00 E4098.4000 ; Infill line start
G1 X114.40 Y120.00 E4099.2000 ; Infill line end
G1 X114.80 Y100.00 E4100.0000 ; Infill line start
G1 X114.80 Y120.00 E4100.8000 ; Infill line end
G1 X115.20 Y100.00 E4101.6000 ; Infill line start
G1 X115.20 Y120.00 E4102.4000 ; Infill line end
G1 X115.60 Y100.00 E4103.2000 ; Infill line start
G1 X115.60 Y120.00 E4104.0000 ; Infill line end
G1 X116.00 Y100.00 E4104.8000 ; Infill line start
G1 X116.00 Y120.00 E4105.6000 ; Infill line end
G1 X116.40 Y100.00 E4106.4000 ; Infill line start
G1 X116.40 Y120.00 E4107.2000 ; Infill line end
G1 X116.80 Y100.00 E4108.0000 ; Infill line start
G1 X116.80 Y120.00 E4108.8000 ; Infill line end
G1 X117.20 Y100.00 E4109.6000 ; Infill line start
G1 X117.20 Y120.00 E4110.4000 ; Infill line end
G1 X117.60 Y100.00 E4111.2000 ; Infill line start
G1 X117.60 Y120.00 E4112.0000 ; Infill line end
G1 X118.00 Y100.00 E4112.8000 ; Infill line start
G1 X118.00 Y120.00 E4113.6000 ; Infill line end
G1 X118.40 Y100.00 E4114.4000 ; Infill line start
G1 X118.40 Y120.00 E4115.2000 ; Infill line end
G1 X118.80 Y100.00 E4116.0000 ; Infill line start
G1 X118.80 Y120.00 E4116.8000 ; Infill line end
G1 X119.20 Y100.00 E4117.6000 ; Infill line start
G1 X119.20 Y120.00 E4118.4000 ; Infill line end
G1 X119.60 Y100.00 E4119.2000 ; Infill line start
G1 X119.60 Y120.00 E4120.0000 ; Infill line end
G1 X120.00 Y100.00 E4120.8000 ; Infill line start
G1 X120.00 Y120.00 E4121.6000 ; Infill line end
G1 X120.40 Y100.00 E4122.4000 ; Infill line start
G1 X120.40 Y120.00 E4123.2000 ; Infill line end
G1 X120.80 Y100.00 E4124.0000 ; Infill line start
G1 X120.80 Y120.00 E4124.8000 ; Infill line end
G1 X121.20 Y100.00 E4125.6000 ; Infill line start
G1 X121.20 Y120.00 E4126.4000 ; Infill line end
G1 X121.60 Y100.00 E4127.2000 ; Infill line start
G1 X121.60 Y120.00 E4128.0000 ; Infill line end
G1 X122.00 Y100.00 E4128.8000 ; Infill line start
G1 X122.00 Y120.00 E4129.6000 ; Infill line end
G1 X122.40 Y100.00 E4130.4000 ; Infill line start
G1 X122.40 Y120.00 E4131.2000 ; Infill line end
G1 X122.80 Y100.00 E4132.0000 ; Infill line start
G1 X122.80 Y120.00 E4132.8000 ; Infill line end
G1 X123.20 Y100.00 E4133.6000 ; Infill line start
G1 X123.20 Y120.00 E4134.4000 ; Infill line end
G1 X123.60 Y100.00 E4135.2000 ; Infill line start
G1 X123.60 Y120.00 E4136.0000 ; Infill line end
G1 X124.00 Y100.00 E4136.8000 ; Infill line start
G1 X124.00 Y120.00 E4137.6000 ; Infill line end
G1 X124.40 Y100.00 E4138.4000 ; Infill line start
G1 X124.40 Y120.00 E4139.2000 ; Infill line end
G1 X124.80 Y100.00 E4140.0000 ; Infill line start
G1 X124.80 Y120.00 E4140.8000 ; Infill line end
G1 X125.20 Y100.00 E4141.6000 ; Infill line start
G1 X125.20 Y120.00 E4142.4000 ; Infill line end
G1 X125.60 Y100.00 E4143.2000 ; Infill line start
G1 X125.60 Y120.00 E4144.0000 ; Infill line end
G1 X126.00 Y100.00 E4144.8000 ; Infill line start
G1 X126.00 Y120.00 E4145.6000 ; Infill line end
G1 X126.40 Y100.00 E4146.4000 ; Infill line start
G1 X126.40 Y120.00 E4147.2000 ; Infill line end
G1 X126.80 Y100.00 E4148.0000 ; Infill line start
G1 X126.80 Y120.00 E4148.8000 ; Infill line end
G1 X127.20 Y100.00 E4149.6000 ; Infill line start
G1 X127.20 Y120.00 E4150.4000 ; Infill line end
G1 X127.60 Y100.00 E4151.2000 ; Infill line start
G1 X127.60 Y120.00 E4152.0000 ; Infill line end
G1 X128.00 Y100.00 E4152.8000 ; Infill line start
G1 X128.00 Y120.00 E4153.6000 ; Infill line end
G1 X128.40 Y100.00 E4154.4000 ; Infill line start
G1 X128.40 Y120.00 E4155.2000 ; Infill line end
G1 X128.80 Y100.00 E4156.0000 ; Infill line start
G1 X128.80 Y120.00 E4156.8000 ; Infill line end
G1 X129.20 Y100.00 E4157.6000 ; Infill line start
G1 X129.20 Y120.00 E4158.4000 ; Infill line end
G1 X129.60 Y100.00 E4159.2000 ; Infill line start
G1 X129.60 Y120.00 E4160.0000 ; Infill line end
; Layer 51 (Cube Base)
G1 Z10.20 F300 ; Move to layer height
G1 X110.00 Y100.00 F1500 ; Move to start
G1 X130.00 Y100.00 E4160.8000 F1500 ; Draw square side
G1 X130.00 Y120.00 E4161.6000 F1500 ; Draw square side
G1 X110.00 Y120.00 E4162.4000 F1500 ; Draw square side
G1 X110.00 Y100.00 E4163.2000 F1500 ; Draw square side
G1 X110.00 Y100.00 E4164.0000 ; Infill line start
G1 X110.00 Y120.00 E4164.8000 ; Infill line end
G1 X110.40 Y100.00 E4165.6000 ; Infill line start
G1 X110.40 Y120.00 E4166.4000 ; Infill line end
G1 X110.80 Y100.00 E4167.2000 ; Infill line start
G1 X110.80 Y120.00 E4168.0000 ; Infill line end
G1 X111.20 Y100.00 E4168.8000 ; Infill line start
G1 X111.20 Y120.00 E4169.6000 ; Infill line end
G1 X111.60 Y100.00 E4170.4000 ; Infill line start
G1 X111.60 Y120.00 E4171.2000 ; Infill line end
G1 X112.00 Y100.00 E4172.0000 ; Infill line start
G1 X112.00 Y120.00 E4172.8000 ; Infill line end
G1 X112.40 Y100.00 E4173.6000 ; Infill line start
G1 X112.40 Y120.00 E4174.4000 ; Infill line end
G1 X112.80 Y100.00 E4175.2000 ; Infill line start
G1 X112.80 Y120.00 E4176.0000 ; Infill line end
G1 X113.20 Y100.00 E4176.8000 ; Infill line start
G1 X113.20 Y120.00 E4177.6000 ; Infill line end
G1 X113.60 Y100.00 E4178.4000 ; Infill line start
G1 X113.60 Y120.00 E4179.2000 ; Infill line end
G1 X114.00 Y100.00 E4180.0000 ; Infill line start
G1 X114.00 Y120.00 E4180.8000 ; Infill line end
G1 X114.40 Y100.00 E4181.6000 ; Infill line start
G1 X114.40 Y120.00 E4182.4000 ; Infill line end
G1 X114.80 Y100.00 E4183.2000 ; Infill line start
G1 X114.80 Y120.00 E4184.0000 ; Infill line end
G1 X115.20 Y100.00 E4184.8000 ; Infill line start
G1 X115.20 Y120.00 E4185.6000 ; Infill line end
G1 X115.60 Y100.00 E4186.4000 ; Infill line start
G1 X115.60 Y120.00 E4187.2000 ; Infill line end
G1 X116.00 Y100.00 E4188.0000 ; Infill line start
G1 X116.00 Y120.00 E4188.8000 ; Infill line end
G1 X116.40 Y100.00 E4189.6000 ; Infill line start
G1 X116.40 Y120.00 E4190.4000 ; Infill line end
G1 X116.80 Y100.00 E4191.2000 ; Infill line start
G1 X116.80 Y120.00 E4192.0000 ; Infill line end
G1 X117.20 Y100.00 E4192.8000 ; Infill line start
G1 X117.20 Y120.00 E4193.6000 ; Infill line end
G1 X117.60 Y100.00 E4194.4000 ; Infill line start
G1 X117.60 Y120.00 E4195.2000 ; Infill line end
G1 X118.00 Y100.00 E4196.0000 ; Infill line start
G1 X118.00 Y120.00 E4196.8000 ; Infill line end
G1 X118.40 Y100.00 E4197.6000 ; Infill line start
G1 X118.40 Y120.00 E4198.4000 ; Infill line end
G1 X118.80 Y100.00 E4199.2000 ; Infill line start
G1 X118.80 Y120.00 E4200.0000 ; Infill line end
G1 X119.20 Y100.00 E4200.8000 ; Infill line start
G1 X119.20 Y120.00 E4201.6000 ; Infill line end
G1 X119.60 Y100.00 E4202.4000 ; Infill line start
G1 X119.60 Y120.00 E4203.2000 ; Infill line end
G1 X120.00 Y100.00 E4204.0000 ; Infill line start
G1 X120.00 Y120.00 E4204.8000 ; Infill line end
G1 X120.40 Y100.00 E4205.6000 ; Infill line start
G1 X120.40 Y120.00 E4206.4000 ; Infill line end
G1 X120.80 Y100.00 E4207.2000 ; Infill line start
G1 X120.80 Y120.00 E4208.0000 ; Infill line end
G1 X121.20 Y100.00 E4208.8000 ; Infill line start
G1 X121.20 Y120.00 E4209.6000 ; Infill line end
G1 X121.60 Y100.00 E4210.4000 ; Infill line start
G1 X121.60 Y120.00 E4211.2000 ; Infill line end
G1 X122.00 Y100.00 E4212.0000 ; Infill line start
G1 X122.00 Y120.00 E4212.8000 ; Infill line end
G1 X122.40 Y100.00 E4213.6000 ; Infill line start
G1 X122.40 Y120.00 E4214.4000 ; Infill line end
G1 X122.80 Y100.00 E4215.2000 ; Infill line start
G1 X122.80 Y120.00 E4216.0000 ; Infill line end
G1 X123.20 Y100.00 E4216.8000 ; Infill line start
G1 X123.20 Y120.00 E4217.6000 ; Infill line end
G1 X123.60 Y100.00 E4218.4000 ; Infill line start
G1 X123.60 Y120.00 E4219.2000 ; Infill line end
G1 X124.00 Y100.00 E4220.0000 ; Infill line start
G1 X124.00 Y120.00 E4220.8000 ; Infill line end
G1 X124.40 Y100.00 E4221.6000 ; Infill line start
G1 X124.40 Y120.00 E4222.4000 ; Infill line end
G1 X124.80 Y100.00 E4223.2000 ; Infill line start
G1 X124.80 Y120.00 E4224.0000 ; Infill line end
G1 X125.20 Y100.00 E4224.8000 ; Infill line start
G1 X125.20 Y120.00 E4225.6000 ; Infill line end
G1 X125.60 Y100.00 E4226.4000 ; Infill line start
G1 X125.60 Y120.00 E4227.2000 ; Infill line end
G1 X126.00 Y100.00 E4228.0000 ; Infill line start
G1 X126.00 Y120.00 E4228.8000 ; Infill line end
G1 X126.40 Y100.00 E4229.6000 ; Infill line start
G1 X126.40 Y120.00 E4230.4000 ; Infill line end
G1 X126.80 Y100.00 E4231.2000 ; Infill line start
G1 X126.80 Y120.00 E4232.0000 ; Infill line end
G1 X127.20 Y100.00 E4232.8000 ; Infill line start
G1 X127.20 Y120.00 E4233.6000 ; Infill line end
G1 X127.60 Y100.00 E4234.4000 ; Infill line start
G1 X127.60 Y120.00 E4235.2000 ; Infill line end
G1 X128.00 Y100.00 E4236.0000 ; Infill line start
G1 X128.00 Y120.00 E4236.8000 ; Infill line end
G1 X128.40 Y100.00 E4237.6000 ; Infill line start
G1 X128.40 Y120.00 E4238.4000 ; Infill line end
G1 X128.80 Y100.00 E4239.2000 ; Infill line start
G1 X128.80 Y120.00 E4240.0000 ; Infill line end
G1 X129.20 Y100.00 E4240.8000 ; Infill line start
G1 X129.20 Y120.00 E4241.6000 ; Infill line end
G1 X129.60 Y100.00 E4242.4000 ; Infill line start
G1 X129.60 Y120.00 E4243.2000 ; Infill line end
; Layer 52 (Cube Base)
G1 Z10.40 F300 ; Move to layer height
G1 X110.00 Y100.00 F1500 ; Move to start
G1 X130.00 Y100.00 E4244.0000 F1500 ; Draw square side
G1 X130.00 Y120.00 E4244.8000 F1500 ; Draw square side
G1 X110.00 Y120.00 E4245.6000 F1500 ; Draw square side
G1 X110.00 Y100.00 E4246.4000 F1500 ; Draw square side
G1 X110.00 Y100.00 E4247.2000 ; Infill line start
G1 X110.00 Y120.00 E4248.0000 ; Infill line end
G1 X110.40 Y100.00 E4248.8000 ; Infill line start
G1 X110.40 Y120.00 E4249.6000 ; Infill line end
G1 X110.80 Y100.00 E4250.4000 ; Infill line start
G1 X110.80 Y120.00 E4251.2000 ; Infill line end
G1 X111.20 Y100.00 E4252.0000 ; Infill line start
G1 X111.20 Y120.00 E4252.8000 ; Infill line end
G1 X111.60 Y100.00 E4253.6000 ; Infill line start
G1 X111.60 Y120.00 E4254.4000 ; Infill line end
G1 X112.00 Y100.00 E4255.2000 ; Infill line start
G1 X112.00 Y120.00 E4256.0000 ; Infill line end
G1 X112.40 Y100.00 E4256.8000 ; Infill line start
G1 X112.40 Y120.00 E4257.6000 ; Infill line end
G1 X112.80 Y100.00 E4258.4000 ; Infill line start
G1 X112.80 Y120.00 E4259.2000 ; Infill line end
G1 X113.20 Y100.00 E4260.0000 ; Infill line start
G1 X113.20 Y120.00 E4260.8000 ; Infill line end
G1 X113.60 Y100.00 E4261.6000 ; Infill line start
G1 X113.60 Y120.00 E4262.4000 ; Infill line end
G1 X114.00 Y100.00 E4263.2000 ; Infill line start
G1 X114.00 Y120.00 E4264.0000 ; Infill line end
G1 X114.40 Y100.00 E4264.8000 ; Infill line start
G1 X114.40 Y120.00 E4265.6000 ; Infill line end
G1 X114.80 Y100.00 E4266.4000 ; Infill line start
G1 X114.80 Y120.00 E4267.2000 ; Infill line end
G1 X115.20 Y100.00 E4268.0000 ; Infill line start
G1 X115.20 Y120.00 E4268.8000 ; Infill line end
G1 X115.60 Y100.00 E4269.6000 ; Infill line start
G1 X115.60 Y120.00 E4270.4000 ; Infill line end
G1 X116.00 Y100.00 E4271.2000 ; Infill line start
G1 X116.00 Y120.00 E4272.0000 ; Infill line end
G1 X116.40 Y100.00 E4272.8000 ; Infill line start
G1 X116.40 Y120.00 E4273.6000 ; Infill line end
G1 X116.80 Y100.00 E4274.4000 ; Infill line start
G1 X116.80 Y120.00 E4275.2000 ; Infill line end
G1 X117.20 Y100.00 E4276.0000 ; Infill line start
G1 X117.20 Y120.00 E4276.8000 ; Infill line end
G1 X117.60 Y100.00 E4277.6000 ; Infill line start
G1 X117.60 Y120.00 E4278.4000 ; Infill line end
G1 X118.00 Y100.00 E4279.2000 ; Infill line start
G1 X118.00 Y120.00 E4280.0000 ; Infill line end
G1 X118.40 Y100.00 E4280.8000 ; Infill line start
G1 X118.40 Y120.00 E4281.6000 ; Infill line end
G1 X118.80 Y100.00 E4282.4000 ; Infill line start
G1 X118.80 Y120.00 E4283.2000 ; Infill line end
G1 X119.20 Y100.00 E4284.0000 ; Infill line start
G1 X119.20 Y120.00 E4284.8000 ; Infill line end
G1 X119.60 Y100.00 E4285.6000 ; Infill line start
G1 X119.60 Y120.00 E4286.4000 ; Infill line end
G1 X120.00 Y100.00 E4287.2000 ; Infill line start
G1 X120.00 Y120.00 E4288.0000 ; Infill line end
G1 X120.40 Y100.00 E4288.8000 ; Infill line start
G1 X120.40 Y120.00 E4289.6000 ; Infill line end
G1 X120.80 Y100.00 E4290.4000 ; Infill line start
G1 X120.80 Y120.00 E4291.2000 ; Infill line end
G1 X121.20 Y100.00 E4292.0000 ; Infill line start
G1 X121.20 Y120.00 E4292.8000 ; Infill line end
G1 X121.60 Y100.00 E4293.6000 ; Infill line start
G1 X121.60 Y120.00 E4294.4000 ; Infill line end
G1 X122.00 Y100.00 E4295.2000 ; Infill line start
G1 X122.00 Y120.00 E4296.0000 ; Infill line end
G1 X122.40 Y100.00 E4296.8000 ; Infill line start
G1 X122.40 Y120.00 E4297.6000 ; Infill line end
G1 X122.80 Y100.00 E4298.4000 ; Infill line start
G1 X122.80 Y120.00 E4299.2000 ; Infill line end
G1 X123.20 Y100.00 E4300.0000 ; Infill line start
G1 X123.20 Y120.00 E4300.8000 ; Infill line end
G1 X123.60 Y100.00 E4301.6000 ; Infill line start
G1 X123.60 Y120.00 E4302.4000 ; Infill line end
G1 X124.00 Y100.00 E4303.2000 ; Infill line start
G1 X124.00 Y120.00 E4304.0000 ; Infill line end
G1 X124.40 Y100.00 E4304.8000 ; Infill line start
G1 X124.40 Y120.00 E4305.6000 ; Infill line end
G1 X124.80 Y100.00 E4306.4000 ; Infill line start
G1 X124.80 Y120.00 E4307.2000 ; Infill line end
G1 X125.20 Y100.00 E4308.0000 ; Infill line start
G1 X125.20 Y120.00 E4308.8000 ; Infill line end
G1 X125.60 Y100.00 E4309.6000 ; Infill line start
G1 X125.60 Y120.00 E4310.4000 ; Infill line end
G1 X126.00 Y100.00 E4311.2000 ; Infill line start
G1 X126.00 Y120.00 E4312.0000 ; Infill line end
G1 X126.40 Y100.00 E4312.8000 ; Infill line start
G1 X126.40 Y120.00 E4313.6000 ; Infill line end
G1 X126.80 Y100.00 E4314.4000 ; Infill line start
G1 X126.80 Y120.00 E4315.2000 ; Infill line end
G1 X127.20 Y100.00 E4316.0000 ; Infill line start
G1 X127.20 Y120.00 E4316.8000 ; Infill line end
G1 X127.60 Y100.00 E4317.6000 ; Infill line start
G1 X127.60 Y120.00 E4318.4000 ; Infill line end
G1 X128.00 Y100.00 E4319.2000 ; Infill line start
G1 X128.00 Y120.00 E4320.0000 ; Infill line end
G1 X128.40 Y100.00 E4320.8000 ; Infill line start
G1 X128.40 Y120.00 E4321.6000 ; Infill line end
G1 X128.80 Y100.00 E4322.4000 ; Infill line start
G1 X128.80 Y120.00 E4323.2000 ; Infill line end
G1 X129.20 Y100.00 E4324.0000 ; Infill line start
G1 X129.20 Y120.00 E4324.8000 ; Infill line end
G1 X129.60 Y100.00 E4325.6000 ; Infill line start
G1 X129.60 Y120.00 E4326.4000 ; Infill line end
; Layer 53 (Cube Base)
G1 Z10.60 F300 ; Move to layer height
G1 X110.00 Y100.00 F1500 ; Move to start
G1 X130.00 Y100.00 E4327.2000 F1500 ; Draw square side
G1 X130.00 Y120.00 E4328.0000 F1500 ; Draw square side
G1 X110.00 Y120.00 E4328.8000 F1500 ; Draw square side
G1 X110.00 Y100.00 E4329.6000 F1500 ; Draw square side
G1 X110.00 Y100.00 E4330.4000 ; Infill line start
G1 X110.00 Y120.00 E4331.2000 ; Infill line end
G1 X110.40 Y100.00 E4332.0000 ; Infill line start
G1 X110.40 Y120.00 E4332.8000 ; Infill line end
G1 X110.80 Y100.00 E4333.6000 ; Infill line start
G1 X110.80 Y120.00 E4334.4000 ; Infill line end
G1 X111.20 Y100.00 E4335.2000 ; Infill line start
G1 X111.20 Y120.00 E4336.0000 ; Infill line end
G1 X111.60 Y100.00 E4336.8000 ; Infill line start
G1 X111.60 Y120.00 E4337.6000 ; Infill line end
G1 X112.00 Y100.00 E4338.4000 ; Infill line start
G1 X112.00 Y120.00 E4339.2000 ; Infill line end
G1 X112.40 Y100.00 E4340.0000 ; Infill line start
G1 X112.40 Y120.00 E4340.8000 ; Infill line end
G1 X112.80 Y100.00 E4341.6000 ; Infill line start
G1 X112.80 Y120.00 E4342.4000 ; Infill line end
G1 X113.20 Y100.00 E4343.2000 ; Infill line start
G1 X113.20 Y120.00 E4344.0000 ; Infill line end
G1 X113.60 Y100.00 E4344.8000 ; Infill line start
G1 X113.60 Y120.00 E4345.6000 ; Infill line end
G1 X114.00 Y100.00 E4346.4000 ; Infill line start
G1 X114.00 Y120.00 E4347.2000 ; Infill line end
G1 X114.40 Y100.00 E4348.0000 ; Infill line start
G1 X114.40 Y120.00 E4348.8000 ; Infill line end
G1 X114.80 Y100.00 E4349.6000 ; Infill line start
G1 X114.80 Y120.00 E4350.4000 ; Infill line end
G1 X115.20 Y100.00 E4351.2000 ; Infill line start
G1 X115.20 Y120.00 E4352.0000 ; Infill line end
G1 X115.60 Y100.00 E4352.8000 ; Infill line start
G1 X115.60 Y120.00 E4353.6000 ; Infill line end
G1 X116.00 Y100.00 E4354.4000 ; Infill line start
G1 X116.00 Y120.00 E4355.2000 ; Infill line end
G1 X116.40 Y100.00 E4356.0000 ; Infill line start
G1 X116.40 Y120.00 E4356.8000 ; Infill line end
G1 X116.80 Y100.00 E4357.6000 ; Infill line start
G1 X116.80 Y120.00 E4358.4000 ; Infill line end
G1 X117.20 Y100.00 E4359.2000 ; Infill line start
G1 X117.20 Y120.00 E4360.0000 ; Infill line end
G1 X117.60 Y100.00 E4360.8000 ; Infill line start
G1 X117.60 Y120.00 E4361.6000 ; Infill line end
G1 X118.00 Y100.00 E4362.4000 ; Infill line start
G1 X118.00 Y120.00 E4363.2000 ; Infill line end
G1 X118.40 Y100.00 E4364.0000 ; Infill line start
G1 X118.40 Y120.00 E4364.8000 ; Infill line end
G1 X118.80 Y100.00 E4365.6000 ; Infill line start
G1 X118.80 Y120.00 E4366.4000 ; Infill line end
G1 X119.20 Y100.00 E4367.2000 ; Infill line start
G1 X119.20 Y120.00 E4368.0000 ; Infill line end
G1 X119.60 Y100.00 E4368.8000 ; Infill line start
G1 X119.60 Y120.00 E4369.6000 ; Infill line end
G1 X120.00 Y100.00 E4370.4000 ; Infill line start
G1 X120.00 Y120.00 E4371.2000 ; Infill line end
G1 X120.40 Y100.00 E4372.0000 ; Infill line start
G1 X120.40 Y120.00 E4372.8000 ; Infill line end
G1 X120.80 Y100.00 E4373.6000 ; Infill line start
G1 X120.80 Y120.00 E4374.4000 ; Infill line end
G1 X121.20 Y100.00 E4375.2000 ; Infill line start
G1 X121.20 Y120.00 E4376.0000 ; Infill line end
G1 X121.60 Y100.00 E4376.8000 ; Infill line start
G1 X121.60 Y120.00 E4377.6000 ; Infill line end
G1 X122.00 Y100.00 E4378.4000 ; Infill line start
G1 X122.00 Y120.00 E4379.2000 ; Infill line end
G1 X122.40 Y100.00 E4380.0000 ; Infill line start
G1 X122.40 Y120.00 E4380.8000 ; Infill line end
G1 X122.80 Y100.00 E4381.6000 ; Infill line start
G1 X122.80 Y120.00 E4382.4000 ; Infill line end
G1 X123.20 Y100.00 E4383.2000 ; Infill line start
G1 X123.20 Y120.00 E4384.0000 ; Infill line end
G1 X123.60 Y100.00 E4384.8000 ; Infill line start
G1 X123.60 Y120.00 E4385.6000 ; Infill line end
G1 X124.00 Y100.00 E4386.4000 ; Infill line start
G1 X124.00 Y120.00 E4387.2000 ; Infill line end
G1 X124.40 Y100.00 E4388.0000 ; Infill line start
G1 X124.40 Y120.00 E4388.8000 ; Infill line end
G1 X124.80 Y100.00 E4389.6000 ; Infill line start
G1 X124.80 Y120.00 E4390.4000 ; Infill line end
G1 X125.20 Y100.00 E4391.2000 ; Infill line start
G1 X125.20 Y120.00 E4392.0000 ; Infill line end
G1 X125.60 Y100.00 E4392.8000 ; Infill line start
G1 X125.60 Y120.00 E4393.6000 ; Infill line end
G1 X126.00 Y100.00 E4394.4000 ; Infill line start
G1 X126.00 Y120.00 E4395.2000 ; Infill line end
G1 X126.40 Y100.00 E4396.0000 ; Infill line start
G1 X126.40 Y120.00 E4396.8000 ; Infill line end
G1 X126.80 Y100.00 E4397.6000 ; Infill line start
G1 X126.80 Y120.00 E4398.4000 ; Infill line end
G1 X127.20 Y100.00 E4399.2000 ; Infill line start
G1 X127.20 Y120.00 E4400.0000 ; Infill line end
G1 X127.60 Y100.00 E4400.8000 ; Infill line start
G1 X127.60 Y120.00 E4401.6000 ; Infill line end
G1 X128.00 Y100.00 E4402.4000 ; Infill line start
G1 X128.00 Y120.00 E4403.2000 ; Infill line end
G1 X128.40 Y100.00 E4404.0000 ; Infill line start
G1 X128.40 Y120.00 E4404.8000 ; Infill line end
G1 X128.80 Y100.00 E4405.6000 ; Infill line start
G1 X128.80 Y120.00 E4406.4000 ; Infill line end
G1 X129.20 Y100.00 E4407.2000 ; Infill line start
G1 X129.20 Y120.00 E4408.0000 ; Infill line end
G1 X129.60 Y100.00 E4408.8000 ; Infill line start
G1 X129.60 Y120.00 E4409.6000 ; Infill line end
; Layer 54 (Cube Base)
G1 Z10.80 F300 ; Move to layer height
G1 X110.00 Y100.00 F1500 ; Move to start
G1 X130.00 Y100.00 E4410.4000 F1500 ; Draw square side
G1 X130.00 Y120.00 E4411.2000 F1500 ; Draw square side
G1 X110.00 Y120.00 E4412.0000 F1500 ; Draw square side
G1 X110.00 Y100.00 E4412.8000 F1500 ; Draw square side
G1 X110.00 Y100.00 E4413.6000 ; Infill line start
G1 X110.00 Y120.00 E4414.4000 ; Infill line end
G1 X110.40 Y100.00 E4415.2000 ; Infill line start
G1 X110.40 Y120.00 E4416.0000 ; Infill line end
G1 X110.80 Y100.00 E4416.8000 ; Infill line start
G1 X110.80 Y120.00 E4417.6000 ; Infill line end
G1 X111.20 Y100.00 E4418.4000 ; Infill line start
G1 X111.20 Y120.00 E4419.2000 ; Infill line end
G1 X111.60 Y100.00 E4420.0000 ; Infill line start
G1 X111.60 Y120.00 E4420.8000 ; Infill line end
G1 X112.00 Y100.00 E4421.6000 ; Infill line start
G1 X112.00 Y120.00 E4422.4000 ; Infill line end
G1 X112.40 Y100.00 E4423.2000 ; Infill line start
G1 X112.40 Y120.00 E4424.0000 ; Infill line end
G1 X112.80 Y100.00 E4424.8000 ; Infill line start
G1 X112.80 Y120.00 E4425.6000 ; Infill line end
G1 X113.20 Y100.00 E4426.4000 ; Infill line start
G1 X113.20 Y120.00 E4427.2000 ; Infill line end
G1 X113.60 Y100.00 E4428.0000 ; Infill line start
G1 X113.60 Y120.00 E4428.8000 ; Infill line end
G1 X114.00 Y100.00 E4429.6000 ; Infill line start
G1 X114.00 Y120.00 E4430.4000 ; Infill line end
G1 X114.40 Y100.00 E4431.2000 ; Infill line start
G1 X114.40 Y120.00 E4432.0000 ; Infill line end
G1 X114.80 Y100.00 E4432.8000 ; Infill line start
G1 X114.80 Y120.00 E4433.6000 ; Infill line end
G1 X115.20 Y100.00 E4434.4000 ; Infill line start
G1 X115.20 Y120.00 E4435.2000 ; Infill line end
G1 X115.60 Y100.00 E4436.0000 ; Infill line start
G1 X115.60 Y120.00 E4436.8000 ; Infill line end
G1 X116.00 Y100.00 E4437.6000 ; Infill line start
G1 X116.00 Y120.00 E4438.4000 ; Infill line end
G1 X116.40 Y100.00 E4439.2000 ; Infill line start
G1 X116.40 Y120.00 E4440.0000 ; Infill line end
G1 X116.80 Y100.00 E4440.8000 ; Infill line start
G1 X116.80 Y120.00 E4441.6000 ; Infill line end
G1 X117.20 Y100.00 E4442.4000 ; Infill line start
G1 X117.20 Y120.00 E4443.2000 ; Infill line end
G1 X117.60 Y100.00 E4444.0000 ; Infill line start
G1 X117.60 Y120.00 E4444.8000 ; Infill line end
G1 X118.00 Y100.00 E4445.6000 ; Infill line start
G1 X118.00 Y120.00 E4446.4000 ; Infill line end
G1 X118.40 Y100.00 E4447.2000 ; Infill line start
G1 X118.40 Y120.00 E4448.0000 ; Infill line end
G1 X118.80 Y100.00 E4448.8000 ; Infill line start
G1 X118.80 Y120.00 E4449.6000 ; Infill line end
G1 X119.20 Y100.00 E4450.4000 ; Infill line start
G1 X119.20 Y120.00 E4451.2000 ; Infill line end
G1 X119.60 Y100.00 E4452.0000 ; Infill line start
G1 X119.60 Y120.00 E4452.8000 ; Infill line end
G1 X120.00 Y100.00 E4453.6000 ; Infill line start
G1 X120.00 Y120.00 E4454.4000 ; Infill line end
G1 X120.40 Y100.00 E4455.2000 ; Infill line start
G1 X120.40 Y120.00 E4456.0000 ; Infill line end
G1 X120.80 Y100.00 E4456.8000 ; Infill line start
G1 X120.80 Y120.00 E4457.6000 ; Infill line end
G1 X121.20 Y100.00 E4458.4000 ; Infill line start
G1 X121.20 Y120.00 E4459.2000 ; Infill line end
G1 X121.60 Y100.00 E4460.0000 ; Infill line start
G1 X121.60 Y120.00 E4460.8000 ; Infill line end
G1 X122.00 Y100.00 E4461.6000 ; Infill line start
G1 X122.00 Y120.00 E4462.4000 ; Infill line end
G1 X122.40 Y100.00 E4463.2000 ; Infill line start
G1 X122.40 Y120.00 E4464.0000 ; Infill line end
G1 X122.80 Y100.00 E4464.8000 ; Infill line start
G1 X122.80 Y120.00 E4465.6000 ; Infill line end
G1 X123.20 Y100.00 E4466.4000 ; Infill line start
G1 X123.20 Y120.00 E4467.2000 ; Infill line end
G1 X123.60 Y100.00 E4468.0000 ; Infill line start
G1 X123.60 Y120.00 E4468.8000 ; Infill line end
G1 X124.00 Y100.00 E4469.6000 ; Infill line start
G1 X124.00 Y120.00 E4470.4000 ; Infill line end
G1 X124.40 Y100.00 E4471.2000 ; Infill line start
G1 X124.40 Y120.00 E4472.0000 ; Infill line end
G1 X124.80 Y100.00 E4472.8000 ; Infill line start
G1 X124.80 Y120.00 E4473.6000 ; Infill line end
G1 X125.20 Y100.00 E4474.4000 ; Infill line start
G1 X125.20 Y120.00 E4475.2000 ; Infill line end
G1 X125.60 Y100.00 E4476.0000 ; Infill line start
G1 X125.60 Y120.00 E4476.8000 ; Infill line end
G1 X126.00 Y100.00 E4477.6000 ; Infill line start
G1 X126.00 Y120.00 E4478.4000 ; Infill line end
G1 X126.40 Y100.00 E4479.2000 ; Infill line start
G1 X126.40 Y120.00 E4480.0000 ; Infill line end
G1 X126.80 Y100.00 E4480.8000 ; Infill line start
G1 X126.80 Y120.00 E4481.6000 ; Infill line end
G1 X127.20 Y100.00 E4482.4000 ; Infill line start
G1 X127.20 Y120.00 E4483.2000 ; Infill line end
G1 X127.60 Y100.00 E4484.0000 ; Infill line start
G1 X127.60 Y120.00 E4484.8000 ; Infill line end
G1 X128.00 Y100.00 E4485.6000 ; Infill line start
G1 X128.00 Y120.00 E4486.4000 ; Infill line end
G1 X128.40 Y100.00 E4487.2000 ; Infill line start
G1 X128.40 Y120.00 E4488.0000 ; Infill line end
G1 X128.80 Y100.00 E4488.8000 ; Infill line start
G1 X128.80 Y120.00 E4489.6000 ; Infill line end
G1 X129.20 Y100.00 E4490.4000 ; Infill line start
G1 X129.20 Y120.00 E4491.2000 ; Infill line end
G1 X129.60 Y100.00 E4492.0000 ; Infill line start
G1 X129.60 Y120.00 E4492.8000 ; Infill line end
; Layer 55 (Cube Base)
G1 Z11.00 F300 ; Move to layer height
G1 X110.00 Y100.00 F1500 ; Move to start
G1 X130.00 Y100.00 E4493.6000 F1500 ; Draw square side
G1 X130.00 Y120.00 E4494.4000 F1500 ; Draw square side
G1 X110.00 Y120.00 E4495.2000 F1500 ; Draw square side
G1 X110.00 Y100.00 E4496.0000 F1500 ; Draw square side
G1 X110.00 Y100.00 E4496.8000 ; Infill line start
G1 X110.00 Y120.00 E4497.6000 ; Infill line end
G1 X110.40 Y100.00 E4498.4000 ; Infill line start
G1 X110.40 Y120.00 E4499.2000 ; Infill line end
G1 X110.80 Y100.00 E4500.0000 ; Infill line start
G1 X110.80 Y120.00 E4500.8000 ; Infill line end
G1 X111.20 Y100.00 E4501.6000 ; Infill line start
G1 X111.20 Y120.00 E4502.4000 ; Infill line end
G1 X111.60 Y100.00 E4503.2000 ; Infill line start
G1 X111.60 Y120.00 E4504.0000 ; Infill line end
G1 X112.00 Y100.00 E4504.8000 ; Infill line start
G1 X112.00 Y120.00 E4505.6000 ; Infill line end
G1 X112.40 Y100.00 E4506.4000 ; Infill line start
G1 X112.40 Y120.00 E4507.2000 ; Infill line end
G1 X112.80 Y100.00 E4508.0000 ; Infill line start
G1 X112.80 Y120.00 E4508.8000 ; Infill line end
G1 X113.20 Y100.00 E4509.6000 ; Infill line start
G1 X113.20 Y120.00 E4510.4000 ; Infill line end
G1 X113.60 Y100.00 E4511.2000 ; Infill line start
G1 X113.60 Y120.00 E4512.0000 ; Infill line end
G1 X114.00 Y100.00 E4512.8000 ; Infill line start
G1 X114.00 Y120.00 E4513.6000 ; Infill line end
G1 X114.40 Y100.00 E4514.4000 ; Infill line start
G1 X114.40 Y120.00 E4515.2000 ; Infill line end
G1 X114.80 Y100.00 E4516.0000 ; Infill line start
G1 X114.80 Y120.00 E4516.8000 ; Infill line end
G1 X115.20 Y100.00 E4517.6000 ; Infill line start
G1 X115.20 Y120.00 E4518.4000 ; Infill line end
G1 X115.60 Y100.00 E4519.2000 ; Infill line start
G1 X115.60 Y120.00 E4520.0000 ; Infill line end
G1 X116.00 Y100.00 E4520.8000 ; Infill line start
G1 X116.00 Y120.00 E4521.6000 ; Infill line end
G1 X116.40 Y100.00 E4522.4000 ; Infill line start
G1 X116.40 Y120.00 E4523.2000 ; Infill line end
G1 X116.80 Y100.00 E4524.0000 ; Infill line start
G1 X116.80 Y120.00 E4524.8000 ; Infill line end
G1 X117.20 Y100.00 E4525.6000 ; Infill line start
G1 X117.20 Y120.00 E4526.4000 ; Infill line end
G1 X117.60 Y100.00 E4527.2000 ; Infill line start
G1 X117.60 Y120.00 E4528.0000 ; Infill line end
G1 X118.00 Y100.00 E4528.8000 ; Infill line start
G1 X118.00 Y120.00 E4529.6000 ; Infill line end
G1 X118.40 Y100.00 E4530.4000 ; Infill line start
G1 X118.40 Y120.00 E4531.2000 ; Infill line end
G1 X118.80 Y100.00 E4532.0000 ; Infill line start
G1 X118.80 Y120.00 E4532.8000 ; Infill line end
G1 X119.20 Y100.00 E4533.6000 ; Infill line start
G1 X119.20 Y120.00 E4534.4000 ; Infill line end
G1 X119.60 Y100.00 E4535.2000 ; Infill line start
G1 X119.60 Y120.00 E4536.0000 ; Infill line end
G1 X120.00 Y100.00 E4536.8000 ; Infill line start
G1 X120.00 Y120.00 E4537.6000 ; Infill line end
G1 X120.40 Y100.00 E4538.4000 ; Infill line start
G1 X120.40 Y120.00 E4539.2000 ; Infill line end
G1 X120.80 Y100.00 E4540.0000 ; Infill line start
G1 X120.80 Y120.00 E4540.8000 ; Infill line end
G1 X121.20 Y100.00 E4541.6000 ; Infill line start
G1 X121.20 Y120.00 E4542.4000 ; Infill line end
G1 X121.60 Y100.00 E4543.2000 ; Infill line start
G1 X121.60 Y120.00 E4544.0000 ; Infill line end
G1 X122.00 Y100.00 E4544.8000 ; Infill line start
G1 X122.00 Y120.00 E4545.6000 ; Infill line end
G1 X122.40 Y100.00 E4546.4000 ; Infill line start
G1 X122.40 Y120.00 E4547.2000 ; Infill line end
G1 X122.80 Y100.00 E4548.0000 ; Infill line start
G1 X122.80 Y120.00 E4548.8000 ; Infill line end
G1 X123.20 Y100.00 E4549.6000 ; Infill line start
G1 X123.20 Y120.00 E4550.4000 ; Infill line end
G1 X123.60 Y100.00 E4551.2000 ; Infill line start
G1 X123.60 Y120.00 E4552.0000 ; Infill line end
G1 X124.00 Y100.00 E4552.8000 ; Infill line start
G1 X124.00 Y120.00 E4553.6000 ; Infill line end
G1 X124.40 Y100.00 E4554.4000 ; Infill line start
G1 X124.40 Y120.00 E4555.2000 ; Infill line end
G1 X124.80 Y100.00 E4556.0000 ; Infill line start
G1 X124.80 Y120.00 E4556.8000 ; Infill line end
G1 X125.20 Y100.00 E4557.6000 ; Infill line start
G1 X125.20 Y120.00 E4558.4000 ; Infill line end
G1 X125.60 Y100.00 E4559.2000 ; Infill line start
G1 X125.60 Y120.00 E4560.0000 ; Infill line end
G1 X126.00 Y100.00 E4560.8000 ; Infill line start
G1 X126.00 Y120.00 E4561.6000 ; Infill line end
G1 X126.40 Y100.00 E4562.4000 ; Infill line start
G1 X126.40 Y120.00 E4563.2000 ; Infill line end
G1 X126.80 Y100.00 E4564.0000 ; Infill line start
G1 X126.80 Y120.00 E4564.8000 ; Infill line end
G1 X127.20 Y100.00 E4565.6000 ; Infill line start
G1 X127.20 Y120.00 E4566.4000 ; Infill line end
G1 X127.60 Y100.00 E4567.2000 ; Infill line start
G1 X127.60 Y120.00 E4568.0000 ; Infill line end
G1 X128.00 Y100.00 E4568.8000 ; Infill line start
G1 X128.00 Y120.00 E4569.6000 ; Infill line end
G1 X128.40 Y100.00 E4570.4000 ; Infill line start
G1 X128.40 Y120.00 E4571.2000 ; Infill line end
G1 X128.80 Y100.00 E4572.0000 ; Infill line start
G1 X128.80 Y120.00 E4572.8000 ; Infill line end
G1 X129.20 Y100.00 E4573.6000 ; Infill line start
G1 X129.20 Y120.00 E4574.4000 ; Infill line end
G1 X129.60 Y100.00 E4575.2000 ; Infill line start
G1 X129.60 Y120.00 E4576.0000 ; Infill line end
; Layer 56 (Cube Base)
G1 Z11.20 F300 ; Move to layer height
G1 X110.00 Y100.00 F1500 ; Move to start
G1 X130.00 Y100.00 E4576.8000 F1500 ; Draw square side
G1 X130.00 Y120.00 E4577.6000 F1500 ; Draw square side
G1 X110.00 Y120.00 E4578.4000 F1500 ; Draw square side
G1 X110.00 Y100.00 E4579.2000 F1500 ; Draw square side
G1 X110.00 Y100.00 E4580.0000 ; Infill line start
G1 X110.00 Y120.00 E4580.8000 ; Infill line end
G1 X110.40 Y100.00 E4581.6000 ; Infill line start
G1 X110.40 Y120.00 E4582.4000 ; Infill line end
G1 X110.80 Y100.00 E4583.2000 ; Infill line start
G1 X110.80 Y120.00 E4584.0000 ; Infill line end
G1 X111.20 Y100.00 E4584.8000 ; Infill line start
G1 X111.20 Y120.00 E4585.6000 ; Infill line end
G1 X111.60 Y100.00 E4586.4000 ; Infill line start
G1 X111.60 Y120.00 E4587.2000 ; Infill line end
G1 X112.00 Y100.00 E4588.0000 ; Infill line start
G1 X112.00 Y120.00 E4588.8000 ; Infill line end
G1 X112.40 Y100.00 E4589.6000 ; Infill line start
G1 X112.40 Y120.00 E4590.4000 ; Infill line end
G1 X112.80 Y100.00 E4591.2000 ; Infill line start
G1 X112.80 Y120.00 E4592.0000 ; Infill line end
G1 X113.20 Y100.00 E4592.8000 ; Infill line start
G1 X113.20 Y120.00 E4593.6000 ; Infill line end
G1 X113.60 Y100.00 E4594.4000 ; Infill line start
G1 X113.60 Y120.00 E4595.2000 ; Infill line end
G1 X114.00 Y100.00 E4596.0000 ; Infill line start
G1 X114.00 Y120.00 E4596.8000 ; Infill line end
G1 X114.40 Y100.00 E4597.6000 ; Infill line start
G1 X114.40 Y120.00 E4598.4000 ; Infill line end
G1 X114.80 Y100.00 E4599.2000 ; Infill line start
G1 X114.80 Y120.00 E4600.0000 ; Infill line end
G1 X115.20 Y100.00 E4600.8000 ; Infill line start
G1 X115.20 Y120.00 E4601.6000 ; Infill line end
G1 X115.60 Y100.00 E4602.4000 ; Infill line start
G1 X115.60 Y120.00 E4603.2000 ; Infill line end
G1 X116.00 Y100.00 E4604.0000 ; Infill line start
G1 X116.00 Y120.00 E4604.8000 ; Infill line end
G1 X116.40 Y100.00 E4605.6000 ; Infill line start
G1 X116.40 Y120.00 E4606.4000 ; Infill line end
G1 X116.80 Y100.00 E4607.2000 ; Infill line start
G1 X116.80 Y120.00 E4608.0000 ; Infill line end
G1 X117.20 Y100.00 E4608.8000 ; Infill line start
G1 X117.20 Y120.00 E4609.6000 ; Infill line end
G1 X117.60 Y100.00 E4610.4000 ; Infill line start
G1 X117.60 Y120.00 E4611.2000 ; Infill line end
G1 X118.00 Y100.00 E4612.0000 ; Infill line start
G1 X118.00 Y120.00 E4612.8000 ; Infill line end
G1 X118.40 Y100.00 E4613.6000 ; Infill line start
G1 X118.40 Y120.00 E4614.4000 ; Infill line end
G1 X118.80 Y100.00 E4615.2000 ; Infill line start
G1 X118.80 Y120.00 E4616.0000 ; Infill line end
G1 X119.20 Y100.00 E4616.8000 ; Infill line start
G1 X119.20 Y120.00 E4617.6000 ; Infill line end
G1 X119.60 Y100.00 E4618.4000 ; Infill line start
G1 X119.60 Y120.00 E4619.2000 ; Infill line end
G1 X120.00 Y100.00 E4620.0000 ; Infill line start
G1 X120.00 Y120.00 E4620.8000 ; Infill line end
G1 X120.40 Y100.00 E4621.6000 ; Infill line start
G1 X120.40 Y120.00 E4622.4000 ; Infill line end
G1 X120.80 Y100.00 E4623.2000 ; Infill line start
G1 X120.80 Y120.00 E4624.0000 ; Infill line end
G1 X121.20 Y100.00 E4624.8000 ; Infill line start
G1 X121.20 Y120.00 E4625.6000 ; Infill line end
G1 X121.60 Y100.00 E4626.4000 ; Infill line start
G1 X121.60 Y120.00 E4627.2000 ; Infill line end
G1 X122.00 Y100.00 E4628.0000 ; Infill line start
G1 X122.00 Y120.00 E4628.8000 ; Infill line end
G1 X122.40 Y100.00 E4629.6000 ; Infill line start
G1 X122.40 Y120.00 E4630.4000 ; Infill line end
G1 X122.80 Y100.00 E4631.2000 ; Infill line start
G1 X122.80 Y120.00 E4632.0000 ; Infill line end
G1 X123.20 Y100.00 E4632.8000 ; Infill line start
G1 X123.20 Y120.00 E4633.6000 ; Infill line end
G1 X123.60 Y100.00 E4634.4000 ; Infill line start
G1 X123.60 Y120.00 E4635.2000 ; Infill line end
G1 X124.00 Y100.00 E4636.0000 ; Infill line start
G1 X124.00 Y120.00 E4636.8000 ; Infill line end
G1 X124.40 Y100.00 E4637.6000 ; Infill line start
G1 X124.40 Y120.00 E4638.4000 ; Infill line end
G1 X124.80 Y100.00 E4639.2000 ; Infill line start
G1 X124.80 Y120.00 E4640.0000 ; Infill line end
G1 X125.20 Y100.00 E4640.8000 ; Infill line start
G1 X125.20 Y120.00 E4641.6000 ; Infill line end
G1 X125.60 Y100.00 E4642.4000 ; Infill line start
G1 X125.60 Y120.00 E4643.2000 ; Infill line end
G1 X126.00 Y100.00 E4644.0000 ; Infill line start
G1 X126.00 Y120.00 E4644.8000 ; Infill line end
G1 X126.40 Y100.00 E4645.6000 ; Infill line start
G1 X126.40 Y120.00 E4646.4000 ; Infill line end
G1 X126.80 Y100.00 E4647.2000 ; Infill line start
G1 X126.80 Y120.00 E4648.0000 ; Infill line end
G1 X127.20 Y100.00 E4648.8000 ; Infill line start
G1 X127.20 Y120.00 E4649.6000 ; Infill line end
G1 X127.60 Y100.00 E4650.4000 ; Infill line start
G1 X127.60 Y120.00 E4651.2000 ; Infill line end
G1 X128.00 Y100.00 E4652.0000 ; Infill line start
G1 X128.00 Y120.00 E4652.8000 ; Infill line end
G1 X128.40 Y100.00 E4653.6000 ; Infill line start
G1 X128.40 Y120.00 E4654.4000 ; Infill line end
G1 X128.80 Y100.00 E4655.2000 ; Infill line start
G1 X128.80 Y120.00 E4656.0000 ; Infill line end
G1 X129.20 Y100.00 E4656.8000 ; Infill line start
G1 X129.20 Y120.00 E4657.6000 ; Infill line end
G1 X129.60 Y100.00 E4658.4000 ; Infill line start
G1 X129.60 Y120.00 E4659.2000 ; Infill line end
; Layer 57 (Cube Base)
G1 Z11.40 F300 ; Move to layer height
G1 X110.00 Y100.00 F1500 ; Move to start
G1 X130.00 Y100.00 E4660.0000 F1500 ; Draw square side
G1 X130.00 Y120.00 E4660.8000 F1500 ; Draw square side
G1 X110.00 Y120.00 E4661.6000 F1500 ; Draw square side
G1 X110.00 Y100.00 E4662.4000 F1500 ; Draw square side
G1 X110.00 Y100.00 E4663.2000 ; Infill line start
G1 X110.00 Y120.00 E4664.0000 ; Infill line end
G1 X110.40 Y100.00 E4664.8000 ; Infill line start
G1 X110.40 Y120.00 E4665.6000 ; Infill line end
G1 X110.80 Y100.00 E4666.4000 ; Infill line start
G1 X110.80 Y120.00 E4667.2000 ; Infill line end
G1 X111.20 Y100.00 E4668.0000 ; Infill line start
G1 X111.20 Y120.00 E4668.8000 ; Infill line end
G1 X111.60 Y100.00 E4669.6000 ; Infill line start
G1 X111.60 Y120.00 E4670.4000 ; Infill line end
G1 X112.00 Y100.00 E4671.2000 ; Infill line start
G1 X112.00 Y120.00 E4672.0000 ; Infill line end
G1 X112.40 Y100.00 E4672.8000 ; Infill line start
G1 X112.40 Y120.00 E4673.6000 ; Infill line end
G1 X112.80 Y100.00 E4674.4000 ; Infill line start
G1 X112.80 Y120.00 E4675.2000 ; Infill line end
G1 X113.20 Y100.00 E4676.0000 ; Infill line start
G1 X113.20 Y120.00 E4676.8000 ; Infill line end
G1 X113.60 Y100.00 E4677.6000 ; Infill line start
G1 X113.60 Y120.00 E4678.4000 ; Infill line end
G1 X114.00 Y100.00 E4679.2000 ; Infill line start
G1 X114.00 Y120.00 E4680.0000 ; Infill line end
G1 X114.40 Y100.00 E4680.8000 ; Infill line start
G1 X114.40 Y120.00 E4681.6000 ; Infill line end
G1 X114.80 Y100.00 E4682.4000 ; Infill line start
G1 X114.80 Y120.00 E4683.2000 ; Infill line end
G1 X115.20 Y100.00 E4684.0000 ; Infill line start
G1 X115.20 Y120.00 E4684.8000 ; Infill line end
G1 X115.60 Y100.00 E4685.6000 ; Infill line start
G1 X115.60 Y120.00 E4686.4000 ; Infill line end
G1 X116.00 Y100.00 E4687.2000 ; Infill line start
G1 X116.00 Y120.00 E4688.0000 ; Infill line end
G1 X116.40 Y100.00 E4688.8000 ; Infill line start
G1 X116.40 Y120.00 E4689.6000 ; Infill line end
G1 X116.80 Y100.00 E4690.4000 ; Infill line start
G1 X116.80 Y120.00 E4691.2000 ; Infill line end
G1 X117.20 Y100.00 E4692.0000 ; Infill line start
G1 X117.20 Y120.00 E4692.8000 ; Infill line end
G1 X117.60 Y100.00 E4693.6000 ; Infill line start
G1 X117.60 Y120.00 E4694.4000 ; Infill line end
G1 X118.00 Y100.00 E4695.2000 ; Infill line start
G1 X118.00 Y120.00 E4696.0000 ; Infill line end
G1 X118.40 Y100.00 E4696.8000 ; Infill line start
G1 X118.40 Y120.00 E4697.6000 ; Infill line end
G1 X118.80 Y100.00 E4698.4000 ; Infill line start
G1 X118.80 Y120.00 E4699.2000 ; Infill line end
G1 X119.20 Y100.00 E4700.0000 ; Infill line start
G1 X119.20 Y120.00 E4700.8000 ; Infill line end
G1 X119.60 Y100.00 E4701.6000 ; Infill line start
G1 X119.60 Y120.00 E4702.4000 ; Infill line end
G1 X120.00 Y100.00 E4703.2000 ; Infill line start
G1 X120.00 Y120.00 E4704.0000 ; Infill line end
G1 X120.40 Y100.00 E4704.8000 ; Infill line start
G1 X120.40 Y120.00 E4705.6000 ; Infill line end
G1 X120.80 Y100.00 E4706.4000 ; Infill line start
G1 X120.80 Y120.00 E4707.2000 ; Infill line end
G1 X121.20 Y100.00 E4708.0000 ; Infill line start
G1 X121.20 Y120.00 E4708.8000 ; Infill line end
G1 X121.60 Y100.00 E4709.6000 ; Infill line start
G1 X121.60 Y120.00 E4710.4000 ; Infill line end
G1 X122.00 Y100.00 E4711.2000 ; Infill line start
G1 X122.00 Y120.00 E4712.0000 ; Infill line end
G1 X122.40 Y100.00 E4712.8000 ; Infill line start
G1 X122.40 Y120.00 E4713.6000 ; Infill line end
G1 X122.80 Y100.00 E4714.4000 ; Infill line start
G1 X122.80 Y120.00 E4715.2000 ; Infill line end
G1 X123.20 Y100.00 E4716.0000 ; Infill line start
G1 X123.20 Y120.00 E4716.8000 ; Infill line end
G1 X123.60 Y100.00 E4717.6000 ; Infill line start
G1 X123.60 Y120.00 E4718.4000 ; Infill line end
G1 X124.00 Y100.00 E4719.2000 ; Infill line start
G1 X124.00 Y120.00 E4720.0000 ; Infill line end
G1 X124.40 Y100.00 E4720.8000 ; Infill line start
G1 X124.40 Y120.00 E4721.6000 ; Infill line end
G1 X124.80 Y100.00 E4722.4000 ; Infill line start
G1 X124.80 Y120.00 E4723.2000 ; Infill line end
G1 X125.20 Y100.00 E4724.0000 ; Infill line start
G1 X125.20 Y120.00 E4724.8000 ; Infill line end
G1 X125.60 Y100.00 E4725.6000 ; Infill line start
G1 X125.60 Y120.00 E4726.4000 ; Infill line end
G1 X126.00 Y100.00 E4727.2000 ; Infill line start
G1 X126.00 Y120.00 E4728.0000 ; Infill line end
G1 X126.40 Y100.00 E4728.8000 ; Infill line start
G1 X126.40 Y120.00 E4729.6000 ; Infill line end
G1 X126.80 Y100.00 E4730.4000 ; Infill line start
G1 X126.80 Y120.00 E4731.2000 ; Infill line end
G1 X127.20 Y100.00 E4732.0000 ; Infill line start
G1 X127.20 Y120.00 E4732.8000 ; Infill line end
G1 X127.60 Y100.00 E4733.6000 ; Infill line start
G1 X127.60 Y120.00 E4734.4000 ; Infill line end
G1 X128.00 Y100.00 E4735.2000 ; Infill line start
G1 X128.00 Y120.00 E4736.0000 ; Infill line end
G1 X128.40 Y100.00 E4736.8000 ; Infill line start
G1 X128.40 Y120.00 E4737.6000 ; Infill line end
G1 X128.80 Y100.00 E4738.4000 ; Infill line start
G1 X128.80 Y120.00 E4739.2000 ; Infill line end
G1 X129.20 Y100.00 E4740.0000 ; Infill line start
G1 X129.20 Y120.00 E4740.8000 ; Infill line end
G1 X129.60 Y100.00 E4741.6000 ; Infill line start
G1 X129.60 Y120.00 E4742.4000 ; Infill line end
; Layer 58 (Cube Base)
G1 Z11.60 F300 ; Move to layer height
G1 X110.00 Y100.00 F1500 ; Move to start
G1 X130.00 Y100.00 E4743.2000 F1500 ; Draw square side
G1 X130.00 Y120.00 E4744.0000 F1500 ; Draw square side
G1 X110.00 Y120.00 E4744.8000 F1500 ; Draw square side
G1 X110.00 Y100.00 E4745.6000 F1500 ; Draw square side
G1 X110.00 Y100.00 E4746.4000 ; Infill line start
G1 X110.00 Y120.00 E4747.2000 ; Infill line end
G1 X110.40 Y100.00 E4748.0000 ; Infill line start
G1 X110.40 Y120.00 E4748.8000 ; Infill line end
G1 X110.80 Y100.00 E4749.6000 ; Infill line start
G1 X110.80 Y120.00 E4750.4000 ; Infill line end
G1 X111.20 Y100.00 E4751.2000 ; Infill line start
G1 X111.20 Y120.00 E4752.0000 ; Infill line end
G1 X111.60 Y100.00 E4752.8000 ; Infill line start
G1 X111.60 Y120.00 E4753.6000 ; Infill line end
G1 X112.00 Y100.00 E4754.4000 ; Infill line start
G1 X112.00 Y120.00 E4755.2000 ; Infill line end
G1 X112.40 Y100.00 E4756.0000 ; Infill line start
G1 X112.40 Y120.00 E4756.8000 ; Infill line end
G1 X112.80 Y100.00 E4757.6000 ; Infill line start
G1 X112.80 Y120.00 E4758.4000 ; Infill line end
G1 X113.20 Y100.00 E4759.2000 ; Infill line start
G1 X113.20 Y120.00 E4760.0000 ; Infill line end
G1 X113.60 Y100.00 E4760.8000 ; Infill line start
G1 X113.60 Y120.00 E4761.6000 ; Infill line end
G1 X114.00 Y100.00 E4762.4000 ; Infill line start
G1 X114.00 Y120.00 E4763.2000 ; Infill line end
G1 X114.40 Y100.00 E4764.0000 ; Infill line start
G1 X114.40 Y120.00 E4764.8000 ; Infill line end
G1 X114.80 Y100.00 E4765.6000 ; Infill line start
G1 X114.80 Y120.00 E4766.4000 ; Infill line end
G1 X115.20 Y100.00 E4767.2000 ; Infill line start
G1 X115.20 Y120.00 E4768.0000 ; Infill line end
G1 X115.60 Y100.00 E4768.8000 ; Infill line start
G1 X115.60 Y120.00 E4769.6000 ; Infill line end
G1 X116.00 Y100.00 E4770.4000 ; Infill line start
G1 X116.00 Y120.00 E4771.2000 ; Infill line end
G1 X116.40 Y100.00 E4772.0000 ; Infill line start
G1 X116.40 Y120.00 E4772.8000 ; Infill line end
G1 X116.80 Y100.00 E4773.6000 ; Infill line start
G1 X116.80 Y120.00 E4774.4000 ; Infill line end
G1 X117.20 Y100.00 E4775.2000 ; Infill line start
G1 X117.20 Y120.00 E4776.0000 ; Infill line end
G1 X117.60 Y100.00 E4776.8000 ; Infill line start
G1 X117.60 Y120.00 E4777.6000 ; Infill line end
G1 X118.00 Y100.00 E4778.4000 ; Infill line start
G1 X118.00 Y120.00 E4779.2000 ; Infill line end
G1 X118.40 Y100.00 E4780.0000 ; Infill line start
G1 X118.40 Y120.00 E4780.8000 ; Infill line end
G1 X118.80 Y100.00 E4781.6000 ; Infill line start
G1 X118.80 Y120.00 E4782.4000 ; Infill line end
G1 X119.20 Y100.00 E4783.2000 ; Infill line start
G1 X119.20 Y120.00 E4784.0000 ; Infill line end
G1 X119.60 Y100.00 E4784.8000 ; Infill line start
G1 X119.60 Y120.00 E4785.6000 ; Infill line end
G1 X120.00 Y100.00 E4786.4000 ; Infill line start
G1 X120.00 Y120.00 E4787.2000 ; Infill line end
G1 X120.40 Y100.00 E4788.0000 ; Infill line start
G1 X120.40 Y120.00 E4788.8000 ; Infill line end
G1 X120.80 Y100.00 E4789.6000 ; Infill line start
G1 X120.80 Y120.00 E4790.4000 ; Infill line end
G1 X121.20 Y100.00 E4791.2000 ; Infill line start
G1 X121.20 Y120.00 E4792.0000 ; Infill line end
G1 X121.60 Y100.00 E4792.8000 ; Infill line start
G1 X121.60 Y120.00 E4793.6000 ; Infill line end
G1 X122.00 Y100.00 E4794.4000 ; Infill line start
G1 X122.00 Y120.00 E4795.2000 ; Infill line end
G1 X122.40 Y100.00 E4796.0000 ; Infill line start
G1 X122.40 Y120.00 E4796.8000 ; Infill line end
G1 X122.80 Y100.00 E4797.6000 ; Infill line start
G1 X122.80 Y120.00 E4798.4000 ; Infill line end
G1 X123.20 Y100.00 E4799.2000 ; Infill line start
G1 X123.20 Y120.00 E4800.0000 ; Infill line end
G1 X123.60 Y100.00 E4800.8000 ; Infill line start
G1 X123.60 Y120.00 E4801.6000 ; Infill line end
G1 X124.00 Y100.00 E4802.4000 ; Infill line start
G1 X124.00 Y120.00 E4803.2000 ; Infill line end
G1 X124.40 Y100.00 E4804.0000 ; Infill line start
G1 X124.40 Y120.00 E4804.8000 ; Infill line end
G1 X124.80 Y100.00 E4805.6000 ; Infill line start
G1 X124.80 Y120.00 E4806.4000 ; Infill line end
G1 X125.20 Y100.00 E4807.2000 ; Infill line start
G1 X125.20 Y120.00 E4808.0000 ; Infill line end
G1 X125.60 Y100.00 E4808.8000 ; Infill line start
G1 X125.60 Y120.00 E4809.6000 ; Infill line end
G1 X126.00 Y100.00 E4810.4000 ; Infill line start
G1 X126.00 Y120.00 E4811.2000 ; Infill line end
G1 X126.40 Y100.00 E4812.0000 ; Infill line start
G1 X126.40 Y120.00 E4812.8000 ; Infill line end
G1 X126.80 Y100.00 E4813.6000 ; Infill line start
G1 X126.80 Y120.00 E4814.4000 ; Infill line end
G1 X127.20 Y100.00 E4815.2000 ; Infill line start
G1 X127.20 Y120.00 E4816.0000 ; Infill line end
G1 X127.60 Y100.00 E4816.8000 ; Infill line start
G1 X127.60 Y120.00 E4817.6000 ; Infill line end
G1 X128.00 Y100.00 E4818.4000 ; Infill line start
G1 X128.00 Y120.00 E4819.2000 ; Infill line end
G1 X128.40 Y100.00 E4820.0000 ; Infill line start
G1 X128.40 Y120.00 E4820.8000 ; Infill line end
G1 X128.80 Y100.00 E4821.6000 ; Infill line start
G1 X128.80 Y120.00 E4822.4000 ; Infill line end
G1 X129.20 Y100.00 E4823.2000 ; Infill line start
G1 X129.20 Y120.00 E4824.0000 ; Infill line end
G1 X129.60 Y100.00 E4824.8000 ; Infill line start
G1 X129.60 Y120.00 E4825.6000 ; Infill line end
; Layer 59 (Cube Base)
G1 Z11.80 F300 ; Move to layer height
G1 X110.00 Y100.00 F1500 ; Move to start
G1 X130.00 Y100.00 E4826.4000 F1500 ; Draw square side
G1 X130.00 Y120.00 E4827.2000 F1500 ; Draw square side
G1 X110.00 Y120.00 E4828.0000 F1500 ; Draw square side
G1 X110.00 Y100.00 E4828.8000 F1500 ; Draw square side
G1 X110.00 Y100.00 E4829.6000 ; Infill line start
G1 X110.00 Y120.00 E4830.4000 ; Infill line end
G1 X110.40 Y100.00 E4831.2000 ; Infill line start
G1 X110.40 Y120.00 E4832.0000 ; Infill line end
G1 X110.80 Y100.00 E4832.8000 ; Infill line start
G1 X110.80 Y120.00 E4833.6000 ; Infill line end
G1 X111.20 Y100.00 E4834.4000 ; Infill line start
G1 X111.20 Y120.00 E4835.2000 ; Infill line end
G1 X111.60 Y100.00 E4836.0000 ; Infill line start
G1 X111.60 Y120.00 E4836.8000 ; Infill line end
G1 X112.00 Y100.00 E4837.6000 ; Infill line start
G1 X112.00 Y120.00 E4838.4000 ; Infill line end
G1 X112.40 Y100.00 E4839.2000 ; Infill line start
G1 X112.40 Y120.00 E4840.0000 ; Infill line end
G1 X112.80 Y100.00 E4840.8000 ; Infill line start
G1 X112.80 Y120.00 E4841.6000 ; Infill line end
G1 X113.20 Y100.00 E4842.4000 ; Infill line start
G1 X113.20 Y120.00 E4843.2000 ; Infill line end
G1 X113.60 Y100.00 E4844.0000 ; Infill line start
G1 X113.60 Y120.00 E4844.8000 ; Infill line end
G1 X114.00 Y100.00 E4845.6000 ; Infill line start
G1 X114.00 Y120.00 E4846.4000 ; Infill line end
G1 X114.40 Y100.00 E4847.2000 ; Infill line start
G1 X114.40 Y120.00 E4848.0000 ; Infill line end
G1 X114.80 Y100.00 E4848.8000 ; Infill line start
G1 X114.80 Y120.00 E4849.6000 ; Infill line end
G1 X115.20 Y100.00 E4850.4000 ; Infill line start
G1 X115.20 Y120.00 E4851.2000 ; Infill line end
G1 X115.60 Y100.00 E4852.0000 ; Infill line start
G1 X115.60 Y120.00 E4852.8000 ; Infill line end
G1 X116.00 Y100.00 E4853.6000 ; Infill line start
G1 X116.00 Y120.00 E4854.4000 ; Infill line end
G1 X116.40 Y100.00 E4855.2000 ; Infill line start
G1 X116.40 Y120.00 E4856.0000 ; Infill line end
G1 X116.80 Y100.00 E4856.8000 ; Infill line start
G1 X116.80 Y120.00 E4857.6000 ; Infill line end
G1 X117.20 Y100.00 E4858.4000 ; Infill line start
G1 X117.20 Y120.00 E4859.2000 ; Infill line end
G1 X117.60 Y100.00 E4860.0000 ; Infill line start
G1 X117.60 Y120.00 E4860.8000 ; Infill line end
G1 X118.00 Y100.00 E4861.6000 ; Infill line start
G1 X118.00 Y120.00 E4862.4000 ; Infill line end
G1 X118.40 Y100.00 E4863.2000 ; Infill line start
G1 X118.40 Y120.00 E4864.0000 ; Infill line end
G1 X118.80 Y100.00 E4864.8000 ; Infill line start
G1 X118.80 Y120.00 E4865.6000 ; Infill line end
G1 X119.20 Y100.00 E4866.4000 ; Infill line start
G1 X119.20 Y120.00 E4867.2000 ; Infill line end
G1 X119.60 Y100.00 E4868.0000 ; Infill line start
G1 X119.60 Y120.00 E4868.8000 ; Infill line end
G1 X120.00 Y100.00 E4869.6000 ; Infill line start
G1 X120.00 Y120.00 E4870.4000 ; Infill line end
G1 X120.40 Y100.00 E4871.2000 ; Infill line start
G1 X120.40 Y120.00 E4872.0000 ; Infill line end
G1 X120.80 Y100.00 E4872.8000 ; Infill line start
G1 X120.80 Y120.00 E4873.6000 ; Infill line end
G1 X121.20 Y100.00 E4874.4000 ; Infill line start
G1 X121.20 Y120.00 E4875.2000 ; Infill line end
G1 X121.60 Y100.00 E4876.0000 ; Infill line start
G1 X121.60 Y120.00 E4876.8000 ; Infill line end
G1 X122.00 Y100.00 E4877.6000 ; Infill line start
G1 X122.00 Y120.00 E4878.4000 ; Infill line end
G1 X122.40 Y100.00 E4879.2000 ; Infill line start
G1 X122.40 Y120.00 E4880.0000 ; Infill line end
G1 X122.80 Y100.00 E4880.8000 ; Infill line start
G1 X122.80 Y120.00 E4881.6000 ; Infill line end
G1 X123.20 Y100.00 E4882.4000 ; Infill line start
G1 X123.20 Y120.00 E4883.2000 ; Infill line end
G1 X123.60 Y100.00 E4884.0000 ; Infill line start
G1 X123.60 Y120.00 E4884.8000 ; Infill line end
G1 X124.00 Y100.00 E4885.6000 ; Infill line start
G1 X124.00 Y120.00 E4886.4000 ; Infill line end
G1 X124.40 Y100.00 E4887.2000 ; Infill line start
G1 X124.40 Y120.00 E4888.0000 ; Infill line end
G1 X124.80 Y100.00 E4888.8000 ; Infill line start
G1 X124.80 Y120.00 E4889.6000 ; Infill line end
G1 X125.20 Y100.00 E4890.4000 ; Infill line start
G1 X125.20 Y120.00 E4891.2000 ; Infill line end
G1 X125.60 Y100.00 E4892.0000 ; Infill line start
G1 X125.60 Y120.00 E4892.8000 ; Infill line end
G1 X126.00 Y100.00 E4893.6000 ; Infill line start
G1 X126.00 Y120.00 E4894.4000 ; Infill line end
G1 X126.40 Y100.00 E4895.2000 ; Infill line start
G1 X126.40 Y120.00 E4896.0000 ; Infill line end
G1 X126.80 Y100.00 E4896.8000 ; Infill line start
G1 X126.80 Y120.00 E4897.6000 ; Infill line end
G1 X127.20 Y100.00 E4898.4000 ; Infill line start
G1 X127.20 Y120.00 E4899.2000 ; Infill line end
G1 X127.60 Y100.00 E4900.0000 ; Infill line start
G1 X127.60 Y120.00 E4900.8000 ; Infill line end
G1 X128.00 Y100.00 E4901.6000 ; Infill line start
G1 X128.00 Y120.00 E4902.4000 ; Infill line end
G1 X128.40 Y100.00 E4903.2000 ; Infill line start
G1 X128.40 Y120.00 E4904.0000 ; Infill line end
G1 X128.80 Y100.00 E4904.8000 ; Infill line start
G1 X128.80 Y120.00 E4905.6000 ; Infill line end
G1 X129.20 Y100.00 E4906.4000 ; Infill line start
G1 X129.20 Y120.00 E4907.2000 ; Infill line end
G1 X129.60 Y100.00 E4908.0000 ; Infill line start
G1 X129.60 Y120.00 E4908.8000 ; Infill line end
; Layer 60 (Cube Base)
G1 Z12.00 F300 ; Move to layer height
G1 X110.00 Y100.00 F1500 ; Move to start
G1 X130.00 Y100.00 E4909.6000 F1500 ; Draw square side
G1 X130.00 Y120.00 E4910.4000 F1500 ; Draw square side
G1 X110.00 Y120.00 E4911.2000 F1500 ; Draw square side
G1 X110.00 Y100.00 E4912.0000 F1500 ; Draw square side
G1 X110.00 Y100.00 E4912.8000 ; Infill line start
G1 X110.00 Y120.00 E4913.6000 ; Infill line end
G1 X110.40 Y100.00 E4914.4000 ; Infill line start
G1 X110.40 Y120.00 E4915.2000 ; Infill line end
G1 X110.80 Y100.00 E4916.0000 ; Infill line start
G1 X110.80 Y120.00 E4916.8000 ; Infill line end
G1 X111.20 Y100.00 E4917.6000 ; Infill line start
G1 X111.20 Y120.00 E4918.4000 ; Infill line end
G1 X111.60 Y100.00 E4919.2000 ; Infill line start
G1 X111.60 Y120.00 E4920.0000 ; Infill line end
G1 X112.00 Y100.00 E4920.8000 ; Infill line start
G1 X112.00 Y120.00 E4921.6000 ; Infill line end
G1 X112.40 Y100.00 E4922.4000 ; Infill line start
G1 X112.40 Y120.00 E4923.2000 ; Infill line end
G1 X112.80 Y100.00 E4924.0000 ; Infill line start
G1 X112.80 Y120.00 E4924.8000 ; Infill line end
G1 X113.20 Y100.00 E4925.6000 ; Infill line start
G1 X113.20 Y120.00 E4926.4000 ; Infill line end
G1 X113.60 Y100.00 E4927.2000 ; Infill line start
G1 X113.60 Y120.00 E4928.0000 ; Infill line end
G1 X114.00 Y100.00 E4928.8000 ; Infill line start
G1 X114.00 Y120.00 E4929.6000 ; Infill line end
G1 X114.40 Y100.00 E4930.4000 ; Infill line start
G1 X114.40 Y120.00 E4931.2000 ; Infill line end
G1 X114.80 Y100.00 E4932.0000 ; Infill line start
G1 X114.80 Y120.00 E4932.8000 ; Infill line end
G1 X115.20 Y100.00 E4933.6000 ; Infill line start
G1 X115.20 Y120.00 E4934.4000 ; Infill line end
G1 X115.60 Y100.00 E4935.2000 ; Infill line start
G1 X115.60 Y120.00 E4936.0000 ; Infill line end
G1 X116.00 Y100.00 E4936.8000 ; Infill line start
G1 X116.00 Y120.00 E4937.6000 ; Infill line end
G1 X116.40 Y100.00 E4938.4000 ; Infill line start
G1 X116.40 Y120.00 E4939.2000 ; Infill line end
G1 X116.80 Y100.00 E4940.0000 ; Infill line start
G1 X116.80 Y120.00 E4940.8000 ; Infill line end
G1 X117.20 Y100.00 E4941.6000 ; Infill line start
G1 X117.20 Y120.00 E4942.4000 ; Infill line end
G1 X117.60 Y100.00 E4943.2000 ; Infill line start
G1 X117.60 Y120.00 E4944.0000 ; Infill line end
G1 X118.00 Y100.00 E4944.8000 ; Infill line start
G1 X118.00 Y120.00 E4945.6000 ; Infill line end
G1 X118.40 Y100.00 E4946.4000 ; Infill line start
G1 X118.40 Y120.00 E4947.2000 ; Infill line end
G1 X118.80 Y100.00 E4948.0000 ; Infill line start
G1 X118.80 Y120.00 E4948.8000 ; Infill line end
G1 X119.20 Y100.00 E4949.6000 ; Infill line start
G1 X119.20 Y120.00 E4950.4000 ; Infill line end
G1 X119.60 Y100.00 E4951.2000 ; Infill line start
G1 X119.60 Y120.00 E4952.0000 ; Infill line end
G1 X120.00 Y100.00 E4952.8000 ; Infill line start
G1 X120.00 Y120.00 E4953.6000 ; Infill line end
G1 X120.40 Y100.00 E4954.4000 ; Infill line start
G1 X120.40 Y120.00 E4955.2000 ; Infill line end
G1 X120.80 Y100.00 E4956.0000 ; Infill line start
G1 X120.80 Y120.00 E4956.8000 ; Infill line end
G1 X121.20 Y100.00 E4957.6000 ; Infill line start
G1 X121.20 Y120.00 E4958.4000 ; Infill line end
G1 X121.60 Y100.00 E4959.2000 ; Infill line start
G1 X121.60 Y120.00 E4960.0000 ; Infill line end
G1 X122.00 Y100.00 E4960.8000 ; Infill line start
G1 X122.00 Y120.00 E4961.6000 ; Infill line end
G1 X122.40 Y100.00 E4962.4000 ; Infill line start
G1 X122.40 Y120.00 E4963.2000 ; Infill line end
G1 X122.80 Y100.00 E4964.0000 ; Infill line start
G1 X122.80 Y120.00 E4964.8000 ; Infill line end
G1 X123.20 Y100.00 E4965.6000 ; Infill line start
G1 X123.20 Y120.00 E4966.4000 ; Infill line end
G1 X123.60 Y100.00 E4967.2000 ; Infill line start
G1 X123.60 Y120.00 E4968.0000 ; Infill line end
G1 X124.00 Y100.00 E4968.8000 ; Infill line start
G1 X124.00 Y120.00 E4969.6000 ; Infill line end
G1 X124.40 Y100.00 E4970.4000 ; Infill line start
G1 X124.40 Y120.00 E4971.2000 ; Infill line end
G1 X124.80 Y100.00 E4972.0000 ; Infill line start
G1 X124.80 Y120.00 E4972.8000 ; Infill line end
G1 X125.20 Y100.00 E4973.6000 ; Infill line start
G1 X125.20 Y120.00 E4974.4000 ; Infill line end
G1 X125.60 Y100.00 E4975.2000 ; Infill line start
G1 X125.60 Y120.00 E4976.0000 ; Infill line end
G1 X126.00 Y100.00 E4976.8000 ; Infill line start
G1 X126.00 Y120.00 E4977.6000 ; Infill line end
G1 X126.40 Y100.00 E4978.4000 ; Infill line start
G1 X126.40 Y120.00 E4979.2000 ; Infill line end
G1 X126.80 Y100.00 E4980.0000 ; Infill line start
G1 X126.80 Y120.00 E4980.8000 ; Infill line end
G1 X127.20 Y100.00 E4981.6000 ; Infill line start
G1 X127.20 Y120.00 E4982.4000 ; Infill line end
G1 X127.60 Y100.00 E4983.2000 ; Infill line start
G1 X127.60 Y120.00 E4984.0000 ; Infill line end
G1 X128.00 Y100.00 E4984.8000 ; Infill line start
G1 X128.00 Y120.00 E4985.6000 ; Infill line end
G1 X128.40 Y100.00 E4986.4000 ; Infill line start
G1 X128.40 Y120.00 E4987.2000 ; Infill line end
G1 X128.80 Y100.00 E4988.0000 ; Infill line start
G1 X128.80 Y120.00 E4988.8000 ; Infill line end
G1 X129.20 Y100.00 E4989.6000 ; Infill line start
G1 X129.20 Y120.00 E4990.4000 ; Infill line end
G1 X129.60 Y100.00 E4991.2000 ; Infill line start
G1 X129.60 Y120.00 E4992.0000 ; Infill line end
; Layer 61 (Cube Base)
G1 Z12.20 F300 ; Move to layer height
G1 X110.00 Y100.00 F1500 ; Move to start
G1 X130.00 Y100.00 E4992.8000 F1500 ; Draw square side
G1 X130.00 Y120.00 E4993.6000 F1500 ; Draw square side
G1 X110.00 Y120.00 E4994.4000 F1500 ; Draw square side
G1 X110.00 Y100.00 E4995.2000 F1500 ; Draw square side
G1 X110.00 Y100.00 E4996.0000 ; Infill line start
G1 X110.00 Y120.00 E4996.8000 ; Infill line end
G1 X110.40 Y100.00 E4997.6000 ; Infill line start
G1 X110.40 Y120.00 E4998.4000 ; Infill line end
G1 X110.80 Y100.00 E4999.2000 ; Infill line start
G1 X110.80 Y120.00 E5000.0000 ; Infill line end
G1 X111.20 Y100.00 E5000.8000 ; Infill line start
G1 X111.20 Y120.00 E5001.6000 ; Infill line end
G1 X111.60 Y100.00 E5002.4000 ; Infill line start
G1 X111.60 Y120.00 E5003.2000 ; Infill line end
G1 X112.00 Y100.00 E5004.0000 ; Infill line start
G1 X112.00 Y120.00 E5004.8000 ; Infill line end
G1 X112.40 Y100.00 E5005.6000 ; Infill line start
G1 X112.40 Y120.00 E5006.4000 ; Infill line end
G1 X112.80 Y100.00 E5007.2000 ; Infill line start
G1 X112.80 Y120.00 E5008.0000 ; Infill line end
G1 X113.20 Y100.00 E5008.8000 ; Infill line start
G1 X113.20 Y120.00 E5009.6000 ; Infill line end
G1 X113.60 Y100.00 E5010.4000 ; Infill line start
G1 X113.60 Y120.00 E5011.2000 ; Infill line end
G1 X114.00 Y100.00 E5012.0000 ; Infill line start
G1 X114.00 Y120.00 E5012.8000 ; Infill line end
G1 X114.40 Y100.00 E5013.6000 ; Infill line start
G1 X114.40 Y120.00 E5014.4000 ; Infill line end
G1 X114.80 Y100.00 E5015.2000 ; Infill line start
G1 X114.80 Y120.00 E5016.0000 ; Infill line end
G1 X115.20 Y100.00 E5016.8000 ; Infill line start
G1 X115.20 Y120.00 E5017.6000 ; Infill line end
G1 X115.60 Y100.00 E5018.4000 ; Infill line start
G1 X115.60 Y120.00 E5019.2000 ; Infill line end
G1 X116.00 Y100.00 E5020.0000 ; Infill line start
G1 X116.00 Y120.00 E5020.8000 ; Infill line end
G1 X116.40 Y100.00 E5021.6000 ; Infill line start
G1 X116.40 Y120.00 E5022.4000 ; Infill line end
G1 X116.80 Y100.00 E5023.2000 ; Infill line start
G1 X116.80 Y120.00 E5024.0000 ; Infill line end
G1 X117.20 Y100.00 E5024.8000 ; Infill line start
G1 X117.20 Y120.00 E5025.6000 ; Infill line end
G1 X117.60 Y100.00 E5026.4000 ; Infill line start
G1 X117.60 Y120.00 E5027.2000 ; Infill line end
G1 X118.00 Y100.00 E5028.0000 ; Infill line start
G1 X118.00 Y120.00 E5028.8000 ; Infill line end
G1 X118.40 Y100.00 E5029.6000 ; Infill line start
G1 X118.40 Y120.00 E5030.4000 ; Infill line end
G1 X118.80 Y100.00 E5031.2000 ; Infill line start
G1 X118.80 Y120.00 E5032.0000 ; Infill line end
G1 X119.20 Y100.00 E5032.8000 ; Infill line start
G1 X119.20 Y120.00 E5033.6000 ; Infill line end
G1 X119.60 Y100.00 E5034.4000 ; Infill line start
G1 X119.60 Y120.00 E5035.2000 ; Infill line end
G1 X120.00 Y100.00 E5036.0000 ; Infill line start
G1 X120.00 Y120.00 E5036.8000 ; Infill line end
G1 X120.40 Y100.00 E5037.6000 ; Infill line start
G1 X120.40 Y120.00 E5038.4000 ; Infill line end
G1 X120.80 Y100.00 E5039.2000 ; Infill line start
G1 X120.80 Y120.00 E5040.0000 ; Infill line end
G1 X121.20 Y100.00 E5040.8000 ; Infill line start
G1 X121.20 Y120.00 E5041.6000 ; Infill line end
G1 X121.60 Y100.00 E5042.4000 ; Infill line start
G1 X121.60 Y120.00 E5043.2000 ; Infill line end
G1 X122.00 Y100.00 E5044.0000 ; Infill line start
G1 X122.00 Y120.00 E5044.8000 ; Infill line end
G1 X122.40 Y100.00 E5045.6000 ; Infill line start
G1 X122.40 Y120.00 E5046.4000 ; Infill line end
G1 X122.80 Y100.00 E5047.2000 ; Infill line start
G1 X122.80 Y120.00 E5048.0000 ; Infill line end
G1 X123.20 Y100.00 E5048.8000 ; Infill line start
G1 X123.20 Y120.00 E5049.6000 ; Infill line end
G1 X123.60 Y100.00 E5050.4000 ; Infill line start
G1 X123.60 Y120.00 E5051.2000 ; Infill line end
G1 X124.00 Y100.00 E5052.0000 ; Infill line start
G1 X124.00 Y120.00 E5052.8000 ; Infill line end
G1 X124.40 Y100.00 E5053.6000 ; Infill line start
G1 X124.40 Y120.00 E5054.4000 ; Infill line end
G1 X124.80 Y100.00 E5055.2000 ; Infill line start
G1 X124.80 Y120.00 E5056.0000 ; Infill line end
G1 X125.20 Y100.00 E5056.8000 ; Infill line start
G1 X125.20 Y120.00 E5057.6000 ; Infill line end
G1 X125.60 Y100.00 E5058.4000 ; Infill line start
G1 X125.60 Y120.00 E5059.2000 ; Infill line end
G1 X126.00 Y100.00 E5060.0000 ; Infill line start
G1 X126.00 Y120.00 E5060.8000 ; Infill line end
G1 X126.40 Y100.00 E5061.6000 ; Infill line start
G1 X126.40 Y120.00 E5062.4000 ; Infill line end
G1 X126.80 Y100.00 E5063.2000 ; Infill line start
G1 X126.80 Y120.00 E5064.0000 ; Infill line end
G1 X127.20 Y100.00 E5064.8000 ; Infill line start
G1 X127.20 Y120.00 E5065.6000 ; Infill line end
G1 X127.60 Y100.00 E5066.4000 ; Infill line start
G1 X127.60 Y120.00 E5067.2000 ; Infill line end
G1 X128.00 Y100.00 E5068.0000 ; Infill line start
G1 X128.00 Y120.00 E5068.8000 ; Infill line end
G1 X128.40 Y100.00 E5069.6000 ; Infill line start
G1 X128.40 Y120.00 E5070.4000 ; Infill line end
G1 X128.80 Y100.00 E5071.2000 ; Infill line start
G1 X128.80 Y120.00 E5072.0000 ; Infill line end
G1 X129.20 Y100.00 E5072.8000 ; Infill line start
G1 X129.20 Y120.00 E5073.6000 ; Infill line end
G1 X129.60 Y100.00 E5074.4000 ; Infill line start
G1 X129.60 Y120.00 E5075.2000 ; Infill line end
; Layer 62 (Cube Base)
G1 Z12.40 F300 ; Move to layer height
G1 X110.00 Y100.00 F1500 ; Move to start
G1 X130.00 Y100.00 E5076.0000 F1500 ; Draw square side
G1 X130.00 Y120.00 E5076.8000 F1500 ; Draw square side
G1 X110.00 Y120.00 E5077.6000 F1500 ; Draw square side
G1 X110.00 Y100.00 E5078.4000 F1500 ; Draw square side
G1 X110.00 Y100.00 E5079.2000 ; Infill line start
G1 X110.00 Y120.00 E5080.0000 ; Infill line end
G1 X110.40 Y100.00 E5080.8000 ; Infill line start
G1 X110.40 Y120.00 E5081.6000 ; Infill line end
G1 X110.80 Y100.00 E5082.4000 ; Infill line start
G1 X110.80 Y120.00 E5083.2000 ; Infill line end
G1 X111.20 Y100.00 E5084.0000 ; Infill line start
G1 X111.20 Y120.00 E5084.8000 ; Infill line end
G1 X111.60 Y100.00 E5085.6000 ; Infill line start
G1 X111.60 Y120.00 E5086.4000 ; Infill line end
G1 X112.00 Y100.00 E5087.2000 ; Infill line start
G1 X112.00 Y120.00 E5088.0000 ; Infill line end
G1 X112.40 Y100.00 E5088.8000 ; Infill line start
G1 X112.40 Y120.00 E5089.6000 ; Infill line end
G1 X112.80 Y100.00 E5090.4000 ; Infill line start
G1 X112.80 Y120.00 E5091.2000 ; Infill line end
G1 X113.20 Y100.00 E5092.0000 ; Infill line start
G1 X113.20 Y120.00 E5092.8000 ; Infill line end
G1 X113.60 Y100.00 E5093.6000 ; Infill line start
G1 X113.60 Y120.00 E5094.4000 ; Infill line end
G1 X114.00 Y100.00 E5095.2000 ; Infill line start
G1 X114.00 Y120.00 E5096.0000 ; Infill line end
G1 X114.40 Y100.00 E5096.8000 ; Infill line start
G1 X114.40 Y120.00 E5097.6000 ; Infill line end
G1 X114.80 Y100.00 E5098.4000 ; Infill line start
G1 X114.80 Y120.00 E5099.2000 ; Infill line end
G1 X115.20 Y100.00 E5100.0000 ; Infill line start
G1 X115.20 Y120.00 E5100.8000 ; Infill line end
G1 X115.60 Y100.00 E5101.6000 ; Infill line start
G1 X115.60 Y120.00 E5102.4000 ; Infill line end
G1 X116.00 Y100.00 E5103.2000 ; Infill line start
G1 X116.00 Y120.00 E5104.0000 ; Infill line end
G1 X116.40 Y100.00 E5104.8000 ; Infill line start
G1 X116.40 Y120.00 E5105.6000 ; Infill line end
G1 X116.80 Y100.00 E5106.4000 ; Infill line start
G1 X116.80 Y120.00 E5107.2000 ; Infill line end
G1 X117.20 Y100.00 E5108.0000 ; Infill line start
G1 X117.20 Y120.00 E5108.8000 ; Infill line end
G1 X117.60 Y100.00 E5109.6000 ; Infill line start
G1 X117.60 Y120.00 E5110.4000 ; Infill line end
G1 X118.00 Y100.00 E5111.2000 ; Infill line start
G1 X118.00 Y120.00 E5112.0000 ; Infill line end
G1 X118.40 Y100.00 E5112.8000 ; Infill line start
G1 X118.40 Y120.00 E5113.6000 ; Infill line end
G1 X118.80 Y100.00 E5114.4000 ; Infill line start
G1 X118.80 Y120.00 E5115.2000 ; Infill line end
G1 X119.20 Y100.00 E5116.0000 ; Infill line start
G1 X119.20 Y120.00 E5116.8000 ; Infill line end
G1 X119.60 Y100.00 E5117.6000 ; Infill line start
G1 X119.60 Y120.00 E5118.4000 ; Infill line end
G1 X120.00 Y100.00 E5119.2000 ; Infill line start
G1 X120.00 Y120.00 E5120.0000 ; Infill line end
G1 X120.40 Y100.00 E5120.8000 ; Infill line start
G1 X120.40 Y120.00 E5121.6000 ; Infill line end
G1 X120.80 Y100.00 E5122.4000 ; Infill line start
G1 X120.80 Y120.00 E5123.2000 ; Infill line end
G1 X121.20 Y100.00 E5124.0000 ; Infill line start
G1 X121.20 Y120.00 E5124.8000 ; Infill line end
G1 X121.60 Y100.00 E5125.6000 ; Infill line start
G1 X121.60 Y120.00 E5126.4000 ; Infill line end
G1 X122.00 Y100.00 E5127.2000 ; Infill line start
G1 X122.00 Y120.00 E5128.0000 ; Infill line end
G1 X122.40 Y100.00 E5128.8000 ; Infill line start
G1 X122.40 Y120.00 E5129.6000 ; Infill line end
G1 X122.80 Y100.00 E5130.4000 ; Infill line start
G1 X122.80 Y120.00 E5131.2000 ; Infill line end
G1 X123.20 Y100.00 E5132.0000 ; Infill line start
G1 X123.20 Y120.00 E5132.8000 ; Infill line end
G1 X123.60 Y100.00 E5133.6000 ; Infill line start
G1 X123.60 Y120.00 E5134.4000 ; Infill line end
G1 X124.00 Y100.00 E5135.2000 ; Infill line start
G1 X124.00 Y120.00 E5136.0000 ; Infill line end
G1 X124.40 Y100.00 E5136.8000 ; Infill line start
G1 X124.40 Y120.00 E5137.6000 ; Infill line end
G1 X124.80 Y100.00 E5138.4000 ; Infill line start
G1 X124.80 Y120.00 E5139.2000 ; Infill line end
G1 X125.20 Y100.00 E5140.0000 ; Infill line start
G1 X125.20 Y120.00 E5140.8000 ; Infill line end
G1 X125.60 Y100.00 E5141.6000 ; Infill line start
G1 X125.60 Y120.00 E5142.4000 ; Infill line end
G1 X126.00 Y100.00 E5143.2000 ; Infill line start
G1 X126.00 Y120.00 E5144.0000 ; Infill line end
G1 X126.40 Y100.00 E5144.8000 ; Infill line start
G1 X126.40 Y120.00 E5145.6000 ; Infill line end
G1 X126.80 Y100.00 E5146.4000 ; Infill line start
G1 X126.80 Y120.00 E5147.2000 ; Infill line end
G1 X127.20 Y100.00 E5148.0000 ; Infill line start
G1 X127.20 Y120.00 E5148.8000 ; Infill line end
G1 X127.60 Y100.00 E5149.6000 ; Infill line start
G1 X127.60 Y120.00 E5150.4000 ; Infill line end
G1 X128.00 Y100.00 E5151.2000 ; Infill line start
G1 X128.00 Y120.00 E5152.0000 ; Infill line end
G1 X128.40 Y100.00 E5152.8000 ; Infill line start
G1 X128.40 Y120.00 E5153.6000 ; Infill line end
G1 X128.80 Y100.00 E5154.4000 ; Infill line start
G1 X128.80 Y120.00 E5155.2000 ; Infill line end
G1 X129.20 Y100.00 E5156.0000 ; Infill line start
G1 X129.20 Y120.00 E5156.8000 ; Infill line end
G1 X129.60 Y100.00 E5157.6000 ; Infill line start
G1 X129.60 Y120.00 E5158.4000 ; Infill line end
; Layer 63 (Cube Base)
G1 Z12.60 F300 ; Move to layer height
G1 X110.00 Y100.00 F1500 ; Move to start
G1 X130.00 Y100.00 E5159.2000 F1500 ; Draw square side
G1 X130.00 Y120.00 E5160.0000 F1500 ; Draw square side
G1 X110.00 Y120.00 E5160.8000 F1500 ; Draw square side
G1 X110.00 Y100.00 E5161.6000 F1500 ; Draw square side
G1 X110.00 Y100.00 E5162.4000 ; Infill line start
G1 X110.00 Y120.00 E5163.2000 ; Infill line end
G1 X110.40 Y100.00 E5164.0000 ; Infill line start
G1 X110.40 Y120.00 E5164.8000 ; Infill line end
G1 X110.80 Y100.00 E5165.6000 ; Infill line start
G1 X110.80 Y120.00 E5166.4000 ; Infill line end
G1 X111.20 Y100.00 E5167.2000 ; Infill line start
G1 X111.20 Y120.00 E5168.0000 ; Infill line end
G1 X111.60 Y100.00 E5168.8000 ; Infill line start
G1 X111.60 Y120.00 E5169.6000 ; Infill line end
G1 X112.00 Y100.00 E5170.4000 ; Infill line start
G1 X112.00 Y120.00 E5171.2000 ; Infill line end
G1 X112.40 Y100.00 E5172.0000 ; Infill line start
G1 X112.40 Y120.00 E5172.8000 ; Infill line end
G1 X112.80 Y100.00 E5173.6000 ; Infill line start
G1 X112.80 Y120.00 E5174.4000 ; Infill line end
G1 X113.20 Y100.00 E5175.2000 ; Infill line start
G1 X113.20 Y120.00 E5176.0000 ; Infill line end
G1 X113.60 Y100.00 E5176.8000 ; Infill line start
G1 X113.60 Y120.00 E5177.6000 ; Infill line end
G1 X114.00 Y100.00 E5178.4000 ; Infill line start
G1 X114.00 Y120.00 E5179.2000 ; Infill line end
G1 X114.40 Y100.00 E5180.0000 ; Infill line start
G1 X114.40 Y120.00 E5180.8000 ; Infill line end
G1 X114.80 Y100.00 E5181.6000 ; Infill line start
G1 X114.80 Y120.00 E5182.4000 ; Infill line end
G1 X115.20 Y100.00 E5183.2000 ; Infill line start
G1 X115.20 Y120.00 E5184.0000 ; Infill line end
G1 X115.60 Y100.00 E5184.8000 ; Infill line start
G1 X115.60 Y120.00 E5185.6000 ; Infill line end
G1 X116.00 Y100.00 E5186.4000 ; Infill line start
G1 X116.00 Y120.00 E5187.2000 ; Infill line end
G1 X116.40 Y100.00 E5188.0000 ; Infill line start
G1 X116.40 Y120.00 E5188.8000 ; Infill line end
G1 X116.80 Y100.00 E5189.6000 ; Infill line start
G1 X116.80 Y120.00 E5190.4000 ; Infill line end
G1 X117.20 Y100.00 E5191.2000 ; Infill line start
G1 X117.20 Y120.00 E5192.0000 ; Infill line end
G1 X117.60 Y100.00 E5192.8000 ; Infill line start
G1 X117.60 Y120.00 E5193.6000 ; Infill line end
G1 X118.00 Y100.00 E5194.4000 ; Infill line start
G1 X118.00 Y120.00 E5195.2000 ; Infill line end
G1 X118.40 Y100.00 E5196.0000 ; Infill line start
G1 X118.40 Y120.00 E5196.8000 ; Infill line end
G1 X118.80 Y100.00 E5197.6000 ; Infill line start
G1 X118.80 Y120.00 E5198.4000 ; Infill line end
G1 X119.20 Y100.00 E5199.2000 ; Infill line start
G1 X119.20 Y120.00 E5200.0000 ; Infill line end
G1 X119.60 Y100.00 E5200.8000 ; Infill line start
G1 X119.60 Y120.00 E5201.6000 ; Infill line end
G1 X120.00 Y100.00 E5202.4000 ; Infill line start
G1 X120.00 Y120.00 E5203.2000 ; Infill line end
G1 X120.40 Y100.00 E5204.0000 ; Infill line start
G1 X120.40 Y120.00 E5204.8000 ; Infill line end
G1 X120.80 Y100.00 E5205.6000 ; Infill line start
G1 X120.80 Y120.00 E5206.4000 ; Infill line end
G1 X121.20 Y100.00 E5207.2000 ; Infill line start
G1 X121.20 Y120.00 E5208.0000 ; Infill line end
G1 X121.60 Y100.00 E5208.8000 ; Infill line start
G1 X121.60 Y120.00 E5209.6000 ; Infill line end
G1 X122.00 Y100.00 E5210.4000 ; Infill line start
G1 X122.00 Y120.00 E5211.2000 ; Infill line end
G1 X122.40 Y100.00 E5212.0000 ; Infill line start
G1 X122.40 Y120.00 E5212.8000 ; Infill line end
G1 X122.80 Y100.00 E5213.6000 ; Infill line start
G1 X122.80 Y120.00 E5214.4000 ; Infill line end
G1 X123.20 Y100.00 E5215.2000 ; Infill line start
G1 X123.20 Y120.00 E5216.0000 ; Infill line end
G1 X123.60 Y100.00 E5216.8000 ; Infill line start
G1 X123.60 Y120.00 E5217.6000 ; Infill line end
G1 X124.00 Y100.00 E5218.4000 ; Infill line start
G1 X124.00 Y120.00 E5219.2000 ; Infill line end
G1 X124.40 Y100.00 E5220.0000 ; Infill line start
G1 X124.40 Y120.00 E5220.8000 ; Infill line end
G1 X124.80 Y100.00 E5221.6000 ; Infill line start
G1 X124.80 Y120.00 E5222.4000 ; Infill line end
G1 X125.20 Y100.00 E5223.2000 ; Infill line start
G1 X125.20 Y120.00 E5224.0000 ; Infill line end
G1 X125.60 Y100.00 E5224.8000 ; Infill line start
G1 X125.60 Y120.00 E5225.6000 ; Infill line end
G1 X126.00 Y100.00 E5226.4000 ; Infill line start
G1 X126.00 Y120.00 E5227.2000 ; Infill line end
G1 X126.40 Y100.00 E5228.0000 ; Infill line start
G1 X126.40 Y120.00 E5228.8000 ; Infill line end
G1 X126.80 Y100.00 E5229.6000 ; Infill line start
G1 X126.80 Y120.00 E5230.4000 ; Infill line end
G1 X127.20 Y100.00 E5231.2000 ; Infill line start
G1 X127.20 Y120.00 E5232.0000 ; Infill line end
G1 X127.60 Y100.00 E5232.8000 ; Infill line start
G1 X127.60 Y120.00 E5233.6000 ; Infill line end
G1 X128.00 Y100.00 E5234.4000 ; Infill line start
G1 X128.00 Y120.00 E5235.2000 ; Infill line end
G1 X128.40 Y100.00 E5236.0000 ; Infill line start
G1 X128.40 Y120.00 E5236.8000 ; Infill line end
G1 X128.80 Y100.00 E5237.6000 ; Infill line start
G1 X128.80 Y120.00 E5238.4000 ; Infill line end
G1 X129.20 Y100.00 E5239.2000 ; Infill line start
G1 X129.20 Y120.00 E5240.0000 ; Infill line end
G1 X129.60 Y100.00 E5240.8000 ; Infill line start
G1 X129.60 Y120.00 E5241.6000 ; Infill line end
; Layer 64 (Cube Base)
G1 Z12.80 F300 ; Move to layer height
G1 X110.00 Y100.00 F1500 ; Move to start
G1 X130.00 Y100.00 E5242.4000 F1500 ; Draw square side
G1 X130.00 Y120.00 E5243.2000 F1500 ; Draw square side
G1 X110.00 Y120.00 E5244.0000 F1500 ; Draw square side
G1 X110.00 Y100.00 E5244.8000 F1500 ; Draw square side
G1 X110.00 Y100.00 E5245.6000 ; Infill line start
G1 X110.00 Y120.00 E5246.4000 ; Infill line end
G1 X110.40 Y100.00 E5247.2000 ; Infill line start
G1 X110.40 Y120.00 E5248.0000 ; Infill line end
G1 X110.80 Y100.00 E5248.8000 ; Infill line start
G1 X110.80 Y120.00 E5249.6000 ; Infill line end
G1 X111.20 Y100.00 E5250.4000 ; Infill line start
G1 X111.20 Y120.00 E5251.2000 ; Infill line end
G1 X111.60 Y100.00 E5252.0000 ; Infill line start
G1 X111.60 Y120.00 E5252.8000 ; Infill line end
G1 X112.00 Y100.00 E5253.6000 ; Infill line start
G1 X112.00 Y120.00 E5254.4000 ; Infill line end
G1 X112.40 Y100.00 E5255.2000 ; Infill line start
G1 X112.40 Y120.00 E5256.0000 ; Infill line end
G1 X112.80 Y100.00 E5256.8000 ; Infill line start
G1 X112.80 Y120.00 E5257.6000 ; Infill line end
G1 X113.20 Y100.00 E5258.4000 ; Infill line start
G1 X113.20 Y120.00 E5259.2000 ; Infill line end
G1 X113.60 Y100.00 E5260.0000 ; Infill line start
G1 X113.60 Y120.00 E5260.8000 ; Infill line end
G1 X114.00 Y100.00 E5261.6000 ; Infill line start
G1 X114.00 Y120.00 E5262.4000 ; Infill line end
G1 X114.40 Y100.00 E5263.2000 ; Infill line start
G1 X114.40 Y120.00 E5264.0000 ; Infill line end
G1 X114.80 Y100.00 E5264.8000 ; Infill line start
G1 X114.80 Y120.00 E5265.6000 ; Infill line end
G1 X115.20 Y100.00 E5266.4000 ; Infill line start
G1 X115.20 Y120.00 E5267.2000 ; Infill line end
G1 X115.60 Y100.00 E5268.0000 ; Infill line start
G1 X115.60 Y120.00 E5268.8000 ; Infill line end
G1 X116.00 Y100.00 E5269.6000 ; Infill line start
G1 X116.00 Y120.00 E5270.4000 ; Infill line end
G1 X116.40 Y100.00 E5271.2000 ; Infill line start
G1 X116.40 Y120.00 E5272.0000 ; Infill line end
G1 X116.80 Y100.00 E5272.8000 ; Infill line start
G1 X116.80 Y120.00 E5273.6000 ; Infill line end
G1 X117.20 Y100.00 E5274.4000 ; Infill line start
G1 X117.20 Y120.00 E5275.2000 ; Infill line end
G1 X117.60 Y100.00 E5276.0000 ; Infill line start
G1 X117.60 Y120.00 E5276.8000 ; Infill line end
G1 X118.00 Y100.00 E5277.6000 ; Infill line start
G1 X118.00 Y120.00 E5278.4000 ; Infill line end
G1 X118.40 Y100.00 E5279.2000 ; Infill line start
G1 X118.40 Y120.00 E5280.0000 ; Infill line end
G1 X118.80 Y100.00 E5280.8000 ; Infill line start
G1 X118.80 Y120.00 E5281.6000 ; Infill line end
G1 X119.20 Y100.00 E5282.4000 ; Infill line start
G1 X119.20 Y120.00 E5283.2000 ; Infill line end
G1 X119.60 Y100.00 E5284.0000 ; Infill line start
G1 X119.60 Y120.00 E5284.8000 ; Infill line end
G1 X120.00 Y100.00 E5285.6000 ; Infill line start
G1 X120.00 Y120.00 E5286.4000 ; Infill line end
G1 X120.40 Y100.00 E5287.2000 ; Infill line start
G1 X120.40 Y120.00 E5288.0000 ; Infill line end
G1 X120.80 Y100.00 E5288.8000 ; Infill line start
G1 X120.80 Y120.00 E5289.6000 ; Infill line end
G1 X121.20 Y100.00 E5290.4000 ; Infill line start
G1 X121.20 Y120.00 E5291.2000 ; Infill line end
G1 X121.60 Y100.00 E5292.0000 ; Infill line start
G1 X121.60 Y120.00 E5292.8000 ; Infill line end
G1 X122.00 Y100.00 E5293.6000 ; Infill line start
G1 X122.00 Y120.00 E5294.4000 ; Infill line end
G1 X122.40 Y100.00 E5295.2000 ; Infill line start
G1 X122.40 Y120.00 E5296.0000 ; Infill line end
G1 X122.80 Y100.00 E5296.8000 ; Infill line start
G1 X122.80 Y120.00 E5297.6000 ; Infill line end
G1 X123.20 Y100.00 E5298.4000 ; Infill line start
G1 X123.20 Y120.00 E5299.2000 ; Infill line end
G1 X123.60 Y100.00 E5300.0000 ; Infill line start
G1 X123.60 Y120.00 E5300.8000 ; Infill line end
G1 X124.00 Y100.00 E5301.6000 ; Infill line start
G1 X124.00 Y120.00 E5302.4000 ; Infill line end
G1 X124.40 Y100.00 E5303.2000 ; Infill line start
G1 X124.40 Y120.00 E5304.0000 ; Infill line end
G1 X124.80 Y100.00 E5304.8000 ; Infill line start
G1 X124.80 Y120.00 E5305.6000 ; Infill line end
G1 X125.20 Y100.00 E5306.4000 ; Infill line start
G1 X125.20 Y120.00 E5307.2000 ; Infill line end
G1 X125.60 Y100.00 E5308.0000 ; Infill line start
G1 X125.60 Y120.00 E5308.8000 ; Infill line end
G1 X126.00 Y100.00 E5309.6000 ; Infill line start
G1 X126.00 Y120.00 E5310.4000 ; Infill line end
G1 X126.40 Y100.00 E5311.2000 ; Infill line start
G1 X126.40 Y120.00 E5312.0000 ; Infill line end
G1 X126.80 Y100.00 E5312.8000 ; Infill line start
G1 X126.80 Y120.00 E5313.6000 ; Infill line end
G1 X127.20 Y100.00 E5314.4000 ; Infill line start
G1 X127.20 Y120.00 E5315.2000 ; Infill line end
G1 X127.60 Y100.00 E5316.0000 ; Infill line start
G1 X127.60 Y120.00 E5316.8000 ; Infill line end
G1 X128.00 Y100.00 E5317.6000 ; Infill line start
G1 X128.00 Y120.00 E5318.4000 ; Infill line end
G1 X128.40 Y100.00 E5319.2000 ; Infill line start
G1 X128.40 Y120.00 E5320.0000 ; Infill line end
G1 X128.80 Y100.00 E5320.8000 ; Infill line start
G1 X128.80 Y120.00 E5321.6000 ; Infill line end
G1 X129.20 Y100.00 E5322.4000 ; Infill line start
G1 X129.20 Y120.00 E5323.2000 ; Infill line end
G1 X129.60 Y100.00 E5324.0000 ; Infill line start
G1 X129.60 Y120.00 E5324.8000 ; Infill line end
; Layer 65 (Cube Base)
G1 Z13.00 F300 ; Move to layer height
G1 X110.00 Y100.00 F1500 ; Move to start
G1 X130.00 Y100.00 E5325.6000 F1500 ; Draw square side
G1 X130.00 Y120.00 E5326.4000 F1500 ; Draw square side
G1 X110.00 Y120.00 E5327.2000 F1500 ; Draw square side
G1 X110.00 Y100.00 E5328.0000 F1500 ; Draw square side
G1 X110.00 Y100.00 E5328.8000 ; Infill line start
G1 X110.00 Y120.00 E5329.6000 ; Infill line end
G1 X110.40 Y100.00 E5330.4000 ; Infill line start
G1 X110.40 Y120.00 E5331.2000 ; Infill line end
G1 X110.80 Y100.00 E5332.0000 ; Infill line start
G1 X110.80 Y120.00 E5332.8000 ; Infill line end
G1 X111.20 Y100.00 E5333.6000 ; Infill line start
G1 X111.20 Y120.00 E5334.4000 ; Infill line end
G1 X111.60 Y100.00 E5335.2000 ; Infill line start
G1 X111.60 Y120.00 E5336.0000 ; Infill line end
G1 X112.00 Y100.00 E5336.8000 ; Infill line start
G1 X112.00 Y120.00 E5337.6000 ; Infill line end
G1 X112.40 Y100.00 E5338.4000 ; Infill line start
G1 X112.40 Y120.00 E5339.2000 ; Infill line end
G1 X112.80 Y100.00 E5340.0000 ; Infill line start
G1 X112.80 Y120.00 E5340.8000 ; Infill line end
G1 X113.20 Y100.00 E5341.6000 ; Infill line start
G1 X113.20 Y120.00 E5342.4000 ; Infill line end
G1 X113.60 Y100.00 E5343.2000 ; Infill line start
G1 X113.60 Y120.00 E5344.0000 ; Infill line end
G1 X114.00 Y100.00 E5344.8000 ; Infill line start
G1 X114.00 Y120.00 E5345.6000 ; Infill line end
G1 X114.40 Y100.00 E5346.4000 ; Infill line start
G1 X114.40 Y120.00 E5347.2000 ; Infill line end
G1 X114.80 Y100.00 E5348.0000 ; Infill line start
G1 X114.80 Y120.00 E5348.8000 ; Infill line end
G1 X115.20 Y100.00 E5349.6000 ; Infill line start
G1 X115.20 Y120.00 E5350.4000 ; Infill line end
G1 X115.60 Y100.00 E5351.2000 ; Infill line start
G1 X115.60 Y120.00 E5352.0000 ; Infill line end
G1 X116.00 Y100.00 E5352.8000 ; Infill line start
G1 X116.00 Y120.00 E5353.6000 ; Infill line end
G1 X116.40 Y100.00 E5354.4000 ; Infill line start
G1 X116.40 Y120.00 E5355.2000 ; Infill line end
G1 X116.80 Y100.00 E5356.0000 ; Infill line start
G1 X116.80 Y120.00 E5356.8000 ; Infill line end
G1 X117.20 Y100.00 E5357.6000 ; Infill line start
G1 X117.20 Y120.00 E5358.4000 ; Infill line end
G1 X117.60 Y100.00 E5359.2000 ; Infill line start
G1 X117.60 Y120.00 E5360.0000 ; Infill line end
G1 X118.00 Y100.00 E5360.8000 ; Infill line start
G1 X118.00 Y120.00 E5361.6000 ; Infill line end
G1 X118.40 Y100.00 E5362.4000 ; Infill line start
G1 X118.40 Y120.00 E5363.2000 ; Infill line end
G1 X118.80 Y100.00 E5364.0000 ; Infill line start
G1 X118.80 Y120.00 E5364.8000 ; Infill line end
G1 X119.20 Y100.00 E5365.6000 ; Infill line start
G1 X119.20 Y120.00 E5366.4000 ; Infill line end
G1 X119.60 Y100.00 E5367.2000 ; Infill line start
G1 X119.60 Y120.00 E5368.0000 ; Infill line end
G1 X120.00 Y100.00 E5368.8000 ; Infill line start
G1 X120.00 Y120.00 E5369.6000 ; Infill line end
G1 X120.40 Y100.00 E5370.4000 ; Infill line start
G1 X120.40 Y120.00 E5371.2000 ; Infill line end
G1 X120.80 Y100.00 E5372.0000 ; Infill line start
G1 X120.80 Y120.00 E5372.8000 ; Infill line end
G1 X121.20 Y100.00 E5373.6000 ; Infill line start
G1 X121.20 Y120.00 E5374.4000 ; Infill line end
G1 X121.60 Y100.00 E5375.2000 ; Infill line start
G1 X121.60 Y120.00 E5376.0000 ; Infill line end
G1 X122.00 Y100.00 E5376.8000 ; Infill line start
G1 X122.00 Y120.00 E5377.6000 ; Infill line end
G1 X122.40 Y100.00 E5378.4000 ; Infill line start
G1 X122.40 Y120.00 E5379.2000 ; Infill line end
G1 X122.80 Y100.00 E5380.0000 ; Infill line start
G1 X122.80 Y120.00 E5380.8000 ; Infill line end
G1 X123.20 Y100.00 E5381.6000 ; Infill line start
G1 X123.20 Y120.00 E5382.4000 ; Infill line end
G1 X123.60 Y100.00 E5383.2000 ; Infill line start
G1 X123.60 Y120.00 E5384.0000 ; Infill line end
G1 X124.00 Y100.00 E5384.8000 ; Infill line start
G1 X124.00 Y120.00 E5385.6000 ; Infill line end
G1 X124.40 Y100.00 E5386.4000 ; Infill line start
G1 X124.40 Y120.00 E5387.2000 ; Infill line end
G1 X124.80 Y100.00 E5388.0000 ; Infill line start
G1 X124.80 Y120.00 E5388.8000 ; Infill line end
G1 X125.20 Y100.00 E5389.6000 ; Infill line start
G1 X125.20 Y120.00 E5390.4000 ; Infill line end
G1 X125.60 Y100.00 E5391.2000 ; Infill line start
G1 X125.60 Y120.00 E5392.0000 ; Infill line end
G1 X126.00 Y100.00 E5392.8000 ; Infill line start
G1 X126.00 Y120.00 E5393.6000 ; Infill line end
G1 X126.40 Y100.00 E5394.4000 ; Infill line start
G1 X126.40 Y120.00 E5395.2000 ; Infill line end
G1 X126.80 Y100.00 E5396.0000 ; Infill line start
G1 X126.80 Y120.00 E5396.8000 ; Infill line end
G1 X127.20 Y100.00 E5397.6000 ; Infill line start
G1 X127.20 Y120.00 E5398.4000 ; Infill line end
G1 X127.60 Y100.00 E5399.2000 ; Infill line start
G1 X127.60 Y120.00 E5400.0000 ; Infill line end
G1 X128.00 Y100.00 E5400.8000 ; Infill line start
G1 X128.00 Y120.00 E5401.6000 ; Infill line end
G1 X128.40 Y100.00 E5402.4000 ; Infill line start
G1 X128.40 Y120.00 E5403.2000 ; Infill line end
G1 X128.80 Y100.00 E5404.0000 ; Infill line start
G1 X128.80 Y120.00 E5404.8000 ; Infill line end
G1 X129.20 Y100.00 E5405.6000 ; Infill line start
G1 X129.20 Y120.00 E5406.4000 ; Infill line end
G1 X129.60 Y100.00 E5407.2000 ; Infill line start
G1 X129.60 Y120.00 E5408.0000 ; Infill line end
; Layer 66 (Cube Base)
G1 Z13.20 F300 ; Move to layer height
G1 X110.00 Y100.00 F1500 ; Move to start
G1 X130.00 Y100.00 E5408.8000 F1500 ; Draw square side
G1 X130.00 Y120.00 E5409.6000 F1500 ; Draw square side
G1 X110.00 Y120.00 E5410.4000 F1500 ; Draw square side
G1 X110.00 Y100.00 E5411.2000 F1500 ; Draw square side
G1 X110.00 Y100.00 E5412.0000 ; Infill line start
G1 X110.00 Y120.00 E5412.8000 ; Infill line end
G1 X110.40 Y100.00 E5413.6000 ; Infill line start
G1 X110.40 Y120.00 E5414.4000 ; Infill line end
G1 X110.80 Y100.00 E5415.2000 ; Infill line start
G1 X110.80 Y120.00 E5416.0000 ; Infill line end
G1 X111.20 Y100.00 E5416.8000 ; Infill line start
G1 X111.20 Y120.00 E5417.6000 ; Infill line end
G1 X111.60 Y100.00 E5418.4000 ; Infill line start
G1 X111.60 Y120.00 E5419.2000 ; Infill line end
G1 X112.00 Y100.00 E5420.0000 ; Infill line start
G1 X112.00 Y120.00 E5420.8000 ; Infill line end
G1 X112.40 Y100.00 E5421.6000 ; Infill line start
G1 X112.40 Y120.00 E5422.4000 ; Infill line end
G1 X112.80 Y100.00 E5423.2000 ; Infill line start
G1 X112.80 Y120.00 E5424.0000 ; Infill line end
G1 X113.20 Y100.00 E5424.8000 ; Infill line start
G1 X113.20 Y120.00 E5425.6000 ; Infill line end
G1 X113.60 Y100.00 E5426.4000 ; Infill line start
G1 X113.60 Y120.00 E5427.2000 ; Infill line end
G1 X114.00 Y100.00 E5428.0000 ; Infill line start
G1 X114.00 Y120.00 E5428.8000 ; Infill line end
G1 X114.40 Y100.00 E5429.6000 ; Infill line start
G1 X114.40 Y120.00 E5430.4000 ; Infill line end
G1 X114.80 Y100.00 E5431.2000 ; Infill line start
G1 X114.80 Y120.00 E5432.0000 ; Infill line end
G1 X115.20 Y100.00 E5432.8000 ; Infill line start
G1 X115.20 Y120.00 E5433.6000 ; Infill line end
G1 X115.60 Y100.00 E5434.4000 ; Infill line start
G1 X115.60 Y120.00 E5435.2000 ; Infill line end
G1 X116.00 Y100.00 E5436.0000 ; Infill line start
G1 X116.00 Y120.00 E5436.8000 ; Infill line end
G1 X116.40 Y100.00 E5437.6000 ; Infill line start
G1 X116.40 Y120.00 E5438.4000 ; Infill line end
G1 X116.80 Y100.00 E5439.2000 ; Infill line start
G1 X116.80 Y120.00 E5440.0000 ; Infill line end
G1 X117.20 Y100.00 E5440.8000 ; Infill line start
G1 X117.20 Y120.00 E5441.6000 ; Infill line end
G1 X117.60 Y100.00 E5442.4000 ; Infill line start
G1 X117.60 Y120.00 E5443.2000 ; Infill line end
G1 X118.00 Y100.00 E5444.0000 ; Infill line start
G1 X118.00 Y120.00 E5444.8000 ; Infill line end
G1 X118.40 Y100.00 E5445.6000 ; Infill line start
G1 X118.40 Y120.00 E5446.4000 ; Infill line end
G1 X118.80 Y100.00 E5447.2000 ; Infill line start
G1 X118.80 Y120.00 E5448.0000 ; Infill line end
G1 X119.20 Y100.00 E5448.8000 ; Infill line start
G1 X119.20 Y120.00 E5449.6000 ; Infill line end
G1 X119.60 Y100.00 E5450.4000 ; Infill line start
G1 X119.60 Y120.00 E5451.2000 ; Infill line end
G1 X120.00 Y100.00 E5452.0000 ; Infill line start
G1 X120.00 Y120.00 E5452.8000 ; Infill line end
G1 X120.40 Y100.00 E5453.6000 ; Infill line start
G1 X120.40 Y120.00 E5454.4000 ; Infill line end
G1 X120.80 Y100.00 E5455.2000 ; Infill line start
G1 X120.80 Y120.00 E5456.0000 ; Infill line end
G1 X121.20 Y100.00 E5456.8000 ; Infill line start
G1 X121.20 Y120.00 E5457.6000 ; Infill line end
G1 X121.60 Y100.00 E5458.4000 ; Infill line start
G1 X121.60 Y120.00 E5459.2000 ; Infill line end
G1 X122.00 Y100.00 E5460.0000 ; Infill line start
G1 X122.00 Y120.00 E5460.8000 ; Infill line end
G1 X122.40 Y100.00 E5461.6000 ; Infill line start
G1 X122.40 Y120.00 E5462.4000 ; Infill line end
G1 X122.80 Y100.00 E5463.2000 ; Infill line start
G1 X122.80 Y120.00 E5464.0000 ; Infill line end
G1 X123.20 Y100.00 E5464.8000 ; Infill line start
G1 X123.20 Y120.00 E5465.6000 ; Infill line end
G1 X123.60 Y100.00 E5466.4000 ; Infill line start
G1 X123.60 Y120.00 E5467.2000 ; Infill line end
G1 X124.00 Y100.00 E5468.0000 ; Infill line start
G1 X124.00 Y120.00 E5468.8000 ; Infill line end
G1 X124.40 Y100.00 E5469.6000 ; Infill line start
G1 X124.40 Y120.00 E5470.4000 ; Infill line end
G1 X124.80 Y100.00 E5471.2000 ; Infill line start
G1 X124.80 Y120.00 E5472.0000 ; Infill line end
G1 X125.20 Y100.00 E5472.8000 ; Infill line start
G1 X125.20 Y120.00 E5473.6000 ; Infill line end
G1 X125.60 Y100.00 E5474.4000 ; Infill line start
G1 X125.60 Y120.00 E5475.2000 ; Infill line end
G1 X126.00 Y100.00 E5476.0000 ; Infill line start
G1 X126.00 Y120.00 E5476.8000 ; Infill line end
G1 X126.40 Y100.00 E5477.6000 ; Infill line start
G1 X126.40 Y120.00 E5478.4000 ; Infill line end
G1 X126.80 Y100.00 E5479.2000 ; Infill line start
G1 X126.80 Y120.00 E5480.0000 ; Infill line end
G1 X127.20 Y100.00 E5480.8000 ; Infill line start
G1 X127.20 Y120.00 E5481.6000 ; Infill line end
G1 X127.60 Y100.00 E5482.4000 ; Infill line start
G1 X127.60 Y120.00 E5483.2000 ; Infill line end
G1 X128.00 Y100.00 E5484.0000 ; Infill line start
G1 X128.00 Y120.00 E5484.8000 ; Infill line end
G1 X128.40 Y100.00 E5485.6000 ; Infill line start
G1 X128.40 Y120.00 E5486.4000 ; Infill line end
G1 X128.80 Y100.00 E5487.2000 ; Infill line start
G1 X128.80 Y120.00 E5488.0000 ; Infill line end
G1 X129.20 Y100.00 E5488.8000 ; Infill line start
G1 X129.20 Y120.00 E5489.6000 ; Infill line end
G1 X129.60 Y100.00 E5490.4000 ; Infill line start
G1 X129.60 Y120.00 E5491.2000 ; Infill line end
; Layer 67 (Cube Base)
G1 Z13.40 F300 ; Move to layer height
G1 X110.00 Y100.00 F1500 ; Move to start
G1 X130.00 Y100.00 E5492.0000 F1500 ; Draw square side
G1 X130.00 Y120.00 E5492.8000 F1500 ; Draw square side
G1 X110.00 Y120.00 E5493.6000 F1500 ; Draw square side
G1 X110.00 Y100.00 E5494.4000 F1500 ; Draw square side
G1 X110.00 Y100.00 E5495.2000 ; Infill line start
G1 X110.00 Y120.00 E5496.0000 ; Infill line end
G1 X110.40 Y100.00 E5496.8000 ; Infill line start
G1 X110.40 Y120.00 E5497.6000 ; Infill line end
G1 X110.80 Y100.00 E5498.4000 ; Infill line start
G1 X110.80 Y120.00 E5499.2000 ; Infill line end
G1 X111.20 Y100.00 E5500.0000 ; Infill line start
G1 X111.20 Y120.00 E5500.8000 ; Infill line end
G1 X111.60 Y100.00 E5501.6000 ; Infill line start
G1 X111.60 Y120.00 E5502.4000 ; Infill line end
G1 X112.00 Y100.00 E5503.2000 ; Infill line start
G1 X112.00 Y120.00 E5504.0000 ; Infill line end
G1 X112.40 Y100.00 E5504.8000 ; Infill line start
G1 X112.40 Y120.00 E5505.6000 ; Infill line end
G1 X112.80 Y100.00 E5506.4000 ; Infill line start
G1 X112.80 Y120.00 E5507.2000 ; Infill line end
G1 X113.20 Y100.00 E5508.0000 ; Infill line start
G1 X113.20 Y120.00 E5508.8000 ; Infill line end
G1 X113.60 Y100.00 E5509.6000 ; Infill line start
G1 X113.60 Y120.00 E5510.4000 ; Infill line end
G1 X114.00 Y100.00 E5511.2000 ; Infill line start
G1 X114.00 Y120.00 E5512.0000 ; Infill line end
G1 X114.40 Y100.00 E5512.8000 ; Infill line start
G1 X114.40 Y120.00 E5513.6000 ; Infill line end
G1 X114.80 Y100.00 E5514.4000 ; Infill line start
G1 X114.80 Y120.00 E5515.2000 ; Infill line end
G1 X115.20 Y100.00 E5516.0000 ; Infill line start
G1 X115.20 Y120.00 E5516.8000 ; Infill line end
G1 X115.60 Y100.00 E5517.6000 ; Infill line start
G1 X115.60 Y120.00 E5518.4000 ; Infill line end
G1 X116.00 Y100.00 E5519.2000 ; Infill line start
G1 X116.00 Y120.00 E5520.0000 ; Infill line end
G1 X116.40 Y100.00 E5520.8000 ; Infill line start
G1 X116.40 Y120.00 E5521.6000 ; Infill line end
G1 X116.80 Y100.00 E5522.4000 ; Infill line start
G1 X116.80 Y120.00 E5523.2000 ; Infill line end
G1 X117.20 Y100.00 E5524.0000 ; Infill line start
G1 X117.20 Y120.00 E5524.8000 ; Infill line end
G1 X117.60 Y100.00 E5525.6000 ; Infill line start
G1 X117.60 Y120.00 E5526.4000 ; Infill line end
G1 X118.00 Y100.00 E5527.2000 ; Infill line start
G1 X118.00 Y120.00 E5528.0000 ; Infill line end
G1 X118.40 Y100.00 E5528.8000 ; Infill line start
G1 X118.40 Y120.00 E5529.6000 ; Infill line end
G1 X118.80 Y100.00 E5530.4000 ; Infill line start
G1 X118.80 Y120.00 E5531.2000 ; Infill line end
G1 X119.20 Y100.00 E5532.0000 ; Infill line start
G1 X119.20 Y120.00 E5532.8000 ; Infill line end
G1 X119.60 Y100.00 E5533.6000 ; Infill line start
G1 X119.60 Y120.00 E5534.4000 ; Infill line end
G1 X120.00 Y100.00 E5535.2000 ; Infill line start
G1 X120.00 Y120.00 E5536.0000 ; Infill line end
G1 X120.40 Y100.00 E5536.8000 ; Infill line start
G1 X120.40 Y120.00 E5537.6000 ; Infill line end
G1 X120.80 Y100.00 E5538.4000 ; Infill line start
G1 X120.80 Y120.00 E5539.2000 ; Infill line end
G1 X121.20 Y100.00 E5540.0000 ; Infill line start
G1 X121.20 Y120.00 E5540.8000 ; Infill line end
G1 X121.60 Y100.00 E5541.6000 ; Infill line start
G1 X121.60 Y120.00 E5542.4000 ; Infill line end
G1 X122.00 Y100.00 E5543.2000 ; Infill line start
G1 X122.00 Y120.00 E5544.0000 ; Infill line end
G1 X122.40 Y100.00 E5544.8000 ; Infill line start
G1 X122.40 Y120.00 E5545.6000 ; Infill line end
G1 X122.80 Y100.00 E5546.4000 ; Infill line start
G1 X122.80 Y120.00 E5547.2000 ; Infill line end
G1 X123.20 Y100.00 E5548.0000 ; Infill line start
G1 X123.20 Y120.00 E5548.8000 ; Infill line end
G1 X123.60 Y100.00 E5549.6000 ; Infill line start
G1 X123.60 Y120.00 E5550.4000 ; Infill line end
G1 X124.00 Y100.00 E5551.2000 ; Infill line start
G1 X124.00 Y120.00 E5552.0000 ; Infill line end
G1 X124.40 Y100.00 E5552.8000 ; Infill line start
G1 X124.40 Y120.00 E5553.6000 ; Infill line end
G1 X124.80 Y100.00 E5554.4000 ; Infill line start
G1 X124.80 Y120.00 E5555.2000 ; Infill line end
G1 X125.20 Y100.00 E5556.0000 ; Infill line start
G1 X125.20 Y120.00 E5556.8000 ; Infill line end
G1 X125.60 Y100.00 E5557.6000 ; Infill line start
G1 X125.60 Y120.00 E5558.4000 ; Infill line end
G1 X126.00 Y100.00 E5559.2000 ; Infill line start
G1 X126.00 Y120.00 E5560.0000 ; Infill line end
G1 X126.40 Y100.00 E5560.8000 ; Infill line start
G1 X126.40 Y120.00 E5561.6000 ; Infill line end
G1 X126.80 Y100.00 E5562.4000 ; Infill line start
G1 X126.80 Y120.00 E5563.2000 ; Infill line end
G1 X127.20 Y100.00 E5564.0000 ; Infill line start
G1 X127.20 Y120.00 E5564.8000 ; Infill line end
G1 X127.60 Y100.00 E5565.6000 ; Infill line start
G1 X127.60 Y120.00 E5566.4000 ; Infill line end
G1 X128.00 Y100.00 E5567.2000 ; Infill line start
G1 X128.00 Y120.00 E5568.0000 ; Infill line end
G1 X128.40 Y100.00 E5568.8000 ; Infill line start
G1 X128.40 Y120.00 E5569.6000 ; Infill line end
G1 X128.80 Y100.00 E5570.4000 ; Infill line start
G1 X128.80 Y120.00 E5571.2000 ; Infill line end
G1 X129.20 Y100.00 E5572.0000 ; Infill line start
G1 X129.20 Y120.00 E5572.8000 ; Infill line end
G1 X129.60 Y100.00 E5573.6000 ; Infill line start
G1 X129.60 Y120.00 E5574.4000 ; Infill line end
; Layer 68 (Cube Base)
G1 Z13.60 F300 ; Move to layer height
G1 X110.00 Y100.00 F1500 ; Move to start
G1 X130.00 Y100.00 E5575.2000 F1500 ; Draw square side
G1 X130.00 Y120.00 E5576.0000 F1500 ; Draw square side
G1 X110.00 Y120.00 E5576.8000 F1500 ; Draw square side
G1 X110.00 Y100.00 E5577.6000 F1500 ; Draw square side
G1 X110.00 Y100.00 E5578.4000 ; Infill line start
G1 X110.00 Y120.00 E5579.2000 ; Infill line end
G1 X110.40 Y100.00 E5580.0000 ; Infill line start
G1 X110.40 Y120.00 E5580.8000 ; Infill line end
G1 X110.80 Y100.00 E5581.6000 ; Infill line start
G1 X110.80 Y120.00 E5582.4000 ; Infill line end
G1 X111.20 Y100.00 E5583.2000 ; Infill line start
G1 X111.20 Y120.00 E5584.0000 ; Infill line end
G1 X111.60 Y100.00 E5584.8000 ; Infill line start
G1 X111.60 Y120.00 E5585.6000 ; Infill line end
G1 X112.00 Y100.00 E5586.4000 ; Infill line start
G1 X112.00 Y120.00 E5587.2000 ; Infill line end
G1 X112.40 Y100.00 E5588.0000 ; Infill line start
G1 X112.40 Y120.00 E5588.8000 ; Infill line end
G1 X112.80 Y100.00 E5589.6000 ; Infill line start
G1 X112.80 Y120.00 E5590.4000 ; Infill line end
G1 X113.20 Y100.00 E5591.2000 ; Infill line start
G1 X113.20 Y120.00 E5592.0000 ; Infill line end
G1 X113.60 Y100.00 E5592.8000 ; Infill line start
G1 X113.60 Y120.00 E5593.6000 ; Infill line end
G1 X114.00 Y100.00 E5594.4000 ; Infill line start
G1 X114.00 Y120.00 E5595.2000 ; Infill line end
G1 X114.40 Y100.00 E5596.0000 ; Infill line start
G1 X114.40 Y120.00 E5596.8000 ; Infill line end
G1 X114.80 Y100.00 E5597.6000 ; Infill line start
G1 X114.80 Y120.00 E5598.4000 ; Infill line end
G1 X115.20 Y100.00 E5599.2000 ; Infill line start
G1 X115.20 Y120.00 E5600.0000 ; Infill line end
G1 X115.60 Y100.00 E5600.8000 ; Infill line start
G1 X115.60 Y120.00 E5601.6000 ; Infill line end
G1 X116.00 Y100.00 E5602.4000 ; Infill line start
G1 X116.00 Y120.00 E5603.2000 ; Infill line end
G1 X116.40 Y100.00 E5604.0000 ; Infill line start
G1 X116.40 Y120.00 E5604.8000 ; Infill line end
G1 X116.80 Y100.00 E5605.6000 ; Infill line start
G1 X116.80 Y120.00 E5606.4000 ; Infill line end
G1 X117.20 Y100.00 E5607.2000 ; Infill line start
G1 X117.20 Y120.00 E5608.0000 ; Infill line end
G1 X117.60 Y100.00 E5608.8000 ; Infill line start
G1 X117.60 Y120.00 E5609.6000 ; Infill line end
G1 X118.00 Y100.00 E5610.4000 ; Infill line start
G1 X118.00 Y120.00 E5611.2000 ; Infill line end
G1 X118.40 Y100.00 E5612.0000 ; Infill line start
G1 X118.40 Y120.00 E5612.8000 ; Infill line end
G1 X118.80 Y100.00 E5613.6000 ; Infill line start
G1 X118.80 Y120.00 E5614.4000 ; Infill line end
G1 X119.20 Y100.00 E5615.2000 ; Infill line start
G1 X119.20 Y120.00 E5616.0000 ; Infill line end
G1 X119.60 Y100.00 E5616.8000 ; Infill line start
G1 X119.60 Y120.00 E5617.6000 ; Infill line end
G1 X120.00 Y100.00 E5618.4000 ; Infill line start
G1 X120.00 Y120.00 E5619.2000 ; Infill line end
G1 X120.40 Y100.00 E5620.0000 ; Infill line start
G1 X120.40 Y120.00 E5620.8000 ; Infill line end
G1 X120.80 Y100.00 E5621.6000 ; Infill line start
G1 X120.80 Y120.00 E5622.4000 ; Infill line end
G1 X121.20 Y100.00 E5623.2000 ; Infill line start
G1 X121.20 Y120.00 E5624.0000 ; Infill line end
G1 X121.60 Y100.00 E5624.8000 ; Infill line start
G1 X121.60 Y120.00 E5625.6000 ; Infill line end
G1 X122.00 Y100.00 E5626.4000 ; Infill line start
G1 X122.00 Y120.00 E5627.2000 ; Infill line end
G1 X122.40 Y100.00 E5628.0000 ; Infill line start
G1 X122.40 Y120.00 E5628.8000 ; Infill line end
G1 X122.80 Y100.00 E5629.6000 ; Infill line start
G1 X122.80 Y120.00 E5630.4000 ; Infill line end
G1 X123.20 Y100.00 E5631.2000 ; Infill line start
G1 X123.20 Y120.00 E5632.0000 ; Infill line end
G1 X123.60 Y100.00 E5632.8000 ; Infill line start
G1 X123.60 Y120.00 E5633.6000 ; Infill line end
G1 X124.00 Y100.00 E5634.4000 ; Infill line start
G1 X124.00 Y120.00 E5635.2000 ; Infill line end
G1 X124.40 Y100.00 E5636.0000 ; Infill line start
G1 X124.40 Y120.00 E5636.8000 ; Infill line end
G1 X124.80 Y100.00 E5637.6000 ; Infill line start
G1 X124.80 Y120.00 E5638.4000 ; Infill line end
G1 X125.20 Y100.00 E5639.2000 ; Infill line start
G1 X125.20 Y120.00 E5640.0000 ; Infill line end
G1 X125.60 Y100.00 E5640.8000 ; Infill line start
G1 X125.60 Y120.00 E5641.6000 ; Infill line end
G1 X126.00 Y100.00 E5642.4000 ; Infill line start
G1 X126.00 Y120.00 E5643.2000 ; Infill line end
G1 X126.40 Y100.00 E5644.0000 ; Infill line start
G1 X126.40 Y120.00 E5644.8000 ; Infill line end
G1 X126.80 Y100.00 E5645.6000 ; Infill line start
G1 X126.80 Y120.00 E5646.4000 ; Infill line end
G1 X127.20 Y100.00 E5647.2000 ; Infill line start
G1 X127.20 Y120.00 E5648.0000 ; Infill line end
G1 X127.60 Y100.00 E5648.8000 ; Infill line start
G1 X127.60 Y120.00 E5649.6000 ; Infill line end
G1 X128.00 Y100.00 E5650.4000 ; Infill line start
G1 X128.00 Y120.00 E5651.2000 ; Infill line end
G1 X128.40 Y100.00 E5652.0000 ; Infill line start
G1 X128.40 Y120.00 E5652.8000 ; Infill line end
G1 X128.80 Y100.00 E5653.6000 ; Infill line start
G1 X128.80 Y120.00 E5654.4000 ; Infill line end
G1 X129.20 Y100.00 E5655.2000 ; Infill line start
G1 X129.20 Y120.00 E5656.0000 ; Infill line end
G1 X129.60 Y100.00 E5656.8000 ; Infill line start
G1 X129.60 Y120.00 E5657.6000 ; Infill line end
; Layer 69 (Cube Base)
G1 Z13.80 F300 ; Move to layer height
G1 X110.00 Y100.00 F1500 ; Move to start
G1 X130.00 Y100.00 E5658.4000 F1500 ; Draw square side
G1 X130.00 Y120.00 E5659.2000 F1500 ; Draw square side
G1 X110.00 Y120.00 E5660.0000 F1500 ; Draw square side
G1 X110.00 Y100.00 E5660.8000 F1500 ; Draw square side
G1 X110.00 Y100.00 E5661.6000 ; Infill line start
G1 X110.00 Y120.00 E5662.4000 ; Infill line end
G1 X110.40 Y100.00 E5663.2000 ; Infill line start
G1 X110.40 Y120.00 E5664.0000 ; Infill line end
G1 X110.80 Y100.00 E5664.8000 ; Infill line start
G1 X110.80 Y120.00 E5665.6000 ; Infill line end
G1 X111.20 Y100.00 E5666.4000 ; Infill line start
G1 X111.20 Y120.00 E5667.2000 ; Infill line end
G1 X111.60 Y100.00 E5668.0000 ; Infill line start
G1 X111.60 Y120.00 E5668.8000 ; Infill line end
G1 X112.00 Y100.00 E5669.6000 ; Infill line start
G1 X112.00 Y120.00 E5670.4000 ; Infill line end
G1 X112.40 Y100.00 E5671.2000 ; Infill line start
G1 X112.40 Y120.00 E5672.0000 ; Infill line end
G1 X112.80 Y100.00 E5672.8000 ; Infill line start
G1 X112.80 Y120.00 E5673.6000 ; Infill line end
G1 X113.20 Y100.00 E5674.4000 ; Infill line start
G1 X113.20 Y120.00 E5675.2000 ; Infill line end
G1 X113.60 Y100.00 E5676.0000 ; Infill line start
G1 X113.60 Y120.00 E5676.8000 ; Infill line end
G1 X114.00 Y100.00 E5677.6000 ; Infill line start
G1 X114.00 Y120.00 E5678.4000 ; Infill line end
G1 X114.40 Y100.00 E5679.2000 ; Infill line start
G1 X114.40 Y120.00 E5680.0000 ; Infill line end
G1 X114.80 Y100.00 E5680.8000 ; Infill line start
G1 X114.80 Y120.00 E5681.6000 ; Infill line end
G1 X115.20 Y100.00 E5682.4000 ; Infill line start
G1 X115.20 Y120.00 E5683.2000 ; Infill line end
G1 X115.60 Y100.00 E5684.0000 ; Infill line start
G1 X115.60 Y120.00 E5684.8000 ; Infill line end
G1 X116.00 Y100.00 E5685.6000 ; Infill line start
G1 X116.00 Y120.00 E5686.4000 ; Infill line end
G1 X116.40 Y100.00 E5687.2000 ; Infill line start
G1 X116.40 Y120.00 E5688.0000 ; Infill line end
G1 X116.80 Y100.00 E5688.8000 ; Infill line start
G1 X116.80 Y120.00 E5689.6000 ; Infill line end
G1 X117.20 Y100.00 E5690.4000 ; Infill line start
G1 X117.20 Y120.00 E5691.2000 ; Infill line end
G1 X117.60 Y100.00 E5692.0000 ; Infill line start
G1 X117.60 Y120.00 E5692.8000 ; Infill line end
G1 X118.00 Y100.00 E5693.6000 ; Infill line start
G1 X118.00 Y120.00 E5694.4000 ; Infill line end
G1 X118.40 Y100.00 E5695.2000 ; Infill line start
G1 X118.40 Y120.00 E5696.0000 ; Infill line end
G1 X118.80 Y100.00 E5696.8000 ; Infill line start
G1 X118.80 Y120.00 E5697.6000 ; Infill line end
G1 X119.20 Y100.00 E5698.4000 ; Infill line start
G1 X119.20 Y120.00 E5699.2000 ; Infill line end
G1 X119.60 Y100.00 E5700.0000 ; Infill line start
G1 X119.60 Y120.00 E5700.8000 ; Infill line end
G1 X120.00 Y100.00 E5701.6000 ; Infill line start
G1 X120.00 Y120.00 E5702.4000 ; Infill line end
G1 X120.40 Y100.00 E5703.2000 ; Infill line start
G1 X120.40 Y120.00 E5704.0000 ; Infill line end
G1 X120.80 Y100.00 E5704.8000 ; Infill line start
G1 X120.80 Y120.00 E5705.6000 ; Infill line end
G1 X121.20 Y100.00 E5706.4000 ; Infill line start
G1 X121.20 Y120.00 E5707.2000 ; Infill line end
G1 X121.60 Y100.00 E5708.0000 ; Infill line start
G1 X121.60 Y120.00 E5708.8000 ; Infill line end
G1 X122.00 Y100.00 E5709.6000 ; Infill line start
G1 X122.00 Y120.00 E5710.4000 ; Infill line end
G1 X122.40 Y100.00 E5711.2000 ; Infill line start
G1 X122.40 Y120.00 E5712.0000 ; Infill line end
G1 X122.80 Y100.00 E5712.8000 ; Infill line start
G1 X122.80 Y120.00 E5713.6000 ; Infill line end
G1 X123.20 Y100.00 E5714.4000 ; Infill line start
G1 X123.20 Y120.00 E5715.2000 ; Infill line end
G1 X123.60 Y100.00 E5716.0000 ; Infill line start
G1 X123.60 Y120.00 E5716.8000 ; Infill line end
G1 X124.00 Y100.00 E5717.6000 ; Infill line start
G1 X124.00 Y120.00 E5718.4000 ; Infill line end
G1 X124.40 Y100.00 E5719.2000 ; Infill line start
G1 X124.40 Y120.00 E5720.0000 ; Infill line end
G1 X124.80 Y100.00 E5720.8000 ; Infill line start
G1 X124.80 Y120.00 E5721.6000 ; Infill line end
G1 X125.20 Y100.00 E5722.4000 ; Infill line start
G1 X125.20 Y120.00 E5723.2000 ; Infill line end
G1 X125.60 Y100.00 E5724.0000 ; Infill line start
G1 X125.60 Y120.00 E5724.8000 ; Infill line end
G1 X126.00 Y100.00 E5725.6000 ; Infill line start
G1 X126.00 Y120.00 E5726.4000 ; Infill line end
G1 X126.40 Y100.00 E5727.2000 ; Infill line start
G1 X126.40 Y120.00 E5728.0000 ; Infill line end
G1 X126.80 Y100.00 E5728.8000 ; Infill line start
G1 X126.80 Y120.00 E5729.6000 ; Infill line end
G1 X127.20 Y100.00 E5730.4000 ; Infill line start
G1 X127.20 Y120.00 E5731.2000 ; Infill line end
G1 X127.60 Y100.00 E5732.0000 ; Infill line start
G1 X127.60 Y120.00 E5732.8000 ; Infill line end
G1 X128.00 Y100.00 E5733.6000 ; Infill line start
G1 X128.00 Y120.00 E5734.4000 ; Infill line end
G1 X128.40 Y100.00 E5735.2000 ; Infill line start
G1 X128.40 Y120.00 E5736.0000 ; Infill line end
G1 X128.80 Y100.00 E5736.8000 ; Infill line start
G1 X128.80 Y120.00 E5737.6000 ; Infill line end
G1 X129.20 Y100.00 E5738.4000 ; Infill line start
G1 X129.20 Y120.00 E5739.2000 ; Infill line end
G1 X129.60 Y100.00 E5740.0000 ; Infill line start
G1 X129.60 Y120.00 E5740.8000 ; Infill line end
; Layer 70 (Cube Base)
G1 Z14.00 F300 ; Move to layer height
G1 X110.00 Y100.00 F1500 ; Move to start
G1 X130.00 Y100.00 E5741.6000 F1500 ; Draw square side
G1 X130.00 Y120.00 E5742.4000 F1500 ; Draw square side
G1 X110.00 Y120.00 E5743.2000 F1500 ; Draw square side
G1 X110.00 Y100.00 E5744.0000 F1500 ; Draw square side
G1 X110.00 Y100.00 E5744.8000 ; Infill line start
G1 X110.00 Y120.00 E5745.6000 ; Infill line end
G1 X110.40 Y100.00 E5746.4000 ; Infill line start
G1 X110.40 Y120.00 E5747.2000 ; Infill line end
G1 X110.80 Y100.00 E5748.0000 ; Infill line start
G1 X110.80 Y120.00 E5748.8000 ; Infill line end
G1 X111.20 Y100.00 E5749.6000 ; Infill line start
G1 X111.20 Y120.00 E5750.4000 ; Infill line end
G1 X111.60 Y100.00 E5751.2000 ; Infill line start
G1 X111.60 Y120.00 E5752.0000 ; Infill line end
G1 X112.00 Y100.00 E5752.8000 ; Infill line start
G1 X112.00 Y120.00 E5753.6000 ; Infill line end
G1 X112.40 Y100.00 E5754.4000 ; Infill line start
G1 X112.40 Y120.00 E5755.2000 ; Infill line end
G1 X112.80 Y100.00 E5756.0000 ; Infill line start
G1 X112.80 Y120.00 E5756.8000 ; Infill line end
G1 X113.20 Y100.00 E5757.6000 ; Infill line start
G1 X113.20 Y120.00 E5758.4000 ; Infill line end
G1 X113.60 Y100.00 E5759.2000 ; Infill line start
G1 X113.60 Y120.00 E5760.0000 ; Infill line end
G1 X114.00 Y100.00 E5760.8000 ; Infill line start
G1 X114.00 Y120.00 E5761.6000 ; Infill line end
G1 X114.40 Y100.00 E5762.4000 ; Infill line start
G1 X114.40 Y120.00 E5763.2000 ; Infill line end
G1 X114.80 Y100.00 E5764.0000 ; Infill line start
G1 X114.80 Y120.00 E5764.8000 ; Infill line end
G1 X115.20 Y100.00 E5765.6000 ; Infill line start
G1 X115.20 Y120.00 E5766.4000 ; Infill line end
G1 X115.60 Y100.00 E5767.2000 ; Infill line start
G1 X115.60 Y120.00 E5768.0000 ; Infill line end
G1 X116.00 Y100.00 E5768.8000 ; Infill line start
G1 X116.00 Y120.00 E5769.6000 ; Infill line end
G1 X116.40 Y100.00 E5770.4000 ; Infill line start
G1 X116.40 Y120.00 E5771.2000 ; Infill line end
G1 X116.80 Y100.00 E5772.0000 ; Infill line start
G1 X116.80 Y120.00 E5772.8000 ; Infill line end
G1 X117.20 Y100.00 E5773.6000 ; Infill line start
G1 X117.20 Y120.00 E5774.4000 ; Infill line end
G1 X117.60 Y100.00 E5775.2000 ; Infill line start
G1 X117.60 Y120.00 E5776.0000 ; Infill line end
G1 X118.00 Y100.00 E5776.8000 ; Infill line start
G1 X118.00 Y120.00 E5777.6000 ; Infill line end
G1 X118.40 Y100.00 E5778.4000 ; Infill line start
G1 X118.40 Y120.00 E5779.2000 ; Infill line end
G1 X118.80 Y100.00 E5780.0000 ; Infill line start
G1 X118.80 Y120.00 E5780.8000 ; Infill line end
G1 X119.20 Y100.00 E5781.6000 ; Infill line start
G1 X119.20 Y120.00 E5782.4000 ; Infill line end
G1 X119.60 Y100.00 E5783.2000 ; Infill line start
G1 X119.60 Y120.00 E5784.0000 ; Infill line end
G1 X120.00 Y100.00 E5784.8000 ; Infill line start
G1 X120.00 Y120.00 E5785.6000 ; Infill line end
G1 X120.40 Y100.00 E5786.4000 ; Infill line start
G1 X120.40 Y120.00 E5787.2000 ; Infill line end
G1 X120.80 Y100.00 E5788.0000 ; Infill line start
G1 X120.80 Y120.00 E5788.8000 ; Infill line end
G1 X121.20 Y100.00 E5789.6000 ; Infill line start
G1 X121.20 Y120.00 E5790.4000 ; Infill line end
G1 X121.60 Y100.00 E5791.2000 ; Infill line start
G1 X121.60 Y120.00 E5792.0000 ; Infill line end
G1 X122.00 Y100.00 E5792.8000 ; Infill line start
G1 X122.00 Y120.00 E5793.6000 ; Infill line end
G1 X122.40 Y100.00 E5794.4000 ; Infill line start
G1 X122.40 Y120.00 E5795.2000 ; Infill line end
G1 X122.80 Y100.00 E5796.0000 ; Infill line start
G1 X122.80 Y120.00 E5796.8000 ; Infill line end
G1 X123.20 Y100.00 E5797.6000 ; Infill line start
G1 X123.20 Y120.00 E5798.4000 ; Infill line end
G1 X123.60 Y100.00 E5799.2000 ; Infill line start
G1 X123.60 Y120.00 E5800.0000 ; Infill line end
G1 X124.00 Y100.00 E5800.8000 ; Infill line start
G1 X124.00 Y120.00 E5801.6000 ; Infill line end
G1 X124.40 Y100.00 E5802.4000 ; Infill line start
G1 X124.40 Y120.00 E5803.2000 ; Infill line end
G1 X124.80 Y100.00 E5804.0000 ; Infill line start
G1 X124.80 Y120.00 E5804.8000 ; Infill line end
G1 X125.20 Y100.00 E5805.6000 ; Infill line start
G1 X125.20 Y120.00 E5806.4000 ; Infill line end
G1 X125.60 Y100.00 E5807.2000 ; Infill line start
G1 X125.60 Y120.00 E5808.0000 ; Infill line end
G1 X126.00 Y100.00 E5808.8000 ; Infill line start
G1 X126.00 Y120.00 E5809.6000 ; Infill line end
G1 X126.40 Y100.00 E5810.4000 ; Infill line start
G1 X126.40 Y120.00 E5811.2000 ; Infill line end
G1 X126.80 Y100.00 E5812.0000 ; Infill line start
G1 X126.80 Y120.00 E5812.8000 ; Infill line end
G1 X127.20 Y100.00 E5813.6000 ; Infill line start
G1 X127.20 Y120.00 E5814.4000 ; Infill line end
G1 X127.60 Y100.00 E5815.2000 ; Infill line start
G1 X127.60 Y120.00 E5816.0000 ; Infill line end
G1 X128.00 Y100.00 E5816.8000 ; Infill line start
G1 X128.00 Y120.00 E5817.6000 ; Infill line end
G1 X128.40 Y100.00 E5818.4000 ; Infill line start
G1 X128.40 Y120.00 E5819.2000 ; Infill line end
G1 X128.80 Y100.00 E5820.0000 ; Infill line start
G1 X128.80 Y120.00 E5820.8000 ; Infill line end
G1 X129.20 Y100.00 E5821.6000 ; Infill line start
G1 X129.20 Y120.00 E5822.4000 ; Infill line end
G1 X129.60 Y100.00 E5823.2000 ; Infill line start
G1 X129.60 Y120.00 E5824.0000 ; Infill line end
; Layer 71 (Cube Base)
G1 Z14.20 F300 ; Move to layer height
G1 X110.00 Y100.00 F1500 ; Move to start
G1 X130.00 Y100.00 E5824.8000 F1500 ; Draw square side
G1 X130.00 Y120.00 E5825.6000 F1500 ; Draw square side
G1 X110.00 Y120.00 E5826.4000 F1500 ; Draw square side
G1 X110.00 Y100.00 E5827.2000 F1500 ; Draw square side
G1 X110.00 Y100.00 E5828.0000 ; Infill line start
G1 X110.00 Y120.00 E5828.8000 ; Infill line end
G1 X110.40 Y100.00 E5829.6000 ; Infill line start
G1 X110.40 Y120.00 E5830.4000 ; Infill line end
G1 X110.80 Y100.00 E5831.2000 ; Infill line start
G1 X110.80 Y120.00 E5832.0000 ; Infill line end
G1 X111.20 Y100.00 E5832.8000 ; Infill line start
G1 X111.20 Y120.00 E5833.6000 ; Infill line end
G1 X111.60 Y100.00 E5834.4000 ; Infill line start
G1 X111.60 Y120.00 E5835.2000 ; Infill line end
G1 X112.00 Y100.00 E5836.0000 ; Infill line start
G1 X112.00 Y120.00 E5836.8000 ; Infill line end
G1 X112.40 Y100.00 E5837.6000 ; Infill line start
G1 X112.40 Y120.00 E5838.4000 ; Infill line end
G1 X112.80 Y100.00 E5839.2000 ; Infill line start
G1 X112.80 Y120.00 E5840.0000 ; Infill line end
G1 X113.20 Y100.00 E5840.8000 ; Infill line start
G1 X113.20 Y120.00 E5841.6000 ; Infill line end
G1 X113.60 Y100.00 E5842.4000 ; Infill line start
G1 X113.60 Y120.00 E5843.2000 ; Infill line end
G1 X114.00 Y100.00 E5844.0000 ; Infill line start
G1 X114.00 Y120.00 E5844.8000 ; Infill line end
G1 X114.40 Y100.00 E5845.6000 ; Infill line start
G1 X114.40 Y120.00 E5846.4000 ; Infill line end
G1 X114.80 Y100.00 E5847.2000 ; Infill line start
G1 X114.80 Y120.00 E5848.0000 ; Infill line end
G1 X115.20 Y100.00 E5848.8000 ; Infill line start
G1 X115.20 Y120.00 E5849.6000 ; Infill line end
G1 X115.60 Y100.00 E5850.4000 ; Infill line start
G1 X115.60 Y120.00 E5851.2000 ; Infill line end
G1 X116.00 Y100.00 E5852.0000 ; Infill line start
G1 X116.00 Y120.00 E5852.8000 ; Infill line end
G1 X116.40 Y100.00 E5853.6000 ; Infill line start
G1 X116.40 Y120.00 E5854.4000 ; Infill line end
G1 X116.80 Y100.00 E5855.2000 ; Infill line start
G1 X116.80 Y120.00 E5856.0000 ; Infill line end
G1 X117.20 Y100.00 E5856.8000 ; Infill line start
G1 X117.20 Y120.00 E5857.6000 ; Infill line end
G1 X117.60 Y100.00 E5858.4000 ; Infill line start
G1 X117.60 Y120.00 E5859.2000 ; Infill line end
G1 X118.00 Y100.00 E5860.0000 ; Infill line start
G1 X118.00 Y120.00 E5860.8000 ; Infill line end
G1 X118.40 Y100.00 E5861.6000 ; Infill line start
G1 X118.40 Y120.00 E5862.4000 ; Infill line end
G1 X118.80 Y100.00 E5863.2000 ; Infill line start
G1 X118.80 Y120.00 E5864.0000 ; Infill line end
G1 X119.20 Y100.00 E5864.8000 ; Infill line start
G1 X119.20 Y120.00 E5865.6000 ; Infill line end
G1 X119.60 Y100.00 E5866.4000 ; Infill line start
G1 X119.60 Y120.00 E5867.2000 ; Infill line end
G1 X120.00 Y100.00 E5868.0000 ; Infill line start
G1 X120.00 Y120.00 E5868.8000 ; Infill line end
G1 X120.40 Y100.00 E5869.6000 ; Infill line start
G1 X120.40 Y120.00 E5870.4000 ; Infill line end
G1 X120.80 Y100.00 E5871.2000 ; Infill line start
G1 X120.80 Y120.00 E5872.0000 ; Infill line end
G1 X121.20 Y100.00 E5872.8000 ; Infill line start
G1 X121.20 Y120.00 E5873.6000 ; Infill line end
G1 X121.60 Y100.00 E5874.4000 ; Infill line start
G1 X121.60 Y120.00 E5875.2000 ; Infill line end
G1 X122.00 Y100.00 E5876.0000 ; Infill line start
G1 X122.00 Y120.00 E5876.8000 ; Infill line end
G1 X122.40 Y100.00 E5877.6000 ; Infill line start
G1 X122.40 Y120.00 E5878.4000 ; Infill line end
G1 X122.80 Y100.00 E5879.2000 ; Infill line start
G1 X122.80 Y120.00 E5880.0000 ; Infill line end
G1 X123.20 Y100.00 E5880.8000 ; Infill line start
G1 X123.20 Y120.00 E5881.6000 ; Infill line end
G1 X123.60 Y100.00 E5882.4000 ; Infill line start
G1 X123.60 Y120.00 E5883.2000 ; Infill line end
G1 X124.00 Y100.00 E5884.0000 ; Infill line start
G1 X124.00 Y120.00 E5884.8000 ; Infill line end
G1 X124.40 Y100.00 E5885.6000 ; Infill line start
G1 X124.40 Y120.00 E5886.4000 ; Infill line end
G1 X124.80 Y100.00 E5887.2000 ; Infill line start
G1 X124.80 Y120.00 E5888.0000 ; Infill line end
G1 X125.20 Y100.00 E5888.8000 ; Infill line start
G1 X125.20 Y120.00 E5889.6000 ; Infill line end
G1 X125.60 Y100.00 E5890.4000 ; Infill line start
G1 X125.60 Y120.00 E5891.2000 ; Infill line end
G1 X126.00 Y100.00 E5892.0000 ; Infill line start
G1 X126.00 Y120.00 E5892.8000 ; Infill line end
G1 X126.40 Y100.00 E5893.6000 ; Infill line start
G1 X126.40 Y120.00 E5894.4000 ; Infill line end
G1 X126.80 Y100.00 E5895.2000 ; Infill line start
G1 X126.80 Y120.00 E5896.0000 ; Infill line end
G1 X127.20 Y100.00 E5896.8000 ; Infill line start
G1 X127.20 Y120.00 E5897.6000 ; Infill line end
G1 X127.60 Y100.00 E5898.4000 ; Infill line start
G1 X127.60 Y120.00 E5899.2000 ; Infill line end
G1 X128.00 Y100.00 E5900.0000 ; Infill line start
G1 X128.00 Y120.00 E5900.8000 ; Infill line end
G1 X128.40 Y100.00 E5901.6000 ; Infill line start
G1 X128.40 Y120.00 E5902.4000 ; Infill line end
G1 X128.80 Y100.00 E5903.2000 ; Infill line start
G1 X128.80 Y120.00 E5904.0000 ; Infill line end
G1 X129.20 Y100.00 E5904.8000 ; Infill line start
G1 X129.20 Y120.00 E5905.6000 ; Infill line end
G1 X129.60 Y100.00 E5906.4000 ; Infill line start
G1 X129.60 Y120.00 E5907.2000 ; Infill line end
; Layer 72 (Cube Base)
G1 Z14.40 F300 ; Move to layer height
G1 X110.00 Y100.00 F1500 ; Move to start
G1 X130.00 Y100.00 E5908.0000 F1500 ; Draw square side
G1 X130.00 Y120.00 E5908.8000 F1500 ; Draw square side
G1 X110.00 Y120.00 E5909.6000 F1500 ; Draw square side
G1 X110.00 Y100.00 E5910.4000 F1500 ; Draw square side
G1 X110.00 Y100.00 E5911.2000 ; Infill line start
G1 X110.00 Y120.00 E5912.0000 ; Infill line end
G1 X110.40 Y100.00 E5912.8000 ; Infill line start
G1 X110.40 Y120.00 E5913.6000 ; Infill line end
G1 X110.80 Y100.00 E5914.4000 ; Infill line start
G1 X110.80 Y120.00 E5915.2000 ; Infill line end
G1 X111.20 Y100.00 E5916.0000 ; Infill line start
G1 X111.20 Y120.00 E5916.8000 ; Infill line end
G1 X111.60 Y100.00 E5917.6000 ; Infill line start
G1 X111.60 Y120.00 E5918.4000 ; Infill line end
G1 X112.00 Y100.00 E5919.2000 ; Infill line start
G1 X112.00 Y120.00 E5920.0000 ; Infill line end
G1 X112.40 Y100.00 E5920.8000 ; Infill line start
G1 X112.40 Y120.00 E5921.6000 ; Infill line end
G1 X112.80 Y100.00 E5922.4000 ; Infill line start
G1 X112.80 Y120.00 E5923.2000 ; Infill line end
G1 X113.20 Y100.00 E5924.0000 ; Infill line start
G1 X113.20 Y120.00 E5924.8000 ; Infill line end
G1 X113.60 Y100.00 E5925.6000 ; Infill line start
G1 X113.60 Y120.00 E5926.4000 ; Infill line end
G1 X114.00 Y100.00 E5927.2000 ; Infill line start
G1 X114.00 Y120.00 E5928.0000 ; Infill line end
G1 X114.40 Y100.00 E5928.8000 ; Infill line start
G1 X114.40 Y120.00 E5929.6000 ; Infill line end
G1 X114.80 Y100.00 E5930.4000 ; Infill line start
G1 X114.80 Y120.00 E5931.2000 ; Infill line end
G1 X115.20 Y100.00 E5932.0000 ; Infill line start
G1 X115.20 Y120.00 E5932.8000 ; Infill line end
G1 X115.60 Y100.00 E5933.6000 ; Infill line start
G1 X115.60 Y120.00 E5934.4000 ; Infill line end
G1 X116.00 Y100.00 E5935.2000 ; Infill line start
G1 X116.00 Y120.00 E5936.0000 ; Infill line end
G1 X116.40 Y100.00 E5936.8000 ; Infill line start
G1 X116.40 Y120.00 E5937.6000 ; Infill line end
G1 X116.80 Y100.00 E5938.4000 ; Infill line start
G1 X116.80 Y120.00 E5939.2000 ; Infill line end
G1 X117.20 Y100.00 E5940.0000 ; Infill line start
G1 X117.20 Y120.00 E5940.8000 ; Infill line end
G1 X117.60 Y100.00 E5941.6000 ; Infill line start
G1 X117.60 Y120.00 E5942.4000 ; Infill line end
G1 X118.00 Y100.00 E5943.2000 ; Infill line start
G1 X118.00 Y120.00 E5944.0000 ; Infill line end
G1 X118.40 Y100.00 E5944.8000 ; Infill line start
G1 X118.40 Y120.00 E5945.6000 ; Infill line end
G1 X118.80 Y100.00 E5946.4000 ; Infill line start
G1 X118.80 Y120.00 E5947.2000 ; Infill line end
G1 X119.20 Y100.00 E5948.0000 ; Infill line start
G1 X119.20 Y120.00 E5948.8000 ; Infill line end
G1 X119.60 Y100.00 E5949.6000 ; Infill line start
G1 X119.60 Y120.00 E5950.4000 ; Infill line end
G1 X120.00 Y100.00 E5951.2000 ; Infill line start
G1 X120.00 Y120.00 E5952.0000 ; Infill line end
G1 X120.40 Y100.00 E5952.8000 ; Infill line start
G1 X120.40 Y120.00 E5953.6000 ; Infill line end
G1 X120.80 Y100.00 E5954.4000 ; Infill line start
G1 X120.80 Y120.00 E5955.2000 ; Infill line end
G1 X121.20 Y100.00 E5956.0000 ; Infill line start
G1 X121.20 Y120.00 E5956.8000 ; Infill line end
G1 X121.60 Y100.00 E5957.6000 ; Infill line start
G1 X121.60 Y120.00 E5958.4000 ; Infill line end
G1 X122.00 Y100.00 E5959.2000 ; Infill line start
G1 X122.00 Y120.00 E5960.0000 ; Infill line end
G1 X122.40 Y100.00 E5960.8000 ; Infill line start
G1 X122.40 Y120.00 E5961.6000 ; Infill line end
G1 X122.80 Y100.00 E5962.4000 ; Infill line start
G1 X122.80 Y120.00 E5963.2000 ; Infill line end
G1 X123.20 Y100.00 E5964.0000 ; Infill line start
G1 X123.20 Y120.00 E5964.8000 ; Infill line end
G1 X123.60 Y100.00 E5965.6000 ; Infill line start
G1 X123.60 Y120.00 E5966.4000 ; Infill line end
G1 X124.00 Y100.00 E5967.2000 ; Infill line start
G1 X124.00 Y120.00 E5968.0000 ; Infill line end
G1 X124.40 Y100.00 E5968.8000 ; Infill line start
G1 X124.40 Y120.00 E5969.6000 ; Infill line end
G1 X124.80 Y100.00 E5970.4000 ; Infill line start
G1 X124.80 Y120.00 E5971.2000 ; Infill line end
G1 X125.20 Y100.00 E5972.0000 ; Infill line start
G1 X125.20 Y120.00 E5972.8000 ; Infill line end
G1 X125.60 Y100.00 E5973.6000 ; Infill line start
G1 X125.60 Y120.00 E5974.4000 ; Infill line end
G1 X126.00 Y100.00 E5975.2000 ; Infill line start
G1 X126.00 Y120.00 E5976.0000 ; Infill line end
G1 X126.40 Y100.00 E5976.8000 ; Infill line start
G1 X126.40 Y120.00 E5977.6000 ; Infill line end
G1 X126.80 Y100.00 E5978.4000 ; Infill line start
G1 X126.80 Y120.00 E5979.2000 ; Infill line end
G1 X127.20 Y100.00 E5980.0000 ; Infill line start
G1 X127.20 Y120.00 E5980.8000 ; Infill line end
G1 X127.60 Y100.00 E5981.6000 ; Infill line start
G1 X127.60 Y120.00 E5982.4000 ; Infill line end
G1 X128.00 Y100.00 E5983.2000 ; Infill line start
G1 X128.00 Y120.00 E5984.0000 ; Infill line end
G1 X128.40 Y100.00 E5984.8000 ; Infill line start
G1 X128.40 Y120.00 E5985.6000 ; Infill line end
G1 X128.80 Y100.00 E5986.4000 ; Infill line start
G1 X128.80 Y120.00 E5987.2000 ; Infill line end
G1 X129.20 Y100.00 E5988.0000 ; Infill line start
G1 X129.20 Y120.00 E5988.8000 ; Infill line end
G1 X129.60 Y100.00 E5989.6000 ; Infill line start
G1 X129.60 Y120.00 E5990.4000 ; Infill line end
; Layer 73 (Cube Base)
G1 Z14.60 F300 ; Move to layer height
G1 X110.00 Y100.00 F1500 ; Move to start
G1 X130.00 Y100.00 E5991.2000 F1500 ; Draw square side
G1 X130.00 Y120.00 E5992.0000 F1500 ; Draw square side
G1 X110.00 Y120.00 E5992.8000 F1500 ; Draw square side
G1 X110.00 Y100.00 E5993.6000 F1500 ; Draw square side
G1 X110.00 Y100.00 E5994.4000 ; Infill line start
G1 X110.00 Y120.00 E5995.2000 ; Infill line end
G1 X110.40 Y100.00 E5996.0000 ; Infill line start
G1 X110.40 Y120.00 E5996.8000 ; Infill line end
G1 X110.80 Y100.00 E5997.6000 ; Infill line start
G1 X110.80 Y120.00 E5998.4000 ; Infill line end
G1 X111.20 Y100.00 E5999.2000 ; Infill line start
G1 X111.20 Y120.00 E6000.0000 ; Infill line end
G1 X111.60 Y100.00 E6000.8000 ; Infill line start
G1 X111.60 Y120.00 E6001.6000 ; Infill line end
G1 X112.00 Y100.00 E6002.4000 ; Infill line start
G1 X112.00 Y120.00 E6003.2000 ; Infill line end
G1 X112.40 Y100.00 E6004.0000 ; Infill line start
G1 X112.40 Y120.00 E6004.8000 ; Infill line end
G1 X112.80 Y100.00 E6005.6000 ; Infill line start
G1 X112.80 Y120.00 E6006.4000 ; Infill line end
G1 X113.20 Y100.00 E6007.2000 ; Infill line start
G1 X113.20 Y120.00 E6008.0000 ; Infill line end
G1 X113.60 Y100.00 E6008.8000 ; Infill line start
G1 X113.60 Y120.00 E6009.6000 ; Infill line end
G1 X114.00 Y100.00 E6010.4000 ; Infill line start
G1 X114.00 Y120.00 E6011.2000 ; Infill line end
G1 X114.40 Y100.00 E6012.0000 ; Infill line start
G1 X114.40 Y120.00 E6012.8000 ; Infill line end
G1 X114.80 Y100.00 E6013.6000 ; Infill line start
G1 X114.80 Y120.00 E6014.4000 ; Infill line end
G1 X115.20 Y100.00 E6015.2000 ; Infill line start
G1 X115.20 Y120.00 E6016.0000 ; Infill line end
G1 X115.60 Y100.00 E6016.8000 ; Infill line start
G1 X115.60 Y120.00 E6017.6000 ; Infill line end
G1 X116.00 Y100.00 E6018.4000 ; Infill line start
G1 X116.00 Y120.00 E6019.2000 ; Infill line end
G1 X116.40 Y100.00 E6020.0000 ; Infill line start
G1 X116.40 Y120.00 E6020.8000 ; Infill line end
G1 X116.80 Y100.00 E6021.6000 ; Infill line start
G1 X116.80 Y120.00 E6022.4000 ; Infill line end
G1 X117.20 Y100.00 E6023.2000 ; Infill line start
G1 X117.20 Y120.00 E6024.0000 ; Infill line end
G1 X117.60 Y100.00 E6024.8000 ; Infill line start
G1 X117.60 Y120.00 E6025.6000 ; Infill line end
G1 X118.00 Y100.00 E6026.4000 ; Infill line start
G1 X118.00 Y120.00 E6027.2000 ; Infill line end
G1 X118.40 Y100.00 E6028.0000 ; Infill line start
G1 X118.40 Y120.00 E6028.8000 ; Infill line end
G1 X118.80 Y100.00 E6029.6000 ; Infill line start
G1 X118.80 Y120.00 E6030.4000 ; Infill line end
G1 X119.20 Y100.00 E6031.2000 ; Infill line start
G1 X119.20 Y120.00 E6032.0000 ; Infill line end
G1 X119.60 Y100.00 E6032.8000 ; Infill line start
G1 X119.60 Y120.00 E6033.6000 ; Infill line end
G1 X120.00 Y100.00 E6034.4000 ; Infill line start
G1 X120.00 Y120.00 E6035.2000 ; Infill line end
G1 X120.40 Y100.00 E6036.0000 ; Infill line start
G1 X120.40 Y120.00 E6036.8000 ; Infill line end
G1 X120.80 Y100.00 E6037.6000 ; Infill line start
G1 X120.80 Y120.00 E6038.4000 ; Infill line end
G1 X121.20 Y100.00 E6039.2000 ; Infill line start
G1 X121.20 Y120.00 E6040.0000 ; Infill line end
G1 X121.60 Y100.00 E6040.8000 ; Infill line start
G1 X121.60 Y120.00 E6041.6000 ; Infill line end
G1 X122.00 Y100.00 E6042.4000 ; Infill line start
G1 X122.00 Y120.00 E6043.2000 ; Infill line end
G1 X122.40 Y100.00 E6044.0000 ; Infill line start
G1 X122.40 Y120.00 E6044.8000 ; Infill line end
G1 X122.80 Y100.00 E6045.6000 ; Infill line start
G1 X122.80 Y120.00 E6046.4000 ; Infill line end
G1 X123.20 Y100.00 E6047.2000 ; Infill line start
G1 X123.20 Y120.00 E6048.0000 ; Infill line end
G1 X123.60 Y100.00 E6048.8000 ; Infill line start
G1 X123.60 Y120.00 E6049.6000 ; Infill line end
G1 X124.00 Y100.00 E6050.4000 ; Infill line start
G1 X124.00 Y120.00 E6051.2000 ; Infill line end
G1 X124.40 Y100.00 E6052.0000 ; Infill line start
G1 X124.40 Y120.00 E6052.8000 ; Infill line end
G1 X124.80 Y100.00 E6053.6000 ; Infill line start
G1 X124.80 Y120.00 E6054.4000 ; Infill line end
G1 X125.20 Y100.00 E6055.2000 ; Infill line start
G1 X125.20 Y120.00 E6056.0000 ; Infill line end
G1 X125.60 Y100.00 E6056.8000 ; Infill line start
G1 X125.60 Y120.00 E6057.6000 ; Infill line end
G1 X126.00 Y100.00 E6058.4000 ; Infill line start
G1 X126.00 Y120.00 E6059.2000 ; Infill line end
G1 X126.40 Y100.00 E6060.0000 ; Infill line start
G1 X126.40 Y120.00 E6060.8000 ; Infill line end
G1 X126.80 Y100.00 E6061.6000 ; Infill line start
G1 X126.80 Y120.00 E6062.4000 ; Infill line end
G1 X127.20 Y100.00 E6063.2000 ; Infill line start
G1 X127.20 Y120.00 E6064.0000 ; Infill line end
G1 X127.60 Y100.00 E6064.8000 ; Infill line start
G1 X127.60 Y120.00 E6065.6000 ; Infill line end
G1 X128.00 Y100.00 E6066.4000 ; Infill line start
G1 X128.00 Y120.00 E6067.2000 ; Infill line end
G1 X128.40 Y100.00 E6068.0000 ; Infill line start
G1 X128.40 Y120.00 E6068.8000 ; Infill line end
G1 X128.80 Y100.00 E6069.6000 ; Infill line start
G1 X128.80 Y120.00 E6070.4000 ; Infill line end
G1 X129.20 Y100.00 E6071.2000 ; Infill line start
G1 X129.20 Y120.00 E6072.0000 ; Infill line end
G1 X129.60 Y100.00 E6072.8000 ; Infill line start
G1 X129.60 Y120.00 E6073.6000 ; Infill line end
; Layer 74 (Cube Base)
G1 Z14.80 F300 ; Move to layer height
G1 X110.00 Y100.00 F1500 ; Move to start
G1 X130.00 Y100.00 E6074.4000 F1500 ; Draw square side
G1 X130.00 Y120.00 E6075.2000 F1500 ; Draw square side
G1 X110.00 Y120.00 E6076.0000 F1500 ; Draw square side
G1 X110.00 Y100.00 E6076.8000 F1500 ; Draw square side
G1 X110.00 Y100.00 E6077.6000 ; Infill line start
G1 X110.00 Y120.00 E6078.4000 ; Infill line end
G1 X110.40 Y100.00 E6079.2000 ; Infill line start
G1 X110.40 Y120.00 E6080.0000 ; Infill line end
G1 X110.80 Y100.00 E6080.8000 ; Infill line start
G1 X110.80 Y120.00 E6081.6000 ; Infill line end
G1 X111.20 Y100.00 E6082.4000 ; Infill line start
G1 X111.20 Y120.00 E6083.2000 ; Infill line end
G1 X111.60 Y100.00 E6084.0000 ; Infill line start
G1 X111.60 Y120.00 E6084.8000 ; Infill line end
G1 X112.00 Y100.00 E6085.6000 ; Infill line start
G1 X112.00 Y120.00 E6086.4000 ; Infill line end
G1 X112.40 Y100.00 E6087.2000 ; Infill line start
G1 X112.40 Y120.00 E6088.0000 ; Infill line end
G1 X112.80 Y100.00 E6088.8000 ; Infill line start
G1 X112.80 Y120.00 E6089.6000 ; Infill line end
G1 X113.20 Y100.00 E6090.4000 ; Infill line start
G1 X113.20 Y120.00 E6091.2000 ; Infill line end
G1 X113.60 Y100.00 E6092.0000 ; Infill line start
G1 X113.60 Y120.00 E6092.8000 ; Infill line end
G1 X114.00 Y100.00 E6093.6000 ; Infill line start
G1 X114.00 Y120.00 E6094.4000 ; Infill line end
G1 X114.40 Y100.00 E6095.2000 ; Infill line start
G1 X114.40 Y120.00 E6096.0000 ; Infill line end
G1 X114.80 Y100.00 E6096.8000 ; Infill line start
G1 X114.80 Y120.00 E6097.6000 ; Infill line end
G1 X115.20 Y100.00 E6098.4000 ; Infill line start
G1 X115.20 Y120.00 E6099.2000 ; Infill line end
G1 X115.60 Y100.00 E6100.0000 ; Infill line start
G1 X115.60 Y120.00 E6100.8000 ; Infill line end
G1 X116.00 Y100.00 E6101.6000 ; Infill line start
G1 X116.00 Y120.00 E6102.4000 ; Infill line end
G1 X116.40 Y100.00 E6103.2000 ; Infill line start
G1 X116.40 Y120.00 E6104.0000 ; Infill line end
G1 X116.80 Y100.00 E6104.8000 ; Infill line start
G1 X116.80 Y120.00 E6105.6000 ; Infill line end
G1 X117.20 Y100.00 E6106.4000 ; Infill line start
G1 X117.20 Y120.00 E6107.2000 ; Infill line end
G1 X117.60 Y100.00 E6108.0000 ; Infill line start
G1 X117.60 Y120.00 E6108.8000 ; Infill line end
G1 X118.00 Y100.00 E6109.6000 ; Infill line start
G1 X118.00 Y120.00 E6110.4000 ; Infill line end
G1 X118.40 Y100.00 E6111.2000 ; Infill line start
G1 X118.40 Y120.00 E6112.0000 ; Infill line end
G1 X118.80 Y100.00 E6112.8000 ; Infill line start
G1 X118.80 Y120.00 E6113.6000 ; Infill line end
G1 X119.20 Y100.00 E6114.4000 ; Infill line start
G1 X119.20 Y120.00 E6115.2000 ; Infill line end
G1 X119.60 Y100.00 E6116.0000 ; Infill line start
G1 X119.60 Y120.00 E6116.8000 ; Infill line end
G1 X120.00 Y100.00 E6117.6000 ; Infill line start
G1 X120.00 Y120.00 E6118.4000 ; Infill line end
G1 X120.40 Y100.00 E6119.2000 ; Infill line start
G1 X120.40 Y120.00 E6120.0000 ; Infill line end
G1 X120.80 Y100.00 E6120.8000 ; Infill line start
G1 X120.80 Y120.00 E6121.6000 ; Infill line end
G1 X121.20 Y100.00 E6122.4000 ; Infill line start
G1 X121.20 Y120.00 E6123.2000 ; Infill line end
G1 X121.60 Y100.00 E6124.0000 ; Infill line start
G1 X121.60 Y120.00 E6124.8000 ; Infill line end
G1 X122.00 Y100.00 E6125.6000 ; Infill line start
G1 X122.00 Y120.00 E6126.4000 ; Infill line end
G1 X122.40 Y100.00 E6127.2000 ; Infill line start
G1 X122.40 Y120.00 E6128.0000 ; Infill line end
G1 X122.80 Y100.00 E6128.8000 ; Infill line start
G1 X122.80 Y120.00 E6129.6000 ; Infill line end
G1 X123.20 Y100.00 E6130.4000 ; Infill line start
G1 X123.20 Y120.00 E6131.2000 ; Infill line end
G1 X123.60 Y100.00 E6132.0000 ; Infill line start
G1 X123.60 Y120.00 E6132.8000 ; Infill line end
G1 X124.00 Y100.00 E6133.6000 ; Infill line start
G1 X124.00 Y120.00 E6134.4000 ; Infill line end
G1 X124.40 Y100.00 E6135.2000 ; Infill line start
G1 X124.40 Y120.00 E6136.0000 ; Infill line end
G1 X124.80 Y100.00 E6136.8000 ; Infill line start
G1 X124.80 Y120.00 E6137.6000 ; Infill line end
G1 X125.20 Y100.00 E6138.4000 ; Infill line start
G1 X125.20 Y120.00 E6139.2000 ; Infill line end
G1 X125.60 Y100.00 E6140.0000 ; Infill line start
G1 X125.60 Y120.00 E6140.8000 ; Infill line end
G1 X126.00 Y100.00 E6141.6000 ; Infill line start
G1 X126.00 Y120.00 E6142.4000 ; Infill line end
G1 X126.40 Y100.00 E6143.2000 ; Infill line start
G1 X126.40 Y120.00 E6144.0000 ; Infill line end
G1 X126.80 Y100.00 E6144.8000 ; Infill line start
G1 X126.80 Y120.00 E6145.6000 ; Infill line end
G1 X127.20 Y100.00 E6146.4000 ; Infill line start
G1 X127.20 Y120.00 E6147.2000 ; Infill line end
G1 X127.60 Y100.00 E6148.0000 ; Infill line start
G1 X127.60 Y120.00 E6148.8000 ; Infill line end
G1 X128.00 Y100.00 E6149.6000 ; Infill line start
G1 X128.00 Y120.00 E6150.4000 ; Infill line end
G1 X128.40 Y100.00 E6151.2000 ; Infill line start
G1 X128.40 Y120.00 E6152.0000 ; Infill line end
G1 X128.80 Y100.00 E6152.8000 ; Infill line start
G1 X128.80 Y120.00 E6153.6000 ; Infill line end
G1 X129.20 Y100.00 E6154.4000 ; Infill line start
G1 X129.20 Y120.00 E6155.2000 ; Infill line end
G1 X129.60 Y100.00 E6156.0000 ; Infill line start
G1 X129.60 Y120.00 E6156.8000 ; Infill line end
; Layer 75 (Cube Base)
G1 Z15.00 F300 ; Move to layer height
G1 X110.00 Y100.00 F1500 ; Move to start
G1 X130.00 Y100.00 E6157.6000 F1500 ; Draw square side
G1 X130.00 Y120.00 E6158.4000 F1500 ; Draw square side
G1 X110.00 Y120.00 E6159.2000 F1500 ; Draw square side
G1 X110.00 Y100.00 E6160.0000 F1500 ; Draw square side
G1 X110.00 Y100.00 E6160.8000 ; Infill line start
G1 X110.00 Y120.00 E6161.6000 ; Infill line end
G1 X110.40 Y100.00 E6162.4000 ; Infill line start
G1 X110.40 Y120.00 E6163.2000 ; Infill line end
G1 X110.80 Y100.00 E6164.0000 ; Infill line start
G1 X110.80 Y120.00 E6164.8000 ; Infill line end
G1 X111.20 Y100.00 E6165.6000 ; Infill line start
G1 X111.20 Y120.00 E6166.4000 ; Infill line end
G1 X111.60 Y100.00 E6167.2000 ; Infill line start
G1 X111.60 Y120.00 E6168.0000 ; Infill line end
G1 X112.00 Y100.00 E6168.8000 ; Infill line start
G1 X112.00 Y120.00 E6169.6000 ; Infill line end
G1 X112.40 Y100.00 E6170.4000 ; Infill line start
G1 X112.40 Y120.00 E6171.2000 ; Infill line end
G1 X112.80 Y100.00 E6172.0000 ; Infill line start
G1 X112.80 Y120.00 E6172.8000 ; Infill line end
G1 X113.20 Y100.00 E6173.6000 ; Infill line start
G1 X113.20 Y120.00 E6174.4000 ; Infill line end
G1 X113.60 Y100.00 E6175.2000 ; Infill line start
G1 X113.60 Y120.00 E6176.0000 ; Infill line end
G1 X114.00 Y100.00 E6176.8000 ; Infill line start
G1 X114.00 Y120.00 E6177.6000 ; Infill line end
G1 X114.40 Y100.00 E6178.4000 ; Infill line start
G1 X114.40 Y120.00 E6179.2000 ; Infill line end
G1 X114.80 Y100.00 E6180.0000 ; Infill line start
G1 X114.80 Y120.00 E6180.8000 ; Infill line end
G1 X115.20 Y100.00 E6181.6000 ; Infill line start
G1 X115.20 Y120.00 E6182.4000 ; Infill line end
G1 X115.60 Y100.00 E6183.2000 ; Infill line start
G1 X115.60 Y120.00 E6184.0000 ; Infill line end
G1 X116.00 Y100.00 E6184.8000 ; Infill line start
G1 X116.00 Y120.00 E6185.6000 ; Infill line end
G1 X116.40 Y100.00 E6186.4000 ; Infill line start
G1 X116.40 Y120.00 E6187.2000 ; Infill line end
G1 X116.80 Y100.00 E6188.0000 ; Infill line start
G1 X116.80 Y120.00 E6188.8000 ; Infill line end
G1 X117.20 Y100.00 E6189.6000 ; Infill line start
G1 X117.20 Y120.00 E6190.4000 ; Infill line end
G1 X117.60 Y100.00 E6191.2000 ; Infill line start
G1 X117.60 Y120.00 E6192.0000 ; Infill line end
G1 X118.00 Y100.00 E6192.8000 ; Infill line start
G1 X118.00 Y120.00 E6193.6000 ; Infill line end
G1 X118.40 Y100.00 E6194.4000 ; Infill line start
G1 X118.40 Y120.00 E6195.2000 ; Infill line end
G1 X118.80 Y100.00 E6196.0000 ; Infill line start
G1 X118.80 Y120.00 E6196.8000 ; Infill line end
G1 X119.20 Y100.00 E6197.6000 ; Infill line start
G1 X119.20 Y120.00 E6198.4000 ; Infill line end
G1 X119.60 Y100.00 E6199.2000 ; Infill line start
G1 X119.60 Y120.00 E6200.0000 ; Infill line end
G1 X120.00 Y100.00 E6200.8000 ; Infill line start
G1 X120.00 Y120.00 E6201.6000 ; Infill line end
G1 X120.40 Y100.00 E6202.4000 ; Infill line start
G1 X120.40 Y120.00 E6203.2000 ; Infill line end
G1 X120.80 Y100.00 E6204.0000 ; Infill line start
G1 X120.80 Y120.00 E6204.8000 ; Infill line end
G1 X121.20 Y100.00 E6205.6000 ; Infill line start
G1 X121.20 Y120.00 E6206.4000 ; Infill line end
G1 X121.60 Y100.00 E6207.2000 ; Infill line start
G1 X121.60 Y120.00 E6208.0000 ; Infill line end
G1 X122.00 Y100.00 E6208.8000 ; Infill line start
G1 X122.00 Y120.00 E6209.6000 ; Infill line end
G1 X122.40 Y100.00 E6210.4000 ; Infill line start
G1 X122.40 Y120.00 E6211.2000 ; Infill line end
G1 X122.80 Y100.00 E6212.0000 ; Infill line start
G1 X122.80 Y120.00 E6212.8000 ; Infill line end
G1 X123.20 Y100.00 E6213.6000 ; Infill line start
G1 X123.20 Y120.00 E6214.4000 ; Infill line end
G1 X123.60 Y100.00 E6215.2000 ; Infill line start
G1 X123.60 Y120.00 E6216.0000 ; Infill line end
G1 X124.00 Y100.00 E6216.8000 ; Infill line start
G1 X124.00 Y120.00 E6217.6000 ; Infill line end
G1 X124.40 Y100.00 E6218.4000 ; Infill line start
G1 X124.40 Y120.00 E6219.2000 ; Infill line end
G1 X124.80 Y100.00 E6220.0000 ; Infill line start
G1 X124.80 Y120.00 E6220.8000 ; Infill line end
G1 X125.20 Y100.00 E6221.6000 ; Infill line start
G1 X125.20 Y120.00 E6222.4000 ; Infill line end
G1 X125.60 Y100.00 E6223.2000 ; Infill line start
G1 X125.60 Y120.00 E6224.0000 ; Infill line end
G1 X126.00 Y100.00 E6224.8000 ; Infill line start
G1 X126.00 Y120.00 E6225.6000 ; Infill line end
G1 X126.40 Y100.00 E6226.4000 ; Infill line start
G1 X126.40 Y120.00 E6227.2000 ; Infill line end
G1 X126.80 Y100.00 E6228.0000 ; Infill line start
G1 X126.80 Y120.00 E6228.8000 ; Infill line end
G1 X127.20 Y100.00 E6229.6000 ; Infill line start
G1 X127.20 Y120.00 E6230.4000 ; Infill line end
G1 X127.60 Y100.00 E6231.2000 ; Infill line start
G1 X127.60 Y120.00 E6232.0000 ; Infill line end
G1 X128.00 Y100.00 E6232.8000 ; Infill line start
G1 X128.00 Y120.00 E6233.6000 ; Infill line end
G1 X128.40 Y100.00 E6234.4000 ; Infill line start
G1 X128.40 Y120.00 E6235.2000 ; Infill line end
G1 X128.80 Y100.00 E6236.0000 ; Infill line start
G1 X128.80 Y120.00 E6236.8000 ; Infill line end
G1 X129.20 Y100.00 E6237.6000 ; Infill line start
G1 X129.20 Y120.00 E6238.4000 ; Infill line end
G1 X129.60 Y100.00 E6239.2000 ; Infill line start
G1 X129.60 Y120.00 E6240.0000 ; Infill line end
; Layer 76 (Cube Base)
G1 Z15.20 F300 ; Move to layer height
G1 X110.00 Y100.00 F1500 ; Move to start
G1 X130.00 Y100.00 E6240.8000 F1500 ; Draw square side
G1 X130.00 Y120.00 E6241.6000 F1500 ; Draw square side
G1 X110.00 Y120.00 E6242.4000 F1500 ; Draw square side
G1 X110.00 Y100.00 E6243.2000 F1500 ; Draw square side
G1 X110.00 Y100.00 E6244.0000 ; Infill line start
G1 X110.00 Y120.00 E6244.8000 ; Infill line end
G1 X110.40 Y100.00 E6245.6000 ; Infill line start
G1 X110.40 Y120.00 E6246.4000 ; Infill line end
G1 X110.80 Y100.00 E6247.2000 ; Infill line start
G1 X110.80 Y120.00 E6248.0000 ; Infill line end
G1 X111.20 Y100.00 E6248.8000 ; Infill line start
G1 X111.20 Y120.00 E6249.6000 ; Infill line end
G1 X111.60 Y100.00 E6250.4000 ; Infill line start
G1 X111.60 Y120.00 E6251.2000 ; Infill line end
G1 X112.00 Y100.00 E6252.0000 ; Infill line start
G1 X112.00 Y120.00 E6252.8000 ; Infill line end
G1 X112.40 Y100.00 E6253.6000 ; Infill line start
G1 X112.40 Y120.00 E6254.4000 ; Infill line end
G1 X112.80 Y100.00 E6255.2000 ; Infill line start
G1 X112.80 Y120.00 E6256.0000 ; Infill line end
G1 X113.20 Y100.00 E6256.8000 ; Infill line start
G1 X113.20 Y120.00 E6257.6000 ; Infill line end
G1 X113.60 Y100.00 E6258.4000 ; Infill line start
G1 X113.60 Y120.00 E6259.2000 ; Infill line end
G1 X114.00 Y100.00 E6260.0000 ; Infill line start
G1 X114.00 Y120.00 E6260.8000 ; Infill line end
G1 X114.40 Y100.00 E6261.6000 ; Infill line start
G1 X114.40 Y120.00 E6262.4000 ; Infill line end
G1 X114.80 Y100.00 E6263.2000 ; Infill line start
G1 X114.80 Y120.00 E6264.0000 ; Infill line end
G1 X115.20 Y100.00 E6264.8000 ; Infill line start
G1 X115.20 Y120.00 E6265.6000 ; Infill line end
G1 X115.60 Y100.00 E6266.4000 ; Infill line start
G1 X115.60 Y120.00 E6267.2000 ; Infill line end
G1 X116.00 Y100.00 E6268.0000 ; Infill line start
G1 X116.00 Y120.00 E6268.8000 ; Infill line end
G1 X116.40 Y100.00 E6269.6000 ; Infill line start
G1 X116.40 Y120.00 E6270.4000 ; Infill line end
G1 X116.80 Y100.00 E6271.2000 ; Infill line start
G1 X116.80 Y120.00 E6272.0000 ; Infill line end
G1 X117.20 Y100.00 E6272.8000 ; Infill line start
G1 X117.20 Y120.00 E6273.6000 ; Infill line end
G1 X117.60 Y100.00 E6274.4000 ; Infill line start
G1 X117.60 Y120.00 E6275.2000 ; Infill line end
G1 X118.00 Y100.00 E6276.0000 ; Infill line start
G1 X118.00 Y120.00 E6276.8000 ; Infill line end
G1 X118.40 Y100.00 E6277.6000 ; Infill line start
G1 X118.40 Y120.00 E6278.4000 ; Infill line end
G1 X118.80 Y100.00 E6279.2000 ; Infill line start
G1 X118.80 Y120.00 E6280.0000 ; Infill line end
G1 X119.20 Y100.00 E6280.8000 ; Infill line start
G1 X119.20 Y120.00 E6281.6000 ; Infill line end
G1 X119.60 Y100.00 E6282.4000 ; Infill line start
G1 X119.60 Y120.00 E6283.2000 ; Infill line end
G1 X120.00 Y100.00 E6284.0000 ; Infill line start
G1 X120.00 Y120.00 E6284.8000 ; Infill line end
G1 X120.40 Y100.00 E6285.6000 ; Infill line start
G1 X120.40 Y120.00 E6286.4000 ; Infill line end
G1 X120.80 Y100.00 E6287.2000 ; Infill line start
G1 X120.80 Y120.00 E6288.0000 ; Infill line end
G1 X121.20 Y100.00 E6288.8000 ; Infill line start
G1 X121.20 Y120.00 E6289.6000 ; Infill line end
G1 X121.60 Y100.00 E6290.4000 ; Infill line start
G1 X121.60 Y120.00 E6291.2000 ; Infill line end
G1 X122.00 Y100.00 E6292.0000 ; Infill line start
G1 X122.00 Y120.00 E6292.8000 ; Infill line end
G1 X122.40 Y100.00 E6293.6000 ; Infill line start
G1 X122.40 Y120.00 E6294.4000 ; Infill line end
G1 X122.80 Y100.00 E6295.2000 ; Infill line start
G1 X122.80 Y120.00 E6296.0000 ; Infill line end
G1 X123.20 Y100.00 E6296.8000 ; Infill line start
G1 X123.20 Y120.00 E6297.6000 ; Infill line end
G1 X123.60 Y100.00 E6298.4000 ; Infill line start
G1 X123.60 Y120.00 E6299.2000 ; Infill line end
G1 X124.00 Y100.00 E6300.0000 ; Infill line start
G1 X124.00 Y120.00 E6300.8000 ; Infill line end
G1 X124.40 Y100.00 E6301.6000 ; Infill line start
G1 X124.40 Y120.00 E6302.4000 ; Infill line end
G1 X124.80 Y100.00 E6303.2000 ; Infill line start
G1 X124.80 Y120.00 E6304.0000 ; Infill line end
G1 X125.20 Y100.00 E6304.8000 ; Infill line start
G1 X125.20 Y120.00 E6305.6000 ; Infill line end
G1 X125.60 Y100.00 E6306.4000 ; Infill line start
G1 X125.60 Y120.00 E6307.2000 ; Infill line end
G1 X126.00 Y100.00 E6308.0000 ; Infill line start
G1 X126.00 Y120.00 E6308.8000 ; Infill line end
G1 X126.40 Y100.00 E6309.6000 ; Infill line start
G1 X126.40 Y120.00 E6310.4000 ; Infill line end
G1 X126.80 Y100.00 E6311.2000 ; Infill line start
G1 X126.80 Y120.00 E6312.0000 ; Infill line end
G1 X127.20 Y100.00 E6312.8000 ; Infill line start
G1 X127.20 Y120.00 E6313.6000 ; Infill line end
G1 X127.60 Y100.00 E6314.4000 ; Infill line start
G1 X127.60 Y120.00 E6315.2000 ; Infill line end
G1 X128.00 Y100.00 E6316.0000 ; Infill line start
G1 X128.00 Y120.00 E6316.8000 ; Infill line end
G1 X128.40 Y100.00 E6317.6000 ; Infill line start
G1 X128.40 Y120.00 E6318.4000 ; Infill line end
G1 X128.80 Y100.00 E6319.2000 ; Infill line start
G1 X128.80 Y120.00 E6320.0000 ; Infill line end
G1 X129.20 Y100.00 E6320.8000 ; Infill line start
G1 X129.20 Y120.00 E6321.6000 ; Infill line end
G1 X129.60 Y100.00 E6322.4000 ; Infill line start
G1 X129.60 Y120.00 E6323.2000 ; Infill line end
; Layer 77 (Cube Base)
G1 Z15.40 F300 ; Move to layer height
G1 X110.00 Y100.00 F1500 ; Move to start
G1 X130.00 Y100.00 E6324.0000 F1500 ; Draw square side
G1 X130.00 Y120.00 E6324.8000 F1500 ; Draw square side
G1 X110.00 Y120.00 E6325.6000 F1500 ; Draw square side
G1 X110.00 Y100.00 E6326.4000 F1500 ; Draw square side
G1 X110.00 Y100.00 E6327.2000 ; Infill line start
G1 X110.00 Y120.00 E6328.0000 ; Infill line end
G1 X110.40 Y100.00 E6328.8000 ; Infill line start
G1 X110.40 Y120.00 E6329.6000 ; Infill line end
G1 X110.80 Y100.00 E6330.4000 ; Infill line start
G1 X110.80 Y120.00 E6331.2000 ; Infill line end
G1 X111.20 Y100.00 E6332.0000 ; Infill line start
G1 X111.20 Y120.00 E6332.8000 ; Infill line end
G1 X111.60 Y100.00 E6333.6000 ; Infill line start
G1 X111.60 Y120.00 E6334.4000 ; Infill line end
G1 X112.00 Y100.00 E6335.2000 ; Infill line start
G1 X112.00 Y120.00 E6336.0000 ; Infill line end
G1 X112.40 Y100.00 E6336.8000 ; Infill line start
G1 X112.40 Y120.00 E6337.6000 ; Infill line end
G1 X112.80 Y100.00 E6338.4000 ; Infill line start
G1 X112.80 Y120.00 E6339.2000 ; Infill line end
G1 X113.20 Y100.00 E6340.0000 ; Infill line start
G1 X113.20 Y120.00 E6340.8000 ; Infill line end
G1 X113.60 Y100.00 E6341.6000 ; Infill line start
G1 X113.60 Y120.00 E6342.4000 ; Infill line end
G1 X114.00 Y100.00 E6343.2000 ; Infill line start
G1 X114.00 Y120.00 E6344.0000 ; Infill line end
G1 X114.40 Y100.00 E6344.8000 ; Infill line start
G1 X114.40 Y120.00 E6345.6000 ; Infill line end
G1 X114.80 Y100.00 E6346.4000 ; Infill line start
G1 X114.80 Y120.00 E6347.2000 ; Infill line end
G1 X115.20 Y100.00 E6348.0000 ; Infill line start
G1 X115.20 Y120.00 E6348.8000 ; Infill line end
G1 X115.60 Y100.00 E6349.6000 ; Infill line start
G1 X115.60 Y120.00 E6350.4000 ; Infill line end
G1 X116.00 Y100.00 E6351.2000 ; Infill line start
G1 X116.00 Y120.00 E6352.0000 ; Infill line end
G1 X116.40 Y100.00 E6352.8000 ; Infill line start
G1 X116.40 Y120.00 E6353.6000 ; Infill line end
G1 X116.80 Y100.00 E6354.4000 ; Infill line start
G1 X116.80 Y120.00 E6355.2000 ; Infill line end
G1 X117.20 Y100.00 E6356.0000 ; Infill line start
G1 X117.20 Y120.00 E6356.8000 ; Infill line end
G1 X117.60 Y100.00 E6357.6000 ; Infill line start
G1 X117.60 Y120.00 E6358.4000 ; Infill line end
G1 X118.00 Y100.00 E6359.2000 ; Infill line start
G1 X118.00 Y120.00 E6360.0000 ; Infill line end
G1 X118.40 Y100.00 E6360.8000 ; Infill line start
G1 X118.40 Y120.00 E6361.6000 ; Infill line end
G1 X118.80 Y100.00 E6362.4000 ; Infill line start
G1 X118.80 Y120.00 E6363.2000 ; Infill line end
G1 X119.20 Y100.00 E6364.0000 ; Infill line start
G1 X119.20 Y120.00 E6364.8000 ; Infill line end
G1 X119.60 Y100.00 E6365.6000 ; Infill line start
G1 X119.60 Y120.00 E6366.4000 ; Infill line end
G1 X120.00 Y100.00 E6367.2000 ; Infill line start
G1 X120.00 Y120.00 E6368.0000 ; Infill line end
G1 X120.40 Y100.00 E6368.8000 ; Infill line start
G1 X120.40 Y120.00 E6369.6000 ; Infill line end
G1 X120.80 Y100.00 E6370.4000 ; Infill line start
G1 X120.80 Y120.00 E6371.2000 ; Infill line end
G1 X121.20 Y100.00 E6372.0000 ; Infill line start
G1 X121.20 Y120.00 E6372.8000 ; Infill line end
G1 X121.60 Y100.00 E6373.6000 ; Infill line start
G1 X121.60 Y120.00 E6374.4000 ; Infill line end
G1 X122.00 Y100.00 E6375.2000 ; Infill line start
G1 X122.00 Y120.00 E6376.0000 ; Infill line end
G1 X122.40 Y100.00 E6376.8000 ; Infill line start
G1 X122.40 Y120.00 E6377.6000 ; Infill line end
G1 X122.80 Y100.00 E6378.4000 ; Infill line start
G1 X122.80 Y120.00 E6379.2000 ; Infill line end
G1 X123.20 Y100.00 E6380.0000 ; Infill line start
G1 X123.20 Y120.00 E6380.8000 ; Infill line end
G1 X123.60 Y100.00 E6381.6000 ; Infill line start
G1 X123.60 Y120.00 E6382.4000 ; Infill line end
G1 X124.00 Y100.00 E6383.2000 ; Infill line start
G1 X124.00 Y120.00 E6384.0000 ; Infill line end
G1 X124.40 Y100.00 E6384.8000 ; Infill line start
G1 X124.40 Y120.00 E6385.6000 ; Infill line end
G1 X124.80 Y100.00 E6386.4000 ; Infill line start
G1 X124.80 Y120.00 E6387.2000 ; Infill line end
G1 X125.20 Y100.00 E6388.0000 ; Infill line start
G1 X125.20 Y120.00 E6388.8000 ; Infill line end
[truncated: 258,995 more chars]
