# Supplementary material for: Hybrid reasoning for perception, explanation, and autonomous action in manufacturing
Source: Nat Commun. 2026 May 18;17:6589. doi: 10.1038/s41467-026-72378-9 (PMC13381764; doi:10.1038/s41467-026-72378-9)
Supplement: Supplementary file 3 — Supplementary Files [file 41467_2026_72378_MOESM3_ESM.zip › supplementary-files/geometries/tree.gcode]

G21 ; Set units to millimeters
G90 ; Use absolute positioning
M104 S200 ; Set extruder temperature to 200C
M140 S60 ; Set bed temperature to 60C
G28 ; Home all axes
M109 S200 ; Wait for extruder to reach 200C
M190 S60 ; Wait for bed to reach 60C
G92 E0 ; Reset extruder
G1 Z0.2 F300 ; Move to first layer height
G1 X110 Y100 F1500 ; Move to start position (center of print bed)
G1 F9000
; Layer 1
G1 Z0.20 F300 ; Move to layer height
G1 X112.50 Y100.00 F1500 ; Move to start of circle
G1 X112.50 Y100.00 F1500 ; Move to start of circle
G1 X112.48 Y100.31 E0.0126 F1500 ; Draw circle segment
G1 X112.42 Y100.62 E0.0251 F1500 ; Draw circle segment
G1 X112.32 Y100.92 E0.0377 F1500 ; Draw circle segment
G1 X112.19 Y101.20 E0.0502 F1500 ; Draw circle segment
G1 X112.02 Y101.47 E0.0628 F1500 ; Draw circle segment
G1 X111.82 Y101.71 E0.0753 F1500 ; Draw circle segment
G1 X111.59 Y101.93 E0.0879 F1500 ; Draw circle segment
G1 X111.34 Y102.11 E0.1005 F1500 ; Draw circle segment
G1 X111.06 Y102.26 E0.1130 F1500 ; Draw circle segment
G1 X110.77 Y102.38 E0.1256 F1500 ; Draw circle segment
G1 X110.47 Y102.46 E0.1381 F1500 ; Draw circle segment
G1 X110.16 Y102.50 E0.1507 F1500 ; Draw circle segment
G1 X109.84 Y102.50 E0.1633 F1500 ; Draw circle segment
G1 X109.53 Y102.46 E0.1758 F1500 ; Draw circle segment
G1 X109.23 Y102.38 E0.1884 F1500 ; Draw circle segment
G1 X108.94 Y102.26 E0.2009 F1500 ; Draw circle segment
G1 X108.66 Y102.11 E0.2135 F1500 ; Draw circle segment
G1 X108.41 Y101.93 E0.2260 F1500 ; Draw circle segment
G1 X108.18 Y101.71 E0.2386 F1500 ; Draw circle segment
G1 X107.98 Y101.47 E0.2512 F1500 ; Draw circle segment
G1 X107.81 Y101.20 E0.2637 F1500 ; Draw circle segment
G1 X107.68 Y100.92 E0.2763 F1500 ; Draw circle segment
G1 X107.58 Y100.62 E0.2888 F1500 ; Draw circle segment
G1 X107.52 Y100.31 E0.3014 F1500 ; Draw circle segment
G1 X107.50 Y100.00 E0.3140 F1500 ; Draw circle segment
G1 X107.52 Y99.69 E0.3265 F1500 ; Draw circle segment
G1 X107.58 Y99.38 E0.3391 F1500 ; Draw circle segment
G1 X107.68 Y99.08 E0.3516 F1500 ; Draw circle segment
G1 X107.81 Y98.80 E0.3642 F1500 ; Draw circle segment
G1 X107.98 Y98.53 E0.3767 F1500 ; Draw circle segment
G1 X108.18 Y98.29 E0.3893 F1500 ; Draw circle segment
G1 X108.41 Y98.07 E0.4019 F1500 ; Draw circle segment
G1 X108.66 Y97.89 E0.4144 F1500 ; Draw circle segment
G1 X108.94 Y97.74 E0.4270 F1500 ; Draw circle segment
G1 X109.23 Y97.62 E0.4395 F1500 ; Draw circle segment
G1 X109.53 Y97.54 E0.4521 F1500 ; Draw circle segment
G1 X109.84 Y97.50 E0.4646 F1500 ; Draw circle segment
G1 X110.16 Y97.50 E0.4772 F1500 ; Draw circle segment
G1 X110.47 Y97.54 E0.4898 F1500 ; Draw circle segment
G1 X110.77 Y97.62 E0.5023 F1500 ; Draw circle segment
G1 X111.06 Y97.74 E0.5149 F1500 ; Draw circle segment
G1 X111.34 Y97.89 E0.5274 F1500 ; Draw circle segment
G1 X111.59 Y98.07 E0.5400 F1500 ; Draw circle segment
G1 X111.82 Y98.29 E0.5526 F1500 ; Draw circle segment
G1 X112.02 Y98.53 E0.5651 F1500 ; Draw circle segment
G1 X112.19 Y98.80 E0.5777 F1500 ; Draw circle segment
G1 X112.32 Y99.08 E0.5902 F1500 ; Draw circle segment
G1 X112.42 Y99.38 E0.6028 F1500 ; Draw circle segment
G1 X112.48 Y99.69 E0.6153 F1500 ; Draw circle segment
G1 X112.50 Y100.00 E0.6279 F1500 ; Draw circle segment
G1 X110.40 Y100.00 F1500 ; Move to start of infill
G1 X110.40 Y100.05 E0.6299 ; Draw infill segment
G1 X110.39 Y100.10 E0.6319 ; Draw infill segment
G1 X110.37 Y100.15 E0.6339 ; Draw infill segment
G1 X110.35 Y100.19 E0.6359 ; Draw infill segment
G1 X110.32 Y100.24 E0.6380 ; Draw infill segment
G1 X110.29 Y100.27 E0.6400 ; Draw infill segment
G1 X110.25 Y100.31 E0.6420 ; Draw infill segment
G1 X110.21 Y100.34 E0.6440 ; Draw infill segment
G1 X110.17 Y100.36 E0.6460 ; Draw infill segment
G1 X110.12 Y100.38 E0.6480 ; Draw infill segment
G1 X110.07 Y100.39 E0.6500 ; Draw infill segment
G1 X110.03 Y100.40 E0.6520 ; Draw infill segment
G1 X109.97 Y100.40 E0.6540 ; Draw infill segment
G1 X109.93 Y100.39 E0.6560 ; Draw infill segment
G1 X109.88 Y100.38 E0.6580 ; Draw infill segment
G1 X109.83 Y100.36 E0.6601 ; Draw infill segment
G1 X109.79 Y100.34 E0.6621 ; Draw infill segment
G1 X109.75 Y100.31 E0.6641 ; Draw infill segment
G1 X109.71 Y100.27 E0.6661 ; Draw infill segment
G1 X109.68 Y100.24 E0.6681 ; Draw infill segment
G1 X109.65 Y100.19 E0.6701 ; Draw infill segment
G1 X109.63 Y100.15 E0.6721 ; Draw infill segment
G1 X109.61 Y100.10 E0.6741 ; Draw infill segment
G1 X109.60 Y100.05 E0.6761 ; Draw infill segment
G1 X109.60 Y100.00 E0.6781 ; Draw infill segment
G1 X109.60 Y99.95 E0.6801 ; Draw infill segment
G1 X109.61 Y99.90 E0.6822 ; Draw infill segment
G1 X109.63 Y99.85 E0.6842 ; Draw infill segment
G1 X109.65 Y99.81 E0.6862 ; Draw infill segment
G1 X109.68 Y99.76 E0.6882 ; Draw infill segment
G1 X109.71 Y99.73 E0.6902 ; Draw infill segment
G1 X109.75 Y99.69 E0.6922 ; Draw infill segment
G1 X109.79 Y99.66 E0.6942 ; Draw infill segment
G1 X109.83 Y99.64 E0.6962 ; Draw infill segment
G1 X109.88 Y99.62 E0.6982 ; Draw infill segment
G1 X109.93 Y99.61 E0.7002 ; Draw infill segment
G1 X109.97 Y99.60 E0.7022 ; Draw infill segment
G1 X110.03 Y99.60 E0.7043 ; Draw infill segment
G1 X110.07 Y99.61 E0.7063 ; Draw infill segment
G1 X110.12 Y99.62 E0.7083 ; Draw infill segment
G1 X110.17 Y99.64 E0.7103 ; Draw infill segment
G1 X110.21 Y99.66 E0.7123 ; Draw infill segment
G1 X110.25 Y99.69 E0.7143 ; Draw infill segment
G1 X110.29 Y99.73 E0.7163 ; Draw infill segment
G1 X110.32 Y99.76 E0.7183 ; Draw infill segment
G1 X110.35 Y99.81 E0.7203 ; Draw infill segment
G1 X110.37 Y99.85 E0.7223 ; Draw infill segment
G1 X110.39 Y99.90 E0.7244 ; Draw infill segment
G1 X110.40 Y99.95 E0.7264 ; Draw infill segment
G1 X110.40 Y100.00 E0.7284 ; Draw infill segment
G1 X110.80 Y100.00 F1500 ; Move to start of infill
G1 X110.79 Y100.10 E0.7324 ; Draw infill segment
G1 X110.77 Y100.20 E0.7364 ; Draw infill segment
G1 X110.74 Y100.29 E0.7404 ; Draw infill segment
G1 X110.70 Y100.39 E0.7444 ; Draw infill segment
G1 X110.65 Y100.47 E0.7485 ; Draw infill segment
G1 X110.58 Y100.55 E0.7525 ; Draw infill segment
G1 X110.51 Y100.62 E0.7565 ; Draw infill segment
G1 X110.43 Y100.68 E0.7605 ; Draw infill segment
G1 X110.34 Y100.72 E0.7645 ; Draw infill segment
G1 X110.25 Y100.76 E0.7686 ; Draw infill segment
G1 X110.15 Y100.79 E0.7726 ; Draw infill segment
G1 X110.05 Y100.80 E0.7766 ; Draw infill segment
G1 X109.95 Y100.80 E0.7806 ; Draw infill segment
G1 X109.85 Y100.79 E0.7846 ; Draw infill segment
G1 X109.75 Y100.76 E0.7886 ; Draw infill segment
G1 X109.66 Y100.72 E0.7927 ; Draw infill segment
G1 X109.57 Y100.68 E0.7967 ; Draw infill segment
G1 X109.49 Y100.62 E0.8007 ; Draw infill segment
G1 X109.42 Y100.55 E0.8047 ; Draw infill segment
G1 X109.35 Y100.47 E0.8087 ; Draw infill segment
G1 X109.30 Y100.39 E0.8128 ; Draw infill segment
G1 X109.26 Y100.29 E0.8168 ; Draw infill segment
G1 X109.23 Y100.20 E0.8208 ; Draw infill segment
G1 X109.21 Y100.10 E0.8248 ; Draw infill segment
G1 X109.20 Y100.00 E0.8288 ; Draw infill segment
G1 X109.21 Y99.90 E0.8329 ; Draw infill segment
G1 X109.23 Y99.80 E0.8369 ; Draw infill segment
G1 X109.26 Y99.71 E0.8409 ; Draw infill segment
G1 X109.30 Y99.61 E0.8449 ; Draw infill segment
G1 X109.35 Y99.53 E0.8489 ; Draw infill segment
G1 X109.42 Y99.45 E0.8529 ; Draw infill segment
G1 X109.49 Y99.38 E0.8570 ; Draw infill segment
G1 X109.57 Y99.32 E0.8610 ; Draw infill segment
G1 X109.66 Y99.28 E0.8650 ; Draw infill segment
G1 X109.75 Y99.24 E0.8690 ; Draw infill segment
G1 X109.85 Y99.21 E0.8730 ; Draw infill segment
G1 X109.95 Y99.20 E0.8771 ; Draw infill segment
G1 X110.05 Y99.20 E0.8811 ; Draw infill segment
G1 X110.15 Y99.21 E0.8851 ; Draw infill segment
G1 X110.25 Y99.24 E0.8891 ; Draw infill segment
G1 X110.34 Y99.28 E0.8931 ; Draw infill segment
G1 X110.43 Y99.32 E0.8972 ; Draw infill segment
G1 X110.51 Y99.38 E0.9012 ; Draw infill segment
G1 X110.58 Y99.45 E0.9052 ; Draw infill segment
G1 X110.65 Y99.53 E0.9092 ; Draw infill segment
G1 X110.70 Y99.61 E0.9132 ; Draw infill segment
G1 X110.74 Y99.71 E0.9172 ; Draw infill segment
G1 X110.77 Y99.80 E0.9213 ; Draw infill segment
G1 X110.79 Y99.90 E0.9253 ; Draw infill segment
G1 X110.80 Y100.00 E0.9293 ; Draw infill segment
G1 X111.20 Y100.00 F1500 ; Move to start of infill
G1 X111.19 Y100.15 E0.9353 ; Draw infill segment
G1 X111.16 Y100.30 E0.9414 ; Draw infill segment
G1 X111.12 Y100.44 E0.9474 ; Draw infill segment
G1 X111.05 Y100.58 E0.9534 ; Draw infill segment
G1 X110.97 Y100.71 E0.9594 ; Draw infill segment
G1 X110.87 Y100.82 E0.9655 ; Draw infill segment
G1 X110.76 Y100.92 E0.9715 ; Draw infill segment
G1 X110.64 Y101.01 E0.9775 ; Draw infill segment
G1 X110.51 Y101.09 E0.9836 ; Draw infill segment
G1 X110.37 Y101.14 E0.9896 ; Draw infill segment
G1 X110.22 Y101.18 E0.9956 ; Draw infill segment
G1 X110.08 Y101.20 E1.0016 ; Draw infill segment
G1 X109.92 Y101.20 E1.0077 ; Draw infill segment
G1 X109.78 Y101.18 E1.0137 ; Draw infill segment
G1 X109.63 Y101.14 E1.0197 ; Draw infill segment
G1 X109.49 Y101.09 E1.0257 ; Draw infill segment
G1 X109.36 Y101.01 E1.0318 ; Draw infill segment
G1 X109.24 Y100.92 E1.0378 ; Draw infill segment
G1 X109.13 Y100.82 E1.0438 ; Draw infill segment
G1 X109.03 Y100.71 E1.0499 ; Draw infill segment
G1 X108.95 Y100.58 E1.0559 ; Draw infill segment
G1 X108.88 Y100.44 E1.0619 ; Draw infill segment
G1 X108.84 Y100.30 E1.0679 ; Draw infill segment
G1 X108.81 Y100.15 E1.0740 ; Draw infill segment
G1 X108.80 Y100.00 E1.0800 ; Draw infill segment
G1 X108.81 Y99.85 E1.0860 ; Draw infill segment
G1 X108.84 Y99.70 E1.0921 ; Draw infill segment
G1 X108.88 Y99.56 E1.0981 ; Draw infill segment
G1 X108.95 Y99.42 E1.1041 ; Draw infill segment
G1 X109.03 Y99.29 E1.1101 ; Draw infill segment
G1 X109.13 Y99.18 E1.1162 ; Draw infill segment
G1 X109.24 Y99.08 E1.1222 ; Draw infill segment
G1 X109.36 Y98.99 E1.1282 ; Draw infill segment
G1 X109.49 Y98.91 E1.1342 ; Draw infill segment
G1 X109.63 Y98.86 E1.1403 ; Draw infill segment
G1 X109.78 Y98.82 E1.1463 ; Draw infill segment
G1 X109.92 Y98.80 E1.1523 ; Draw infill segment
G1 X110.08 Y98.80 E1.1584 ; Draw infill segment
G1 X110.22 Y98.82 E1.1644 ; Draw infill segment
G1 X110.37 Y98.86 E1.1704 ; Draw infill segment
G1 X110.51 Y98.91 E1.1764 ; Draw infill segment
G1 X110.64 Y98.99 E1.1825 ; Draw infill segment
G1 X110.76 Y99.08 E1.1885 ; Draw infill segment
G1 X110.87 Y99.18 E1.1945 ; Draw infill segment
G1 X110.97 Y99.29 E1.2006 ; Draw infill segment
G1 X111.05 Y99.42 E1.2066 ; Draw infill segment
G1 X111.12 Y99.56 E1.2126 ; Draw infill segment
G1 X111.16 Y99.70 E1.2186 ; Draw infill segment
G1 X111.19 Y99.85 E1.2247 ; Draw infill segment
G1 X111.20 Y100.00 E1.2307 ; Draw infill segment
G1 X111.60 Y100.00 F1500 ; Move to start of infill
G1 X111.59 Y100.20 E1.2387 ; Draw infill segment
G1 X111.55 Y100.40 E1.2468 ; Draw infill segment
G1 X111.49 Y100.59 E1.2548 ; Draw infill segment
G1 X111.40 Y100.77 E1.2628 ; Draw infill segment
G1 X111.29 Y100.94 E1.2709 ; Draw infill segment
G1 X111.17 Y101.10 E1.2789 ; Draw infill segment
G1 X111.02 Y101.23 E1.2870 ; Draw infill segment
G1 X110.86 Y101.35 E1.2950 ; Draw infill segment
G1 X110.68 Y101.45 E1.3030 ; Draw infill segment
G1 X110.49 Y101.52 E1.3111 ; Draw infill segment
G1 X110.30 Y101.57 E1.3191 ; Draw infill segment
G1 X110.10 Y101.60 E1.3271 ; Draw infill segment
G1 X109.90 Y101.60 E1.3352 ; Draw infill segment
G1 X109.70 Y101.57 E1.3432 ; Draw infill segment
G1 X109.51 Y101.52 E1.3513 ; Draw infill segment
G1 X109.32 Y101.45 E1.3593 ; Draw infill segment
G1 X109.14 Y101.35 E1.3673 ; Draw infill segment
G1 X108.98 Y101.23 E1.3754 ; Draw infill segment
G1 X108.83 Y101.10 E1.3834 ; Draw infill segment
G1 X108.71 Y100.94 E1.3914 ; Draw infill segment
G1 X108.60 Y100.77 E1.3995 ; Draw infill segment
G1 X108.51 Y100.59 E1.4075 ; Draw infill segment
G1 X108.45 Y100.40 E1.4155 ; Draw infill segment
G1 X108.41 Y100.20 E1.4236 ; Draw infill segment
G1 X108.40 Y100.00 E1.4316 ; Draw infill segment
G1 X108.41 Y99.80 E1.4397 ; Draw infill segment
G1 X108.45 Y99.60 E1.4477 ; Draw infill segment
G1 X108.51 Y99.41 E1.4557 ; Draw infill segment
G1 X108.60 Y99.23 E1.4638 ; Draw infill segment
G1 X108.71 Y99.06 E1.4718 ; Draw infill segment
G1 X108.83 Y98.90 E1.4798 ; Draw infill segment
G1 X108.98 Y98.77 E1.4879 ; Draw infill segment
G1 X109.14 Y98.65 E1.4959 ; Draw infill segment
G1 X109.32 Y98.55 E1.5040 ; Draw infill segment
G1 X109.51 Y98.48 E1.5120 ; Draw infill segment
G1 X109.70 Y98.43 E1.5200 ; Draw infill segment
G1 X109.90 Y98.40 E1.5281 ; Draw infill segment
G1 X110.10 Y98.40 E1.5361 ; Draw infill segment
G1 X110.30 Y98.43 E1.5441 ; Draw infill segment
G1 X110.49 Y98.48 E1.5522 ; Draw infill segment
G1 X110.68 Y98.55 E1.5602 ; Draw infill segment
G1 X110.86 Y98.65 E1.5683 ; Draw infill segment
G1 X111.02 Y98.77 E1.5763 ; Draw infill segment
G1 X111.17 Y98.90 E1.5843 ; Draw infill segment
G1 X111.29 Y99.06 E1.5924 ; Draw infill segment
G1 X111.40 Y99.23 E1.6004 ; Draw infill segment
G1 X111.49 Y99.41 E1.6084 ; Draw infill segment
G1 X111.55 Y99.60 E1.6165 ; Draw infill segment
G1 X111.59 Y99.80 E1.6245 ; Draw infill segment
G1 X111.60 Y100.00 E1.6326 ; Draw infill segment
G1 X112.00 Y100.00 F1500 ; Move to start of infill
G1 X111.98 Y100.25 E1.6426 ; Draw infill segment
G1 X111.94 Y100.50 E1.6526 ; Draw infill segment
G1 X111.86 Y100.74 E1.6627 ; Draw infill segment
G1 X111.75 Y100.96 E1.6727 ; Draw infill segment
G1 X111.62 Y101.18 E1.6828 ; Draw infill segment
G1 X111.46 Y101.37 E1.6928 ; Draw infill segment
G1 X111.27 Y101.54 E1.7029 ; Draw infill segment
G1 X111.07 Y101.69 E1.7129 ; Draw infill segment
G1 X110.85 Y101.81 E1.7230 ; Draw infill segment
G1 X110.62 Y101.90 E1.7330 ; Draw infill segment
G1 X110.37 Y101.96 E1.7431 ; Draw infill segment
G1 X110.13 Y102.00 E1.7531 ; Draw infill segment
G1 X109.87 Y102.00 E1.7632 ; Draw infill segment
G1 X109.63 Y101.96 E1.7732 ; Draw infill segment
G1 X109.38 Y101.90 E1.7833 ; Draw infill segment
G1 X109.15 Y101.81 E1.7933 ; Draw infill segment
G1 X108.93 Y101.69 E1.8033 ; Draw infill segment
G1 X108.73 Y101.54 E1.8134 ; Draw infill segment
G1 X108.54 Y101.37 E1.8234 ; Draw infill segment
G1 X108.38 Y101.18 E1.8335 ; Draw infill segment
G1 X108.25 Y100.96 E1.8435 ; Draw infill segment
G1 X108.14 Y100.74 E1.8536 ; Draw infill segment
G1 X108.06 Y100.50 E1.8636 ; Draw infill segment
G1 X108.02 Y100.25 E1.8737 ; Draw infill segment
G1 X108.00 Y100.00 E1.8837 ; Draw infill segment
G1 X108.02 Y99.75 E1.8938 ; Draw infill segment
G1 X108.06 Y99.50 E1.9038 ; Draw infill segment
G1 X108.14 Y99.26 E1.9139 ; Draw infill segment
G1 X108.25 Y99.04 E1.9239 ; Draw infill segment
G1 X108.38 Y98.82 E1.9339 ; Draw infill segment
G1 X108.54 Y98.63 E1.9440 ; Draw infill segment
G1 X108.73 Y98.46 E1.9540 ; Draw infill segment
G1 X108.93 Y98.31 E1.9641 ; Draw infill segment
G1 X109.15 Y98.19 E1.9741 ; Draw infill segment
G1 X109.38 Y98.10 E1.9842 ; Draw infill segment
G1 X109.63 Y98.04 E1.9942 ; Draw infill segment
G1 X109.87 Y98.00 E2.0043 ; Draw infill segment
G1 X110.13 Y98.00 E2.0143 ; Draw infill segment
G1 X110.37 Y98.04 E2.0244 ; Draw infill segment
G1 X110.62 Y98.10 E2.0344 ; Draw infill segment
G1 X110.85 Y98.19 E2.0445 ; Draw infill segment
G1 X111.07 Y98.31 E2.0545 ; Draw infill segment
G1 X111.27 Y98.46 E2.0646 ; Draw infill segment
G1 X111.46 Y98.63 E2.0746 ; Draw infill segment
G1 X111.62 Y98.82 E2.0846 ; Draw infill segment
G1 X111.75 Y99.04 E2.0947 ; Draw infill segment
G1 X111.86 Y99.26 E2.1047 ; Draw infill segment
G1 X111.94 Y99.50 E2.1148 ; Draw infill segment
G1 X111.98 Y99.75 E2.1248 ; Draw infill segment
G1 X112.00 Y100.00 E2.1349 ; Draw infill segment
G1 X112.40 Y100.00 F1500 ; Move to start of infill
G1 X112.38 Y100.30 E2.1469 ; Draw infill segment
G1 X112.32 Y100.60 E2.1590 ; Draw infill segment
G1 X112.23 Y100.88 E2.1710 ; Draw infill segment
G1 X112.10 Y101.16 E2.1831 ; Draw infill segment
G1 X111.94 Y101.41 E2.1952 ; Draw infill segment
G1 X111.75 Y101.64 E2.2072 ; Draw infill segment
G1 X111.53 Y101.85 E2.2193 ; Draw infill segment
G1 X111.29 Y102.03 E2.2313 ; Draw infill segment
G1 X111.02 Y102.17 E2.2434 ; Draw infill segment
G1 X110.74 Y102.28 E2.2554 ; Draw infill segment
G1 X110.45 Y102.36 E2.2675 ; Draw infill segment
G1 X110.15 Y102.40 E2.2795 ; Draw infill segment
G1 X109.85 Y102.40 E2.2916 ; Draw infill segment
G1 X109.55 Y102.36 E2.3037 ; Draw infill segment
G1 X109.26 Y102.28 E2.3157 ; Draw infill segment
G1 X108.98 Y102.17 E2.3278 ; Draw infill segment
G1 X108.71 Y102.03 E2.3398 ; Draw infill segment
G1 X108.47 Y101.85 E2.3519 ; Draw infill segment
G1 X108.25 Y101.64 E2.3639 ; Draw infill segment
G1 X108.06 Y101.41 E2.3760 ; Draw infill segment
G1 X107.90 Y101.16 E2.3880 ; Draw infill segment
G1 X107.77 Y100.88 E2.4001 ; Draw infill segment
G1 X107.68 Y100.60 E2.4122 ; Draw infill segment
G1 X107.62 Y100.30 E2.4242 ; Draw infill segment
G1 X107.60 Y100.00 E2.4363 ; Draw infill segment
G1 X107.62 Y99.70 E2.4483 ; Draw infill segment
G1 X107.68 Y99.40 E2.4604 ; Draw infill segment
G1 X107.77 Y99.12 E2.4724 ; Draw infill segment
G1 X107.90 Y98.84 E2.4845 ; Draw infill segment
G1 X108.06 Y98.59 E2.4966 ; Draw infill segment
G1 X108.25 Y98.36 E2.5086 ; Draw infill segment
G1 X108.47 Y98.15 E2.5207 ; Draw infill segment
G1 X108.71 Y97.97 E2.5327 ; Draw infill segment
G1 X108.98 Y97.83 E2.5448 ; Draw infill segment
G1 X109.26 Y97.72 E2.5568 ; Draw infill segment
G1 X109.55 Y97.64 E2.5689 ; Draw infill segment
G1 X109.85 Y97.60 E2.5809 ; Draw infill segment
G1 X110.15 Y97.60 E2.5930 ; Draw infill segment
G1 X110.45 Y97.64 E2.6051 ; Draw infill segment
G1 X110.74 Y97.72 E2.6171 ; Draw infill segment
G1 X111.02 Y97.83 E2.6292 ; Draw infill segment
G1 X111.29 Y97.97 E2.6412 ; Draw infill segment
G1 X111.53 Y98.15 E2.6533 ; Draw infill segment
G1 X111.75 Y98.36 E2.6653 ; Draw infill segment
G1 X111.94 Y98.59 E2.6774 ; Draw infill segment
G1 X112.10 Y98.84 E2.6894 ; Draw infill segment
G1 X112.23 Y99.12 E2.7015 ; Draw infill segment
G1 X112.32 Y99.40 E2.7136 ; Draw infill segment
G1 X112.38 Y99.70 E2.7256 ; Draw infill segment
G1 X112.40 Y100.00 E2.7377 ; Draw infill segment
; Layer 2
G1 Z0.40 F300 ; Move to layer height
G1 X112.50 Y100.00 F1500 ; Move to start of circle
G1 X112.50 Y100.00 F1500 ; Move to start of circle
G1 X112.48 Y100.31 E2.7502 F1500 ; Draw circle segment
G1 X112.42 Y100.62 E2.7628 F1500 ; Draw circle segment
G1 X112.32 Y100.92 E2.7753 F1500 ; Draw circle segment
G1 X112.19 Y101.20 E2.7879 F1500 ; Draw circle segment
G1 X112.02 Y101.47 E2.8005 F1500 ; Draw circle segment
G1 X111.82 Y101.71 E2.8130 F1500 ; Draw circle segment
G1 X111.59 Y101.93 E2.8256 F1500 ; Draw circle segment
G1 X111.34 Y102.11 E2.8381 F1500 ; Draw circle segment
G1 X111.06 Y102.26 E2.8507 F1500 ; Draw circle segment
G1 X110.77 Y102.38 E2.8632 F1500 ; Draw circle segment
G1 X110.47 Y102.46 E2.8758 F1500 ; Draw circle segment
G1 X110.16 Y102.50 E2.8884 F1500 ; Draw circle segment
G1 X109.84 Y102.50 E2.9009 F1500 ; Draw circle segment
G1 X109.53 Y102.46 E2.9135 F1500 ; Draw circle segment
G1 X109.23 Y102.38 E2.9260 F1500 ; Draw circle segment
G1 X108.94 Y102.26 E2.9386 F1500 ; Draw circle segment
G1 X108.66 Y102.11 E2.9512 F1500 ; Draw circle segment
G1 X108.41 Y101.93 E2.9637 F1500 ; Draw circle segment
G1 X108.18 Y101.71 E2.9763 F1500 ; Draw circle segment
G1 X107.98 Y101.47 E2.9888 F1500 ; Draw circle segment
G1 X107.81 Y101.20 E3.0014 F1500 ; Draw circle segment
G1 X107.68 Y100.92 E3.0139 F1500 ; Draw circle segment
G1 X107.58 Y100.62 E3.0265 F1500 ; Draw circle segment
G1 X107.52 Y100.31 E3.0391 F1500 ; Draw circle segment
G1 X107.50 Y100.00 E3.0516 F1500 ; Draw circle segment
G1 X107.52 Y99.69 E3.0642 F1500 ; Draw circle segment
G1 X107.58 Y99.38 E3.0767 F1500 ; Draw circle segment
G1 X107.68 Y99.08 E3.0893 F1500 ; Draw circle segment
G1 X107.81 Y98.80 E3.1019 F1500 ; Draw circle segment
G1 X107.98 Y98.53 E3.1144 F1500 ; Draw circle segment
G1 X108.18 Y98.29 E3.1270 F1500 ; Draw circle segment
G1 X108.41 Y98.07 E3.1395 F1500 ; Draw circle segment
G1 X108.66 Y97.89 E3.1521 F1500 ; Draw circle segment
G1 X108.94 Y97.74 E3.1646 F1500 ; Draw circle segment
G1 X109.23 Y97.62 E3.1772 F1500 ; Draw circle segment
G1 X109.53 Y97.54 E3.1898 F1500 ; Draw circle segment
G1 X109.84 Y97.50 E3.2023 F1500 ; Draw circle segment
G1 X110.16 Y97.50 E3.2149 F1500 ; Draw circle segment
G1 X110.47 Y97.54 E3.2274 F1500 ; Draw circle segment
G1 X110.77 Y97.62 E3.2400 F1500 ; Draw circle segment
G1 X111.06 Y97.74 E3.2525 F1500 ; Draw circle segment
G1 X111.34 Y97.89 E3.2651 F1500 ; Draw circle segment
G1 X111.59 Y98.07 E3.2777 F1500 ; Draw circle segment
G1 X111.82 Y98.29 E3.2902 F1500 ; Draw circle segment
G1 X112.02 Y98.53 E3.3028 F1500 ; Draw circle segment
G1 X112.19 Y98.80 E3.3153 F1500 ; Draw circle segment
G1 X112.32 Y99.08 E3.3279 F1500 ; Draw circle segment
G1 X112.42 Y99.38 E3.3405 F1500 ; Draw circle segment
G1 X112.48 Y99.69 E3.3530 F1500 ; Draw circle segment
G1 X112.50 Y100.00 E3.3656 F1500 ; Draw circle segment
G1 X110.40 Y100.00 F1500 ; Move to start of infill
G1 X110.40 Y100.05 E3.3676 ; Draw infill segment
G1 X110.39 Y100.10 E3.3696 ; Draw infill segment
G1 X110.37 Y100.15 E3.3716 ; Draw infill segment
G1 X110.35 Y100.19 E3.3736 ; Draw infill segment
G1 X110.32 Y100.24 E3.3756 ; Draw infill segment
G1 X110.29 Y100.27 E3.3776 ; Draw infill segment
G1 X110.25 Y100.31 E3.3796 ; Draw infill segment
G1 X110.21 Y100.34 E3.3816 ; Draw infill segment
G1 X110.17 Y100.36 E3.3837 ; Draw infill segment
G1 X110.12 Y100.38 E3.3857 ; Draw infill segment
G1 X110.07 Y100.39 E3.3877 ; Draw infill segment
G1 X110.03 Y100.40 E3.3897 ; Draw infill segment
G1 X109.97 Y100.40 E3.3917 ; Draw infill segment
G1 X109.93 Y100.39 E3.3937 ; Draw infill segment
G1 X109.88 Y100.38 E3.3957 ; Draw infill segment
G1 X109.83 Y100.36 E3.3977 ; Draw infill segment
G1 X109.79 Y100.34 E3.3997 ; Draw infill segment
G1 X109.75 Y100.31 E3.4017 ; Draw infill segment
G1 X109.71 Y100.27 E3.4037 ; Draw infill segment
G1 X109.68 Y100.24 E3.4058 ; Draw infill segment
G1 X109.65 Y100.19 E3.4078 ; Draw infill segment
G1 X109.63 Y100.15 E3.4098 ; Draw infill segment
G1 X109.61 Y100.10 E3.4118 ; Draw infill segment
G1 X109.60 Y100.05 E3.4138 ; Draw infill segment
G1 X109.60 Y100.00 E3.4158 ; Draw infill segment
G1 X109.60 Y99.95 E3.4178 ; Draw infill segment
G1 X109.61 Y99.90 E3.4198 ; Draw infill segment
G1 X109.63 Y99.85 E3.4218 ; Draw infill segment
G1 X109.65 Y99.81 E3.4238 ; Draw infill segment
G1 X109.68 Y99.76 E3.4259 ; Draw infill segment
G1 X109.71 Y99.73 E3.4279 ; Draw infill segment
G1 X109.75 Y99.69 E3.4299 ; Draw infill segment
G1 X109.79 Y99.66 E3.4319 ; Draw infill segment
G1 X109.83 Y99.64 E3.4339 ; Draw infill segment
G1 X109.88 Y99.62 E3.4359 ; Draw infill segment
G1 X109.93 Y99.61 E3.4379 ; Draw infill segment
G1 X109.97 Y99.60 E3.4399 ; Draw infill segment
G1 X110.03 Y99.60 E3.4419 ; Draw infill segment
G1 X110.07 Y99.61 E3.4439 ; Draw infill segment
G1 X110.12 Y99.62 E3.4459 ; Draw infill segment
G1 X110.17 Y99.64 E3.4480 ; Draw infill segment
G1 X110.21 Y99.66 E3.4500 ; Draw infill segment
G1 X110.25 Y99.69 E3.4520 ; Draw infill segment
G1 X110.29 Y99.73 E3.4540 ; Draw infill segment
G1 X110.32 Y99.76 E3.4560 ; Draw infill segment
G1 X110.35 Y99.81 E3.4580 ; Draw infill segment
G1 X110.37 Y99.85 E3.4600 ; Draw infill segment
G1 X110.39 Y99.90 E3.4620 ; Draw infill segment
G1 X110.40 Y99.95 E3.4640 ; Draw infill segment
G1 X110.40 Y100.00 E3.4660 ; Draw infill segment
G1 X110.80 Y100.00 F1500 ; Move to start of infill
G1 X110.79 Y100.10 E3.4701 ; Draw infill segment
G1 X110.77 Y100.20 E3.4741 ; Draw infill segment
G1 X110.74 Y100.29 E3.4781 ; Draw infill segment
G1 X110.70 Y100.39 E3.4821 ; Draw infill segment
G1 X110.65 Y100.47 E3.4861 ; Draw infill segment
G1 X110.58 Y100.55 E3.4901 ; Draw infill segment
G1 X110.51 Y100.62 E3.4942 ; Draw infill segment
G1 X110.43 Y100.68 E3.4982 ; Draw infill segment
G1 X110.34 Y100.72 E3.5022 ; Draw infill segment
G1 X110.25 Y100.76 E3.5062 ; Draw infill segment
G1 X110.15 Y100.79 E3.5102 ; Draw infill segment
G1 X110.05 Y100.80 E3.5143 ; Draw infill segment
G1 X109.95 Y100.80 E3.5183 ; Draw infill segment
G1 X109.85 Y100.79 E3.5223 ; Draw infill segment
G1 X109.75 Y100.76 E3.5263 ; Draw infill segment
G1 X109.66 Y100.72 E3.5303 ; Draw infill segment
G1 X109.57 Y100.68 E3.5344 ; Draw infill segment
G1 X109.49 Y100.62 E3.5384 ; Draw infill segment
G1 X109.42 Y100.55 E3.5424 ; Draw infill segment
G1 X109.35 Y100.47 E3.5464 ; Draw infill segment
G1 X109.30 Y100.39 E3.5504 ; Draw infill segment
G1 X109.26 Y100.29 E3.5544 ; Draw infill segment
G1 X109.23 Y100.20 E3.5585 ; Draw infill segment
G1 X109.21 Y100.10 E3.5625 ; Draw infill segment
G1 X109.20 Y100.00 E3.5665 ; Draw infill segment
G1 X109.21 Y99.90 E3.5705 ; Draw infill segment
G1 X109.23 Y99.80 E3.5745 ; Draw infill segment
G1 X109.26 Y99.71 E3.5786 ; Draw infill segment
G1 X109.30 Y99.61 E3.5826 ; Draw infill segment
G1 X109.35 Y99.53 E3.5866 ; Draw infill segment
G1 X109.42 Y99.45 E3.5906 ; Draw infill segment
G1 X109.49 Y99.38 E3.5946 ; Draw infill segment
G1 X109.57 Y99.32 E3.5987 ; Draw infill segment
G1 X109.66 Y99.28 E3.6027 ; Draw infill segment
G1 X109.75 Y99.24 E3.6067 ; Draw infill segment
G1 X109.85 Y99.21 E3.6107 ; Draw infill segment
G1 X109.95 Y99.20 E3.6147 ; Draw infill segment
G1 X110.05 Y99.20 E3.6187 ; Draw infill segment
G1 X110.15 Y99.21 E3.6228 ; Draw infill segment
G1 X110.25 Y99.24 E3.6268 ; Draw infill segment
G1 X110.34 Y99.28 E3.6308 ; Draw infill segment
G1 X110.43 Y99.32 E3.6348 ; Draw infill segment
G1 X110.51 Y99.38 E3.6388 ; Draw infill segment
G1 X110.58 Y99.45 E3.6429 ; Draw infill segment
G1 X110.65 Y99.53 E3.6469 ; Draw infill segment
G1 X110.70 Y99.61 E3.6509 ; Draw infill segment
G1 X110.74 Y99.71 E3.6549 ; Draw infill segment
G1 X110.77 Y99.80 E3.6589 ; Draw infill segment
G1 X110.79 Y99.90 E3.6629 ; Draw infill segment
G1 X110.80 Y100.00 E3.6670 ; Draw infill segment
G1 X111.20 Y100.00 F1500 ; Move to start of infill
G1 X111.19 Y100.15 E3.6730 ; Draw infill segment
G1 X111.16 Y100.30 E3.6790 ; Draw infill segment
G1 X111.12 Y100.44 E3.6851 ; Draw infill segment
G1 X111.05 Y100.58 E3.6911 ; Draw infill segment
G1 X110.97 Y100.71 E3.6971 ; Draw infill segment
G1 X110.87 Y100.82 E3.7031 ; Draw infill segment
G1 X110.76 Y100.92 E3.7092 ; Draw infill segment
G1 X110.64 Y101.01 E3.7152 ; Draw infill segment
G1 X110.51 Y101.09 E3.7212 ; Draw infill segment
G1 X110.37 Y101.14 E3.7272 ; Draw infill segment
G1 X110.22 Y101.18 E3.7333 ; Draw infill segment
G1 X110.08 Y101.20 E3.7393 ; Draw infill segment
G1 X109.92 Y101.20 E3.7453 ; Draw infill segment
G1 X109.78 Y101.18 E3.7514 ; Draw infill segment
G1 X109.63 Y101.14 E3.7574 ; Draw infill segment
G1 X109.49 Y101.09 E3.7634 ; Draw infill segment
G1 X109.36 Y101.01 E3.7694 ; Draw infill segment
G1 X109.24 Y100.92 E3.7755 ; Draw infill segment
G1 X109.13 Y100.82 E3.7815 ; Draw infill segment
G1 X109.03 Y100.71 E3.7875 ; Draw infill segment
G1 X108.95 Y100.58 E3.7936 ; Draw infill segment
G1 X108.88 Y100.44 E3.7996 ; Draw infill segment
G1 X108.84 Y100.30 E3.8056 ; Draw infill segment
G1 X108.81 Y100.15 E3.8116 ; Draw infill segment
G1 X108.80 Y100.00 E3.8177 ; Draw infill segment
G1 X108.81 Y99.85 E3.8237 ; Draw infill segment
G1 X108.84 Y99.70 E3.8297 ; Draw infill segment
G1 X108.88 Y99.56 E3.8357 ; Draw infill segment
G1 X108.95 Y99.42 E3.8418 ; Draw infill segment
G1 X109.03 Y99.29 E3.8478 ; Draw infill segment
G1 X109.13 Y99.18 E3.8538 ; Draw infill segment
G1 X109.24 Y99.08 E3.8599 ; Draw infill segment
G1 X109.36 Y98.99 E3.8659 ; Draw infill segment
G1 X109.49 Y98.91 E3.8719 ; Draw infill segment
G1 X109.63 Y98.86 E3.8779 ; Draw infill segment
G1 X109.78 Y98.82 E3.8840 ; Draw infill segment
G1 X109.92 Y98.80 E3.8900 ; Draw infill segment
G1 X110.08 Y98.80 E3.8960 ; Draw infill segment
G1 X110.22 Y98.82 E3.9021 ; Draw infill segment
G1 X110.37 Y98.86 E3.9081 ; Draw infill segment
G1 X110.51 Y98.91 E3.9141 ; Draw infill segment
G1 X110.64 Y98.99 E3.9201 ; Draw infill segment
G1 X110.76 Y99.08 E3.9262 ; Draw infill segment
G1 X110.87 Y99.18 E3.9322 ; Draw infill segment
G1 X110.97 Y99.29 E3.9382 ; Draw infill segment
G1 X111.05 Y99.42 E3.9442 ; Draw infill segment
G1 X111.12 Y99.56 E3.9503 ; Draw infill segment
G1 X111.16 Y99.70 E3.9563 ; Draw infill segment
G1 X111.19 Y99.85 E3.9623 ; Draw infill segment
G1 X111.20 Y100.00 E3.9684 ; Draw infill segment
G1 X111.60 Y100.00 F1500 ; Move to start of infill
G1 X111.59 Y100.20 E3.9764 ; Draw infill segment
G1 X111.55 Y100.40 E3.9844 ; Draw infill segment
G1 X111.49 Y100.59 E3.9925 ; Draw infill segment
G1 X111.40 Y100.77 E4.0005 ; Draw infill segment
G1 X111.29 Y100.94 E4.0085 ; Draw infill segment
G1 X111.17 Y101.10 E4.0166 ; Draw infill segment
G1 X111.02 Y101.23 E4.0246 ; Draw infill segment
G1 X110.86 Y101.35 E4.0327 ; Draw infill segment
G1 X110.68 Y101.45 E4.0407 ; Draw infill segment
G1 X110.49 Y101.52 E4.0487 ; Draw infill segment
G1 X110.30 Y101.57 E4.0568 ; Draw infill segment
G1 X110.10 Y101.60 E4.0648 ; Draw infill segment
G1 X109.90 Y101.60 E4.0728 ; Draw infill segment
G1 X109.70 Y101.57 E4.0809 ; Draw infill segment
G1 X109.51 Y101.52 E4.0889 ; Draw infill segment
G1 X109.32 Y101.45 E4.0970 ; Draw infill segment
G1 X109.14 Y101.35 E4.1050 ; Draw infill segment
G1 X108.98 Y101.23 E4.1130 ; Draw infill segment
G1 X108.83 Y101.10 E4.1211 ; Draw infill segment
G1 X108.71 Y100.94 E4.1291 ; Draw infill segment
G1 X108.60 Y100.77 E4.1371 ; Draw infill segment
G1 X108.51 Y100.59 E4.1452 ; Draw infill segment
G1 X108.45 Y100.40 E4.1532 ; Draw infill segment
G1 X108.41 Y100.20 E4.1613 ; Draw infill segment
G1 X108.40 Y100.00 E4.1693 ; Draw infill segment
G1 X108.41 Y99.80 E4.1773 ; Draw infill segment
G1 X108.45 Y99.60 E4.1854 ; Draw infill segment
G1 X108.51 Y99.41 E4.1934 ; Draw infill segment
G1 X108.60 Y99.23 E4.2014 ; Draw infill segment
G1 X108.71 Y99.06 E4.2095 ; Draw infill segment
G1 X108.83 Y98.90 E4.2175 ; Draw infill segment
G1 X108.98 Y98.77 E4.2256 ; Draw infill segment
G1 X109.14 Y98.65 E4.2336 ; Draw infill segment
G1 X109.32 Y98.55 E4.2416 ; Draw infill segment
G1 X109.51 Y98.48 E4.2497 ; Draw infill segment
G1 X109.70 Y98.43 E4.2577 ; Draw infill segment
G1 X109.90 Y98.40 E4.2657 ; Draw infill segment
G1 X110.10 Y98.40 E4.2738 ; Draw infill segment
G1 X110.30 Y98.43 E4.2818 ; Draw infill segment
G1 X110.49 Y98.48 E4.2898 ; Draw infill segment
G1 X110.68 Y98.55 E4.2979 ; Draw infill segment
G1 X110.86 Y98.65 E4.3059 ; Draw infill segment
G1 X111.02 Y98.77 E4.3140 ; Draw infill segment
G1 X111.17 Y98.90 E4.3220 ; Draw infill segment
G1 X111.29 Y99.06 E4.3300 ; Draw infill segment
G1 X111.40 Y99.23 E4.3381 ; Draw infill segment
G1 X111.49 Y99.41 E4.3461 ; Draw infill segment
G1 X111.55 Y99.60 E4.3541 ; Draw infill segment
G1 X111.59 Y99.80 E4.3622 ; Draw infill segment
G1 X111.60 Y100.00 E4.3702 ; Draw infill segment
G1 X112.00 Y100.00 F1500 ; Move to start of infill
G1 X111.98 Y100.25 E4.3803 ; Draw infill segment
G1 X111.94 Y100.50 E4.3903 ; Draw infill segment
G1 X111.86 Y100.74 E4.4004 ; Draw infill segment
G1 X111.75 Y100.96 E4.4104 ; Draw infill segment
G1 X111.62 Y101.18 E4.4205 ; Draw infill segment
G1 X111.46 Y101.37 E4.4305 ; Draw infill segment
G1 X111.27 Y101.54 E4.4405 ; Draw infill segment
G1 X111.07 Y101.69 E4.4506 ; Draw infill segment
G1 X110.85 Y101.81 E4.4606 ; Draw infill segment
G1 X110.62 Y101.90 E4.4707 ; Draw infill segment
G1 X110.37 Y101.96 E4.4807 ; Draw infill segment
G1 X110.13 Y102.00 E4.4908 ; Draw infill segment
G1 X109.87 Y102.00 E4.5008 ; Draw infill segment
G1 X109.63 Y101.96 E4.5109 ; Draw infill segment
G1 X109.38 Y101.90 E4.5209 ; Draw infill segment
G1 X109.15 Y101.81 E4.5310 ; Draw infill segment
G1 X108.93 Y101.69 E4.5410 ; Draw infill segment
G1 X108.73 Y101.54 E4.5511 ; Draw infill segment
G1 X108.54 Y101.37 E4.5611 ; Draw infill segment
G1 X108.38 Y101.18 E4.5711 ; Draw infill segment
G1 X108.25 Y100.96 E4.5812 ; Draw infill segment
G1 X108.14 Y100.74 E4.5912 ; Draw infill segment
G1 X108.06 Y100.50 E4.6013 ; Draw infill segment
G1 X108.02 Y100.25 E4.6113 ; Draw infill segment
G1 X108.00 Y100.00 E4.6214 ; Draw infill segment
G1 X108.02 Y99.75 E4.6314 ; Draw infill segment
G1 X108.06 Y99.50 E4.6415 ; Draw infill segment
G1 X108.14 Y99.26 E4.6515 ; Draw infill segment
G1 X108.25 Y99.04 E4.6616 ; Draw infill segment
G1 X108.38 Y98.82 E4.6716 ; Draw infill segment
G1 X108.54 Y98.63 E4.6817 ; Draw infill segment
G1 X108.73 Y98.46 E4.6917 ; Draw infill segment
G1 X108.93 Y98.31 E4.7018 ; Draw infill segment
G1 X109.15 Y98.19 E4.7118 ; Draw infill segment
G1 X109.38 Y98.10 E4.7218 ; Draw infill segment
G1 X109.63 Y98.04 E4.7319 ; Draw infill segment
G1 X109.87 Y98.00 E4.7419 ; Draw infill segment
G1 X110.13 Y98.00 E4.7520 ; Draw infill segment
G1 X110.37 Y98.04 E4.7620 ; Draw infill segment
G1 X110.62 Y98.10 E4.7721 ; Draw infill segment
G1 X110.85 Y98.19 E4.7821 ; Draw infill segment
G1 X111.07 Y98.31 E4.7922 ; Draw infill segment
G1 X111.27 Y98.46 E4.8022 ; Draw infill segment
G1 X111.46 Y98.63 E4.8123 ; Draw infill segment
G1 X111.62 Y98.82 E4.8223 ; Draw infill segment
G1 X111.75 Y99.04 E4.8324 ; Draw infill segment
G1 X111.86 Y99.26 E4.8424 ; Draw infill segment
G1 X111.94 Y99.50 E4.8525 ; Draw infill segment
G1 X111.98 Y99.75 E4.8625 ; Draw infill segment
G1 X112.00 Y100.00 E4.8725 ; Draw infill segment
G1 X112.40 Y100.00 F1500 ; Move to start of infill
G1 X112.38 Y100.30 E4.8846 ; Draw infill segment
G1 X112.32 Y100.60 E4.8967 ; Draw infill segment
G1 X112.23 Y100.88 E4.9087 ; Draw infill segment
G1 X112.10 Y101.16 E4.9208 ; Draw infill segment
G1 X111.94 Y101.41 E4.9328 ; Draw infill segment
G1 X111.75 Y101.64 E4.9449 ; Draw infill segment
G1 X111.53 Y101.85 E4.9569 ; Draw infill segment
G1 X111.29 Y102.03 E4.9690 ; Draw infill segment
G1 X111.02 Y102.17 E4.9810 ; Draw infill segment
G1 X110.74 Y102.28 E4.9931 ; Draw infill segment
G1 X110.45 Y102.36 E5.0052 ; Draw infill segment
G1 X110.15 Y102.40 E5.0172 ; Draw infill segment
G1 X109.85 Y102.40 E5.0293 ; Draw infill segment
G1 X109.55 Y102.36 E5.0413 ; Draw infill segment
G1 X109.26 Y102.28 E5.0534 ; Draw infill segment
G1 X108.98 Y102.17 E5.0654 ; Draw infill segment
G1 X108.71 Y102.03 E5.0775 ; Draw infill segment
G1 X108.47 Y101.85 E5.0895 ; Draw infill segment
G1 X108.25 Y101.64 E5.1016 ; Draw infill segment
G1 X108.06 Y101.41 E5.1137 ; Draw infill segment
G1 X107.90 Y101.16 E5.1257 ; Draw infill segment
G1 X107.77 Y100.88 E5.1378 ; Draw infill segment
G1 X107.68 Y100.60 E5.1498 ; Draw infill segment
G1 X107.62 Y100.30 E5.1619 ; Draw infill segment
G1 X107.60 Y100.00 E5.1739 ; Draw infill segment
G1 X107.62 Y99.70 E5.1860 ; Draw infill segment
G1 X107.68 Y99.40 E5.1981 ; Draw infill segment
G1 X107.77 Y99.12 E5.2101 ; Draw infill segment
G1 X107.90 Y98.84 E5.2222 ; Draw infill segment
G1 X108.06 Y98.59 E5.2342 ; Draw infill segment
G1 X108.25 Y98.36 E5.2463 ; Draw infill segment
G1 X108.47 Y98.15 E5.2583 ; Draw infill segment
G1 X108.71 Y97.97 E5.2704 ; Draw infill segment
G1 X108.98 Y97.83 E5.2824 ; Draw infill segment
G1 X109.26 Y97.72 E5.2945 ; Draw infill segment
G1 X109.55 Y97.64 E5.3066 ; Draw infill segment
G1 X109.85 Y97.60 E5.3186 ; Draw infill segment
G1 X110.15 Y97.60 E5.3307 ; Draw infill segment
G1 X110.45 Y97.64 E5.3427 ; Draw infill segment
G1 X110.74 Y97.72 E5.3548 ; Draw infill segment
G1 X111.02 Y97.83 E5.3668 ; Draw infill segment
G1 X111.29 Y97.97 E5.3789 ; Draw infill segment
G1 X111.53 Y98.15 E5.3909 ; Draw infill segment
G1 X111.75 Y98.36 E5.4030 ; Draw infill segment
G1 X111.94 Y98.59 E5.4151 ; Draw infill segment
G1 X112.10 Y98.84 E5.4271 ; Draw infill segment
G1 X112.23 Y99.12 E5.4392 ; Draw infill segment
G1 X112.32 Y99.40 E5.4512 ; Draw infill segment
G1 X112.38 Y99.70 E5.4633 ; Draw infill segment
G1 X112.40 Y100.00 E5.4753 ; Draw infill segment
; Layer 3
G1 Z0.60 F300 ; Move to layer height
G1 X112.50 Y100.00 F1500 ; Move to start of circle
G1 X112.50 Y100.00 F1500 ; Move to start of circle
G1 X112.48 Y100.31 E5.4879 F1500 ; Draw circle segment
G1 X112.42 Y100.62 E5.5004 F1500 ; Draw circle segment
G1 X112.32 Y100.92 E5.5130 F1500 ; Draw circle segment
G1 X112.19 Y101.20 E5.5256 F1500 ; Draw circle segment
G1 X112.02 Y101.47 E5.5381 F1500 ; Draw circle segment
G1 X111.82 Y101.71 E5.5507 F1500 ; Draw circle segment
G1 X111.59 Y101.93 E5.5632 F1500 ; Draw circle segment
G1 X111.34 Y102.11 E5.5758 F1500 ; Draw circle segment
G1 X111.06 Y102.26 E5.5884 F1500 ; Draw circle segment
G1 X110.77 Y102.38 E5.6009 F1500 ; Draw circle segment
G1 X110.47 Y102.46 E5.6135 F1500 ; Draw circle segment
G1 X110.16 Y102.50 E5.6260 F1500 ; Draw circle segment
G1 X109.84 Y102.50 E5.6386 F1500 ; Draw circle segment
G1 X109.53 Y102.46 E5.6511 F1500 ; Draw circle segment
G1 X109.23 Y102.38 E5.6637 F1500 ; Draw circle segment
G1 X108.94 Y102.26 E5.6763 F1500 ; Draw circle segment
G1 X108.66 Y102.11 E5.6888 F1500 ; Draw circle segment
G1 X108.41 Y101.93 E5.7014 F1500 ; Draw circle segment
G1 X108.18 Y101.71 E5.7139 F1500 ; Draw circle segment
G1 X107.98 Y101.47 E5.7265 F1500 ; Draw circle segment
G1 X107.81 Y101.20 E5.7391 F1500 ; Draw circle segment
G1 X107.68 Y100.92 E5.7516 F1500 ; Draw circle segment
G1 X107.58 Y100.62 E5.7642 F1500 ; Draw circle segment
G1 X107.52 Y100.31 E5.7767 F1500 ; Draw circle segment
G1 X107.50 Y100.00 E5.7893 F1500 ; Draw circle segment
G1 X107.52 Y99.69 E5.8018 F1500 ; Draw circle segment
G1 X107.58 Y99.38 E5.8144 F1500 ; Draw circle segment
G1 X107.68 Y99.08 E5.8270 F1500 ; Draw circle segment
G1 X107.81 Y98.80 E5.8395 F1500 ; Draw circle segment
G1 X107.98 Y98.53 E5.8521 F1500 ; Draw circle segment
G1 X108.18 Y98.29 E5.8646 F1500 ; Draw circle segment
G1 X108.41 Y98.07 E5.8772 F1500 ; Draw circle segment
G1 X108.66 Y97.89 E5.8898 F1500 ; Draw circle segment
G1 X108.94 Y97.74 E5.9023 F1500 ; Draw circle segment
G1 X109.23 Y97.62 E5.9149 F1500 ; Draw circle segment
G1 X109.53 Y97.54 E5.9274 F1500 ; Draw circle segment
G1 X109.84 Y97.50 E5.9400 F1500 ; Draw circle segment
G1 X110.16 Y97.50 E5.9525 F1500 ; Draw circle segment
G1 X110.47 Y97.54 E5.9651 F1500 ; Draw circle segment
G1 X110.77 Y97.62 E5.9777 F1500 ; Draw circle segment
G1 X111.06 Y97.74 E5.9902 F1500 ; Draw circle segment
G1 X111.34 Y97.89 E6.0028 F1500 ; Draw circle segment
G1 X111.59 Y98.07 E6.0153 F1500 ; Draw circle segment
G1 X111.82 Y98.29 E6.0279 F1500 ; Draw circle segment
G1 X112.02 Y98.53 E6.0404 F1500 ; Draw circle segment
G1 X112.19 Y98.80 E6.0530 F1500 ; Draw circle segment
G1 X112.32 Y99.08 E6.0656 F1500 ; Draw circle segment
G1 X112.42 Y99.38 E6.0781 F1500 ; Draw circle segment
G1 X112.48 Y99.69 E6.0907 F1500 ; Draw circle segment
G1 X112.50 Y100.00 E6.1032 F1500 ; Draw circle segment
G1 X110.40 Y100.00 F1500 ; Move to start of infill
G1 X110.40 Y100.05 E6.1052 ; Draw infill segment
G1 X110.39 Y100.10 E6.1073 ; Draw infill segment
G1 X110.37 Y100.15 E6.1093 ; Draw infill segment
G1 X110.35 Y100.19 E6.1113 ; Draw infill segment
G1 X110.32 Y100.24 E6.1133 ; Draw infill segment
G1 X110.29 Y100.27 E6.1153 ; Draw infill segment
G1 X110.25 Y100.31 E6.1173 ; Draw infill segment
G1 X110.21 Y100.34 E6.1193 ; Draw infill segment
G1 X110.17 Y100.36 E6.1213 ; Draw infill segment
G1 X110.12 Y100.38 E6.1233 ; Draw infill segment
G1 X110.07 Y100.39 E6.1253 ; Draw infill segment
G1 X110.03 Y100.40 E6.1274 ; Draw infill segment
G1 X109.97 Y100.40 E6.1294 ; Draw infill segment
G1 X109.93 Y100.39 E6.1314 ; Draw infill segment
G1 X109.88 Y100.38 E6.1334 ; Draw infill segment
G1 X109.83 Y100.36 E6.1354 ; Draw infill segment
G1 X109.79 Y100.34 E6.1374 ; Draw infill segment
G1 X109.75 Y100.31 E6.1394 ; Draw infill segment
G1 X109.71 Y100.27 E6.1414 ; Draw infill segment
G1 X109.68 Y100.24 E6.1434 ; Draw infill segment
G1 X109.65 Y100.19 E6.1454 ; Draw infill segment
G1 X109.63 Y100.15 E6.1474 ; Draw infill segment
G1 X109.61 Y100.10 E6.1495 ; Draw infill segment
G1 X109.60 Y100.05 E6.1515 ; Draw infill segment
G1 X109.60 Y100.00 E6.1535 ; Draw infill segment
G1 X109.60 Y99.95 E6.1555 ; Draw infill segment
G1 X109.61 Y99.90 E6.1575 ; Draw infill segment
G1 X109.63 Y99.85 E6.1595 ; Draw infill segment
G1 X109.65 Y99.81 E6.1615 ; Draw infill segment
G1 X109.68 Y99.76 E6.1635 ; Draw infill segment
G1 X109.71 Y99.73 E6.1655 ; Draw infill segment
G1 X109.75 Y99.69 E6.1675 ; Draw infill segment
G1 X109.79 Y99.66 E6.1695 ; Draw infill segment
G1 X109.83 Y99.64 E6.1716 ; Draw infill segment
G1 X109.88 Y99.62 E6.1736 ; Draw infill segment
G1 X109.93 Y99.61 E6.1756 ; Draw infill segment
G1 X109.97 Y99.60 E6.1776 ; Draw infill segment
G1 X110.03 Y99.60 E6.1796 ; Draw infill segment
G1 X110.07 Y99.61 E6.1816 ; Draw infill segment
G1 X110.12 Y99.62 E6.1836 ; Draw infill segment
G1 X110.17 Y99.64 E6.1856 ; Draw infill segment
G1 X110.21 Y99.66 E6.1876 ; Draw infill segment
G1 X110.25 Y99.69 E6.1896 ; Draw infill segment
G1 X110.29 Y99.73 E6.1916 ; Draw infill segment
G1 X110.32 Y99.76 E6.1937 ; Draw infill segment
G1 X110.35 Y99.81 E6.1957 ; Draw infill segment
G1 X110.37 Y99.85 E6.1977 ; Draw infill segment
G1 X110.39 Y99.90 E6.1997 ; Draw infill segment
G1 X110.40 Y99.95 E6.2017 ; Draw infill segment
G1 X110.40 Y100.00 E6.2037 ; Draw infill segment
G1 X110.80 Y100.00 F1500 ; Move to start of infill
G1 X110.79 Y100.10 E6.2077 ; Draw infill segment
G1 X110.77 Y100.20 E6.2117 ; Draw infill segment
G1 X110.74 Y100.29 E6.2158 ; Draw infill segment
G1 X110.70 Y100.39 E6.2198 ; Draw infill segment
G1 X110.65 Y100.47 E6.2238 ; Draw infill segment
G1 X110.58 Y100.55 E6.2278 ; Draw infill segment
G1 X110.51 Y100.62 E6.2318 ; Draw infill segment
G1 X110.43 Y100.68 E6.2359 ; Draw infill segment
G1 X110.34 Y100.72 E6.2399 ; Draw infill segment
G1 X110.25 Y100.76 E6.2439 ; Draw infill segment
G1 X110.15 Y100.79 E6.2479 ; Draw infill segment
G1 X110.05 Y100.80 E6.2519 ; Draw infill segment
G1 X109.95 Y100.80 E6.2559 ; Draw infill segment
G1 X109.85 Y100.79 E6.2600 ; Draw infill segment
G1 X109.75 Y100.76 E6.2640 ; Draw infill segment
G1 X109.66 Y100.72 E6.2680 ; Draw infill segment
G1 X109.57 Y100.68 E6.2720 ; Draw infill segment
G1 X109.49 Y100.62 E6.2760 ; Draw infill segment
G1 X109.42 Y100.55 E6.2801 ; Draw infill segment
G1 X109.35 Y100.47 E6.2841 ; Draw infill segment
G1 X109.30 Y100.39 E6.2881 ; Draw infill segment
G1 X109.26 Y100.29 E6.2921 ; Draw infill segment
G1 X109.23 Y100.20 E6.2961 ; Draw infill segment
G1 X109.21 Y100.10 E6.3001 ; Draw infill segment
G1 X109.20 Y100.00 E6.3042 ; Draw infill segment
G1 X109.21 Y99.90 E6.3082 ; Draw infill segment
G1 X109.23 Y99.80 E6.3122 ; Draw infill segment
G1 X109.26 Y99.71 E6.3162 ; Draw infill segment
G1 X109.30 Y99.61 E6.3202 ; Draw infill segment
G1 X109.35 Y99.53 E6.3243 ; Draw infill segment
G1 X109.42 Y99.45 E6.3283 ; Draw infill segment
G1 X109.49 Y99.38 E6.3323 ; Draw infill segment
G1 X109.57 Y99.32 E6.3363 ; Draw infill segment
G1 X109.66 Y99.28 E6.3403 ; Draw infill segment
G1 X109.75 Y99.24 E6.3444 ; Draw infill segment
G1 X109.85 Y99.21 E6.3484 ; Draw infill segment
G1 X109.95 Y99.20 E6.3524 ; Draw infill segment
G1 X110.05 Y99.20 E6.3564 ; Draw infill segment
G1 X110.15 Y99.21 E6.3604 ; Draw infill segment
G1 X110.25 Y99.24 E6.3644 ; Draw infill segment
G1 X110.34 Y99.28 E6.3685 ; Draw infill segment
G1 X110.43 Y99.32 E6.3725 ; Draw infill segment
G1 X110.51 Y99.38 E6.3765 ; Draw infill segment
G1 X110.58 Y99.45 E6.3805 ; Draw infill segment
G1 X110.65 Y99.53 E6.3845 ; Draw infill segment
G1 X110.70 Y99.61 E6.3886 ; Draw infill segment
G1 X110.74 Y99.71 E6.3926 ; Draw infill segment
G1 X110.77 Y99.80 E6.3966 ; Draw infill segment
G1 X110.79 Y99.90 E6.4006 ; Draw infill segment
G1 X110.80 Y100.00 E6.4046 ; Draw infill segment
G1 X111.20 Y100.00 F1500 ; Move to start of infill
G1 X111.19 Y100.15 E6.4107 ; Draw infill segment
G1 X111.16 Y100.30 E6.4167 ; Draw infill segment
G1 X111.12 Y100.44 E6.4227 ; Draw infill segment
G1 X111.05 Y100.58 E6.4287 ; Draw infill segment
G1 X110.97 Y100.71 E6.4348 ; Draw infill segment
G1 X110.87 Y100.82 E6.4408 ; Draw infill segment
G1 X110.76 Y100.92 E6.4468 ; Draw infill segment
G1 X110.64 Y101.01 E6.4529 ; Draw infill segment
G1 X110.51 Y101.09 E6.4589 ; Draw infill segment
G1 X110.37 Y101.14 E6.4649 ; Draw infill segment
G1 X110.22 Y101.18 E6.4709 ; Draw infill segment
G1 X110.08 Y101.20 E6.4770 ; Draw infill segment
G1 X109.92 Y101.20 E6.4830 ; Draw infill segment
G1 X109.78 Y101.18 E6.4890 ; Draw infill segment
G1 X109.63 Y101.14 E6.4951 ; Draw infill segment
G1 X109.49 Y101.09 E6.5011 ; Draw infill segment
G1 X109.36 Y101.01 E6.5071 ; Draw infill segment
G1 X109.24 Y100.92 E6.5131 ; Draw infill segment
G1 X109.13 Y100.82 E6.5192 ; Draw infill segment
G1 X109.03 Y100.71 E6.5252 ; Draw infill segment
G1 X108.95 Y100.58 E6.5312 ; Draw infill segment
G1 X108.88 Y100.44 E6.5372 ; Draw infill segment
G1 X108.84 Y100.30 E6.5433 ; Draw infill segment
G1 X108.81 Y100.15 E6.5493 ; Draw infill segment
G1 X108.80 Y100.00 E6.5553 ; Draw infill segment
G1 X108.81 Y99.85 E6.5614 ; Draw infill segment
G1 X108.84 Y99.70 E6.5674 ; Draw infill segment
G1 X108.88 Y99.56 E6.5734 ; Draw infill segment
G1 X108.95 Y99.42 E6.5794 ; Draw infill segment
G1 X109.03 Y99.29 E6.5855 ; Draw infill segment
G1 X109.13 Y99.18 E6.5915 ; Draw infill segment
G1 X109.24 Y99.08 E6.5975 ; Draw infill segment
G1 X109.36 Y98.99 E6.6036 ; Draw infill segment
G1 X109.49 Y98.91 E6.6096 ; Draw infill segment
G1 X109.63 Y98.86 E6.6156 ; Draw infill segment
G1 X109.78 Y98.82 E6.6216 ; Draw infill segment
G1 X109.92 Y98.80 E6.6277 ; Draw infill segment
G1 X110.08 Y98.80 E6.6337 ; Draw infill segment
G1 X110.22 Y98.82 E6.6397 ; Draw infill segment
G1 X110.37 Y98.86 E6.6457 ; Draw infill segment
G1 X110.51 Y98.91 E6.6518 ; Draw infill segment
G1 X110.64 Y98.99 E6.6578 ; Draw infill segment
G1 X110.76 Y99.08 E6.6638 ; Draw infill segment
G1 X110.87 Y99.18 E6.6699 ; Draw infill segment
G1 X110.97 Y99.29 E6.6759 ; Draw infill segment
G1 X111.05 Y99.42 E6.6819 ; Draw infill segment
G1 X111.12 Y99.56 E6.6879 ; Draw infill segment
G1 X111.16 Y99.70 E6.6940 ; Draw infill segment
G1 X111.19 Y99.85 E6.7000 ; Draw infill segment
G1 X111.20 Y100.00 E6.7060 ; Draw infill segment
G1 X111.60 Y100.00 F1500 ; Move to start of infill
G1 X111.59 Y100.20 E6.7141 ; Draw infill segment
G1 X111.55 Y100.40 E6.7221 ; Draw infill segment
G1 X111.49 Y100.59 E6.7301 ; Draw infill segment
G1 X111.40 Y100.77 E6.7382 ; Draw infill segment
G1 X111.29 Y100.94 E6.7462 ; Draw infill segment
G1 X111.17 Y101.10 E6.7543 ; Draw infill segment
G1 X111.02 Y101.23 E6.7623 ; Draw infill segment
G1 X110.86 Y101.35 E6.7703 ; Draw infill segment
G1 X110.68 Y101.45 E6.7784 ; Draw infill segment
G1 X110.49 Y101.52 E6.7864 ; Draw infill segment
G1 X110.30 Y101.57 E6.7944 ; Draw infill segment
G1 X110.10 Y101.60 E6.8025 ; Draw infill segment
G1 X109.90 Y101.60 E6.8105 ; Draw infill segment
G1 X109.70 Y101.57 E6.8185 ; Draw infill segment
G1 X109.51 Y101.52 E6.8266 ; Draw infill segment
G1 X109.32 Y101.45 E6.8346 ; Draw infill segment
G1 X109.14 Y101.35 E6.8427 ; Draw infill segment
G1 X108.98 Y101.23 E6.8507 ; Draw infill segment
G1 X108.83 Y101.10 E6.8587 ; Draw infill segment
G1 X108.71 Y100.94 E6.8668 ; Draw infill segment
G1 X108.60 Y100.77 E6.8748 ; Draw infill segment
G1 X108.51 Y100.59 E6.8828 ; Draw infill segment
G1 X108.45 Y100.40 E6.8909 ; Draw infill segment
G1 X108.41 Y100.20 E6.8989 ; Draw infill segment
G1 X108.40 Y100.00 E6.9070 ; Draw infill segment
G1 X108.41 Y99.80 E6.9150 ; Draw infill segment
G1 X108.45 Y99.60 E6.9230 ; Draw infill segment
G1 X108.51 Y99.41 E6.9311 ; Draw infill segment
G1 X108.60 Y99.23 E6.9391 ; Draw infill segment
G1 X108.71 Y99.06 E6.9471 ; Draw infill segment
G1 X108.83 Y98.90 E6.9552 ; Draw infill segment
G1 X108.98 Y98.77 E6.9632 ; Draw infill segment
G1 X109.14 Y98.65 E6.9713 ; Draw infill segment
G1 X109.32 Y98.55 E6.9793 ; Draw infill segment
G1 X109.51 Y98.48 E6.9873 ; Draw infill segment
G1 X109.70 Y98.43 E6.9954 ; Draw infill segment
G1 X109.90 Y98.40 E7.0034 ; Draw infill segment
G1 X110.10 Y98.40 E7.0114 ; Draw infill segment
G1 X110.30 Y98.43 E7.0195 ; Draw infill segment
G1 X110.49 Y98.48 E7.0275 ; Draw infill segment
G1 X110.68 Y98.55 E7.0356 ; Draw infill segment
G1 X110.86 Y98.65 E7.0436 ; Draw infill segment
G1 X111.02 Y98.77 E7.0516 ; Draw infill segment
G1 X111.17 Y98.90 E7.0597 ; Draw infill segment
G1 X111.29 Y99.06 E7.0677 ; Draw infill segment
G1 X111.40 Y99.23 E7.0757 ; Draw infill segment
G1 X111.49 Y99.41 E7.0838 ; Draw infill segment
G1 X111.55 Y99.60 E7.0918 ; Draw infill segment
G1 X111.59 Y99.80 E7.0998 ; Draw infill segment
G1 X111.60 Y100.00 E7.1079 ; Draw infill segment
G1 X112.00 Y100.00 F1500 ; Move to start of infill
G1 X111.98 Y100.25 E7.1179 ; Draw infill segment
G1 X111.94 Y100.50 E7.1280 ; Draw infill segment
G1 X111.86 Y100.74 E7.1380 ; Draw infill segment
G1 X111.75 Y100.96 E7.1481 ; Draw infill segment
G1 X111.62 Y101.18 E7.1581 ; Draw infill segment
G1 X111.46 Y101.37 E7.1682 ; Draw infill segment
G1 X111.27 Y101.54 E7.1782 ; Draw infill segment
G1 X111.07 Y101.69 E7.1883 ; Draw infill segment
G1 X110.85 Y101.81 E7.1983 ; Draw infill segment
G1 X110.62 Y101.90 E7.2084 ; Draw infill segment
G1 X110.37 Y101.96 E7.2184 ; Draw infill segment
G1 X110.13 Y102.00 E7.2284 ; Draw infill segment
G1 X109.87 Y102.00 E7.2385 ; Draw infill segment
G1 X109.63 Y101.96 E7.2485 ; Draw infill segment
G1 X109.38 Y101.90 E7.2586 ; Draw infill segment
G1 X109.15 Y101.81 E7.2686 ; Draw infill segment
G1 X108.93 Y101.69 E7.2787 ; Draw infill segment
G1 X108.73 Y101.54 E7.2887 ; Draw infill segment
G1 X108.54 Y101.37 E7.2988 ; Draw infill segment
G1 X108.38 Y101.18 E7.3088 ; Draw infill segment
G1 X108.25 Y100.96 E7.3189 ; Draw infill segment
G1 X108.14 Y100.74 E7.3289 ; Draw infill segment
G1 X108.06 Y100.50 E7.3390 ; Draw infill segment
G1 X108.02 Y100.25 E7.3490 ; Draw infill segment
G1 X108.00 Y100.00 E7.3590 ; Draw infill segment
G1 X108.02 Y99.75 E7.3691 ; Draw infill segment
G1 X108.06 Y99.50 E7.3791 ; Draw infill segment
G1 X108.14 Y99.26 E7.3892 ; Draw infill segment
G1 X108.25 Y99.04 E7.3992 ; Draw infill segment
G1 X108.38 Y98.82 E7.4093 ; Draw infill segment
G1 X108.54 Y98.63 E7.4193 ; Draw infill segment
G1 X108.73 Y98.46 E7.4294 ; Draw infill segment
G1 X108.93 Y98.31 E7.4394 ; Draw infill segment
G1 X109.15 Y98.19 E7.4495 ; Draw infill segment
G1 X109.38 Y98.10 E7.4595 ; Draw infill segment
G1 X109.63 Y98.04 E7.4696 ; Draw infill segment
G1 X109.87 Y98.00 E7.4796 ; Draw infill segment
G1 X110.13 Y98.00 E7.4897 ; Draw infill segment
G1 X110.37 Y98.04 E7.4997 ; Draw infill segment
G1 X110.62 Y98.10 E7.5097 ; Draw infill segment
G1 X110.85 Y98.19 E7.5198 ; Draw infill segment
G1 X111.07 Y98.31 E7.5298 ; Draw infill segment
G1 X111.27 Y98.46 E7.5399 ; Draw infill segment
G1 X111.46 Y98.63 E7.5499 ; Draw infill segment
G1 X111.62 Y98.82 E7.5600 ; Draw infill segment
G1 X111.75 Y99.04 E7.5700 ; Draw infill segment
G1 X111.86 Y99.26 E7.5801 ; Draw infill segment
G1 X111.94 Y99.50 E7.5901 ; Draw infill segment
G1 X111.98 Y99.75 E7.6002 ; Draw infill segment
G1 X112.00 Y100.00 E7.6102 ; Draw infill segment
G1 X112.40 Y100.00 F1500 ; Move to start of infill
G1 X112.38 Y100.30 E7.6223 ; Draw infill segment
G1 X112.32 Y100.60 E7.6343 ; Draw infill segment
G1 X112.23 Y100.88 E7.6464 ; Draw infill segment
G1 X112.10 Y101.16 E7.6584 ; Draw infill segment
G1 X111.94 Y101.41 E7.6705 ; Draw infill segment
G1 X111.75 Y101.64 E7.6825 ; Draw infill segment
G1 X111.53 Y101.85 E7.6946 ; Draw infill segment
G1 X111.29 Y102.03 E7.7067 ; Draw infill segment
G1 X111.02 Y102.17 E7.7187 ; Draw infill segment
G1 X110.74 Y102.28 E7.7308 ; Draw infill segment
G1 X110.45 Y102.36 E7.7428 ; Draw infill segment
G1 X110.15 Y102.40 E7.7549 ; Draw infill segment
G1 X109.85 Y102.40 E7.7669 ; Draw infill segment
G1 X109.55 Y102.36 E7.7790 ; Draw infill segment
G1 X109.26 Y102.28 E7.7910 ; Draw infill segment
G1 X108.98 Y102.17 E7.8031 ; Draw infill segment
G1 X108.71 Y102.03 E7.8152 ; Draw infill segment
G1 X108.47 Y101.85 E7.8272 ; Draw infill segment
G1 X108.25 Y101.64 E7.8393 ; Draw infill segment
G1 X108.06 Y101.41 E7.8513 ; Draw infill segment
G1 X107.90 Y101.16 E7.8634 ; Draw infill segment
G1 X107.77 Y100.88 E7.8754 ; Draw infill segment
G1 X107.68 Y100.60 E7.8875 ; Draw infill segment
G1 X107.62 Y100.30 E7.8995 ; Draw infill segment
G1 X107.60 Y100.00 E7.9116 ; Draw infill segment
G1 X107.62 Y99.70 E7.9237 ; Draw infill segment
G1 X107.68 Y99.40 E7.9357 ; Draw infill segment
G1 X107.77 Y99.12 E7.9478 ; Draw infill segment
G1 X107.90 Y98.84 E7.9598 ; Draw infill segment
G1 X108.06 Y98.59 E7.9719 ; Draw infill segment
G1 X108.25 Y98.36 E7.9839 ; Draw infill segment
G1 X108.47 Y98.15 E7.9960 ; Draw infill segment
G1 X108.71 Y97.97 E8.0081 ; Draw infill segment
G1 X108.98 Y97.83 E8.0201 ; Draw infill segment
G1 X109.26 Y97.72 E8.0322 ; Draw infill segment
G1 X109.55 Y97.64 E8.0442 ; Draw infill segment
G1 X109.85 Y97.60 E8.0563 ; Draw infill segment
G1 X110.15 Y97.60 E8.0683 ; Draw infill segment
G1 X110.45 Y97.64 E8.0804 ; Draw infill segment
G1 X110.74 Y97.72 E8.0924 ; Draw infill segment
G1 X111.02 Y97.83 E8.1045 ; Draw infill segment
G1 X111.29 Y97.97 E8.1166 ; Draw infill segment
G1 X111.53 Y98.15 E8.1286 ; Draw infill segment
G1 X111.75 Y98.36 E8.1407 ; Draw infill segment
G1 X111.94 Y98.59 E8.1527 ; Draw infill segment
G1 X112.10 Y98.84 E8.1648 ; Draw infill segment
G1 X112.23 Y99.12 E8.1768 ; Draw infill segment
G1 X112.32 Y99.40 E8.1889 ; Draw infill segment
G1 X112.38 Y99.70 E8.2009 ; Draw infill segment
G1 X112.40 Y100.00 E8.2130 ; Draw infill segment
; Layer 4
G1 Z0.80 F300 ; Move to layer height
G1 X112.50 Y100.00 F1500 ; Move to start of circle
G1 X112.50 Y100.00 F1500 ; Move to start of circle
G1 X112.48 Y100.31 E8.2256 F1500 ; Draw circle segment
G1 X112.42 Y100.62 E8.2381 F1500 ; Draw circle segment
G1 X112.32 Y100.92 E8.2507 F1500 ; Draw circle segment
G1 X112.19 Y101.20 E8.2632 F1500 ; Draw circle segment
G1 X112.02 Y101.47 E8.2758 F1500 ; Draw circle segment
G1 X111.82 Y101.71 E8.2883 F1500 ; Draw circle segment
G1 X111.59 Y101.93 E8.3009 F1500 ; Draw circle segment
G1 X111.34 Y102.11 E8.3135 F1500 ; Draw circle segment
G1 X111.06 Y102.26 E8.3260 F1500 ; Draw circle segment
G1 X110.77 Y102.38 E8.3386 F1500 ; Draw circle segment
G1 X110.47 Y102.46 E8.3511 F1500 ; Draw circle segment
G1 X110.16 Y102.50 E8.3637 F1500 ; Draw circle segment
G1 X109.84 Y102.50 E8.3763 F1500 ; Draw circle segment
G1 X109.53 Y102.46 E8.3888 F1500 ; Draw circle segment
G1 X109.23 Y102.38 E8.4014 F1500 ; Draw circle segment
G1 X108.94 Y102.26 E8.4139 F1500 ; Draw circle segment
G1 X108.66 Y102.11 E8.4265 F1500 ; Draw circle segment
G1 X108.41 Y101.93 E8.4390 F1500 ; Draw circle segment
G1 X108.18 Y101.71 E8.4516 F1500 ; Draw circle segment
G1 X107.98 Y101.47 E8.4642 F1500 ; Draw circle segment
G1 X107.81 Y101.20 E8.4767 F1500 ; Draw circle segment
G1 X107.68 Y100.92 E8.4893 F1500 ; Draw circle segment
G1 X107.58 Y100.62 E8.5018 F1500 ; Draw circle segment
G1 X107.52 Y100.31 E8.5144 F1500 ; Draw circle segment
G1 X107.50 Y100.00 E8.5270 F1500 ; Draw circle segment
G1 X107.52 Y99.69 E8.5395 F1500 ; Draw circle segment
G1 X107.58 Y99.38 E8.5521 F1500 ; Draw circle segment
G1 X107.68 Y99.08 E8.5646 F1500 ; Draw circle segment
G1 X107.81 Y98.80 E8.5772 F1500 ; Draw circle segment
G1 X107.98 Y98.53 E8.5897 F1500 ; Draw circle segment
G1 X108.18 Y98.29 E8.6023 F1500 ; Draw circle segment
G1 X108.41 Y98.07 E8.6149 F1500 ; Draw circle segment
G1 X108.66 Y97.89 E8.6274 F1500 ; Draw circle segment
G1 X108.94 Y97.74 E8.6400 F1500 ; Draw circle segment
G1 X109.23 Y97.62 E8.6525 F1500 ; Draw circle segment
G1 X109.53 Y97.54 E8.6651 F1500 ; Draw circle segment
G1 X109.84 Y97.50 E8.6776 F1500 ; Draw circle segment
G1 X110.16 Y97.50 E8.6902 F1500 ; Draw circle segment
G1 X110.47 Y97.54 E8.7028 F1500 ; Draw circle segment
G1 X110.77 Y97.62 E8.7153 F1500 ; Draw circle segment
G1 X111.06 Y97.74 E8.7279 F1500 ; Draw circle segment
G1 X111.34 Y97.89 E8.7404 F1500 ; Draw circle segment
G1 X111.59 Y98.07 E8.7530 F1500 ; Draw circle segment
G1 X111.82 Y98.29 E8.7656 F1500 ; Draw circle segment
G1 X112.02 Y98.53 E8.7781 F1500 ; Draw circle segment
G1 X112.19 Y98.80 E8.7907 F1500 ; Draw circle segment
G1 X112.32 Y99.08 E8.8032 F1500 ; Draw circle segment
G1 X112.42 Y99.38 E8.8158 F1500 ; Draw circle segment
G1 X112.48 Y99.69 E8.8283 F1500 ; Draw circle segment
G1 X112.50 Y100.00 E8.8409 F1500 ; Draw circle segment
G1 X110.40 Y100.00 F1500 ; Move to start of infill
G1 X110.40 Y100.05 E8.8429 ; Draw infill segment
G1 X110.39 Y100.10 E8.8449 ; Draw infill segment
G1 X110.37 Y100.15 E8.8469 ; Draw infill segment
G1 X110.35 Y100.19 E8.8489 ; Draw infill segment
G1 X110.32 Y100.24 E8.8510 ; Draw infill segment
G1 X110.29 Y100.27 E8.8530 ; Draw infill segment
G1 X110.25 Y100.31 E8.8550 ; Draw infill segment
G1 X110.21 Y100.34 E8.8570 ; Draw infill segment
G1 X110.17 Y100.36 E8.8590 ; Draw infill segment
G1 X110.12 Y100.38 E8.8610 ; Draw infill segment
G1 X110.07 Y100.39 E8.8630 ; Draw infill segment
G1 X110.03 Y100.40 E8.8650 ; Draw infill segment
G1 X109.97 Y100.40 E8.8670 ; Draw infill segment
G1 X109.93 Y100.39 E8.8690 ; Draw infill segment
G1 X109.88 Y100.38 E8.8710 ; Draw infill segment
G1 X109.83 Y100.36 E8.8731 ; Draw infill segment
G1 X109.79 Y100.34 E8.8751 ; Draw infill segment
G1 X109.75 Y100.31 E8.8771 ; Draw infill segment
G1 X109.71 Y100.27 E8.8791 ; Draw infill segment
G1 X109.68 Y100.24 E8.8811 ; Draw infill segment
G1 X109.65 Y100.19 E8.8831 ; Draw infill segment
G1 X109.63 Y100.15 E8.8851 ; Draw infill segment
G1 X109.61 Y100.10 E8.8871 ; Draw infill segment
G1 X109.60 Y100.05 E8.8891 ; Draw infill segment
G1 X109.60 Y100.00 E8.8911 ; Draw infill segment
G1 X109.60 Y99.95 E8.8931 ; Draw infill segment
G1 X109.61 Y99.90 E8.8952 ; Draw infill segment
G1 X109.63 Y99.85 E8.8972 ; Draw infill segment
G1 X109.65 Y99.81 E8.8992 ; Draw infill segment
G1 X109.68 Y99.76 E8.9012 ; Draw infill segment
G1 X109.71 Y99.73 E8.9032 ; Draw infill segment
G1 X109.75 Y99.69 E8.9052 ; Draw infill segment
G1 X109.79 Y99.66 E8.9072 ; Draw infill segment
G1 X109.83 Y99.64 E8.9092 ; Draw infill segment
G1 X109.88 Y99.62 E8.9112 ; Draw infill segment
G1 X109.93 Y99.61 E8.9132 ; Draw infill segment
G1 X109.97 Y99.60 E8.9152 ; Draw infill segment
G1 X110.03 Y99.60 E8.9173 ; Draw infill segment
G1 X110.07 Y99.61 E8.9193 ; Draw infill segment
G1 X110.12 Y99.62 E8.9213 ; Draw infill segment
G1 X110.17 Y99.64 E8.9233 ; Draw infill segment
G1 X110.21 Y99.66 E8.9253 ; Draw infill segment
G1 X110.25 Y99.69 E8.9273 ; Draw infill segment
G1 X110.29 Y99.73 E8.9293 ; Draw infill segment
G1 X110.32 Y99.76 E8.9313 ; Draw infill segment
G1 X110.35 Y99.81 E8.9333 ; Draw infill segment
G1 X110.37 Y99.85 E8.9353 ; Draw infill segment
G1 X110.39 Y99.90 E8.9374 ; Draw infill segment
G1 X110.40 Y99.95 E8.9394 ; Draw infill segment
G1 X110.40 Y100.00 E8.9414 ; Draw infill segment
G1 X110.80 Y100.00 F1500 ; Move to start of infill
G1 X110.79 Y100.10 E8.9454 ; Draw infill segment
G1 X110.77 Y100.20 E8.9494 ; Draw infill segment
G1 X110.74 Y100.29 E8.9534 ; Draw infill segment
G1 X110.70 Y100.39 E8.9574 ; Draw infill segment
G1 X110.65 Y100.47 E8.9615 ; Draw infill segment
G1 X110.58 Y100.55 E8.9655 ; Draw infill segment
G1 X110.51 Y100.62 E8.9695 ; Draw infill segment
G1 X110.43 Y100.68 E8.9735 ; Draw infill segment
G1 X110.34 Y100.72 E8.9775 ; Draw infill segment
G1 X110.25 Y100.76 E8.9816 ; Draw infill segment
G1 X110.15 Y100.79 E8.9856 ; Draw infill segment
G1 X110.05 Y100.80 E8.9896 ; Draw infill segment
G1 X109.95 Y100.80 E8.9936 ; Draw infill segment
G1 X109.85 Y100.79 E8.9976 ; Draw infill segment
G1 X109.75 Y100.76 E9.0016 ; Draw infill segment
G1 X109.66 Y100.72 E9.0057 ; Draw infill segment
G1 X109.57 Y100.68 E9.0097 ; Draw infill segment
G1 X109.49 Y100.62 E9.0137 ; Draw infill segment
G1 X109.42 Y100.55 E9.0177 ; Draw infill segment
G1 X109.35 Y100.47 E9.0217 ; Draw infill segment
G1 X109.30 Y100.39 E9.0258 ; Draw infill segment
G1 X109.26 Y100.29 E9.0298 ; Draw infill segment
G1 X109.23 Y100.20 E9.0338 ; Draw infill segment
G1 X109.21 Y100.10 E9.0378 ; Draw infill segment
G1 X109.20 Y100.00 E9.0418 ; Draw infill segment
G1 X109.21 Y99.90 E9.0459 ; Draw infill segment
G1 X109.23 Y99.80 E9.0499 ; Draw infill segment
G1 X109.26 Y99.71 E9.0539 ; Draw infill segment
G1 X109.30 Y99.61 E9.0579 ; Draw infill segment
G1 X109.35 Y99.53 E9.0619 ; Draw infill segment
G1 X109.42 Y99.45 E9.0659 ; Draw infill segment
G1 X109.49 Y99.38 E9.0700 ; Draw infill segment
G1 X109.57 Y99.32 E9.0740 ; Draw infill segment
G1 X109.66 Y99.28 E9.0780 ; Draw infill segment
G1 X109.75 Y99.24 E9.0820 ; Draw infill segment
G1 X109.85 Y99.21 E9.0860 ; Draw infill segment
G1 X109.95 Y99.20 E9.0901 ; Draw infill segment
G1 X110.05 Y99.20 E9.0941 ; Draw infill segment
G1 X110.15 Y99.21 E9.0981 ; Draw infill segment
G1 X110.25 Y99.24 E9.1021 ; Draw infill segment
G1 X110.34 Y99.28 E9.1061 ; Draw infill segment
G1 X110.43 Y99.32 E9.1102 ; Draw infill segment
G1 X110.51 Y99.38 E9.1142 ; Draw infill segment
G1 X110.58 Y99.45 E9.1182 ; Draw infill segment
G1 X110.65 Y99.53 E9.1222 ; Draw infill segment
G1 X110.70 Y99.61 E9.1262 ; Draw infill segment
G1 X110.74 Y99.71 E9.1302 ; Draw infill segment
G1 X110.77 Y99.80 E9.1343 ; Draw infill segment
G1 X110.79 Y99.90 E9.1383 ; Draw infill segment
G1 X110.80 Y100.00 E9.1423 ; Draw infill segment
G1 X111.20 Y100.00 F1500 ; Move to start of infill
G1 X111.19 Y100.15 E9.1483 ; Draw infill segment
G1 X111.16 Y100.30 E9.1544 ; Draw infill segment
G1 X111.12 Y100.44 E9.1604 ; Draw infill segment
G1 X111.05 Y100.58 E9.1664 ; Draw infill segment
G1 X110.97 Y100.71 E9.1724 ; Draw infill segment
G1 X110.87 Y100.82 E9.1785 ; Draw infill segment
G1 X110.76 Y100.92 E9.1845 ; Draw infill segment
G1 X110.64 Y101.01 E9.1905 ; Draw infill segment
G1 X110.51 Y101.09 E9.1966 ; Draw infill segment
G1 X110.37 Y101.14 E9.2026 ; Draw infill segment
G1 X110.22 Y101.18 E9.2086 ; Draw infill segment
G1 X110.08 Y101.20 E9.2146 ; Draw infill segment
G1 X109.92 Y101.20 E9.2207 ; Draw infill segment
G1 X109.78 Y101.18 E9.2267 ; Draw infill segment
G1 X109.63 Y101.14 E9.2327 ; Draw infill segment
G1 X109.49 Y101.09 E9.2387 ; Draw infill segment
G1 X109.36 Y101.01 E9.2448 ; Draw infill segment
G1 X109.24 Y100.92 E9.2508 ; Draw infill segment
G1 X109.13 Y100.82 E9.2568 ; Draw infill segment
G1 X109.03 Y100.71 E9.2629 ; Draw infill segment
G1 X108.95 Y100.58 E9.2689 ; Draw infill segment
G1 X108.88 Y100.44 E9.2749 ; Draw infill segment
G1 X108.84 Y100.30 E9.2809 ; Draw infill segment
G1 X108.81 Y100.15 E9.2870 ; Draw infill segment
G1 X108.80 Y100.00 E9.2930 ; Draw infill segment
G1 X108.81 Y99.85 E9.2990 ; Draw infill segment
G1 X108.84 Y99.70 E9.3051 ; Draw infill segment
G1 X108.88 Y99.56 E9.3111 ; Draw infill segment
G1 X108.95 Y99.42 E9.3171 ; Draw infill segment
G1 X109.03 Y99.29 E9.3231 ; Draw infill segment
G1 X109.13 Y99.18 E9.3292 ; Draw infill segment
G1 X109.24 Y99.08 E9.3352 ; Draw infill segment
G1 X109.36 Y98.99 E9.3412 ; Draw infill segment
G1 X109.49 Y98.91 E9.3472 ; Draw infill segment
G1 X109.63 Y98.86 E9.3533 ; Draw infill segment
G1 X109.78 Y98.82 E9.3593 ; Draw infill segment
G1 X109.92 Y98.80 E9.3653 ; Draw infill segment
G1 X110.08 Y98.80 E9.3714 ; Draw infill segment
G1 X110.22 Y98.82 E9.3774 ; Draw infill segment
G1 X110.37 Y98.86 E9.3834 ; Draw infill segment
G1 X110.51 Y98.91 E9.3894 ; Draw infill segment
G1 X110.64 Y98.99 E9.3955 ; Draw infill segment
G1 X110.76 Y99.08 E9.4015 ; Draw infill segment
G1 X110.87 Y99.18 E9.4075 ; Draw infill segment
G1 X110.97 Y99.29 E9.4136 ; Draw infill segment
G1 X111.05 Y99.42 E9.4196 ; Draw infill segment
G1 X111.12 Y99.56 E9.4256 ; Draw infill segment
G1 X111.16 Y99.70 E9.4316 ; Draw infill segment
G1 X111.19 Y99.85 E9.4377 ; Draw infill segment
G1 X111.20 Y100.00 E9.4437 ; Draw infill segment
G1 X111.60 Y100.00 F1500 ; Move to start of infill
G1 X111.59 Y100.20 E9.4517 ; Draw infill segment
G1 X111.55 Y100.40 E9.4598 ; Draw infill segment
G1 X111.49 Y100.59 E9.4678 ; Draw infill segment
G1 X111.40 Y100.77 E9.4758 ; Draw infill segment
G1 X111.29 Y100.94 E9.4839 ; Draw infill segment
G1 X111.17 Y101.10 E9.4919 ; Draw infill segment
G1 X111.02 Y101.23 E9.5000 ; Draw infill segment
G1 X110.86 Y101.35 E9.5080 ; Draw infill segment
G1 X110.68 Y101.45 E9.5160 ; Draw infill segment
G1 X110.49 Y101.52 E9.5241 ; Draw infill segment
G1 X110.30 Y101.57 E9.5321 ; Draw infill segment
G1 X110.10 Y101.60 E9.5401 ; Draw infill segment
G1 X109.90 Y101.60 E9.5482 ; Draw infill segment
G1 X109.70 Y101.57 E9.5562 ; Draw infill segment
G1 X109.51 Y101.52 E9.5643 ; Draw infill segment
G1 X109.32 Y101.45 E9.5723 ; Draw infill segment
G1 X109.14 Y101.35 E9.5803 ; Draw infill segment
G1 X108.98 Y101.23 E9.5884 ; Draw infill segment
G1 X108.83 Y101.10 E9.5964 ; Draw infill segment
G1 X108.71 Y100.94 E9.6044 ; Draw infill segment
G1 X108.60 Y100.77 E9.6125 ; Draw infill segment
G1 X108.51 Y100.59 E9.6205 ; Draw infill segment
G1 X108.45 Y100.40 E9.6285 ; Draw infill segment
G1 X108.41 Y100.20 E9.6366 ; Draw infill segment
G1 X108.40 Y100.00 E9.6446 ; Draw infill segment
G1 X108.41 Y99.80 E9.6527 ; Draw infill segment
G1 X108.45 Y99.60 E9.6607 ; Draw infill segment
G1 X108.51 Y99.41 E9.6687 ; Draw infill segment
G1 X108.60 Y99.23 E9.6768 ; Draw infill segment
G1 X108.71 Y99.06 E9.6848 ; Draw infill segment
G1 X108.83 Y98.90 E9.6928 ; Draw infill segment
G1 X108.98 Y98.77 E9.7009 ; Draw infill segment
G1 X109.14 Y98.65 E9.7089 ; Draw infill segment
G1 X109.32 Y98.55 E9.7170 ; Draw infill segment
G1 X109.51 Y98.48 E9.7250 ; Draw infill segment
G1 X109.70 Y98.43 E9.7330 ; Draw infill segment
G1 X109.90 Y98.40 E9.7411 ; Draw infill segment
G1 X110.10 Y98.40 E9.7491 ; Draw infill segment
G1 X110.30 Y98.43 E9.7571 ; Draw infill segment
G1 X110.49 Y98.48 E9.7652 ; Draw infill segment
G1 X110.68 Y98.55 E9.7732 ; Draw infill segment
G1 X110.86 Y98.65 E9.7813 ; Draw infill segment
G1 X111.02 Y98.77 E9.7893 ; Draw infill segment
G1 X111.17 Y98.90 E9.7973 ; Draw infill segment
G1 X111.29 Y99.06 E9.8054 ; Draw infill segment
G1 X111.40 Y99.23 E9.8134 ; Draw infill segment
G1 X111.49 Y99.41 E9.8214 ; Draw infill segment
G1 X111.55 Y99.60 E9.8295 ; Draw infill segment
G1 X111.59 Y99.80 E9.8375 ; Draw infill segment
G1 X111.60 Y100.00 E9.8456 ; Draw infill segment
G1 X112.00 Y100.00 F1500 ; Move to start of infill
G1 X111.98 Y100.25 E9.8556 ; Draw infill segment
G1 X111.94 Y100.50 E9.8656 ; Draw infill segment
G1 X111.86 Y100.74 E9.8757 ; Draw infill segment
G1 X111.75 Y100.96 E9.8857 ; Draw infill segment
G1 X111.62 Y101.18 E9.8958 ; Draw infill segment
G1 X111.46 Y101.37 E9.9058 ; Draw infill segment
G1 X111.27 Y101.54 E9.9159 ; Draw infill segment
G1 X111.07 Y101.69 E9.9259 ; Draw infill segment
G1 X110.85 Y101.81 E9.9360 ; Draw infill segment
G1 X110.62 Y101.90 E9.9460 ; Draw infill segment
G1 X110.37 Y101.96 E9.9561 ; Draw infill segment
G1 X110.13 Y102.00 E9.9661 ; Draw infill segment
G1 X109.87 Y102.00 E9.9762 ; Draw infill segment
G1 X109.63 Y101.96 E9.9862 ; Draw infill segment
G1 X109.38 Y101.90 E9.9963 ; Draw infill segment
G1 X109.15 Y101.81 E10.0063 ; Draw infill segment
G1 X108.93 Y101.69 E10.0163 ; Draw infill segment
G1 X108.73 Y101.54 E10.0264 ; Draw infill segment
G1 X108.54 Y101.37 E10.0364 ; Draw infill segment
G1 X108.38 Y101.18 E10.0465 ; Draw infill segment
G1 X108.25 Y100.96 E10.0565 ; Draw infill segment
G1 X108.14 Y100.74 E10.0666 ; Draw infill segment
G1 X108.06 Y100.50 E10.0766 ; Draw infill segment
G1 X108.02 Y100.25 E10.0867 ; Draw infill segment
G1 X108.00 Y100.00 E10.0967 ; Draw infill segment
G1 X108.02 Y99.75 E10.1068 ; Draw infill segment
G1 X108.06 Y99.50 E10.1168 ; Draw infill segment
G1 X108.14 Y99.26 E10.1269 ; Draw infill segment
G1 X108.25 Y99.04 E10.1369 ; Draw infill segment
G1 X108.38 Y98.82 E10.1469 ; Draw infill segment
G1 X108.54 Y98.63 E10.1570 ; Draw infill segment
G1 X108.73 Y98.46 E10.1670 ; Draw infill segment
G1 X108.93 Y98.31 E10.1771 ; Draw infill segment
G1 X109.15 Y98.19 E10.1871 ; Draw infill segment
G1 X109.38 Y98.10 E10.1972 ; Draw infill segment
G1 X109.63 Y98.04 E10.2072 ; Draw infill segment
G1 X109.87 Y98.00 E10.2173 ; Draw infill segment
G1 X110.13 Y98.00 E10.2273 ; Draw infill segment
G1 X110.37 Y98.04 E10.2374 ; Draw infill segment
G1 X110.62 Y98.10 E10.2474 ; Draw infill segment
G1 X110.85 Y98.19 E10.2575 ; Draw infill segment
G1 X111.07 Y98.31 E10.2675 ; Draw infill segment
G1 X111.27 Y98.46 E10.2776 ; Draw infill segment
G1 X111.46 Y98.63 E10.2876 ; Draw infill segment
G1 X111.62 Y98.82 E10.2976 ; Draw infill segment
G1 X111.75 Y99.04 E10.3077 ; Draw infill segment
G1 X111.86 Y99.26 E10.3177 ; Draw infill segment
G1 X111.94 Y99.50 E10.3278 ; Draw infill segment
G1 X111.98 Y99.75 E10.3378 ; Draw infill segment
G1 X112.00 Y100.00 E10.3479 ; Draw infill segment
G1 X112.40 Y100.00 F1500 ; Move to start of infill
G1 X112.38 Y100.30 E10.3599 ; Draw infill segment
G1 X112.32 Y100.60 E10.3720 ; Draw infill segment
G1 X112.23 Y100.88 E10.3840 ; Draw infill segment
G1 X112.10 Y101.16 E10.3961 ; Draw infill segment
G1 X111.94 Y101.41 E10.4082 ; Draw infill segment
G1 X111.75 Y101.64 E10.4202 ; Draw infill segment
G1 X111.53 Y101.85 E10.4323 ; Draw infill segment
G1 X111.29 Y102.03 E10.4443 ; Draw infill segment
G1 X111.02 Y102.17 E10.4564 ; Draw infill segment
G1 X110.74 Y102.28 E10.4684 ; Draw infill segment
G1 X110.45 Y102.36 E10.4805 ; Draw infill segment
G1 X110.15 Y102.40 E10.4925 ; Draw infill segment
G1 X109.85 Y102.40 E10.5046 ; Draw infill segment
G1 X109.55 Y102.36 E10.5167 ; Draw infill segment
G1 X109.26 Y102.28 E10.5287 ; Draw infill segment
G1 X108.98 Y102.17 E10.5408 ; Draw infill segment
G1 X108.71 Y102.03 E10.5528 ; Draw infill segment
G1 X108.47 Y101.85 E10.5649 ; Draw infill segment
G1 X108.25 Y101.64 E10.5769 ; Draw infill segment
G1 X108.06 Y101.41 E10.5890 ; Draw infill segment
G1 X107.90 Y101.16 E10.6010 ; Draw infill segment
G1 X107.77 Y100.88 E10.6131 ; Draw infill segment
G1 X107.68 Y100.60 E10.6252 ; Draw infill segment
G1 X107.62 Y100.30 E10.6372 ; Draw infill segment
G1 X107.60 Y100.00 E10.6493 ; Draw infill segment
G1 X107.62 Y99.70 E10.6613 ; Draw infill segment
G1 X107.68 Y99.40 E10.6734 ; Draw infill segment
G1 X107.77 Y99.12 E10.6854 ; Draw infill segment
G1 X107.90 Y98.84 E10.6975 ; Draw infill segment
G1 X108.06 Y98.59 E10.7096 ; Draw infill segment
G1 X108.25 Y98.36 E10.7216 ; Draw infill segment
G1 X108.47 Y98.15 E10.7337 ; Draw infill segment
G1 X108.71 Y97.97 E10.7457 ; Draw infill segment
G1 X108.98 Y97.83 E10.7578 ; Draw infill segment
G1 X109.26 Y97.72 E10.7698 ; Draw infill segment
G1 X109.55 Y97.64 E10.7819 ; Draw infill segment
G1 X109.85 Y97.60 E10.7939 ; Draw infill segment
G1 X110.15 Y97.60 E10.8060 ; Draw infill segment
G1 X110.45 Y97.64 E10.8181 ; Draw infill segment
G1 X110.74 Y97.72 E10.8301 ; Draw infill segment
G1 X111.02 Y97.83 E10.8422 ; Draw infill segment
G1 X111.29 Y97.97 E10.8542 ; Draw infill segment
G1 X111.53 Y98.15 E10.8663 ; Draw infill segment
G1 X111.75 Y98.36 E10.8783 ; Draw infill segment
G1 X111.94 Y98.59 E10.8904 ; Draw infill segment
G1 X112.10 Y98.84 E10.9024 ; Draw infill segment
G1 X112.23 Y99.12 E10.9145 ; Draw infill segment
G1 X112.32 Y99.40 E10.9266 ; Draw infill segment
G1 X112.38 Y99.70 E10.9386 ; Draw infill segment
G1 X112.40 Y100.00 E10.9507 ; Draw infill segment
; Layer 5
G1 Z1.00 F300 ; Move to layer height
G1 X112.50 Y100.00 F1500 ; Move to start of circle
G1 X112.50 Y100.00 F1500 ; Move to start of circle
G1 X112.48 Y100.31 E10.9632 F1500 ; Draw circle segment
G1 X112.42 Y100.62 E10.9758 F1500 ; Draw circle segment
G1 X112.32 Y100.92 E10.9883 F1500 ; Draw circle segment
G1 X112.19 Y101.20 E11.0009 F1500 ; Draw circle segment
G1 X112.02 Y101.47 E11.0135 F1500 ; Draw circle segment
G1 X111.82 Y101.71 E11.0260 F1500 ; Draw circle segment
G1 X111.59 Y101.93 E11.0386 F1500 ; Draw circle segment
G1 X111.34 Y102.11 E11.0511 F1500 ; Draw circle segment
G1 X111.06 Y102.26 E11.0637 F1500 ; Draw circle segment
G1 X110.77 Y102.38 E11.0762 F1500 ; Draw circle segment
G1 X110.47 Y102.46 E11.0888 F1500 ; Draw circle segment
G1 X110.16 Y102.50 E11.1014 F1500 ; Draw circle segment
G1 X109.84 Y102.50 E11.1139 F1500 ; Draw circle segment
G1 X109.53 Y102.46 E11.1265 F1500 ; Draw circle segment
G1 X109.23 Y102.38 E11.1390 F1500 ; Draw circle segment
G1 X108.94 Y102.26 E11.1516 F1500 ; Draw circle segment
G1 X108.66 Y102.11 E11.1642 F1500 ; Draw circle segment
G1 X108.41 Y101.93 E11.1767 F1500 ; Draw circle segment
G1 X108.18 Y101.71 E11.1893 F1500 ; Draw circle segment
G1 X107.98 Y101.47 E11.2018 F1500 ; Draw circle segment
G1 X107.81 Y101.20 E11.2144 F1500 ; Draw circle segment
G1 X107.68 Y100.92 E11.2269 F1500 ; Draw circle segment
G1 X107.58 Y100.62 E11.2395 F1500 ; Draw circle segment
G1 X107.52 Y100.31 E11.2521 F1500 ; Draw circle segment
G1 X107.50 Y100.00 E11.2646 F1500 ; Draw circle segment
G1 X107.52 Y99.69 E11.2772 F1500 ; Draw circle segment
G1 X107.58 Y99.38 E11.2897 F1500 ; Draw circle segment
G1 X107.68 Y99.08 E11.3023 F1500 ; Draw circle segment
G1 X107.81 Y98.80 E11.3149 F1500 ; Draw circle segment
G1 X107.98 Y98.53 E11.3274 F1500 ; Draw circle segment
G1 X108.18 Y98.29 E11.3400 F1500 ; Draw circle segment
G1 X108.41 Y98.07 E11.3525 F1500 ; Draw circle segment
G1 X108.66 Y97.89 E11.3651 F1500 ; Draw circle segment
G1 X108.94 Y97.74 E11.3776 F1500 ; Draw circle segment
G1 X109.23 Y97.62 E11.3902 F1500 ; Draw circle segment
G1 X109.53 Y97.54 E11.4028 F1500 ; Draw circle segment
G1 X109.84 Y97.50 E11.4153 F1500 ; Draw circle segment
G1 X110.16 Y97.50 E11.4279 F1500 ; Draw circle segment
G1 X110.47 Y97.54 E11.4404 F1500 ; Draw circle segment
G1 X110.77 Y97.62 E11.4530 F1500 ; Draw circle segment
G1 X111.06 Y97.74 E11.4655 F1500 ; Draw circle segment
G1 X111.34 Y97.89 E11.4781 F1500 ; Draw circle segment
G1 X111.59 Y98.07 E11.4907 F1500 ; Draw circle segment
G1 X111.82 Y98.29 E11.5032 F1500 ; Draw circle segment
G1 X112.02 Y98.53 E11.5158 F1500 ; Draw circle segment
G1 X112.19 Y98.80 E11.5283 F1500 ; Draw circle segment
G1 X112.32 Y99.08 E11.5409 F1500 ; Draw circle segment
G1 X112.42 Y99.38 E11.5535 F1500 ; Draw circle segment
G1 X112.48 Y99.69 E11.5660 F1500 ; Draw circle segment
G1 X112.50 Y100.00 E11.5786 F1500 ; Draw circle segment
G1 X110.40 Y100.00 F1500 ; Move to start of infill
G1 X110.40 Y100.05 E11.5806 ; Draw infill segment
G1 X110.39 Y100.10 E11.5826 ; Draw infill segment
G1 X110.37 Y100.15 E11.5846 ; Draw infill segment
G1 X110.35 Y100.19 E11.5866 ; Draw infill segment
G1 X110.32 Y100.24 E11.5886 ; Draw infill segment
G1 X110.29 Y100.27 E11.5906 ; Draw infill segment
G1 X110.25 Y100.31 E11.5926 ; Draw infill segment
G1 X110.21 Y100.34 E11.5946 ; Draw infill segment
G1 X110.17 Y100.36 E11.5967 ; Draw infill segment
G1 X110.12 Y100.38 E11.5987 ; Draw infill segment
G1 X110.07 Y100.39 E11.6007 ; Draw infill segment
G1 X110.03 Y100.40 E11.6027 ; Draw infill segment
G1 X109.97 Y100.40 E11.6047 ; Draw infill segment
G1 X109.93 Y100.39 E11.6067 ; Draw infill segment
G1 X109.88 Y100.38 E11.6087 ; Draw infill segment
G1 X109.83 Y100.36 E11.6107 ; Draw infill segment
G1 X109.79 Y100.34 E11.6127 ; Draw infill segment
G1 X109.75 Y100.31 E11.6147 ; Draw infill segment
G1 X109.71 Y100.27 E11.6167 ; Draw infill segment
G1 X109.68 Y100.24 E11.6188 ; Draw infill segment
G1 X109.65 Y100.19 E11.6208 ; Draw infill segment
G1 X109.63 Y100.15 E11.6228 ; Draw infill segment
G1 X109.61 Y100.10 E11.6248 ; Draw infill segment
G1 X109.60 Y100.05 E11.6268 ; Draw infill segment
G1 X109.60 Y100.00 E11.6288 ; Draw infill segment
G1 X109.60 Y99.95 E11.6308 ; Draw infill segment
G1 X109.61 Y99.90 E11.6328 ; Draw infill segment
G1 X109.63 Y99.85 E11.6348 ; Draw infill segment
G1 X109.65 Y99.81 E11.6368 ; Draw infill segment
G1 X109.68 Y99.76 E11.6389 ; Draw infill segment
G1 X109.71 Y99.73 E11.6409 ; Draw infill segment
G1 X109.75 Y99.69 E11.6429 ; Draw infill segment
G1 X109.79 Y99.66 E11.6449 ; Draw infill segment
G1 X109.83 Y99.64 E11.6469 ; Draw infill segment
G1 X109.88 Y99.62 E11.6489 ; Draw infill segment
G1 X109.93 Y99.61 E11.6509 ; Draw infill segment
G1 X109.97 Y99.60 E11.6529 ; Draw infill segment
G1 X110.03 Y99.60 E11.6549 ; Draw infill segment
G1 X110.07 Y99.61 E11.6569 ; Draw infill segment
G1 X110.12 Y99.62 E11.6589 ; Draw infill segment
G1 X110.17 Y99.64 E11.6610 ; Draw infill segment
G1 X110.21 Y99.66 E11.6630 ; Draw infill segment
G1 X110.25 Y99.69 E11.6650 ; Draw infill segment
G1 X110.29 Y99.73 E11.6670 ; Draw infill segment
G1 X110.32 Y99.76 E11.6690 ; Draw infill segment
G1 X110.35 Y99.81 E11.6710 ; Draw infill segment
G1 X110.37 Y99.85 E11.6730 ; Draw infill segment
G1 X110.39 Y99.90 E11.6750 ; Draw infill segment
G1 X110.40 Y99.95 E11.6770 ; Draw infill segment
G1 X110.40 Y100.00 E11.6790 ; Draw infill segment
G1 X110.80 Y100.00 F1500 ; Move to start of infill
G1 X110.79 Y100.10 E11.6831 ; Draw infill segment
G1 X110.77 Y100.20 E11.6871 ; Draw infill segment
G1 X110.74 Y100.29 E11.6911 ; Draw infill segment
G1 X110.70 Y100.39 E11.6951 ; Draw infill segment
G1 X110.65 Y100.47 E11.6991 ; Draw infill segment
G1 X110.58 Y100.55 E11.7031 ; Draw infill segment
G1 X110.51 Y100.62 E11.7072 ; Draw infill segment
G1 X110.43 Y100.68 E11.7112 ; Draw infill segment
G1 X110.34 Y100.72 E11.7152 ; Draw infill segment
G1 X110.25 Y100.76 E11.7192 ; Draw infill segment
G1 X110.15 Y100.79 E11.7232 ; Draw infill segment
G1 X110.05 Y100.80 E11.7273 ; Draw infill segment
G1 X109.95 Y100.80 E11.7313 ; Draw infill segment
G1 X109.85 Y100.79 E11.7353 ; Draw infill segment
G1 X109.75 Y100.76 E11.7393 ; Draw infill segment
G1 X109.66 Y100.72 E11.7433 ; Draw infill segment
G1 X109.57 Y100.68 E11.7474 ; Draw infill segment
G1 X109.49 Y100.62 E11.7514 ; Draw infill segment
G1 X109.42 Y100.55 E11.7554 ; Draw infill segment
G1 X109.35 Y100.47 E11.7594 ; Draw infill segment
G1 X109.30 Y100.39 E11.7634 ; Draw infill segment
G1 X109.26 Y100.29 E11.7674 ; Draw infill segment
G1 X109.23 Y100.20 E11.7715 ; Draw infill segment
G1 X109.21 Y100.10 E11.7755 ; Draw infill segment
G1 X109.20 Y100.00 E11.7795 ; Draw infill segment
G1 X109.21 Y99.90 E11.7835 ; Draw infill segment
G1 X109.23 Y99.80 E11.7875 ; Draw infill segment
G1 X109.26 Y99.71 E11.7916 ; Draw infill segment
G1 X109.30 Y99.61 E11.7956 ; Draw infill segment
G1 X109.35 Y99.53 E11.7996 ; Draw infill segment
G1 X109.42 Y99.45 E11.8036 ; Draw infill segment
G1 X109.49 Y99.38 E11.8076 ; Draw infill segment
G1 X109.57 Y99.32 E11.8117 ; Draw infill segment
G1 X109.66 Y99.28 E11.8157 ; Draw infill segment
G1 X109.75 Y99.24 E11.8197 ; Draw infill segment
G1 X109.85 Y99.21 E11.8237 ; Draw infill segment
G1 X109.95 Y99.20 E11.8277 ; Draw infill segment
G1 X110.05 Y99.20 E11.8317 ; Draw infill segment
G1 X110.15 Y99.21 E11.8358 ; Draw infill segment
G1 X110.25 Y99.24 E11.8398 ; Draw infill segment
G1 X110.34 Y99.28 E11.8438 ; Draw infill segment
G1 X110.43 Y99.32 E11.8478 ; Draw infill segment
G1 X110.51 Y99.38 E11.8518 ; Draw infill segment
G1 X110.58 Y99.45 E11.8559 ; Draw infill segment
G1 X110.65 Y99.53 E11.8599 ; Draw infill segment
G1 X110.70 Y99.61 E11.8639 ; Draw infill segment
G1 X110.74 Y99.71 E11.8679 ; Draw infill segment
G1 X110.77 Y99.80 E11.8719 ; Draw infill segment
G1 X110.79 Y99.90 E11.8759 ; Draw infill segment
G1 X110.80 Y100.00 E11.8800 ; Draw infill segment
G1 X111.20 Y100.00 F1500 ; Move to start of infill
G1 X111.19 Y100.15 E11.8860 ; Draw infill segment
G1 X111.16 Y100.30 E11.8920 ; Draw infill segment
G1 X111.12 Y100.44 E11.8980 ; Draw infill segment
G1 X111.05 Y100.58 E11.9041 ; Draw infill segment
G1 X110.97 Y100.71 E11.9101 ; Draw infill segment
G1 X110.87 Y100.82 E11.9161 ; Draw infill segment
G1 X110.76 Y100.92 E11.9222 ; Draw infill segment
G1 X110.64 Y101.01 E11.9282 ; Draw infill segment
G1 X110.51 Y101.09 E11.9342 ; Draw infill segment
G1 X110.37 Y101.14 E11.9402 ; Draw infill segment
G1 X110.22 Y101.18 E11.9463 ; Draw infill segment
G1 X110.08 Y101.20 E11.9523 ; Draw infill segment
G1 X109.92 Y101.20 E11.9583 ; Draw infill segment
G1 X109.78 Y101.18 E11.9644 ; Draw infill segment
G1 X109.63 Y101.14 E11.9704 ; Draw infill segment
G1 X109.49 Y101.09 E11.9764 ; Draw infill segment
G1 X109.36 Y101.01 E11.9824 ; Draw infill segment
G1 X109.24 Y100.92 E11.9885 ; Draw infill segment
G1 X109.13 Y100.82 E11.9945 ; Draw infill segment
G1 X109.03 Y100.71 E12.0005 ; Draw infill segment
G1 X108.95 Y100.58 E12.0066 ; Draw infill segment
G1 X108.88 Y100.44 E12.0126 ; Draw infill segment
G1 X108.84 Y100.30 E12.0186 ; Draw infill segment
G1 X108.81 Y100.15 E12.0246 ; Draw infill segment
G1 X108.80 Y100.00 E12.0307 ; Draw infill segment
G1 X108.81 Y99.85 E12.0367 ; Draw infill segment
G1 X108.84 Y99.70 E12.0427 ; Draw infill segment
G1 X108.88 Y99.56 E12.0487 ; Draw infill segment
G1 X108.95 Y99.42 E12.0548 ; Draw infill segment
G1 X109.03 Y99.29 E12.0608 ; Draw infill segment
G1 X109.13 Y99.18 E12.0668 ; Draw infill segment
G1 X109.24 Y99.08 E12.0729 ; Draw infill segment
G1 X109.36 Y98.99 E12.0789 ; Draw infill segment
G1 X109.49 Y98.91 E12.0849 ; Draw infill segment
G1 X109.63 Y98.86 E12.0909 ; Draw infill segment
G1 X109.78 Y98.82 E12.0970 ; Draw infill segment
G1 X109.92 Y98.80 E12.1030 ; Draw infill segment
G1 X110.08 Y98.80 E12.1090 ; Draw infill segment
G1 X110.22 Y98.82 E12.1151 ; Draw infill segment
G1 X110.37 Y98.86 E12.1211 ; Draw infill segment
G1 X110.51 Y98.91 E12.1271 ; Draw infill segment
G1 X110.64 Y98.99 E12.1331 ; Draw infill segment
G1 X110.76 Y99.08 E12.1392 ; Draw infill segment
G1 X110.87 Y99.18 E12.1452 ; Draw infill segment
G1 X110.97 Y99.29 E12.1512 ; Draw infill segment
G1 X111.05 Y99.42 E12.1572 ; Draw infill segment
G1 X111.12 Y99.56 E12.1633 ; Draw infill segment
G1 X111.16 Y99.70 E12.1693 ; Draw infill segment
G1 X111.19 Y99.85 E12.1753 ; Draw infill segment
G1 X111.20 Y100.00 E12.1814 ; Draw infill segment
G1 X111.60 Y100.00 F1500 ; Move to start of infill
G1 X111.59 Y100.20 E12.1894 ; Draw infill segment
G1 X111.55 Y100.40 E12.1974 ; Draw infill segment
G1 X111.49 Y100.59 E12.2055 ; Draw infill segment
G1 X111.40 Y100.77 E12.2135 ; Draw infill segment
G1 X111.29 Y100.94 E12.2215 ; Draw infill segment
G1 X111.17 Y101.10 E12.2296 ; Draw infill segment
G1 X111.02 Y101.23 E12.2376 ; Draw infill segment
G1 X110.86 Y101.35 E12.2457 ; Draw infill segment
G1 X110.68 Y101.45 E12.2537 ; Draw infill segment
G1 X110.49 Y101.52 E12.2617 ; Draw infill segment
G1 X110.30 Y101.57 E12.2698 ; Draw infill segment
G1 X110.10 Y101.60 E12.2778 ; Draw infill segment
G1 X109.90 Y101.60 E12.2858 ; Draw infill segment
G1 X109.70 Y101.57 E12.2939 ; Draw infill segment
G1 X109.51 Y101.52 E12.3019 ; Draw infill segment
G1 X109.32 Y101.45 E12.3100 ; Draw infill segment
G1 X109.14 Y101.35 E12.3180 ; Draw infill segment
G1 X108.98 Y101.23 E12.3260 ; Draw infill segment
G1 X108.83 Y101.10 E12.3341 ; Draw infill segment
G1 X108.71 Y100.94 E12.3421 ; Draw infill segment
G1 X108.60 Y100.77 E12.3501 ; Draw infill segment
G1 X108.51 Y100.59 E12.3582 ; Draw infill segment
G1 X108.45 Y100.40 E12.3662 ; Draw infill segment
G1 X108.41 Y100.20 E12.3743 ; Draw infill segment
G1 X108.40 Y100.00 E12.3823 ; Draw infill segment
G1 X108.41 Y99.80 E12.3903 ; Draw infill segment
G1 X108.45 Y99.60 E12.3984 ; Draw infill segment
G1 X108.51 Y99.41 E12.4064 ; Draw infill segment
G1 X108.60 Y99.23 E12.4144 ; Draw infill segment
G1 X108.71 Y99.06 E12.4225 ; Draw infill segment
G1 X108.83 Y98.90 E12.4305 ; Draw infill segment
G1 X108.98 Y98.77 E12.4386 ; Draw infill segment
G1 X109.14 Y98.65 E12.4466 ; Draw infill segment
G1 X109.32 Y98.55 E12.4546 ; Draw infill segment
G1 X109.51 Y98.48 E12.4627 ; Draw infill segment
G1 X109.70 Y98.43 E12.4707 ; Draw infill segment
G1 X109.90 Y98.40 E12.4787 ; Draw infill segment
G1 X110.10 Y98.40 E12.4868 ; Draw infill segment
G1 X110.30 Y98.43 E12.4948 ; Draw infill segment
G1 X110.49 Y98.48 E12.5028 ; Draw infill segment
G1 X110.68 Y98.55 E12.5109 ; Draw infill segment
G1 X110.86 Y98.65 E12.5189 ; Draw infill segment
G1 X111.02 Y98.77 E12.5270 ; Draw infill segment
G1 X111.17 Y98.90 E12.5350 ; Draw infill segment
G1 X111.29 Y99.06 E12.5430 ; Draw infill segment
G1 X111.40 Y99.23 E12.5511 ; Draw infill segment
G1 X111.49 Y99.41 E12.5591 ; Draw infill segment
G1 X111.55 Y99.60 E12.5671 ; Draw infill segment
G1 X111.59 Y99.80 E12.5752 ; Draw infill segment
G1 X111.60 Y100.00 E12.5832 ; Draw infill segment
G1 X112.00 Y100.00 F1500 ; Move to start of infill
G1 X111.98 Y100.25 E12.5933 ; Draw infill segment
G1 X111.94 Y100.50 E12.6033 ; Draw infill segment
G1 X111.86 Y100.74 E12.6134 ; Draw infill segment
G1 X111.75 Y100.96 E12.6234 ; Draw infill segment
G1 X111.62 Y101.18 E12.6335 ; Draw infill segment
G1 X111.46 Y101.37 E12.6435 ; Draw infill segment
G1 X111.27 Y101.54 E12.6535 ; Draw infill segment
G1 X111.07 Y101.69 E12.6636 ; Draw infill segment
G1 X110.85 Y101.81 E12.6736 ; Draw infill segment
G1 X110.62 Y101.90 E12.6837 ; Draw infill segment
G1 X110.37 Y101.96 E12.6937 ; Draw infill segment
G1 X110.13 Y102.00 E12.7038 ; Draw infill segment
G1 X109.87 Y102.00 E12.7138 ; Draw infill segment
G1 X109.63 Y101.96 E12.7239 ; Draw infill segment
G1 X109.38 Y101.90 E12.7339 ; Draw infill segment
G1 X109.15 Y101.81 E12.7440 ; Draw infill segment
G1 X108.93 Y101.69 E12.7540 ; Draw infill segment
G1 X108.73 Y101.54 E12.7641 ; Draw infill segment
G1 X108.54 Y101.37 E12.7741 ; Draw infill segment
G1 X108.38 Y101.18 E12.7841 ; Draw infill segment
G1 X108.25 Y100.96 E12.7942 ; Draw infill segment
G1 X108.14 Y100.74 E12.8042 ; Draw infill segment
G1 X108.06 Y100.50 E12.8143 ; Draw infill segment
G1 X108.02 Y100.25 E12.8243 ; Draw infill segment
G1 X108.00 Y100.00 E12.8344 ; Draw infill segment
G1 X108.02 Y99.75 E12.8444 ; Draw infill segment
G1 X108.06 Y99.50 E12.8545 ; Draw infill segment
G1 X108.14 Y99.26 E12.8645 ; Draw infill segment
G1 X108.25 Y99.04 E12.8746 ; Draw infill segment
G1 X108.38 Y98.82 E12.8846 ; Draw infill segment
G1 X108.54 Y98.63 E12.8947 ; Draw infill segment
G1 X108.73 Y98.46 E12.9047 ; Draw infill segment
G1 X108.93 Y98.31 E12.9148 ; Draw infill segment
G1 X109.15 Y98.19 E12.9248 ; Draw infill segment
G1 X109.38 Y98.10 E12.9348 ; Draw infill segment
G1 X109.63 Y98.04 E12.9449 ; Draw infill segment
G1 X109.87 Y98.00 E12.9549 ; Draw infill segment
G1 X110.13 Y98.00 E12.9650 ; Draw infill segment
G1 X110.37 Y98.04 E12.9750 ; Draw infill segment
G1 X110.62 Y98.10 E12.9851 ; Draw infill segment
G1 X110.85 Y98.19 E12.9951 ; Draw infill segment
G1 X111.07 Y98.31 E13.0052 ; Draw infill segment
G1 X111.27 Y98.46 E13.0152 ; Draw infill segment
G1 X111.46 Y98.63 E13.0253 ; Draw infill segment
G1 X111.62 Y98.82 E13.0353 ; Draw infill segment
G1 X111.75 Y99.04 E13.0454 ; Draw infill segment
G1 X111.86 Y99.26 E13.0554 ; Draw infill segment
G1 X111.94 Y99.50 E13.0655 ; Draw infill segment
G1 X111.98 Y99.75 E13.0755 ; Draw infill segment
G1 X112.00 Y100.00 E13.0855 ; Draw infill segment
G1 X112.40 Y100.00 F1500 ; Move to start of infill
G1 X112.38 Y100.30 E13.0976 ; Draw infill segment
G1 X112.32 Y100.60 E13.1097 ; Draw infill segment
G1 X112.23 Y100.88 E13.1217 ; Draw infill segment
G1 X112.10 Y101.16 E13.1338 ; Draw infill segment
G1 X111.94 Y101.41 E13.1458 ; Draw infill segment
G1 X111.75 Y101.64 E13.1579 ; Draw infill segment
G1 X111.53 Y101.85 E13.1699 ; Draw infill segment
G1 X111.29 Y102.03 E13.1820 ; Draw infill segment
G1 X111.02 Y102.17 E13.1940 ; Draw infill segment
G1 X110.74 Y102.28 E13.2061 ; Draw infill segment
G1 X110.45 Y102.36 E13.2182 ; Draw infill segment
G1 X110.15 Y102.40 E13.2302 ; Draw infill segment
G1 X109.85 Y102.40 E13.2423 ; Draw infill segment
G1 X109.55 Y102.36 E13.2543 ; Draw infill segment
G1 X109.26 Y102.28 E13.2664 ; Draw infill segment
G1 X108.98 Y102.17 E13.2784 ; Draw infill segment
G1 X108.71 Y102.03 E13.2905 ; Draw infill segment
G1 X108.47 Y101.85 E13.3025 ; Draw infill segment
G1 X108.25 Y101.64 E13.3146 ; Draw infill segment
G1 X108.06 Y101.41 E13.3267 ; Draw infill segment
G1 X107.90 Y101.16 E13.3387 ; Draw infill segment
G1 X107.77 Y100.88 E13.3508 ; Draw infill segment
G1 X107.68 Y100.60 E13.3628 ; Draw infill segment
G1 X107.62 Y100.30 E13.3749 ; Draw infill segment
G1 X107.60 Y100.00 E13.3869 ; Draw infill segment
G1 X107.62 Y99.70 E13.3990 ; Draw infill segment
G1 X107.68 Y99.40 E13.4111 ; Draw infill segment
G1 X107.77 Y99.12 E13.4231 ; Draw infill segment
G1 X107.90 Y98.84 E13.4352 ; Draw infill segment
G1 X108.06 Y98.59 E13.4472 ; Draw infill segment
G1 X108.25 Y98.36 E13.4593 ; Draw infill segment
G1 X108.47 Y98.15 E13.4713 ; Draw infill segment
G1 X108.71 Y97.97 E13.4834 ; Draw infill segment
G1 X108.98 Y97.83 E13.4954 ; Draw infill segment
G1 X109.26 Y97.72 E13.5075 ; Draw infill segment
G1 X109.55 Y97.64 E13.5196 ; Draw infill segment
G1 X109.85 Y97.60 E13.5316 ; Draw infill segment
G1 X110.15 Y97.60 E13.5437 ; Draw infill segment
G1 X110.45 Y97.64 E13.5557 ; Draw infill segment
G1 X110.74 Y97.72 E13.5678 ; Draw infill segment
G1 X111.02 Y97.83 E13.5798 ; Draw infill segment
G1 X111.29 Y97.97 E13.5919 ; Draw infill segment
G1 X111.53 Y98.15 E13.6039 ; Draw infill segment
G1 X111.75 Y98.36 E13.6160 ; Draw infill segment
G1 X111.94 Y98.59 E13.6281 ; Draw infill segment
G1 X112.10 Y98.84 E13.6401 ; Draw infill segment
G1 X112.23 Y99.12 E13.6522 ; Draw infill segment
G1 X112.32 Y99.40 E13.6642 ; Draw infill segment
G1 X112.38 Y99.70 E13.6763 ; Draw infill segment
G1 X112.40 Y100.00 E13.6883 ; Draw infill segment
; Layer 6
G1 Z1.20 F300 ; Move to layer height
G1 X112.50 Y100.00 F1500 ; Move to start of circle
G1 X112.50 Y100.00 F1500 ; Move to start of circle
G1 X112.48 Y100.31 E13.7009 F1500 ; Draw circle segment
G1 X112.42 Y100.62 E13.7134 F1500 ; Draw circle segment
G1 X112.32 Y100.92 E13.7260 F1500 ; Draw circle segment
G1 X112.19 Y101.20 E13.7386 F1500 ; Draw circle segment
G1 X112.02 Y101.47 E13.7511 F1500 ; Draw circle segment
G1 X111.82 Y101.71 E13.7637 F1500 ; Draw circle segment
G1 X111.59 Y101.93 E13.7762 F1500 ; Draw circle segment
G1 X111.34 Y102.11 E13.7888 F1500 ; Draw circle segment
G1 X111.06 Y102.26 E13.8014 F1500 ; Draw circle segment
G1 X110.77 Y102.38 E13.8139 F1500 ; Draw circle segment
G1 X110.47 Y102.46 E13.8265 F1500 ; Draw circle segment
G1 X110.16 Y102.50 E13.8390 F1500 ; Draw circle segment
G1 X109.84 Y102.50 E13.8516 F1500 ; Draw circle segment
G1 X109.53 Y102.46 E13.8641 F1500 ; Draw circle segment
G1 X109.23 Y102.38 E13.8767 F1500 ; Draw circle segment
G1 X108.94 Y102.26 E13.8893 F1500 ; Draw circle segment
G1 X108.66 Y102.11 E13.9018 F1500 ; Draw circle segment
G1 X108.41 Y101.93 E13.9144 F1500 ; Draw circle segment
G1 X108.18 Y101.71 E13.9269 F1500 ; Draw circle segment
G1 X107.98 Y101.47 E13.9395 F1500 ; Draw circle segment
G1 X107.81 Y101.20 E13.9521 F1500 ; Draw circle segment
G1 X107.68 Y100.92 E13.9646 F1500 ; Draw circle segment
G1 X107.58 Y100.62 E13.9772 F1500 ; Draw circle segment
G1 X107.52 Y100.31 E13.9897 F1500 ; Draw circle segment
G1 X107.50 Y100.00 E14.0023 F1500 ; Draw circle segment
G1 X107.52 Y99.69 E14.0148 F1500 ; Draw circle segment
G1 X107.58 Y99.38 E14.0274 F1500 ; Draw circle segment
G1 X107.68 Y99.08 E14.0400 F1500 ; Draw circle segment
G1 X107.81 Y98.80 E14.0525 F1500 ; Draw circle segment
G1 X107.98 Y98.53 E14.0651 F1500 ; Draw circle segment
G1 X108.18 Y98.29 E14.0776 F1500 ; Draw circle segment
G1 X108.41 Y98.07 E14.0902 F1500 ; Draw circle segment
G1 X108.66 Y97.89 E14.1028 F1500 ; Draw circle segment
G1 X108.94 Y97.74 E14.1153 F1500 ; Draw circle segment
G1 X109.23 Y97.62 E14.1279 F1500 ; Draw circle segment
G1 X109.53 Y97.54 E14.1404 F1500 ; Draw circle segment
G1 X109.84 Y97.50 E14.1530 F1500 ; Draw circle segment
G1 X110.16 Y97.50 E14.1655 F1500 ; Draw circle segment
G1 X110.47 Y97.54 E14.1781 F1500 ; Draw circle segment
G1 X110.77 Y97.62 E14.1907 F1500 ; Draw circle segment
G1 X111.06 Y97.74 E14.2032 F1500 ; Draw circle segment
G1 X111.34 Y97.89 E14.2158 F1500 ; Draw circle segment
G1 X111.59 Y98.07 E14.2283 F1500 ; Draw circle segment
G1 X111.82 Y98.29 E14.2409 F1500 ; Draw circle segment
G1 X112.02 Y98.53 E14.2534 F1500 ; Draw circle segment
G1 X112.19 Y98.80 E14.2660 F1500 ; Draw circle segment
G1 X112.32 Y99.08 E14.2786 F1500 ; Draw circle segment
G1 X112.42 Y99.38 E14.2911 F1500 ; Draw circle segment
G1 X112.48 Y99.69 E14.3037 F1500 ; Draw circle segment
G1 X112.50 Y100.00 E14.3162 F1500 ; Draw circle segment
G1 X110.40 Y100.00 F1500 ; Move to start of infill
G1 X110.40 Y100.05 E14.3182 ; Draw infill segment
G1 X110.39 Y100.10 E14.3203 ; Draw infill segment
G1 X110.37 Y100.15 E14.3223 ; Draw infill segment
G1 X110.35 Y100.19 E14.3243 ; Draw infill segment
G1 X110.32 Y100.24 E14.3263 ; Draw infill segment
G1 X110.29 Y100.27 E14.3283 ; Draw infill segment
G1 X110.25 Y100.31 E14.3303 ; Draw infill segment
G1 X110.21 Y100.34 E14.3323 ; Draw infill segment
G1 X110.17 Y100.36 E14.3343 ; Draw infill segment
G1 X110.12 Y100.38 E14.3363 ; Draw infill segment
G1 X110.07 Y100.39 E14.3383 ; Draw infill segment
G1 X110.03 Y100.40 E14.3404 ; Draw infill segment
G1 X109.97 Y100.40 E14.3424 ; Draw infill segment
G1 X109.93 Y100.39 E14.3444 ; Draw infill segment
G1 X109.88 Y100.38 E14.3464 ; Draw infill segment
G1 X109.83 Y100.36 E14.3484 ; Draw infill segment
G1 X109.79 Y100.34 E14.3504 ; Draw infill segment
G1 X109.75 Y100.31 E14.3524 ; Draw infill segment
G1 X109.71 Y100.27 E14.3544 ; Draw infill segment
G1 X109.68 Y100.24 E14.3564 ; Draw infill segment
G1 X109.65 Y100.19 E14.3584 ; Draw infill segment
G1 X109.63 Y100.15 E14.3604 ; Draw infill segment
G1 X109.61 Y100.10 E14.3625 ; Draw infill segment
G1 X109.60 Y100.05 E14.3645 ; Draw infill segment
G1 X109.60 Y100.00 E14.3665 ; Draw infill segment
G1 X109.60 Y99.95 E14.3685 ; Draw infill segment
G1 X109.61 Y99.90 E14.3705 ; Draw infill segment
G1 X109.63 Y99.85 E14.3725 ; Draw infill segment
G1 X109.65 Y99.81 E14.3745 ; Draw infill segment
G1 X109.68 Y99.76 E14.3765 ; Draw infill segment
G1 X109.71 Y99.73 E14.3785 ; Draw infill segment
G1 X109.75 Y99.69 E14.3805 ; Draw infill segment
G1 X109.79 Y99.66 E14.3825 ; Draw infill segment
G1 X109.83 Y99.64 E14.3846 ; Draw infill segment
G1 X109.88 Y99.62 E14.3866 ; Draw infill segment
G1 X109.93 Y99.61 E14.3886 ; Draw infill segment
G1 X109.97 Y99.60 E14.3906 ; Draw infill segment
G1 X110.03 Y99.60 E14.3926 ; Draw infill segment
G1 X110.07 Y99.61 E14.3946 ; Draw infill segment
G1 X110.12 Y99.62 E14.3966 ; Draw infill segment
G1 X110.17 Y99.64 E14.3986 ; Draw infill segment
G1 X110.21 Y99.66 E14.4006 ; Draw infill segment
G1 X110.25 Y99.69 E14.4026 ; Draw infill segment
G1 X110.29 Y99.73 E14.4046 ; Draw infill segment
G1 X110.32 Y99.76 E14.4067 ; Draw infill segment
G1 X110.35 Y99.81 E14.4087 ; Draw infill segment
G1 X110.37 Y99.85 E14.4107 ; Draw infill segment
G1 X110.39 Y99.90 E14.4127 ; Draw infill segment
G1 X110.40 Y99.95 E14.4147 ; Draw infill segment
G1 X110.40 Y100.00 E14.4167 ; Draw infill segment
G1 X110.80 Y100.00 F1500 ; Move to start of infill
G1 X110.79 Y100.10 E14.4207 ; Draw infill segment
G1 X110.77 Y100.20 E14.4247 ; Draw infill segment
G1 X110.74 Y100.29 E14.4288 ; Draw infill segment
G1 X110.70 Y100.39 E14.4328 ; Draw infill segment
G1 X110.65 Y100.47 E14.4368 ; Draw infill segment
G1 X110.58 Y100.55 E14.4408 ; Draw infill segment
G1 X110.51 Y100.62 E14.4448 ; Draw infill segment
G1 X110.43 Y100.68 E14.4489 ; Draw infill segment
G1 X110.34 Y100.72 E14.4529 ; Draw infill segment
G1 X110.25 Y100.76 E14.4569 ; Draw infill segment
G1 X110.15 Y100.79 E14.4609 ; Draw infill segment
G1 X110.05 Y100.80 E14.4649 ; Draw infill segment
G1 X109.95 Y100.80 E14.4689 ; Draw infill segment
G1 X109.85 Y100.79 E14.4730 ; Draw infill segment
G1 X109.75 Y100.76 E14.4770 ; Draw infill segment
G1 X109.66 Y100.72 E14.4810 ; Draw infill segment
G1 X109.57 Y100.68 E14.4850 ; Draw infill segment
G1 X109.49 Y100.62 E14.4890 ; Draw infill segment
G1 X109.42 Y100.55 E14.4931 ; Draw infill segment
G1 X109.35 Y100.47 E14.4971 ; Draw infill segment
G1 X109.30 Y100.39 E14.5011 ; Draw infill segment
G1 X109.26 Y100.29 E14.5051 ; Draw infill segment
G1 X109.23 Y100.20 E14.5091 ; Draw infill segment
G1 X109.21 Y100.10 E14.5131 ; Draw infill segment
G1 X109.20 Y100.00 E14.5172 ; Draw infill segment
G1 X109.21 Y99.90 E14.5212 ; Draw infill segment
G1 X109.23 Y99.80 E14.5252 ; Draw infill segment
G1 X109.26 Y99.71 E14.5292 ; Draw infill segment
G1 X109.30 Y99.61 E14.5332 ; Draw infill segment
G1 X109.35 Y99.53 E14.5373 ; Draw infill segment
G1 X109.42 Y99.45 E14.5413 ; Draw infill segment
G1 X109.49 Y99.38 E14.5453 ; Draw infill segment
G1 X109.57 Y99.32 E14.5493 ; Draw infill segment
G1 X109.66 Y99.28 E14.5533 ; Draw infill segment
G1 X109.75 Y99.24 E14.5574 ; Draw infill segment
G1 X109.85 Y99.21 E14.5614 ; Draw infill segment
G1 X109.95 Y99.20 E14.5654 ; Draw infill segment
G1 X110.05 Y99.20 E14.5694 ; Draw infill segment
G1 X110.15 Y99.21 E14.5734 ; Draw infill segment
G1 X110.25 Y99.24 E14.5774 ; Draw infill segment
G1 X110.34 Y99.28 E14.5815 ; Draw infill segment
G1 X110.43 Y99.32 E14.5855 ; Draw infill segment
G1 X110.51 Y99.38 E14.5895 ; Draw infill segment
G1 X110.58 Y99.45 E14.5935 ; Draw infill segment
G1 X110.65 Y99.53 E14.5975 ; Draw infill segment
G1 X110.70 Y99.61 E14.6016 ; Draw infill segment
G1 X110.74 Y99.71 E14.6056 ; Draw infill segment
G1 X110.77 Y99.80 E14.6096 ; Draw infill segment
G1 X110.79 Y99.90 E14.6136 ; Draw infill segment
G1 X110.80 Y100.00 E14.6176 ; Draw infill segment
G1 X111.20 Y100.00 F1500 ; Move to start of infill
G1 X111.19 Y100.15 E14.6237 ; Draw infill segment
G1 X111.16 Y100.30 E14.6297 ; Draw infill segment
G1 X111.12 Y100.44 E14.6357 ; Draw infill segment
G1 X111.05 Y100.58 E14.6417 ; Draw infill segment
G1 X110.97 Y100.71 E14.6478 ; Draw infill segment
G1 X110.87 Y100.82 E14.6538 ; Draw infill segment
G1 X110.76 Y100.92 E14.6598 ; Draw infill segment
G1 X110.64 Y101.01 E14.6659 ; Draw infill segment
G1 X110.51 Y101.09 E14.6719 ; Draw infill segment
G1 X110.37 Y101.14 E14.6779 ; Draw infill segment
G1 X110.22 Y101.18 E14.6839 ; Draw infill segment
G1 X110.08 Y101.20 E14.6900 ; Draw infill segment
G1 X109.92 Y101.20 E14.6960 ; Draw infill segment
G1 X109.78 Y101.18 E14.7020 ; Draw infill segment
G1 X109.63 Y101.14 E14.7081 ; Draw infill segment
G1 X109.49 Y101.09 E14.7141 ; Draw infill segment
G1 X109.36 Y101.01 E14.7201 ; Draw infill segment
G1 X109.24 Y100.92 E14.7261 ; Draw infill segment
G1 X109.13 Y100.82 E14.7322 ; Draw infill segment
G1 X109.03 Y100.71 E14.7382 ; Draw infill segment
G1 X108.95 Y100.58 E14.7442 ; Draw infill segment
G1 X108.88 Y100.44 E14.7502 ; Draw infill segment
G1 X108.84 Y100.30 E14.7563 ; Draw infill segment
G1 X108.81 Y100.15 E14.7623 ; Draw infill segment
G1 X108.80 Y100.00 E14.7683 ; Draw infill segment
G1 X108.81 Y99.85 E14.7744 ; Draw infill segment
G1 X108.84 Y99.70 E14.7804 ; Draw infill segment
G1 X108.88 Y99.56 E14.7864 ; Draw infill segment
G1 X108.95 Y99.42 E14.7924 ; Draw infill segment
G1 X109.03 Y99.29 E14.7985 ; Draw infill segment
G1 X109.13 Y99.18 E14.8045 ; Draw infill segment
G1 X109.24 Y99.08 E14.8105 ; Draw infill segment
G1 X109.36 Y98.99 E14.8166 ; Draw infill segment
G1 X109.49 Y98.91 E14.8226 ; Draw infill segment
G1 X109.63 Y98.86 E14.8286 ; Draw infill segment
G1 X109.78 Y98.82 E14.8346 ; Draw infill segment
G1 X109.92 Y98.80 E14.8407 ; Draw infill segment
G1 X110.08 Y98.80 E14.8467 ; Draw infill segment
G1 X110.22 Y98.82 E14.8527 ; Draw infill segment
G1 X110.37 Y98.86 E14.8587 ; Draw infill segment
G1 X110.51 Y98.91 E14.8648 ; Draw infill segment
G1 X110.64 Y98.99 E14.8708 ; Draw infill segment
G1 X110.76 Y99.08 E14.8768 ; Draw infill segment
G1 X110.87 Y99.18 E14.8829 ; Draw infill segment
G1 X110.97 Y99.29 E14.8889 ; Draw infill segment
G1 X111.05 Y99.42 E14.8949 ; Draw infill segment
G1 X111.12 Y99.56 E14.9009 ; Draw infill segment
G1 X111.16 Y99.70 E14.9070 ; Draw infill segment
G1 X111.19 Y99.85 E14.9130 ; Draw infill segment
G1 X111.20 Y100.00 E14.9190 ; Draw infill segment
G1 X111.60 Y100.00 F1500 ; Move to start of infill
G1 X111.59 Y100.20 E14.9271 ; Draw infill segment
G1 X111.55 Y100.40 E14.9351 ; Draw infill segment
G1 X111.49 Y100.59 E14.9431 ; Draw infill segment
G1 X111.40 Y100.77 E14.9512 ; Draw infill segment
G1 X111.29 Y100.94 E14.9592 ; Draw infill segment
G1 X111.17 Y101.10 E14.9673 ; Draw infill segment
G1 X111.02 Y101.23 E14.9753 ; Draw infill segment
G1 X110.86 Y101.35 E14.9833 ; Draw infill segment
G1 X110.68 Y101.45 E14.9914 ; Draw infill segment
G1 X110.49 Y101.52 E14.9994 ; Draw infill segment
G1 X110.30 Y101.57 E15.0074 ; Draw infill segment
G1 X110.10 Y101.60 E15.0155 ; Draw infill segment
G1 X109.90 Y101.60 E15.0235 ; Draw infill segment
G1 X109.70 Y101.57 E15.0315 ; Draw infill segment
G1 X109.51 Y101.52 E15.0396 ; Draw infill segment
G1 X109.32 Y101.45 E15.0476 ; Draw infill segment
G1 X109.14 Y101.35 E15.0557 ; Draw infill segment
G1 X108.98 Y101.23 E15.0637 ; Draw infill segment
G1 X108.83 Y101.10 E15.0717 ; Draw infill segment
G1 X108.71 Y100.94 E15.0798 ; Draw infill segment
G1 X108.60 Y100.77 E15.0878 ; Draw infill segment
G1 X108.51 Y100.59 E15.0958 ; Draw infill segment
G1 X108.45 Y100.40 E15.1039 ; Draw infill segment
G1 X108.41 Y100.20 E15.1119 ; Draw infill segment
G1 X108.40 Y100.00 E15.1200 ; Draw infill segment
G1 X108.41 Y99.80 E15.1280 ; Draw infill segment
G1 X108.45 Y99.60 E15.1360 ; Draw infill segment
G1 X108.51 Y99.41 E15.1441 ; Draw infill segment
G1 X108.60 Y99.23 E15.1521 ; Draw infill segment
G1 X108.71 Y99.06 E15.1601 ; Draw infill segment
G1 X108.83 Y98.90 E15.1682 ; Draw infill segment
G1 X108.98 Y98.77 E15.1762 ; Draw infill segment
G1 X109.14 Y98.65 E15.1843 ; Draw infill segment
G1 X109.32 Y98.55 E15.1923 ; Draw infill segment
G1 X109.51 Y98.48 E15.2003 ; Draw infill segment
G1 X109.70 Y98.43 E15.2084 ; Draw infill segment
G1 X109.90 Y98.40 E15.2164 ; Draw infill segment
G1 X110.10 Y98.40 E15.2244 ; Draw infill segment
G1 X110.30 Y98.43 E15.2325 ; Draw infill segment
G1 X110.49 Y98.48 E15.2405 ; Draw infill segment
G1 X110.68 Y98.55 E15.2486 ; Draw infill segment
G1 X110.86 Y98.65 E15.2566 ; Draw infill segment
G1 X111.02 Y98.77 E15.2646 ; Draw infill segment
G1 X111.17 Y98.90 E15.2727 ; Draw infill segment
G1 X111.29 Y99.06 E15.2807 ; Draw infill segment
G1 X111.40 Y99.23 E15.2887 ; Draw infill segment
G1 X111.49 Y99.41 E15.2968 ; Draw infill segment
G1 X111.55 Y99.60 E15.3048 ; Draw infill segment
G1 X111.59 Y99.80 E15.3128 ; Draw infill segment
G1 X111.60 Y100.00 E15.3209 ; Draw infill segment
G1 X112.00 Y100.00 F1500 ; Move to start of infill
G1 X111.98 Y100.25 E15.3309 ; Draw infill segment
G1 X111.94 Y100.50 E15.3410 ; Draw infill segment
G1 X111.86 Y100.74 E15.3510 ; Draw infill segment
G1 X111.75 Y100.96 E15.3611 ; Draw infill segment
G1 X111.62 Y101.18 E15.3711 ; Draw infill segment
G1 X111.46 Y101.37 E15.3812 ; Draw infill segment
G1 X111.27 Y101.54 E15.3912 ; Draw infill segment
G1 X111.07 Y101.69 E15.4013 ; Draw infill segment
G1 X110.85 Y101.81 E15.4113 ; Draw infill segment
G1 X110.62 Y101.90 E15.4214 ; Draw infill segment
G1 X110.37 Y101.96 E15.4314 ; Draw infill segment
G1 X110.13 Y102.00 E15.4414 ; Draw infill segment
G1 X109.87 Y102.00 E15.4515 ; Draw infill segment
G1 X109.63 Y101.96 E15.4615 ; Draw infill segment
G1 X109.38 Y101.90 E15.4716 ; Draw infill segment
G1 X109.15 Y101.81 E15.4816 ; Draw infill segment
G1 X108.93 Y101.69 E15.4917 ; Draw infill segment
G1 X108.73 Y101.54 E15.5017 ; Draw infill segment
G1 X108.54 Y101.37 E15.5118 ; Draw infill segment
G1 X108.38 Y101.18 E15.5218 ; Draw infill segment
G1 X108.25 Y100.96 E15.5319 ; Draw infill segment
G1 X108.14 Y100.74 E15.5419 ; Draw infill segment
G1 X108.06 Y100.50 E15.5520 ; Draw infill segment
G1 X108.02 Y100.25 E15.5620 ; Draw infill segment
G1 X108.00 Y100.00 E15.5720 ; Draw infill segment
G1 X108.02 Y99.75 E15.5821 ; Draw infill segment
G1 X108.06 Y99.50 E15.5921 ; Draw infill segment
G1 X108.14 Y99.26 E15.6022 ; Draw infill segment
G1 X108.25 Y99.04 E15.6122 ; Draw infill segment
G1 X108.38 Y98.82 E15.6223 ; Draw infill segment
G1 X108.54 Y98.63 E15.6323 ; Draw infill segment
G1 X108.73 Y98.46 E15.6424 ; Draw infill segment
G1 X108.93 Y98.31 E15.6524 ; Draw infill segment
G1 X109.15 Y98.19 E15.6625 ; Draw infill segment
G1 X109.38 Y98.10 E15.6725 ; Draw infill segment
G1 X109.63 Y98.04 E15.6826 ; Draw infill segment
G1 X109.87 Y98.00 E15.6926 ; Draw infill segment
G1 X110.13 Y98.00 E15.7027 ; Draw infill segment
G1 X110.37 Y98.04 E15.7127 ; Draw infill segment
G1 X110.62 Y98.10 E15.7227 ; Draw infill segment
G1 X110.85 Y98.19 E15.7328 ; Draw infill segment
G1 X111.07 Y98.31 E15.7428 ; Draw infill segment
G1 X111.27 Y98.46 E15.7529 ; Draw infill segment
G1 X111.46 Y98.63 E15.7629 ; Draw infill segment
G1 X111.62 Y98.82 E15.7730 ; Draw infill segment
G1 X111.75 Y99.04 E15.7830 ; Draw infill segment
G1 X111.86 Y99.26 E15.7931 ; Draw infill segment
G1 X111.94 Y99.50 E15.8031 ; Draw infill segment
G1 X111.98 Y99.75 E15.8132 ; Draw infill segment
G1 X112.00 Y100.00 E15.8232 ; Draw infill segment
G1 X112.40 Y100.00 F1500 ; Move to start of infill
G1 X112.38 Y100.30 E15.8353 ; Draw infill segment
G1 X112.32 Y100.60 E15.8473 ; Draw infill segment
G1 X112.23 Y100.88 E15.8594 ; Draw infill segment
G1 X112.10 Y101.16 E15.8714 ; Draw infill segment
G1 X111.94 Y101.41 E15.8835 ; Draw infill segment
G1 X111.75 Y101.64 E15.8955 ; Draw infill segment
G1 X111.53 Y101.85 E15.9076 ; Draw infill segment
G1 X111.29 Y102.03 E15.9197 ; Draw infill segment
G1 X111.02 Y102.17 E15.9317 ; Draw infill segment
G1 X110.74 Y102.28 E15.9438 ; Draw infill segment
G1 X110.45 Y102.36 E15.9558 ; Draw infill segment
G1 X110.15 Y102.40 E15.9679 ; Draw infill segment
G1 X109.85 Y102.40 E15.9799 ; Draw infill segment
G1 X109.55 Y102.36 E15.9920 ; Draw infill segment
G1 X109.26 Y102.28 E16.0040 ; Draw infill segment
G1 X108.98 Y102.17 E16.0161 ; Draw infill segment
G1 X108.71 Y102.03 E16.0282 ; Draw infill segment
G1 X108.47 Y101.85 E16.0402 ; Draw infill segment
G1 X108.25 Y101.64 E16.0523 ; Draw infill segment
G1 X108.06 Y101.41 E16.0643 ; Draw infill segment
G1 X107.90 Y101.16 E16.0764 ; Draw infill segment
G1 X107.77 Y100.88 E16.0884 ; Draw infill segment
G1 X107.68 Y100.60 E16.1005 ; Draw infill segment
G1 X107.62 Y100.30 E16.1125 ; Draw infill segment
G1 X107.60 Y100.00 E16.1246 ; Draw infill segment
G1 X107.62 Y99.70 E16.1367 ; Draw infill segment
G1 X107.68 Y99.40 E16.1487 ; Draw infill segment
G1 X107.77 Y99.12 E16.1608 ; Draw infill segment
G1 X107.90 Y98.84 E16.1728 ; Draw infill segment
G1 X108.06 Y98.59 E16.1849 ; Draw infill segment
G1 X108.25 Y98.36 E16.1969 ; Draw infill segment
G1 X108.47 Y98.15 E16.2090 ; Draw infill segment
G1 X108.71 Y97.97 E16.2211 ; Draw infill segment
G1 X108.98 Y97.83 E16.2331 ; Draw infill segment
G1 X109.26 Y97.72 E16.2452 ; Draw infill segment
G1 X109.55 Y97.64 E16.2572 ; Draw infill segment
G1 X109.85 Y97.60 E16.2693 ; Draw infill segment
G1 X110.15 Y97.60 E16.2813 ; Draw infill segment
G1 X110.45 Y97.64 E16.2934 ; Draw infill segment
G1 X110.74 Y97.72 E16.3054 ; Draw infill segment
G1 X111.02 Y97.83 E16.3175 ; Draw infill segment
G1 X111.29 Y97.97 E16.3296 ; Draw infill segment
G1 X111.53 Y98.15 E16.3416 ; Draw infill segment
G1 X111.75 Y98.36 E16.3537 ; Draw infill segment
G1 X111.94 Y98.59 E16.3657 ; Draw infill segment
G1 X112.10 Y98.84 E16.3778 ; Draw infill segment
G1 X112.23 Y99.12 E16.3898 ; Draw infill segment
G1 X112.32 Y99.40 E16.4019 ; Draw infill segment
G1 X112.38 Y99.70 E16.4139 ; Draw infill segment
G1 X112.40 Y100.00 E16.4260 ; Draw infill segment
; Layer 7
G1 Z1.40 F300 ; Move to layer height
G1 X112.50 Y100.00 F1500 ; Move to start of circle
G1 X112.50 Y100.00 F1500 ; Move to start of circle
G1 X112.48 Y100.31 E16.4386 F1500 ; Draw circle segment
G1 X112.42 Y100.62 E16.4511 F1500 ; Draw circle segment
G1 X112.32 Y100.92 E16.4637 F1500 ; Draw circle segment
G1 X112.19 Y101.20 E16.4762 F1500 ; Draw circle segment
G1 X112.02 Y101.47 E16.4888 F1500 ; Draw circle segment
G1 X111.82 Y101.71 E16.5013 F1500 ; Draw circle segment
G1 X111.59 Y101.93 E16.5139 F1500 ; Draw circle segment
G1 X111.34 Y102.11 E16.5265 F1500 ; Draw circle segment
G1 X111.06 Y102.26 E16.5390 F1500 ; Draw circle segment
G1 X110.77 Y102.38 E16.5516 F1500 ; Draw circle segment
G1 X110.47 Y102.46 E16.5641 F1500 ; Draw circle segment
G1 X110.16 Y102.50 E16.5767 F1500 ; Draw circle segment
G1 X109.84 Y102.50 E16.5893 F1500 ; Draw circle segment
G1 X109.53 Y102.46 E16.6018 F1500 ; Draw circle segment
G1 X109.23 Y102.38 E16.6144 F1500 ; Draw circle segment
G1 X108.94 Y102.26 E16.6269 F1500 ; Draw circle segment
G1 X108.66 Y102.11 E16.6395 F1500 ; Draw circle segment
G1 X108.41 Y101.93 E16.6520 F1500 ; Draw circle segment
G1 X108.18 Y101.71 E16.6646 F1500 ; Draw circle segment
G1 X107.98 Y101.47 E16.6772 F1500 ; Draw circle segment
G1 X107.81 Y101.20 E16.6897 F1500 ; Draw circle segment
G1 X107.68 Y100.92 E16.7023 F1500 ; Draw circle segment
G1 X107.58 Y100.62 E16.7148 F1500 ; Draw circle segment
G1 X107.52 Y100.31 E16.7274 F1500 ; Draw circle segment
G1 X107.50 Y100.00 E16.7400 F1500 ; Draw circle segment
G1 X107.52 Y99.69 E16.7525 F1500 ; Draw circle segment
G1 X107.58 Y99.38 E16.7651 F1500 ; Draw circle segment
G1 X107.68 Y99.08 E16.7776 F1500 ; Draw circle segment
G1 X107.81 Y98.80 E16.7902 F1500 ; Draw circle segment
G1 X107.98 Y98.53 E16.8027 F1500 ; Draw circle segment
G1 X108.18 Y98.29 E16.8153 F1500 ; Draw circle segment
G1 X108.41 Y98.07 E16.8279 F1500 ; Draw circle segment
G1 X108.66 Y97.89 E16.8404 F1500 ; Draw circle segment
G1 X108.94 Y97.74 E16.8530 F1500 ; Draw circle segment
G1 X109.23 Y97.62 E16.8655 F1500 ; Draw circle segment
G1 X109.53 Y97.54 E16.8781 F1500 ; Draw circle segment
G1 X109.84 Y97.50 E16.8906 F1500 ; Draw circle segment
G1 X110.16 Y97.50 E16.9032 F1500 ; Draw circle segment
G1 X110.47 Y97.54 E16.9158 F1500 ; Draw circle segment
G1 X110.77 Y97.62 E16.9283 F1500 ; Draw circle segment
G1 X111.06 Y97.74 E16.9409 F1500 ; Draw circle segment
G1 X111.34 Y97.89 E16.9534 F1500 ; Draw circle segment
G1 X111.59 Y98.07 E16.9660 F1500 ; Draw circle segment
G1 X111.82 Y98.29 E16.9786 F1500 ; Draw circle segment
G1 X112.02 Y98.53 E16.9911 F1500 ; Draw circle segment
G1 X112.19 Y98.80 E17.0037 F1500 ; Draw circle segment
G1 X112.32 Y99.08 E17.0162 F1500 ; Draw circle segment
G1 X112.42 Y99.38 E17.0288 F1500 ; Draw circle segment
G1 X112.48 Y99.69 E17.0413 F1500 ; Draw circle segment
G1 X112.50 Y100.00 E17.0539 F1500 ; Draw circle segment
G1 X110.40 Y100.00 F1500 ; Move to start of infill
G1 X110.40 Y100.05 E17.0559 ; Draw infill segment
G1 X110.39 Y100.10 E17.0579 ; Draw infill segment
G1 X110.37 Y100.15 E17.0599 ; Draw infill segment
G1 X110.35 Y100.19 E17.0619 ; Draw infill segment
G1 X110.32 Y100.24 E17.0640 ; Draw infill segment
G1 X110.29 Y100.27 E17.0660 ; Draw infill segment
G1 X110.25 Y100.31 E17.0680 ; Draw infill segment
G1 X110.21 Y100.34 E17.0700 ; Draw infill segment
G1 X110.17 Y100.36 E17.0720 ; Draw infill segment
G1 X110.12 Y100.38 E17.0740 ; Draw infill segment
G1 X110.07 Y100.39 E17.0760 ; Draw infill segment
G1 X110.03 Y100.40 E17.0780 ; Draw infill segment
G1 X109.97 Y100.40 E17.0800 ; Draw infill segment
G1 X109.93 Y100.39 E17.0820 ; Draw infill segment
G1 X109.88 Y100.38 E17.0840 ; Draw infill segment
G1 X109.83 Y100.36 E17.0861 ; Draw infill segment
G1 X109.79 Y100.34 E17.0881 ; Draw infill segment
G1 X109.75 Y100.31 E17.0901 ; Draw infill segment
G1 X109.71 Y100.27 E17.0921 ; Draw infill segment
G1 X109.68 Y100.24 E17.0941 ; Draw infill segment
G1 X109.65 Y100.19 E17.0961 ; Draw infill segment
G1 X109.63 Y100.15 E17.0981 ; Draw infill segment
G1 X109.61 Y100.10 E17.1001 ; Draw infill segment
G1 X109.60 Y100.05 E17.1021 ; Draw infill segment
G1 X109.60 Y100.00 E17.1041 ; Draw infill segment
G1 X109.60 Y99.95 E17.1061 ; Draw infill segment
G1 X109.61 Y99.90 E17.1082 ; Draw infill segment
G1 X109.63 Y99.85 E17.1102 ; Draw infill segment
G1 X109.65 Y99.81 E17.1122 ; Draw infill segment
G1 X109.68 Y99.76 E17.1142 ; Draw infill segment
G1 X109.71 Y99.73 E17.1162 ; Draw infill segment
G1 X109.75 Y99.69 E17.1182 ; Draw infill segment
G1 X109.79 Y99.66 E17.1202 ; Draw infill segment
G1 X109.83 Y99.64 E17.1222 ; Draw infill segment
G1 X109.88 Y99.62 E17.1242 ; Draw infill segment
G1 X109.93 Y99.61 E17.1262 ; Draw infill segment
G1 X109.97 Y99.60 E17.1282 ; Draw infill segment
G1 X110.03 Y99.60 E17.1303 ; Draw infill segment
G1 X110.07 Y99.61 E17.1323 ; Draw infill segment
G1 X110.12 Y99.62 E17.1343 ; Draw infill segment
G1 X110.17 Y99.64 E17.1363 ; Draw infill segment
G1 X110.21 Y99.66 E17.1383 ; Draw infill segment
G1 X110.25 Y99.69 E17.1403 ; Draw infill segment
G1 X110.29 Y99.73 E17.1423 ; Draw infill segment
G1 X110.32 Y99.76 E17.1443 ; Draw infill segment
G1 X110.35 Y99.81 E17.1463 ; Draw infill segment
G1 X110.37 Y99.85 E17.1483 ; Draw infill segment
G1 X110.39 Y99.90 E17.1504 ; Draw infill segment
G1 X110.40 Y99.95 E17.1524 ; Draw infill segment
G1 X110.40 Y100.00 E17.1544 ; Draw infill segment
G1 X110.80 Y100.00 F1500 ; Move to start of infill
G1 X110.79 Y100.10 E17.1584 ; Draw infill segment
G1 X110.77 Y100.20 E17.1624 ; Draw infill segment
G1 X110.74 Y100.29 E17.1664 ; Draw infill segment
G1 X110.70 Y100.39 E17.1704 ; Draw infill segment
G1 X110.65 Y100.47 E17.1745 ; Draw infill segment
G1 X110.58 Y100.55 E17.1785 ; Draw infill segment
G1 X110.51 Y100.62 E17.1825 ; Draw infill segment
G1 X110.43 Y100.68 E17.1865 ; Draw infill segment
G1 X110.34 Y100.72 E17.1905 ; Draw infill segment
G1 X110.25 Y100.76 E17.1946 ; Draw infill segment
G1 X110.15 Y100.79 E17.1986 ; Draw infill segment
G1 X110.05 Y100.80 E17.2026 ; Draw infill segment
G1 X109.95 Y100.80 E17.2066 ; Draw infill segment
G1 X109.85 Y100.79 E17.2106 ; Draw infill segment
G1 X109.75 Y100.76 E17.2146 ; Draw infill segment
G1 X109.66 Y100.72 E17.2187 ; Draw infill segment
G1 X109.57 Y100.68 E17.2227 ; Draw infill segment
G1 X109.49 Y100.62 E17.2267 ; Draw infill segment
G1 X109.42 Y100.55 E17.2307 ; Draw infill segment
G1 X109.35 Y100.47 E17.2347 ; Draw infill segment
G1 X109.30 Y100.39 E17.2388 ; Draw infill segment
G1 X109.26 Y100.29 E17.2428 ; Draw infill segment
G1 X109.23 Y100.20 E17.2468 ; Draw infill segment
G1 X109.21 Y100.10 E17.2508 ; Draw infill segment
G1 X109.20 Y100.00 E17.2548 ; Draw infill segment
G1 X109.21 Y99.90 E17.2589 ; Draw infill segment
G1 X109.23 Y99.80 E17.2629 ; Draw infill segment
G1 X109.26 Y99.71 E17.2669 ; Draw infill segment
G1 X109.30 Y99.61 E17.2709 ; Draw infill segment
G1 X109.35 Y99.53 E17.2749 ; Draw infill segment
G1 X109.42 Y99.45 E17.2789 ; Draw infill segment
G1 X109.49 Y99.38 E17.2830 ; Draw infill segment
G1 X109.57 Y99.32 E17.2870 ; Draw infill segment
G1 X109.66 Y99.28 E17.2910 ; Draw infill segment
G1 X109.75 Y99.24 E17.2950 ; Draw infill segment
G1 X109.85 Y99.21 E17.2990 ; Draw infill segment
G1 X109.95 Y99.20 E17.3031 ; Draw infill segment
G1 X110.05 Y99.20 E17.3071 ; Draw infill segment
G1 X110.15 Y99.21 E17.3111 ; Draw infill segment
G1 X110.25 Y99.24 E17.3151 ; Draw infill segment
G1 X110.34 Y99.28 E17.3191 ; Draw infill segment
G1 X110.43 Y99.32 E17.3232 ; Draw infill segment
G1 X110.51 Y99.38 E17.3272 ; Draw infill segment
G1 X110.58 Y99.45 E17.3312 ; Draw infill segment
G1 X110.65 Y99.53 E17.3352 ; Draw infill segment
G1 X110.70 Y99.61 E17.3392 ; Draw infill segment
G1 X110.74 Y99.71 E17.3432 ; Draw infill segment
G1 X110.77 Y99.80 E17.3473 ; Draw infill segment
G1 X110.79 Y99.90 E17.3513 ; Draw infill segment
G1 X110.80 Y100.00 E17.3553 ; Draw infill segment
G1 X111.20 Y100.00 F1500 ; Move to start of infill
G1 X111.19 Y100.15 E17.3613 ; Draw infill segment
G1 X111.16 Y100.30 E17.3674 ; Draw infill segment
G1 X111.12 Y100.44 E17.3734 ; Draw infill segment
G1 X111.05 Y100.58 E17.3794 ; Draw infill segment
G1 X110.97 Y100.71 E17.3854 ; Draw infill segment
G1 X110.87 Y100.82 E17.3915 ; Draw infill segment
G1 X110.76 Y100.92 E17.3975 ; Draw infill segment
G1 X110.64 Y101.01 E17.4035 ; Draw infill segment
G1 X110.51 Y101.09 E17.4096 ; Draw infill segment
G1 X110.37 Y101.14 E17.4156 ; Draw infill segment
G1 X110.22 Y101.18 E17.4216 ; Draw infill segment
G1 X110.08 Y101.20 E17.4276 ; Draw infill segment
G1 X109.92 Y101.20 E17.4337 ; Draw infill segment
G1 X109.78 Y101.18 E17.4397 ; Draw infill segment
G1 X109.63 Y101.14 E17.4457 ; Draw infill segment
G1 X109.49 Y101.09 E17.4517 ; Draw infill segment
G1 X109.36 Y101.01 E17.4578 ; Draw infill segment
G1 X109.24 Y100.92 E17.4638 ; Draw infill segment
G1 X109.13 Y100.82 E17.4698 ; Draw infill segment
G1 X109.03 Y100.71 E17.4759 ; Draw infill segment
G1 X108.95 Y100.58 E17.4819 ; Draw infill segment
G1 X108.88 Y100.44 E17.4879 ; Draw infill segment
G1 X108.84 Y100.30 E17.4939 ; Draw infill segment
G1 X108.81 Y100.15 E17.5000 ; Draw infill segment
G1 X108.80 Y100.00 E17.5060 ; Draw infill segment
G1 X108.81 Y99.85 E17.5120 ; Draw infill segment
G1 X108.84 Y99.70 E17.5181 ; Draw infill segment
G1 X108.88 Y99.56 E17.5241 ; Draw infill segment
G1 X108.95 Y99.42 E17.5301 ; Draw infill segment
G1 X109.03 Y99.29 E17.5361 ; Draw infill segment
G1 X109.13 Y99.18 E17.5422 ; Draw infill segment
G1 X109.24 Y99.08 E17.5482 ; Draw infill segment
G1 X109.36 Y98.99 E17.5542 ; Draw infill segment
G1 X109.49 Y98.91 E17.5602 ; Draw infill segment
G1 X109.63 Y98.86 E17.5663 ; Draw infill segment
G1 X109.78 Y98.82 E17.5723 ; Draw infill segment
G1 X109.92 Y98.80 E17.5783 ; Draw infill segment
G1 X110.08 Y98.80 E17.5844 ; Draw infill segment
G1 X110.22 Y98.82 E17.5904 ; Draw infill segment
G1 X110.37 Y98.86 E17.5964 ; Draw infill segment
G1 X110.51 Y98.91 E17.6024 ; Draw infill segment
G1 X110.64 Y98.99 E17.6085 ; Draw infill segment
G1 X110.76 Y99.08 E17.6145 ; Draw infill segment
G1 X110.87 Y99.18 E17.6205 ; Draw infill segment
G1 X110.97 Y99.29 E17.6266 ; Draw infill segment
G1 X111.05 Y99.42 E17.6326 ; Draw infill segment
G1 X111.12 Y99.56 E17.6386 ; Draw infill segment
G1 X111.16 Y99.70 E17.6446 ; Draw infill segment
G1 X111.19 Y99.85 E17.6507 ; Draw infill segment
G1 X111.20 Y100.00 E17.6567 ; Draw infill segment
G1 X111.60 Y100.00 F1500 ; Move to start of infill
G1 X111.59 Y100.20 E17.6647 ; Draw infill segment
G1 X111.55 Y100.40 E17.6728 ; Draw infill segment
G1 X111.49 Y100.59 E17.6808 ; Draw infill segment
G1 X111.40 Y100.77 E17.6888 ; Draw infill segment
G1 X111.29 Y100.94 E17.6969 ; Draw infill segment
G1 X111.17 Y101.10 E17.7049 ; Draw infill segment
G1 X111.02 Y101.23 E17.7130 ; Draw infill segment
G1 X110.86 Y101.35 E17.7210 ; Draw infill segment
G1 X110.68 Y101.45 E17.7290 ; Draw infill segment
G1 X110.49 Y101.52 E17.7371 ; Draw infill segment
G1 X110.30 Y101.57 E17.7451 ; Draw infill segment
G1 X110.10 Y101.60 E17.7531 ; Draw infill segment
G1 X109.90 Y101.60 E17.7612 ; Draw infill segment
G1 X109.70 Y101.57 E17.7692 ; Draw infill segment
G1 X109.51 Y101.52 E17.7773 ; Draw infill segment
G1 X109.32 Y101.45 E17.7853 ; Draw infill segment
G1 X109.14 Y101.35 E17.7933 ; Draw infill segment
G1 X108.98 Y101.23 E17.8014 ; Draw infill segment
G1 X108.83 Y101.10 E17.8094 ; Draw infill segment
G1 X108.71 Y100.94 E17.8174 ; Draw infill segment
G1 X108.60 Y100.77 E17.8255 ; Draw infill segment
G1 X108.51 Y100.59 E17.8335 ; Draw infill segment
G1 X108.45 Y100.40 E17.8415 ; Draw infill segment
G1 X108.41 Y100.20 E17.8496 ; Draw infill segment
G1 X108.40 Y100.00 E17.8576 ; Draw infill segment
G1 X108.41 Y99.80 E17.8657 ; Draw infill segment
G1 X108.45 Y99.60 E17.8737 ; Draw infill segment
G1 X108.51 Y99.41 E17.8817 ; Draw infill segment
G1 X108.60 Y99.23 E17.8898 ; Draw infill segment
G1 X108.71 Y99.06 E17.8978 ; Draw infill segment
G1 X108.83 Y98.90 E17.9058 ; Draw infill segment
G1 X108.98 Y98.77 E17.9139 ; Draw infill segment
G1 X109.14 Y98.65 E17.9219 ; Draw infill segment
G1 X109.32 Y98.55 E17.9300 ; Draw infill segment
G1 X109.51 Y98.48 E17.9380 ; Draw infill segment
G1 X109.70 Y98.43 E17.9460 ; Draw infill segment
G1 X109.90 Y98.40 E17.9541 ; Draw infill segment
G1 X110.10 Y98.40 E17.9621 ; Draw infill segment
G1 X110.30 Y98.43 E17.9701 ; Draw infill segment
G1 X110.49 Y98.48 E17.9782 ; Draw infill segment
G1 X110.68 Y98.55 E17.9862 ; Draw infill segment
G1 X110.86 Y98.65 E17.9943 ; Draw infill segment
G1 X111.02 Y98.77 E18.0023 ; Draw infill segment
G1 X111.17 Y98.90 E18.0103 ; Draw infill segment
G1 X111.29 Y99.06 E18.0184 ; Draw infill segment
G1 X111.40 Y99.23 E18.0264 ; Draw infill segment
G1 X111.49 Y99.41 E18.0344 ; Draw infill segment
G1 X111.55 Y99.60 E18.0425 ; Draw infill segment
G1 X111.59 Y99.80 E18.0505 ; Draw infill segment
G1 X111.60 Y100.00 E18.0586 ; Draw infill segment
G1 X112.00 Y100.00 F1500 ; Move to start of infill
G1 X111.98 Y100.25 E18.0686 ; Draw infill segment
G1 X111.94 Y100.50 E18.0786 ; Draw infill segment
G1 X111.86 Y100.74 E18.0887 ; Draw infill segment
G1 X111.75 Y100.96 E18.0987 ; Draw infill segment
G1 X111.62 Y101.18 E18.1088 ; Draw infill segment
G1 X111.46 Y101.37 E18.1188 ; Draw infill segment
G1 X111.27 Y101.54 E18.1289 ; Draw infill segment
G1 X111.07 Y101.69 E18.1389 ; Draw infill segment
G1 X110.85 Y101.81 E18.1490 ; Draw infill segment
G1 X110.62 Y101.90 E18.1590 ; Draw infill segment
G1 X110.37 Y101.96 E18.1691 ; Draw infill segment
G1 X110.13 Y102.00 E18.1791 ; Draw infill segment
G1 X109.87 Y102.00 E18.1892 ; Draw infill segment
G1 X109.63 Y101.96 E18.1992 ; Draw infill segment
G1 X109.38 Y101.90 E18.2093 ; Draw infill segment
G1 X109.15 Y101.81 E18.2193 ; Draw infill segment
G1 X108.93 Y101.69 E18.2293 ; Draw infill segment
G1 X108.73 Y101.54 E18.2394 ; Draw infill segment
G1 X108.54 Y101.37 E18.2494 ; Draw infill segment
G1 X108.38 Y101.18 E18.2595 ; Draw infill segment
G1 X108.25 Y100.96 E18.2695 ; Draw infill segment
G1 X108.14 Y100.74 E18.2796 ; Draw infill segment
G1 X108.06 Y100.50 E18.2896 ; Draw infill segment
G1 X108.02 Y100.25 E18.2997 ; Draw infill segment
G1 X108.00 Y100.00 E18.3097 ; Draw infill segment
G1 X108.02 Y99.75 E18.3198 ; Draw infill segment
G1 X108.06 Y99.50 E18.3298 ; Draw infill segment
G1 X108.14 Y99.26 E18.3399 ; Draw infill segment
G1 X108.25 Y99.04 E18.3499 ; Draw infill segment
G1 X108.38 Y98.82 E18.3599 ; Draw infill segment
G1 X108.54 Y98.63 E18.3700 ; Draw infill segment
G1 X108.73 Y98.46 E18.3800 ; Draw infill segment
G1 X108.93 Y98.31 E18.3901 ; Draw infill segment
G1 X109.15 Y98.19 E18.4001 ; Draw infill segment
G1 X109.38 Y98.10 E18.4102 ; Draw infill segment
G1 X109.63 Y98.04 E18.4202 ; Draw infill segment
G1 X109.87 Y98.00 E18.4303 ; Draw infill segment
G1 X110.13 Y98.00 E18.4403 ; Draw infill segment
G1 X110.37 Y98.04 E18.4504 ; Draw infill segment
G1 X110.62 Y98.10 E18.4604 ; Draw infill segment
G1 X110.85 Y98.19 E18.4705 ; Draw infill segment
G1 X111.07 Y98.31 E18.4805 ; Draw infill segment
G1 X111.27 Y98.46 E18.4906 ; Draw infill segment
G1 X111.46 Y98.63 E18.5006 ; Draw infill segment
G1 X111.62 Y98.82 E18.5106 ; Draw infill segment
G1 X111.75 Y99.04 E18.5207 ; Draw infill segment
G1 X111.86 Y99.26 E18.5307 ; Draw infill segment
G1 X111.94 Y99.50 E18.5408 ; Draw infill segment
G1 X111.98 Y99.75 E18.5508 ; Draw infill segment
G1 X112.00 Y100.00 E18.5609 ; Draw infill segment
G1 X112.40 Y100.00 F1500 ; Move to start of infill
G1 X112.38 Y100.30 E18.5729 ; Draw infill segment
G1 X112.32 Y100.60 E18.5850 ; Draw infill segment
G1 X112.23 Y100.88 E18.5970 ; Draw infill segment
G1 X112.10 Y101.16 E18.6091 ; Draw infill segment
G1 X111.94 Y101.41 E18.6212 ; Draw infill segment
G1 X111.75 Y101.64 E18.6332 ; Draw infill segment
G1 X111.53 Y101.85 E18.6453 ; Draw infill segment
G1 X111.29 Y102.03 E18.6573 ; Draw infill segment
G1 X111.02 Y102.17 E18.6694 ; Draw infill segment
G1 X110.74 Y102.28 E18.6814 ; Draw infill segment
G1 X110.45 Y102.36 E18.6935 ; Draw infill segment
G1 X110.15 Y102.40 E18.7055 ; Draw infill segment
G1 X109.85 Y102.40 E18.7176 ; Draw infill segment
G1 X109.55 Y102.36 E18.7297 ; Draw infill segment
G1 X109.26 Y102.28 E18.7417 ; Draw infill segment
G1 X108.98 Y102.17 E18.7538 ; Draw infill segment
G1 X108.71 Y102.03 E18.7658 ; Draw infill segment
G1 X108.47 Y101.85 E18.7779 ; Draw infill segment
G1 X108.25 Y101.64 E18.7899 ; Draw infill segment
G1 X108.06 Y101.41 E18.8020 ; Draw infill segment
G1 X107.90 Y101.16 E18.8140 ; Draw infill segment
G1 X107.77 Y100.88 E18.8261 ; Draw infill segment
G1 X107.68 Y100.60 E18.8382 ; Draw infill segment
G1 X107.62 Y100.30 E18.8502 ; Draw infill segment
G1 X107.60 Y100.00 E18.8623 ; Draw infill segment
G1 X107.62 Y99.70 E18.8743 ; Draw infill segment
G1 X107.68 Y99.40 E18.8864 ; Draw infill segment
G1 X107.77 Y99.12 E18.8984 ; Draw infill segment
G1 X107.90 Y98.84 E18.9105 ; Draw infill segment
G1 X108.06 Y98.59 E18.9226 ; Draw infill segment
G1 X108.25 Y98.36 E18.9346 ; Draw infill segment
G1 X108.47 Y98.15 E18.9467 ; Draw infill segment
G1 X108.71 Y97.97 E18.9587 ; Draw infill segment
G1 X108.98 Y97.83 E18.9708 ; Draw infill segment
G1 X109.26 Y97.72 E18.9828 ; Draw infill segment
G1 X109.55 Y97.64 E18.9949 ; Draw infill segment
G1 X109.85 Y97.60 E19.0069 ; Draw infill segment
G1 X110.15 Y97.60 E19.0190 ; Draw infill segment
G1 X110.45 Y97.64 E19.0311 ; Draw infill segment
G1 X110.74 Y97.72 E19.0431 ; Draw infill segment
G1 X111.02 Y97.83 E19.0552 ; Draw infill segment
G1 X111.29 Y97.97 E19.0672 ; Draw infill segment
G1 X111.53 Y98.15 E19.0793 ; Draw infill segment
G1 X111.75 Y98.36 E19.0913 ; Draw infill segment
G1 X111.94 Y98.59 E19.1034 ; Draw infill segment
G1 X112.10 Y98.84 E19.1154 ; Draw infill segment
G1 X112.23 Y99.12 E19.1275 ; Draw infill segment
G1 X112.32 Y99.40 E19.1396 ; Draw infill segment
G1 X112.38 Y99.70 E19.1516 ; Draw infill segment
G1 X112.40 Y100.00 E19.1637 ; Draw infill segment
; Layer 8
G1 Z1.60 F300 ; Move to layer height
G1 X112.50 Y100.00 F1500 ; Move to start of circle
G1 X112.50 Y100.00 F1500 ; Move to start of circle
G1 X112.48 Y100.31 E19.1762 F1500 ; Draw circle segment
G1 X112.42 Y100.62 E19.1888 F1500 ; Draw circle segment
G1 X112.32 Y100.92 E19.2013 F1500 ; Draw circle segment
G1 X112.19 Y101.20 E19.2139 F1500 ; Draw circle segment
G1 X112.02 Y101.47 E19.2265 F1500 ; Draw circle segment
G1 X111.82 Y101.71 E19.2390 F1500 ; Draw circle segment
G1 X111.59 Y101.93 E19.2516 F1500 ; Draw circle segment
G1 X111.34 Y102.11 E19.2641 F1500 ; Draw circle segment
G1 X111.06 Y102.26 E19.2767 F1500 ; Draw circle segment
G1 X110.77 Y102.38 E19.2892 F1500 ; Draw circle segment
G1 X110.47 Y102.46 E19.3018 F1500 ; Draw circle segment
G1 X110.16 Y102.50 E19.3144 F1500 ; Draw circle segment
G1 X109.84 Y102.50 E19.3269 F1500 ; Draw circle segment
G1 X109.53 Y102.46 E19.3395 F1500 ; Draw circle segment
G1 X109.23 Y102.38 E19.3520 F1500 ; Draw circle segment
G1 X108.94 Y102.26 E19.3646 F1500 ; Draw circle segment
G1 X108.66 Y102.11 E19.3772 F1500 ; Draw circle segment
G1 X108.41 Y101.93 E19.3897 F1500 ; Draw circle segment
G1 X108.18 Y101.71 E19.4023 F1500 ; Draw circle segment
G1 X107.98 Y101.47 E19.4148 F1500 ; Draw circle segment
G1 X107.81 Y101.20 E19.4274 F1500 ; Draw circle segment
G1 X107.68 Y100.92 E19.4399 F1500 ; Draw circle segment
G1 X107.58 Y100.62 E19.4525 F1500 ; Draw circle segment
G1 X107.52 Y100.31 E19.4651 F1500 ; Draw circle segment
G1 X107.50 Y100.00 E19.4776 F1500 ; Draw circle segment
G1 X107.52 Y99.69 E19.4902 F1500 ; Draw circle segment
G1 X107.58 Y99.38 E19.5027 F1500 ; Draw circle segment
G1 X107.68 Y99.08 E19.5153 F1500 ; Draw circle segment
G1 X107.81 Y98.80 E19.5279 F1500 ; Draw circle segment
G1 X107.98 Y98.53 E19.5404 F1500 ; Draw circle segment
G1 X108.18 Y98.29 E19.5530 F1500 ; Draw circle segment
G1 X108.41 Y98.07 E19.5655 F1500 ; Draw circle segment
G1 X108.66 Y97.89 E19.5781 F1500 ; Draw circle segment
G1 X108.94 Y97.74 E19.5906 F1500 ; Draw circle segment
G1 X109.23 Y97.62 E19.6032 F1500 ; Draw circle segment
G1 X109.53 Y97.54 E19.6158 F1500 ; Draw circle segment
G1 X109.84 Y97.50 E19.6283 F1500 ; Draw circle segment
G1 X110.16 Y97.50 E19.6409 F1500 ; Draw circle segment
G1 X110.47 Y97.54 E19.6534 F1500 ; Draw circle segment
G1 X110.77 Y97.62 E19.6660 F1500 ; Draw circle segment
G1 X111.06 Y97.74 E19.6785 F1500 ; Draw circle segment
G1 X111.34 Y97.89 E19.6911 F1500 ; Draw circle segment
G1 X111.59 Y98.07 E19.7037 F1500 ; Draw circle segment
G1 X111.82 Y98.29 E19.7162 F1500 ; Draw circle segment
G1 X112.02 Y98.53 E19.7288 F1500 ; Draw circle segment
G1 X112.19 Y98.80 E19.7413 F1500 ; Draw circle segment
G1 X112.32 Y99.08 E19.7539 F1500 ; Draw circle segment
G1 X112.42 Y99.38 E19.7665 F1500 ; Draw circle segment
G1 X112.48 Y99.69 E19.7790 F1500 ; Draw circle segment
G1 X112.50 Y100.00 E19.7916 F1500 ; Draw circle segment
G1 X110.40 Y100.00 F1500 ; Move to start of infill
G1 X110.40 Y100.05 E19.7936 ; Draw infill segment
G1 X110.39 Y100.10 E19.7956 ; Draw infill segment
G1 X110.37 Y100.15 E19.7976 ; Draw infill segment
G1 X110.35 Y100.19 E19.7996 ; Draw infill segment
G1 X110.32 Y100.24 E19.8016 ; Draw infill segment
G1 X110.29 Y100.27 E19.8036 ; Draw infill segment
G1 X110.25 Y100.31 E19.8056 ; Draw infill segment
G1 X110.21 Y100.34 E19.8076 ; Draw infill segment
G1 X110.17 Y100.36 E19.8097 ; Draw infill segment
G1 X110.12 Y100.38 E19.8117 ; Draw infill segment
G1 X110.07 Y100.39 E19.8137 ; Draw infill segment
G1 X110.03 Y100.40 E19.8157 ; Draw infill segment
G1 X109.97 Y100.40 E19.8177 ; Draw infill segment
G1 X109.93 Y100.39 E19.8197 ; Draw infill segment
G1 X109.88 Y100.38 E19.8217 ; Draw infill segment
G1 X109.83 Y100.36 E19.8237 ; Draw infill segment
G1 X109.79 Y100.34 E19.8257 ; Draw infill segment
G1 X109.75 Y100.31 E19.8277 ; Draw infill segment
G1 X109.71 Y100.27 E19.8297 ; Draw infill segment
G1 X109.68 Y100.24 E19.8318 ; Draw infill segment
G1 X109.65 Y100.19 E19.8338 ; Draw infill segment
G1 X109.63 Y100.15 E19.8358 ; Draw infill segment
G1 X109.61 Y100.10 E19.8378 ; Draw infill segment
G1 X109.60 Y100.05 E19.8398 ; Draw infill segment
G1 X109.60 Y100.00 E19.8418 ; Draw infill segment
G1 X109.60 Y99.95 E19.8438 ; Draw infill segment
G1 X109.61 Y99.90 E19.8458 ; Draw infill segment
G1 X109.63 Y99.85 E19.8478 ; Draw infill segment
G1 X109.65 Y99.81 E19.8498 ; Draw infill segment
G1 X109.68 Y99.76 E19.8519 ; Draw infill segment
G1 X109.71 Y99.73 E19.8539 ; Draw infill segment
G1 X109.75 Y99.69 E19.8559 ; Draw infill segment
G1 X109.79 Y99.66 E19.8579 ; Draw infill segment
G1 X109.83 Y99.64 E19.8599 ; Draw infill segment
G1 X109.88 Y99.62 E19.8619 ; Draw infill segment
G1 X109.93 Y99.61 E19.8639 ; Draw infill segment
G1 X109.97 Y99.60 E19.8659 ; Draw infill segment
G1 X110.03 Y99.60 E19.8679 ; Draw infill segment
G1 X110.07 Y99.61 E19.8699 ; Draw infill segment
G1 X110.12 Y99.62 E19.8719 ; Draw infill segment
G1 X110.17 Y99.64 E19.8740 ; Draw infill segment
G1 X110.21 Y99.66 E19.8760 ; Draw infill segment
G1 X110.25 Y99.69 E19.8780 ; Draw infill segment
G1 X110.29 Y99.73 E19.8800 ; Draw infill segment
G1 X110.32 Y99.76 E19.8820 ; Draw infill segment
G1 X110.35 Y99.81 E19.8840 ; Draw infill segment
G1 X110.37 Y99.85 E19.8860 ; Draw infill segment
G1 X110.39 Y99.90 E19.8880 ; Draw infill segment
G1 X110.40 Y99.95 E19.8900 ; Draw infill segment
G1 X110.40 Y100.00 E19.8920 ; Draw infill segment
G1 X110.80 Y100.00 F1500 ; Move to start of infill
G1 X110.79 Y100.10 E19.8961 ; Draw infill segment
G1 X110.77 Y100.20 E19.9001 ; Draw infill segment
G1 X110.74 Y100.29 E19.9041 ; Draw infill segment
G1 X110.70 Y100.39 E19.9081 ; Draw infill segment
G1 X110.65 Y100.47 E19.9121 ; Draw infill segment
G1 X110.58 Y100.55 E19.9161 ; Draw infill segment
G1 X110.51 Y100.62 E19.9202 ; Draw infill segment
G1 X110.43 Y100.68 E19.9242 ; Draw infill segment
G1 X110.34 Y100.72 E19.9282 ; Draw infill segment
G1 X110.25 Y100.76 E19.9322 ; Draw infill segment
G1 X110.15 Y100.79 E19.9362 ; Draw infill segment
G1 X110.05 Y100.80 E19.9403 ; Draw infill segment
G1 X109.95 Y100.80 E19.9443 ; Draw infill segment
G1 X109.85 Y100.79 E19.9483 ; Draw infill segment
G1 X109.75 Y100.76 E19.9523 ; Draw infill segment
G1 X109.66 Y100.72 E19.9563 ; Draw infill segment
G1 X109.57 Y100.68 E19.9604 ; Draw infill segment
G1 X109.49 Y100.62 E19.9644 ; Draw infill segment
G1 X109.42 Y100.55 E19.9684 ; Draw infill segment
G1 X109.35 Y100.47 E19.9724 ; Draw infill segment
G1 X109.30 Y100.39 E19.9764 ; Draw infill segment
G1 X109.26 Y100.29 E19.9804 ; Draw infill segment
G1 X109.23 Y100.20 E19.9845 ; Draw infill segment
G1 X109.21 Y100.10 E19.9885 ; Draw infill segment
G1 X109.20 Y100.00 E19.9925 ; Draw infill segment
G1 X109.21 Y99.90 E19.9965 ; Draw infill segment
G1 X109.23 Y99.80 E20.0005 ; Draw infill segment
G1 X109.26 Y99.71 E20.0046 ; Draw infill segment
G1 X109.30 Y99.61 E20.0086 ; Draw infill segment
G1 X109.35 Y99.53 E20.0126 ; Draw infill segment
G1 X109.42 Y99.45 E20.0166 ; Draw infill segment
G1 X109.49 Y99.38 E20.0206 ; Draw infill segment
G1 X109.57 Y99.32 E20.0247 ; Draw infill segment
G1 X109.66 Y99.28 E20.0287 ; Draw infill segment
G1 X109.75 Y99.24 E20.0327 ; Draw infill segment
G1 X109.85 Y99.21 E20.0367 ; Draw infill segment
G1 X109.95 Y99.20 E20.0407 ; Draw infill segment
G1 X110.05 Y99.20 E20.0447 ; Draw infill segment
G1 X110.15 Y99.21 E20.0488 ; Draw infill segment
G1 X110.25 Y99.24 E20.0528 ; Draw infill segment
G1 X110.34 Y99.28 E20.0568 ; Draw infill segment
G1 X110.43 Y99.32 E20.0608 ; Draw infill segment
G1 X110.51 Y99.38 E20.0648 ; Draw infill segment
G1 X110.58 Y99.45 E20.0689 ; Draw infill segment
G1 X110.65 Y99.53 E20.0729 ; Draw infill segment
G1 X110.70 Y99.61 E20.0769 ; Draw infill segment
G1 X110.74 Y99.71 E20.0809 ; Draw infill segment
G1 X110.77 Y99.80 E20.0849 ; Draw infill segment
G1 X110.79 Y99.90 E20.0889 ; Draw infill segment
G1 X110.80 Y100.00 E20.0930 ; Draw infill segment
G1 X111.20 Y100.00 F1500 ; Move to start of infill
G1 X111.19 Y100.15 E20.0990 ; Draw infill segment
G1 X111.16 Y100.30 E20.1050 ; Draw infill segment
G1 X111.12 Y100.44 E20.1110 ; Draw infill segment
G1 X111.05 Y100.58 E20.1171 ; Draw infill segment
G1 X110.97 Y100.71 E20.1231 ; Draw infill segment
G1 X110.87 Y100.82 E20.1291 ; Draw infill segment
G1 X110.76 Y100.92 E20.1352 ; Draw infill segment
G1 X110.64 Y101.01 E20.1412 ; Draw infill segment
G1 X110.51 Y101.09 E20.1472 ; Draw infill segment
G1 X110.37 Y101.14 E20.1532 ; Draw infill segment
G1 X110.22 Y101.18 E20.1593 ; Draw infill segment
G1 X110.08 Y101.20 E20.1653 ; Draw infill segment
G1 X109.92 Y101.20 E20.1713 ; Draw infill segment
G1 X109.78 Y101.18 E20.1774 ; Draw infill segment
G1 X109.63 Y101.14 E20.1834 ; Draw infill segment
G1 X109.49 Y101.09 E20.1894 ; Draw infill segment
G1 X109.36 Y101.01 E20.1954 ; Draw infill segment
G1 X109.24 Y100.92 E20.2015 ; Draw infill segment
G1 X109.13 Y100.82 E20.2075 ; Draw infill segment
G1 X109.03 Y100.71 E20.2135 ; Draw infill segment
G1 X108.95 Y100.58 E20.2196 ; Draw infill segment
G1 X108.88 Y100.44 E20.2256 ; Draw infill segment
G1 X108.84 Y100.30 E20.2316 ; Draw infill segment
G1 X108.81 Y100.15 E20.2376 ; Draw infill segment
G1 X108.80 Y100.00 E20.2437 ; Draw infill segment
G1 X108.81 Y99.85 E20.2497 ; Draw infill segment
G1 X108.84 Y99.70 E20.2557 ; Draw infill segment
G1 X108.88 Y99.56 E20.2617 ; Draw infill segment
G1 X108.95 Y99.42 E20.2678 ; Draw infill segment
G1 X109.03 Y99.29 E20.2738 ; Draw infill segment
G1 X109.13 Y99.18 E20.2798 ; Draw infill segment
G1 X109.24 Y99.08 E20.2859 ; Draw infill segment
G1 X109.36 Y98.99 E20.2919 ; Draw infill segment
G1 X109.49 Y98.91 E20.2979 ; Draw infill segment
G1 X109.63 Y98.86 E20.3039 ; Draw infill segment
G1 X109.78 Y98.82 E20.3100 ; Draw infill segment
G1 X109.92 Y98.80 E20.3160 ; Draw infill segment
G1 X110.08 Y98.80 E20.3220 ; Draw infill segment
G1 X110.22 Y98.82 E20.3281 ; Draw infill segment
G1 X110.37 Y98.86 E20.3341 ; Draw infill segment
G1 X110.51 Y98.91 E20.3401 ; Draw infill segment
G1 X110.64 Y98.99 E20.3461 ; Draw infill segment
G1 X110.76 Y99.08 E20.3522 ; Draw infill segment
G1 X110.87 Y99.18 E20.3582 ; Draw infill segment
G1 X110.97 Y99.29 E20.3642 ; Draw infill segment
G1 X111.05 Y99.42 E20.3702 ; Draw infill segment
G1 X111.12 Y99.56 E20.3763 ; Draw infill segment
G1 X111.16 Y99.70 E20.3823 ; Draw infill segment
G1 X111.19 Y99.85 E20.3883 ; Draw infill segment
G1 X111.20 Y100.00 E20.3944 ; Draw infill segment
G1 X111.60 Y100.00 F1500 ; Move to start of infill
G1 X111.59 Y100.20 E20.4024 ; Draw infill segment
G1 X111.55 Y100.40 E20.4104 ; Draw infill segment
G1 X111.49 Y100.59 E20.4185 ; Draw infill segment
G1 X111.40 Y100.77 E20.4265 ; Draw infill segment
G1 X111.29 Y100.94 E20.4345 ; Draw infill segment
G1 X111.17 Y101.10 E20.4426 ; Draw infill segment
G1 X111.02 Y101.23 E20.4506 ; Draw infill segment
G1 X110.86 Y101.35 E20.4587 ; Draw infill segment
G1 X110.68 Y101.45 E20.4667 ; Draw infill segment
G1 X110.49 Y101.52 E20.4747 ; Draw infill segment
G1 X110.30 Y101.57 E20.4828 ; Draw infill segment
G1 X110.10 Y101.60 E20.4908 ; Draw infill segment
G1 X109.90 Y101.60 E20.4988 ; Draw infill segment
G1 X109.70 Y101.57 E20.5069 ; Draw infill segment
G1 X109.51 Y101.52 E20.5149 ; Draw infill segment
G1 X109.32 Y101.45 E20.5230 ; Draw infill segment
G1 X109.14 Y101.35 E20.5310 ; Draw infill segment
G1 X108.98 Y101.23 E20.5390 ; Draw infill segment
G1 X108.83 Y101.10 E20.5471 ; Draw infill segment
G1 X108.71 Y100.94 E20.5551 ; Draw infill segment
G1 X108.60 Y100.77 E20.5631 ; Draw infill segment
G1 X108.51 Y100.59 E20.5712 ; Draw infill segment
G1 X108.45 Y100.40 E20.5792 ; Draw infill segment
G1 X108.41 Y100.20 E20.5873 ; Draw infill segment
G1 X108.40 Y100.00 E20.5953 ; Draw infill segment
G1 X108.41 Y99.80 E20.6033 ; Draw infill segment
G1 X108.45 Y99.60 E20.6114 ; Draw infill segment
G1 X108.51 Y99.41 E20.6194 ; Draw infill segment
G1 X108.60 Y99.23 E20.6274 ; Draw infill segment
G1 X108.71 Y99.06 E20.6355 ; Draw infill segment
G1 X108.83 Y98.90 E20.6435 ; Draw infill segment
G1 X108.98 Y98.77 E20.6516 ; Draw infill segment
G1 X109.14 Y98.65 E20.6596 ; Draw infill segment
G1 X109.32 Y98.55 E20.6676 ; Draw infill segment
G1 X109.51 Y98.48 E20.6757 ; Draw infill segment
G1 X109.70 Y98.43 E20.6837 ; Draw infill segment
G1 X109.90 Y98.40 E20.6917 ; Draw infill segment
G1 X110.10 Y98.40 E20.6998 ; Draw infill segment
G1 X110.30 Y98.43 E20.7078 ; Draw infill segment
G1 X110.49 Y98.48 E20.7158 ; Draw infill segment
G1 X110.68 Y98.55 E20.7239 ; Draw infill segment
G1 X110.86 Y98.65 E20.7319 ; Draw infill segment
G1 X111.02 Y98.77 E20.7400 ; Draw infill segment
G1 X111.17 Y98.90 E20.7480 ; Draw infill segment
G1 X111.29 Y99.06 E20.7560 ; Draw infill segment
G1 X111.40 Y99.23 E20.7641 ; Draw infill segment
G1 X111.49 Y99.41 E20.7721 ; Draw infill segment
G1 X111.55 Y99.60 E20.7801 ; Draw infill segment
G1 X111.59 Y99.80 E20.7882 ; Draw infill segment
G1 X111.60 Y100.00 E20.7962 ; Draw infill segment
G1 X112.00 Y100.00 F1500 ; Move to start of infill
G1 X111.98 Y100.25 E20.8063 ; Draw infill segment
G1 X111.94 Y100.50 E20.8163 ; Draw infill segment
G1 X111.86 Y100.74 E20.8264 ; Draw infill segment
G1 X111.75 Y100.96 E20.8364 ; Draw infill segment
G1 X111.62 Y101.18 E20.8465 ; Draw infill segment
G1 X111.46 Y101.37 E20.8565 ; Draw infill segment
G1 X111.27 Y101.54 E20.8665 ; Draw infill segment
G1 X111.07 Y101.69 E20.8766 ; Draw infill segment
G1 X110.85 Y101.81 E20.8866 ; Draw infill segment
G1 X110.62 Y101.90 E20.8967 ; Draw infill segment
G1 X110.37 Y101.96 E20.9067 ; Draw infill segment
G1 X110.13 Y102.00 E20.9168 ; Draw infill segment
G1 X109.87 Y102.00 E20.9268 ; Draw infill segment
G1 X109.63 Y101.96 E20.9369 ; Draw infill segment
G1 X109.38 Y101.90 E20.9469 ; Draw infill segment
G1 X109.15 Y101.81 E20.9570 ; Draw infill segment
G1 X108.93 Y101.69 E20.9670 ; Draw infill segment
G1 X108.73 Y101.54 E20.9771 ; Draw infill segment
G1 X108.54 Y101.37 E20.9871 ; Draw infill segment
G1 X108.38 Y101.18 E20.9971 ; Draw infill segment
G1 X108.25 Y100.96 E21.0072 ; Draw infill segment
G1 X108.14 Y100.74 E21.0172 ; Draw infill segment
G1 X108.06 Y100.50 E21.0273 ; Draw infill segment
G1 X108.02 Y100.25 E21.0373 ; Draw infill segment
G1 X108.00 Y100.00 E21.0474 ; Draw infill segment
G1 X108.02 Y99.75 E21.0574 ; Draw infill segment
G1 X108.06 Y99.50 E21.0675 ; Draw infill segment
G1 X108.14 Y99.26 E21.0775 ; Draw infill segment
G1 X108.25 Y99.04 E21.0876 ; Draw infill segment
G1 X108.38 Y98.82 E21.0976 ; Draw infill segment
G1 X108.54 Y98.63 E21.1077 ; Draw infill segment
G1 X108.73 Y98.46 E21.1177 ; Draw infill segment
G1 X108.93 Y98.31 E21.1278 ; Draw infill segment
G1 X109.15 Y98.19 E21.1378 ; Draw infill segment
G1 X109.38 Y98.10 E21.1478 ; Draw infill segment
G1 X109.63 Y98.04 E21.1579 ; Draw infill segment
G1 X109.87 Y98.00 E21.1679 ; Draw infill segment
G1 X110.13 Y98.00 E21.1780 ; Draw infill segment
G1 X110.37 Y98.04 E21.1880 ; Draw infill segment
G1 X110.62 Y98.10 E21.1981 ; Draw infill segment
G1 X110.85 Y98.19 E21.2081 ; Draw infill segment
G1 X111.07 Y98.31 E21.2182 ; Draw infill segment
G1 X111.27 Y98.46 E21.2282 ; Draw infill segment
G1 X111.46 Y98.63 E21.2383 ; Draw infill segment
G1 X111.62 Y98.82 E21.2483 ; Draw infill segment
G1 X111.75 Y99.04 E21.2584 ; Draw infill segment
G1 X111.86 Y99.26 E21.2684 ; Draw infill segment
G1 X111.94 Y99.50 E21.2785 ; Draw infill segment
G1 X111.98 Y99.75 E21.2885 ; Draw infill segment
G1 X112.00 Y100.00 E21.2985 ; Draw infill segment
G1 X112.40 Y100.00 F1500 ; Move to start of infill
G1 X112.38 Y100.30 E21.3106 ; Draw infill segment
G1 X112.32 Y100.60 E21.3227 ; Draw infill segment
G1 X112.23 Y100.88 E21.3347 ; Draw infill segment
G1 X112.10 Y101.16 E21.3468 ; Draw infill segment
G1 X111.94 Y101.41 E21.3588 ; Draw infill segment
G1 X111.75 Y101.64 E21.3709 ; Draw infill segment
G1 X111.53 Y101.85 E21.3829 ; Draw infill segment
G1 X111.29 Y102.03 E21.3950 ; Draw infill segment
G1 X111.02 Y102.17 E21.4070 ; Draw infill segment
G1 X110.74 Y102.28 E21.4191 ; Draw infill segment
G1 X110.45 Y102.36 E21.4312 ; Draw infill segment
G1 X110.15 Y102.40 E21.4432 ; Draw infill segment
G1 X109.85 Y102.40 E21.4553 ; Draw infill segment
G1 X109.55 Y102.36 E21.4673 ; Draw infill segment
G1 X109.26 Y102.28 E21.4794 ; Draw infill segment
G1 X108.98 Y102.17 E21.4914 ; Draw infill segment
G1 X108.71 Y102.03 E21.5035 ; Draw infill segment
G1 X108.47 Y101.85 E21.5155 ; Draw infill segment
G1 X108.25 Y101.64 E21.5276 ; Draw infill segment
G1 X108.06 Y101.41 E21.5397 ; Draw infill segment
G1 X107.90 Y101.16 E21.5517 ; Draw infill segment
G1 X107.77 Y100.88 E21.5638 ; Draw infill segment
G1 X107.68 Y100.60 E21.5758 ; Draw infill segment
G1 X107.62 Y100.30 E21.5879 ; Draw infill segment
G1 X107.60 Y100.00 E21.5999 ; Draw infill segment
G1 X107.62 Y99.70 E21.6120 ; Draw infill segment
G1 X107.68 Y99.40 E21.6241 ; Draw infill segment
G1 X107.77 Y99.12 E21.6361 ; Draw infill segment
G1 X107.90 Y98.84 E21.6482 ; Draw infill segment
G1 X108.06 Y98.59 E21.6602 ; Draw infill segment
G1 X108.25 Y98.36 E21.6723 ; Draw infill segment
G1 X108.47 Y98.15 E21.6843 ; Draw infill segment
G1 X108.71 Y97.97 E21.6964 ; Draw infill segment
G1 X108.98 Y97.83 E21.7084 ; Draw infill segment
G1 X109.26 Y97.72 E21.7205 ; Draw infill segment
G1 X109.55 Y97.64 E21.7326 ; Draw infill segment
G1 X109.85 Y97.60 E21.7446 ; Draw infill segment
G1 X110.15 Y97.60 E21.7567 ; Draw infill segment
G1 X110.45 Y97.64 E21.7687 ; Draw infill segment
G1 X110.74 Y97.72 E21.7808 ; Draw infill segment
G1 X111.02 Y97.83 E21.7928 ; Draw infill segment
G1 X111.29 Y97.97 E21.8049 ; Draw infill segment
G1 X111.53 Y98.15 E21.8169 ; Draw infill segment
G1 X111.75 Y98.36 E21.8290 ; Draw infill segment
G1 X111.94 Y98.59 E21.8411 ; Draw infill segment
G1 X112.10 Y98.84 E21.8531 ; Draw infill segment
G1 X112.23 Y99.12 E21.8652 ; Draw infill segment
G1 X112.32 Y99.40 E21.8772 ; Draw infill segment
G1 X112.38 Y99.70 E21.8893 ; Draw infill segment
G1 X112.40 Y100.00 E21.9013 ; Draw infill segment
; Layer 9
G1 Z1.80 F300 ; Move to layer height
G1 X112.50 Y100.00 F1500 ; Move to start of circle
G1 X112.50 Y100.00 F1500 ; Move to start of circle
G1 X112.48 Y100.31 E21.9139 F1500 ; Draw circle segment
G1 X112.42 Y100.62 E21.9264 F1500 ; Draw circle segment
G1 X112.32 Y100.92 E21.9390 F1500 ; Draw circle segment
G1 X112.19 Y101.20 E21.9516 F1500 ; Draw circle segment
G1 X112.02 Y101.47 E21.9641 F1500 ; Draw circle segment
G1 X111.82 Y101.71 E21.9767 F1500 ; Draw circle segment
G1 X111.59 Y101.93 E21.9892 F1500 ; Draw circle segment
G1 X111.34 Y102.11 E22.0018 F1500 ; Draw circle segment
G1 X111.06 Y102.26 E22.0144 F1500 ; Draw circle segment
G1 X110.77 Y102.38 E22.0269 F1500 ; Draw circle segment
G1 X110.47 Y102.46 E22.0395 F1500 ; Draw circle segment
G1 X110.16 Y102.50 E22.0520 F1500 ; Draw circle segment
G1 X109.84 Y102.50 E22.0646 F1500 ; Draw circle segment
G1 X109.53 Y102.46 E22.0771 F1500 ; Draw circle segment
G1 X109.23 Y102.38 E22.0897 F1500 ; Draw circle segment
G1 X108.94 Y102.26 E22.1023 F1500 ; Draw circle segment
G1 X108.66 Y102.11 E22.1148 F1500 ; Draw circle segment
G1 X108.41 Y101.93 E22.1274 F1500 ; Draw circle segment
G1 X108.18 Y101.71 E22.1399 F1500 ; Draw circle segment
G1 X107.98 Y101.47 E22.1525 F1500 ; Draw circle segment
G1 X107.81 Y101.20 E22.1651 F1500 ; Draw circle segment
G1 X107.68 Y100.92 E22.1776 F1500 ; Draw circle segment
G1 X107.58 Y100.62 E22.1902 F1500 ; Draw circle segment
G1 X107.52 Y100.31 E22.2027 F1500 ; Draw circle segment
G1 X107.50 Y100.00 E22.2153 F1500 ; Draw circle segment
G1 X107.52 Y99.69 E22.2278 F1500 ; Draw circle segment
G1 X107.58 Y99.38 E22.2404 F1500 ; Draw circle segment
G1 X107.68 Y99.08 E22.2530 F1500 ; Draw circle segment
G1 X107.81 Y98.80 E22.2655 F1500 ; Draw circle segment
G1 X107.98 Y98.53 E22.2781 F1500 ; Draw circle segment
G1 X108.18 Y98.29 E22.2906 F1500 ; Draw circle segment
G1 X108.41 Y98.07 E22.3032 F1500 ; Draw circle segment
G1 X108.66 Y97.89 E22.3158 F1500 ; Draw circle segment
G1 X108.94 Y97.74 E22.3283 F1500 ; Draw circle segment
G1 X109.23 Y97.62 E22.3409 F1500 ; Draw circle segment
G1 X109.53 Y97.54 E22.3534 F1500 ; Draw circle segment
G1 X109.84 Y97.50 E22.3660 F1500 ; Draw circle segment
G1 X110.16 Y97.50 E22.3785 F1500 ; Draw circle segment
G1 X110.47 Y97.54 E22.3911 F1500 ; Draw circle segment
G1 X110.77 Y97.62 E22.4037 F1500 ; Draw circle segment
G1 X111.06 Y97.74 E22.4162 F1500 ; Draw circle segment
G1 X111.34 Y97.89 E22.4288 F1500 ; Draw circle segment
G1 X111.59 Y98.07 E22.4413 F1500 ; Draw circle segment
G1 X111.82 Y98.29 E22.4539 F1500 ; Draw circle segment
G1 X112.02 Y98.53 E22.4664 F1500 ; Draw circle segment
G1 X112.19 Y98.80 E22.4790 F1500 ; Draw circle segment
G1 X112.32 Y99.08 E22.4916 F1500 ; Draw circle segment
G1 X112.42 Y99.38 E22.5041 F1500 ; Draw circle segment
G1 X112.48 Y99.69 E22.5167 F1500 ; Draw circle segment
G1 X112.50 Y100.00 E22.5292 F1500 ; Draw circle segment
G1 X110.40 Y100.00 F1500 ; Move to start of infill
G1 X110.40 Y100.05 E22.5312 ; Draw infill segment
G1 X110.39 Y100.10 E22.5333 ; Draw infill segment
G1 X110.37 Y100.15 E22.5353 ; Draw infill segment
G1 X110.35 Y100.19 E22.5373 ; Draw infill segment
G1 X110.32 Y100.24 E22.5393 ; Draw infill segment
G1 X110.29 Y100.27 E22.5413 ; Draw infill segment
G1 X110.25 Y100.31 E22.5433 ; Draw infill segment
G1 X110.21 Y100.34 E22.5453 ; Draw infill segment
G1 X110.17 Y100.36 E22.5473 ; Draw infill segment
G1 X110.12 Y100.38 E22.5493 ; Draw infill segment
G1 X110.07 Y100.39 E22.5513 ; Draw infill segment
G1 X110.03 Y100.40 E22.5533 ; Draw infill segment
G1 X109.97 Y100.40 E22.5554 ; Draw infill segment
G1 X109.93 Y100.39 E22.5574 ; Draw infill segment
G1 X109.88 Y100.38 E22.5594 ; Draw infill segment
G1 X109.83 Y100.36 E22.5614 ; Draw infill segment
G1 X109.79 Y100.34 E22.5634 ; Draw infill segment
G1 X109.75 Y100.31 E22.5654 ; Draw infill segment
G1 X109.71 Y100.27 E22.5674 ; Draw infill segment
G1 X109.68 Y100.24 E22.5694 ; Draw infill segment
G1 X109.65 Y100.19 E22.5714 ; Draw infill segment
G1 X109.63 Y100.15 E22.5734 ; Draw infill segment
G1 X109.61 Y100.10 E22.5755 ; Draw infill segment
G1 X109.60 Y100.05 E22.5775 ; Draw infill segment
G1 X109.60 Y100.00 E22.5795 ; Draw infill segment
G1 X109.60 Y99.95 E22.5815 ; Draw infill segment
G1 X109.61 Y99.90 E22.5835 ; Draw infill segment
G1 X109.63 Y99.85 E22.5855 ; Draw infill segment
G1 X109.65 Y99.81 E22.5875 ; Draw infill segment
G1 X109.68 Y99.76 E22.5895 ; Draw infill segment
G1 X109.71 Y99.73 E22.5915 ; Draw infill segment
G1 X109.75 Y99.69 E22.5935 ; Draw infill segment
G1 X109.79 Y99.66 E22.5955 ; Draw infill segment
G1 X109.83 Y99.64 E22.5976 ; Draw infill segment
G1 X109.88 Y99.62 E22.5996 ; Draw infill segment
G1 X109.93 Y99.61 E22.6016 ; Draw infill segment
G1 X109.97 Y99.60 E22.6036 ; Draw infill segment
G1 X110.03 Y99.60 E22.6056 ; Draw infill segment
G1 X110.07 Y99.61 E22.6076 ; Draw infill segment
G1 X110.12 Y99.62 E22.6096 ; Draw infill segment
G1 X110.17 Y99.64 E22.6116 ; Draw infill segment
G1 X110.21 Y99.66 E22.6136 ; Draw infill segment
G1 X110.25 Y99.69 E22.6156 ; Draw infill segment
G1 X110.29 Y99.73 E22.6176 ; Draw infill segment
G1 X110.32 Y99.76 E22.6197 ; Draw infill segment
G1 X110.35 Y99.81 E22.6217 ; Draw infill segment
G1 X110.37 Y99.85 E22.6237 ; Draw infill segment
G1 X110.39 Y99.90 E22.6257 ; Draw infill segment
G1 X110.40 Y99.95 E22.6277 ; Draw infill segment
G1 X110.40 Y100.00 E22.6297 ; Draw infill segment
G1 X110.80 Y100.00 F1500 ; Move to start of infill
G1 X110.79 Y100.10 E22.6337 ; Draw infill segment
G1 X110.77 Y100.20 E22.6377 ; Draw infill segment
G1 X110.74 Y100.29 E22.6418 ; Draw infill segment
G1 X110.70 Y100.39 E22.6458 ; Draw infill segment
G1 X110.65 Y100.47 E22.6498 ; Draw infill segment
G1 X110.58 Y100.55 E22.6538 ; Draw infill segment
G1 X110.51 Y100.62 E22.6578 ; Draw infill segment
G1 X110.43 Y100.68 E22.6619 ; Draw infill segment
G1 X110.34 Y100.72 E22.6659 ; Draw infill segment
G1 X110.25 Y100.76 E22.6699 ; Draw infill segment
G1 X110.15 Y100.79 E22.6739 ; Draw infill segment
G1 X110.05 Y100.80 E22.6779 ; Draw infill segment
G1 X109.95 Y100.80 E22.6819 ; Draw infill segment
G1 X109.85 Y100.79 E22.6860 ; Draw infill segment
G1 X109.75 Y100.76 E22.6900 ; Draw infill segment
G1 X109.66 Y100.72 E22.6940 ; Draw infill segment
G1 X109.57 Y100.68 E22.6980 ; Draw infill segment
G1 X109.49 Y100.62 E22.7020 ; Draw infill segment
G1 X109.42 Y100.55 E22.7061 ; Draw infill segment
G1 X109.35 Y100.47 E22.7101 ; Draw infill segment
G1 X109.30 Y100.39 E22.7141 ; Draw infill segment
G1 X109.26 Y100.29 E22.7181 ; Draw infill segment
G1 X109.23 Y100.20 E22.7221 ; Draw infill segment
G1 X109.21 Y100.10 E22.7261 ; Draw infill segment
G1 X109.20 Y100.00 E22.7302 ; Draw infill segment
G1 X109.21 Y99.90 E22.7342 ; Draw infill segment
G1 X109.23 Y99.80 E22.7382 ; Draw infill segment
G1 X109.26 Y99.71 E22.7422 ; Draw infill segment
G1 X109.30 Y99.61 E22.7462 ; Draw infill segment
G1 X109.35 Y99.53 E22.7503 ; Draw infill segment
G1 X109.42 Y99.45 E22.7543 ; Draw infill segment
G1 X109.49 Y99.38 E22.7583 ; Draw infill segment
G1 X109.57 Y99.32 E22.7623 ; Draw infill segment
G1 X109.66 Y99.28 E22.7663 ; Draw infill segment
G1 X109.75 Y99.24 E22.7704 ; Draw infill segment
G1 X109.85 Y99.21 E22.7744 ; Draw infill segment
G1 X109.95 Y99.20 E22.7784 ; Draw infill segment
G1 X110.05 Y99.20 E22.7824 ; Draw infill segment
G1 X110.15 Y99.21 E22.7864 ; Draw infill segment
G1 X110.25 Y99.24 E22.7904 ; Draw infill segment
G1 X110.34 Y99.28 E22.7945 ; Draw infill segment
G1 X110.43 Y99.32 E22.7985 ; Draw infill segment
G1 X110.51 Y99.38 E22.8025 ; Draw infill segment
G1 X110.58 Y99.45 E22.8065 ; Draw infill segment
G1 X110.65 Y99.53 E22.8105 ; Draw infill segment
G1 X110.70 Y99.61 E22.8146 ; Draw infill segment
G1 X110.74 Y99.71 E22.8186 ; Draw infill segment
G1 X110.77 Y99.80 E22.8226 ; Draw infill segment
G1 X110.79 Y99.90 E22.8266 ; Draw infill segment
G1 X110.80 Y100.00 E22.8306 ; Draw infill segment
G1 X111.20 Y100.00 F1500 ; Move to start of infill
G1 X111.19 Y100.15 E22.8367 ; Draw infill segment
G1 X111.16 Y100.30 E22.8427 ; Draw infill segment
G1 X111.12 Y100.44 E22.8487 ; Draw infill segment
G1 X111.05 Y100.58 E22.8547 ; Draw infill segment
G1 X110.97 Y100.71 E22.8608 ; Draw infill segment
G1 X110.87 Y100.82 E22.8668 ; Draw infill segment
G1 X110.76 Y100.92 E22.8728 ; Draw infill segment
G1 X110.64 Y101.01 E22.8789 ; Draw infill segment
G1 X110.51 Y101.09 E22.8849 ; Draw infill segment
G1 X110.37 Y101.14 E22.8909 ; Draw infill segment
G1 X110.22 Y101.18 E22.8969 ; Draw infill segment
G1 X110.08 Y101.20 E22.9030 ; Draw infill segment
G1 X109.92 Y101.20 E22.9090 ; Draw infill segment
G1 X109.78 Y101.18 E22.9150 ; Draw infill segment
G1 X109.63 Y101.14 E22.9211 ; Draw infill segment
G1 X109.49 Y101.09 E22.9271 ; Draw infill segment
G1 X109.36 Y101.01 E22.9331 ; Draw infill segment
G1 X109.24 Y100.92 E22.9391 ; Draw infill segment
G1 X109.13 Y100.82 E22.9452 ; Draw infill segment
G1 X109.03 Y100.71 E22.9512 ; Draw infill segment
G1 X108.95 Y100.58 E22.9572 ; Draw infill segment
G1 X108.88 Y100.44 E22.9632 ; Draw infill segment
G1 X108.84 Y100.30 E22.9693 ; Draw infill segment
G1 X108.81 Y100.15 E22.9753 ; Draw infill segment
G1 X108.80 Y100.00 E22.9813 ; Draw infill segment
G1 X108.81 Y99.85 E22.9874 ; Draw infill segment
G1 X108.84 Y99.70 E22.9934 ; Draw infill segment
G1 X108.88 Y99.56 E22.9994 ; Draw infill segment
G1 X108.95 Y99.42 E23.0054 ; Draw infill segment
G1 X109.03 Y99.29 E23.0115 ; Draw infill segment
G1 X109.13 Y99.18 E23.0175 ; Draw infill segment
G1 X109.24 Y99.08 E23.0235 ; Draw infill segment
G1 X109.36 Y98.99 E23.0296 ; Draw infill segment
G1 X109.49 Y98.91 E23.0356 ; Draw infill segment
G1 X109.63 Y98.86 E23.0416 ; Draw infill segment
G1 X109.78 Y98.82 E23.0476 ; Draw infill segment
G1 X109.92 Y98.80 E23.0537 ; Draw infill segment
G1 X110.08 Y98.80 E23.0597 ; Draw infill segment
G1 X110.22 Y98.82 E23.0657 ; Draw infill segment
G1 X110.37 Y98.86 E23.0717 ; Draw infill segment
G1 X110.51 Y98.91 E23.0778 ; Draw infill segment
G1 X110.64 Y98.99 E23.0838 ; Draw infill segment
G1 X110.76 Y99.08 E23.0898 ; Draw infill segment
G1 X110.87 Y99.18 E23.0959 ; Draw infill segment
G1 X110.97 Y99.29 E23.1019 ; Draw infill segment
G1 X111.05 Y99.42 E23.1079 ; Draw infill segment
G1 X111.12 Y99.56 E23.1139 ; Draw infill segment
G1 X111.16 Y99.70 E23.1200 ; Draw infill segment
G1 X111.19 Y99.85 E23.1260 ; Draw infill segment
G1 X111.20 Y100.00 E23.1320 ; Draw infill segment
G1 X111.60 Y100.00 F1500 ; Move to start of infill
G1 X111.59 Y100.20 E23.1401 ; Draw infill segment
G1 X111.55 Y100.40 E23.1481 ; Draw infill segment
G1 X111.49 Y100.59 E23.1561 ; Draw infill segment
G1 X111.40 Y100.77 E23.1642 ; Draw infill segment
G1 X111.29 Y100.94 E23.1722 ; Draw infill segment
G1 X111.17 Y101.10 E23.1803 ; Draw infill segment
G1 X111.02 Y101.23 E23.1883 ; Draw infill segment
G1 X110.86 Y101.35 E23.1963 ; Draw infill segment
G1 X110.68 Y101.45 E23.2044 ; Draw infill segment
G1 X110.49 Y101.52 E23.2124 ; Draw infill segment
G1 X110.30 Y101.57 E23.2204 ; Draw infill segment
G1 X110.10 Y101.60 E23.2285 ; Draw infill segment
G1 X109.90 Y101.60 E23.2365 ; Draw infill segment
G1 X109.70 Y101.57 E23.2445 ; Draw infill segment
G1 X109.51 Y101.52 E23.2526 ; Draw infill segment
G1 X109.32 Y101.45 E23.2606 ; Draw infill segment
G1 X109.14 Y101.35 E23.2687 ; Draw infill segment
G1 X108.98 Y101.23 E23.2767 ; Draw infill segment
G1 X108.83 Y101.10 E23.2847 ; Draw infill segment
G1 X108.71 Y100.94 E23.2928 ; Draw infill segment
G1 X108.60 Y100.77 E23.3008 ; Draw infill segment
G1 X108.51 Y100.59 E23.3088 ; Draw infill segment
G1 X108.45 Y100.40 E23.3169 ; Draw infill segment
G1 X108.41 Y100.20 E23.3249 ; Draw infill segment
G1 X108.40 Y100.00 E23.3330 ; Draw infill segment
G1 X108.41 Y99.80 E23.3410 ; Draw infill segment
G1 X108.45 Y99.60 E23.3490 ; Draw infill segment
G1 X108.51 Y99.41 E23.3571 ; Draw infill segment
G1 X108.60 Y99.23 E23.3651 ; Draw infill segment
G1 X108.71 Y99.06 E23.3731 ; Draw infill segment
G1 X108.83 Y98.90 E23.3812 ; Draw infill segment
G1 X108.98 Y98.77 E23.3892 ; Draw infill segment
G1 X109.14 Y98.65 E23.3973 ; Draw infill segment
G1 X109.32 Y98.55 E23.4053 ; Draw infill segment
G1 X109.51 Y98.48 E23.4133 ; Draw infill segment
G1 X109.70 Y98.43 E23.4214 ; Draw infill segment
G1 X109.90 Y98.40 E23.4294 ; Draw infill segment
G1 X110.10 Y98.40 E23.4374 ; Draw infill segment
G1 X110.30 Y98.43 E23.4455 ; Draw infill segment
G1 X110.49 Y98.48 E23.4535 ; Draw infill segment
G1 X110.68 Y98.55 E23.4616 ; Draw infill segment
G1 X110.86 Y98.65 E23.4696 ; Draw infill segment
G1 X111.02 Y98.77 E23.4776 ; Draw infill segment
G1 X111.17 Y98.90 E23.4857 ; Draw infill segment
G1 X111.29 Y99.06 E23.4937 ; Draw infill segment
G1 X111.40 Y99.23 E23.5017 ; Draw infill segment
G1 X111.49 Y99.41 E23.5098 ; Draw infill segment
G1 X111.55 Y99.60 E23.5178 ; Draw infill segment
G1 X111.59 Y99.80 E23.5258 ; Draw infill segment
G1 X111.60 Y100.00 E23.5339 ; Draw infill segment
G1 X112.00 Y100.00 F1500 ; Move to start of infill
G1 X111.98 Y100.25 E23.5439 ; Draw infill segment
G1 X111.94 Y100.50 E23.5540 ; Draw infill segment
G1 X111.86 Y100.74 E23.5640 ; Draw infill segment
G1 X111.75 Y100.96 E23.5741 ; Draw infill segment
G1 X111.62 Y101.18 E23.5841 ; Draw infill segment
G1 X111.46 Y101.37 E23.5942 ; Draw infill segment
G1 X111.27 Y101.54 E23.6042 ; Draw infill segment
G1 X111.07 Y101.69 E23.6143 ; Draw infill segment
G1 X110.85 Y101.81 E23.6243 ; Draw infill segment
G1 X110.62 Y101.90 E23.6344 ; Draw infill segment
G1 X110.37 Y101.96 E23.6444 ; Draw infill segment
G1 X110.13 Y102.00 E23.6544 ; Draw infill segment
G1 X109.87 Y102.00 E23.6645 ; Draw infill segment
G1 X109.63 Y101.96 E23.6745 ; Draw infill segment
G1 X109.38 Y101.90 E23.6846 ; Draw infill segment
G1 X109.15 Y101.81 E23.6946 ; Draw infill segment
G1 X108.93 Y101.69 E23.7047 ; Draw infill segment
G1 X108.73 Y101.54 E23.7147 ; Draw infill segment
G1 X108.54 Y101.37 E23.7248 ; Draw infill segment
G1 X108.38 Y101.18 E23.7348 ; Draw infill segment
G1 X108.25 Y100.96 E23.7449 ; Draw infill segment
G1 X108.14 Y100.74 E23.7549 ; Draw infill segment
G1 X108.06 Y100.50 E23.7650 ; Draw infill segment
G1 X108.02 Y100.25 E23.7750 ; Draw infill segment
G1 X108.00 Y100.00 E23.7850 ; Draw infill segment
G1 X108.02 Y99.75 E23.7951 ; Draw infill segment
G1 X108.06 Y99.50 E23.8051 ; Draw infill segment
G1 X108.14 Y99.26 E23.8152 ; Draw infill segment
G1 X108.25 Y99.04 E23.8252 ; Draw infill segment
G1 X108.38 Y98.82 E23.8353 ; Draw infill segment
G1 X108.54 Y98.63 E23.8453 ; Draw infill segment
G1 X108.73 Y98.46 E23.8554 ; Draw infill segment
G1 X108.93 Y98.31 E23.8654 ; Draw infill segment
G1 X109.15 Y98.19 E23.8755 ; Draw infill segment
G1 X109.38 Y98.10 E23.8855 ; Draw infill segment
G1 X109.63 Y98.04 E23.8956 ; Draw infill segment
G1 X109.87 Y98.00 E23.9056 ; Draw infill segment
G1 X110.13 Y98.00 E23.9157 ; Draw infill segment
G1 X110.37 Y98.04 E23.9257 ; Draw infill segment
G1 X110.62 Y98.10 E23.9357 ; Draw infill segment
G1 X110.85 Y98.19 E23.9458 ; Draw infill segment
G1 X111.07 Y98.31 E23.9558 ; Draw infill segment
G1 X111.27 Y98.46 E23.9659 ; Draw infill segment
G1 X111.46 Y98.63 E23.9759 ; Draw infill segment
G1 X111.62 Y98.82 E23.9860 ; Draw infill segment
G1 X111.75 Y99.04 E23.9960 ; Draw infill segment
G1 X111.86 Y99.26 E24.0061 ; Draw infill segment
G1 X111.94 Y99.50 E24.0161 ; Draw infill segment
G1 X111.98 Y99.75 E24.0262 ; Draw infill segment
G1 X112.00 Y100.00 E24.0362 ; Draw infill segment
G1 X112.40 Y100.00 F1500 ; Move to start of infill
G1 X112.38 Y100.30 E24.0483 ; Draw infill segment
G1 X112.32 Y100.60 E24.0603 ; Draw infill segment
G1 X112.23 Y100.88 E24.0724 ; Draw infill segment
G1 X112.10 Y101.16 E24.0844 ; Draw infill segment
G1 X111.94 Y101.41 E24.0965 ; Draw infill segment
G1 X111.75 Y101.64 E24.1085 ; Draw infill segment
G1 X111.53 Y101.85 E24.1206 ; Draw infill segment
G1 X111.29 Y102.03 E24.1327 ; Draw infill segment
G1 X111.02 Y102.17 E24.1447 ; Draw infill segment
G1 X110.74 Y102.28 E24.1568 ; Draw infill segment
G1 X110.45 Y102.36 E24.1688 ; Draw infill segment
G1 X110.15 Y102.40 E24.1809 ; Draw infill segment
G1 X109.85 Y102.40 E24.1929 ; Draw infill segment
G1 X109.55 Y102.36 E24.2050 ; Draw infill segment
G1 X109.26 Y102.28 E24.2170 ; Draw infill segment
G1 X108.98 Y102.17 E24.2291 ; Draw infill segment
G1 X108.71 Y102.03 E24.2412 ; Draw infill segment
G1 X108.47 Y101.85 E24.2532 ; Draw infill segment
G1 X108.25 Y101.64 E24.2653 ; Draw infill segment
G1 X108.06 Y101.41 E24.2773 ; Draw infill segment
G1 X107.90 Y101.16 E24.2894 ; Draw infill segment
G1 X107.77 Y100.88 E24.3014 ; Draw infill segment
G1 X107.68 Y100.60 E24.3135 ; Draw infill segment
G1 X107.62 Y100.30 E24.3255 ; Draw infill segment
G1 X107.60 Y100.00 E24.3376 ; Draw infill segment
G1 X107.62 Y99.70 E24.3497 ; Draw infill segment
G1 X107.68 Y99.40 E24.3617 ; Draw infill segment
G1 X107.77 Y99.12 E24.3738 ; Draw infill segment
G1 X107.90 Y98.84 E24.3858 ; Draw infill segment
G1 X108.06 Y98.59 E24.3979 ; Draw infill segment
G1 X108.25 Y98.36 E24.4099 ; Draw infill segment
G1 X108.47 Y98.15 E24.4220 ; Draw infill segment
G1 X108.71 Y97.97 E24.4341 ; Draw infill segment
G1 X108.98 Y97.83 E24.4461 ; Draw infill segment
G1 X109.26 Y97.72 E24.4582 ; Draw infill segment
G1 X109.55 Y97.64 E24.4702 ; Draw infill segment
G1 X109.85 Y97.60 E24.4823 ; Draw infill segment
G1 X110.15 Y97.60 E24.4943 ; Draw infill segment
G1 X110.45 Y97.64 E24.5064 ; Draw infill segment
G1 X110.74 Y97.72 E24.5184 ; Draw infill segment
G1 X111.02 Y97.83 E24.5305 ; Draw infill segment
G1 X111.29 Y97.97 E24.5426 ; Draw infill segment
G1 X111.53 Y98.15 E24.5546 ; Draw infill segment
G1 X111.75 Y98.36 E24.5667 ; Draw infill segment
G1 X111.94 Y98.59 E24.5787 ; Draw infill segment
G1 X112.10 Y98.84 E24.5908 ; Draw infill segment
G1 X112.23 Y99.12 E24.6028 ; Draw infill segment
G1 X112.32 Y99.40 E24.6149 ; Draw infill segment
G1 X112.38 Y99.70 E24.6269 ; Draw infill segment
G1 X112.40 Y100.00 E24.6390 ; Draw infill segment
; Layer 10
G1 Z2.00 F300 ; Move to layer height
G1 X112.50 Y100.00 F1500 ; Move to start of circle
G1 X112.50 Y100.00 F1500 ; Move to start of circle
G1 X112.48 Y100.31 E24.6516 F1500 ; Draw circle segment
G1 X112.42 Y100.62 E24.6641 F1500 ; Draw circle segment
G1 X112.32 Y100.92 E24.6767 F1500 ; Draw circle segment
G1 X112.19 Y101.20 E24.6892 F1500 ; Draw circle segment
G1 X112.02 Y101.47 E24.7018 F1500 ; Draw circle segment
G1 X111.82 Y101.71 E24.7143 F1500 ; Draw circle segment
G1 X111.59 Y101.93 E24.7269 F1500 ; Draw circle segment
G1 X111.34 Y102.11 E24.7395 F1500 ; Draw circle segment
G1 X111.06 Y102.26 E24.7520 F1500 ; Draw circle segment
G1 X110.77 Y102.38 E24.7646 F1500 ; Draw circle segment
G1 X110.47 Y102.46 E24.7771 F1500 ; Draw circle segment
G1 X110.16 Y102.50 E24.7897 F1500 ; Draw circle segment
G1 X109.84 Y102.50 E24.8023 F1500 ; Draw circle segment
G1 X109.53 Y102.46 E24.8148 F1500 ; Draw circle segment
G1 X109.23 Y102.38 E24.8274 F1500 ; Draw circle segment
G1 X108.94 Y102.26 E24.8399 F1500 ; Draw circle segment
G1 X108.66 Y102.11 E24.8525 F1500 ; Draw circle segment
G1 X108.41 Y101.93 E24.8650 F1500 ; Draw circle segment
G1 X108.18 Y101.71 E24.8776 F1500 ; Draw circle segment
G1 X107.98 Y101.47 E24.8902 F1500 ; Draw circle segment
G1 X107.81 Y101.20 E24.9027 F1500 ; Draw circle segment
G1 X107.68 Y100.92 E24.9153 F1500 ; Draw circle segment
G1 X107.58 Y100.62 E24.9278 F1500 ; Draw circle segment
G1 X107.52 Y100.31 E24.9404 F1500 ; Draw circle segment
G1 X107.50 Y100.00 E24.9530 F1500 ; Draw circle segment
G1 X107.52 Y99.69 E24.9655 F1500 ; Draw circle segment
G1 X107.58 Y99.38 E24.9781 F1500 ; Draw circle segment
G1 X107.68 Y99.08 E24.9906 F1500 ; Draw circle segment
G1 X107.81 Y98.80 E25.0032 F1500 ; Draw circle segment
G1 X107.98 Y98.53 E25.0157 F1500 ; Draw circle segment
G1 X108.18 Y98.29 E25.0283 F1500 ; Draw circle segment
G1 X108.41 Y98.07 E25.0409 F1500 ; Draw circle segment
G1 X108.66 Y97.89 E25.0534 F1500 ; Draw circle segment
G1 X108.94 Y97.74 E25.0660 F1500 ; Draw circle segment
G1 X109.23 Y97.62 E25.0785 F1500 ; Draw circle segment
G1 X109.53 Y97.54 E25.0911 F1500 ; Draw circle segment
G1 X109.84 Y97.50 E25.1036 F1500 ; Draw circle segment
G1 X110.16 Y97.50 E25.1162 F1500 ; Draw circle segment
G1 X110.47 Y97.54 E25.1288 F1500 ; Draw circle segment
G1 X110.77 Y97.62 E25.1413 F1500 ; Draw circle segment
G1 X111.06 Y97.74 E25.1539 F1500 ; Draw circle segment
G1 X111.34 Y97.89 E25.1664 F1500 ; Draw circle segment
G1 X111.59 Y98.07 E25.1790 F1500 ; Draw circle segment
G1 X111.82 Y98.29 E25.1916 F1500 ; Draw circle segment
G1 X112.02 Y98.53 E25.2041 F1500 ; Draw circle segment
G1 X112.19 Y98.80 E25.2167 F1500 ; Draw circle segment
G1 X112.32 Y99.08 E25.2292 F1500 ; Draw circle segment
G1 X112.42 Y99.38 E25.2418 F1500 ; Draw circle segment
G1 X112.48 Y99.69 E25.2543 F1500 ; Draw circle segment
G1 X112.50 Y100.00 E25.2669 F1500 ; Draw circle segment
G1 X110.40 Y100.00 F1500 ; Move to start of infill
G1 X110.40 Y100.05 E25.2689 ; Draw infill segment
G1 X110.39 Y100.10 E25.2709 ; Draw infill segment
G1 X110.37 Y100.15 E25.2729 ; Draw infill segment
G1 X110.35 Y100.19 E25.2749 ; Draw infill segment
G1 X110.32 Y100.24 E25.2770 ; Draw infill segment
G1 X110.29 Y100.27 E25.2790 ; Draw infill segment
G1 X110.25 Y100.31 E25.2810 ; Draw infill segment
G1 X110.21 Y100.34 E25.2830 ; Draw infill segment
G1 X110.17 Y100.36 E25.2850 ; Draw infill segment
G1 X110.12 Y100.38 E25.2870 ; Draw infill segment
G1 X110.07 Y100.39 E25.2890 ; Draw infill segment
G1 X110.03 Y100.40 E25.2910 ; Draw infill segment
G1 X109.97 Y100.40 E25.2930 ; Draw infill segment
G1 X109.93 Y100.39 E25.2950 ; Draw infill segment
G1 X109.88 Y100.38 E25.2970 ; Draw infill segment
G1 X109.83 Y100.36 E25.2991 ; Draw infill segment
G1 X109.79 Y100.34 E25.3011 ; Draw infill segment
G1 X109.75 Y100.31 E25.3031 ; Draw infill segment
G1 X109.71 Y100.27 E25.3051 ; Draw infill segment
G1 X109.68 Y100.24 E25.3071 ; Draw infill segment
G1 X109.65 Y100.19 E25.3091 ; Draw infill segment
G1 X109.63 Y100.15 E25.3111 ; Draw infill segment
G1 X109.61 Y100.10 E25.3131 ; Draw infill segment
G1 X109.60 Y100.05 E25.3151 ; Draw infill segment
G1 X109.60 Y100.00 E25.3171 ; Draw infill segment
G1 X109.60 Y99.95 E25.3191 ; Draw infill segment
G1 X109.61 Y99.90 E25.3212 ; Draw infill segment
G1 X109.63 Y99.85 E25.3232 ; Draw infill segment
G1 X109.65 Y99.81 E25.3252 ; Draw infill segment
G1 X109.68 Y99.76 E25.3272 ; Draw infill segment
G1 X109.71 Y99.73 E25.3292 ; Draw infill segment
G1 X109.75 Y99.69 E25.3312 ; Draw infill segment
G1 X109.79 Y99.66 E25.3332 ; Draw infill segment
G1 X109.83 Y99.64 E25.3352 ; Draw infill segment
G1 X109.88 Y99.62 E25.3372 ; Draw infill segment
G1 X109.93 Y99.61 E25.3392 ; Draw infill segment
G1 X109.97 Y99.60 E25.3412 ; Draw infill segment
G1 X110.03 Y99.60 E25.3433 ; Draw infill segment
G1 X110.07 Y99.61 E25.3453 ; Draw infill segment
G1 X110.12 Y99.62 E25.3473 ; Draw infill segment
G1 X110.17 Y99.64 E25.3493 ; Draw infill segment
G1 X110.21 Y99.66 E25.3513 ; Draw infill segment
G1 X110.25 Y99.69 E25.3533 ; Draw infill segment
G1 X110.29 Y99.73 E25.3553 ; Draw infill segment
G1 X110.32 Y99.76 E25.3573 ; Draw infill segment
G1 X110.35 Y99.81 E25.3593 ; Draw infill segment
G1 X110.37 Y99.85 E25.3613 ; Draw infill segment
G1 X110.39 Y99.90 E25.3634 ; Draw infill segment
G1 X110.40 Y99.95 E25.3654 ; Draw infill segment
G1 X110.40 Y100.00 E25.3674 ; Draw infill segment
G1 X110.80 Y100.00 F1500 ; Move to start of infill
G1 X110.79 Y100.10 E25.3714 ; Draw infill segment
G1 X110.77 Y100.20 E25.3754 ; Draw infill segment
G1 X110.74 Y100.29 E25.3794 ; Draw infill segment
G1 X110.70 Y100.39 E25.3834 ; Draw infill segment
G1 X110.65 Y100.47 E25.3875 ; Draw infill segment
G1 X110.58 Y100.55 E25.3915 ; Draw infill segment
G1 X110.51 Y100.62 E25.3955 ; Draw infill segment
G1 X110.43 Y100.68 E25.3995 ; Draw infill segment
G1 X110.34 Y100.72 E25.4035 ; Draw infill segment
G1 X110.25 Y100.76 E25.4076 ; Draw infill segment
G1 X110.15 Y100.79 E25.4116 ; Draw infill segment
G1 X110.05 Y100.80 E25.4156 ; Draw infill segment
G1 X109.95 Y100.80 E25.4196 ; Draw infill segment
G1 X109.85 Y100.79 E25.4236 ; Draw infill segment
G1 X109.75 Y100.76 E25.4276 ; Draw infill segment
G1 X109.66 Y100.72 E25.4317 ; Draw infill segment
G1 X109.57 Y100.68 E25.4357 ; Draw infill segment
G1 X109.49 Y100.62 E25.4397 ; Draw infill segment
G1 X109.42 Y100.55 E25.4437 ; Draw infill segment
G1 X109.35 Y100.47 E25.4477 ; Draw infill segment
G1 X109.30 Y100.39 E25.4518 ; Draw infill segment
G1 X109.26 Y100.29 E25.4558 ; Draw infill segment
G1 X109.23 Y100.20 E25.4598 ; Draw infill segment
G1 X109.21 Y100.10 E25.4638 ; Draw infill segment
G1 X109.20 Y100.00 E25.4678 ; Draw infill segment
G1 X109.21 Y99.90 E25.4719 ; Draw infill segment
G1 X109.23 Y99.80 E25.4759 ; Draw infill segment
G1 X109.26 Y99.71 E25.4799 ; Draw infill segment
G1 X109.30 Y99.61 E25.4839 ; Draw infill segment
G1 X109.35 Y99.53 E25.4879 ; Draw infill segment
G1 X109.42 Y99.45 E25.4919 ; Draw infill segment
G1 X109.49 Y99.38 E25.4960 ; Draw infill segment
G1 X109.57 Y99.32 E25.5000 ; Draw infill segment
G1 X109.66 Y99.28 E25.5040 ; Draw infill segment
G1 X109.75 Y99.24 E25.5080 ; Draw infill segment
G1 X109.85 Y99.21 E25.5120 ; Draw infill segment
G1 X109.95 Y99.20 E25.5161 ; Draw infill segment
G1 X110.05 Y99.20 E25.5201 ; Draw infill segment
G1 X110.15 Y99.21 E25.5241 ; Draw infill segment
G1 X110.25 Y99.24 E25.5281 ; Draw infill segment
G1 X110.34 Y99.28 E25.5321 ; Draw infill segment
G1 X110.43 Y99.32 E25.5362 ; Draw infill segment
G1 X110.51 Y99.38 E25.5402 ; Draw infill segment
G1 X110.58 Y99.45 E25.5442 ; Draw infill segment
G1 X110.65 Y99.53 E25.5482 ; Draw infill segment
G1 X110.70 Y99.61 E25.5522 ; Draw infill segment
G1 X110.74 Y99.71 E25.5562 ; Draw infill segment
G1 X110.77 Y99.80 E25.5603 ; Draw infill segment
G1 X110.79 Y99.90 E25.5643 ; Draw infill segment
G1 X110.80 Y100.00 E25.5683 ; Draw infill segment
G1 X111.20 Y100.00 F1500 ; Move to start of infill
G1 X111.19 Y100.15 E25.5743 ; Draw infill segment
G1 X111.16 Y100.30 E25.5804 ; Draw infill segment
G1 X111.12 Y100.44 E25.5864 ; Draw infill segment
G1 X111.05 Y100.58 E25.5924 ; Draw infill segment
G1 X110.97 Y100.71 E25.5984 ; Draw infill segment
G1 X110.87 Y100.82 E25.6045 ; Draw infill segment
G1 X110.76 Y100.92 E25.6105 ; Draw infill segment
G1 X110.64 Y101.01 E25.6165 ; Draw infill segment
G1 X110.51 Y101.09 E25.6226 ; Draw infill segment
G1 X110.37 Y101.14 E25.6286 ; Draw infill segment
G1 X110.22 Y101.18 E25.6346 ; Draw infill segment
G1 X110.08 Y101.20 E25.6406 ; Draw infill segment
G1 X109.92 Y101.20 E25.6467 ; Draw infill segment
G1 X109.78 Y101.18 E25.6527 ; Draw infill segment
G1 X109.63 Y101.14 E25.6587 ; Draw infill segment
G1 X109.49 Y101.09 E25.6647 ; Draw infill segment
G1 X109.36 Y101.01 E25.6708 ; Draw infill segment
G1 X109.24 Y100.92 E25.6768 ; Draw infill segment
G1 X109.13 Y100.82 E25.6828 ; Draw infill segment
G1 X109.03 Y100.71 E25.6889 ; Draw infill segment
G1 X108.95 Y100.58 E25.6949 ; Draw infill segment
G1 X108.88 Y100.44 E25.7009 ; Draw infill segment
G1 X108.84 Y100.30 E25.7069 ; Draw infill segment
G1 X108.81 Y100.15 E25.7130 ; Draw infill segment
G1 X108.80 Y100.00 E25.7190 ; Draw infill segment
G1 X108.81 Y99.85 E25.7250 ; Draw infill segment
G1 X108.84 Y99.70 E25.7311 ; Draw infill segment
G1 X108.88 Y99.56 E25.7371 ; Draw infill segment
G1 X108.95 Y99.42 E25.7431 ; Draw infill segment
G1 X109.03 Y99.29 E25.7491 ; Draw infill segment
G1 X109.13 Y99.18 E25.7552 ; Draw infill segment
G1 X109.24 Y99.08 E25.7612 ; Draw infill segment
G1 X109.36 Y98.99 E25.7672 ; Draw infill segment
G1 X109.49 Y98.91 E25.7732 ; Draw infill segment
G1 X109.63 Y98.86 E25.7793 ; Draw infill segment
G1 X109.78 Y98.82 E25.7853 ; Draw infill segment
G1 X109.92 Y98.80 E25.7913 ; Draw infill segment
G1 X110.08 Y98.80 E25.7974 ; Draw infill segment
G1 X110.22 Y98.82 E25.8034 ; Draw infill segment
G1 X110.37 Y98.86 E25.8094 ; Draw infill segment
G1 X110.51 Y98.91 E25.8154 ; Draw infill segment
G1 X110.64 Y98.99 E25.8215 ; Draw infill segment
G1 X110.76 Y99.08 E25.8275 ; Draw infill segment
G1 X110.87 Y99.18 E25.8335 ; Draw infill segment
G1 X110.97 Y99.29 E25.8396 ; Draw infill segment
G1 X111.05 Y99.42 E25.8456 ; Draw infill segment
G1 X111.12 Y99.56 E25.8516 ; Draw infill segment
G1 X111.16 Y99.70 E25.8576 ; Draw infill segment
G1 X111.19 Y99.85 E25.8637 ; Draw infill segment
G1 X111.20 Y100.00 E25.8697 ; Draw infill segment
G1 X111.60 Y100.00 F1500 ; Move to start of infill
G1 X111.59 Y100.20 E25.8777 ; Draw infill segment
G1 X111.55 Y100.40 E25.8858 ; Draw infill segment
G1 X111.49 Y100.59 E25.8938 ; Draw infill segment
G1 X111.40 Y100.77 E25.9018 ; Draw infill segment
G1 X111.29 Y100.94 E25.9099 ; Draw infill segment
G1 X111.17 Y101.10 E25.9179 ; Draw infill segment
G1 X111.02 Y101.23 E25.9260 ; Draw infill segment
G1 X110.86 Y101.35 E25.9340 ; Draw infill segment
G1 X110.68 Y101.45 E25.9420 ; Draw infill segment
G1 X110.49 Y101.52 E25.9501 ; Draw infill segment
G1 X110.30 Y101.57 E25.9581 ; Draw infill segment
G1 X110.10 Y101.60 E25.9661 ; Draw infill segment
G1 X109.90 Y101.60 E25.9742 ; Draw infill segment
G1 X109.70 Y101.57 E25.9822 ; Draw infill segment
G1 X109.51 Y101.52 E25.9903 ; Draw infill segment
G1 X109.32 Y101.45 E25.9983 ; Draw infill segment
G1 X109.14 Y101.35 E26.0063 ; Draw infill segment
G1 X108.98 Y101.23 E26.0144 ; Draw infill segment
G1 X108.83 Y101.10 E26.0224 ; Draw infill segment
G1 X108.71 Y100.94 E26.0304 ; Draw infill segment
G1 X108.60 Y100.77 E26.0385 ; Draw infill segment
G1 X108.51 Y100.59 E26.0465 ; Draw infill segment
G1 X108.45 Y100.40 E26.0545 ; Draw infill segment
G1 X108.41 Y100.20 E26.0626 ; Draw infill segment
G1 X108.40 Y100.00 E26.0706 ; Draw infill segment
G1 X108.41 Y99.80 E26.0787 ; Draw infill segment
G1 X108.45 Y99.60 E26.0867 ; Draw infill segment
G1 X108.51 Y99.41 E26.0947 ; Draw infill segment
G1 X108.60 Y99.23 E26.1028 ; Draw infill segment
G1 X108.71 Y99.06 E26.1108 ; Draw infill segment
G1 X108.83 Y98.90 E26.1188 ; Draw infill segment
G1 X108.98 Y98.77 E26.1269 ; Draw infill segment
G1 X109.14 Y98.65 E26.1349 ; Draw infill segment
G1 X109.32 Y98.55 E26.1430 ; Draw infill segment
G1 X109.51 Y98.48 E26.1510 ; Draw infill segment
G1 X109.70 Y98.43 E26.1590 ; Draw infill segment
G1 X109.90 Y98.40 E26.1671 ; Draw infill segment
G1 X110.10 Y98.40 E26.1751 ; Draw infill segment
G1 X110.30 Y98.43 E26.1831 ; Draw infill segment
G1 X110.49 Y98.48 E26.1912 ; Draw infill segment
G1 X110.68 Y98.55 E26.1992 ; Draw infill segment
G1 X110.86 Y98.65 E26.2073 ; Draw infill segment
G1 X111.02 Y98.77 E26.2153 ; Draw infill segment
G1 X111.17 Y98.90 E26.2233 ; Draw infill segment
G1 X111.29 Y99.06 E26.2314 ; Draw infill segment
G1 X111.40 Y99.23 E26.2394 ; Draw infill segment
G1 X111.49 Y99.41 E26.2474 ; Draw infill segment
G1 X111.55 Y99.60 E26.2555 ; Draw infill segment
G1 X111.59 Y99.80 E26.2635 ; Draw infill segment
G1 X111.60 Y100.00 E26.2716 ; Draw infill segment
G1 X112.00 Y100.00 F1500 ; Move to start of infill
G1 X111.98 Y100.25 E26.2816 ; Draw infill segment
G1 X111.94 Y100.50 E26.2916 ; Draw infill segment
G1 X111.86 Y100.74 E26.3017 ; Draw infill segment
G1 X111.75 Y100.96 E26.3117 ; Draw infill segment
G1 X111.62 Y101.18 E26.3218 ; Draw infill segment
G1 X111.46 Y101.37 E26.3318 ; Draw infill segment
G1 X111.27 Y101.54 E26.3419 ; Draw infill segment
G1 X111.07 Y101.69 E26.3519 ; Draw infill segment
G1 X110.85 Y101.81 E26.3620 ; Draw infill segment
G1 X110.62 Y101.90 E26.3720 ; Draw infill segment
G1 X110.37 Y101.96 E26.3821 ; Draw infill segment
G1 X110.13 Y102.00 E26.3921 ; Draw infill segment
G1 X109.87 Y102.00 E26.4022 ; Draw infill segment
G1 X109.63 Y101.96 E26.4122 ; Draw infill segment
G1 X109.38 Y101.90 E26.4223 ; Draw infill segment
G1 X109.15 Y101.81 E26.4323 ; Draw infill segment
G1 X108.93 Y101.69 E26.4423 ; Draw infill segment
G1 X108.73 Y101.54 E26.4524 ; Draw infill segment
G1 X108.54 Y101.37 E26.4624 ; Draw infill segment
G1 X108.38 Y101.18 E26.4725 ; Draw infill segment
G1 X108.25 Y100.96 E26.4825 ; Draw infill segment
G1 X108.14 Y100.74 E26.4926 ; Draw infill segment
G1 X108.06 Y100.50 E26.5026 ; Draw infill segment
G1 X108.02 Y100.25 E26.5127 ; Draw infill segment
G1 X108.00 Y100.00 E26.5227 ; Draw infill segment
G1 X108.02 Y99.75 E26.5328 ; Draw infill segment
G1 X108.06 Y99.50 E26.5428 ; Draw infill segment
G1 X108.14 Y99.26 E26.5529 ; Draw infill segment
G1 X108.25 Y99.04 E26.5629 ; Draw infill segment
G1 X108.38 Y98.82 E26.5729 ; Draw infill segment
G1 X108.54 Y98.63 E26.5830 ; Draw infill segment
G1 X108.73 Y98.46 E26.5930 ; Draw infill segment
G1 X108.93 Y98.31 E26.6031 ; Draw infill segment
G1 X109.15 Y98.19 E26.6131 ; Draw infill segment
G1 X109.38 Y98.10 E26.6232 ; Draw infill segment
G1 X109.63 Y98.04 E26.6332 ; Draw infill segment
G1 X109.87 Y98.00 E26.6433 ; Draw infill segment
G1 X110.13 Y98.00 E26.6533 ; Draw infill segment
G1 X110.37 Y98.04 E26.6634 ; Draw infill segment
G1 X110.62 Y98.10 E26.6734 ; Draw infill segment
G1 X110.85 Y98.19 E26.6835 ; Draw infill segment
G1 X111.07 Y98.31 E26.6935 ; Draw infill segment
G1 X111.27 Y98.46 E26.7036 ; Draw infill segment
G1 X111.46 Y98.63 E26.7136 ; Draw infill segment
G1 X111.62 Y98.82 E26.7236 ; Draw infill segment
G1 X111.75 Y99.04 E26.7337 ; Draw infill segment
G1 X111.86 Y99.26 E26.7437 ; Draw infill segment
G1 X111.94 Y99.50 E26.7538 ; Draw infill segment
G1 X111.98 Y99.75 E26.7638 ; Draw infill segment
G1 X112.00 Y100.00 E26.7739 ; Draw infill segment
G1 X112.40 Y100.00 F1500 ; Move to start of infill
G1 X112.38 Y100.30 E26.7859 ; Draw infill segment
G1 X112.32 Y100.60 E26.7980 ; Draw infill segment
G1 X112.23 Y100.88 E26.8100 ; Draw infill segment
G1 X112.10 Y101.16 E26.8221 ; Draw infill segment
G1 X111.94 Y101.41 E26.8342 ; Draw infill segment
G1 X111.75 Y101.64 E26.8462 ; Draw infill segment
G1 X111.53 Y101.85 E26.8583 ; Draw infill segment
G1 X111.29 Y102.03 E26.8703 ; Draw infill segment
G1 X111.02 Y102.17 E26.8824 ; Draw infill segment
G1 X110.74 Y102.28 E26.8944 ; Draw infill segment
G1 X110.45 Y102.36 E26.9065 ; Draw infill segment
G1 X110.15 Y102.40 E26.9185 ; Draw infill segment
G1 X109.85 Y102.40 E26.9306 ; Draw infill segment
G1 X109.55 Y102.36 E26.9427 ; Draw infill segment
G1 X109.26 Y102.28 E26.9547 ; Draw infill segment
G1 X108.98 Y102.17 E26.9668 ; Draw infill segment
G1 X108.71 Y102.03 E26.9788 ; Draw infill segment
G1 X108.47 Y101.85 E26.9909 ; Draw infill segment
G1 X108.25 Y101.64 E27.0029 ; Draw infill segment
G1 X108.06 Y101.41 E27.0150 ; Draw infill segment
G1 X107.90 Y101.16 E27.0270 ; Draw infill segment
G1 X107.77 Y100.88 E27.0391 ; Draw infill segment
G1 X107.68 Y100.60 E27.0512 ; Draw infill segment
G1 X107.62 Y100.30 E27.0632 ; Draw infill segment
G1 X107.60 Y100.00 E27.0753 ; Draw infill segment
G1 X107.62 Y99.70 E27.0873 ; Draw infill segment
G1 X107.68 Y99.40 E27.0994 ; Draw infill segment
G1 X107.77 Y99.12 E27.1114 ; Draw infill segment
G1 X107.90 Y98.84 E27.1235 ; Draw infill segment
G1 X108.06 Y98.59 E27.1356 ; Draw infill segment
G1 X108.25 Y98.36 E27.1476 ; Draw infill segment
G1 X108.47 Y98.15 E27.1597 ; Draw infill segment
G1 X108.71 Y97.97 E27.1717 ; Draw infill segment
G1 X108.98 Y97.83 E27.1838 ; Draw infill segment
G1 X109.26 Y97.72 E27.1958 ; Draw infill segment
G1 X109.55 Y97.64 E27.2079 ; Draw infill segment
G1 X109.85 Y97.60 E27.2199 ; Draw infill segment
G1 X110.15 Y97.60 E27.2320 ; Draw infill segment
G1 X110.45 Y97.64 E27.2441 ; Draw infill segment
G1 X110.74 Y97.72 E27.2561 ; Draw infill segment
G1 X111.02 Y97.83 E27.2682 ; Draw infill segment
G1 X111.29 Y97.97 E27.2802 ; Draw infill segment
G1 X111.53 Y98.15 E27.2923 ; Draw infill segment
G1 X111.75 Y98.36 E27.3043 ; Draw infill segment
G1 X111.94 Y98.59 E27.3164 ; Draw infill segment
G1 X112.10 Y98.84 E27.3284 ; Draw infill segment
G1 X112.23 Y99.12 E27.3405 ; Draw infill segment
G1 X112.32 Y99.40 E27.3526 ; Draw infill segment
G1 X112.38 Y99.70 E27.3646 ; Draw infill segment
G1 X112.40 Y100.00 E27.3767 ; Draw infill segment
; Layer 11
G1 Z2.20 F300 ; Move to layer height
G1 X112.50 Y100.00 F1500 ; Move to start of circle
G1 X112.50 Y100.00 F1500 ; Move to start of circle
G1 X112.48 Y100.31 E27.3892 F1500 ; Draw circle segment
G1 X112.42 Y100.62 E27.4018 F1500 ; Draw circle segment
G1 X112.32 Y100.92 E27.4143 F1500 ; Draw circle segment
G1 X112.19 Y101.20 E27.4269 F1500 ; Draw circle segment
G1 X112.02 Y101.47 E27.4395 F1500 ; Draw circle segment
G1 X111.82 Y101.71 E27.4520 F1500 ; Draw circle segment
G1 X111.59 Y101.93 E27.4646 F1500 ; Draw circle segment
G1 X111.34 Y102.11 E27.4771 F1500 ; Draw circle segment
G1 X111.06 Y102.26 E27.4897 F1500 ; Draw circle segment
G1 X110.77 Y102.38 E27.5022 F1500 ; Draw circle segment
G1 X110.47 Y102.46 E27.5148 F1500 ; Draw circle segment
G1 X110.16 Y102.50 E27.5274 F1500 ; Draw circle segment
G1 X109.84 Y102.50 E27.5399 F1500 ; Draw circle segment
G1 X109.53 Y102.46 E27.5525 F1500 ; Draw circle segment
G1 X109.23 Y102.38 E27.5650 F1500 ; Draw circle segment
G1 X108.94 Y102.26 E27.5776 F1500 ; Draw circle segment
G1 X108.66 Y102.11 E27.5902 F1500 ; Draw circle segment
G1 X108.41 Y101.93 E27.6027 F1500 ; Draw circle segment
G1 X108.18 Y101.71 E27.6153 F1500 ; Draw circle segment
G1 X107.98 Y101.47 E27.6278 F1500 ; Draw circle segment
G1 X107.81 Y101.20 E27.6404 F1500 ; Draw circle segment
G1 X107.68 Y100.92 E27.6529 F1500 ; Draw circle segment
G1 X107.58 Y100.62 E27.6655 F1500 ; Draw circle segment
G1 X107.52 Y100.31 E27.6781 F1500 ; Draw circle segment
G1 X107.50 Y100.00 E27.6906 F1500 ; Draw circle segment
G1 X107.52 Y99.69 E27.7032 F1500 ; Draw circle segment
G1 X107.58 Y99.38 E27.7157 F1500 ; Draw circle segment
G1 X107.68 Y99.08 E27.7283 F1500 ; Draw circle segment
G1 X107.81 Y98.80 E27.7409 F1500 ; Draw circle segment
G1 X107.98 Y98.53 E27.7534 F1500 ; Draw circle segment
G1 X108.18 Y98.29 E27.7660 F1500 ; Draw circle segment
G1 X108.41 Y98.07 E27.7785 F1500 ; Draw circle segment
G1 X108.66 Y97.89 E27.7911 F1500 ; Draw circle segment
G1 X108.94 Y97.74 E27.8036 F1500 ; Draw circle segment
G1 X109.23 Y97.62 E27.8162 F1500 ; Draw circle segment
G1 X109.53 Y97.54 E27.8288 F1500 ; Draw circle segment
G1 X109.84 Y97.50 E27.8413 F1500 ; Draw circle segment
G1 X110.16 Y97.50 E27.8539 F1500 ; Draw circle segment
G1 X110.47 Y97.54 E27.8664 F1500 ; Draw circle segment
G1 X110.77 Y97.62 E27.8790 F1500 ; Draw circle segment
G1 X111.06 Y97.74 E27.8915 F1500 ; Draw circle segment
G1 X111.34 Y97.89 E27.9041 F1500 ; Draw circle segment
G1 X111.59 Y98.07 E27.9167 F1500 ; Draw circle segment
G1 X111.82 Y98.29 E27.9292 F1500 ; Draw circle segment
G1 X112.02 Y98.53 E27.9418 F1500 ; Draw circle segment
G1 X112.19 Y98.80 E27.9543 F1500 ; Draw circle segment
G1 X112.32 Y99.08 E27.9669 F1500 ; Draw circle segment
G1 X112.42 Y99.38 E27.9795 F1500 ; Draw circle segment
G1 X112.48 Y99.69 E27.9920 F1500 ; Draw circle segment
G1 X112.50 Y100.00 E28.0046 F1500 ; Draw circle segment
G1 X110.40 Y100.00 F1500 ; Move to start of infill
G1 X110.40 Y100.05 E28.0066 ; Draw infill segment
G1 X110.39 Y100.10 E28.0086 ; Draw infill segment
G1 X110.37 Y100.15 E28.0106 ; Draw infill segment
G1 X110.35 Y100.19 E28.0126 ; Draw infill segment
G1 X110.32 Y100.24 E28.0146 ; Draw infill segment
G1 X110.29 Y100.27 E28.0166 ; Draw infill segment
G1 X110.25 Y100.31 E28.0186 ; Draw infill segment
G1 X110.21 Y100.34 E28.0206 ; Draw infill segment
G1 X110.17 Y100.36 E28.0227 ; Draw infill segment
G1 X110.12 Y100.38 E28.0247 ; Draw infill segment
G1 X110.07 Y100.39 E28.0267 ; Draw infill segment
G1 X110.03 Y100.40 E28.0287 ; Draw infill segment
G1 X109.97 Y100.40 E28.0307 ; Draw infill segment
G1 X109.93 Y100.39 E28.0327 ; Draw infill segment
G1 X109.88 Y100.38 E28.0347 ; Draw infill segment
G1 X109.83 Y100.36 E28.0367 ; Draw infill segment
G1 X109.79 Y100.34 E28.0387 ; Draw infill segment
G1 X109.75 Y100.31 E28.0407 ; Draw infill segment
G1 X109.71 Y100.27 E28.0427 ; Draw infill segment
G1 X109.68 Y100.24 E28.0448 ; Draw infill segment
G1 X109.65 Y100.19 E28.0468 ; Draw infill segment
G1 X109.63 Y100.15 E28.0488 ; Draw infill segment
G1 X109.61 Y100.10 E28.0508 ; Draw infill segment
G1 X109.60 Y100.05 E28.0528 ; Draw infill segment
G1 X109.60 Y100.00 E28.0548 ; Draw infill segment
G1 X109.60 Y99.95 E28.0568 ; Draw infill segment
G1 X109.61 Y99.90 E28.0588 ; Draw infill segment
G1 X109.63 Y99.85 E28.0608 ; Draw infill segment
G1 X109.65 Y99.81 E28.0628 ; Draw infill segment
G1 X109.68 Y99.76 E28.0649 ; Draw infill segment
G1 X109.71 Y99.73 E28.0669 ; Draw infill segment
G1 X109.75 Y99.69 E28.0689 ; Draw infill segment
G1 X109.79 Y99.66 E28.0709 ; Draw infill segment
G1 X109.83 Y99.64 E28.0729 ; Draw infill segment
G1 X109.88 Y99.62 E28.0749 ; Draw infill segment
G1 X109.93 Y99.61 E28.0769 ; Draw infill segment
G1 X109.97 Y99.60 E28.0789 ; Draw infill segment
G1 X110.03 Y99.60 E28.0809 ; Draw infill segment
G1 X110.07 Y99.61 E28.0829 ; Draw infill segment
G1 X110.12 Y99.62 E28.0849 ; Draw infill segment
G1 X110.17 Y99.64 E28.0870 ; Draw infill segment
G1 X110.21 Y99.66 E28.0890 ; Draw infill segment
G1 X110.25 Y99.69 E28.0910 ; Draw infill segment
G1 X110.29 Y99.73 E28.0930 ; Draw infill segment
G1 X110.32 Y99.76 E28.0950 ; Draw infill segment
G1 X110.35 Y99.81 E28.0970 ; Draw infill segment
G1 X110.37 Y99.85 E28.0990 ; Draw infill segment
G1 X110.39 Y99.90 E28.1010 ; Draw infill segment
G1 X110.40 Y99.95 E28.1030 ; Draw infill segment
G1 X110.40 Y100.00 E28.1050 ; Draw infill segment
G1 X110.80 Y100.00 F1500 ; Move to start of infill
G1 X110.79 Y100.10 E28.1091 ; Draw infill segment
G1 X110.77 Y100.20 E28.1131 ; Draw infill segment
G1 X110.74 Y100.29 E28.1171 ; Draw infill segment
G1 X110.70 Y100.39 E28.1211 ; Draw infill segment
G1 X110.65 Y100.47 E28.1251 ; Draw infill segment
G1 X110.58 Y100.55 E28.1291 ; Draw infill segment
G1 X110.51 Y100.62 E28.1332 ; Draw infill segment
G1 X110.43 Y100.68 E28.1372 ; Draw infill segment
G1 X110.34 Y100.72 E28.1412 ; Draw infill segment
G1 X110.25 Y100.76 E28.1452 ; Draw infill segment
G1 X110.15 Y100.79 E28.1492 ; Draw infill segment
G1 X110.05 Y100.80 E28.1533 ; Draw infill segment
G1 X109.95 Y100.80 E28.1573 ; Draw infill segment
G1 X109.85 Y100.79 E28.1613 ; Draw infill segment
G1 X109.75 Y100.76 E28.1653 ; Draw infill segment
G1 X109.66 Y100.72 E28.1693 ; Draw infill segment
G1 X109.57 Y100.68 E28.1734 ; Draw infill segment
G1 X109.49 Y100.62 E28.1774 ; Draw infill segment
G1 X109.42 Y100.55 E28.1814 ; Draw infill segment
G1 X109.35 Y100.47 E28.1854 ; Draw infill segment
G1 X109.30 Y100.39 E28.1894 ; Draw infill segment
G1 X109.26 Y100.29 E28.1934 ; Draw infill segment
G1 X109.23 Y100.20 E28.1975 ; Draw infill segment
G1 X109.21 Y100.10 E28.2015 ; Draw infill segment
G1 X109.20 Y100.00 E28.2055 ; Draw infill segment
G1 X109.21 Y99.90 E28.2095 ; Draw infill segment
G1 X109.23 Y99.80 E28.2135 ; Draw infill segment
G1 X109.26 Y99.71 E28.2176 ; Draw infill segment
G1 X109.30 Y99.61 E28.2216 ; Draw infill segment
G1 X109.35 Y99.53 E28.2256 ; Draw infill segment
G1 X109.42 Y99.45 E28.2296 ; Draw infill segment
G1 X109.49 Y99.38 E28.2336 ; Draw infill segment
G1 X109.57 Y99.32 E28.2377 ; Draw infill segment
G1 X109.66 Y99.28 E28.2417 ; Draw infill segment
G1 X109.75 Y99.24 E28.2457 ; Draw infill segment
G1 X109.85 Y99.21 E28.2497 ; Draw infill segment
G1 X109.95 Y99.20 E28.2537 ; Draw infill segment
G1 X110.05 Y99.20 E28.2577 ; Draw infill segment
G1 X110.15 Y99.21 E28.2618 ; Draw infill segment
G1 X110.25 Y99.24 E28.2658 ; Draw infill segment
G1 X110.34 Y99.28 E28.2698 ; Draw infill segment
G1 X110.43 Y99.32 E28.2738 ; Draw infill segment
G1 X110.51 Y99.38 E28.2778 ; Draw infill segment
G1 X110.58 Y99.45 E28.2819 ; Draw infill segment
G1 X110.65 Y99.53 E28.2859 ; Draw infill segment
G1 X110.70 Y99.61 E28.2899 ; Draw infill segment
G1 X110.74 Y99.71 E28.2939 ; Draw infill segment
G1 X110.77 Y99.80 E28.2979 ; Draw infill segment
G1 X110.79 Y99.90 E28.3019 ; Draw infill segment
G1 X110.80 Y100.00 E28.3060 ; Draw infill segment
G1 X111.20 Y100.00 F1500 ; Move to start of infill
G1 X111.19 Y100.15 E28.3120 ; Draw infill segment
G1 X111.16 Y100.30 E28.3180 ; Draw infill segment
G1 X111.12 Y100.44 E28.3240 ; Draw infill segment
G1 X111.05 Y100.58 E28.3301 ; Draw infill segment
G1 X110.97 Y100.71 E28.3361 ; Draw infill segment
G1 X110.87 Y100.82 E28.3421 ; Draw infill segment
G1 X110.76 Y100.92 E28.3482 ; Draw infill segment
G1 X110.64 Y101.01 E28.3542 ; Draw infill segment
G1 X110.51 Y101.09 E28.3602 ; Draw infill segment
G1 X110.37 Y101.14 E28.3662 ; Draw infill segment
G1 X110.22 Y101.18 E28.3723 ; Draw infill segment
G1 X110.08 Y101.20 E28.3783 ; Draw infill segment
G1 X109.92 Y101.20 E28.3843 ; Draw infill segment
G1 X109.78 Y101.18 E28.3904 ; Draw infill segment
G1 X109.63 Y101.14 E28.3964 ; Draw infill segment
G1 X109.49 Y101.09 E28.4024 ; Draw infill segment
G1 X109.36 Y101.01 E28.4084 ; Draw infill segment
G1 X109.24 Y100.92 E28.4145 ; Draw infill segment
G1 X109.13 Y100.82 E28.4205 ; Draw infill segment
G1 X109.03 Y100.71 E28.4265 ; Draw infill segment
G1 X108.95 Y100.58 E28.4326 ; Draw infill segment
G1 X108.88 Y100.44 E28.4386 ; Draw infill segment
G1 X108.84 Y100.30 E28.4446 ; Draw infill segment
G1 X108.81 Y100.15 E28.4506 ; Draw infill segment
G1 X108.80 Y100.00 E28.4567 ; Draw infill segment
G1 X108.81 Y99.85 E28.4627 ; Draw infill segment
G1 X108.84 Y99.70 E28.4687 ; Draw infill segment
G1 X108.88 Y99.56 E28.4747 ; Draw infill segment
G1 X108.95 Y99.42 E28.4808 ; Draw infill segment
G1 X109.03 Y99.29 E28.4868 ; Draw infill segment
G1 X109.13 Y99.18 E28.4928 ; Draw infill segment
G1 X109.24 Y99.08 E28.4989 ; Draw infill segment
G1 X109.36 Y98.99 E28.5049 ; Draw infill segment
G1 X109.49 Y98.91 E28.5109 ; Draw infill segment
G1 X109.63 Y98.86 E28.5169 ; Draw infill segment
G1 X109.78 Y98.82 E28.5230 ; Draw infill segment
G1 X109.92 Y98.80 E28.5290 ; Draw infill segment
G1 X110.08 Y98.80 E28.5350 ; Draw infill segment
G1 X110.22 Y98.82 E28.5411 ; Draw infill segment
G1 X110.37 Y98.86 E28.5471 ; Draw infill segment
G1 X110.51 Y98.91 E28.5531 ; Draw infill segment
G1 X110.64 Y98.99 E28.5591 ; Draw infill segment
G1 X110.76 Y99.08 E28.5652 ; Draw infill segment
G1 X110.87 Y99.18 E28.5712 ; Draw infill segment
G1 X110.97 Y99.29 E28.5772 ; Draw infill segment
G1 X111.05 Y99.42 E28.5832 ; Draw infill segment
G1 X111.12 Y99.56 E28.5893 ; Draw infill segment
G1 X111.16 Y99.70 E28.5953 ; Draw infill segment
G1 X111.19 Y99.85 E28.6013 ; Draw infill segment
G1 X111.20 Y100.00 E28.6074 ; Draw infill segment
G1 X111.60 Y100.00 F1500 ; Move to start of infill
G1 X111.59 Y100.20 E28.6154 ; Draw infill segment
G1 X111.55 Y100.40 E28.6234 ; Draw infill segment
G1 X111.49 Y100.59 E28.6315 ; Draw infill segment
G1 X111.40 Y100.77 E28.6395 ; Draw infill segment
G1 X111.29 Y100.94 E28.6475 ; Draw infill segment
G1 X111.17 Y101.10 E28.6556 ; Draw infill segment
G1 X111.02 Y101.23 E28.6636 ; Draw infill segment
G1 X110.86 Y101.35 E28.6717 ; Draw infill segment
G1 X110.68 Y101.45 E28.6797 ; Draw infill segment
G1 X110.49 Y101.52 E28.6877 ; Draw infill segment
G1 X110.30 Y101.57 E28.6958 ; Draw infill segment
G1 X110.10 Y101.60 E28.7038 ; Draw infill segment
G1 X109.90 Y101.60 E28.7118 ; Draw infill segment
G1 X109.70 Y101.57 E28.7199 ; Draw infill segment
G1 X109.51 Y101.52 E28.7279 ; Draw infill segment
G1 X109.32 Y101.45 E28.7360 ; Draw infill segment
G1 X109.14 Y101.35 E28.7440 ; Draw infill segment
G1 X108.98 Y101.23 E28.7520 ; Draw infill segment
G1 X108.83 Y101.10 E28.7601 ; Draw infill segment
G1 X108.71 Y100.94 E28.7681 ; Draw infill segment
G1 X108.60 Y100.77 E28.7761 ; Draw infill segment
G1 X108.51 Y100.59 E28.7842 ; Draw infill segment
G1 X108.45 Y100.40 E28.7922 ; Draw infill segment
G1 X108.41 Y100.20 E28.8003 ; Draw infill segment
G1 X108.40 Y100.00 E28.8083 ; Draw infill segment
G1 X108.41 Y99.80 E28.8163 ; Draw infill segment
G1 X108.45 Y99.60 E28.8244 ; Draw infill segment
G1 X108.51 Y99.41 E28.8324 ; Draw infill segment
G1 X108.60 Y99.23 E28.8404 ; Draw infill segment
G1 X108.71 Y99.06 E28.8485 ; Draw infill segment
G1 X108.83 Y98.90 E28.8565 ; Draw infill segment
G1 X108.98 Y98.77 E28.8646 ; Draw infill segment
G1 X109.14 Y98.65 E28.8726 ; Draw infill segment
G1 X109.32 Y98.55 E28.8806 ; Draw infill segment
G1 X109.51 Y98.48 E28.8887 ; Draw infill segment
G1 X109.70 Y98.43 E28.8967 ; Draw infill segment
G1 X109.90 Y98.40 E28.9047 ; Draw infill segment
G1 X110.10 Y98.40 E28.9128 ; Draw infill segment
G1 X110.30 Y98.43 E28.9208 ; Draw infill segment
G1 X110.49 Y98.48 E28.9288 ; Draw infill segment
G1 X110.68 Y98.55 E28.9369 ; Draw infill segment
G1 X110.86 Y98.65 E28.9449 ; Draw infill segment
G1 X111.02 Y98.77 E28.9530 ; Draw infill segment
G1 X111.17 Y98.90 E28.9610 ; Draw infill segment
G1 X111.29 Y99.06 E28.9690 ; Draw infill segment
G1 X111.40 Y99.23 E28.9771 ; Draw infill segment
G1 X111.49 Y99.41 E28.9851 ; Draw infill segment
G1 X111.55 Y99.60 E28.9931 ; Draw infill segment
G1 X111.59 Y99.80 E29.0012 ; Draw infill segment
G1 X111.60 Y100.00 E29.0092 ; Draw infill segment
G1 X112.00 Y100.00 F1500 ; Move to start of infill
G1 X111.98 Y100.25 E29.0193 ; Draw infill segment
G1 X111.94 Y100.50 E29.0293 ; Draw infill segment
G1 X111.86 Y100.74 E29.0394 ; Draw infill segment
G1 X111.75 Y100.96 E29.0494 ; Draw infill segment
G1 X111.62 Y101.18 E29.0595 ; Draw infill segment
G1 X111.46 Y101.37 E29.0695 ; Draw infill segment
G1 X111.27 Y101.54 E29.0795 ; Draw infill segment
G1 X111.07 Y101.69 E29.0896 ; Draw infill segment
G1 X110.85 Y101.81 E29.0996 ; Draw infill segment
G1 X110.62 Y101.90 E29.1097 ; Draw infill segment
G1 X110.37 Y101.96 E29.1197 ; Draw infill segment
G1 X110.13 Y102.00 E29.1298 ; Draw infill segment
G1 X109.87 Y102.00 E29.1398 ; Draw infill segment
G1 X109.63 Y101.96 E29.1499 ; Draw infill segment
G1 X109.38 Y101.90 E29.1599 ; Draw infill segment
G1 X109.15 Y101.81 E29.1700 ; Draw infill segment
G1 X108.93 Y101.69 E29.1800 ; Draw infill segment
G1 X108.73 Y101.54 E29.1901 ; Draw infill segment
G1 X108.54 Y101.37 E29.2001 ; Draw infill segment
G1 X108.38 Y101.18 E29.2101 ; Draw infill segment
G1 X108.25 Y100.96 E29.2202 ; Draw infill segment
G1 X108.14 Y100.74 E29.2302 ; Draw infill segment
G1 X108.06 Y100.50 E29.2403 ; Draw infill segment
G1 X108.02 Y100.25 E29.2503 ; Draw infill segment
G1 X108.00 Y100.00 E29.2604 ; Draw infill segment
G1 X108.02 Y99.75 E29.2704 ; Draw infill segment
G1 X108.06 Y99.50 E29.2805 ; Draw infill segment
G1 X108.14 Y99.26 E29.2905 ; Draw infill segment
G1 X108.25 Y99.04 E29.3006 ; Draw infill segment
G1 X108.38 Y98.82 E29.3106 ; Draw infill segment
G1 X108.54 Y98.63 E29.3207 ; Draw infill segment
G1 X108.73 Y98.46 E29.3307 ; Draw infill segment
G1 X108.93 Y98.31 E29.3408 ; Draw infill segment
G1 X109.15 Y98.19 E29.3508 ; Draw infill segment
G1 X109.38 Y98.10 E29.3608 ; Draw infill segment
G1 X109.63 Y98.04 E29.3709 ; Draw infill segment
G1 X109.87 Y98.00 E29.3809 ; Draw infill segment
G1 X110.13 Y98.00 E29.3910 ; Draw infill segment
G1 X110.37 Y98.04 E29.4010 ; Draw infill segment
G1 X110.62 Y98.10 E29.4111 ; Draw infill segment
G1 X110.85 Y98.19 E29.4211 ; Draw infill segment
G1 X111.07 Y98.31 E29.4312 ; Draw infill segment
G1 X111.27 Y98.46 E29.4412 ; Draw infill segment
G1 X111.46 Y98.63 E29.4513 ; Draw infill segment
G1 X111.62 Y98.82 E29.4613 ; Draw infill segment
G1 X111.75 Y99.04 E29.4714 ; Draw infill segment
G1 X111.86 Y99.26 E29.4814 ; Draw infill segment
G1 X111.94 Y99.50 E29.4915 ; Draw infill segment
G1 X111.98 Y99.75 E29.5015 ; Draw infill segment
G1 X112.00 Y100.00 E29.5115 ; Draw infill segment
G1 X112.40 Y100.00 F1500 ; Move to start of infill
G1 X112.38 Y100.30 E29.5236 ; Draw infill segment
G1 X112.32 Y100.60 E29.5357 ; Draw infill segment
G1 X112.23 Y100.88 E29.5477 ; Draw infill segment
G1 X112.10 Y101.16 E29.5598 ; Draw infill segment
G1 X111.94 Y101.41 E29.5718 ; Draw infill segment
G1 X111.75 Y101.64 E29.5839 ; Draw infill segment
G1 X111.53 Y101.85 E29.5959 ; Draw infill segment
G1 X111.29 Y102.03 E29.6080 ; Draw infill segment
G1 X111.02 Y102.17 E29.6200 ; Draw infill segment
G1 X110.74 Y102.28 E29.6321 ; Draw infill segment
G1 X110.45 Y102.36 E29.6442 ; Draw infill segment
G1 X110.15 Y102.40 E29.6562 ; Draw infill segment
G1 X109.85 Y102.40 E29.6683 ; Draw infill segment
G1 X109.55 Y102.36 E29.6803 ; Draw infill segment
G1 X109.26 Y102.28 E29.6924 ; Draw infill segment
G1 X108.98 Y102.17 E29.7044 ; Draw infill segment
G1 X108.71 Y102.03 E29.7165 ; Draw infill segment
G1 X108.47 Y101.85 E29.7285 ; Draw infill segment
G1 X108.25 Y101.64 E29.7406 ; Draw infill segment
G1 X108.06 Y101.41 E29.7527 ; Draw infill segment
G1 X107.90 Y101.16 E29.7647 ; Draw infill segment
G1 X107.77 Y100.88 E29.7768 ; Draw infill segment
G1 X107.68 Y100.60 E29.7888 ; Draw infill segment
G1 X107.62 Y100.30 E29.8009 ; Draw infill segment
G1 X107.60 Y100.00 E29.8129 ; Draw infill segment
G1 X107.62 Y99.70 E29.8250 ; Draw infill segment
G1 X107.68 Y99.40 E29.8371 ; Draw infill segment
G1 X107.77 Y99.12 E29.8491 ; Draw infill segment
G1 X107.90 Y98.84 E29.8612 ; Draw infill segment
G1 X108.06 Y98.59 E29.8732 ; Draw infill segment
G1 X108.25 Y98.36 E29.8853 ; Draw infill segment
G1 X108.47 Y98.15 E29.8973 ; Draw infill segment
G1 X108.71 Y97.97 E29.9094 ; Draw infill segment
G1 X108.98 Y97.83 E29.9214 ; Draw infill segment
G1 X109.26 Y97.72 E29.9335 ; Draw infill segment
G1 X109.55 Y97.64 E29.9456 ; Draw infill segment
G1 X109.85 Y97.60 E29.9576 ; Draw infill segment
G1 X110.15 Y97.60 E29.9697 ; Draw infill segment
G1 X110.45 Y97.64 E29.9817 ; Draw infill segment
G1 X110.74 Y97.72 E29.9938 ; Draw infill segment
G1 X111.02 Y97.83 E30.0058 ; Draw infill segment
G1 X111.29 Y97.97 E30.0179 ; Draw infill segment
G1 X111.53 Y98.15 E30.0299 ; Draw infill segment
G1 X111.75 Y98.36 E30.0420 ; Draw infill segment
G1 X111.94 Y98.59 E30.0541 ; Draw infill segment
G1 X112.10 Y98.84 E30.0661 ; Draw infill segment
G1 X112.23 Y99.12 E30.0782 ; Draw infill segment
G1 X112.32 Y99.40 E30.0902 ; Draw infill segment
G1 X112.38 Y99.70 E30.1023 ; Draw infill segment
G1 X112.40 Y100.00 E30.1143 ; Draw infill segment
; Layer 12
G1 Z2.40 F300 ; Move to layer height
G1 X112.50 Y100.00 F1500 ; Move to start of circle
G1 X112.50 Y100.00 F1500 ; Move to start of circle
G1 X112.48 Y100.31 E30.1269 F1500 ; Draw circle segment
G1 X112.42 Y100.62 E30.1394 F1500 ; Draw circle segment
G1 X112.32 Y100.92 E30.1520 F1500 ; Draw circle segment
G1 X112.19 Y101.20 E30.1646 F1500 ; Draw circle segment
G1 X112.02 Y101.47 E30.1771 F1500 ; Draw circle segment
G1 X111.82 Y101.71 E30.1897 F1500 ; Draw circle segment
G1 X111.59 Y101.93 E30.2022 F1500 ; Draw circle segment
G1 X111.34 Y102.11 E30.2148 F1500 ; Draw circle segment
G1 X111.06 Y102.26 E30.2274 F1500 ; Draw circle segment
G1 X110.77 Y102.38 E30.2399 F1500 ; Draw circle segment
G1 X110.47 Y102.46 E30.2525 F1500 ; Draw circle segment
G1 X110.16 Y102.50 E30.2650 F1500 ; Draw circle segment
G1 X109.84 Y102.50 E30.2776 F1500 ; Draw circle segment
G1 X109.53 Y102.46 E30.2901 F1500 ; Draw circle segment
G1 X109.23 Y102.38 E30.3027 F1500 ; Draw circle segment
G1 X108.94 Y102.26 E30.3153 F1500 ; Draw circle segment
G1 X108.66 Y102.11 E30.3278 F1500 ; Draw circle segment
G1 X108.41 Y101.93 E30.3404 F1500 ; Draw circle segment
G1 X108.18 Y101.71 E30.3529 F1500 ; Draw circle segment
G1 X107.98 Y101.47 E30.3655 F1500 ; Draw circle segment
G1 X107.81 Y101.20 E30.3781 F1500 ; Draw circle segment
G1 X107.68 Y100.92 E30.3906 F1500 ; Draw circle segment
G1 X107.58 Y100.62 E30.4032 F1500 ; Draw circle segment
G1 X107.52 Y100.31 E30.4157 F1500 ; Draw circle segment
G1 X107.50 Y100.00 E30.4283 F1500 ; Draw circle segment
G1 X107.52 Y99.69 E30.4408 F1500 ; Draw circle segment
G1 X107.58 Y99.38 E30.4534 F1500 ; Draw circle segment
G1 X107.68 Y99.08 E30.4660 F1500 ; Draw circle segment
G1 X107.81 Y98.80 E30.4785 F1500 ; Draw circle segment
G1 X107.98 Y98.53 E30.4911 F1500 ; Draw circle segment
G1 X108.18 Y98.29 E30.5036 F1500 ; Draw circle segment
G1 X108.41 Y98.07 E30.5162 F1500 ; Draw circle segment
G1 X108.66 Y97.89 E30.5288 F1500 ; Draw circle segment
G1 X108.94 Y97.74 E30.5413 F1500 ; Draw circle segment
G1 X109.23 Y97.62 E30.5539 F1500 ; Draw circle segment
G1 X109.53 Y97.54 E30.5664 F1500 ; Draw circle segment
G1 X109.84 Y97.50 E30.5790 F1500 ; Draw circle segment
G1 X110.16 Y97.50 E30.5915 F1500 ; Draw circle segment
G1 X110.47 Y97.54 E30.6041 F1500 ; Draw circle segment
G1 X110.77 Y97.62 E30.6167 F1500 ; Draw circle segment
G1 X111.06 Y97.74 E30.6292 F1500 ; Draw circle segment
G1 X111.34 Y97.89 E30.6418 F1500 ; Draw circle segment
G1 X111.59 Y98.07 E30.6543 F1500 ; Draw circle segment
G1 X111.82 Y98.29 E30.6669 F1500 ; Draw circle segment
G1 X112.02 Y98.53 E30.6794 F1500 ; Draw circle segment
G1 X112.19 Y98.80 E30.6920 F1500 ; Draw circle segment
G1 X112.32 Y99.08 E30.7046 F1500 ; Draw circle segment
G1 X112.42 Y99.38 E30.7171 F1500 ; Draw circle segment
G1 X112.48 Y99.69 E30.7297 F1500 ; Draw circle segment
G1 X112.50 Y100.00 E30.7422 F1500 ; Draw circle segment
G1 X110.40 Y100.00 F1500 ; Move to start of infill
G1 X110.40 Y100.05 E30.7442 ; Draw infill segment
G1 X110.39 Y100.10 E30.7463 ; Draw infill segment
G1 X110.37 Y100.15 E30.7483 ; Draw infill segment
G1 X110.35 Y100.19 E30.7503 ; Draw infill segment
G1 X110.32 Y100.24 E30.7523 ; Draw infill segment
G1 X110.29 Y100.27 E30.7543 ; Draw infill segment
G1 X110.25 Y100.31 E30.7563 ; Draw infill segment
G1 X110.21 Y100.34 E30.7583 ; Draw infill segment
G1 X110.17 Y100.36 E30.7603 ; Draw infill segment
G1 X110.12 Y100.38 E30.7623 ; Draw infill segment
G1 X110.07 Y100.39 E30.7643 ; Draw infill segment
G1 X110.03 Y100.40 E30.7663 ; Draw infill segment
G1 X109.97 Y100.40 E30.7684 ; Draw infill segment
G1 X109.93 Y100.39 E30.7704 ; Draw infill segment
G1 X109.88 Y100.38 E30.7724 ; Draw infill segment
G1 X109.83 Y100.36 E30.7744 ; Draw infill segment
G1 X109.79 Y100.34 E30.7764 ; Draw infill segment
G1 X109.75 Y100.31 E30.7784 ; Draw infill segment
G1 X109.71 Y100.27 E30.7804 ; Draw infill segment
G1 X109.68 Y100.24 E30.7824 ; Draw infill segment
G1 X109.65 Y100.19 E30.7844 ; Draw infill segment
G1 X109.63 Y100.15 E30.7864 ; Draw infill segment
G1 X109.61 Y100.10 E30.7885 ; Draw infill segment
G1 X109.60 Y100.05 E30.7905 ; Draw infill segment
G1 X109.60 Y100.00 E30.7925 ; Draw infill segment
G1 X109.60 Y99.95 E30.7945 ; Draw infill segment
G1 X109.61 Y99.90 E30.7965 ; Draw infill segment
G1 X109.63 Y99.85 E30.7985 ; Draw infill segment
G1 X109.65 Y99.81 E30.8005 ; Draw infill segment
G1 X109.68 Y99.76 E30.8025 ; Draw infill segment
G1 X109.71 Y99.73 E30.8045 ; Draw infill segment
G1 X109.75 Y99.69 E30.8065 ; Draw infill segment
G1 X109.79 Y99.66 E30.8085 ; Draw infill segment
G1 X109.83 Y99.64 E30.8106 ; Draw infill segment
G1 X109.88 Y99.62 E30.8126 ; Draw infill segment
G1 X109.93 Y99.61 E30.8146 ; Draw infill segment
G1 X109.97 Y99.60 E30.8166 ; Draw infill segment
G1 X110.03 Y99.60 E30.8186 ; Draw infill segment
G1 X110.07 Y99.61 E30.8206 ; Draw infill segment
G1 X110.12 Y99.62 E30.8226 ; Draw infill segment
G1 X110.17 Y99.64 E30.8246 ; Draw infill segment
G1 X110.21 Y99.66 E30.8266 ; Draw infill segment
G1 X110.25 Y99.69 E30.8286 ; Draw infill segment
G1 X110.29 Y99.73 E30.8306 ; Draw infill segment
G1 X110.32 Y99.76 E30.8327 ; Draw infill segment
G1 X110.35 Y99.81 E30.8347 ; Draw infill segment
G1 X110.37 Y99.85 E30.8367 ; Draw infill segment
G1 X110.39 Y99.90 E30.8387 ; Draw infill segment
G1 X110.40 Y99.95 E30.8407 ; Draw infill segment
G1 X110.40 Y100.00 E30.8427 ; Draw infill segment
G1 X110.80 Y100.00 F1500 ; Move to start of infill
G1 X110.79 Y100.10 E30.8467 ; Draw infill segment
G1 X110.77 Y100.20 E30.8507 ; Draw infill segment
G1 X110.74 Y100.29 E30.8548 ; Draw infill segment
G1 X110.70 Y100.39 E30.8588 ; Draw infill segment
G1 X110.65 Y100.47 E30.8628 ; Draw infill segment
G1 X110.58 Y100.55 E30.8668 ; Draw infill segment
G1 X110.51 Y100.62 E30.8708 ; Draw infill segment
G1 X110.43 Y100.68 E30.8749 ; Draw infill segment
G1 X110.34 Y100.72 E30.8789 ; Draw infill segment
G1 X110.25 Y100.76 E30.8829 ; Draw infill segment
G1 X110.15 Y100.79 E30.8869 ; Draw infill segment
G1 X110.05 Y100.80 E30.8909 ; Draw infill segment
G1 X109.95 Y100.80 E30.8949 ; Draw infill segment
G1 X109.85 Y100.79 E30.8990 ; Draw infill segment
G1 X109.75 Y100.76 E30.9030 ; Draw infill segment
G1 X109.66 Y100.72 E30.9070 ; Draw infill segment
G1 X109.57 Y100.68 E30.9110 ; Draw infill segment
G1 X109.49 Y100.62 E30.9150 ; Draw infill segment
G1 X109.42 Y100.55 E30.9191 ; Draw infill segment
G1 X109.35 Y100.47 E30.9231 ; Draw infill segment
G1 X109.30 Y100.39 E30.9271 ; Draw infill segment
G1 X109.26 Y100.29 E30.9311 ; Draw infill segment
G1 X109.23 Y100.20 E30.9351 ; Draw infill segment
G1 X109.21 Y100.10 E30.9391 ; Draw infill segment
G1 X109.20 Y100.00 E30.9432 ; Draw infill segment
G1 X109.21 Y99.90 E30.9472 ; Draw infill segment
G1 X109.23 Y99.80 E30.9512 ; Draw infill segment
G1 X109.26 Y99.71 E30.9552 ; Draw infill segment
G1 X109.30 Y99.61 E30.9592 ; Draw infill segment
G1 X109.35 Y99.53 E30.9633 ; Draw infill segment
G1 X109.42 Y99.45 E30.9673 ; Draw infill segment
G1 X109.49 Y99.38 E30.9713 ; Draw infill segment
G1 X109.57 Y99.32 E30.9753 ; Draw infill segment
G1 X109.66 Y99.28 E30.9793 ; Draw infill segment
G1 X109.75 Y99.24 E30.9834 ; Draw infill segment
G1 X109.85 Y99.21 E30.9874 ; Draw infill segment
G1 X109.95 Y99.20 E30.9914 ; Draw infill segment
G1 X110.05 Y99.20 E30.9954 ; Draw infill segment
G1 X110.15 Y99.21 E30.9994 ; Draw infill segment
G1 X110.25 Y99.24 E31.0034 ; Draw infill segment
G1 X110.34 Y99.28 E31.0075 ; Draw infill segment
G1 X110.43 Y99.32 E31.0115 ; Draw infill segment
G1 X110.51 Y99.38 E31.0155 ; Draw infill segment
G1 X110.58 Y99.45 E31.0195 ; Draw infill segment
G1 X110.65 Y99.53 E31.0235 ; Draw infill segment
G1 X110.70 Y99.61 E31.0276 ; Draw infill segment
G1 X110.74 Y99.71 E31.0316 ; Draw infill segment
G1 X110.77 Y99.80 E31.0356 ; Draw infill segment
G1 X110.79 Y99.90 E31.0396 ; Draw infill segment
G1 X110.80 Y100.00 E31.0436 ; Draw infill segment
G1 X111.20 Y100.00 F1500 ; Move to start of infill
G1 X111.19 Y100.15 E31.0497 ; Draw infill segment
G1 X111.16 Y100.30 E31.0557 ; Draw infill segment
G1 X111.12 Y100.44 E31.0617 ; Draw infill segment
G1 X111.05 Y100.58 E31.0677 ; Draw infill segment
G1 X110.97 Y100.71 E31.0738 ; Draw infill segment
G1 X110.87 Y100.82 E31.0798 ; Draw infill segment
G1 X110.76 Y100.92 E31.0858 ; Draw infill segment
G1 X110.64 Y101.01 E31.0919 ; Draw infill segment
G1 X110.51 Y101.09 E31.0979 ; Draw infill segment
G1 X110.37 Y101.14 E31.1039 ; Draw infill segment
G1 X110.22 Y101.18 E31.1099 ; Draw infill segment
G1 X110.08 Y101.20 E31.1160 ; Draw infill segment
G1 X109.92 Y101.20 E31.1220 ; Draw infill segment
G1 X109.78 Y101.18 E31.1280 ; Draw infill segment
G1 X109.63 Y101.14 E31.1341 ; Draw infill segment
G1 X109.49 Y101.09 E31.1401 ; Draw infill segment
G1 X109.36 Y101.01 E31.1461 ; Draw infill segment
G1 X109.24 Y100.92 E31.1521 ; Draw infill segment
G1 X109.13 Y100.82 E31.1582 ; Draw infill segment
G1 X109.03 Y100.71 E31.1642 ; Draw infill segment
G1 X108.95 Y100.58 E31.1702 ; Draw infill segment
G1 X108.88 Y100.44 E31.1762 ; Draw infill segment
G1 X108.84 Y100.30 E31.1823 ; Draw infill segment
G1 X108.81 Y100.15 E31.1883 ; Draw infill segment
G1 X108.80 Y100.00 E31.1943 ; Draw infill segment
G1 X108.81 Y99.85 E31.2004 ; Draw infill segment
G1 X108.84 Y99.70 E31.2064 ; Draw infill segment
G1 X108.88 Y99.56 E31.2124 ; Draw infill segment
G1 X108.95 Y99.42 E31.2184 ; Draw infill segment
G1 X109.03 Y99.29 E31.2245 ; Draw infill segment
G1 X109.13 Y99.18 E31.2305 ; Draw infill segment
G1 X109.24 Y99.08 E31.2365 ; Draw infill segment
G1 X109.36 Y98.99 E31.2426 ; Draw infill segment
G1 X109.49 Y98.91 E31.2486 ; Draw infill segment
G1 X109.63 Y98.86 E31.2546 ; Draw infill segment
G1 X109.78 Y98.82 E31.2606 ; Draw infill segment
G1 X109.92 Y98.80 E31.2667 ; Draw infill segment
G1 X110.08 Y98.80 E31.2727 ; Draw infill segment
G1 X110.22 Y98.82 E31.2787 ; Draw infill segment
G1 X110.37 Y98.86 E31.2847 ; Draw infill segment
G1 X110.51 Y98.91 E31.2908 ; Draw infill segment
G1 X110.64 Y98.99 E31.2968 ; Draw infill segment
G1 X110.76 Y99.08 E31.3028 ; Draw infill segment
G1 X110.87 Y99.18 E31.3089 ; Draw infill segment
G1 X110.97 Y99.29 E31.3149 ; Draw infill segment
G1 X111.05 Y99.42 E31.3209 ; Draw infill segment
G1 X111.12 Y99.56 E31.3269 ; Draw infill segment
G1 X111.16 Y99.70 E31.3330 ; Draw infill segment
G1 X111.19 Y99.85 E31.3390 ; Draw infill segment
G1 X111.20 Y100.00 E31.3450 ; Draw infill segment
G1 X111.60 Y100.00 F1500 ; Move to start of infill
G1 X111.59 Y100.20 E31.3531 ; Draw infill segment
G1 X111.55 Y100.40 E31.3611 ; Draw infill segment
G1 X111.49 Y100.59 E31.3691 ; Draw infill segment
G1 X111.40 Y100.77 E31.3772 ; Draw infill segment
G1 X111.29 Y100.94 E31.3852 ; Draw infill segment
G1 X111.17 Y101.10 E31.3933 ; Draw infill segment
G1 X111.02 Y101.23 E31.4013 ; Draw infill segment
G1 X110.86 Y101.35 E31.4093 ; Draw infill segment
G1 X110.68 Y101.45 E31.4174 ; Draw infill segment
G1 X110.49 Y101.52 E31.4254 ; Draw infill segment
G1 X110.30 Y101.57 E31.4334 ; Draw infill segment
G1 X110.10 Y101.60 E31.4415 ; Draw infill segment
G1 X109.90 Y101.60 E31.4495 ; Draw infill segment
G1 X109.70 Y101.57 E31.4575 ; Draw infill segment
G1 X109.51 Y101.52 E31.4656 ; Draw infill segment
G1 X109.32 Y101.45 E31.4736 ; Draw infill segment
G1 X109.14 Y101.35 E31.4817 ; Draw infill segment
G1 X108.98 Y101.23 E31.4897 ; Draw infill segment
G1 X108.83 Y101.10 E31.4977 ; Draw infill segment
G1 X108.71 Y100.94 E31.5058 ; Draw infill segment
G1 X108.60 Y100.77 E31.5138 ; Draw infill segment
G1 X108.51 Y100.59 E31.5218 ; Draw infill segment
G1 X108.45 Y100.40 E31.5299 ; Draw infill segment
G1 X108.41 Y100.20 E31.5379 ; Draw infill segment
G1 X108.40 Y100.00 E31.5460 ; Draw infill segment
G1 X108.41 Y99.80 E31.5540 ; Draw infill segment
G1 X108.45 Y99.60 E31.5620 ; Draw infill segment
G1 X108.51 Y99.41 E31.5701 ; Draw infill segment
G1 X108.60 Y99.23 E31.5781 ; Draw infill segment
G1 X108.71 Y99.06 E31.5861 ; Draw infill segment
G1 X108.83 Y98.90 E31.5942 ; Draw infill segment
G1 X108.98 Y98.77 E31.6022 ; Draw infill segment
G1 X109.14 Y98.65 E31.6103 ; Draw infill segment
G1 X109.32 Y98.55 E31.6183 ; Draw infill segment
G1 X109.51 Y98.48 E31.6263 ; Draw infill segment
G1 X109.70 Y98.43 E31.6344 ; Draw infill segment
G1 X109.90 Y98.40 E31.6424 ; Draw infill segment
G1 X110.10 Y98.40 E31.6504 ; Draw infill segment
G1 X110.30 Y98.43 E31.6585 ; Draw infill segment
G1 X110.49 Y98.48 E31.6665 ; Draw infill segment
G1 X110.68 Y98.55 E31.6746 ; Draw infill segment
G1 X110.86 Y98.65 E31.6826 ; Draw infill segment
G1 X111.02 Y98.77 E31.6906 ; Draw infill segment
G1 X111.17 Y98.90 E31.6987 ; Draw infill segment
G1 X111.29 Y99.06 E31.7067 ; Draw infill segment
G1 X111.40 Y99.23 E31.7147 ; Draw infill segment
G1 X111.49 Y99.41 E31.7228 ; Draw infill segment
G1 X111.55 Y99.60 E31.7308 ; Draw infill segment
G1 X111.59 Y99.80 E31.7388 ; Draw infill segment
G1 X111.60 Y100.00 E31.7469 ; Draw infill segment
G1 X112.00 Y100.00 F1500 ; Move to start of infill
G1 X111.98 Y100.25 E31.7569 ; Draw infill segment
G1 X111.94 Y100.50 E31.7670 ; Draw infill segment
G1 X111.86 Y100.74 E31.7770 ; Draw infill segment
G1 X111.75 Y100.96 E31.7871 ; Draw infill segment
G1 X111.62 Y101.18 E31.7971 ; Draw infill segment
G1 X111.46 Y101.37 E31.8072 ; Draw infill segment
G1 X111.27 Y101.54 E31.8172 ; Draw infill segment
G1 X111.07 Y101.69 E31.8273 ; Draw infill segment
G1 X110.85 Y101.81 E31.8373 ; Draw infill segment
G1 X110.62 Y101.90 E31.8474 ; Draw infill segment
G1 X110.37 Y101.96 E31.8574 ; Draw infill segment
G1 X110.13 Y102.00 E31.8674 ; Draw infill segment
G1 X109.87 Y102.00 E31.8775 ; Draw infill segment
G1 X109.63 Y101.96 E31.8875 ; Draw infill segment
G1 X109.38 Y101.90 E31.8976 ; Draw infill segment
G1 X109.15 Y101.81 E31.9076 ; Draw infill segment
G1 X108.93 Y101.69 E31.9177 ; Draw infill segment
G1 X108.73 Y101.54 E31.9277 ; Draw infill segment
G1 X108.54 Y101.37 E31.9378 ; Draw infill segment
G1 X108.38 Y101.18 E31.9478 ; Draw infill segment
G1 X108.25 Y100.96 E31.9579 ; Draw infill segment
G1 X108.14 Y100.74 E31.9679 ; Draw infill segment
G1 X108.06 Y100.50 E31.9780 ; Draw infill segment
G1 X108.02 Y100.25 E31.9880 ; Draw infill segment
G1 X108.00 Y100.00 E31.9980 ; Draw infill segment
G1 X108.02 Y99.75 E32.0081 ; Draw infill segment
G1 X108.06 Y99.50 E32.0181 ; Draw infill segment
G1 X108.14 Y99.26 E32.0282 ; Draw infill segment
G1 X108.25 Y99.04 E32.0382 ; Draw infill segment
G1 X108.38 Y98.82 E32.0483 ; Draw infill segment
G1 X108.54 Y98.63 E32.0583 ; Draw infill segment
G1 X108.73 Y98.46 E32.0684 ; Draw infill segment
G1 X108.93 Y98.31 E32.0784 ; Draw infill segment
G1 X109.15 Y98.19 E32.0885 ; Draw infill segment
G1 X109.38 Y98.10 E32.0985 ; Draw infill segment
G1 X109.63 Y98.04 E32.1086 ; Draw infill segment
G1 X109.87 Y98.00 E32.1186 ; Draw infill segment
G1 X110.13 Y98.00 E32.1287 ; Draw infill segment
G1 X110.37 Y98.04 E32.1387 ; Draw infill segment
G1 X110.62 Y98.10 E32.1487 ; Draw infill segment
G1 X110.85 Y98.19 E32.1588 ; Draw infill segment
G1 X111.07 Y98.31 E32.1688 ; Draw infill segment
G1 X111.27 Y98.46 E32.1789 ; Draw infill segment
G1 X111.46 Y98.63 E32.1889 ; Draw infill segment
G1 X111.62 Y98.82 E32.1990 ; Draw infill segment
G1 X111.75 Y99.04 E32.2090 ; Draw infill segment
G1 X111.86 Y99.26 E32.2191 ; Draw infill segment
G1 X111.94 Y99.50 E32.2291 ; Draw infill segment
G1 X111.98 Y99.75 E32.2392 ; Draw infill segment
G1 X112.00 Y100.00 E32.2492 ; Draw infill segment
G1 X112.40 Y100.00 F1500 ; Move to start of infill
G1 X112.38 Y100.30 E32.2613 ; Draw infill segment
G1 X112.32 Y100.60 E32.2733 ; Draw infill segment
G1 X112.23 Y100.88 E32.2854 ; Draw infill segment
G1 X112.10 Y101.16 E32.2974 ; Draw infill segment
G1 X111.94 Y101.41 E32.3095 ; Draw infill segment
G1 X111.75 Y101.64 E32.3215 ; Draw infill segment
G1 X111.53 Y101.85 E32.3336 ; Draw infill segment
G1 X111.29 Y102.03 E32.3457 ; Draw infill segment
G1 X111.02 Y102.17 E32.3577 ; Draw infill segment
G1 X110.74 Y102.28 E32.3698 ; Draw infill segment
G1 X110.45 Y102.36 E32.3818 ; Draw infill segment
G1 X110.15 Y102.40 E32.3939 ; Draw infill segment
G1 X109.85 Y102.40 E32.4059 ; Draw infill segment
G1 X109.55 Y102.36 E32.4180 ; Draw infill segment
G1 X109.26 Y102.28 E32.4300 ; Draw infill segment
G1 X108.98 Y102.17 E32.4421 ; Draw infill segment
G1 X108.71 Y102.03 E32.4542 ; Draw infill segment
G1 X108.47 Y101.85 E32.4662 ; Draw infill segment
G1 X108.25 Y101.64 E32.4783 ; Draw infill segment
G1 X108.06 Y101.41 E32.4903 ; Draw infill segment
G1 X107.90 Y101.16 E32.5024 ; Draw infill segment
G1 X107.77 Y100.88 E32.5144 ; Draw infill segment
G1 X107.68 Y100.60 E32.5265 ; Draw infill segment
G1 X107.62 Y100.30 E32.5385 ; Draw infill segment
G1 X107.60 Y100.00 E32.5506 ; Draw infill segment
G1 X107.62 Y99.70 E32.5627 ; Draw infill segment
G1 X107.68 Y99.40 E32.5747 ; Draw infill segment
G1 X107.77 Y99.12 E32.5868 ; Draw infill segment
G1 X107.90 Y98.84 E32.5988 ; Draw infill segment
G1 X108.06 Y98.59 E32.6109 ; Draw infill segment
G1 X108.25 Y98.36 E32.6229 ; Draw infill segment
G1 X108.47 Y98.15 E32.6350 ; Draw infill segment
G1 X108.71 Y97.97 E32.6471 ; Draw infill segment
G1 X108.98 Y97.83 E32.6591 ; Draw infill segment
G1 X109.26 Y97.72 E32.6712 ; Draw infill segment
G1 X109.55 Y97.64 E32.6832 ; Draw infill segment
G1 X109.85 Y97.60 E32.6953 ; Draw infill segment
G1 X110.15 Y97.60 E32.7073 ; Draw infill segment
G1 X110.45 Y97.64 E32.7194 ; Draw infill segment
G1 X110.74 Y97.72 E32.7314 ; Draw infill segment
G1 X111.02 Y97.83 E32.7435 ; Draw infill segment
G1 X111.29 Y97.97 E32.7556 ; Draw infill segment
G1 X111.53 Y98.15 E32.7676 ; Draw infill segment
G1 X111.75 Y98.36 E32.7797 ; Draw infill segment
G1 X111.94 Y98.59 E32.7917 ; Draw infill segment
G1 X112.10 Y98.84 E32.8038 ; Draw infill segment
G1 X112.23 Y99.12 E32.8158 ; Draw infill segment
G1 X112.32 Y99.40 E32.8279 ; Draw infill segment
G1 X112.38 Y99.70 E32.8399 ; Draw infill segment
G1 X112.40 Y100.00 E32.8520 ; Draw infill segment
; Layer 13
G1 Z2.60 F300 ; Move to layer height
G1 X112.50 Y100.00 F1500 ; Move to start of circle
G1 X112.50 Y100.00 F1500 ; Move to start of circle
G1 X112.48 Y100.31 E32.8646 F1500 ; Draw circle segment
G1 X112.42 Y100.62 E32.8771 F1500 ; Draw circle segment
G1 X112.32 Y100.92 E32.8897 F1500 ; Draw circle segment
G1 X112.19 Y101.20 E32.9022 F1500 ; Draw circle segment
G1 X112.02 Y101.47 E32.9148 F1500 ; Draw circle segment
G1 X111.82 Y101.71 E32.9273 F1500 ; Draw circle segment
G1 X111.59 Y101.93 E32.9399 F1500 ; Draw circle segment
G1 X111.34 Y102.11 E32.9525 F1500 ; Draw circle segment
G1 X111.06 Y102.26 E32.9650 F1500 ; Draw circle segment
G1 X110.77 Y102.38 E32.9776 F1500 ; Draw circle segment
G1 X110.47 Y102.46 E32.9901 F1500 ; Draw circle segment
G1 X110.16 Y102.50 E33.0027 F1500 ; Draw circle segment
G1 X109.84 Y102.50 E33.0153 F1500 ; Draw circle segment
G1 X109.53 Y102.46 E33.0278 F1500 ; Draw circle segment
G1 X109.23 Y102.38 E33.0404 F1500 ; Draw circle segment
G1 X108.94 Y102.26 E33.0529 F1500 ; Draw circle segment
G1 X108.66 Y102.11 E33.0655 F1500 ; Draw circle segment
G1 X108.41 Y101.93 E33.0780 F1500 ; Draw circle segment
G1 X108.18 Y101.71 E33.0906 F1500 ; Draw circle segment
G1 X107.98 Y101.47 E33.1032 F1500 ; Draw circle segment
G1 X107.81 Y101.20 E33.1157 F1500 ; Draw circle segment
G1 X107.68 Y100.92 E33.1283 F1500 ; Draw circle segment
G1 X107.58 Y100.62 E33.1408 F1500 ; Draw circle segment
G1 X107.52 Y100.31 E33.1534 F1500 ; Draw circle segment
G1 X107.50 Y100.00 E33.1660 F1500 ; Draw circle segment
G1 X107.52 Y99.69 E33.1785 F1500 ; Draw circle segment
G1 X107.58 Y99.38 E33.1911 F1500 ; Draw circle segment
G1 X107.68 Y99.08 E33.2036 F1500 ; Draw circle segment
G1 X107.81 Y98.80 E33.2162 F1500 ; Draw circle segment
G1 X107.98 Y98.53 E33.2287 F1500 ; Draw circle segment
G1 X108.18 Y98.29 E33.2413 F1500 ; Draw circle segment
G1 X108.41 Y98.07 E33.2539 F1500 ; Draw circle segment
G1 X108.66 Y97.89 E33.2664 F1500 ; Draw circle segment
G1 X108.94 Y97.74 E33.2790 F1500 ; Draw circle segment
G1 X109.23 Y97.62 E33.2915 F1500 ; Draw circle segment
G1 X109.53 Y97.54 E33.3041 F1500 ; Draw circle segment
G1 X109.84 Y97.50 E33.3166 F1500 ; Draw circle segment
G1 X110.16 Y97.50 E33.3292 F1500 ; Draw circle segment
G1 X110.47 Y97.54 E33.3418 F1500 ; Draw circle segment
G1 X110.77 Y97.62 E33.3543 F1500 ; Draw circle segment
G1 X111.06 Y97.74 E33.3669 F1500 ; Draw circle segment
G1 X111.34 Y97.89 E33.3794 F1500 ; Draw circle segment
G1 X111.59 Y98.07 E33.3920 F1500 ; Draw circle segment
G1 X111.82 Y98.29 E33.4046 F1500 ; Draw circle segment
G1 X112.02 Y98.53 E33.4171 F1500 ; Draw circle segment
G1 X112.19 Y98.80 E33.4297 F1500 ; Draw circle segment
G1 X112.32 Y99.08 E33.4422 F1500 ; Draw circle segment
G1 X112.42 Y99.38 E33.4548 F1500 ; Draw circle segment
G1 X112.48 Y99.69 E33.4673 F1500 ; Draw circle segment
G1 X112.50 Y100.00 E33.4799 F1500 ; Draw circle segment
G1 X110.40 Y100.00 F1500 ; Move to start of infill
G1 X110.40 Y100.05 E33.4819 ; Draw infill segment
G1 X110.39 Y100.10 E33.4839 ; Draw infill segment
G1 X110.37 Y100.15 E33.4859 ; Draw infill segment
G1 X110.35 Y100.19 E33.4879 ; Draw infill segment
G1 X110.32 Y100.24 E33.4900 ; Draw infill segment
G1 X110.29 Y100.27 E33.4920 ; Draw infill segment
G1 X110.25 Y100.31 E33.4940 ; Draw infill segment
G1 X110.21 Y100.34 E33.4960 ; Draw infill segment
G1 X110.17 Y100.36 E33.4980 ; Draw infill segment
G1 X110.12 Y100.38 E33.5000 ; Draw infill segment
G1 X110.07 Y100.39 E33.5020 ; Draw infill segment
G1 X110.03 Y100.40 E33.5040 ; Draw infill segment
G1 X109.97 Y100.40 E33.5060 ; Draw infill segment
G1 X109.93 Y100.39 E33.5080 ; Draw infill segment
G1 X109.88 Y100.38 E33.5100 ; Draw infill segment
G1 X109.83 Y100.36 E33.5121 ; Draw infill segment
G1 X109.79 Y100.34 E33.5141 ; Draw infill segment
G1 X109.75 Y100.31 E33.5161 ; Draw infill segment
G1 X109.71 Y100.27 E33.5181 ; Draw infill segment
G1 X109.68 Y100.24 E33.5201 ; Draw infill segment
G1 X109.65 Y100.19 E33.5221 ; Draw infill segment
G1 X109.63 Y100.15 E33.5241 ; Draw infill segment
G1 X109.61 Y100.10 E33.5261 ; Draw infill segment
G1 X109.60 Y100.05 E33.5281 ; Draw infill segment
G1 X109.60 Y100.00 E33.5301 ; Draw infill segment
G1 X109.60 Y99.95 E33.5321 ; Draw infill segment
G1 X109.61 Y99.90 E33.5342 ; Draw infill segment
G1 X109.63 Y99.85 E33.5362 ; Draw infill segment
G1 X109.65 Y99.81 E33.5382 ; Draw infill segment
G1 X109.68 Y99.76 E33.5402 ; Draw infill segment
G1 X109.71 Y99.73 E33.5422 ; Draw infill segment
G1 X109.75 Y99.69 E33.5442 ; Draw infill segment
G1 X109.79 Y99.66 E33.5462 ; Draw infill segment
G1 X109.83 Y99.64 E33.5482 ; Draw infill segment
G1 X109.88 Y99.62 E33.5502 ; Draw infill segment
G1 X109.93 Y99.61 E33.5522 ; Draw infill segment
G1 X109.97 Y99.60 E33.5542 ; Draw infill segment
G1 X110.03 Y99.60 E33.5563 ; Draw infill segment
G1 X110.07 Y99.61 E33.5583 ; Draw infill segment
G1 X110.12 Y99.62 E33.5603 ; Draw infill segment
G1 X110.17 Y99.64 E33.5623 ; Draw infill segment
G1 X110.21 Y99.66 E33.5643 ; Draw infill segment
G1 X110.25 Y99.69 E33.5663 ; Draw infill segment
G1 X110.29 Y99.73 E33.5683 ; Draw infill segment
G1 X110.32 Y99.76 E33.5703 ; Draw infill segment
G1 X110.35 Y99.81 E33.5723 ; Draw infill segment
G1 X110.37 Y99.85 E33.5743 ; Draw infill segment
G1 X110.39 Y99.90 E33.5764 ; Draw infill segment
G1 X110.40 Y99.95 E33.5784 ; Draw infill segment
G1 X110.40 Y100.00 E33.5804 ; Draw infill segment
G1 X110.80 Y100.00 F1500 ; Move to start of infill
G1 X110.79 Y100.10 E33.5844 ; Draw infill segment
G1 X110.77 Y100.20 E33.5884 ; Draw infill segment
G1 X110.74 Y100.29 E33.5924 ; Draw infill segment
G1 X110.70 Y100.39 E33.5964 ; Draw infill segment
G1 X110.65 Y100.47 E33.6005 ; Draw infill segment
G1 X110.58 Y100.55 E33.6045 ; Draw infill segment
G1 X110.51 Y100.62 E33.6085 ; Draw infill segment
G1 X110.43 Y100.68 E33.6125 ; Draw infill segment
G1 X110.34 Y100.72 E33.6165 ; Draw infill segment
G1 X110.25 Y100.76 E33.6206 ; Draw infill segment
G1 X110.15 Y100.79 E33.6246 ; Draw infill segment
G1 X110.05 Y100.80 E33.6286 ; Draw infill segment
G1 X109.95 Y100.80 E33.6326 ; Draw infill segment
G1 X109.85 Y100.79 E33.6366 ; Draw infill segment
G1 X109.75 Y100.76 E33.6406 ; Draw infill segment
G1 X109.66 Y100.72 E33.6447 ; Draw infill segment
G1 X109.57 Y100.68 E33.6487 ; Draw infill segment
G1 X109.49 Y100.62 E33.6527 ; Draw infill segment
G1 X109.42 Y100.55 E33.6567 ; Draw infill segment
G1 X109.35 Y100.47 E33.6607 ; Draw infill segment
G1 X109.30 Y100.39 E33.6648 ; Draw infill segment
G1 X109.26 Y100.29 E33.6688 ; Draw infill segment
G1 X109.23 Y100.20 E33.6728 ; Draw infill segment
G1 X109.21 Y100.10 E33.6768 ; Draw infill segment
G1 X109.20 Y100.00 E33.6808 ; Draw infill segment
G1 X109.21 Y99.90 E33.6849 ; Draw infill segment
G1 X109.23 Y99.80 E33.6889 ; Draw infill segment
G1 X109.26 Y99.71 E33.6929 ; Draw infill segment
G1 X109.30 Y99.61 E33.6969 ; Draw infill segment
G1 X109.35 Y99.53 E33.7009 ; Draw infill segment
G1 X109.42 Y99.45 E33.7049 ; Draw infill segment
G1 X109.49 Y99.38 E33.7090 ; Draw infill segment
G1 X109.57 Y99.32 E33.7130 ; Draw infill segment
G1 X109.66 Y99.28 E33.7170 ; Draw infill segment
G1 X109.75 Y99.24 E33.7210 ; Draw infill segment
G1 X109.85 Y99.21 E33.7250 ; Draw infill segment
G1 X109.95 Y99.20 E33.7291 ; Draw infill segment
G1 X110.05 Y99.20 E33.7331 ; Draw infill segment
G1 X110.15 Y99.21 E33.7371 ; Draw infill segment
G1 X110.25 Y99.24 E33.7411 ; Draw infill segment
G1 X110.34 Y99.28 E33.7451 ; Draw infill segment
G1 X110.43 Y99.32 E33.7492 ; Draw infill segment
G1 X110.51 Y99.38 E33.7532 ; Draw infill segment
G1 X110.58 Y99.45 E33.7572 ; Draw infill segment
G1 X110.65 Y99.53 E33.7612 ; Draw infill segment
G1 X110.70 Y99.61 E33.7652 ; Draw infill segment
G1 X110.74 Y99.71 E33.7692 ; Draw infill segment
G1 X110.77 Y99.80 E33.7733 ; Draw infill segment
G1 X110.79 Y99.90 E33.7773 ; Draw infill segment
G1 X110.80 Y100.00 E33.7813 ; Draw infill segment
G1 X111.20 Y100.00 F1500 ; Move to start of infill
G1 X111.19 Y100.15 E33.7873 ; Draw infill segment
G1 X111.16 Y100.30 E33.7934 ; Draw infill segment
G1 X111.12 Y100.44 E33.7994 ; Draw infill segment
G1 X111.05 Y100.58 E33.8054 ; Draw infill segment
G1 X110.97 Y100.71 E33.8114 ; Draw infill segment
G1 X110.87 Y100.82 E33.8175 ; Draw infill segment
G1 X110.76 Y100.92 E33.8235 ; Draw infill segment
G1 X110.64 Y101.01 E33.8295 ; Draw infill segment
G1 X110.51 Y101.09 E33.8356 ; Draw infill segment
G1 X110.37 Y101.14 E33.8416 ; Draw infill segment
G1 X110.22 Y101.18 E33.8476 ; Draw infill segment
G1 X110.08 Y101.20 E33.8536 ; Draw infill segment
G1 X109.92 Y101.20 E33.8597 ; Draw infill segment
G1 X109.78 Y101.18 E33.8657 ; Draw infill segment
G1 X109.63 Y101.14 E33.8717 ; Draw infill segment
G1 X109.49 Y101.09 E33.8777 ; Draw infill segment
G1 X109.36 Y101.01 E33.8838 ; Draw infill segment
G1 X109.24 Y100.92 E33.8898 ; Draw infill segment
G1 X109.13 Y100.82 E33.8958 ; Draw infill segment
G1 X109.03 Y100.71 E33.9019 ; Draw infill segment
G1 X108.95 Y100.58 E33.9079 ; Draw infill segment
G1 X108.88 Y100.44 E33.9139 ; Draw infill segment
G1 X108.84 Y100.30 E33.9199 ; Draw infill segment
G1 X108.81 Y100.15 E33.9260 ; Draw infill segment
G1 X108.80 Y100.00 E33.9320 ; Draw infill segment
G1 X108.81 Y99.85 E33.9380 ; Draw infill segment
G1 X108.84 Y99.70 E33.9441 ; Draw infill segment
G1 X108.88 Y99.56 E33.9501 ; Draw infill segment
G1 X108.95 Y99.42 E33.9561 ; Draw infill segment
G1 X109.03 Y99.29 E33.9621 ; Draw infill segment
G1 X109.13 Y99.18 E33.9682 ; Draw infill segment
G1 X109.24 Y99.08 E33.9742 ; Draw infill segment
G1 X109.36 Y98.99 E33.9802 ; Draw infill segment
G1 X109.49 Y98.91 E33.9862 ; Draw infill segment
G1 X109.63 Y98.86 E33.9923 ; Draw infill segment
G1 X109.78 Y98.82 E33.9983 ; Draw infill segment
G1 X109.92 Y98.80 E34.0043 ; Draw infill segment
G1 X110.08 Y98.80 E34.0104 ; Draw infill segment
G1 X110.22 Y98.82 E34.0164 ; Draw infill segment
G1 X110.37 Y98.86 E34.0224 ; Draw infill segment
G1 X110.51 Y98.91 E34.0284 ; Draw infill segment
G1 X110.64 Y98.99 E34.0345 ; Draw infill segment
G1 X110.76 Y99.08 E34.0405 ; Draw infill segment
G1 X110.87 Y99.18 E34.0465 ; Draw infill segment
G1 X110.97 Y99.29 E34.0526 ; Draw infill segment
G1 X111.05 Y99.42 E34.0586 ; Draw infill segment
G1 X111.12 Y99.56 E34.0646 ; Draw infill segment
G1 X111.16 Y99.70 E34.0706 ; Draw infill segment
G1 X111.19 Y99.85 E34.0767 ; Draw infill segment
G1 X111.20 Y100.00 E34.0827 ; Draw infill segment
G1 X111.60 Y100.00 F1500 ; Move to start of infill
G1 X111.59 Y100.20 E34.0907 ; Draw infill segment
G1 X111.55 Y100.40 E34.0988 ; Draw infill segment
G1 X111.49 Y100.59 E34.1068 ; Draw infill segment
G1 X111.40 Y100.77 E34.1148 ; Draw infill segment
G1 X111.29 Y100.94 E34.1229 ; Draw infill segment
G1 X111.17 Y101.10 E34.1309 ; Draw infill segment
G1 X111.02 Y101.23 E34.1390 ; Draw infill segment
G1 X110.86 Y101.35 E34.1470 ; Draw infill segment
G1 X110.68 Y101.45 E34.1550 ; Draw infill segment
G1 X110.49 Y101.52 E34.1631 ; Draw infill segment
G1 X110.30 Y101.57 E34.1711 ; Draw infill segment
G1 X110.10 Y101.60 E34.1791 ; Draw infill segment
G1 X109.90 Y101.60 E34.1872 ; Draw infill segment
G1 X109.70 Y101.57 E34.1952 ; Draw infill segment
G1 X109.51 Y101.52 E34.2033 ; Draw infill segment
G1 X109.32 Y101.45 E34.2113 ; Draw infill segment
G1 X109.14 Y101.35 E34.2193 ; Draw infill segment
G1 X108.98 Y101.23 E34.2274 ; Draw infill segment
G1 X108.83 Y101.10 E34.2354 ; Draw infill segment
G1 X108.71 Y100.94 E34.2434 ; Draw infill segment
G1 X108.60 Y100.77 E34.2515 ; Draw infill segment
G1 X108.51 Y100.59 E34.2595 ; Draw infill segment
G1 X108.45 Y100.40 E34.2675 ; Draw infill segment
G1 X108.41 Y100.20 E34.2756 ; Draw infill segment
G1 X108.40 Y100.00 E34.2836 ; Draw infill segment
G1 X108.41 Y99.80 E34.2917 ; Draw infill segment
G1 X108.45 Y99.60 E34.2997 ; Draw infill segment
G1 X108.51 Y99.41 E34.3077 ; Draw infill segment
G1 X108.60 Y99.23 E34.3158 ; Draw infill segment
G1 X108.71 Y99.06 E34.3238 ; Draw infill segment
G1 X108.83 Y98.90 E34.3318 ; Draw infill segment
G1 X108.98 Y98.77 E34.3399 ; Draw infill segment
G1 X109.14 Y98.65 E34.3479 ; Draw infill segment
G1 X109.32 Y98.55 E34.3560 ; Draw infill segment
G1 X109.51 Y98.48 E34.3640 ; Draw infill segment
G1 X109.70 Y98.43 E34.3720 ; Draw infill segment
G1 X109.90 Y98.40 E34.3801 ; Draw infill segment
G1 X110.10 Y98.40 E34.3881 ; Draw infill segment
G1 X110.30 Y98.43 E34.3961 ; Draw infill segment
G1 X110.49 Y98.48 E34.4042 ; Draw infill segment
G1 X110.68 Y98.55 E34.4122 ; Draw infill segment
G1 X110.86 Y98.65 E34.4203 ; Draw infill segment
G1 X111.02 Y98.77 E34.4283 ; Draw infill segment
G1 X111.17 Y98.90 E34.4363 ; Draw infill segment
G1 X111.29 Y99.06 E34.4444 ; Draw infill segment
G1 X111.40 Y99.23 E34.4524 ; Draw infill segment
G1 X111.49 Y99.41 E34.4604 ; Draw infill segment
G1 X111.55 Y99.60 E34.4685 ; Draw infill segment
G1 X111.59 Y99.80 E34.4765 ; Draw infill segment
G1 X111.60 Y100.00 E34.4846 ; Draw infill segment
G1 X112.00 Y100.00 F1500 ; Move to start of infill
G1 X111.98 Y100.25 E34.4946 ; Draw infill segment
G1 X111.94 Y100.50 E34.5046 ; Draw infill segment
G1 X111.86 Y100.74 E34.5147 ; Draw infill segment
G1 X111.75 Y100.96 E34.5247 ; Draw infill segment
G1 X111.62 Y101.18 E34.5348 ; Draw infill segment
G1 X111.46 Y101.37 E34.5448 ; Draw infill segment
G1 X111.27 Y101.54 E34.5549 ; Draw infill segment
G1 X111.07 Y101.69 E34.5649 ; Draw infill segment
G1 X110.85 Y101.81 E34.5750 ; Draw infill segment
G1 X110.62 Y101.90 E34.5850 ; Draw infill segment
G1 X110.37 Y101.96 E34.5951 ; Draw infill segment
G1 X110.13 Y102.00 E34.6051 ; Draw infill segment
G1 X109.87 Y102.00 E34.6152 ; Draw infill segment
G1 X109.63 Y101.96 E34.6252 ; Draw infill segment
G1 X109.38 Y101.90 E34.6353 ; Draw infill segment
G1 X109.15 Y101.81 E34.6453 ; Draw infill segment
G1 X108.93 Y101.69 E34.6553 ; Draw infill segment
G1 X108.73 Y101.54 E34.6654 ; Draw infill segment
G1 X108.54 Y101.37 E34.6754 ; Draw infill segment
G1 X108.38 Y101.18 E34.6855 ; Draw infill segment
G1 X108.25 Y100.96 E34.6955 ; Draw infill segment
G1 X108.14 Y100.74 E34.7056 ; Draw infill segment
G1 X108.06 Y100.50 E34.7156 ; Draw infill segment
G1 X108.02 Y100.25 E34.7257 ; Draw infill segment
G1 X108.00 Y100.00 E34.7357 ; Draw infill segment
G1 X108.02 Y99.75 E34.7458 ; Draw infill segment
G1 X108.06 Y99.50 E34.7558 ; Draw infill segment
G1 X108.14 Y99.26 E34.7659 ; Draw infill segment
G1 X108.25 Y99.04 E34.7759 ; Draw infill segment
G1 X108.38 Y98.82 E34.7859 ; Draw infill segment
G1 X108.54 Y98.63 E34.7960 ; Draw infill segment
G1 X108.73 Y98.46 E34.8060 ; Draw infill segment
G1 X108.93 Y98.31 E34.8161 ; Draw infill segment
G1 X109.15 Y98.19 E34.8261 ; Draw infill segment
G1 X109.38 Y98.10 E34.8362 ; Draw infill segment
G1 X109.63 Y98.04 E34.8462 ; Draw infill segment
G1 X109.87 Y98.00 E34.8563 ; Draw infill segment
G1 X110.13 Y98.00 E34.8663 ; Draw infill segment
G1 X110.37 Y98.04 E34.8764 ; Draw infill segment
G1 X110.62 Y98.10 E34.8864 ; Draw infill segment
G1 X110.85 Y98.19 E34.8965 ; Draw infill segment
G1 X111.07 Y98.31 E34.9065 ; Draw infill segment
G1 X111.27 Y98.46 E34.9166 ; Draw infill segment
G1 X111.46 Y98.63 E34.9266 ; Draw infill segment
G1 X111.62 Y98.82 E34.9366 ; Draw infill segment
G1 X111.75 Y99.04 E34.9467 ; Draw infill segment
G1 X111.86 Y99.26 E34.9567 ; Draw infill segment
G1 X111.94 Y99.50 E34.9668 ; Draw infill segment
G1 X111.98 Y99.75 E34.9768 ; Draw infill segment
G1 X112.00 Y100.00 E34.9869 ; Draw infill segment
G1 X112.40 Y100.00 F1500 ; Move to start of infill
G1 X112.38 Y100.30 E34.9989 ; Draw infill segment
G1 X112.32 Y100.60 E35.0110 ; Draw infill segment
G1 X112.23 Y100.88 E35.0230 ; Draw infill segment
G1 X112.10 Y101.16 E35.0351 ; Draw infill segment
G1 X111.94 Y101.41 E35.0472 ; Draw infill segment
G1 X111.75 Y101.64 E35.0592 ; Draw infill segment
G1 X111.53 Y101.85 E35.0713 ; Draw infill segment
G1 X111.29 Y102.03 E35.0833 ; Draw infill segment
G1 X111.02 Y102.17 E35.0954 ; Draw infill segment
G1 X110.74 Y102.28 E35.1074 ; Draw infill segment
G1 X110.45 Y102.36 E35.1195 ; Draw infill segment
G1 X110.15 Y102.40 E35.1315 ; Draw infill segment
G1 X109.85 Y102.40 E35.1436 ; Draw infill segment
G1 X109.55 Y102.36 E35.1557 ; Draw infill segment
G1 X109.26 Y102.28 E35.1677 ; Draw infill segment
G1 X108.98 Y102.17 E35.1798 ; Draw infill segment
G1 X108.71 Y102.03 E35.1918 ; Draw infill segment
G1 X108.47 Y101.85 E35.2039 ; Draw infill segment
G1 X108.25 Y101.64 E35.2159 ; Draw infill segment
G1 X108.06 Y101.41 E35.2280 ; Draw infill segment
G1 X107.90 Y101.16 E35.2400 ; Draw infill segment
G1 X107.77 Y100.88 E35.2521 ; Draw infill segment
G1 X107.68 Y100.60 E35.2642 ; Draw infill segment
G1 X107.62 Y100.30 E35.2762 ; Draw infill segment
G1 X107.60 Y100.00 E35.2883 ; Draw infill segment
G1 X107.62 Y99.70 E35.3003 ; Draw infill segment
G1 X107.68 Y99.40 E35.3124 ; Draw infill segment
G1 X107.77 Y99.12 E35.3244 ; Draw infill segment
G1 X107.90 Y98.84 E35.3365 ; Draw infill segment
G1 X108.06 Y98.59 E35.3486 ; Draw infill segment
G1 X108.25 Y98.36 E35.3606 ; Draw infill segment
G1 X108.47 Y98.15 E35.3727 ; Draw infill segment
G1 X108.71 Y97.97 E35.3847 ; Draw infill segment
G1 X108.98 Y97.83 E35.3968 ; Draw infill segment
G1 X109.26 Y97.72 E35.4088 ; Draw infill segment
G1 X109.55 Y97.64 E35.4209 ; Draw infill segment
G1 X109.85 Y97.60 E35.4329 ; Draw infill segment
G1 X110.15 Y97.60 E35.4450 ; Draw infill segment
G1 X110.45 Y97.64 E35.4571 ; Draw infill segment
G1 X110.74 Y97.72 E35.4691 ; Draw infill segment
G1 X111.02 Y97.83 E35.4812 ; Draw infill segment
G1 X111.29 Y97.97 E35.4932 ; Draw infill segment
G1 X111.53 Y98.15 E35.5053 ; Draw infill segment
G1 X111.75 Y98.36 E35.5173 ; Draw infill segment
G1 X111.94 Y98.59 E35.5294 ; Draw infill segment
G1 X112.10 Y98.84 E35.5414 ; Draw infill segment
G1 X112.23 Y99.12 E35.5535 ; Draw infill segment
G1 X112.32 Y99.40 E35.5656 ; Draw infill segment
G1 X112.38 Y99.70 E35.5776 ; Draw infill segment
G1 X112.40 Y100.00 E35.5897 ; Draw infill segment
; Layer 14
G1 Z2.80 F300 ; Move to layer height
G1 X112.50 Y100.00 F1500 ; Move to start of circle
G1 X112.50 Y100.00 F1500 ; Move to start of circle
G1 X112.48 Y100.31 E35.6022 F1500 ; Draw circle segment
G1 X112.42 Y100.62 E35.6148 F1500 ; Draw circle segment
G1 X112.32 Y100.92 E35.6273 F1500 ; Draw circle segment
G1 X112.19 Y101.20 E35.6399 F1500 ; Draw circle segment
G1 X112.02 Y101.47 E35.6525 F1500 ; Draw circle segment
G1 X111.82 Y101.71 E35.6650 F1500 ; Draw circle segment
G1 X111.59 Y101.93 E35.6776 F1500 ; Draw circle segment
G1 X111.34 Y102.11 E35.6901 F1500 ; Draw circle segment
G1 X111.06 Y102.26 E35.7027 F1500 ; Draw circle segment
G1 X110.77 Y102.38 E35.7152 F1500 ; Draw circle segment
G1 X110.47 Y102.46 E35.7278 F1500 ; Draw circle segment
G1 X110.16 Y102.50 E35.7404 F1500 ; Draw circle segment
G1 X109.84 Y102.50 E35.7529 F1500 ; Draw circle segment
G1 X109.53 Y102.46 E35.7655 F1500 ; Draw circle segment
G1 X109.23 Y102.38 E35.7780 F1500 ; Draw circle segment
G1 X108.94 Y102.26 E35.7906 F1500 ; Draw circle segment
G1 X108.66 Y102.11 E35.8032 F1500 ; Draw circle segment
G1 X108.41 Y101.93 E35.8157 F1500 ; Draw circle segment
G1 X108.18 Y101.71 E35.8283 F1500 ; Draw circle segment
G1 X107.98 Y101.47 E35.8408 F1500 ; Draw circle segment
G1 X107.81 Y101.20 E35.8534 F1500 ; Draw circle segment
G1 X107.68 Y100.92 E35.8659 F1500 ; Draw circle segment
G1 X107.58 Y100.62 E35.8785 F1500 ; Draw circle segment
G1 X107.52 Y100.31 E35.8911 F1500 ; Draw circle segment
G1 X107.50 Y100.00 E35.9036 F1500 ; Draw circle segment
G1 X107.52 Y99.69 E35.9162 F1500 ; Draw circle segment
G1 X107.58 Y99.38 E35.9287 F1500 ; Draw circle segment
G1 X107.68 Y99.08 E35.9413 F1500 ; Draw circle segment
G1 X107.81 Y98.80 E35.9539 F1500 ; Draw circle segment
G1 X107.98 Y98.53 E35.9664 F1500 ; Draw circle segment
G1 X108.18 Y98.29 E35.9790 F1500 ; Draw circle segment
G1 X108.41 Y98.07 E35.9915 F1500 ; Draw circle segment
G1 X108.66 Y97.89 E36.0041 F1500 ; Draw circle segment
G1 X108.94 Y97.74 E36.0166 F1500 ; Draw circle segment
G1 X109.23 Y97.62 E36.0292 F1500 ; Draw circle segment
G1 X109.53 Y97.54 E36.0418 F1500 ; Draw circle segment
G1 X109.84 Y97.50 E36.0543 F1500 ; Draw circle segment
G1 X110.16 Y97.50 E36.0669 F1500 ; Draw circle segment
G1 X110.47 Y97.54 E36.0794 F1500 ; Draw circle segment
G1 X110.77 Y97.62 E36.0920 F1500 ; Draw circle segment
G1 X111.06 Y97.74 E36.1045 F1500 ; Draw circle segment
G1 X111.34 Y97.89 E36.1171 F1500 ; Draw circle segment
G1 X111.59 Y98.07 E36.1297 F1500 ; Draw circle segment
G1 X111.82 Y98.29 E36.1422 F1500 ; Draw circle segment
G1 X112.02 Y98.53 E36.1548 F1500 ; Draw circle segment
G1 X112.19 Y98.80 E36.1673 F1500 ; Draw circle segment
G1 X112.32 Y99.08 E36.1799 F1500 ; Draw circle segment
G1 X112.42 Y99.38 E36.1925 F1500 ; Draw circle segment
G1 X112.48 Y99.69 E36.2050 F1500 ; Draw circle segment
G1 X112.50 Y100.00 E36.2176 F1500 ; Draw circle segment
G1 X110.40 Y100.00 F1500 ; Move to start of infill
G1 X110.40 Y100.05 E36.2196 ; Draw infill segment
G1 X110.39 Y100.10 E36.2216 ; Draw infill segment
G1 X110.37 Y100.15 E36.2236 ; Draw infill segment
G1 X110.35 Y100.19 E36.2256 ; Draw infill segment
G1 X110.32 Y100.24 E36.2276 ; Draw infill segment
G1 X110.29 Y100.27 E36.2296 ; Draw infill segment
G1 X110.25 Y100.31 E36.2316 ; Draw infill segment
G1 X110.21 Y100.34 E36.2336 ; Draw infill segment
G1 X110.17 Y100.36 E36.2357 ; Draw infill segment
G1 X110.12 Y100.38 E36.2377 ; Draw infill segment
G1 X110.07 Y100.39 E36.2397 ; Draw infill segment
G1 X110.03 Y100.40 E36.2417 ; Draw infill segment
G1 X109.97 Y100.40 E36.2437 ; Draw infill segment
G1 X109.93 Y100.39 E36.2457 ; Draw infill segment
G1 X109.88 Y100.38 E36.2477 ; Draw infill segment
G1 X109.83 Y100.36 E36.2497 ; Draw infill segment
G1 X109.79 Y100.34 E36.2517 ; Draw infill segment
G1 X109.75 Y100.31 E36.2537 ; Draw infill segment
G1 X109.71 Y100.27 E36.2557 ; Draw infill segment
G1 X109.68 Y100.24 E36.2578 ; Draw infill segment
G1 X109.65 Y100.19 E36.2598 ; Draw infill segment
G1 X109.63 Y100.15 E36.2618 ; Draw infill segment
G1 X109.61 Y100.10 E36.2638 ; Draw infill segment
G1 X109.60 Y100.05 E36.2658 ; Draw infill segment
G1 X109.60 Y100.00 E36.2678 ; Draw infill segment
G1 X109.60 Y99.95 E36.2698 ; Draw infill segment
G1 X109.61 Y99.90 E36.2718 ; Draw infill segment
G1 X109.63 Y99.85 E36.2738 ; Draw infill segment
G1 X109.65 Y99.81 E36.2758 ; Draw infill segment
G1 X109.68 Y99.76 E36.2779 ; Draw infill segment
G1 X109.71 Y99.73 E36.2799 ; Draw infill segment
G1 X109.75 Y99.69 E36.2819 ; Draw infill segment
G1 X109.79 Y99.66 E36.2839 ; Draw infill segment
G1 X109.83 Y99.64 E36.2859 ; Draw infill segment
G1 X109.88 Y99.62 E36.2879 ; Draw infill segment
G1 X109.93 Y99.61 E36.2899 ; Draw infill segment
G1 X109.97 Y99.60 E36.2919 ; Draw infill segment
G1 X110.03 Y99.60 E36.2939 ; Draw infill segment
G1 X110.07 Y99.61 E36.2959 ; Draw infill segment
G1 X110.12 Y99.62 E36.2979 ; Draw infill segment
G1 X110.17 Y99.64 E36.3000 ; Draw infill segment
G1 X110.21 Y99.66 E36.3020 ; Draw infill segment
G1 X110.25 Y99.69 E36.3040 ; Draw infill segment
G1 X110.29 Y99.73 E36.3060 ; Draw infill segment
G1 X110.32 Y99.76 E36.3080 ; Draw infill segment
G1 X110.35 Y99.81 E36.3100 ; Draw infill segment
G1 X110.37 Y99.85 E36.3120 ; Draw infill segment
G1 X110.39 Y99.90 E36.3140 ; Draw infill segment
G1 X110.40 Y99.95 E36.3160 ; Draw infill segment
G1 X110.40 Y100.00 E36.3180 ; Draw infill segment
G1 X110.80 Y100.00 F1500 ; Move to start of infill
G1 X110.79 Y100.10 E36.3221 ; Draw infill segment
G1 X110.77 Y100.20 E36.3261 ; Draw infill segment
G1 X110.74 Y100.29 E36.3301 ; Draw infill segment
G1 X110.70 Y100.39 E36.3341 ; Draw infill segment
G1 X110.65 Y100.47 E36.3381 ; Draw infill segment
G1 X110.58 Y100.55 E36.3421 ; Draw infill segment
G1 X110.51 Y100.62 E36.3462 ; Draw infill segment
G1 X110.43 Y100.68 E36.3502 ; Draw infill segment
G1 X110.34 Y100.72 E36.3542 ; Draw infill segment
G1 X110.25 Y100.76 E36.3582 ; Draw infill segment
G1 X110.15 Y100.79 E36.3622 ; Draw infill segment
G1 X110.05 Y100.80 E36.3663 ; Draw infill segment
G1 X109.95 Y100.80 E36.3703 ; Draw infill segment
G1 X109.85 Y100.79 E36.3743 ; Draw infill segment
G1 X109.75 Y100.76 E36.3783 ; Draw infill segment
G1 X109.66 Y100.72 E36.3823 ; Draw infill segment
G1 X109.57 Y100.68 E36.3864 ; Draw infill segment
G1 X109.49 Y100.62 E36.3904 ; Draw infill segment
G1 X109.42 Y100.55 E36.3944 ; Draw infill segment
G1 X109.35 Y100.47 E36.3984 ; Draw infill segment
G1 X109.30 Y100.39 E36.4024 ; Draw infill segment
G1 X109.26 Y100.29 E36.4064 ; Draw infill segment
G1 X109.23 Y100.20 E36.4105 ; Draw infill segment
G1 X109.21 Y100.10 E36.4145 ; Draw infill segment
G1 X109.20 Y100.00 E36.4185 ; Draw infill segment
G1 X109.21 Y99.90 E36.4225 ; Draw infill segment
G1 X109.23 Y99.80 E36.4265 ; Draw infill segment
G1 X109.26 Y99.71 E36.4306 ; Draw infill segment
G1 X109.30 Y99.61 E36.4346 ; Draw infill segment
G1 X109.35 Y99.53 E36.4386 ; Draw infill segment
G1 X109.42 Y99.45 E36.4426 ; Draw infill segment
G1 X109.49 Y99.38 E36.4466 ; Draw infill segment
G1 X109.57 Y99.32 E36.4507 ; Draw infill segment
G1 X109.66 Y99.28 E36.4547 ; Draw infill segment
G1 X109.75 Y99.24 E36.4587 ; Draw infill segment
G1 X109.85 Y99.21 E36.4627 ; Draw infill segment
G1 X109.95 Y99.20 E36.4667 ; Draw infill segment
G1 X110.05 Y99.20 E36.4707 ; Draw infill segment
G1 X110.15 Y99.21 E36.4748 ; Draw infill segment
G1 X110.25 Y99.24 E36.4788 ; Draw infill segment
G1 X110.34 Y99.28 E36.4828 ; Draw infill segment
G1 X110.43 Y99.32 E36.4868 ; Draw infill segment
G1 X110.51 Y99.38 E36.4908 ; Draw infill segment
G1 X110.58 Y99.45 E36.4949 ; Draw infill segment
G1 X110.65 Y99.53 E36.4989 ; Draw infill segment
G1 X110.70 Y99.61 E36.5029 ; Draw infill segment
G1 X110.74 Y99.71 E36.5069 ; Draw infill segment
G1 X110.77 Y99.80 E36.5109 ; Draw infill segment
G1 X110.79 Y99.90 E36.5149 ; Draw infill segment
G1 X110.80 Y100.00 E36.5190 ; Draw infill segment
G1 X111.20 Y100.00 F1500 ; Move to start of infill
G1 X111.19 Y100.15 E36.5250 ; Draw infill segment
G1 X111.16 Y100.30 E36.5310 ; Draw infill segment
G1 X111.12 Y100.44 E36.5370 ; Draw infill segment
G1 X111.05 Y100.58 E36.5431 ; Draw infill segment
G1 X110.97 Y100.71 E36.5491 ; Draw infill segment
G1 X110.87 Y100.82 E36.5551 ; Draw infill segment
G1 X110.76 Y100.92 E36.5612 ; Draw infill segment
G1 X110.64 Y101.01 E36.5672 ; Draw infill segment
G1 X110.51 Y101.09 E36.5732 ; Draw infill segment
G1 X110.37 Y101.14 E36.5792 ; Draw infill segment
G1 X110.22 Y101.18 E36.5853 ; Draw infill segment
G1 X110.08 Y101.20 E36.5913 ; Draw infill segment
G1 X109.92 Y101.20 E36.5973 ; Draw infill segment
G1 X109.78 Y101.18 E36.6034 ; Draw infill segment
G1 X109.63 Y101.14 E36.6094 ; Draw infill segment
G1 X109.49 Y101.09 E36.6154 ; Draw infill segment
G1 X109.36 Y101.01 E36.6214 ; Draw infill segment
G1 X109.24 Y100.92 E36.6275 ; Draw infill segment
G1 X109.13 Y100.82 E36.6335 ; Draw infill segment
G1 X109.03 Y100.71 E36.6395 ; Draw infill segment
G1 X108.95 Y100.58 E36.6456 ; Draw infill segment
G1 X108.88 Y100.44 E36.6516 ; Draw infill segment
G1 X108.84 Y100.30 E36.6576 ; Draw infill segment
G1 X108.81 Y100.15 E36.6636 ; Draw infill segment
G1 X108.80 Y100.00 E36.6697 ; Draw infill segment
G1 X108.81 Y99.85 E36.6757 ; Draw infill segment
G1 X108.84 Y99.70 E36.6817 ; Draw infill segment
G1 X108.88 Y99.56 E36.6877 ; Draw infill segment
G1 X108.95 Y99.42 E36.6938 ; Draw infill segment
G1 X109.03 Y99.29 E36.6998 ; Draw infill segment
G1 X109.13 Y99.18 E36.7058 ; Draw infill segment
G1 X109.24 Y99.08 E36.7119 ; Draw infill segment
G1 X109.36 Y98.99 E36.7179 ; Draw infill segment
G1 X109.49 Y98.91 E36.7239 ; Draw infill segment
G1 X109.63 Y98.86 E36.7299 ; Draw infill segment
G1 X109.78 Y98.82 E36.7360 ; Draw infill segment
G1 X109.92 Y98.80 E36.7420 ; Draw infill segment
G1 X110.08 Y98.80 E36.7480 ; Draw infill segment
G1 X110.22 Y98.82 E36.7541 ; Draw infill segment
G1 X110.37 Y98.86 E36.7601 ; Draw infill segment
G1 X110.51 Y98.91 E36.7661 ; Draw infill segment
G1 X110.64 Y98.99 E36.7721 ; Draw infill segment
G1 X110.76 Y99.08 E36.7782 ; Draw infill segment
G1 X110.87 Y99.18 E36.7842 ; Draw infill segment
G1 X110.97 Y99.29 E36.7902 ; Draw infill segment
G1 X111.05 Y99.42 E36.7962 ; Draw infill segment
G1 X111.12 Y99.56 E36.8023 ; Draw infill segment
G1 X111.16 Y99.70 E36.8083 ; Draw infill segment
G1 X111.19 Y99.85 E36.8143 ; Draw infill segment
G1 X111.20 Y100.00 E36.8204 ; Draw infill segment
G1 X111.60 Y100.00 F1500 ; Move to start of infill
G1 X111.59 Y100.20 E36.8284 ; Draw infill segment
G1 X111.55 Y100.40 E36.8364 ; Draw infill segment
G1 X111.49 Y100.59 E36.8445 ; Draw infill segment
G1 X111.40 Y100.77 E36.8525 ; Draw infill segment
G1 X111.29 Y100.94 E36.8605 ; Draw infill segment
G1 X111.17 Y101.10 E36.8686 ; Draw infill segment
G1 X111.02 Y101.23 E36.8766 ; Draw infill segment
G1 X110.86 Y101.35 E36.8847 ; Draw infill segment
G1 X110.68 Y101.45 E36.8927 ; Draw infill segment
G1 X110.49 Y101.52 E36.9007 ; Draw infill segment
G1 X110.30 Y101.57 E36.9088 ; Draw infill segment
G1 X110.10 Y101.60 E36.9168 ; Draw infill segment
G1 X109.90 Y101.60 E36.9248 ; Draw infill segment
G1 X109.70 Y101.57 E36.9329 ; Draw infill segment
G1 X109.51 Y101.52 E36.9409 ; Draw infill segment
G1 X109.32 Y101.45 E36.9490 ; Draw infill segment
G1 X109.14 Y101.35 E36.9570 ; Draw infill segment
G1 X108.98 Y101.23 E36.9650 ; Draw infill segment
G1 X108.83 Y101.10 E36.9731 ; Draw infill segment
G1 X108.71 Y100.94 E36.9811 ; Draw infill segment
G1 X108.60 Y100.77 E36.9891 ; Draw infill segment
G1 X108.51 Y100.59 E36.9972 ; Draw infill segment
G1 X108.45 Y100.40 E37.0052 ; Draw infill segment
G1 X108.41 Y100.20 E37.0133 ; Draw infill segment
G1 X108.40 Y100.00 E37.0213 ; Draw infill segment
G1 X108.41 Y99.80 E37.0293 ; Draw infill segment
G1 X108.45 Y99.60 E37.0374 ; Draw infill segment
G1 X108.51 Y99.41 E37.0454 ; Draw infill segment
G1 X108.60 Y99.23 E37.0534 ; Draw infill segment
G1 X108.71 Y99.06 E37.0615 ; Draw infill segment
G1 X108.83 Y98.90 E37.0695 ; Draw infill segment
G1 X108.98 Y98.77 E37.0776 ; Draw infill segment
G1 X109.14 Y98.65 E37.0856 ; Draw infill segment
G1 X109.32 Y98.55 E37.0936 ; Draw infill segment
G1 X109.51 Y98.48 E37.1017 ; Draw infill segment
G1 X109.70 Y98.43 E37.1097 ; Draw infill segment
G1 X109.90 Y98.40 E37.1177 ; Draw infill segment
G1 X110.10 Y98.40 E37.1258 ; Draw infill segment
G1 X110.30 Y98.43 E37.1338 ; Draw infill segment
G1 X110.49 Y98.48 E37.1418 ; Draw infill segment
G1 X110.68 Y98.55 E37.1499 ; Draw infill segment
G1 X110.86 Y98.65 E37.1579 ; Draw infill segment
G1 X111.02 Y98.77 E37.1660 ; Draw infill segment
G1 X111.17 Y98.90 E37.1740 ; Draw infill segment
G1 X111.29 Y99.06 E37.1820 ; Draw infill segment
G1 X111.40 Y99.23 E37.1901 ; Draw infill segment
G1 X111.49 Y99.41 E37.1981 ; Draw infill segment
G1 X111.55 Y99.60 E37.2061 ; Draw infill segment
G1 X111.59 Y99.80 E37.2142 ; Draw infill segment
G1 X111.60 Y100.00 E37.2222 ; Draw infill segment
G1 X112.00 Y100.00 F1500 ; Move to start of infill
G1 X111.98 Y100.25 E37.2323 ; Draw infill segment
G1 X111.94 Y100.50 E37.2423 ; Draw infill segment
G1 X111.86 Y100.74 E37.2524 ; Draw infill segment
G1 X111.75 Y100.96 E37.2624 ; Draw infill segment
G1 X111.62 Y101.18 E37.2725 ; Draw infill segment
G1 X111.46 Y101.37 E37.2825 ; Draw infill segment
G1 X111.27 Y101.54 E37.2925 ; Draw infill segment
G1 X111.07 Y101.69 E37.3026 ; Draw infill segment
G1 X110.85 Y101.81 E37.3126 ; Draw infill segment
G1 X110.62 Y101.90 E37.3227 ; Draw infill segment
G1 X110.37 Y101.96 E37.3327 ; Draw infill segment
G1 X110.13 Y102.00 E37.3428 ; Draw infill segment
G1 X109.87 Y102.00 E37.3528 ; Draw infill segment
G1 X109.63 Y101.96 E37.3629 ; Draw infill segment
G1 X109.38 Y101.90 E37.3729 ; Draw infill segment
G1 X109.15 Y101.81 E37.3830 ; Draw infill segment
G1 X108.93 Y101.69 E37.3930 ; Draw infill segment
G1 X108.73 Y101.54 E37.4031 ; Draw infill segment
G1 X108.54 Y101.37 E37.4131 ; Draw infill segment
G1 X108.38 Y101.18 E37.4231 ; Draw infill segment
G1 X108.25 Y100.96 E37.4332 ; Draw infill segment
G1 X108.14 Y100.74 E37.4432 ; Draw infill segment
G1 X108.06 Y100.50 E37.4533 ; Draw infill segment
G1 X108.02 Y100.25 E37.4633 ; Draw infill segment
G1 X108.00 Y100.00 E37.4734 ; Draw infill segment
G1 X108.02 Y99.75 E37.4834 ; Draw infill segment
G1 X108.06 Y99.50 E37.4935 ; Draw infill segment
G1 X108.14 Y99.26 E37.5035 ; Draw infill segment
G1 X108.25 Y99.04 E37.5136 ; Draw infill segment
G1 X108.38 Y98.82 E37.5236 ; Draw infill segment
G1 X108.54 Y98.63 E37.5337 ; Draw infill segment
G1 X108.73 Y98.46 E37.5437 ; Draw infill segment
G1 X108.93 Y98.31 E37.5538 ; Draw infill segment
G1 X109.15 Y98.19 E37.5638 ; Draw infill segment
G1 X109.38 Y98.10 E37.5738 ; Draw infill segment
G1 X109.63 Y98.04 E37.5839 ; Draw infill segment
G1 X109.87 Y98.00 E37.5939 ; Draw infill segment
G1 X110.13 Y98.00 E37.6040 ; Draw infill segment
G1 X110.37 Y98.04 E37.6140 ; Draw infill segment
G1 X110.62 Y98.10 E37.6241 ; Draw infill segment
G1 X110.85 Y98.19 E37.6341 ; Draw infill segment
G1 X111.07 Y98.31 E37.6442 ; Draw infill segment
G1 X111.27 Y98.46 E37.6542 ; Draw infill segment
G1 X111.46 Y98.63 E37.6643 ; Draw infill segment
G1 X111.62 Y98.82 E37.6743 ; Draw infill segment
G1 X111.75 Y99.04 E37.6844 ; Draw infill segment
G1 X111.86 Y99.26 E37.6944 ; Draw infill segment
G1 X111.94 Y99.50 E37.7045 ; Draw infill segment
G1 X111.98 Y99.75 E37.7145 ; Draw infill segment
G1 X112.00 Y100.00 E37.7245 ; Draw infill segment
G1 X112.40 Y100.00 F1500 ; Move to start of infill
G1 X112.38 Y100.30 E37.7366 ; Draw infill segment
G1 X112.32 Y100.60 E37.7487 ; Draw infill segment
G1 X112.23 Y100.88 E37.7607 ; Draw infill segment
G1 X112.10 Y101.16 E37.7728 ; Draw infill segment
G1 X111.94 Y101.41 E37.7848 ; Draw infill segment
G1 X111.75 Y101.64 E37.7969 ; Draw infill segment
G1 X111.53 Y101.85 E37.8089 ; Draw infill segment
G1 X111.29 Y102.03 E37.8210 ; Draw infill segment
G1 X111.02 Y102.17 E37.8330 ; Draw infill segment
G1 X110.74 Y102.28 E37.8451 ; Draw infill segment
G1 X110.45 Y102.36 E37.8572 ; Draw infill segment
G1 X110.15 Y102.40 E37.8692 ; Draw infill segment
G1 X109.85 Y102.40 E37.8813 ; Draw infill segment
G1 X109.55 Y102.36 E37.8933 ; Draw infill segment
G1 X109.26 Y102.28 E37.9054 ; Draw infill segment
G1 X108.98 Y102.17 E37.9174 ; Draw infill segment
G1 X108.71 Y102.03 E37.9295 ; Draw infill segment
G1 X108.47 Y101.85 E37.9415 ; Draw infill segment
G1 X108.25 Y101.64 E37.9536 ; Draw infill segment
G1 X108.06 Y101.41 E37.9657 ; Draw infill segment
G1 X107.90 Y101.16 E37.9777 ; Draw infill segment
G1 X107.77 Y100.88 E37.9898 ; Draw infill segment
G1 X107.68 Y100.60 E38.0018 ; Draw infill segment
G1 X107.62 Y100.30 E38.0139 ; Draw infill segment
G1 X107.60 Y100.00 E38.0259 ; Draw infill segment
G1 X107.62 Y99.70 E38.0380 ; Draw infill segment
G1 X107.68 Y99.40 E38.0501 ; Draw infill segment
G1 X107.77 Y99.12 E38.0621 ; Draw infill segment
G1 X107.90 Y98.84 E38.0742 ; Draw infill segment
G1 X108.06 Y98.59 E38.0862 ; Draw infill segment
G1 X108.25 Y98.36 E38.0983 ; Draw infill segment
G1 X108.47 Y98.15 E38.1103 ; Draw infill segment
G1 X108.71 Y97.97 E38.1224 ; Draw infill segment
G1 X108.98 Y97.83 E38.1344 ; Draw infill segment
G1 X109.26 Y97.72 E38.1465 ; Draw infill segment
G1 X109.55 Y97.64 E38.1586 ; Draw infill segment
G1 X109.85 Y97.60 E38.1706 ; Draw infill segment
G1 X110.15 Y97.60 E38.1827 ; Draw infill segment
G1 X110.45 Y97.64 E38.1947 ; Draw infill segment
G1 X110.74 Y97.72 E38.2068 ; Draw infill segment
G1 X111.02 Y97.83 E38.2188 ; Draw infill segment
G1 X111.29 Y97.97 E38.2309 ; Draw infill segment
G1 X111.53 Y98.15 E38.2429 ; Draw infill segment
G1 X111.75 Y98.36 E38.2550 ; Draw infill segment
G1 X111.94 Y98.59 E38.2671 ; Draw infill segment
G1 X112.10 Y98.84 E38.2791 ; Draw infill segment
G1 X112.23 Y99.12 E38.2912 ; Draw infill segment
G1 X112.32 Y99.40 E38.3032 ; Draw infill segment
G1 X112.38 Y99.70 E38.3153 ; Draw infill segment
G1 X112.40 Y100.00 E38.3273 ; Draw infill segment
; Layer 15
G1 Z3.00 F300 ; Move to layer height
G1 X112.50 Y100.00 F1500 ; Move to start of circle
G1 X112.50 Y100.00 F1500 ; Move to start of circle
G1 X112.48 Y100.31 E38.3399 F1500 ; Draw circle segment
G1 X112.42 Y100.62 E38.3524 F1500 ; Draw circle segment
G1 X112.32 Y100.92 E38.3650 F1500 ; Draw circle segment
G1 X112.19 Y101.20 E38.3776 F1500 ; Draw circle segment
G1 X112.02 Y101.47 E38.3901 F1500 ; Draw circle segment
G1 X111.82 Y101.71 E38.4027 F1500 ; Draw circle segment
G1 X111.59 Y101.93 E38.4152 F1500 ; Draw circle segment
G1 X111.34 Y102.11 E38.4278 F1500 ; Draw circle segment
G1 X111.06 Y102.26 E38.4404 F1500 ; Draw circle segment
G1 X110.77 Y102.38 E38.4529 F1500 ; Draw circle segment
G1 X110.47 Y102.46 E38.4655 F1500 ; Draw circle segment
G1 X110.16 Y102.50 E38.4780 F1500 ; Draw circle segment
G1 X109.84 Y102.50 E38.4906 F1500 ; Draw circle segment
G1 X109.53 Y102.46 E38.5031 F1500 ; Draw circle segment
G1 X109.23 Y102.38 E38.5157 F1500 ; Draw circle segment
G1 X108.94 Y102.26 E38.5283 F1500 ; Draw circle segment
G1 X108.66 Y102.11 E38.5408 F1500 ; Draw circle segment
G1 X108.41 Y101.93 E38.5534 F1500 ; Draw circle segment
G1 X108.18 Y101.71 E38.5659 F1500 ; Draw circle segment
G1 X107.98 Y101.47 E38.5785 F1500 ; Draw circle segment
G1 X107.81 Y101.20 E38.5911 F1500 ; Draw circle segment
G1 X107.68 Y100.92 E38.6036 F1500 ; Draw circle segment
G1 X107.58 Y100.62 E38.6162 F1500 ; Draw circle segment
G1 X107.52 Y100.31 E38.6287 F1500 ; Draw circle segment
G1 X107.50 Y100.00 E38.6413 F1500 ; Draw circle segment
G1 X107.52 Y99.69 E38.6538 F1500 ; Draw circle segment
G1 X107.58 Y99.38 E38.6664 F1500 ; Draw circle segment
G1 X107.68 Y99.08 E38.6790 F1500 ; Draw circle segment
G1 X107.81 Y98.80 E38.6915 F1500 ; Draw circle segment
G1 X107.98 Y98.53 E38.7041 F1500 ; Draw circle segment
G1 X108.18 Y98.29 E38.7166 F1500 ; Draw circle segment
G1 X108.41 Y98.07 E38.7292 F1500 ; Draw circle segment
G1 X108.66 Y97.89 E38.7418 F1500 ; Draw circle segment
G1 X108.94 Y97.74 E38.7543 F1500 ; Draw circle segment
G1 X109.23 Y97.62 E38.7669 F1500 ; Draw circle segment
G1 X109.53 Y97.54 E38.7794 F1500 ; Draw circle segment
G1 X109.84 Y97.50 E38.7920 F1500 ; Draw circle segment
G1 X110.16 Y97.50 E38.8045 F1500 ; Draw circle segment
G1 X110.47 Y97.54 E38.8171 F1500 ; Draw circle segment
G1 X110.77 Y97.62 E38.8297 F1500 ; Draw circle segment
G1 X111.06 Y97.74 E38.8422 F1500 ; Draw circle segment
G1 X111.34 Y97.89 E38.8548 F1500 ; Draw circle segment
G1 X111.59 Y98.07 E38.8673 F1500 ; Draw circle segment
G1 X111.82 Y98.29 E38.8799 F1500 ; Draw circle segment
G1 X112.02 Y98.53 E38.8924 F1500 ; Draw circle segment
G1 X112.19 Y98.80 E38.9050 F1500 ; Draw circle segment
G1 X112.32 Y99.08 E38.9176 F1500 ; Draw circle segment
G1 X112.42 Y99.38 E38.9301 F1500 ; Draw circle segment
G1 X112.48 Y99.69 E38.9427 F1500 ; Draw circle segment
G1 X112.50 Y100.00 E38.9552 F1500 ; Draw circle segment
G1 X110.40 Y100.00 F1500 ; Move to start of infill
G1 X110.40 Y100.05 E38.9572 ; Draw infill segment
G1 X110.39 Y100.10 E38.9593 ; Draw infill segment
G1 X110.37 Y100.15 E38.9613 ; Draw infill segment
G1 X110.35 Y100.19 E38.9633 ; Draw infill segment
G1 X110.32 Y100.24 E38.9653 ; Draw infill segment
G1 X110.29 Y100.27 E38.9673 ; Draw infill segment
G1 X110.25 Y100.31 E38.9693 ; Draw infill segment
G1 X110.21 Y100.34 E38.9713 ; Draw infill segment
G1 X110.17 Y100.36 E38.9733 ; Draw infill segment
G1 X110.12 Y100.38 E38.9753 ; Draw infill segment
G1 X110.07 Y100.39 E38.9773 ; Draw infill segment
G1 X110.03 Y100.40 E38.9793 ; Draw infill segment
G1 X109.97 Y100.40 E38.9814 ; Draw infill segment
G1 X109.93 Y100.39 E38.9834 ; Draw infill segment
G1 X109.88 Y100.38 E38.9854 ; Draw infill segment
G1 X109.83 Y100.36 E38.9874 ; Draw infill segment
G1 X109.79 Y100.34 E38.9894 ; Draw infill segment
G1 X109.75 Y100.31 E38.9914 ; Draw infill segment
G1 X109.71 Y100.27 E38.9934 ; Draw infill segment
G1 X109.68 Y100.24 E38.9954 ; Draw infill segment
G1 X109.65 Y100.19 E38.9974 ; Draw infill segment
G1 X109.63 Y100.15 E38.9994 ; Draw infill segment
G1 X109.61 Y100.10 E39.0015 ; Draw infill segment
G1 X109.60 Y100.05 E39.0035 ; Draw infill segment
G1 X109.60 Y100.00 E39.0055 ; Draw infill segment
G1 X109.60 Y99.95 E39.0075 ; Draw infill segment
G1 X109.61 Y99.90 E39.0095 ; Draw infill segment
G1 X109.63 Y99.85 E39.0115 ; Draw infill segment
G1 X109.65 Y99.81 E39.0135 ; Draw infill segment
G1 X109.68 Y99.76 E39.0155 ; Draw infill segment
G1 X109.71 Y99.73 E39.0175 ; Draw infill segment
G1 X109.75 Y99.69 E39.0195 ; Draw infill segment
G1 X109.79 Y99.66 E39.0215 ; Draw infill segment
G1 X109.83 Y99.64 E39.0236 ; Draw infill segment
G1 X109.88 Y99.62 E39.0256 ; Draw infill segment
G1 X109.93 Y99.61 E39.0276 ; Draw infill segment
G1 X109.97 Y99.60 E39.0296 ; Draw infill segment
G1 X110.03 Y99.60 E39.0316 ; Draw infill segment
G1 X110.07 Y99.61 E39.0336 ; Draw infill segment
G1 X110.12 Y99.62 E39.0356 ; Draw infill segment
G1 X110.17 Y99.64 E39.0376 ; Draw infill segment
G1 X110.21 Y99.66 E39.0396 ; Draw infill segment
G1 X110.25 Y99.69 E39.0416 ; Draw infill segment
G1 X110.29 Y99.73 E39.0436 ; Draw infill segment
G1 X110.32 Y99.76 E39.0457 ; Draw infill segment
G1 X110.35 Y99.81 E39.0477 ; Draw infill segment
G1 X110.37 Y99.85 E39.0497 ; Draw infill segment
G1 X110.39 Y99.90 E39.0517 ; Draw infill segment
G1 X110.40 Y99.95 E39.0537 ; Draw infill segment
G1 X110.40 Y100.00 E39.0557 ; Draw infill segment
G1 X110.80 Y100.00 F1500 ; Move to start of infill
G1 X110.79 Y100.10 E39.0597 ; Draw infill segment
G1 X110.77 Y100.20 E39.0637 ; Draw infill segment
G1 X110.74 Y100.29 E39.0678 ; Draw infill segment
G1 X110.70 Y100.39 E39.0718 ; Draw infill segment
G1 X110.65 Y100.47 E39.0758 ; Draw infill segment
G1 X110.58 Y100.55 E39.0798 ; Draw infill segment
G1 X110.51 Y100.62 E39.0838 ; Draw infill segment
G1 X110.43 Y100.68 E39.0879 ; Draw infill segment
G1 X110.34 Y100.72 E39.0919 ; Draw infill segment
G1 X110.25 Y100.76 E39.0959 ; Draw infill segment
G1 X110.15 Y100.79 E39.0999 ; Draw infill segment
G1 X110.05 Y100.80 E39.1039 ; Draw infill segment
G1 X109.95 Y100.80 E39.1079 ; Draw infill segment
G1 X109.85 Y100.79 E39.1120 ; Draw infill segment
G1 X109.75 Y100.76 E39.1160 ; Draw infill segment
G1 X109.66 Y100.72 E39.1200 ; Draw infill segment
G1 X109.57 Y100.68 E39.1240 ; Draw infill segment
G1 X109.49 Y100.62 E39.1280 ; Draw infill segment
G1 X109.42 Y100.55 E39.1321 ; Draw infill segment
G1 X109.35 Y100.47 E39.1361 ; Draw infill segment
G1 X109.30 Y100.39 E39.1401 ; Draw infill segment
G1 X109.26 Y100.29 E39.1441 ; Draw infill segment
G1 X109.23 Y100.20 E39.1481 ; Draw infill segment
G1 X109.21 Y100.10 E39.1521 ; Draw infill segment
G1 X109.20 Y100.00 E39.1562 ; Draw infill segment
G1 X109.21 Y99.90 E39.1602 ; Draw infill segment
G1 X109.23 Y99.80 E39.1642 ; Draw infill segment
G1 X109.26 Y99.71 E39.1682 ; Draw infill segment
G1 X109.30 Y99.61 E39.1722 ; Draw infill segment
G1 X109.35 Y99.53 E39.1763 ; Draw infill segment
G1 X109.42 Y99.45 E39.1803 ; Draw infill segment
G1 X109.49 Y99.38 E39.1843 ; Draw infill segment
G1 X109.57 Y99.32 E39.1883 ; Draw infill segment
G1 X109.66 Y99.28 E39.1923 ; Draw infill segment
G1 X109.75 Y99.24 E39.1964 ; Draw infill segment
G1 X109.85 Y99.21 E39.2004 ; Draw infill segment
G1 X109.95 Y99.20 E39.2044 ; Draw infill segment
G1 X110.05 Y99.20 E39.2084 ; Draw infill segment
G1 X110.15 Y99.21 E39.2124 ; Draw infill segment
G1 X110.25 Y99.24 E39.2164 ; Draw infill segment
G1 X110.34 Y99.28 E39.2205 ; Draw infill segment
G1 X110.43 Y99.32 E39.2245 ; Draw infill segment
G1 X110.51 Y99.38 E39.2285 ; Draw infill segment
G1 X110.58 Y99.45 E39.2325 ; Draw infill segment
G1 X110.65 Y99.53 E39.2365 ; Draw infill segment
G1 X110.70 Y99.61 E39.2406 ; Draw infill segment
G1 X110.74 Y99.71 E39.2446 ; Draw infill segment
G1 X110.77 Y99.80 E39.2486 ; Draw infill segment
G1 X110.79 Y99.90 E39.2526 ; Draw infill segment
G1 X110.80 Y100.00 E39.2566 ; Draw infill segment
G1 X111.20 Y100.00 F1500 ; Move to start of infill
G1 X111.19 Y100.15 E39.2627 ; Draw infill segment
G1 X111.16 Y100.30 E39.2687 ; Draw infill segment
G1 X111.12 Y100.44 E39.2747 ; Draw infill segment
G1 X111.05 Y100.58 E39.2807 ; Draw infill segment
G1 X110.97 Y100.71 E39.2868 ; Draw infill segment
G1 X110.87 Y100.82 E39.2928 ; Draw infill segment
G1 X110.76 Y100.92 E39.2988 ; Draw infill segment
G1 X110.64 Y101.01 E39.3049 ; Draw infill segment
G1 X110.51 Y101.09 E39.3109 ; Draw infill segment
G1 X110.37 Y101.14 E39.3169 ; Draw infill segment
G1 X110.22 Y101.18 E39.3229 ; Draw infill segment
G1 X110.08 Y101.20 E39.3290 ; Draw infill segment
G1 X109.92 Y101.20 E39.3350 ; Draw infill segment
G1 X109.78 Y101.18 E39.3410 ; Draw infill segment
G1 X109.63 Y101.14 E39.3471 ; Draw infill segment
G1 X109.49 Y101.09 E39.3531 ; Draw infill segment
G1 X109.36 Y101.01 E39.3591 ; Draw infill segment
G1 X109.24 Y100.92 E39.3651 ; Draw infill segment
G1 X109.13 Y100.82 E39.3712 ; Draw infill segment
G1 X109.03 Y100.71 E39.3772 ; Draw infill segment
G1 X108.95 Y100.58 E39.3832 ; Draw infill segment
G1 X108.88 Y100.44 E39.3892 ; Draw infill segment
G1 X108.84 Y100.30 E39.3953 ; Draw infill segment
G1 X108.81 Y100.15 E39.4013 ; Draw infill segment
G1 X108.80 Y100.00 E39.4073 ; Draw infill segment
G1 X108.81 Y99.85 E39.4134 ; Draw infill segment
G1 X108.84 Y99.70 E39.4194 ; Draw infill segment
G1 X108.88 Y99.56 E39.4254 ; Draw infill segment
G1 X108.95 Y99.42 E39.4314 ; Draw infill segment
G1 X109.03 Y99.29 E39.4375 ; Draw infill segment
G1 X109.13 Y99.18 E39.4435 ; Draw infill segment
G1 X109.24 Y99.08 E39.4495 ; Draw infill segment
G1 X109.36 Y98.99 E39.4556 ; Draw infill segment
G1 X109.49 Y98.91 E39.4616 ; Draw infill segment
G1 X109.63 Y98.86 E39.4676 ; Draw infill segment
G1 X109.78 Y98.82 E39.4736 ; Draw infill segment
G1 X109.92 Y98.80 E39.4797 ; Draw infill segment
G1 X110.08 Y98.80 E39.4857 ; Draw infill segment
G1 X110.22 Y98.82 E39.4917 ; Draw infill segment
G1 X110.37 Y98.86 E39.4977 ; Draw infill segment
G1 X110.51 Y98.91 E39.5038 ; Draw infill segment
G1 X110.64 Y98.99 E39.5098 ; Draw infill segment
G1 X110.76 Y99.08 E39.5158 ; Draw infill segment
G1 X110.87 Y99.18 E39.5219 ; Draw infill segment
G1 X110.97 Y99.29 E39.5279 ; Draw infill segment
G1 X111.05 Y99.42 E39.5339 ; Draw infill segment
G1 X111.12 Y99.56 E39.5399 ; Draw infill segment
G1 X111.16 Y99.70 E39.5460 ; Draw infill segment
G1 X111.19 Y99.85 E39.5520 ; Draw infill segment
G1 X111.20 Y100.00 E39.5580 ; Draw infill segment
G1 X111.60 Y100.00 F1500 ; Move to start of infill
G1 X111.59 Y100.20 E39.5661 ; Draw infill segment
G1 X111.55 Y100.40 E39.5741 ; Draw infill segment
G1 X111.49 Y100.59 E39.5821 ; Draw infill segment
G1 X111.40 Y100.77 E39.5902 ; Draw infill segment
G1 X111.29 Y100.94 E39.5982 ; Draw infill segment
G1 X111.17 Y101.10 E39.6063 ; Draw infill segment
G1 X111.02 Y101.23 E39.6143 ; Draw infill segment
G1 X110.86 Y101.35 E39.6223 ; Draw infill segment
G1 X110.68 Y101.45 E39.6304 ; Draw infill segment
G1 X110.49 Y101.52 E39.6384 ; Draw infill segment
G1 X110.30 Y101.57 E39.6464 ; Draw infill segment
G1 X110.10 Y101.60 E39.6545 ; Draw infill segment
G1 X109.90 Y101.60 E39.6625 ; Draw infill segment
G1 X109.70 Y101.57 E39.6705 ; Draw infill segment
G1 X109.51 Y101.52 E39.6786 ; Draw infill segment
G1 X109.32 Y101.45 E39.6866 ; Draw infill segment
G1 X109.14 Y101.35 E39.6947 ; Draw infill segment
G1 X108.98 Y101.23 E39.7027 ; Draw infill segment
G1 X108.83 Y101.10 E39.7107 ; Draw infill segment
G1 X108.71 Y100.94 E39.7188 ; Draw infill segment
G1 X108.60 Y100.77 E39.7268 ; Draw infill segment
G1 X108.51 Y100.59 E39.7348 ; Draw infill segment
G1 X108.45 Y100.40 E39.7429 ; Draw infill segment
G1 X108.41 Y100.20 E39.7509 ; Draw infill segment
G1 X108.40 Y100.00 E39.7590 ; Draw infill segment
G1 X108.41 Y99.80 E39.7670 ; Draw infill segment
G1 X108.45 Y99.60 E39.7750 ; Draw infill segment
G1 X108.51 Y99.41 E39.7831 ; Draw infill segment
G1 X108.60 Y99.23 E39.7911 ; Draw infill segment
G1 X108.71 Y99.06 E39.7991 ; Draw infill segment
G1 X108.83 Y98.90 E39.8072 ; Draw infill segment
G1 X108.98 Y98.77 E39.8152 ; Draw infill segment
G1 X109.14 Y98.65 E39.8233 ; Draw infill segment
G1 X109.32 Y98.55 E39.8313 ; Draw infill segment
G1 X109.51 Y98.48 E39.8393 ; Draw infill segment
G1 X109.70 Y98.43 E39.8474 ; Draw infill segment
G1 X109.90 Y98.40 E39.8554 ; Draw infill segment
G1 X110.10 Y98.40 E39.8634 ; Draw infill segment
G1 X110.30 Y98.43 E39.8715 ; Draw infill segment
G1 X110.49 Y98.48 E39.8795 ; Draw infill segment
G1 X110.68 Y98.55 E39.8876 ; Draw infill segment
G1 X110.86 Y98.65 E39.8956 ; Draw infill segment
G1 X111.02 Y98.77 E39.9036 ; Draw infill segment
G1 X111.17 Y98.90 E39.9117 ; Draw infill segment
G1 X111.29 Y99.06 E39.9197 ; Draw infill segment
G1 X111.40 Y99.23 E39.9277 ; Draw infill segment
G1 X111.49 Y99.41 E39.9358 ; Draw infill segment
G1 X111.55 Y99.60 E39.9438 ; Draw infill segment
G1 X111.59 Y99.80 E39.9518 ; Draw infill segment
G1 X111.60 Y100.00 E39.9599 ; Draw infill segment
G1 X112.00 Y100.00 F1500 ; Move to start of infill
G1 X111.98 Y100.25 E39.9699 ; Draw infill segment
G1 X111.94 Y100.50 E39.9800 ; Draw infill segment
G1 X111.86 Y100.74 E39.9900 ; Draw infill segment
G1 X111.75 Y100.96 E40.0001 ; Draw infill segment
G1 X111.62 Y101.18 E40.0101 ; Draw infill segment
G1 X111.46 Y101.37 E40.0202 ; Draw infill segment
G1 X111.27 Y101.54 E40.0302 ; Draw infill segment
G1 X111.07 Y101.69 E40.0403 ; Draw infill segment
G1 X110.85 Y101.81 E40.0503 ; Draw infill segment
G1 X110.62 Y101.90 E40.0604 ; Draw infill segment
G1 X110.37 Y101.96 E40.0704 ; Draw infill segment
G1 X110.13 Y102.00 E40.0804 ; Draw infill segment
G1 X109.87 Y102.00 E40.0905 ; Draw infill segment
G1 X109.63 Y101.96 E40.1005 ; Draw infill segment
G1 X109.38 Y101.90 E40.1106 ; Draw infill segment
G1 X109.15 Y101.81 E40.1206 ; Draw infill segment
G1 X108.93 Y101.69 E40.1307 ; Draw infill segment
G1 X108.73 Y101.54 E40.1407 ; Draw infill segment
G1 X108.54 Y101.37 E40.1508 ; Draw infill segment
G1 X108.38 Y101.18 E40.1608 ; Draw infill segment
G1 X108.25 Y100.96 E40.1709 ; Draw infill segment
G1 X108.14 Y100.74 E40.1809 ; Draw infill segment
G1 X108.06 Y100.50 E40.1910 ; Draw infill segment
G1 X108.02 Y100.25 E40.2010 ; Draw infill segment
G1 X108.00 Y100.00 E40.2110 ; Draw infill segment
G1 X108.02 Y99.75 E40.2211 ; Draw infill segment
G1 X108.06 Y99.50 E40.2311 ; Draw infill segment
G1 X108.14 Y99.26 E40.2412 ; Draw infill segment
G1 X108.25 Y99.04 E40.2512 ; Draw infill segment
G1 X108.38 Y98.82 E40.2613 ; Draw infill segment
G1 X108.54 Y98.63 E40.2713 ; Draw infill segment
G1 X108.73 Y98.46 E40.2814 ; Draw infill segment
G1 X108.93 Y98.31 E40.2914 ; Draw infill segment
G1 X109.15 Y98.19 E40.3015 ; Draw infill segment
G1 X109.38 Y98.10 E40.3115 ; Draw infill segment
G1 X109.63 Y98.04 E40.3216 ; Draw infill segment
G1 X109.87 Y98.00 E40.3316 ; Draw infill segment
G1 X110.13 Y98.00 E40.3417 ; Draw infill segment
G1 X110.37 Y98.04 E40.3517 ; Draw infill segment
G1 X110.62 Y98.10 E40.3617 ; Draw infill segment
G1 X110.85 Y98.19 E40.3718 ; Draw infill segment
G1 X111.07 Y98.31 E40.3818 ; Draw infill segment
G1 X111.27 Y98.46 E40.3919 ; Draw infill segment
G1 X111.46 Y98.63 E40.4019 ; Draw infill segment
G1 X111.62 Y98.82 E40.4120 ; Draw infill segment
G1 X111.75 Y99.04 E40.4220 ; Draw infill segment
G1 X111.86 Y99.26 E40.4321 ; Draw infill segment
G1 X111.94 Y99.50 E40.4421 ; Draw infill segment
G1 X111.98 Y99.75 E40.4522 ; Draw infill segment
G1 X112.00 Y100.00 E40.4622 ; Draw infill segment
G1 X112.40 Y100.00 F1500 ; Move to start of infill
G1 X112.38 Y100.30 E40.4743 ; Draw infill segment
G1 X112.32 Y100.60 E40.4863 ; Draw infill segment
G1 X112.23 Y100.88 E40.4984 ; Draw infill segment
G1 X112.10 Y101.16 E40.5104 ; Draw infill segment
G1 X111.94 Y101.41 E40.5225 ; Draw infill segment
G1 X111.75 Y101.64 E40.5345 ; Draw infill segment
G1 X111.53 Y101.85 E40.5466 ; Draw infill segment
G1 X111.29 Y102.03 E40.5587 ; Draw infill segment
G1 X111.02 Y102.17 E40.5707 ; Draw infill segment
G1 X110.74 Y102.28 E40.5828 ; Draw infill segment
G1 X110.45 Y102.36 E40.5948 ; Draw infill segment
G1 X110.15 Y102.40 E40.6069 ; Draw infill segment
G1 X109.85 Y102.40 E40.6189 ; Draw infill segment
G1 X109.55 Y102.36 E40.6310 ; Draw infill segment
G1 X109.26 Y102.28 E40.6430 ; Draw infill segment
G1 X108.98 Y102.17 E40.6551 ; Draw infill segment
G1 X108.71 Y102.03 E40.6672 ; Draw infill segment
G1 X108.47 Y101.85 E40.6792 ; Draw infill segment
G1 X108.25 Y101.64 E40.6913 ; Draw infill segment
G1 X108.06 Y101.41 E40.7033 ; Draw infill segment
G1 X107.90 Y101.16 E40.7154 ; Draw infill segment
G1 X107.77 Y100.88 E40.7274 ; Draw infill segment
G1 X107.68 Y100.60 E40.7395 ; Draw infill segment
G1 X107.62 Y100.30 E40.7515 ; Draw infill segment
G1 X107.60 Y100.00 E40.7636 ; Draw infill segment
G1 X107.62 Y99.70 E40.7757 ; Draw infill segment
G1 X107.68 Y99.40 E40.7877 ; Draw infill segment
G1 X107.77 Y99.12 E40.7998 ; Draw infill segment
G1 X107.90 Y98.84 E40.8118 ; Draw infill segment
G1 X108.06 Y98.59 E40.8239 ; Draw infill segment
G1 X108.25 Y98.36 E40.8359 ; Draw infill segment
G1 X108.47 Y98.15 E40.8480 ; Draw infill segment
G1 X108.71 Y97.97 E40.8601 ; Draw infill segment
G1 X108.98 Y97.83 E40.8721 ; Draw infill segment
G1 X109.26 Y97.72 E40.8842 ; Draw infill segment
G1 X109.55 Y97.64 E40.8962 ; Draw infill segment
G1 X109.85 Y97.60 E40.9083 ; Draw infill segment
G1 X110.15 Y97.60 E40.9203 ; Draw infill segment
G1 X110.45 Y97.64 E40.9324 ; Draw infill segment
G1 X110.74 Y97.72 E40.9444 ; Draw infill segment
G1 X111.02 Y97.83 E40.9565 ; Draw infill segment
G1 X111.29 Y97.97 E40.9686 ; Draw infill segment
G1 X111.53 Y98.15 E40.9806 ; Draw infill segment
G1 X111.75 Y98.36 E40.9927 ; Draw infill segment
G1 X111.94 Y98.59 E41.0047 ; Draw infill segment
G1 X112.10 Y98.84 E41.0168 ; Draw infill segment
G1 X112.23 Y99.12 E41.0288 ; Draw infill segment
G1 X112.32 Y99.40 E41.0409 ; Draw infill segment
G1 X112.38 Y99.70 E41.0529 ; Draw infill segment
G1 X112.40 Y100.00 E41.0650 ; Draw infill segment
; Layer 16
G1 Z3.20 F300 ; Move to layer height
G1 X112.50 Y100.00 F1500 ; Move to start of circle
G1 X112.50 Y100.00 F1500 ; Move to start of circle
G1 X112.48 Y100.31 E41.0776 F1500 ; Draw circle segment
G1 X112.42 Y100.62 E41.0901 F1500 ; Draw circle segment
G1 X112.32 Y100.92 E41.1027 F1500 ; Draw circle segment
G1 X112.19 Y101.20 E41.1152 F1500 ; Draw circle segment
G1 X112.02 Y101.47 E41.1278 F1500 ; Draw circle segment
G1 X111.82 Y101.71 E41.1403 F1500 ; Draw circle segment
G1 X111.59 Y101.93 E41.1529 F1500 ; Draw circle segment
G1 X111.34 Y102.11 E41.1655 F1500 ; Draw circle segment
G1 X111.06 Y102.26 E41.1780 F1500 ; Draw circle segment
G1 X110.77 Y102.38 E41.1906 F1500 ; Draw circle segment
G1 X110.47 Y102.46 E41.2031 F1500 ; Draw circle segment
G1 X110.16 Y102.50 E41.2157 F1500 ; Draw circle segment
G1 X109.84 Y102.50 E41.2283 F1500 ; Draw circle segment
G1 X109.53 Y102.46 E41.2408 F1500 ; Draw circle segment
G1 X109.23 Y102.38 E41.2534 F1500 ; Draw circle segment
G1 X108.94 Y102.26 E41.2659 F1500 ; Draw circle segment
G1 X108.66 Y102.11 E41.2785 F1500 ; Draw circle segment
G1 X108.41 Y101.93 E41.2910 F1500 ; Draw circle segment
G1 X108.18 Y101.71 E41.3036 F1500 ; Draw circle segment
G1 X107.98 Y101.47 E41.3162 F1500 ; Draw circle segment
G1 X107.81 Y101.20 E41.3287 F1500 ; Draw circle segment
G1 X107.68 Y100.92 E41.3413 F1500 ; Draw circle segment
G1 X107.58 Y100.62 E41.3538 F1500 ; Draw circle segment
G1 X107.52 Y100.31 E41.3664 F1500 ; Draw circle segment
G1 X107.50 Y100.00 E41.3790 F1500 ; Draw circle segment
G1 X107.52 Y99.69 E41.3915 F1500 ; Draw circle segment
G1 X107.58 Y99.38 E41.4041 F1500 ; Draw circle segment
G1 X107.68 Y99.08 E41.4166 F1500 ; Draw circle segment
G1 X107.81 Y98.80 E41.4292 F1500 ; Draw circle segment
G1 X107.98 Y98.53 E41.4417 F1500 ; Draw circle segment
G1 X108.18 Y98.29 E41.4543 F1500 ; Draw circle segment
G1 X108.41 Y98.07 E41.4669 F1500 ; Draw circle segment
G1 X108.66 Y97.89 E41.4794 F1500 ; Draw circle segment
G1 X108.94 Y97.74 E41.4920 F1500 ; Draw circle segment
G1 X109.23 Y97.62 E41.5045 F1500 ; Draw circle segment
G1 X109.53 Y97.54 E41.5171 F1500 ; Draw circle segment
G1 X109.84 Y97.50 E41.5296 F1500 ; Draw circle segment
G1 X110.16 Y97.50 E41.5422 F1500 ; Draw circle segment
G1 X110.47 Y97.54 E41.5548 F1500 ; Draw circle segment
G1 X110.77 Y97.62 E41.5673 F1500 ; Draw circle segment
G1 X111.06 Y97.74 E41.5799 F1500 ; Draw circle segment
G1 X111.34 Y97.89 E41.5924 F1500 ; Draw circle segment
G1 X111.59 Y98.07 E41.6050 F1500 ; Draw circle segment
G1 X111.82 Y98.29 E41.6176 F1500 ; Draw circle segment
G1 X112.02 Y98.53 E41.6301 F1500 ; Draw circle segment
G1 X112.19 Y98.80 E41.6427 F1500 ; Draw circle segment
G1 X112.32 Y99.08 E41.6552 F1500 ; Draw circle segment
G1 X112.42 Y99.38 E41.6678 F1500 ; Draw circle segment
G1 X112.48 Y99.69 E41.6803 F1500 ; Draw circle segment
G1 X112.50 Y100.00 E41.6929 F1500 ; Draw circle segment
G1 X110.40 Y100.00 F1500 ; Move to start of infill
G1 X110.40 Y100.05 E41.6949 ; Draw infill segment
G1 X110.39 Y100.10 E41.6969 ; Draw infill segment
G1 X110.37 Y100.15 E41.6989 ; Draw infill segment
G1 X110.35 Y100.19 E41.7009 ; Draw infill segment
G1 X110.32 Y100.24 E41.7030 ; Draw infill segment
G1 X110.29 Y100.27 E41.7050 ; Draw infill segment
G1 X110.25 Y100.31 E41.7070 ; Draw infill segment
G1 X110.21 Y100.34 E41.7090 ; Draw infill segment
G1 X110.17 Y100.36 E41.7110 ; Draw infill segment
G1 X110.12 Y100.38 E41.7130 ; Draw infill segment
G1 X110.07 Y100.39 E41.7150 ; Draw infill segment
G1 X110.03 Y100.40 E41.7170 ; Draw infill segment
G1 X109.97 Y100.40 E41.7190 ; Draw infill segment
G1 X109.93 Y100.39 E41.7210 ; Draw infill segment
G1 X109.88 Y100.38 E41.7230 ; Draw infill segment
G1 X109.83 Y100.36 E41.7251 ; Draw infill segment
G1 X109.79 Y100.34 E41.7271 ; Draw infill segment
G1 X109.75 Y100.31 E41.7291 ; Draw infill segment
G1 X109.71 Y100.27 E41.7311 ; Draw infill segment
G1 X109.68 Y100.24 E41.7331 ; Draw infill segment
G1 X109.65 Y100.19 E41.7351 ; Draw infill segment
G1 X109.63 Y100.15 E41.7371 ; Draw infill segment
G1 X109.61 Y100.10 E41.7391 ; Draw infill segment
G1 X109.60 Y100.05 E41.7411 ; Draw infill segment
G1 X109.60 Y100.00 E41.7431 ; Draw infill segment
G1 X109.60 Y99.95 E41.7451 ; Draw infill segment
G1 X109.61 Y99.90 E41.7472 ; Draw infill segment
G1 X109.63 Y99.85 E41.7492 ; Draw infill segment
G1 X109.65 Y99.81 E41.7512 ; Draw infill segment
G1 X109.68 Y99.76 E41.7532 ; Draw infill segment
G1 X109.71 Y99.73 E41.7552 ; Draw infill segment
G1 X109.75 Y99.69 E41.7572 ; Draw infill segment
G1 X109.79 Y99.66 E41.7592 ; Draw infill segment
G1 X109.83 Y99.64 E41.7612 ; Draw infill segment
G1 X109.88 Y99.62 E41.7632 ; Draw infill segment
G1 X109.93 Y99.61 E41.7652 ; Draw infill segment
G1 X109.97 Y99.60 E41.7672 ; Draw infill segment
G1 X110.03 Y99.60 E41.7693 ; Draw infill segment
G1 X110.07 Y99.61 E41.7713 ; Draw infill segment
G1 X110.12 Y99.62 E41.7733 ; Draw infill segment
G1 X110.17 Y99.64 E41.7753 ; Draw infill segment
G1 X110.21 Y99.66 E41.7773 ; Draw infill segment
G1 X110.25 Y99.69 E41.7793 ; Draw infill segment
G1 X110.29 Y99.73 E41.7813 ; Draw infill segment
G1 X110.32 Y99.76 E41.7833 ; Draw infill segment
G1 X110.35 Y99.81 E41.7853 ; Draw infill segment
G1 X110.37 Y99.85 E41.7873 ; Draw infill segment
G1 X110.39 Y99.90 E41.7894 ; Draw infill segment
G1 X110.40 Y99.95 E41.7914 ; Draw infill segment
G1 X110.40 Y100.00 E41.7934 ; Draw infill segment
G1 X110.80 Y100.00 F1500 ; Move to start of infill
G1 X110.79 Y100.10 E41.7974 ; Draw infill segment
G1 X110.77 Y100.20 E41.8014 ; Draw infill segment
G1 X110.74 Y100.29 E41.8054 ; Draw infill segment
G1 X110.70 Y100.39 E41.8094 ; Draw infill segment
G1 X110.65 Y100.47 E41.8135 ; Draw infill segment
G1 X110.58 Y100.55 E41.8175 ; Draw infill segment
G1 X110.51 Y100.62 E41.8215 ; Draw infill segment
G1 X110.43 Y100.68 E41.8255 ; Draw infill segment
G1 X110.34 Y100.72 E41.8295 ; Draw infill segment
G1 X110.25 Y100.76 E41.8336 ; Draw infill segment
G1 X110.15 Y100.79 E41.8376 ; Draw infill segment
G1 X110.05 Y100.80 E41.8416 ; Draw infill segment
G1 X109.95 Y100.80 E41.8456 ; Draw infill segment
G1 X109.85 Y100.79 E41.8496 ; Draw infill segment
G1 X109.75 Y100.76 E41.8536 ; Draw infill segment
G1 X109.66 Y100.72 E41.8577 ; Draw infill segment
G1 X109.57 Y100.68 E41.8617 ; Draw infill segment
G1 X109.49 Y100.62 E41.8657 ; Draw infill segment
G1 X109.42 Y100.55 E41.8697 ; Draw infill segment
G1 X109.35 Y100.47 E41.8737 ; Draw infill segment
G1 X109.30 Y100.39 E41.8778 ; Draw infill segment
G1 X109.26 Y100.29 E41.8818 ; Draw infill segment
G1 X109.23 Y100.20 E41.8858 ; Draw infill segment
G1 X109.21 Y100.10 E41.8898 ; Draw infill segment
G1 X109.20 Y100.00 E41.8938 ; Draw infill segment
G1 X109.21 Y99.90 E41.8979 ; Draw infill segment
G1 X109.23 Y99.80 E41.9019 ; Draw infill segment
G1 X109.26 Y99.71 E41.9059 ; Draw infill segment
G1 X109.30 Y99.61 E41.9099 ; Draw infill segment
G1 X109.35 Y99.53 E41.9139 ; Draw infill segment
G1 X109.42 Y99.45 E41.9179 ; Draw infill segment
G1 X109.49 Y99.38 E41.9220 ; Draw infill segment
G1 X109.57 Y99.32 E41.9260 ; Draw infill segment
G1 X109.66 Y99.28 E41.9300 ; Draw infill segment
G1 X109.75 Y99.24 E41.9340 ; Draw infill segment
G1 X109.85 Y99.21 E41.9380 ; Draw infill segment
G1 X109.95 Y99.20 E41.9421 ; Draw infill segment
G1 X110.05 Y99.20 E41.9461 ; Draw infill segment
G1 X110.15 Y99.21 E41.9501 ; Draw infill segment
G1 X110.25 Y99.24 E41.9541 ; Draw infill segment
G1 X110.34 Y99.28 E41.9581 ; Draw infill segment
G1 X110.43 Y99.32 E41.9622 ; Draw infill segment
G1 X110.51 Y99.38 E41.9662 ; Draw infill segment
G1 X110.58 Y99.45 E41.9702 ; Draw infill segment
G1 X110.65 Y99.53 E41.9742 ; Draw infill segment
G1 X110.70 Y99.61 E41.9782 ; Draw infill segment
G1 X110.74 Y99.71 E41.9822 ; Draw infill segment
G1 X110.77 Y99.80 E41.9863 ; Draw infill segment
G1 X110.79 Y99.90 E41.9903 ; Draw infill segment
G1 X110.80 Y100.00 E41.9943 ; Draw infill segment
G1 X111.20 Y100.00 F1500 ; Move to start of infill
G1 X111.19 Y100.15 E42.0003 ; Draw infill segment
G1 X111.16 Y100.30 E42.0064 ; Draw infill segment
G1 X111.12 Y100.44 E42.0124 ; Draw infill segment
G1 X111.05 Y100.58 E42.0184 ; Draw infill segment
G1 X110.97 Y100.71 E42.0244 ; Draw infill segment
G1 X110.87 Y100.82 E42.0305 ; Draw infill segment
G1 X110.76 Y100.92 E42.0365 ; Draw infill segment
G1 X110.64 Y101.01 E42.0425 ; Draw infill segment
G1 X110.51 Y101.09 E42.0486 ; Draw infill segment
G1 X110.37 Y101.14 E42.0546 ; Draw infill segment
G1 X110.22 Y101.18 E42.0606 ; Draw infill segment
G1 X110.08 Y101.20 E42.0666 ; Draw infill segment
G1 X109.92 Y101.20 E42.0727 ; Draw infill segment
G1 X109.78 Y101.18 E42.0787 ; Draw infill segment
G1 X109.63 Y101.14 E42.0847 ; Draw infill segment
G1 X109.49 Y101.09 E42.0907 ; Draw infill segment
G1 X109.36 Y101.01 E42.0968 ; Draw infill segment
G1 X109.24 Y100.92 E42.1028 ; Draw infill segment
G1 X109.13 Y100.82 E42.1088 ; Draw infill segment
G1 X109.03 Y100.71 E42.1149 ; Draw infill segment
G1 X108.95 Y100.58 E42.1209 ; Draw infill segment
G1 X108.88 Y100.44 E42.1269 ; Draw infill segment
G1 X108.84 Y100.30 E42.1329 ; Draw infill segment
G1 X108.81 Y100.15 E42.1390 ; Draw infill segment
G1 X108.80 Y100.00 E42.1450 ; Draw infill segment
G1 X108.81 Y99.85 E42.1510 ; Draw infill segment
G1 X108.84 Y99.70 E42.1571 ; Draw infill segment
G1 X108.88 Y99.56 E42.1631 ; Draw infill segment
G1 X108.95 Y99.42 E42.1691 ; Draw infill segment
G1 X109.03 Y99.29 E42.1751 ; Draw infill segment
G1 X109.13 Y99.18 E42.1812 ; Draw infill segment
G1 X109.24 Y99.08 E42.1872 ; Draw infill segment
G1 X109.36 Y98.99 E42.1932 ; Draw infill segment
G1 X109.49 Y98.91 E42.1992 ; Draw infill segment
G1 X109.63 Y98.86 E42.2053 ; Draw infill segment
G1 X109.78 Y98.82 E42.2113 ; Draw infill segment
G1 X109.92 Y98.80 E42.2173 ; Draw infill segment
G1 X110.08 Y98.80 E42.2234 ; Draw infill segment
G1 X110.22 Y98.82 E42.2294 ; Draw infill segment
G1 X110.37 Y98.86 E42.2354 ; Draw infill segment
G1 X110.51 Y98.91 E42.2414 ; Draw infill segment
G1 X110.64 Y98.99 E42.2475 ; Draw infill segment
G1 X110.76 Y99.08 E42.2535 ; Draw infill segment
G1 X110.87 Y99.18 E42.2595 ; Draw infill segment
G1 X110.97 Y99.29 E42.2656 ; Draw infill segment
G1 X111.05 Y99.42 E42.2716 ; Draw infill segment
G1 X111.12 Y99.56 E42.2776 ; Draw infill segment
G1 X111.16 Y99.70 E42.2836 ; Draw infill segment
G1 X111.19 Y99.85 E42.2897 ; Draw infill segment
G1 X111.20 Y100.00 E42.2957 ; Draw infill segment
G1 X111.60 Y100.00 F1500 ; Move to start of infill
G1 X111.59 Y100.20 E42.3037 ; Draw infill segment
G1 X111.55 Y100.40 E42.3118 ; Draw infill segment
G1 X111.49 Y100.59 E42.3198 ; Draw infill segment
G1 X111.40 Y100.77 E42.3278 ; Draw infill segment
G1 X111.29 Y100.94 E42.3359 ; Draw infill segment
G1 X111.17 Y101.10 E42.3439 ; Draw infill segment
G1 X111.02 Y101.23 E42.3520 ; Draw infill segment
G1 X110.86 Y101.35 E42.3600 ; Draw infill segment
G1 X110.68 Y101.45 E42.3680 ; Draw infill segment
G1 X110.49 Y101.52 E42.3761 ; Draw infill segment
G1 X110.30 Y101.57 E42.3841 ; Draw infill segment
G1 X110.10 Y101.60 E42.3921 ; Draw infill segment
G1 X109.90 Y101.60 E42.4002 ; Draw infill segment
G1 X109.70 Y101.57 E42.4082 ; Draw infill segment
G1 X109.51 Y101.52 E42.4163 ; Draw infill segment
G1 X109.32 Y101.45 E42.4243 ; Draw infill segment
G1 X109.14 Y101.35 E42.4323 ; Draw infill segment
G1 X108.98 Y101.23 E42.4404 ; Draw infill segment
G1 X108.83 Y101.10 E42.4484 ; Draw infill segment
G1 X108.71 Y100.94 E42.4564 ; Draw infill segment
G1 X108.60 Y100.77 E42.4645 ; Draw infill segment
G1 X108.51 Y100.59 E42.4725 ; Draw infill segment
G1 X108.45 Y100.40 E42.4805 ; Draw infill segment
G1 X108.41 Y100.20 E42.4886 ; Draw infill segment
G1 X108.40 Y100.00 E42.4966 ; Draw infill segment
G1 X108.41 Y99.80 E42.5047 ; Draw infill segment
G1 X108.45 Y99.60 E42.5127 ; Draw infill segment
G1 X108.51 Y99.41 E42.5207 ; Draw infill segment
G1 X108.60 Y99.23 E42.5288 ; Draw infill segment
G1 X108.71 Y99.06 E42.5368 ; Draw infill segment
G1 X108.83 Y98.90 E42.5448 ; Draw infill segment
G1 X108.98 Y98.77 E42.5529 ; Draw infill segment
G1 X109.14 Y98.65 E42.5609 ; Draw infill segment
G1 X109.32 Y98.55 E42.5690 ; Draw infill segment
G1 X109.51 Y98.48 E42.5770 ; Draw infill segment
G1 X109.70 Y98.43 E42.5850 ; Draw infill segment
G1 X109.90 Y98.40 E42.5931 ; Draw infill segment
G1 X110.10 Y98.40 E42.6011 ; Draw infill segment
G1 X110.30 Y98.43 E42.6091 ; Draw infill segment
G1 X110.49 Y98.48 E42.6172 ; Draw infill segment
G1 X110.68 Y98.55 E42.6252 ; Draw infill segment
G1 X110.86 Y98.65 E42.6333 ; Draw infill segment
G1 X111.02 Y98.77 E42.6413 ; Draw infill segment
G1 X111.17 Y98.90 E42.6493 ; Draw infill segment
G1 X111.29 Y99.06 E42.6574 ; Draw infill segment
G1 X111.40 Y99.23 E42.6654 ; Draw infill segment
G1 X111.49 Y99.41 E42.6734 ; Draw infill segment
G1 X111.55 Y99.60 E42.6815 ; Draw infill segment
G1 X111.59 Y99.80 E42.6895 ; Draw infill segment
G1 X111.60 Y100.00 E42.6976 ; Draw infill segment
G1 X112.00 Y100.00 F1500 ; Move to start of infill
G1 X111.98 Y100.25 E42.7076 ; Draw infill segment
G1 X111.94 Y100.50 E42.7176 ; Draw infill segment
G1 X111.86 Y100.74 E42.7277 ; Draw infill segment
G1 X111.75 Y100.96 E42.7377 ; Draw infill segment
G1 X111.62 Y101.18 E42.7478 ; Draw infill segment
G1 X111.46 Y101.37 E42.7578 ; Draw infill segment
G1 X111.27 Y101.54 E42.7679 ; Draw infill segment
G1 X111.07 Y101.69 E42.7779 ; Draw infill segment
G1 X110.85 Y101.81 E42.7880 ; Draw infill segment
G1 X110.62 Y101.90 E42.7980 ; Draw infill segment
G1 X110.37 Y101.96 E42.8081 ; Draw infill segment
G1 X110.13 Y102.00 E42.8181 ; Draw infill segment
G1 X109.87 Y102.00 E42.8282 ; Draw infill segment
G1 X109.63 Y101.96 E42.8382 ; Draw infill segment
G1 X109.38 Y101.90 E42.8483 ; Draw infill segment
G1 X109.15 Y101.81 E42.8583 ; Draw infill segment
G1 X108.93 Y101.69 E42.8683 ; Draw infill segment
G1 X108.73 Y101.54 E42.8784 ; Draw infill segment
G1 X108.54 Y101.37 E42.8884 ; Draw infill segment
G1 X108.38 Y101.18 E42.8985 ; Draw infill segment
G1 X108.25 Y100.96 E42.9085 ; Draw infill segment
G1 X108.14 Y100.74 E42.9186 ; Draw infill segment
G1 X108.06 Y100.50 E42.9286 ; Draw infill segment
G1 X108.02 Y100.25 E42.9387 ; Draw infill segment
G1 X108.00 Y100.00 E42.9487 ; Draw infill segment
G1 X108.02 Y99.75 E42.9588 ; Draw infill segment
G1 X108.06 Y99.50 E42.9688 ; Draw infill segment
G1 X108.14 Y99.26 E42.9789 ; Draw infill segment
G1 X108.25 Y99.04 E42.9889 ; Draw infill segment
G1 X108.38 Y98.82 E42.9989 ; Draw infill segment
G1 X108.54 Y98.63 E43.0090 ; Draw infill segment
G1 X108.73 Y98.46 E43.0190 ; Draw infill segment
G1 X108.93 Y98.31 E43.0291 ; Draw infill segment
G1 X109.15 Y98.19 E43.0391 ; Draw infill segment
G1 X109.38 Y98.10 E43.0492 ; Draw infill segment
G1 X109.63 Y98.04 E43.0592 ; Draw infill segment
G1 X109.87 Y98.00 E43.0693 ; Draw infill segment
G1 X110.13 Y98.00 E43.0793 ; Draw infill segment
G1 X110.37 Y98.04 E43.0894 ; Draw infill segment
G1 X110.62 Y98.10 E43.0994 ; Draw infill segment
G1 X110.85 Y98.19 E43.1095 ; Draw infill segment
G1 X111.07 Y98.31 E43.1195 ; Draw infill segment
G1 X111.27 Y98.46 E43.1296 ; Draw infill segment
G1 X111.46 Y98.63 E43.1396 ; Draw infill segment
G1 X111.62 Y98.82 E43.1496 ; Draw infill segment
G1 X111.75 Y99.04 E43.1597 ; Draw infill segment
G1 X111.86 Y99.26 E43.1697 ; Draw infill segment
G1 X111.94 Y99.50 E43.1798 ; Draw infill segment
G1 X111.98 Y99.75 E43.1898 ; Draw infill segment
G1 X112.00 Y100.00 E43.1999 ; Draw infill segment
G1 X112.40 Y100.00 F1500 ; Move to start of infill
G1 X112.38 Y100.30 E43.2119 ; Draw infill segment
G1 X112.32 Y100.60 E43.2240 ; Draw infill segment
G1 X112.23 Y100.88 E43.2360 ; Draw infill segment
G1 X112.10 Y101.16 E43.2481 ; Draw infill segment
G1 X111.94 Y101.41 E43.2602 ; Draw infill segment
G1 X111.75 Y101.64 E43.2722 ; Draw infill segment
G1 X111.53 Y101.85 E43.2843 ; Draw infill segment
G1 X111.29 Y102.03 E43.2963 ; Draw infill segment
G1 X111.02 Y102.17 E43.3084 ; Draw infill segment
G1 X110.74 Y102.28 E43.3204 ; Draw infill segment
G1 X110.45 Y102.36 E43.3325 ; Draw infill segment
G1 X110.15 Y102.40 E43.3445 ; Draw infill segment
G1 X109.85 Y102.40 E43.3566 ; Draw infill segment
G1 X109.55 Y102.36 E43.3687 ; Draw infill segment
G1 X109.26 Y102.28 E43.3807 ; Draw infill segment
G1 X108.98 Y102.17 E43.3928 ; Draw infill segment
G1 X108.71 Y102.03 E43.4048 ; Draw infill segment
G1 X108.47 Y101.85 E43.4169 ; Draw infill segment
G1 X108.25 Y101.64 E43.4289 ; Draw infill segment
G1 X108.06 Y101.41 E43.4410 ; Draw infill segment
G1 X107.90 Y101.16 E43.4530 ; Draw infill segment
G1 X107.77 Y100.88 E43.4651 ; Draw infill segment
G1 X107.68 Y100.60 E43.4772 ; Draw infill segment
G1 X107.62 Y100.30 E43.4892 ; Draw infill segment
G1 X107.60 Y100.00 E43.5013 ; Draw infill segment
G1 X107.62 Y99.70 E43.5133 ; Draw infill segment
G1 X107.68 Y99.40 E43.5254 ; Draw infill segment
G1 X107.77 Y99.12 E43.5374 ; Draw infill segment
G1 X107.90 Y98.84 E43.5495 ; Draw infill segment
G1 X108.06 Y98.59 E43.5616 ; Draw infill segment
G1 X108.25 Y98.36 E43.5736 ; Draw infill segment
G1 X108.47 Y98.15 E43.5857 ; Draw infill segment
G1 X108.71 Y97.97 E43.5977 ; Draw infill segment
G1 X108.98 Y97.83 E43.6098 ; Draw infill segment
G1 X109.26 Y97.72 E43.6218 ; Draw infill segment
G1 X109.55 Y97.64 E43.6339 ; Draw infill segment
G1 X109.85 Y97.60 E43.6459 ; Draw infill segment
G1 X110.15 Y97.60 E43.6580 ; Draw infill segment
G1 X110.45 Y97.64 E43.6701 ; Draw infill segment
G1 X110.74 Y97.72 E43.6821 ; Draw infill segment
G1 X111.02 Y97.83 E43.6942 ; Draw infill segment
G1 X111.29 Y97.97 E43.7062 ; Draw infill segment
G1 X111.53 Y98.15 E43.7183 ; Draw infill segment
G1 X111.75 Y98.36 E43.7303 ; Draw infill segment
G1 X111.94 Y98.59 E43.7424 ; Draw infill segment
G1 X112.10 Y98.84 E43.7544 ; Draw infill segment
G1 X112.23 Y99.12 E43.7665 ; Draw infill segment
G1 X112.32 Y99.40 E43.7786 ; Draw infill segment
G1 X112.38 Y99.70 E43.7906 ; Draw infill segment
G1 X112.40 Y100.00 E43.8027 ; Draw infill segment
; Layer 17
G1 Z3.40 F300 ; Move to layer height
G1 X112.50 Y100.00 F1500 ; Move to start of circle
G1 X112.50 Y100.00 F1500 ; Move to start of circle
G1 X112.48 Y100.31 E43.8152 F1500 ; Draw circle segment
G1 X112.42 Y100.62 E43.8278 F1500 ; Draw circle segment
G1 X112.32 Y100.92 E43.8403 F1500 ; Draw circle segment
G1 X112.19 Y101.20 E43.8529 F1500 ; Draw circle segment
G1 X112.02 Y101.47 E43.8655 F1500 ; Draw circle segment
G1 X111.82 Y101.71 E43.8780 F1500 ; Draw circle segment
G1 X111.59 Y101.93 E43.8906 F1500 ; Draw circle segment
G1 X111.34 Y102.11 E43.9031 F1500 ; Draw circle segment
G1 X111.06 Y102.26 E43.9157 F1500 ; Draw circle segment
G1 X110.77 Y102.38 E43.9282 F1500 ; Draw circle segment
G1 X110.47 Y102.46 E43.9408 F1500 ; Draw circle segment
G1 X110.16 Y102.50 E43.9534 F1500 ; Draw circle segment
G1 X109.84 Y102.50 E43.9659 F1500 ; Draw circle segment
G1 X109.53 Y102.46 E43.9785 F1500 ; Draw circle segment
G1 X109.23 Y102.38 E43.9910 F1500 ; Draw circle segment
G1 X108.94 Y102.26 E44.0036 F1500 ; Draw circle segment
G1 X108.66 Y102.11 E44.0162 F1500 ; Draw circle segment
G1 X108.41 Y101.93 E44.0287 F1500 ; Draw circle segment
G1 X108.18 Y101.71 E44.0413 F1500 ; Draw circle segment
G1 X107.98 Y101.47 E44.0538 F1500 ; Draw circle segment
G1 X107.81 Y101.20 E44.0664 F1500 ; Draw circle segment
G1 X107.68 Y100.92 E44.0789 F1500 ; Draw circle segment
G1 X107.58 Y100.62 E44.0915 F1500 ; Draw circle segment
G1 X107.52 Y100.31 E44.1041 F1500 ; Draw circle segment
G1 X107.50 Y100.00 E44.1166 F1500 ; Draw circle segment
G1 X107.52 Y99.69 E44.1292 F1500 ; Draw circle segment
G1 X107.58 Y99.38 E44.1417 F1500 ; Draw circle segment
G1 X107.68 Y99.08 E44.1543 F1500 ; Draw circle segment
G1 X107.81 Y98.80 E44.1669 F1500 ; Draw circle segment
G1 X107.98 Y98.53 E44.1794 F1500 ; Draw circle segment
G1 X108.18 Y98.29 E44.1920 F1500 ; Draw circle segment
G1 X108.41 Y98.07 E44.2045 F1500 ; Draw circle segment
G1 X108.66 Y97.89 E44.2171 F1500 ; Draw circle segment
G1 X108.94 Y97.74 E44.2296 F1500 ; Draw circle segment
G1 X109.23 Y97.62 E44.2422 F1500 ; Draw circle segment
G1 X109.53 Y97.54 E44.2548 F1500 ; Draw circle segment
G1 X109.84 Y97.50 E44.2673 F1500 ; Draw circle segment
G1 X110.16 Y97.50 E44.2799 F1500 ; Draw circle segment
G1 X110.47 Y97.54 E44.2924 F1500 ; Draw circle segment
G1 X110.77 Y97.62 E44.3050 F1500 ; Draw circle segment
G1 X111.06 Y97.74 E44.3175 F1500 ; Draw circle segment
G1 X111.34 Y97.89 E44.3301 F1500 ; Draw circle segment
G1 X111.59 Y98.07 E44.3427 F1500 ; Draw circle segment
G1 X111.82 Y98.29 E44.3552 F1500 ; Draw circle segment
G1 X112.02 Y98.53 E44.3678 F1500 ; Draw circle segment
G1 X112.19 Y98.80 E44.3803 F1500 ; Draw circle segment
G1 X112.32 Y99.08 E44.3929 F1500 ; Draw circle segment
G1 X112.42 Y99.38 E44.4055 F1500 ; Draw circle segment
G1 X112.48 Y99.69 E44.4180 F1500 ; Draw circle segment
G1 X112.50 Y100.00 E44.4306 F1500 ; Draw circle segment
G1 X110.40 Y100.00 F1500 ; Move to start of infill
G1 X110.40 Y100.05 E44.4326 ; Draw infill segment
G1 X110.39 Y100.10 E44.4346 ; Draw infill segment
G1 X110.37 Y100.15 E44.4366 ; Draw infill segment
G1 X110.35 Y100.19 E44.4386 ; Draw infill segment
G1 X110.32 Y100.24 E44.4406 ; Draw infill segment
G1 X110.29 Y100.27 E44.4426 ; Draw infill segment
G1 X110.25 Y100.31 E44.4446 ; Draw infill segment
G1 X110.21 Y100.34 E44.4466 ; Draw infill segment
G1 X110.17 Y100.36 E44.4487 ; Draw infill segment
G1 X110.12 Y100.38 E44.4507 ; Draw infill segment
G1 X110.07 Y100.39 E44.4527 ; Draw infill segment
G1 X110.03 Y100.40 E44.4547 ; Draw infill segment
G1 X109.97 Y100.40 E44.4567 ; Draw infill segment
G1 X109.93 Y100.39 E44.4587 ; Draw infill segment
G1 X109.88 Y100.38 E44.4607 ; Draw infill segment
G1 X109.83 Y100.36 E44.4627 ; Draw infill segment
G1 X109.79 Y100.34 E44.4647 ; Draw infill segment
G1 X109.75 Y100.31 E44.4667 ; Draw infill segment
G1 X109.71 Y100.27 E44.4687 ; Draw infill segment
G1 X109.68 Y100.24 E44.4708 ; Draw infill segment
G1 X109.65 Y100.19 E44.4728 ; Draw infill segment
G1 X109.63 Y100.15 E44.4748 ; Draw infill segment
G1 X109.61 Y100.10 E44.4768 ; Draw infill segment
G1 X109.60 Y100.05 E44.4788 ; Draw infill segment
G1 X109.60 Y100.00 E44.4808 ; Draw infill segment
G1 X109.60 Y99.95 E44.4828 ; Draw infill segment
G1 X109.61 Y99.90 E44.4848 ; Draw infill segment
G1 X109.63 Y99.85 E44.4868 ; Draw infill segment
G1 X109.65 Y99.81 E44.4888 ; Draw infill segment
G1 X109.68 Y99.76 E44.4909 ; Draw infill segment
G1 X109.71 Y99.73 E44.4929 ; Draw infill segment
G1 X109.75 Y99.69 E44.4949 ; Draw infill segment
G1 X109.79 Y99.66 E44.4969 ; Draw infill segment
G1 X109.83 Y99.64 E44.4989 ; Draw infill segment
G1 X109.88 Y99.62 E44.5009 ; Draw infill segment
G1 X109.93 Y99.61 E44.5029 ; Draw infill segment
G1 X109.97 Y99.60 E44.5049 ; Draw infill segment
G1 X110.03 Y99.60 E44.5069 ; Draw infill segment
G1 X110.07 Y99.61 E44.5089 ; Draw infill segment
G1 X110.12 Y99.62 E44.5109 ; Draw infill segment
G1 X110.17 Y99.64 E44.5130 ; Draw infill segment
G1 X110.21 Y99.66 E44.5150 ; Draw infill segment
G1 X110.25 Y99.69 E44.5170 ; Draw infill segment
G1 X110.29 Y99.73 E44.5190 ; Draw infill segment
G1 X110.32 Y99.76 E44.5210 ; Draw infill segment
G1 X110.35 Y99.81 E44.5230 ; Draw infill segment
G1 X110.37 Y99.85 E44.5250 ; Draw infill segment
G1 X110.39 Y99.90 E44.5270 ; Draw infill segment
G1 X110.40 Y99.95 E44.5290 ; Draw infill segment
G1 X110.40 Y100.00 E44.5310 ; Draw infill segment
G1 X110.80 Y100.00 F1500 ; Move to start of infill
G1 X110.79 Y100.10 E44.5351 ; Draw infill segment
G1 X110.77 Y100.20 E44.5391 ; Draw infill segment
G1 X110.74 Y100.29 E44.5431 ; Draw infill segment
G1 X110.70 Y100.39 E44.5471 ; Draw infill segment
G1 X110.65 Y100.47 E44.5511 ; Draw infill segment
G1 X110.58 Y100.55 E44.5551 ; Draw infill segment
G1 X110.51 Y100.62 E44.5592 ; Draw infill segment
G1 X110.43 Y100.68 E44.5632 ; Draw infill segment
G1 X110.34 Y100.72 E44.5672 ; Draw infill segment
G1 X110.25 Y100.76 E44.5712 ; Draw infill segment
G1 X110.15 Y100.79 E44.5752 ; Draw infill segment
G1 X110.05 Y100.80 E44.5793 ; Draw infill segment
G1 X109.95 Y100.80 E44.5833 ; Draw infill segment
G1 X109.85 Y100.79 E44.5873 ; Draw infill segment
G1 X109.75 Y100.76 E44.5913 ; Draw infill segment
G1 X109.66 Y100.72 E44.5953 ; Draw infill segment
G1 X109.57 Y100.68 E44.5994 ; Draw infill segment
G1 X109.49 Y100.62 E44.6034 ; Draw infill segment
G1 X109.42 Y100.55 E44.6074 ; Draw infill segment
G1 X109.35 Y100.47 E44.6114 ; Draw infill segment
G1 X109.30 Y100.39 E44.6154 ; Draw infill segment
G1 X109.26 Y100.29 E44.6194 ; Draw infill segment
G1 X109.23 Y100.20 E44.6235 ; Draw infill segment
G1 X109.21 Y100.10 E44.6275 ; Draw infill segment
G1 X109.20 Y100.00 E44.6315 ; Draw infill segment
G1 X109.21 Y99.90 E44.6355 ; Draw infill segment
G1 X109.23 Y99.80 E44.6395 ; Draw infill segment
G1 X109.26 Y99.71 E44.6436 ; Draw infill segment
G1 X109.30 Y99.61 E44.6476 ; Draw infill segment
G1 X109.35 Y99.53 E44.6516 ; Draw infill segment
G1 X109.42 Y99.45 E44.6556 ; Draw infill segment
G1 X109.49 Y99.38 E44.6596 ; Draw infill segment
G1 X109.57 Y99.32 E44.6637 ; Draw infill segment
G1 X109.66 Y99.28 E44.6677 ; Draw infill segment
G1 X109.75 Y99.24 E44.6717 ; Draw infill segment
G1 X109.85 Y99.21 E44.6757 ; Draw infill segment
G1 X109.95 Y99.20 E44.6797 ; Draw infill segment
G1 X110.05 Y99.20 E44.6837 ; Draw infill segment
G1 X110.15 Y99.21 E44.6878 ; Draw infill segment
G1 X110.25 Y99.24 E44.6918 ; Draw infill segment
G1 X110.34 Y99.28 E44.6958 ; Draw infill segment
G1 X110.43 Y99.32 E44.6998 ; Draw infill segment
G1 X110.51 Y99.38 E44.7038 ; Draw infill segment
G1 X110.58 Y99.45 E44.7079 ; Draw infill segment
G1 X110.65 Y99.53 E44.7119 ; Draw infill segment
G1 X110.70 Y99.61 E44.7159 ; Draw infill segment
G1 X110.74 Y99.71 E44.7199 ; Draw infill segment
G1 X110.77 Y99.80 E44.7239 ; Draw infill segment
G1 X110.79 Y99.90 E44.7279 ; Draw infill segment
G1 X110.80 Y100.00 E44.7320 ; Draw infill segment
G1 X111.20 Y100.00 F1500 ; Move to start of infill
G1 X111.19 Y100.15 E44.7380 ; Draw infill segment
G1 X111.16 Y100.30 E44.7440 ; Draw infill segment
G1 X111.12 Y100.44 E44.7500 ; Draw infill segment
G1 X111.05 Y100.58 E44.7561 ; Draw infill segment
G1 X110.97 Y100.71 E44.7621 ; Draw infill segment
G1 X110.87 Y100.82 E44.7681 ; Draw infill segment
G1 X110.76 Y100.92 E44.7742 ; Draw infill segment
G1 X110.64 Y101.01 E44.7802 ; Draw infill segment
G1 X110.51 Y101.09 E44.7862 ; Draw infill segment
G1 X110.37 Y101.14 E44.7922 ; Draw infill segment
G1 X110.22 Y101.18 E44.7983 ; Draw infill segment
G1 X110.08 Y101.20 E44.8043 ; Draw infill segment
G1 X109.92 Y101.20 E44.8103 ; Draw infill segment
G1 X109.78 Y101.18 E44.8164 ; Draw infill segment
G1 X109.63 Y101.14 E44.8224 ; Draw infill segment
G1 X109.49 Y101.09 E44.8284 ; Draw infill segment
G1 X109.36 Y101.01 E44.8344 ; Draw infill segment
G1 X109.24 Y100.92 E44.8405 ; Draw infill segment
G1 X109.13 Y100.82 E44.8465 ; Draw infill segment
G1 X109.03 Y100.71 E44.8525 ; Draw infill segment
G1 X108.95 Y100.58 E44.8586 ; Draw infill segment
G1 X108.88 Y100.44 E44.8646 ; Draw infill segment
G1 X108.84 Y100.30 E44.8706 ; Draw infill segment
G1 X108.81 Y100.15 E44.8766 ; Draw infill segment
G1 X108.80 Y100.00 E44.8827 ; Draw infill segment
G1 X108.81 Y99.85 E44.8887 ; Draw infill segment
G1 X108.84 Y99.70 E44.8947 ; Draw infill segment
G1 X108.88 Y99.56 E44.9007 ; Draw infill segment
G1 X108.95 Y99.42 E44.9068 ; Draw infill segment
G1 X109.03 Y99.29 E44.9128 ; Draw infill segment
G1 X109.13 Y99.18 E44.9188 ; Draw infill segment
G1 X109.24 Y99.08 E44.9249 ; Draw infill segment
G1 X109.36 Y98.99 E44.9309 ; Draw infill segment
G1 X109.49 Y98.91 E44.9369 ; Draw infill segment
G1 X109.63 Y98.86 E44.9429 ; Draw infill segment
G1 X109.78 Y98.82 E44.9490 ; Draw infill segment
G1 X109.92 Y98.80 E44.9550 ; Draw infill segment
G1 X110.08 Y98.80 E44.9610 ; Draw infill segment
G1 X110.22 Y98.82 E44.9671 ; Draw infill segment
G1 X110.37 Y98.86 E44.9731 ; Draw infill segment
G1 X110.51 Y98.91 E44.9791 ; Draw infill segment
G1 X110.64 Y98.99 E44.9851 ; Draw infill segment
G1 X110.76 Y99.08 E44.9912 ; Draw infill segment
G1 X110.87 Y99.18 E44.9972 ; Draw infill segment
G1 X110.97 Y99.29 E45.0032 ; Draw infill segment
G1 X111.05 Y99.42 E45.0092 ; Draw infill segment
G1 X111.12 Y99.56 E45.0153 ; Draw infill segment
G1 X111.16 Y99.70 E45.0213 ; Draw infill segment
G1 X111.19 Y99.85 E45.0273 ; Draw infill segment
G1 X111.20 Y100.00 E45.0334 ; Draw infill segment
G1 X111.60 Y100.00 F1500 ; Move to start of infill
G1 X111.59 Y100.20 E45.0414 ; Draw infill segment
G1 X111.55 Y100.40 E45.0494 ; Draw infill segment
G1 X111.49 Y100.59 E45.0575 ; Draw infill segment
G1 X111.40 Y100.77 E45.0655 ; Draw infill segment
G1 X111.29 Y100.94 E45.0735 ; Draw infill segment
G1 X111.17 Y101.10 E45.0816 ; Draw infill segment
G1 X111.02 Y101.23 E45.0896 ; Draw infill segment
G1 X110.86 Y101.35 E45.0977 ; Draw infill segment
G1 X110.68 Y101.45 E45.1057 ; Draw infill segment
G1 X110.49 Y101.52 E45.1137 ; Draw infill segment
G1 X110.30 Y101.57 E45.1218 ; Draw infill segment
G1 X110.10 Y101.60 E45.1298 ; Draw infill segment
G1 X109.90 Y101.60 E45.1378 ; Draw infill segment
G1 X109.70 Y101.57 E45.1459 ; Draw infill segment
G1 X109.51 Y101.52 E45.1539 ; Draw infill segment
G1 X109.32 Y101.45 E45.1620 ; Draw infill segment
G1 X109.14 Y101.35 E45.1700 ; Draw infill segment
G1 X108.98 Y101.23 E45.1780 ; Draw infill segment
G1 X108.83 Y101.10 E45.1861 ; Draw infill segment
G1 X108.71 Y100.94 E45.1941 ; Draw infill segment
G1 X108.60 Y100.77 E45.2021 ; Draw infill segment
G1 X108.51 Y100.59 E45.2102 ; Draw infill segment
G1 X108.45 Y100.40 E45.2182 ; Draw infill segment
G1 X108.41 Y100.20 E45.2263 ; Draw infill segment
G1 X108.40 Y100.00 E45.2343 ; Draw infill segment
G1 X108.41 Y99.80 E45.2423 ; Draw infill segment
G1 X108.45 Y99.60 E45.2504 ; Draw infill segment
G1 X108.51 Y99.41 E45.2584 ; Draw infill segment
G1 X108.60 Y99.23 E45.2664 ; Draw infill segment
G1 X108.71 Y99.06 E45.2745 ; Draw infill segment
G1 X108.83 Y98.90 E45.2825 ; Draw infill segment
G1 X108.98 Y98.77 E45.2906 ; Draw infill segment
G1 X109.14 Y98.65 E45.2986 ; Draw infill segment
G1 X109.32 Y98.55 E45.3066 ; Draw infill segment
G1 X109.51 Y98.48 E45.3147 ; Draw infill segment
G1 X109.70 Y98.43 E45.3227 ; Draw infill segment
G1 X109.90 Y98.40 E45.3307 ; Draw infill segment
G1 X110.10 Y98.40 E45.3388 ; Draw infill segment
G1 X110.30 Y98.43 E45.3468 ; Draw infill segment
G1 X110.49 Y98.48 E45.3548 ; Draw infill segment
G1 X110.68 Y98.55 E45.3629 ; Draw infill segment
G1 X110.86 Y98.65 E45.3709 ; Draw infill segment
G1 X111.02 Y98.77 E45.3790 ; Draw infill segment
G1 X111.17 Y98.90 E45.3870 ; Draw infill segment
G1 X111.29 Y99.06 E45.3950 ; Draw infill segment
G1 X111.40 Y99.23 E45.4031 ; Draw infill segment
G1 X111.49 Y99.41 E45.4111 ; Draw infill segment
G1 X111.55 Y99.60 E45.4191 ; Draw infill segment
G1 X111.59 Y99.80 E45.4272 ; Draw infill segment
G1 X111.60 Y100.00 E45.4352 ; Draw infill segment
G1 X112.00 Y100.00 F1500 ; Move to start of infill
G1 X111.98 Y100.25 E45.4453 ; Draw infill segment
G1 X111.94 Y100.50 E45.4553 ; Draw infill segment
G1 X111.86 Y100.74 E45.4654 ; Draw infill segment
G1 X111.75 Y100.96 E45.4754 ; Draw infill segment
G1 X111.62 Y101.18 E45.4855 ; Draw infill segment
G1 X111.46 Y101.37 E45.4955 ; Draw infill segment
G1 X111.27 Y101.54 E45.5055 ; Draw infill segment
G1 X111.07 Y101.69 E45.5156 ; Draw infill segment
G1 X110.85 Y101.81 E45.5256 ; Draw infill segment
G1 X110.62 Y101.90 E45.5357 ; Draw infill segment
G1 X110.37 Y101.96 E45.5457 ; Draw infill segment
G1 X110.13 Y102.00 E45.5558 ; Draw infill segment
G1 X109.87 Y102.00 E45.5658 ; Draw infill segment
G1 X109.63 Y101.96 E45.5759 ; Draw infill segment
G1 X109.38 Y101.90 E45.5859 ; Draw infill segment
G1 X109.15 Y101.81 E45.5960 ; Draw infill segment
G1 X108.93 Y101.69 E45.6060 ; Draw infill segment
G1 X108.73 Y101.54 E45.6161 ; Draw infill segment
G1 X108.54 Y101.37 E45.6261 ; Draw infill segment
G1 X108.38 Y101.18 E45.6361 ; Draw infill segment
G1 X108.25 Y100.96 E45.6462 ; Draw infill segment
G1 X108.14 Y100.74 E45.6562 ; Draw infill segment
G1 X108.06 Y100.50 E45.6663 ; Draw infill segment
G1 X108.02 Y100.25 E45.6763 ; Draw infill segment
G1 X108.00 Y100.00 E45.6864 ; Draw infill segment
G1 X108.02 Y99.75 E45.6964 ; Draw infill segment
G1 X108.06 Y99.50 E45.7065 ; Draw infill segment
G1 X108.14 Y99.26 E45.7165 ; Draw infill segment
G1 X108.25 Y99.04 E45.7266 ; Draw infill segment
G1 X108.38 Y98.82 E45.7366 ; Draw infill segment
G1 X108.54 Y98.63 E45.7467 ; Draw infill segment
G1 X108.73 Y98.46 E45.7567 ; Draw infill segment
G1 X108.93 Y98.31 E45.7668 ; Draw infill segment
G1 X109.15 Y98.19 E45.7768 ; Draw infill segment
G1 X109.38 Y98.10 E45.7868 ; Draw infill segment
G1 X109.63 Y98.04 E45.7969 ; Draw infill segment
G1 X109.87 Y98.00 E45.8069 ; Draw infill segment
G1 X110.13 Y98.00 E45.8170 ; Draw infill segment
G1 X110.37 Y98.04 E45.8270 ; Draw infill segment
G1 X110.62 Y98.10 E45.8371 ; Draw infill segment
G1 X110.85 Y98.19 E45.8471 ; Draw infill segment
G1 X111.07 Y98.31 E45.8572 ; Draw infill segment
G1 X111.27 Y98.46 E45.8672 ; Draw infill segment
G1 X111.46 Y98.63 E45.8773 ; Draw infill segment
G1 X111.62 Y98.82 E45.8873 ; Draw infill segment
G1 X111.75 Y99.04 E45.8974 ; Draw infill segment
G1 X111.86 Y99.26 E45.9074 ; Draw infill segment
G1 X111.94 Y99.50 E45.9175 ; Draw infill segment
G1 X111.98 Y99.75 E45.9275 ; Draw infill segment
G1 X112.00 Y100.00 E45.9375 ; Draw infill segment
G1 X112.40 Y100.00 F1500 ; Move to start of infill
G1 X112.38 Y100.30 E45.9496 ; Draw infill segment
G1 X112.32 Y100.60 E45.9617 ; Draw infill segment
G1 X112.23 Y100.88 E45.9737 ; Draw infill segment
G1 X112.10 Y101.16 E45.9858 ; Draw infill segment
G1 X111.94 Y101.41 E45.9978 ; Draw infill segment
G1 X111.75 Y101.64 E46.0099 ; Draw infill segment
G1 X111.53 Y101.85 E46.0219 ; Draw infill segment
G1 X111.29 Y102.03 E46.0340 ; Draw infill segment
G1 X111.02 Y102.17 E46.0460 ; Draw infill segment
G1 X110.74 Y102.28 E46.0581 ; Draw infill segment
G1 X110.45 Y102.36 E46.0702 ; Draw infill segment
G1 X110.15 Y102.40 E46.0822 ; Draw infill segment
G1 X109.85 Y102.40 E46.0943 ; Draw infill segment
G1 X109.55 Y102.36 E46.1063 ; Draw infill segment
G1 X109.26 Y102.28 E46.1184 ; Draw infill segment
G1 X108.98 Y102.17 E46.1304 ; Draw infill segment
G1 X108.71 Y102.03 E46.1425 ; Draw infill segment
G1 X108.47 Y101.85 E46.1545 ; Draw infill segment
G1 X108.25 Y101.64 E46.1666 ; Draw infill segment
G1 X108.06 Y101.41 E46.1787 ; Draw infill segment
G1 X107.90 Y101.16 E46.1907 ; Draw infill segment
G1 X107.77 Y100.88 E46.2028 ; Draw infill segment
G1 X107.68 Y100.60 E46.2148 ; Draw infill segment
G1 X107.62 Y100.30 E46.2269 ; Draw infill segment
G1 X107.60 Y100.00 E46.2389 ; Draw infill segment
G1 X107.62 Y99.70 E46.2510 ; Draw infill segment
G1 X107.68 Y99.40 E46.2631 ; Draw infill segment
G1 X107.77 Y99.12 E46.2751 ; Draw infill segment
G1 X107.90 Y98.84 E46.2872 ; Draw infill segment
G1 X108.06 Y98.59 E46.2992 ; Draw infill segment
G1 X108.25 Y98.36 E46.3113 ; Draw infill segment
G1 X108.47 Y98.15 E46.3233 ; Draw infill segment
G1 X108.71 Y97.97 E46.3354 ; Draw infill segment
G1 X108.98 Y97.83 E46.3474 ; Draw infill segment
G1 X109.26 Y97.72 E46.3595 ; Draw infill segment
G1 X109.55 Y97.64 E46.3716 ; Draw infill segment
G1 X109.85 Y97.60 E46.3836 ; Draw infill segment
G1 X110.15 Y97.60 E46.3957 ; Draw infill segment
G1 X110.45 Y97.64 E46.4077 ; Draw infill segment
G1 X110.74 Y97.72 E46.4198 ; Draw infill segment
G1 X111.02 Y97.83 E46.4318 ; Draw infill segment
G1 X111.29 Y97.97 E46.4439 ; Draw infill segment
G1 X111.53 Y98.15 E46.4559 ; Draw infill segment
G1 X111.75 Y98.36 E46.4680 ; Draw infill segment
G1 X111.94 Y98.59 E46.4801 ; Draw infill segment
G1 X112.10 Y98.84 E46.4921 ; Draw infill segment
G1 X112.23 Y99.12 E46.5042 ; Draw infill segment
G1 X112.32 Y99.40 E46.5162 ; Draw infill segment
G1 X112.38 Y99.70 E46.5283 ; Draw infill segment
G1 X112.40 Y100.00 E46.5403 ; Draw infill segment
; Layer 18
G1 Z3.60 F300 ; Move to layer height
G1 X112.50 Y100.00 F1500 ; Move to start of circle
G1 X112.50 Y100.00 F1500 ; Move to start of circle
G1 X112.48 Y100.31 E46.5529 F1500 ; Draw circle segment
G1 X112.42 Y100.62 E46.5654 F1500 ; Draw circle segment
G1 X112.32 Y100.92 E46.5780 F1500 ; Draw circle segment
G1 X112.19 Y101.20 E46.5906 F1500 ; Draw circle segment
G1 X112.02 Y101.47 E46.6031 F1500 ; Draw circle segment
G1 X111.82 Y101.71 E46.6157 F1500 ; Draw circle segment
G1 X111.59 Y101.93 E46.6282 F1500 ; Draw circle segment
G1 X111.34 Y102.11 E46.6408 F1500 ; Draw circle segment
G1 X111.06 Y102.26 E46.6534 F1500 ; Draw circle segment
G1 X110.77 Y102.38 E46.6659 F1500 ; Draw circle segment
G1 X110.47 Y102.46 E46.6785 F1500 ; Draw circle segment
G1 X110.16 Y102.50 E46.6910 F1500 ; Draw circle segment
G1 X109.84 Y102.50 E46.7036 F1500 ; Draw circle segment
G1 X109.53 Y102.46 E46.7161 F1500 ; Draw circle segment
G1 X109.23 Y102.38 E46.7287 F1500 ; Draw circle segment
G1 X108.94 Y102.26 E46.7413 F1500 ; Draw circle segment
G1 X108.66 Y102.11 E46.7538 F1500 ; Draw circle segment
G1 X108.41 Y101.93 E46.7664 F1500 ; Draw circle segment
G1 X108.18 Y101.71 E46.7789 F1500 ; Draw circle segment
G1 X107.98 Y101.47 E46.7915 F1500 ; Draw circle segment
G1 X107.81 Y101.20 E46.8041 F1500 ; Draw circle segment
G1 X107.68 Y100.92 E46.8166 F1500 ; Draw circle segment
G1 X107.58 Y100.62 E46.8292 F1500 ; Draw circle segment
G1 X107.52 Y100.31 E46.8417 F1500 ; Draw circle segment
G1 X107.50 Y100.00 E46.8543 F1500 ; Draw circle segment
G1 X107.52 Y99.69 E46.8668 F1500 ; Draw circle segment
G1 X107.58 Y99.38 E46.8794 F1500 ; Draw circle segment
G1 X107.68 Y99.08 E46.8920 F1500 ; Draw circle segment
G1 X107.81 Y98.80 E46.9045 F1500 ; Draw circle segment
G1 X107.98 Y98.53 E46.9171 F1500 ; Draw circle segment
G1 X108.18 Y98.29 E46.9296 F1500 ; Draw circle segment
G1 X108.41 Y98.07 E46.9422 F1500 ; Draw circle segment
G1 X108.66 Y97.89 E46.9548 F1500 ; Draw circle segment
G1 X108.94 Y97.74 E46.9673 F1500 ; Draw circle segment
G1 X109.23 Y97.62 E46.9799 F1500 ; Draw circle segment
G1 X109.53 Y97.54 E46.9924 F1500 ; Draw circle segment
G1 X109.84 Y97.50 E47.0050 F1500 ; Draw circle segment
G1 X110.16 Y97.50 E47.0175 F1500 ; Draw circle segment
G1 X110.47 Y97.54 E47.0301 F1500 ; Draw circle segment
G1 X110.77 Y97.62 E47.0427 F1500 ; Draw circle segment
G1 X111.06 Y97.74 E47.0552 F1500 ; Draw circle segment
G1 X111.34 Y97.89 E47.0678 F1500 ; Draw circle segment
G1 X111.59 Y98.07 E47.0803 F1500 ; Draw circle segment
G1 X111.82 Y98.29 E47.0929 F1500 ; Draw circle segment
G1 X112.02 Y98.53 E47.1054 F1500 ; Draw circle segment
G1 X112.19 Y98.80 E47.1180 F1500 ; Draw circle segment
G1 X112.32 Y99.08 E47.1306 F1500 ; Draw circle segment
G1 X112.42 Y99.38 E47.1431 F1500 ; Draw circle segment
G1 X112.48 Y99.69 E47.1557 F1500 ; Draw circle segment
G1 X112.50 Y100.00 E47.1682 F1500 ; Draw circle segment
G1 X110.40 Y100.00 F1500 ; Move to start of infill
G1 X110.40 Y100.05 E47.1702 ; Draw infill segment
G1 X110.39 Y100.10 E47.1723 ; Draw infill segment
G1 X110.37 Y100.15 E47.1743 ; Draw infill segment
G1 X110.35 Y100.19 E47.1763 ; Draw infill segment
G1 X110.32 Y100.24 E47.1783 ; Draw infill segment
G1 X110.29 Y100.27 E47.1803 ; Draw infill segment
G1 X110.25 Y100.31 E47.1823 ; Draw infill segment
G1 X110.21 Y100.34 E47.1843 ; Draw infill segment
G1 X110.17 Y100.36 E47.1863 ; Draw infill segment
G1 X110.12 Y100.38 E47.1883 ; Draw infill segment
G1 X110.07 Y100.39 E47.1903 ; Draw infill segment
G1 X110.03 Y100.40 E47.1923 ; Draw infill segment
G1 X109.97 Y100.40 E47.1944 ; Draw infill segment
G1 X109.93 Y100.39 E47.1964 ; Draw infill segment
G1 X109.88 Y100.38 E47.1984 ; Draw infill segment
G1 X109.83 Y100.36 E47.2004 ; Draw infill segment
G1 X109.79 Y100.34 E47.2024 ; Draw infill segment
G1 X109.75 Y100.31 E47.2044 ; Draw infill segment
G1 X109.71 Y100.27 E47.2064 ; Draw infill segment
G1 X109.68 Y100.24 E47.2084 ; Draw infill segment
G1 X109.65 Y100.19 E47.2104 ; Draw infill segment
G1 X109.63 Y100.15 E47.2124 ; Draw infill segment
G1 X109.61 Y100.10 E47.2145 ; Draw infill segment
G1 X109.60 Y100.05 E47.2165 ; Draw infill segment
G1 X109.60 Y100.00 E47.2185 ; Draw infill segment
G1 X109.60 Y99.95 E47.2205 ; Draw infill segment
G1 X109.61 Y99.90 E47.2225 ; Draw infill segment
G1 X109.63 Y99.85 E47.2245 ; Draw infill segment
G1 X109.65 Y99.81 E47.2265 ; Draw infill segment
G1 X109.68 Y99.76 E47.2285 ; Draw infill segment
G1 X109.71 Y99.73 E47.2305 ; Draw infill segment
G1 X109.75 Y99.69 E47.2325 ; Draw infill segment
G1 X109.79 Y99.66 E47.2345 ; Draw infill segment
G1 X109.83 Y99.64 E47.2366 ; Draw infill segment
G1 X109.88 Y99.62 E47.2386 ; Draw infill segment
G1 X109.93 Y99.61 E47.2406 ; Draw infill segment
G1 X109.97 Y99.60 E47.2426 ; Draw infill segment
G1 X110.03 Y99.60 E47.2446 ; Draw infill segment
G1 X110.07 Y99.61 E47.2466 ; Draw infill segment
G1 X110.12 Y99.62 E47.2486 ; Draw infill segment
G1 X110.17 Y99.64 E47.2506 ; Draw infill segment
G1 X110.21 Y99.66 E47.2526 ; Draw infill segment
G1 X110.25 Y99.69 E47.2546 ; Draw infill segment
G1 X110.29 Y99.73 E47.2566 ; Draw infill segment
G1 X110.32 Y99.76 E47.2587 ; Draw infill segment
G1 X110.35 Y99.81 E47.2607 ; Draw infill segment
G1 X110.37 Y99.85 E47.2627 ; Draw infill segment
G1 X110.39 Y99.90 E47.2647 ; Draw infill segment
G1 X110.40 Y99.95 E47.2667 ; Draw infill segment
G1 X110.40 Y100.00 E47.2687 ; Draw infill segment
G1 X110.80 Y100.00 F1500 ; Move to start of infill
G1 X110.79 Y100.10 E47.2727 ; Draw infill segment
G1 X110.77 Y100.20 E47.2767 ; Draw infill segment
G1 X110.74 Y100.29 E47.2808 ; Draw infill segment
G1 X110.70 Y100.39 E47.2848 ; Draw infill segment
G1 X110.65 Y100.47 E47.2888 ; Draw infill segment
G1 X110.58 Y100.55 E47.2928 ; Draw infill segment
G1 X110.51 Y100.62 E47.2968 ; Draw infill segment
G1 X110.43 Y100.68 E47.3009 ; Draw infill segment
G1 X110.34 Y100.72 E47.3049 ; Draw infill segment
G1 X110.25 Y100.76 E47.3089 ; Draw infill segment
G1 X110.15 Y100.79 E47.3129 ; Draw infill segment
G1 X110.05 Y100.80 E47.3169 ; Draw infill segment
G1 X109.95 Y100.80 E47.3209 ; Draw infill segment
G1 X109.85 Y100.79 E47.3250 ; Draw infill segment
G1 X109.75 Y100.76 E47.3290 ; Draw infill segment
G1 X109.66 Y100.72 E47.3330 ; Draw infill segment
G1 X109.57 Y100.68 E47.3370 ; Draw infill segment
G1 X109.49 Y100.62 E47.3410 ; Draw infill segment
G1 X109.42 Y100.55 E47.3451 ; Draw infill segment
G1 X109.35 Y100.47 E47.3491 ; Draw infill segment
G1 X109.30 Y100.39 E47.3531 ; Draw infill segment
G1 X109.26 Y100.29 E47.3571 ; Draw infill segment
G1 X109.23 Y100.20 E47.3611 ; Draw infill segment
G1 X109.21 Y100.10 E47.3651 ; Draw infill segment
G1 X109.20 Y100.00 E47.3692 ; Draw infill segment
G1 X109.21 Y99.90 E47.3732 ; Draw infill segment
G1 X109.23 Y99.80 E47.3772 ; Draw infill segment
G1 X109.26 Y99.71 E47.3812 ; Draw infill segment
G1 X109.30 Y99.61 E47.3852 ; Draw infill segment
G1 X109.35 Y99.53 E47.3893 ; Draw infill segment
G1 X109.42 Y99.45 E47.3933 ; Draw infill segment
G1 X109.49 Y99.38 E47.3973 ; Draw infill segment
G1 X109.57 Y99.32 E47.4013 ; Draw infill segment
G1 X109.66 Y99.28 E47.4053 ; Draw infill segment
G1 X109.75 Y99.24 E47.4094 ; Draw infill segment
G1 X109.85 Y99.21 E47.4134 ; Draw infill segment
G1 X109.95 Y99.20 E47.4174 ; Draw infill segment
G1 X110.05 Y99.20 E47.4214 ; Draw infill segment
G1 X110.15 Y99.21 E47.4254 ; Draw infill segment
G1 X110.25 Y99.24 E47.4294 ; Draw infill segment
G1 X110.34 Y99.28 E47.4335 ; Draw infill segment
G1 X110.43 Y99.32 E47.4375 ; Draw infill segment
G1 X110.51 Y99.38 E47.4415 ; Draw infill segment
G1 X110.58 Y99.45 E47.4455 ; Draw infill segment
G1 X110.65 Y99.53 E47.4495 ; Draw infill segment
G1 X110.70 Y99.61 E47.4536 ; Draw infill segment
G1 X110.74 Y99.71 E47.4576 ; Draw infill segment
G1 X110.77 Y99.80 E47.4616 ; Draw infill segment
G1 X110.79 Y99.90 E47.4656 ; Draw infill segment
G1 X110.80 Y100.00 E47.4696 ; Draw infill segment
G1 X111.20 Y100.00 F1500 ; Move to start of infill
G1 X111.19 Y100.15 E47.4757 ; Draw infill segment
G1 X111.16 Y100.30 E47.4817 ; Draw infill segment
G1 X111.12 Y100.44 E47.4877 ; Draw infill segment
G1 X111.05 Y100.58 E47.4937 ; Draw infill segment
G1 X110.97 Y100.71 E47.4998 ; Draw infill segment
G1 X110.87 Y100.82 E47.5058 ; Draw infill segment
G1 X110.76 Y100.92 E47.5118 ; Draw infill segment
G1 X110.64 Y101.01 E47.5179 ; Draw infill segment
G1 X110.51 Y101.09 E47.5239 ; Draw infill segment
G1 X110.37 Y101.14 E47.5299 ; Draw infill segment
G1 X110.22 Y101.18 E47.5359 ; Draw infill segment
G1 X110.08 Y101.20 E47.5420 ; Draw infill segment
G1 X109.92 Y101.20 E47.5480 ; Draw infill segment
G1 X109.78 Y101.18 E47.5540 ; Draw infill segment
G1 X109.63 Y101.14 E47.5601 ; Draw infill segment
G1 X109.49 Y101.09 E47.5661 ; Draw infill segment
G1 X109.36 Y101.01 E47.5721 ; Draw infill segment
G1 X109.24 Y100.92 E47.5781 ; Draw infill segment
G1 X109.13 Y100.82 E47.5842 ; Draw infill segment
G1 X109.03 Y100.71 E47.5902 ; Draw infill segment
G1 X108.95 Y100.58 E47.5962 ; Draw infill segment
G1 X108.88 Y100.44 E47.6022 ; Draw infill segment
G1 X108.84 Y100.30 E47.6083 ; Draw infill segment
G1 X108.81 Y100.15 E47.6143 ; Draw infill segment
G1 X108.80 Y100.00 E47.6203 ; Draw infill segment
G1 X108.81 Y99.85 E47.6264 ; Draw infill segment
G1 X108.84 Y99.70 E47.6324 ; Draw infill segment
G1 X108.88 Y99.56 E47.6384 ; Draw infill segment
G1 X108.95 Y99.42 E47.6444 ; Draw infill segment
G1 X109.03 Y99.29 E47.6505 ; Draw infill segment
G1 X109.13 Y99.18 E47.6565 ; Draw infill segment
G1 X109.24 Y99.08 E47.6625 ; Draw infill segment
G1 X109.36 Y98.99 E47.6686 ; Draw infill segment
G1 X109.49 Y98.91 E47.6746 ; Draw infill segment
G1 X109.63 Y98.86 E47.6806 ; Draw infill segment
G1 X109.78 Y98.82 E47.6866 ; Draw infill segment
G1 X109.92 Y98.80 E47.6927 ; Draw infill segment
G1 X110.08 Y98.80 E47.6987 ; Draw infill segment
G1 X110.22 Y98.82 E47.7047 ; Draw infill segment
G1 X110.37 Y98.86 E47.7107 ; Draw infill segment
G1 X110.51 Y98.91 E47.7168 ; Draw infill segment
G1 X110.64 Y98.99 E47.7228 ; Draw infill segment
G1 X110.76 Y99.08 E47.7288 ; Draw infill segment
G1 X110.87 Y99.18 E47.7349 ; Draw infill segment
G1 X110.97 Y99.29 E47.7409 ; Draw infill segment
G1 X111.05 Y99.42 E47.7469 ; Draw infill segment
G1 X111.12 Y99.56 E47.7529 ; Draw infill segment
G1 X111.16 Y99.70 E47.7590 ; Draw infill segment
G1 X111.19 Y99.85 E47.7650 ; Draw infill segment
G1 X111.20 Y100.00 E47.7710 ; Draw infill segment
G1 X111.60 Y100.00 F1500 ; Move to start of infill
G1 X111.59 Y100.20 E47.7791 ; Draw infill segment
G1 X111.55 Y100.40 E47.7871 ; Draw infill segment
G1 X111.49 Y100.59 E47.7951 ; Draw infill segment
G1 X111.40 Y100.77 E47.8032 ; Draw infill segment
G1 X111.29 Y100.94 E47.8112 ; Draw infill segment
G1 X111.17 Y101.10 E47.8193 ; Draw infill segment
G1 X111.02 Y101.23 E47.8273 ; Draw infill segment
G1 X110.86 Y101.35 E47.8353 ; Draw infill segment
G1 X110.68 Y101.45 E47.8434 ; Draw infill segment
G1 X110.49 Y101.52 E47.8514 ; Draw infill segment
G1 X110.30 Y101.57 E47.8594 ; Draw infill segment
G1 X110.10 Y101.60 E47.8675 ; Draw infill segment
G1 X109.90 Y101.60 E47.8755 ; Draw infill segment
G1 X109.70 Y101.57 E47.8835 ; Draw infill segment
G1 X109.51 Y101.52 E47.8916 ; Draw infill segment
G1 X109.32 Y101.45 E47.8996 ; Draw infill segment
G1 X109.14 Y101.35 E47.9077 ; Draw infill segment
G1 X108.98 Y101.23 E47.9157 ; Draw infill segment
G1 X108.83 Y101.10 E47.9237 ; Draw infill segment
G1 X108.71 Y100.94 E47.9318 ; Draw infill segment
G1 X108.60 Y100.77 E47.9398 ; Draw infill segment
G1 X108.51 Y100.59 E47.9478 ; Draw infill segment
G1 X108.45 Y100.40 E47.9559 ; Draw infill segment
G1 X108.41 Y100.20 E47.9639 ; Draw infill segment
G1 X108.40 Y100.00 E47.9720 ; Draw infill segment
G1 X108.41 Y99.80 E47.9800 ; Draw infill segment
G1 X108.45 Y99.60 E47.9880 ; Draw infill segment
G1 X108.51 Y99.41 E47.9961 ; Draw infill segment
G1 X108.60 Y99.23 E48.0041 ; Draw infill segment
G1 X108.71 Y99.06 E48.0121 ; Draw infill segment
G1 X108.83 Y98.90 E48.0202 ; Draw infill segment
G1 X108.98 Y98.77 E48.0282 ; Draw infill segment
G1 X109.14 Y98.65 E48.0363 ; Draw infill segment
G1 X109.32 Y98.55 E48.0443 ; Draw infill segment
G1 X109.51 Y98.48 E48.0523 ; Draw infill segment
G1 X109.70 Y98.43 E48.0604 ; Draw infill segment
G1 X109.90 Y98.40 E48.0684 ; Draw infill segment
G1 X110.10 Y98.40 E48.0764 ; Draw infill segment
G1 X110.30 Y98.43 E48.0845 ; Draw infill segment
G1 X110.49 Y98.48 E48.0925 ; Draw infill segment
G1 X110.68 Y98.55 E48.1006 ; Draw infill segment
G1 X110.86 Y98.65 E48.1086 ; Draw infill segment
G1 X111.02 Y98.77 E48.1166 ; Draw infill segment
G1 X111.17 Y98.90 E48.1247 ; Draw infill segment
G1 X111.29 Y99.06 E48.1327 ; Draw infill segment
G1 X111.40 Y99.23 E48.1407 ; Draw infill segment
G1 X111.49 Y99.41 E48.1488 ; Draw infill segment
G1 X111.55 Y99.60 E48.1568 ; Draw infill segment
G1 X111.59 Y99.80 E48.1648 ; Draw infill segment
G1 X111.60 Y100.00 E48.1729 ; Draw infill segment
G1 X112.00 Y100.00 F1500 ; Move to start of infill
G1 X111.98 Y100.25 E48.1829 ; Draw infill segment
G1 X111.94 Y100.50 E48.1930 ; Draw infill segment
G1 X111.86 Y100.74 E48.2030 ; Draw infill segment
G1 X111.75 Y100.96 E48.2131 ; Draw infill segment
G1 X111.62 Y101.18 E48.2231 ; Draw infill segment
G1 X111.46 Y101.37 E48.2332 ; Draw infill segment
G1 X111.27 Y101.54 E48.2432 ; Draw infill segment
G1 X111.07 Y101.69 E48.2533 ; Draw infill segment
G1 X110.85 Y101.81 E48.2633 ; Draw infill segment
G1 X110.62 Y101.90 E48.2734 ; Draw infill segment
G1 X110.37 Y101.96 E48.2834 ; Draw infill segment
G1 X110.13 Y102.00 E48.2934 ; Draw infill segment
G1 X109.87 Y102.00 E48.3035 ; Draw infill segment
G1 X109.63 Y101.96 E48.3135 ; Draw infill segment
G1 X109.38 Y101.90 E48.3236 ; Draw infill segment
G1 X109.15 Y101.81 E48.3336 ; Draw infill segment
G1 X108.93 Y101.69 E48.3437 ; Draw infill segment
G1 X108.73 Y101.54 E48.3537 ; Draw infill segment
G1 X108.54 Y101.37 E48.3638 ; Draw infill segment
G1 X108.38 Y101.18 E48.3738 ; Draw infill segment
G1 X108.25 Y100.96 E48.3839 ; Draw infill segment
G1 X108.14 Y100.74 E48.3939 ; Draw infill segment
G1 X108.06 Y100.50 E48.4040 ; Draw infill segment
G1 X108.02 Y100.25 E48.4140 ; Draw infill segment
G1 X108.00 Y100.00 E48.4240 ; Draw infill segment
G1 X108.02 Y99.75 E48.4341 ; Draw infill segment
G1 X108.06 Y99.50 E48.4441 ; Draw infill segment
G1 X108.14 Y99.26 E48.4542 ; Draw infill segment
G1 X108.25 Y99.04 E48.4642 ; Draw infill segment
G1 X108.38 Y98.82 E48.4743 ; Draw infill segment
G1 X108.54 Y98.63 E48.4843 ; Draw infill segment
G1 X108.73 Y98.46 E48.4944 ; Draw infill segment
G1 X108.93 Y98.31 E48.5044 ; Draw infill segment
G1 X109.15 Y98.19 E48.5145 ; Draw infill segment
G1 X109.38 Y98.10 E48.5245 ; Draw infill segment
G1 X109.63 Y98.04 E48.5346 ; Draw infill segment
G1 X109.87 Y98.00 E48.5446 ; Draw infill segment
G1 X110.13 Y98.00 E48.5547 ; Draw infill segment
G1 X110.37 Y98.04 E48.5647 ; Draw infill segment
G1 X110.62 Y98.10 E48.5747 ; Draw infill segment
G1 X110.85 Y98.19 E48.5848 ; Draw infill segment
G1 X111.07 Y98.31 E48.5948 ; Draw infill segment
G1 X111.27 Y98.46 E48.6049 ; Draw infill segment
G1 X111.46 Y98.63 E48.6149 ; Draw infill segment
G1 X111.62 Y98.82 E48.6250 ; Draw infill segment
G1 X111.75 Y99.04 E48.6350 ; Draw infill segment
G1 X111.86 Y99.26 E48.6451 ; Draw infill segment
G1 X111.94 Y99.50 E48.6551 ; Draw infill segment
G1 X111.98 Y99.75 E48.6652 ; Draw infill segment
G1 X112.00 Y100.00 E48.6752 ; Draw infill segment
G1 X112.40 Y100.00 F1500 ; Move to start of infill
G1 X112.38 Y100.30 E48.6873 ; Draw infill segment
G1 X112.32 Y100.60 E48.6993 ; Draw infill segment
G1 X112.23 Y100.88 E48.7114 ; Draw infill segment
G1 X112.10 Y101.16 E48.7234 ; Draw infill segment
G1 X111.94 Y101.41 E48.7355 ; Draw infill segment
G1 X111.75 Y101.64 E48.7475 ; Draw infill segment
G1 X111.53 Y101.85 E48.7596 ; Draw infill segment
G1 X111.29 Y102.03 E48.7717 ; Draw infill segment
G1 X111.02 Y102.17 E48.7837 ; Draw infill segment
G1 X110.74 Y102.28 E48.7958 ; Draw infill segment
G1 X110.45 Y102.36 E48.8078 ; Draw infill segment
G1 X110.15 Y102.40 E48.8199 ; Draw infill segment
G1 X109.85 Y102.40 E48.8319 ; Draw infill segment
G1 X109.55 Y102.36 E48.8440 ; Draw infill segment
G1 X109.26 Y102.28 E48.8560 ; Draw infill segment
G1 X108.98 Y102.17 E48.8681 ; Draw infill segment
G1 X108.71 Y102.03 E48.8802 ; Draw infill segment
G1 X108.47 Y101.85 E48.8922 ; Draw infill segment
G1 X108.25 Y101.64 E48.9043 ; Draw infill segment
G1 X108.06 Y101.41 E48.9163 ; Draw infill segment
G1 X107.90 Y101.16 E48.9284 ; Draw infill segment
G1 X107.77 Y100.88 E48.9404 ; Draw infill segment
G1 X107.68 Y100.60 E48.9525 ; Draw infill segment
G1 X107.62 Y100.30 E48.9645 ; Draw infill segment
G1 X107.60 Y100.00 E48.9766 ; Draw infill segment
G1 X107.62 Y99.70 E48.9887 ; Draw infill segment
G1 X107.68 Y99.40 E49.0007 ; Draw infill segment
G1 X107.77 Y99.12 E49.0128 ; Draw infill segment
G1 X107.90 Y98.84 E49.0248 ; Draw infill segment
G1 X108.06 Y98.59 E49.0369 ; Draw infill segment
G1 X108.25 Y98.36 E49.0489 ; Draw infill segment
G1 X108.47 Y98.15 E49.0610 ; Draw infill segment
G1 X108.71 Y97.97 E49.0731 ; Draw infill segment
G1 X108.98 Y97.83 E49.0851 ; Draw infill segment
G1 X109.26 Y97.72 E49.0972 ; Draw infill segment
G1 X109.55 Y97.64 E49.1092 ; Draw infill segment
G1 X109.85 Y97.60 E49.1213 ; Draw infill segment
G1 X110.15 Y97.60 E49.1333 ; Draw infill segment
G1 X110.45 Y97.64 E49.1454 ; Draw infill segment
G1 X110.74 Y97.72 E49.1574 ; Draw infill segment
G1 X111.02 Y97.83 E49.1695 ; Draw infill segment
G1 X111.29 Y97.97 E49.1816 ; Draw infill segment
G1 X111.53 Y98.15 E49.1936 ; Draw infill segment
G1 X111.75 Y98.36 E49.2057 ; Draw infill segment
G1 X111.94 Y98.59 E49.2177 ; Draw infill segment
G1 X112.10 Y98.84 E49.2298 ; Draw infill segment
G1 X112.23 Y99.12 E49.2418 ; Draw infill segment
G1 X112.32 Y99.40 E49.2539 ; Draw infill segment
G1 X112.38 Y99.70 E49.2659 ; Draw infill segment
G1 X112.40 Y100.00 E49.2780 ; Draw infill segment
; Layer 19
G1 Z3.80 F300 ; Move to layer height
G1 X112.50 Y100.00 F1500 ; Move to start of circle
G1 X112.50 Y100.00 F1500 ; Move to start of circle
G1 X112.48 Y100.31 E49.2906 F1500 ; Draw circle segment
G1 X112.42 Y100.62 E49.3031 F1500 ; Draw circle segment
G1 X112.32 Y100.92 E49.3157 F1500 ; Draw circle segment
G1 X112.19 Y101.20 E49.3282 F1500 ; Draw circle segment
G1 X112.02 Y101.47 E49.3408 F1500 ; Draw circle segment
G1 X111.82 Y101.71 E49.3533 F1500 ; Draw circle segment
G1 X111.59 Y101.93 E49.3659 F1500 ; Draw circle segment
G1 X111.34 Y102.11 E49.3785 F1500 ; Draw circle segment
G1 X111.06 Y102.26 E49.3910 F1500 ; Draw circle segment
G1 X110.77 Y102.38 E49.4036 F1500 ; Draw circle segment
G1 X110.47 Y102.46 E49.4161 F1500 ; Draw circle segment
G1 X110.16 Y102.50 E49.4287 F1500 ; Draw circle segment
G1 X109.84 Y102.50 E49.4413 F1500 ; Draw circle segment
G1 X109.53 Y102.46 E49.4538 F1500 ; Draw circle segment
G1 X109.23 Y102.38 E49.4664 F1500 ; Draw circle segment
G1 X108.94 Y102.26 E49.4789 F1500 ; Draw circle segment
G1 X108.66 Y102.11 E49.4915 F1500 ; Draw circle segment
G1 X108.41 Y101.93 E49.5040 F1500 ; Draw circle segment
G1 X108.18 Y101.71 E49.5166 F1500 ; Draw circle segment
G1 X107.98 Y101.47 E49.5292 F1500 ; Draw circle segment
G1 X107.81 Y101.20 E49.5417 F1500 ; Draw circle segment
G1 X107.68 Y100.92 E49.5543 F1500 ; Draw circle segment
G1 X107.58 Y100.62 E49.5668 F1500 ; Draw circle segment
G1 X107.52 Y100.31 E49.5794 F1500 ; Draw circle segment
G1 X107.50 Y100.00 E49.5920 F1500 ; Draw circle segment
G1 X107.52 Y99.69 E49.6045 F1500 ; Draw circle segment
G1 X107.58 Y99.38 E49.6171 F1500 ; Draw circle segment
G1 X107.68 Y99.08 E49.6296 F1500 ; Draw circle segment
G1 X107.81 Y98.80 E49.6422 F1500 ; Draw circle segment
G1 X107.98 Y98.53 E49.6547 F1500 ; Draw circle segment
G1 X108.18 Y98.29 E49.6673 F1500 ; Draw circle segment
G1 X108.41 Y98.07 E49.6799 F1500 ; Draw circle segment
G1 X108.66 Y97.89 E49.6924 F1500 ; Draw circle segment
G1 X108.94 Y97.74 E49.7050 F1500 ; Draw circle segment
G1 X109.23 Y97.62 E49.7175 F1500 ; Draw circle segment
G1 X109.53 Y97.54 E49.7301 F1500 ; Draw circle segment
G1 X109.84 Y97.50 E49.7426 F1500 ; Draw circle segment
G1 X110.16 Y97.50 E49.7552 F1500 ; Draw circle segment
G1 X110.47 Y97.54 E49.7678 F1500 ; Draw circle segment
G1 X110.77 Y97.62 E49.7803 F1500 ; Draw circle segment
G1 X111.06 Y97.74 E49.7929 F1500 ; Draw circle segment
G1 X111.34 Y97.89 E49.8054 F1500 ; Draw circle segment
G1 X111.59 Y98.07 E49.8180 F1500 ; Draw circle segment
G1 X111.82 Y98.29 E49.8306 F1500 ; Draw circle segment
G1 X112.02 Y98.53 E49.8431 F1500 ; Draw circle segment
G1 X112.19 Y98.80 E49.8557 F1500 ; Draw circle segment
G1 X112.32 Y99.08 E49.8682 F1500 ; Draw circle segment
G1 X112.42 Y99.38 E49.8808 F1500 ; Draw circle segment
G1 X112.48 Y99.69 E49.8933 F1500 ; Draw circle segment
G1 X112.50 Y100.00 E49.9059 F1500 ; Draw circle segment
G1 X110.40 Y100.00 F1500 ; Move to start of infill
G1 X110.40 Y100.05 E49.9079 ; Draw infill segment
G1 X110.39 Y100.10 E49.9099 ; Draw infill segment
G1 X110.37 Y100.15 E49.9119 ; Draw infill segment
G1 X110.35 Y100.19 E49.9139 ; Draw infill segment
G1 X110.32 Y100.24 E49.9160 ; Draw infill segment
G1 X110.29 Y100.27 E49.9180 ; Draw infill segment
G1 X110.25 Y100.31 E49.9200 ; Draw infill segment
G1 X110.21 Y100.34 E49.9220 ; Draw infill segment
G1 X110.17 Y100.36 E49.9240 ; Draw infill segment
G1 X110.12 Y100.38 E49.9260 ; Draw infill segment
G1 X110.07 Y100.39 E49.9280 ; Draw infill segment
G1 X110.03 Y100.40 E49.9300 ; Draw infill segment
G1 X109.97 Y100.40 E49.9320 ; Draw infill segment
G1 X109.93 Y100.39 E49.9340 ; Draw infill segment
G1 X109.88 Y100.38 E49.9360 ; Draw infill segment
G1 X109.83 Y100.36 E49.9381 ; Draw infill segment
G1 X109.79 Y100.34 E49.9401 ; Draw infill segment
G1 X109.75 Y100.31 E49.9421 ; Draw infill segment
G1 X109.71 Y100.27 E49.9441 ; Draw infill segment
G1 X109.68 Y100.24 E49.9461 ; Draw infill segment
G1 X109.65 Y100.19 E49.9481 ; Draw infill segment
G1 X109.63 Y100.15 E49.9501 ; Draw infill segment
G1 X109.61 Y100.10 E49.9521 ; Draw infill segment
G1 X109.60 Y100.05 E49.9541 ; Draw infill segment
G1 X109.60 Y100.00 E49.9561 ; Draw infill segment
G1 X109.60 Y99.95 E49.9581 ; Draw infill segment
G1 X109.61 Y99.90 E49.9602 ; Draw infill segment
G1 X109.63 Y99.85 E49.9622 ; Draw infill segment
G1 X109.65 Y99.81 E49.9642 ; Draw infill segment
G1 X109.68 Y99.76 E49.9662 ; Draw infill segment
G1 X109.71 Y99.73 E49.9682 ; Draw infill segment
G1 X109.75 Y99.69 E49.9702 ; Draw infill segment
G1 X109.79 Y99.66 E49.9722 ; Draw infill segment
G1 X109.83 Y99.64 E49.9742 ; Draw infill segment
G1 X109.88 Y99.62 E49.9762 ; Draw infill segment
G1 X109.93 Y99.61 E49.9782 ; Draw infill segment
G1 X109.97 Y99.60 E49.9802 ; Draw infill segment
G1 X110.03 Y99.60 E49.9823 ; Draw infill segment
G1 X110.07 Y99.61 E49.9843 ; Draw infill segment
G1 X110.12 Y99.62 E49.9863 ; Draw infill segment
G1 X110.17 Y99.64 E49.9883 ; Draw infill segment
G1 X110.21 Y99.66 E49.9903 ; Draw infill segment
G1 X110.25 Y99.69 E49.9923 ; Draw infill segment
G1 X110.29 Y99.73 E49.9943 ; Draw infill segment
G1 X110.32 Y99.76 E49.9963 ; Draw infill segment
G1 X110.35 Y99.81 E49.9983 ; Draw infill segment
G1 X110.37 Y99.85 E50.0003 ; Draw infill segment
G1 X110.39 Y99.90 E50.0024 ; Draw infill segment
G1 X110.40 Y99.95 E50.0044 ; Draw infill segment
G1 X110.40 Y100.00 E50.0064 ; Draw infill segment
G1 X110.80 Y100.00 F1500 ; Move to start of infill
G1 X110.79 Y100.10 E50.0104 ; Draw infill segment
G1 X110.77 Y100.20 E50.0144 ; Draw infill segment
G1 X110.74 Y100.29 E50.0184 ; Draw infill segment
G1 X110.70 Y100.39 E50.0224 ; Draw infill segment
G1 X110.65 Y100.47 E50.0265 ; Draw infill segment
G1 X110.58 Y100.55 E50.0305 ; Draw infill segment
G1 X110.51 Y100.62 E50.0345 ; Draw infill segment
G1 X110.43 Y100.68 E50.0385 ; Draw infill segment
G1 X110.34 Y100.72 E50.0425 ; Draw infill segment
G1 X110.25 Y100.76 E50.0466 ; Draw infill segment
G1 X110.15 Y100.79 E50.0506 ; Draw infill segment
G1 X110.05 Y100.80 E50.0546 ; Draw infill segment
G1 X109.95 Y100.80 E50.0586 ; Draw infill segment
G1 X109.85 Y100.79 E50.0626 ; Draw infill segment
G1 X109.75 Y100.76 E50.0666 ; Draw infill segment
G1 X109.66 Y100.72 E50.0707 ; Draw infill segment
G1 X109.57 Y100.68 E50.0747 ; Draw infill segment
G1 X109.49 Y100.62 E50.0787 ; Draw infill segment
G1 X109.42 Y100.55 E50.0827 ; Draw infill segment
G1 X109.35 Y100.47 E50.0867 ; Draw infill segment
G1 X109.30 Y100.39 E50.0908 ; Draw infill segment
G1 X109.26 Y100.29 E50.0948 ; Draw infill segment
G1 X109.23 Y100.20 E50.0988 ; Draw infill segment
G1 X109.21 Y100.10 E50.1028 ; Draw infill segment
G1 X109.20 Y100.00 E50.1068 ; Draw infill segment
G1 X109.21 Y99.90 E50.1109 ; Draw infill segment
G1 X109.23 Y99.80 E50.1149 ; Draw infill segment
G1 X109.26 Y99.71 E50.1189 ; Draw infill segment
G1 X109.30 Y99.61 E50.1229 ; Draw infill segment
G1 X109.35 Y99.53 E50.1269 ; Draw infill segment
G1 X109.42 Y99.45 E50.1309 ; Draw infill segment
G1 X109.49 Y99.38 E50.1350 ; Draw infill segment
G1 X109.57 Y99.32 E50.1390 ; Draw infill segment
G1 X109.66 Y99.28 E50.1430 ; Draw infill segment
G1 X109.75 Y99.24 E50.1470 ; Draw infill segment
G1 X109.85 Y99.21 E50.1510 ; Draw infill segment
G1 X109.95 Y99.20 E50.1551 ; Draw infill segment
G1 X110.05 Y99.20 E50.1591 ; Draw infill segment
G1 X110.15 Y99.21 E50.1631 ; Draw infill segment
G1 X110.25 Y99.24 E50.1671 ; Draw infill segment
G1 X110.34 Y99.28 E50.1711 ; Draw infill segment
G1 X110.43 Y99.32 E50.1752 ; Draw infill segment
G1 X110.51 Y99.38 E50.1792 ; Draw infill segment
G1 X110.58 Y99.45 E50.1832 ; Draw infill segment
G1 X110.65 Y99.53 E50.1872 ; Draw infill segment
G1 X110.70 Y99.61 E50.1912 ; Draw infill segment
G1 X110.74 Y99.71 E50.1952 ; Draw infill segment
G1 X110.77 Y99.80 E50.1993 ; Draw infill segment
G1 X110.79 Y99.90 E50.2033 ; Draw infill segment
G1 X110.80 Y100.00 E50.2073 ; Draw infill segment
G1 X111.20 Y100.00 F1500 ; Move to start of infill
G1 X111.19 Y100.15 E50.2133 ; Draw infill segment
G1 X111.16 Y100.30 E50.2194 ; Draw infill segment
G1 X111.12 Y100.44 E50.2254 ; Draw infill segment
G1 X111.05 Y100.58 E50.2314 ; Draw infill segment
G1 X110.97 Y100.71 E50.2374 ; Draw infill segment
G1 X110.87 Y100.82 E50.2435 ; Draw infill segment
G1 X110.76 Y100.92 E50.2495 ; Draw infill segment
G1 X110.64 Y101.01 E50.2555 ; Draw infill segment
G1 X110.51 Y101.09 E50.2616 ; Draw infill segment
G1 X110.37 Y101.14 E50.2676 ; Draw infill segment
G1 X110.22 Y101.18 E50.2736 ; Draw infill segment
G1 X110.08 Y101.20 E50.2796 ; Draw infill segment
G1 X109.92 Y101.20 E50.2857 ; Draw infill segment
G1 X109.78 Y101.18 E50.2917 ; Draw infill segment
G1 X109.63 Y101.14 E50.2977 ; Draw infill segment
G1 X109.49 Y101.09 E50.3037 ; Draw infill segment
G1 X109.36 Y101.01 E50.3098 ; Draw infill segment
G1 X109.24 Y100.92 E50.3158 ; Draw infill segment
G1 X109.13 Y100.82 E50.3218 ; Draw infill segment
G1 X109.03 Y100.71 E50.3279 ; Draw infill segment
G1 X108.95 Y100.58 E50.3339 ; Draw infill segment
G1 X108.88 Y100.44 E50.3399 ; Draw infill segment
G1 X108.84 Y100.30 E50.3459 ; Draw infill segment
G1 X108.81 Y100.15 E50.3520 ; Draw infill segment
G1 X108.80 Y100.00 E50.3580 ; Draw infill segment
G1 X108.81 Y99.85 E50.3640 ; Draw infill segment
G1 X108.84 Y99.70 E50.3701 ; Draw infill segment
G1 X108.88 Y99.56 E50.3761 ; Draw infill segment
G1 X108.95 Y99.42 E50.3821 ; Draw infill segment
G1 X109.03 Y99.29 E50.3881 ; Draw infill segment
G1 X109.13 Y99.18 E50.3942 ; Draw infill segment
G1 X109.24 Y99.08 E50.4002 ; Draw infill segment
G1 X109.36 Y98.99 E50.4062 ; Draw infill segment
G1 X109.49 Y98.91 E50.4122 ; Draw infill segment
G1 X109.63 Y98.86 E50.4183 ; Draw infill segment
G1 X109.78 Y98.82 E50.4243 ; Draw infill segment
G1 X109.92 Y98.80 E50.4303 ; Draw infill segment
G1 X110.08 Y98.80 E50.4364 ; Draw infill segment
G1 X110.22 Y98.82 E50.4424 ; Draw infill segment
G1 X110.37 Y98.86 E50.4484 ; Draw infill segment
G1 X110.51 Y98.91 E50.4544 ; Draw infill segment
G1 X110.64 Y98.99 E50.4605 ; Draw infill segment
G1 X110.76 Y99.08 E50.4665 ; Draw infill segment
G1 X110.87 Y99.18 E50.4725 ; Draw infill segment
G1 X110.97 Y99.29 E50.4786 ; Draw infill segment
G1 X111.05 Y99.42 E50.4846 ; Draw infill segment
G1 X111.12 Y99.56 E50.4906 ; Draw infill segment
G1 X111.16 Y99.70 E50.4966 ; Draw infill segment
G1 X111.19 Y99.85 E50.5027 ; Draw infill segment
G1 X111.20 Y100.00 E50.5087 ; Draw infill segment
G1 X111.60 Y100.00 F1500 ; Move to start of infill
G1 X111.59 Y100.20 E50.5167 ; Draw infill segment
G1 X111.55 Y100.40 E50.5248 ; Draw infill segment
G1 X111.49 Y100.59 E50.5328 ; Draw infill segment
G1 X111.40 Y100.77 E50.5408 ; Draw infill segment
G1 X111.29 Y100.94 E50.5489 ; Draw infill segment
G1 X111.17 Y101.10 E50.5569 ; Draw infill segment
G1 X111.02 Y101.23 E50.5650 ; Draw infill segment
G1 X110.86 Y101.35 E50.5730 ; Draw infill segment
G1 X110.68 Y101.45 E50.5810 ; Draw infill segment
G1 X110.49 Y101.52 E50.5891 ; Draw infill segment
G1 X110.30 Y101.57 E50.5971 ; Draw infill segment
G1 X110.10 Y101.60 E50.6051 ; Draw infill segment
G1 X109.90 Y101.60 E50.6132 ; Draw infill segment
G1 X109.70 Y101.57 E50.6212 ; Draw infill segment
G1 X109.51 Y101.52 E50.6293 ; Draw infill segment
G1 X109.32 Y101.45 E50.6373 ; Draw infill segment
G1 X109.14 Y101.35 E50.6453 ; Draw infill segment
G1 X108.98 Y101.23 E50.6534 ; Draw infill segment
G1 X108.83 Y101.10 E50.6614 ; Draw infill segment
G1 X108.71 Y100.94 E50.6694 ; Draw infill segment
G1 X108.60 Y100.77 E50.6775 ; Draw infill segment
G1 X108.51 Y100.59 E50.6855 ; Draw infill segment
G1 X108.45 Y100.40 E50.6935 ; Draw infill segment
G1 X108.41 Y100.20 E50.7016 ; Draw infill segment
G1 X108.40 Y100.00 E50.7096 ; Draw infill segment
G1 X108.41 Y99.80 E50.7177 ; Draw infill segment
G1 X108.45 Y99.60 E50.7257 ; Draw infill segment
G1 X108.51 Y99.41 E50.7337 ; Draw infill segment
G1 X108.60 Y99.23 E50.7418 ; Draw infill segment
G1 X108.71 Y99.06 E50.7498 ; Draw infill segment
G1 X108.83 Y98.90 E50.7578 ; Draw infill segment
G1 X108.98 Y98.77 E50.7659 ; Draw infill segment
G1 X109.14 Y98.65 E50.7739 ; Draw infill segment
G1 X109.32 Y98.55 E50.7820 ; Draw infill segment
G1 X109.51 Y98.48 E50.7900 ; Draw infill segment
G1 X109.70 Y98.43 E50.7980 ; Draw infill segment
G1 X109.90 Y98.40 E50.8061 ; Draw infill segment
G1 X110.10 Y98.40 E50.8141 ; Draw infill segment
G1 X110.30 Y98.43 E50.8221 ; Draw infill segment
G1 X110.49 Y98.48 E50.8302 ; Draw infill segment
G1 X110.68 Y98.55 E50.8382 ; Draw infill segment
G1 X110.86 Y98.65 E50.8463 ; Draw infill segment
G1 X111.02 Y98.77 E50.8543 ; Draw infill segment
G1 X111.17 Y98.90 E50.8623 ; Draw infill segment
G1 X111.29 Y99.06 E50.8704 ; Draw infill segment
G1 X111.40 Y99.23 E50.8784 ; Draw infill segment
G1 X111.49 Y99.41 E50.8864 ; Draw infill segment
G1 X111.55 Y99.60 E50.8945 ; Draw infill segment
G1 X111.59 Y99.80 E50.9025 ; Draw infill segment
G1 X111.60 Y100.00 E50.9106 ; Draw infill segment
G1 X112.00 Y100.00 F1500 ; Move to start of infill
G1 X111.98 Y100.25 E50.9206 ; Draw infill segment
G1 X111.94 Y100.50 E50.9306 ; Draw infill segment
G1 X111.86 Y100.74 E50.9407 ; Draw infill segment
G1 X111.75 Y100.96 E50.9507 ; Draw infill segment
G1 X111.62 Y101.18 E50.9608 ; Draw infill segment
G1 X111.46 Y101.37 E50.9708 ; Draw infill segment
G1 X111.27 Y101.54 E50.9809 ; Draw infill segment
G1 X111.07 Y101.69 E50.9909 ; Draw infill segment
G1 X110.85 Y101.81 E51.0010 ; Draw infill segment
G1 X110.62 Y101.90 E51.0110 ; Draw infill segment
G1 X110.37 Y101.96 E51.0211 ; Draw infill segment
G1 X110.13 Y102.00 E51.0311 ; Draw infill segment
G1 X109.87 Y102.00 E51.0412 ; Draw infill segment
G1 X109.63 Y101.96 E51.0512 ; Draw infill segment
G1 X109.38 Y101.90 E51.0613 ; Draw infill segment
G1 X109.15 Y101.81 E51.0713 ; Draw infill segment
G1 X108.93 Y101.69 E51.0813 ; Draw infill segment
G1 X108.73 Y101.54 E51.0914 ; Draw infill segment
G1 X108.54 Y101.37 E51.1014 ; Draw infill segment
G1 X108.38 Y101.18 E51.1115 ; Draw infill segment
G1 X108.25 Y100.96 E51.1215 ; Draw infill segment
G1 X108.14 Y100.74 E51.1316 ; Draw infill segment
G1 X108.06 Y100.50 E51.1416 ; Draw infill segment
G1 X108.02 Y100.25 E51.1517 ; Draw infill segment
G1 X108.00 Y100.00 E51.1617 ; Draw infill segment
G1 X108.02 Y99.75 E51.1718 ; Draw infill segment
G1 X108.06 Y99.50 E51.1818 ; Draw infill segment
G1 X108.14 Y99.26 E51.1919 ; Draw infill segment
G1 X108.25 Y99.04 E51.2019 ; Draw infill segment
G1 X108.38 Y98.82 E51.2119 ; Draw infill segment
G1 X108.54 Y98.63 E51.2220 ; Draw infill segment
G1 X108.73 Y98.46 E51.2320 ; Draw infill segment
G1 X108.93 Y98.31 E51.2421 ; Draw infill segment
G1 X109.15 Y98.19 E51.2521 ; Draw infill segment
G1 X109.38 Y98.10 E51.2622 ; Draw infill segment
G1 X109.63 Y98.04 E51.2722 ; Draw infill segment
G1 X109.87 Y98.00 E51.2823 ; Draw infill segment
G1 X110.13 Y98.00 E51.2923 ; Draw infill segment
G1 X110.37 Y98.04 E51.3024 ; Draw infill segment
G1 X110.62 Y98.10 E51.3124 ; Draw infill segment
G1 X110.85 Y98.19 E51.3225 ; Draw infill segment
G1 X111.07 Y98.31 E51.3325 ; Draw infill segment
G1 X111.27 Y98.46 E51.3426 ; Draw infill segment
G1 X111.46 Y98.63 E51.3526 ; Draw infill segment
G1 X111.62 Y98.82 E51.3626 ; Draw infill segment
G1 X111.75 Y99.04 E51.3727 ; Draw infill segment
G1 X111.86 Y99.26 E51.3827 ; Draw infill segment
G1 X111.94 Y99.50 E51.3928 ; Draw infill segment
G1 X111.98 Y99.75 E51.4028 ; Draw infill segment
G1 X112.00 Y100.00 E51.4129 ; Draw infill segment
G1 X112.40 Y100.00 F1500 ; Move to start of infill
G1 X112.38 Y100.30 E51.4249 ; Draw infill segment
G1 X112.32 Y100.60 E51.4370 ; Draw infill segment
G1 X112.23 Y100.88 E51.4490 ; Draw infill segment
G1 X112.10 Y101.16 E51.4611 ; Draw infill segment
G1 X111.94 Y101.41 E51.4732 ; Draw infill segment
G1 X111.75 Y101.64 E51.4852 ; Draw infill segment
G1 X111.53 Y101.85 E51.4973 ; Draw infill segment
G1 X111.29 Y102.03 E51.5093 ; Draw infill segment
G1 X111.02 Y102.17 E51.5214 ; Draw infill segment
G1 X110.74 Y102.28 E51.5334 ; Draw infill segment
G1 X110.45 Y102.36 E51.5455 ; Draw infill segment
G1 X110.15 Y102.40 E51.5575 ; Draw infill segment
G1 X109.85 Y102.40 E51.5696 ; Draw infill segment
G1 X109.55 Y102.36 E51.5817 ; Draw infill segment
G1 X109.26 Y102.28 E51.5937 ; Draw infill segment
G1 X108.98 Y102.17 E51.6058 ; Draw infill segment
G1 X108.71 Y102.03 E51.6178 ; Draw infill segment
G1 X108.47 Y101.85 E51.6299 ; Draw infill segment
G1 X108.25 Y101.64 E51.6419 ; Draw infill segment
G1 X108.06 Y101.41 E51.6540 ; Draw infill segment
G1 X107.90 Y101.16 E51.6660 ; Draw infill segment
G1 X107.77 Y100.88 E51.6781 ; Draw infill segment
G1 X107.68 Y100.60 E51.6902 ; Draw infill segment
G1 X107.62 Y100.30 E51.7022 ; Draw infill segment
G1 X107.60 Y100.00 E51.7143 ; Draw infill segment
G1 X107.62 Y99.70 E51.7263 ; Draw infill segment
G1 X107.68 Y99.40 E51.7384 ; Draw infill segment
G1 X107.77 Y99.12 E51.7504 ; Draw infill segment
G1 X107.90 Y98.84 E51.7625 ; Draw infill segment
G1 X108.06 Y98.59 E51.7746 ; Draw infill segment
G1 X108.25 Y98.36 E51.7866 ; Draw infill segment
G1 X108.47 Y98.15 E51.7987 ; Draw infill segment
G1 X108.71 Y97.97 E51.8107 ; Draw infill segment
G1 X108.98 Y97.83 E51.8228 ; Draw infill segment
G1 X109.26 Y97.72 E51.8348 ; Draw infill segment
G1 X109.55 Y97.64 E51.8469 ; Draw infill segment
G1 X109.85 Y97.60 E51.8589 ; Draw infill segment
G1 X110.15 Y97.60 E51.8710 ; Draw infill segment
G1 X110.45 Y97.64 E51.8831 ; Draw infill segment
G1 X110.74 Y97.72 E51.8951 ; Draw infill segment
G1 X111.02 Y97.83 E51.9072 ; Draw infill segment
G1 X111.29 Y97.97 E51.9192 ; Draw infill segment
G1 X111.53 Y98.15 E51.9313 ; Draw infill segment
G1 X111.75 Y98.36 E51.9433 ; Draw infill segment
G1 X111.94 Y98.59 E51.9554 ; Draw infill segment
G1 X112.10 Y98.84 E51.9674 ; Draw infill segment
G1 X112.23 Y99.12 E51.9795 ; Draw infill segment
G1 X112.32 Y99.40 E51.9916 ; Draw infill segment
G1 X112.38 Y99.70 E52.0036 ; Draw infill segment
G1 X112.40 Y100.00 E52.0157 ; Draw infill segment
; Layer 20
G1 Z4.00 F300 ; Move to layer height
G1 X112.50 Y100.00 F1500 ; Move to start of circle
G1 X112.50 Y100.00 F1500 ; Move to start of circle
G1 X112.48 Y100.31 E52.0282 F1500 ; Draw circle segment
G1 X112.42 Y100.62 E52.0408 F1500 ; Draw circle segment
G1 X112.32 Y100.92 E52.0533 F1500 ; Draw circle segment
G1 X112.19 Y101.20 E52.0659 F1500 ; Draw circle segment
G1 X112.02 Y101.47 E52.0785 F1500 ; Draw circle segment
G1 X111.82 Y101.71 E52.0910 F1500 ; Draw circle segment
G1 X111.59 Y101.93 E52.1036 F1500 ; Draw circle segment
G1 X111.34 Y102.11 E52.1161 F1500 ; Draw circle segment
G1 X111.06 Y102.26 E52.1287 F1500 ; Draw circle segment
G1 X110.77 Y102.38 E52.1412 F1500 ; Draw circle segment
G1 X110.47 Y102.46 E52.1538 F1500 ; Draw circle segment
G1 X110.16 Y102.50 E52.1664 F1500 ; Draw circle segment
G1 X109.84 Y102.50 E52.1789 F1500 ; Draw circle segment
G1 X109.53 Y102.46 E52.1915 F1500 ; Draw circle segment
G1 X109.23 Y102.38 E52.2040 F1500 ; Draw circle segment
G1 X108.94 Y102.26 E52.2166 F1500 ; Draw circle segment
G1 X108.66 Y102.11 E52.2292 F1500 ; Draw circle segment
G1 X108.41 Y101.93 E52.2417 F1500 ; Draw circle segment
G1 X108.18 Y101.71 E52.2543 F1500 ; Draw circle segment
G1 X107.98 Y101.47 E52.2668 F1500 ; Draw circle segment
G1 X107.81 Y101.20 E52.2794 F1500 ; Draw circle segment
G1 X107.68 Y100.92 E52.2919 F1500 ; Draw circle segment
G1 X107.58 Y100.62 E52.3045 F1500 ; Draw circle segment
G1 X107.52 Y100.31 E52.3171 F1500 ; Draw circle segment
G1 X107.50 Y100.00 E52.3296 F1500 ; Draw circle segment
G1 X107.52 Y99.69 E52.3422 F1500 ; Draw circle segment
G1 X107.58 Y99.38 E52.3547 F1500 ; Draw circle segment
G1 X107.68 Y99.08 E52.3673 F1500 ; Draw circle segment
G1 X107.81 Y98.80 E52.3799 F1500 ; Draw circle segment
G1 X107.98 Y98.53 E52.3924 F1500 ; Draw circle segment
G1 X108.18 Y98.29 E52.4050 F1500 ; Draw circle segment
G1 X108.41 Y98.07 E52.4175 F1500 ; Draw circle segment
G1 X108.66 Y97.89 E52.4301 F1500 ; Draw circle segment
G1 X108.94 Y97.74 E52.4426 F1500 ; Draw circle segment
G1 X109.23 Y97.62 E52.4552 F1500 ; Draw circle segment
G1 X109.53 Y97.54 E52.4678 F1500 ; Draw circle segment
G1 X109.84 Y97.50 E52.4803 F1500 ; Draw circle segment
G1 X110.16 Y97.50 E52.4929 F1500 ; Draw circle segment
G1 X110.47 Y97.54 E52.5054 F1500 ; Draw circle segment
G1 X110.77 Y97.62 E52.5180 F1500 ; Draw circle segment
G1 X111.06 Y97.74 E52.5305 F1500 ; Draw circle segment
G1 X111.34 Y97.89 E52.5431 F1500 ; Draw circle segment
G1 X111.59 Y98.07 E52.5557 F1500 ; Draw circle segment
G1 X111.82 Y98.29 E52.5682 F1500 ; Draw circle segment
G1 X112.02 Y98.53 E52.5808 F1500 ; Draw circle segment
G1 X112.19 Y98.80 E52.5933 F1500 ; Draw circle segment
G1 X112.32 Y99.08 E52.6059 F1500 ; Draw circle segment
G1 X112.42 Y99.38 E52.6185 F1500 ; Draw circle segment
G1 X112.48 Y99.69 E52.6310 F1500 ; Draw circle segment
G1 X112.50 Y100.00 E52.6436 F1500 ; Draw circle segment
G1 X110.40 Y100.00 F1500 ; Move to start of infill
G1 X110.40 Y100.05 E52.6456 ; Draw infill segment
G1 X110.39 Y100.10 E52.6476 ; Draw infill segment
G1 X110.37 Y100.15 E52.6496 ; Draw infill segment
G1 X110.35 Y100.19 E52.6516 ; Draw infill segment
G1 X110.32 Y100.24 E52.6536 ; Draw infill segment
G1 X110.29 Y100.27 E52.6556 ; Draw infill segment
G1 X110.25 Y100.31 E52.6576 ; Draw infill segment
G1 X110.21 Y100.34 E52.6596 ; Draw infill segment
G1 X110.17 Y100.36 E52.6617 ; Draw infill segment
G1 X110.12 Y100.38 E52.6637 ; Draw infill segment
G1 X110.07 Y100.39 E52.6657 ; Draw infill segment
G1 X110.03 Y100.40 E52.6677 ; Draw infill segment
G1 X109.97 Y100.40 E52.6697 ; Draw infill segment
G1 X109.93 Y100.39 E52.6717 ; Draw infill segment
G1 X109.88 Y100.38 E52.6737 ; Draw infill segment
G1 X109.83 Y100.36 E52.6757 ; Draw infill segment
G1 X109.79 Y100.34 E52.6777 ; Draw infill segment
G1 X109.75 Y100.31 E52.6797 ; Draw infill segment
G1 X109.71 Y100.27 E52.6817 ; Draw infill segment
G1 X109.68 Y100.24 E52.6838 ; Draw infill segment
G1 X109.65 Y100.19 E52.6858 ; Draw infill segment
G1 X109.63 Y100.15 E52.6878 ; Draw infill segment
G1 X109.61 Y100.10 E52.6898 ; Draw infill segment
G1 X109.60 Y100.05 E52.6918 ; Draw infill segment
G1 X109.60 Y100.00 E52.6938 ; Draw infill segment
G1 X109.60 Y99.95 E52.6958 ; Draw infill segment
G1 X109.61 Y99.90 E52.6978 ; Draw infill segment
G1 X109.63 Y99.85 E52.6998 ; Draw infill segment
G1 X109.65 Y99.81 E52.7018 ; Draw infill segment
G1 X109.68 Y99.76 E52.7039 ; Draw infill segment
G1 X109.71 Y99.73 E52.7059 ; Draw infill segment
G1 X109.75 Y99.69 E52.7079 ; Draw infill segment
G1 X109.79 Y99.66 E52.7099 ; Draw infill segment
G1 X109.83 Y99.64 E52.7119 ; Draw infill segment
G1 X109.88 Y99.62 E52.7139 ; Draw infill segment
G1 X109.93 Y99.61 E52.7159 ; Draw infill segment
G1 X109.97 Y99.60 E52.7179 ; Draw infill segment
G1 X110.03 Y99.60 E52.7199 ; Draw infill segment
G1 X110.07 Y99.61 E52.7219 ; Draw infill segment
G1 X110.12 Y99.62 E52.7239 ; Draw infill segment
G1 X110.17 Y99.64 E52.7260 ; Draw infill segment
G1 X110.21 Y99.66 E52.7280 ; Draw infill segment
G1 X110.25 Y99.69 E52.7300 ; Draw infill segment
G1 X110.29 Y99.73 E52.7320 ; Draw infill segment
G1 X110.32 Y99.76 E52.7340 ; Draw infill segment
G1 X110.35 Y99.81 E52.7360 ; Draw infill segment
G1 X110.37 Y99.85 E52.7380 ; Draw infill segment
G1 X110.39 Y99.90 E52.7400 ; Draw infill segment
G1 X110.40 Y99.95 E52.7420 ; Draw infill segment
G1 X110.40 Y100.00 E52.7440 ; Draw infill segment
G1 X110.80 Y100.00 F1500 ; Move to start of infill
G1 X110.79 Y100.10 E52.7481 ; Draw infill segment
G1 X110.77 Y100.20 E52.7521 ; Draw infill segment
G1 X110.74 Y100.29 E52.7561 ; Draw infill segment
G1 X110.70 Y100.39 E52.7601 ; Draw infill segment
G1 X110.65 Y100.47 E52.7641 ; Draw infill segment
G1 X110.58 Y100.55 E52.7681 ; Draw infill segment
G1 X110.51 Y100.62 E52.7722 ; Draw infill segment
G1 X110.43 Y100.68 E52.7762 ; Draw infill segment
G1 X110.34 Y100.72 E52.7802 ; Draw infill segment
G1 X110.25 Y100.76 E52.7842 ; Draw infill segment
G1 X110.15 Y100.79 E52.7882 ; Draw infill segment
G1 X110.05 Y100.80 E52.7923 ; Draw infill segment
G1 X109.95 Y100.80 E52.7963 ; Draw infill segment
G1 X109.85 Y100.79 E52.8003 ; Draw infill segment
G1 X109.75 Y100.76 E52.8043 ; Draw infill segment
G1 X109.66 Y100.72 E52.8083 ; Draw infill segment
G1 X109.57 Y100.68 E52.8124 ; Draw infill segment
G1 X109.49 Y100.62 E52.8164 ; Draw infill segment
G1 X109.42 Y100.55 E52.8204 ; Draw infill segment
G1 X109.35 Y100.47 E52.8244 ; Draw infill segment
G1 X109.30 Y100.39 E52.8284 ; Draw infill segment
G1 X109.26 Y100.29 E52.8324 ; Draw infill segment
G1 X109.23 Y100.20 E52.8365 ; Draw infill segment
G1 X109.21 Y100.10 E52.8405 ; Draw infill segment
G1 X109.20 Y100.00 E52.8445 ; Draw infill segment
G1 X109.21 Y99.90 E52.8485 ; Draw infill segment
G1 X109.23 Y99.80 E52.8525 ; Draw infill segment
G1 X109.26 Y99.71 E52.8566 ; Draw infill segment
G1 X109.30 Y99.61 E52.8606 ; Draw infill segment
G1 X109.35 Y99.53 E52.8646 ; Draw infill segment
G1 X109.42 Y99.45 E52.8686 ; Draw infill segment
G1 X109.49 Y99.38 E52.8726 ; Draw infill segment
G1 X109.57 Y99.32 E52.8766 ; Draw infill segment
G1 X109.66 Y99.28 E52.8807 ; Draw infill segment
G1 X109.75 Y99.24 E52.8847 ; Draw infill segment
G1 X109.85 Y99.21 E52.8887 ; Draw infill segment
G1 X109.95 Y99.20 E52.8927 ; Draw infill segment
G1 X110.05 Y99.20 E52.8967 ; Draw infill segment
G1 X110.15 Y99.21 E52.9008 ; Draw infill segment
G1 X110.25 Y99.24 E52.9048 ; Draw infill segment
G1 X110.34 Y99.28 E52.9088 ; Draw infill segment
G1 X110.43 Y99.32 E52.9128 ; Draw infill segment
G1 X110.51 Y99.38 E52.9168 ; Draw infill segment
G1 X110.58 Y99.45 E52.9209 ; Draw infill segment
G1 X110.65 Y99.53 E52.9249 ; Draw infill segment
G1 X110.70 Y99.61 E52.9289 ; Draw infill segment
G1 X110.74 Y99.71 E52.9329 ; Draw infill segment
G1 X110.77 Y99.80 E52.9369 ; Draw infill segment
G1 X110.79 Y99.90 E52.9409 ; Draw infill segment
G1 X110.80 Y100.00 E52.9450 ; Draw infill segment
G1 X111.20 Y100.00 F1500 ; Move to start of infill
G1 X111.19 Y100.15 E52.9510 ; Draw infill segment
G1 X111.16 Y100.30 E52.9570 ; Draw infill segment
G1 X111.12 Y100.44 E52.9630 ; Draw infill segment
G1 X111.05 Y100.58 E52.9691 ; Draw infill segment
G1 X110.97 Y100.71 E52.9751 ; Draw infill segment
G1 X110.87 Y100.82 E52.9811 ; Draw infill segment
G1 X110.76 Y100.92 E52.9872 ; Draw infill segment
G1 X110.64 Y101.01 E52.9932 ; Draw infill segment
G1 X110.51 Y101.09 E52.9992 ; Draw infill segment
G1 X110.37 Y101.14 E53.0052 ; Draw infill segment
G1 X110.22 Y101.18 E53.0113 ; Draw infill segment
G1 X110.08 Y101.20 E53.0173 ; Draw infill segment
G1 X109.92 Y101.20 E53.0233 ; Draw infill segment
G1 X109.78 Y101.18 E53.0294 ; Draw infill segment
G1 X109.63 Y101.14 E53.0354 ; Draw infill segment
G1 X109.49 Y101.09 E53.0414 ; Draw infill segment
G1 X109.36 Y101.01 E53.0474 ; Draw infill segment
G1 X109.24 Y100.92 E53.0535 ; Draw infill segment
G1 X109.13 Y100.82 E53.0595 ; Draw infill segment
G1 X109.03 Y100.71 E53.0655 ; Draw infill segment
G1 X108.95 Y100.58 E53.0716 ; Draw infill segment
G1 X108.88 Y100.44 E53.0776 ; Draw infill segment
G1 X108.84 Y100.30 E53.0836 ; Draw infill segment
G1 X108.81 Y100.15 E53.0896 ; Draw infill segment
G1 X108.80 Y100.00 E53.0957 ; Draw infill segment
G1 X108.81 Y99.85 E53.1017 ; Draw infill segment
G1 X108.84 Y99.70 E53.1077 ; Draw infill segment
G1 X108.88 Y99.56 E53.1137 ; Draw infill segment
G1 X108.95 Y99.42 E53.1198 ; Draw infill segment
G1 X109.03 Y99.29 E53.1258 ; Draw infill segment
G1 X109.13 Y99.18 E53.1318 ; Draw infill segment
G1 X109.24 Y99.08 E53.1379 ; Draw infill segment
G1 X109.36 Y98.99 E53.1439 ; Draw infill segment
G1 X109.49 Y98.91 E53.1499 ; Draw infill segment
G1 X109.63 Y98.86 E53.1559 ; Draw infill segment
G1 X109.78 Y98.82 E53.1620 ; Draw infill segment
G1 X109.92 Y98.80 E53.1680 ; Draw infill segment
G1 X110.08 Y98.80 E53.1740 ; Draw infill segment
G1 X110.22 Y98.82 E53.1801 ; Draw infill segment
G1 X110.37 Y98.86 E53.1861 ; Draw infill segment
G1 X110.51 Y98.91 E53.1921 ; Draw infill segment
G1 X110.64 Y98.99 E53.1981 ; Draw infill segment
G1 X110.76 Y99.08 E53.2042 ; Draw infill segment
G1 X110.87 Y99.18 E53.2102 ; Draw infill segment
G1 X110.97 Y99.29 E53.2162 ; Draw infill segment
G1 X111.05 Y99.42 E53.2222 ; Draw infill segment
G1 X111.12 Y99.56 E53.2283 ; Draw infill segment
G1 X111.16 Y99.70 E53.2343 ; Draw infill segment
G1 X111.19 Y99.85 E53.2403 ; Draw infill segment
G1 X111.20 Y100.00 E53.2464 ; Draw infill segment
G1 X111.60 Y100.00 F1500 ; Move to start of infill
G1 X111.59 Y100.20 E53.2544 ; Draw infill segment
G1 X111.55 Y100.40 E53.2624 ; Draw infill segment
G1 X111.49 Y100.59 E53.2705 ; Draw infill segment
G1 X111.40 Y100.77 E53.2785 ; Draw infill segment
G1 X111.29 Y100.94 E53.2865 ; Draw infill segment
G1 X111.17 Y101.10 E53.2946 ; Draw infill segment
G1 X111.02 Y101.23 E53.3026 ; Draw infill segment
G1 X110.86 Y101.35 E53.3107 ; Draw infill segment
G1 X110.68 Y101.45 E53.3187 ; Draw infill segment
G1 X110.49 Y101.52 E53.3267 ; Draw infill segment
G1 X110.30 Y101.57 E53.3348 ; Draw infill segment
G1 X110.10 Y101.60 E53.3428 ; Draw infill segment
G1 X109.90 Y101.60 E53.3508 ; Draw infill segment
G1 X109.70 Y101.57 E53.3589 ; Draw infill segment
G1 X109.51 Y101.52 E53.3669 ; Draw infill segment
G1 X109.32 Y101.45 E53.3750 ; Draw infill segment
G1 X109.14 Y101.35 E53.3830 ; Draw infill segment
G1 X108.98 Y101.23 E53.3910 ; Draw infill segment
G1 X108.83 Y101.10 E53.3991 ; Draw infill segment
G1 X108.71 Y100.94 E53.4071 ; Draw infill segment
G1 X108.60 Y100.77 E53.4151 ; Draw infill segment
G1 X108.51 Y100.59 E53.4232 ; Draw infill segment
G1 X108.45 Y100.40 E53.4312 ; Draw infill segment
G1 X108.41 Y100.20 E53.4393 ; Draw infill segment
G1 X108.40 Y100.00 E53.4473 ; Draw infill segment
G1 X108.41 Y99.80 E53.4553 ; Draw infill segment
G1 X108.45 Y99.60 E53.4634 ; Draw infill segment
G1 X108.51 Y99.41 E53.4714 ; Draw infill segment
G1 X108.60 Y99.23 E53.4794 ; Draw infill segment
G1 X108.71 Y99.06 E53.4875 ; Draw infill segment
G1 X108.83 Y98.90 E53.4955 ; Draw infill segment
G1 X108.98 Y98.77 E53.5036 ; Draw infill segment
G1 X109.14 Y98.65 E53.5116 ; Draw infill segment
G1 X109.32 Y98.55 E53.5196 ; Draw infill segment
G1 X109.51 Y98.48 E53.5277 ; Draw infill segment
G1 X109.70 Y98.43 E53.5357 ; Draw infill segment
G1 X109.90 Y98.40 E53.5437 ; Draw infill segment
G1 X110.10 Y98.40 E53.5518 ; Draw infill segment
G1 X110.30 Y98.43 E53.5598 ; Draw infill segment
G1 X110.49 Y98.48 E53.5678 ; Draw infill segment
G1 X110.68 Y98.55 E53.5759 ; Draw infill segment
G1 X110.86 Y98.65 E53.5839 ; Draw infill segment
G1 X111.02 Y98.77 E53.5920 ; Draw infill segment
G1 X111.17 Y98.90 E53.6000 ; Draw infill segment
G1 X111.29 Y99.06 E53.6080 ; Draw infill segment
G1 X111.40 Y99.23 E53.6161 ; Draw infill segment
G1 X111.49 Y99.41 E53.6241 ; Draw infill segment
G1 X111.55 Y99.60 E53.6321 ; Draw infill segment
G1 X111.59 Y99.80 E53.6402 ; Draw infill segment
G1 X111.60 Y100.00 E53.6482 ; Draw infill segment
G1 X112.00 Y100.00 F1500 ; Move to start of infill
G1 X111.98 Y100.25 E53.6583 ; Draw infill segment
G1 X111.94 Y100.50 E53.6683 ; Draw infill segment
G1 X111.86 Y100.74 E53.6784 ; Draw infill segment
G1 X111.75 Y100.96 E53.6884 ; Draw infill segment
G1 X111.62 Y101.18 E53.6985 ; Draw infill segment
G1 X111.46 Y101.37 E53.7085 ; Draw infill segment
G1 X111.27 Y101.54 E53.7185 ; Draw infill segment
G1 X111.07 Y101.69 E53.7286 ; Draw infill segment
G1 X110.85 Y101.81 E53.7386 ; Draw infill segment
G1 X110.62 Y101.90 E53.7487 ; Draw infill segment
G1 X110.37 Y101.96 E53.7587 ; Draw infill segment
G1 X110.13 Y102.00 E53.7688 ; Draw infill segment
G1 X109.87 Y102.00 E53.7788 ; Draw infill segment
G1 X109.63 Y101.96 E53.7889 ; Draw infill segment
G1 X109.38 Y101.90 E53.7989 ; Draw infill segment
G1 X109.15 Y101.81 E53.8090 ; Draw infill segment
G1 X108.93 Y101.69 E53.8190 ; Draw infill segment
G1 X108.73 Y101.54 E53.8291 ; Draw infill segment
G1 X108.54 Y101.37 E53.8391 ; Draw infill segment
G1 X108.38 Y101.18 E53.8491 ; Draw infill segment
G1 X108.25 Y100.96 E53.8592 ; Draw infill segment
G1 X108.14 Y100.74 E53.8692 ; Draw infill segment
G1 X108.06 Y100.50 E53.8793 ; Draw infill segment
G1 X108.02 Y100.25 E53.8893 ; Draw infill segment
G1 X108.00 Y100.00 E53.8994 ; Draw infill segment
G1 X108.02 Y99.75 E53.9094 ; Draw infill segment
G1 X108.06 Y99.50 E53.9195 ; Draw infill segment
G1 X108.14 Y99.26 E53.9295 ; Draw infill segment
G1 X108.25 Y99.04 E53.9396 ; Draw infill segment
G1 X108.38 Y98.82 E53.9496 ; Draw infill segment
G1 X108.54 Y98.63 E53.9597 ; Draw infill segment
G1 X108.73 Y98.46 E53.9697 ; Draw infill segment
G1 X108.93 Y98.31 E53.9798 ; Draw infill segment
G1 X109.15 Y98.19 E53.9898 ; Draw infill segment
G1 X109.38 Y98.10 E53.9998 ; Draw infill segment
G1 X109.63 Y98.04 E54.0099 ; Draw infill segment
G1 X109.87 Y98.00 E54.0199 ; Draw infill segment
G1 X110.13 Y98.00 E54.0300 ; Draw infill segment
G1 X110.37 Y98.04 E54.0400 ; Draw infill segment
G1 X110.62 Y98.10 E54.0501 ; Draw infill segment
G1 X110.85 Y98.19 E54.0601 ; Draw infill segment
G1 X111.07 Y98.31 E54.0702 ; Draw infill segment
G1 X111.27 Y98.46 E54.0802 ; Draw infill segment
G1 X111.46 Y98.63 E54.0903 ; Draw infill segment
G1 X111.62 Y98.82 E54.1003 ; Draw infill segment
G1 X111.75 Y99.04 E54.1104 ; Draw infill segment
G1 X111.86 Y99.26 E54.1204 ; Draw infill segment
G1 X111.94 Y99.50 E54.1305 ; Draw infill segment
G1 X111.98 Y99.75 E54.1405 ; Draw infill segment
G1 X112.00 Y100.00 E54.1505 ; Draw infill segment
G1 X112.40 Y100.00 F1500 ; Move to start of infill
G1 X112.38 Y100.30 E54.1626 ; Draw infill segment
G1 X112.32 Y100.60 E54.1747 ; Draw infill segment
G1 X112.23 Y100.88 E54.1867 ; Draw infill segment
G1 X112.10 Y101.16 E54.1988 ; Draw infill segment
G1 X111.94 Y101.41 E54.2108 ; Draw infill segment
G1 X111.75 Y101.64 E54.2229 ; Draw infill segment
G1 X111.53 Y101.85 E54.2349 ; Draw infill segment
G1 X111.29 Y102.03 E54.2470 ; Draw infill segment
G1 X111.02 Y102.17 E54.2590 ; Draw infill segment
G1 X110.74 Y102.28 E54.2711 ; Draw infill segment
G1 X110.45 Y102.36 E54.2832 ; Draw infill segment
G1 X110.15 Y102.40 E54.2952 ; Draw infill segment
G1 X109.85 Y102.40 E54.3073 ; Draw infill segment
G1 X109.55 Y102.36 E54.3193 ; Draw infill segment
G1 X109.26 Y102.28 E54.3314 ; Draw infill segment
G1 X108.98 Y102.17 E54.3434 ; Draw infill segment
G1 X108.71 Y102.03 E54.3555 ; Draw infill segment
G1 X108.47 Y101.85 E54.3675 ; Draw infill segment
G1 X108.25 Y101.64 E54.3796 ; Draw infill segment
G1 X108.06 Y101.41 E54.3917 ; Draw infill segment
G1 X107.90 Y101.16 E54.4037 ; Draw infill segment
G1 X107.77 Y100.88 E54.4158 ; Draw infill segment
G1 X107.68 Y100.60 E54.4278 ; Draw infill segment
G1 X107.62 Y100.30 E54.4399 ; Draw infill segment
G1 X107.60 Y100.00 E54.4519 ; Draw infill segment
G1 X107.62 Y99.70 E54.4640 ; Draw infill segment
G1 X107.68 Y99.40 E54.4761 ; Draw infill segment
G1 X107.77 Y99.12 E54.4881 ; Draw infill segment
G1 X107.90 Y98.84 E54.5002 ; Draw infill segment
G1 X108.06 Y98.59 E54.5122 ; Draw infill segment
G1 X108.25 Y98.36 E54.5243 ; Draw infill segment
G1 X108.47 Y98.15 E54.5363 ; Draw infill segment
G1 X108.71 Y97.97 E54.5484 ; Draw infill segment
G1 X108.98 Y97.83 E54.5604 ; Draw infill segment
G1 X109.26 Y97.72 E54.5725 ; Draw infill segment
G1 X109.55 Y97.64 E54.5846 ; Draw infill segment
G1 X109.85 Y97.60 E54.5966 ; Draw infill segment
G1 X110.15 Y97.60 E54.6087 ; Draw infill segment
G1 X110.45 Y97.64 E54.6207 ; Draw infill segment
G1 X110.74 Y97.72 E54.6328 ; Draw infill segment
G1 X111.02 Y97.83 E54.6448 ; Draw infill segment
G1 X111.29 Y97.97 E54.6569 ; Draw infill segment
G1 X111.53 Y98.15 E54.6689 ; Draw infill segment
G1 X111.75 Y98.36 E54.6810 ; Draw infill segment
G1 X111.94 Y98.59 E54.6931 ; Draw infill segment
G1 X112.10 Y98.84 E54.7051 ; Draw infill segment
G1 X112.23 Y99.12 E54.7172 ; Draw infill segment
G1 X112.32 Y99.40 E54.7292 ; Draw infill segment
G1 X112.38 Y99.70 E54.7413 ; Draw infill segment
G1 X112.40 Y100.00 E54.7533 ; Draw infill segment
; Layer 21
G1 Z4.20 F300 ; Move to layer height
G1 X112.50 Y100.00 F1500 ; Move to start of circle
G1 X112.50 Y100.00 F1500 ; Move to start of circle
G1 X112.48 Y100.31 E54.7659 F1500 ; Draw circle segment
G1 X112.42 Y100.62 E54.7784 F1500 ; Draw circle segment
G1 X112.32 Y100.92 E54.7910 F1500 ; Draw circle segment
G1 X112.19 Y101.20 E54.8036 F1500 ; Draw circle segment
G1 X112.02 Y101.47 E54.8161 F1500 ; Draw circle segment
G1 X111.82 Y101.71 E54.8287 F1500 ; Draw circle segment
G1 X111.59 Y101.93 E54.8412 F1500 ; Draw circle segment
G1 X111.34 Y102.11 E54.8538 F1500 ; Draw circle segment
G1 X111.06 Y102.26 E54.8664 F1500 ; Draw circle segment
G1 X110.77 Y102.38 E54.8789 F1500 ; Draw circle segment
G1 X110.47 Y102.46 E54.8915 F1500 ; Draw circle segment
G1 X110.16 Y102.50 E54.9040 F1500 ; Draw circle segment
G1 X109.84 Y102.50 E54.9166 F1500 ; Draw circle segment
G1 X109.53 Y102.46 E54.9291 F1500 ; Draw circle segment
G1 X109.23 Y102.38 E54.9417 F1500 ; Draw circle segment
G1 X108.94 Y102.26 E54.9543 F1500 ; Draw circle segment
G1 X108.66 Y102.11 E54.9668 F1500 ; Draw circle segment
G1 X108.41 Y101.93 E54.9794 F1500 ; Draw circle segment
G1 X108.18 Y101.71 E54.9919 F1500 ; Draw circle segment
G1 X107.98 Y101.47 E55.0045 F1500 ; Draw circle segment
G1 X107.81 Y101.20 E55.0171 F1500 ; Draw circle segment
G1 X107.68 Y100.92 E55.0296 F1500 ; Draw circle segment
G1 X107.58 Y100.62 E55.0422 F1500 ; Draw circle segment
G1 X107.52 Y100.31 E55.0547 F1500 ; Draw circle segment
G1 X107.50 Y100.00 E55.0673 F1500 ; Draw circle segment
G1 X107.52 Y99.69 E55.0798 F1500 ; Draw circle segment
G1 X107.58 Y99.38 E55.0924 F1500 ; Draw circle segment
G1 X107.68 Y99.08 E55.1050 F1500 ; Draw circle segment
G1 X107.81 Y98.80 E55.1175 F1500 ; Draw circle segment
G1 X107.98 Y98.53 E55.1301 F1500 ; Draw circle segment
G1 X108.18 Y98.29 E55.1426 F1500 ; Draw circle segment
G1 X108.41 Y98.07 E55.1552 F1500 ; Draw circle segment
G1 X108.66 Y97.89 E55.1678 F1500 ; Draw circle segment
G1 X108.94 Y97.74 E55.1803 F1500 ; Draw circle segment
G1 X109.23 Y97.62 E55.1929 F1500 ; Draw circle segment
G1 X109.53 Y97.54 E55.2054 F1500 ; Draw circle segment
G1 X109.84 Y97.50 E55.2180 F1500 ; Draw circle segment
G1 X110.16 Y97.50 E55.2305 F1500 ; Draw circle segment
G1 X110.47 Y97.54 E55.2431 F1500 ; Draw circle segment
G1 X110.77 Y97.62 E55.2557 F1500 ; Draw circle segment
G1 X111.06 Y97.74 E55.2682 F1500 ; Draw circle segment
G1 X111.34 Y97.89 E55.2808 F1500 ; Draw circle segment
G1 X111.59 Y98.07 E55.2933 F1500 ; Draw circle segment
G1 X111.82 Y98.29 E55.3059 F1500 ; Draw circle segment
G1 X112.02 Y98.53 E55.3184 F1500 ; Draw circle segment
G1 X112.19 Y98.80 E55.3310 F1500 ; Draw circle segment
G1 X112.32 Y99.08 E55.3436 F1500 ; Draw circle segment
G1 X112.42 Y99.38 E55.3561 F1500 ; Draw circle segment
G1 X112.48 Y99.69 E55.3687 F1500 ; Draw circle segment
G1 X112.50 Y100.00 E55.3812 F1500 ; Draw circle segment
G1 X110.40 Y100.00 F1500 ; Move to start of infill
G1 X110.40 Y100.05 E55.3832 ; Draw infill segment
G1 X110.39 Y100.10 E55.3853 ; Draw infill segment
G1 X110.37 Y100.15 E55.3873 ; Draw infill segment
G1 X110.35 Y100.19 E55.3893 ; Draw infill segment
G1 X110.32 Y100.24 E55.3913 ; Draw infill segment
G1 X110.29 Y100.27 E55.3933 ; Draw infill segment
G1 X110.25 Y100.31 E55.3953 ; Draw infill segment
G1 X110.21 Y100.34 E55.3973 ; Draw infill segment
G1 X110.17 Y100.36 E55.3993 ; Draw infill segment
G1 X110.12 Y100.38 E55.4013 ; Draw infill segment
G1 X110.07 Y100.39 E55.4033 ; Draw infill segment
G1 X110.03 Y100.40 E55.4053 ; Draw infill segment
G1 X109.97 Y100.40 E55.4074 ; Draw infill segment
G1 X109.93 Y100.39 E55.4094 ; Draw infill segment
G1 X109.88 Y100.38 E55.4114 ; Draw infill segment
G1 X109.83 Y100.36 E55.4134 ; Draw infill segment
G1 X109.79 Y100.34 E55.4154 ; Draw infill segment
G1 X109.75 Y100.31 E55.4174 ; Draw infill segment
G1 X109.71 Y100.27 E55.4194 ; Draw infill segment
G1 X109.68 Y100.24 E55.4214 ; Draw infill segment
G1 X109.65 Y100.19 E55.4234 ; Draw infill segment
G1 X109.63 Y100.15 E55.4254 ; Draw infill segment
G1 X109.61 Y100.10 E55.4275 ; Draw infill segment
G1 X109.60 Y100.05 E55.4295 ; Draw infill segment
G1 X109.60 Y100.00 E55.4315 ; Draw infill segment
G1 X109.60 Y99.95 E55.4335 ; Draw infill segment
G1 X109.61 Y99.90 E55.4355 ; Draw infill segment
G1 X109.63 Y99.85 E55.4375 ; Draw infill segment
G1 X109.65 Y99.81 E55.4395 ; Draw infill segment
G1 X109.68 Y99.76 E55.4415 ; Draw infill segment
G1 X109.71 Y99.73 E55.4435 ; Draw infill segment
G1 X109.75 Y99.69 E55.4455 ; Draw infill segment
G1 X109.79 Y99.66 E55.4475 ; Draw infill segment
G1 X109.83 Y99.64 E55.4496 ; Draw infill segment
G1 X109.88 Y99.62 E55.4516 ; Draw infill segment
G1 X109.93 Y99.61 E55.4536 ; Draw infill segment
G1 X109.97 Y99.60 E55.4556 ; Draw infill segment
G1 X110.03 Y99.60 E55.4576 ; Draw infill segment
G1 X110.07 Y99.61 E55.4596 ; Draw infill segment
G1 X110.12 Y99.62 E55.4616 ; Draw infill segment
G1 X110.17 Y99.64 E55.4636 ; Draw infill segment
G1 X110.21 Y99.66 E55.4656 ; Draw infill segment
G1 X110.25 Y99.69 E55.4676 ; Draw infill segment
G1 X110.29 Y99.73 E55.4696 ; Draw infill segment
G1 X110.32 Y99.76 E55.4717 ; Draw infill segment
G1 X110.35 Y99.81 E55.4737 ; Draw infill segment
G1 X110.37 Y99.85 E55.4757 ; Draw infill segment
G1 X110.39 Y99.90 E55.4777 ; Draw infill segment
G1 X110.40 Y99.95 E55.4797 ; Draw infill segment
G1 X110.40 Y100.00 E55.4817 ; Draw infill segment
G1 X110.80 Y100.00 F1500 ; Move to start of infill
G1 X110.79 Y100.10 E55.4857 ; Draw infill segment
G1 X110.77 Y100.20 E55.4897 ; Draw infill segment
G1 X110.74 Y100.29 E55.4938 ; Draw infill segment
G1 X110.70 Y100.39 E55.4978 ; Draw infill segment
G1 X110.65 Y100.47 E55.5018 ; Draw infill segment
G1 X110.58 Y100.55 E55.5058 ; Draw infill segment
G1 X110.51 Y100.62 E55.5098 ; Draw infill segment
G1 X110.43 Y100.68 E55.5139 ; Draw infill segment
G1 X110.34 Y100.72 E55.5179 ; Draw infill segment
G1 X110.25 Y100.76 E55.5219 ; Draw infill segment
G1 X110.15 Y100.79 E55.5259 ; Draw infill segment
G1 X110.05 Y100.80 E55.5299 ; Draw infill segment
G1 X109.95 Y100.80 E55.5339 ; Draw infill segment
G1 X109.85 Y100.79 E55.5380 ; Draw infill segment
G1 X109.75 Y100.76 E55.5420 ; Draw infill segment
G1 X109.66 Y100.72 E55.5460 ; Draw infill segment
G1 X109.57 Y100.68 E55.5500 ; Draw infill segment
G1 X109.49 Y100.62 E55.5540 ; Draw infill segment
G1 X109.42 Y100.55 E55.5581 ; Draw infill segment
G1 X109.35 Y100.47 E55.5621 ; Draw infill segment
G1 X109.30 Y100.39 E55.5661 ; Draw infill segment
G1 X109.26 Y100.29 E55.5701 ; Draw infill segment
G1 X109.23 Y100.20 E55.5741 ; Draw infill segment
G1 X109.21 Y100.10 E55.5781 ; Draw infill segment
G1 X109.20 Y100.00 E55.5822 ; Draw infill segment
G1 X109.21 Y99.90 E55.5862 ; Draw infill segment
G1 X109.23 Y99.80 E55.5902 ; Draw infill segment
G1 X109.26 Y99.71 E55.5942 ; Draw infill segment
G1 X109.30 Y99.61 E55.5982 ; Draw infill segment
G1 X109.35 Y99.53 E55.6023 ; Draw infill segment
G1 X109.42 Y99.45 E55.6063 ; Draw infill segment
G1 X109.49 Y99.38 E55.6103 ; Draw infill segment
G1 X109.57 Y99.32 E55.6143 ; Draw infill segment
G1 X109.66 Y99.28 E55.6183 ; Draw infill segment
G1 X109.75 Y99.24 E55.6224 ; Draw infill segment
G1 X109.85 Y99.21 E55.6264 ; Draw infill segment
G1 X109.95 Y99.20 E55.6304 ; Draw infill segment
G1 X110.05 Y99.20 E55.6344 ; Draw infill segment
G1 X110.15 Y99.21 E55.6384 ; Draw infill segment
G1 X110.25 Y99.24 E55.6424 ; Draw infill segment
G1 X110.34 Y99.28 E55.6465 ; Draw infill segment
G1 X110.43 Y99.32 E55.6505 ; Draw infill segment
G1 X110.51 Y99.38 E55.6545 ; Draw infill segment
G1 X110.58 Y99.45 E55.6585 ; Draw infill segment
G1 X110.65 Y99.53 E55.6625 ; Draw infill segment
G1 X110.70 Y99.61 E55.6666 ; Draw infill segment
G1 X110.74 Y99.71 E55.6706 ; Draw infill segment
G1 X110.77 Y99.80 E55.6746 ; Draw infill segment
G1 X110.79 Y99.90 E55.6786 ; Draw infill segment
G1 X110.80 Y100.00 E55.6826 ; Draw infill segment
G1 X111.20 Y100.00 F1500 ; Move to start of infill
G1 X111.19 Y100.15 E55.6887 ; Draw infill segment
G1 X111.16 Y100.30 E55.6947 ; Draw infill segment
G1 X111.12 Y100.44 E55.7007 ; Draw infill segment
G1 X111.05 Y100.58 E55.7067 ; Draw infill segment
G1 X110.97 Y100.71 E55.7128 ; Draw infill segment
G1 X110.87 Y100.82 E55.7188 ; Draw infill segment
G1 X110.76 Y100.92 E55.7248 ; Draw infill segment
G1 X110.64 Y101.01 E55.7309 ; Draw infill segment
G1 X110.51 Y101.09 E55.7369 ; Draw infill segment
G1 X110.37 Y101.14 E55.7429 ; Draw infill segment
G1 X110.22 Y101.18 E55.7489 ; Draw infill segment
G1 X110.08 Y101.20 E55.7550 ; Draw infill segment
G1 X109.92 Y101.20 E55.7610 ; Draw infill segment
G1 X109.78 Y101.18 E55.7670 ; Draw infill segment
G1 X109.63 Y101.14 E55.7731 ; Draw infill segment
G1 X109.49 Y101.09 E55.7791 ; Draw infill segment
G1 X109.36 Y101.01 E55.7851 ; Draw infill segment
G1 X109.24 Y100.92 E55.7911 ; Draw infill segment
G1 X109.13 Y100.82 E55.7972 ; Draw infill segment
G1 X109.03 Y100.71 E55.8032 ; Draw infill segment
G1 X108.95 Y100.58 E55.8092 ; Draw infill segment
G1 X108.88 Y100.44 E55.8152 ; Draw infill segment
G1 X108.84 Y100.30 E55.8213 ; Draw infill segment
G1 X108.81 Y100.15 E55.8273 ; Draw infill segment
G1 X108.80 Y100.00 E55.8333 ; Draw infill segment
G1 X108.81 Y99.85 E55.8394 ; Draw infill segment
G1 X108.84 Y99.70 E55.8454 ; Draw infill segment
G1 X108.88 Y99.56 E55.8514 ; Draw infill segment
G1 X108.95 Y99.42 E55.8574 ; Draw infill segment
G1 X109.03 Y99.29 E55.8635 ; Draw infill segment
G1 X109.13 Y99.18 E55.8695 ; Draw infill segment
G1 X109.24 Y99.08 E55.8755 ; Draw infill segment
G1 X109.36 Y98.99 E55.8816 ; Draw infill segment
G1 X109.49 Y98.91 E55.8876 ; Draw infill segment
G1 X109.63 Y98.86 E55.8936 ; Draw infill segment
G1 X109.78 Y98.82 E55.8996 ; Draw infill segment
G1 X109.92 Y98.80 E55.9057 ; Draw infill segment
G1 X110.08 Y98.80 E55.9117 ; Draw infill segment
G1 X110.22 Y98.82 E55.9177 ; Draw infill segment
G1 X110.37 Y98.86 E55.9237 ; Draw infill segment
G1 X110.51 Y98.91 E55.9298 ; Draw infill segment
G1 X110.64 Y98.99 E55.9358 ; Draw infill segment
G1 X110.76 Y99.08 E55.9418 ; Draw infill segment
G1 X110.87 Y99.18 E55.9479 ; Draw infill segment
G1 X110.97 Y99.29 E55.9539 ; Draw infill segment
G1 X111.05 Y99.42 E55.9599 ; Draw infill segment
G1 X111.12 Y99.56 E55.9659 ; Draw infill segment
G1 X111.16 Y99.70 E55.9720 ; Draw infill segment
G1 X111.19 Y99.85 E55.9780 ; Draw infill segment
G1 X111.20 Y100.00 E55.9840 ; Draw infill segment
G1 X111.60 Y100.00 F1500 ; Move to start of infill
G1 X111.59 Y100.20 E55.9921 ; Draw infill segment
G1 X111.55 Y100.40 E56.0001 ; Draw infill segment
G1 X111.49 Y100.59 E56.0081 ; Draw infill segment
G1 X111.40 Y100.77 E56.0162 ; Draw infill segment
G1 X111.29 Y100.94 E56.0242 ; Draw infill segment
G1 X111.17 Y101.10 E56.0323 ; Draw infill segment
G1 X111.02 Y101.23 E56.0403 ; Draw infill segment
G1 X110.86 Y101.35 E56.0483 ; Draw infill segment
G1 X110.68 Y101.45 E56.0564 ; Draw infill segment
G1 X110.49 Y101.52 E56.0644 ; Draw infill segment
G1 X110.30 Y101.57 E56.0724 ; Draw infill segment
G1 X110.10 Y101.60 E56.0805 ; Draw infill segment
G1 X109.90 Y101.60 E56.0885 ; Draw infill segment
G1 X109.70 Y101.57 E56.0965 ; Draw infill segment
G1 X109.51 Y101.52 E56.1046 ; Draw infill segment
G1 X109.32 Y101.45 E56.1126 ; Draw infill segment
G1 X109.14 Y101.35 E56.1207 ; Draw infill segment
G1 X108.98 Y101.23 E56.1287 ; Draw infill segment
G1 X108.83 Y101.10 E56.1367 ; Draw infill segment
G1 X108.71 Y100.94 E56.1448 ; Draw infill segment
G1 X108.60 Y100.77 E56.1528 ; Draw infill segment
G1 X108.51 Y100.59 E56.1608 ; Draw infill segment
G1 X108.45 Y100.40 E56.1689 ; Draw infill segment
G1 X108.41 Y100.20 E56.1769 ; Draw infill segment
G1 X108.40 Y100.00 E56.1850 ; Draw infill segment
G1 X108.41 Y99.80 E56.1930 ; Draw infill segment
G1 X108.45 Y99.60 E56.2010 ; Draw infill segment
G1 X108.51 Y99.41 E56.2091 ; Draw infill segment
G1 X108.60 Y99.23 E56.2171 ; Draw infill segment
G1 X108.71 Y99.06 E56.2251 ; Draw infill segment
G1 X108.83 Y98.90 E56.2332 ; Draw infill segment
G1 X108.98 Y98.77 E56.2412 ; Draw infill segment
G1 X109.14 Y98.65 E56.2493 ; Draw infill segment
G1 X109.32 Y98.55 E56.2573 ; Draw infill segment
G1 X109.51 Y98.48 E56.2653 ; Draw infill segment
G1 X109.70 Y98.43 E56.2734 ; Draw infill segment
G1 X109.90 Y98.40 E56.2814 ; Draw infill segment
G1 X110.10 Y98.40 E56.2894 ; Draw infill segment
G1 X110.30 Y98.43 E56.2975 ; Draw infill segment
G1 X110.49 Y98.48 E56.3055 ; Draw infill segment
G1 X110.68 Y98.55 E56.3136 ; Draw infill segment
G1 X110.86 Y98.65 E56.3216 ; Draw infill segment
G1 X111.02 Y98.77 E56.3296 ; Draw infill segment
G1 X111.17 Y98.90 E56.3377 ; Draw infill segment
G1 X111.29 Y99.06 E56.3457 ; Draw infill segment
G1 X111.40 Y99.23 E56.3537 ; Draw infill segment
G1 X111.49 Y99.41 E56.3618 ; Draw infill segment
G1 X111.55 Y99.60 E56.3698 ; Draw infill segment
G1 X111.59 Y99.80 E56.3778 ; Draw infill segment
G1 X111.60 Y100.00 E56.3859 ; Draw infill segment
G1 X112.00 Y100.00 F1500 ; Move to start of infill
G1 X111.98 Y100.25 E56.3959 ; Draw infill segment
G1 X111.94 Y100.50 E56.4060 ; Draw infill segment
G1 X111.86 Y100.74 E56.4160 ; Draw infill segment
G1 X111.75 Y100.96 E56.4261 ; Draw infill segment
G1 X111.62 Y101.18 E56.4361 ; Draw infill segment
G1 X111.46 Y101.37 E56.4462 ; Draw infill segment
G1 X111.27 Y101.54 E56.4562 ; Draw infill segment
G1 X111.07 Y101.69 E56.4663 ; Draw infill segment
G1 X110.85 Y101.81 E56.4763 ; Draw infill segment
G1 X110.62 Y101.90 E56.4864 ; Draw infill segment
G1 X110.37 Y101.96 E56.4964 ; Draw infill segment
G1 X110.13 Y102.00 E56.5064 ; Draw infill segment
G1 X109.87 Y102.00 E56.5165 ; Draw infill segment
G1 X109.63 Y101.96 E56.5265 ; Draw infill segment
G1 X109.38 Y101.90 E56.5366 ; Draw infill segment
G1 X109.15 Y101.81 E56.5466 ; Draw infill segment
G1 X108.93 Y101.69 E56.5567 ; Draw infill segment
G1 X108.73 Y101.54 E56.5667 ; Draw infill segment
G1 X108.54 Y101.37 E56.5768 ; Draw infill segment
G1 X108.38 Y101.18 E56.5868 ; Draw infill segment
G1 X108.25 Y100.96 E56.5969 ; Draw infill segment
G1 X108.14 Y100.74 E56.6069 ; Draw infill segment
G1 X108.06 Y100.50 E56.6170 ; Draw infill segment
G1 X108.02 Y100.25 E56.6270 ; Draw infill segment
G1 X108.00 Y100.00 E56.6370 ; Draw infill segment
G1 X108.02 Y99.75 E56.6471 ; Draw infill segment
G1 X108.06 Y99.50 E56.6571 ; Draw infill segment
G1 X108.14 Y99.26 E56.6672 ; Draw infill segment
G1 X108.25 Y99.04 E56.6772 ; Draw infill segment
G1 X108.38 Y98.82 E56.6873 ; Draw infill segment
G1 X108.54 Y98.63 E56.6973 ; Draw infill segment
G1 X108.73 Y98.46 E56.7074 ; Draw infill segment
G1 X108.93 Y98.31 E56.7174 ; Draw infill segment
G1 X109.15 Y98.19 E56.7275 ; Draw infill segment
G1 X109.38 Y98.10 E56.7375 ; Draw infill segment
G1 X109.63 Y98.04 E56.7476 ; Draw infill segment
G1 X109.87 Y98.00 E56.7576 ; Draw infill segment
G1 X110.13 Y98.00 E56.7677 ; Draw infill segment
G1 X110.37 Y98.04 E56.7777 ; Draw infill segment
G1 X110.62 Y98.10 E56.7877 ; Draw infill segment
G1 X110.85 Y98.19 E56.7978 ; Draw infill segment
G1 X111.07 Y98.31 E56.8078 ; Draw infill segment
G1 X111.27 Y98.46 E56.8179 ; Draw infill segment
G1 X111.46 Y98.63 E56.8279 ; Draw infill segment
G1 X111.62 Y98.82 E56.8380 ; Draw infill segment
G1 X111.75 Y99.04 E56.8480 ; Draw infill segment
G1 X111.86 Y99.26 E56.8581 ; Draw infill segment
G1 X111.94 Y99.50 E56.8681 ; Draw infill segment
G1 X111.98 Y99.75 E56.8782 ; Draw infill segment
G1 X112.00 Y100.00 E56.8882 ; Draw infill segment
G1 X112.40 Y100.00 F1500 ; Move to start of infill
G1 X112.38 Y100.30 E56.9003 ; Draw infill segment
G1 X112.32 Y100.60 E56.9123 ; Draw infill segment
G1 X112.23 Y100.88 E56.9244 ; Draw infill segment
G1 X112.10 Y101.16 E56.9364 ; Draw infill segment
G1 X111.94 Y101.41 E56.9485 ; Draw infill segment
G1 X111.75 Y101.64 E56.9605 ; Draw infill segment
G1 X111.53 Y101.85 E56.9726 ; Draw infill segment
G1 X111.29 Y102.03 E56.9847 ; Draw infill segment
G1 X111.02 Y102.17 E56.9967 ; Draw infill segment
G1 X110.74 Y102.28 E57.0088 ; Draw infill segment
G1 X110.45 Y102.36 E57.0208 ; Draw infill segment
G1 X110.15 Y102.40 E57.0329 ; Draw infill segment
G1 X109.85 Y102.40 E57.0449 ; Draw infill segment
G1 X109.55 Y102.36 E57.0570 ; Draw infill segment
G1 X109.26 Y102.28 E57.0690 ; Draw infill segment
G1 X108.98 Y102.17 E57.0811 ; Draw infill segment
G1 X108.71 Y102.03 E57.0932 ; Draw infill segment
G1 X108.47 Y101.85 E57.1052 ; Draw infill segment
G1 X108.25 Y101.64 E57.1173 ; Draw infill segment
G1 X108.06 Y101.41 E57.1293 ; Draw infill segment
G1 X107.90 Y101.16 E57.1414 ; Draw infill segment
G1 X107.77 Y100.88 E57.1534 ; Draw infill segment
G1 X107.68 Y100.60 E57.1655 ; Draw infill segment
G1 X107.62 Y100.30 E57.1775 ; Draw infill segment
G1 X107.60 Y100.00 E57.1896 ; Draw infill segment
G1 X107.62 Y99.70 E57.2017 ; Draw infill segment
G1 X107.68 Y99.40 E57.2137 ; Draw infill segment
G1 X107.77 Y99.12 E57.2258 ; Draw infill segment
G1 X107.90 Y98.84 E57.2378 ; Draw infill segment
G1 X108.06 Y98.59 E57.2499 ; Draw infill segment
G1 X108.25 Y98.36 E57.2619 ; Draw infill segment
G1 X108.47 Y98.15 E57.2740 ; Draw infill segment
G1 X108.71 Y97.97 E57.2861 ; Draw infill segment
G1 X108.98 Y97.83 E57.2981 ; Draw infill segment
G1 X109.26 Y97.72 E57.3102 ; Draw infill segment
G1 X109.55 Y97.64 E57.3222 ; Draw infill segment
G1 X109.85 Y97.60 E57.3343 ; Draw infill segment
G1 X110.15 Y97.60 E57.3463 ; Draw infill segment
G1 X110.45 Y97.64 E57.3584 ; Draw infill segment
G1 X110.74 Y97.72 E57.3704 ; Draw infill segment
G1 X111.02 Y97.83 E57.3825 ; Draw infill segment
G1 X111.29 Y97.97 E57.3946 ; Draw infill segment
G1 X111.53 Y98.15 E57.4066 ; Draw infill segment
G1 X111.75 Y98.36 E57.4187 ; Draw infill segment
G1 X111.94 Y98.59 E57.4307 ; Draw infill segment
G1 X112.10 Y98.84 E57.4428 ; Draw infill segment
G1 X112.23 Y99.12 E57.4548 ; Draw infill segment
G1 X112.32 Y99.40 E57.4669 ; Draw infill segment
G1 X112.38 Y99.70 E57.4789 ; Draw infill segment
G1 X112.40 Y100.00 E57.4910 ; Draw infill segment
; Layer 22
G1 Z4.40 F300 ; Move to layer height
G1 X112.50 Y100.00 F1500 ; Move to start of circle
G1 X112.50 Y100.00 F1500 ; Move to start of circle
G1 X112.48 Y100.31 E57.5036 F1500 ; Draw circle segment
G1 X112.42 Y100.62 E57.5161 F1500 ; Draw circle segment
G1 X112.32 Y100.92 E57.5287 F1500 ; Draw circle segment
G1 X112.19 Y101.20 E57.5412 F1500 ; Draw circle segment
G1 X112.02 Y101.47 E57.5538 F1500 ; Draw circle segment
G1 X111.82 Y101.71 E57.5663 F1500 ; Draw circle segment
G1 X111.59 Y101.93 E57.5789 F1500 ; Draw circle segment
G1 X111.34 Y102.11 E57.5915 F1500 ; Draw circle segment
G1 X111.06 Y102.26 E57.6040 F1500 ; Draw circle segment
G1 X110.77 Y102.38 E57.6166 F1500 ; Draw circle segment
G1 X110.47 Y102.46 E57.6291 F1500 ; Draw circle segment
G1 X110.16 Y102.50 E57.6417 F1500 ; Draw circle segment
G1 X109.84 Y102.50 E57.6543 F1500 ; Draw circle segment
G1 X109.53 Y102.46 E57.6668 F1500 ; Draw circle segment
G1 X109.23 Y102.38 E57.6794 F1500 ; Draw circle segment
G1 X108.94 Y102.26 E57.6919 F1500 ; Draw circle segment
G1 X108.66 Y102.11 E57.7045 F1500 ; Draw circle segment
G1 X108.41 Y101.93 E57.7170 F1500 ; Draw circle segment
G1 X108.18 Y101.71 E57.7296 F1500 ; Draw circle segment
G1 X107.98 Y101.47 E57.7422 F1500 ; Draw circle segment
G1 X107.81 Y101.20 E57.7547 F1500 ; Draw circle segment
G1 X107.68 Y100.92 E57.7673 F1500 ; Draw circle segment
G1 X107.58 Y100.62 E57.7798 F1500 ; Draw circle segment
G1 X107.52 Y100.31 E57.7924 F1500 ; Draw circle segment
G1 X107.50 Y100.00 E57.8050 F1500 ; Draw circle segment
G1 X107.52 Y99.69 E57.8175 F1500 ; Draw circle segment
G1 X107.58 Y99.38 E57.8301 F1500 ; Draw circle segment
G1 X107.68 Y99.08 E57.8426 F1500 ; Draw circle segment
G1 X107.81 Y98.80 E57.8552 F1500 ; Draw circle segment
G1 X107.98 Y98.53 E57.8677 F1500 ; Draw circle segment
G1 X108.18 Y98.29 E57.8803 F1500 ; Draw circle segment
G1 X108.41 Y98.07 E57.8929 F1500 ; Draw circle segment
G1 X108.66 Y97.89 E57.9054 F1500 ; Draw circle segment
G1 X108.94 Y97.74 E57.9180 F1500 ; Draw circle segment
G1 X109.23 Y97.62 E57.9305 F1500 ; Draw circle segment
G1 X109.53 Y97.54 E57.9431 F1500 ; Draw circle segment
G1 X109.84 Y97.50 E57.9556 F1500 ; Draw circle segment
G1 X110.16 Y97.50 E57.9682 F1500 ; Draw circle segment
G1 X110.47 Y97.54 E57.9808 F1500 ; Draw circle segment
G1 X110.77 Y97.62 E57.9933 F1500 ; Draw circle segment
G1 X111.06 Y97.74 E58.0059 F1500 ; Draw circle segment
G1 X111.34 Y97.89 E58.0184 F1500 ; Draw circle segment
G1 X111.59 Y98.07 E58.0310 F1500 ; Draw circle segment
G1 X111.82 Y98.29 E58.0436 F1500 ; Draw circle segment
G1 X112.02 Y98.53 E58.0561 F1500 ; Draw circle segment
G1 X112.19 Y98.80 E58.0687 F1500 ; Draw circle segment
G1 X112.32 Y99.08 E58.0812 F1500 ; Draw circle segment
G1 X112.42 Y99.38 E58.0938 F1500 ; Draw circle segment
G1 X112.48 Y99.69 E58.1063 F1500 ; Draw circle segment
G1 X112.50 Y100.00 E58.1189 F1500 ; Draw circle segment
G1 X110.40 Y100.00 F1500 ; Move to start of infill
G1 X110.40 Y100.05 E58.1209 ; Draw infill segment
G1 X110.39 Y100.10 E58.1229 ; Draw infill segment
G1 X110.37 Y100.15 E58.1249 ; Draw infill segment
G1 X110.35 Y100.19 E58.1269 ; Draw infill segment
G1 X110.32 Y100.24 E58.1290 ; Draw infill segment
G1 X110.29 Y100.27 E58.1310 ; Draw infill segment
G1 X110.25 Y100.31 E58.1330 ; Draw infill segment
G1 X110.21 Y100.34 E58.1350 ; Draw infill segment
G1 X110.17 Y100.36 E58.1370 ; Draw infill segment
G1 X110.12 Y100.38 E58.1390 ; Draw infill segment
G1 X110.07 Y100.39 E58.1410 ; Draw infill segment
G1 X110.03 Y100.40 E58.1430 ; Draw infill segment
G1 X109.97 Y100.40 E58.1450 ; Draw infill segment
G1 X109.93 Y100.39 E58.1470 ; Draw infill segment
G1 X109.88 Y100.38 E58.1490 ; Draw infill segment
G1 X109.83 Y100.36 E58.1511 ; Draw infill segment
G1 X109.79 Y100.34 E58.1531 ; Draw infill segment
G1 X109.75 Y100.31 E58.1551 ; Draw infill segment
G1 X109.71 Y100.27 E58.1571 ; Draw infill segment
G1 X109.68 Y100.24 E58.1591 ; Draw infill segment
G1 X109.65 Y100.19 E58.1611 ; Draw infill segment
G1 X109.63 Y100.15 E58.1631 ; Draw infill segment
G1 X109.61 Y100.10 E58.1651 ; Draw infill segment
G1 X109.60 Y100.05 E58.1671 ; Draw infill segment
G1 X109.60 Y100.00 E58.1691 ; Draw infill segment
G1 X109.60 Y99.95 E58.1711 ; Draw infill segment
G1 X109.61 Y99.90 E58.1732 ; Draw infill segment
G1 X109.63 Y99.85 E58.1752 ; Draw infill segment
G1 X109.65 Y99.81 E58.1772 ; Draw infill segment
G1 X109.68 Y99.76 E58.1792 ; Draw infill segment
G1 X109.71 Y99.73 E58.1812 ; Draw infill segment
G1 X109.75 Y99.69 E58.1832 ; Draw infill segment
G1 X109.79 Y99.66 E58.1852 ; Draw infill segment
G1 X109.83 Y99.64 E58.1872 ; Draw infill segment
G1 X109.88 Y99.62 E58.1892 ; Draw infill segment
G1 X109.93 Y99.61 E58.1912 ; Draw infill segment
G1 X109.97 Y99.60 E58.1932 ; Draw infill segment
G1 X110.03 Y99.60 E58.1953 ; Draw infill segment
G1 X110.07 Y99.61 E58.1973 ; Draw infill segment
G1 X110.12 Y99.62 E58.1993 ; Draw infill segment
G1 X110.17 Y99.64 E58.2013 ; Draw infill segment
G1 X110.21 Y99.66 E58.2033 ; Draw infill segment
G1 X110.25 Y99.69 E58.2053 ; Draw infill segment
G1 X110.29 Y99.73 E58.2073 ; Draw infill segment
G1 X110.32 Y99.76 E58.2093 ; Draw infill segment
G1 X110.35 Y99.81 E58.2113 ; Draw infill segment
G1 X110.37 Y99.85 E58.2133 ; Draw infill segment
G1 X110.39 Y99.90 E58.2154 ; Draw infill segment
G1 X110.40 Y99.95 E58.2174 ; Draw infill segment
G1 X110.40 Y100.00 E58.2194 ; Draw infill segment
G1 X110.80 Y100.00 F1500 ; Move to start of infill
G1 X110.79 Y100.10 E58.2234 ; Draw infill segment
G1 X110.77 Y100.20 E58.2274 ; Draw infill segment
G1 X110.74 Y100.29 E58.2314 ; Draw infill segment
G1 X110.70 Y100.39 E58.2354 ; Draw infill segment
G1 X110.65 Y100.47 E58.2395 ; Draw infill segment
G1 X110.58 Y100.55 E58.2435 ; Draw infill segment
G1 X110.51 Y100.62 E58.2475 ; Draw infill segment
G1 X110.43 Y100.68 E58.2515 ; Draw infill segment
G1 X110.34 Y100.72 E58.2555 ; Draw infill segment
G1 X110.25 Y100.76 E58.2596 ; Draw infill segment
G1 X110.15 Y100.79 E58.2636 ; Draw infill segment
G1 X110.05 Y100.80 E58.2676 ; Draw infill segment
G1 X109.95 Y100.80 E58.2716 ; Draw infill segment
G1 X109.85 Y100.79 E58.2756 ; Draw infill segment
G1 X109.75 Y100.76 E58.2796 ; Draw infill segment
G1 X109.66 Y100.72 E58.2837 ; Draw infill segment
G1 X109.57 Y100.68 E58.2877 ; Draw infill segment
G1 X109.49 Y100.62 E58.2917 ; Draw infill segment
G1 X109.42 Y100.55 E58.2957 ; Draw infill segment
G1 X109.35 Y100.47 E58.2997 ; Draw infill segment
G1 X109.30 Y100.39 E58.3038 ; Draw infill segment
G1 X109.26 Y100.29 E58.3078 ; Draw infill segment
G1 X109.23 Y100.20 E58.3118 ; Draw infill segment
G1 X109.21 Y100.10 E58.3158 ; Draw infill segment
G1 X109.20 Y100.00 E58.3198 ; Draw infill segment
G1 X109.21 Y99.90 E58.3239 ; Draw infill segment
G1 X109.23 Y99.80 E58.3279 ; Draw infill segment
G1 X109.26 Y99.71 E58.3319 ; Draw infill segment
G1 X109.30 Y99.61 E58.3359 ; Draw infill segment
G1 X109.35 Y99.53 E58.3399 ; Draw infill segment
G1 X109.42 Y99.45 E58.3439 ; Draw infill segment
G1 X109.49 Y99.38 E58.3480 ; Draw infill segment
G1 X109.57 Y99.32 E58.3520 ; Draw infill segment
G1 X109.66 Y99.28 E58.3560 ; Draw infill segment
G1 X109.75 Y99.24 E58.3600 ; Draw infill segment
G1 X109.85 Y99.21 E58.3640 ; Draw infill segment
G1 X109.95 Y99.20 E58.3681 ; Draw infill segment
G1 X110.05 Y99.20 E58.3721 ; Draw infill segment
G1 X110.15 Y99.21 E58.3761 ; Draw infill segment
G1 X110.25 Y99.24 E58.3801 ; Draw infill segment
G1 X110.34 Y99.28 E58.3841 ; Draw infill segment
G1 X110.43 Y99.32 E58.3882 ; Draw infill segment
G1 X110.51 Y99.38 E58.3922 ; Draw infill segment
G1 X110.58 Y99.45 E58.3962 ; Draw infill segment
G1 X110.65 Y99.53 E58.4002 ; Draw infill segment
G1 X110.70 Y99.61 E58.4042 ; Draw infill segment
G1 X110.74 Y99.71 E58.4082 ; Draw infill segment
G1 X110.77 Y99.80 E58.4123 ; Draw infill segment
G1 X110.79 Y99.90 E58.4163 ; Draw infill segment
G1 X110.80 Y100.00 E58.4203 ; Draw infill segment
G1 X111.20 Y100.00 F1500 ; Move to start of infill
G1 X111.19 Y100.15 E58.4263 ; Draw infill segment
G1 X111.16 Y100.30 E58.4324 ; Draw infill segment
G1 X111.12 Y100.44 E58.4384 ; Draw infill segment
G1 X111.05 Y100.58 E58.4444 ; Draw infill segment
G1 X110.97 Y100.71 E58.4504 ; Draw infill segment
G1 X110.87 Y100.82 E58.4565 ; Draw infill segment
G1 X110.76 Y100.92 E58.4625 ; Draw infill segment
G1 X110.64 Y101.01 E58.4685 ; Draw infill segment
G1 X110.51 Y101.09 E58.4746 ; Draw infill segment
G1 X110.37 Y101.14 E58.4806 ; Draw infill segment
G1 X110.22 Y101.18 E58.4866 ; Draw infill segment
G1 X110.08 Y101.20 E58.4926 ; Draw infill segment
G1 X109.92 Y101.20 E58.4987 ; Draw infill segment
G1 X109.78 Y101.18 E58.5047 ; Draw infill segment
G1 X109.63 Y101.14 E58.5107 ; Draw infill segment
G1 X109.49 Y101.09 E58.5167 ; Draw infill segment
G1 X109.36 Y101.01 E58.5228 ; Draw infill segment
G1 X109.24 Y100.92 E58.5288 ; Draw infill segment
G1 X109.13 Y100.82 E58.5348 ; Draw infill segment
G1 X109.03 Y100.71 E58.5409 ; Draw infill segment
G1 X108.95 Y100.58 E58.5469 ; Draw infill segment
G1 X108.88 Y100.44 E58.5529 ; Draw infill segment
G1 X108.84 Y100.30 E58.5589 ; Draw infill segment
G1 X108.81 Y100.15 E58.5650 ; Draw infill segment
G1 X108.80 Y100.00 E58.5710 ; Draw infill segment
G1 X108.81 Y99.85 E58.5770 ; Draw infill segment
G1 X108.84 Y99.70 E58.5831 ; Draw infill segment
G1 X108.88 Y99.56 E58.5891 ; Draw infill segment
G1 X108.95 Y99.42 E58.5951 ; Draw infill segment
G1 X109.03 Y99.29 E58.6011 ; Draw infill segment
G1 X109.13 Y99.18 E58.6072 ; Draw infill segment
G1 X109.24 Y99.08 E58.6132 ; Draw infill segment
G1 X109.36 Y98.99 E58.6192 ; Draw infill segment
G1 X109.49 Y98.91 E58.6252 ; Draw infill segment
G1 X109.63 Y98.86 E58.6313 ; Draw infill segment
G1 X109.78 Y98.82 E58.6373 ; Draw infill segment
G1 X109.92 Y98.80 E58.6433 ; Draw infill segment
G1 X110.08 Y98.80 E58.6494 ; Draw infill segment
G1 X110.22 Y98.82 E58.6554 ; Draw infill segment
G1 X110.37 Y98.86 E58.6614 ; Draw infill segment
G1 X110.51 Y98.91 E58.6674 ; Draw infill segment
G1 X110.64 Y98.99 E58.6735 ; Draw infill segment
G1 X110.76 Y99.08 E58.6795 ; Draw infill segment
G1 X110.87 Y99.18 E58.6855 ; Draw infill segment
G1 X110.97 Y99.29 E58.6916 ; Draw infill segment
G1 X111.05 Y99.42 E58.6976 ; Draw infill segment
G1 X111.12 Y99.56 E58.7036 ; Draw infill segment
G1 X111.16 Y99.70 E58.7096 ; Draw infill segment
G1 X111.19 Y99.85 E58.7157 ; Draw infill segment
G1 X111.20 Y100.00 E58.7217 ; Draw infill segment
G1 X111.60 Y100.00 F1500 ; Move to start of infill
G1 X111.59 Y100.20 E58.7297 ; Draw infill segment
G1 X111.55 Y100.40 E58.7378 ; Draw infill segment
G1 X111.49 Y100.59 E58.7458 ; Draw infill segment
G1 X111.40 Y100.77 E58.7538 ; Draw infill segment
G1 X111.29 Y100.94 E58.7619 ; Draw infill segment
G1 X111.17 Y101.10 E58.7699 ; Draw infill segment
G1 X111.02 Y101.23 E58.7780 ; Draw infill segment
G1 X110.86 Y101.35 E58.7860 ; Draw infill segment
G1 X110.68 Y101.45 E58.7940 ; Draw infill segment
G1 X110.49 Y101.52 E58.8021 ; Draw infill segment
G1 X110.30 Y101.57 E58.8101 ; Draw infill segment
G1 X110.10 Y101.60 E58.8181 ; Draw infill segment
G1 X109.90 Y101.60 E58.8262 ; Draw infill segment
G1 X109.70 Y101.57 E58.8342 ; Draw infill segment
G1 X109.51 Y101.52 E58.8423 ; Draw infill segment
G1 X109.32 Y101.45 E58.8503 ; Draw infill segment
G1 X109.14 Y101.35 E58.8583 ; Draw infill segment
G1 X108.98 Y101.23 E58.8664 ; Draw infill segment
G1 X108.83 Y101.10 E58.8744 ; Draw infill segment
G1 X108.71 Y100.94 E58.8824 ; Draw infill segment
G1 X108.60 Y100.77 E58.8905 ; Draw infill segment
G1 X108.51 Y100.59 E58.8985 ; Draw infill segment
G1 X108.45 Y100.40 E58.9065 ; Draw infill segment
G1 X108.41 Y100.20 E58.9146 ; Draw infill segment
G1 X108.40 Y100.00 E58.9226 ; Draw infill segment
G1 X108.41 Y99.80 E58.9307 ; Draw infill segment
G1 X108.45 Y99.60 E58.9387 ; Draw infill segment
G1 X108.51 Y99.41 E58.9467 ; Draw infill segment
G1 X108.60 Y99.23 E58.9548 ; Draw infill segment
G1 X108.71 Y99.06 E58.9628 ; Draw infill segment
G1 X108.83 Y98.90 E58.9708 ; Draw infill segment
G1 X108.98 Y98.77 E58.9789 ; Draw infill segment
G1 X109.14 Y98.65 E58.9869 ; Draw infill segment
G1 X109.32 Y98.55 E58.9950 ; Draw infill segment
G1 X109.51 Y98.48 E59.0030 ; Draw infill segment
G1 X109.70 Y98.43 E59.0110 ; Draw infill segment
G1 X109.90 Y98.40 E59.0191 ; Draw infill segment
G1 X110.10 Y98.40 E59.0271 ; Draw infill segment
G1 X110.30 Y98.43 E59.0351 ; Draw infill segment
G1 X110.49 Y98.48 E59.0432 ; Draw infill segment
G1 X110.68 Y98.55 E59.0512 ; Draw infill segment
G1 X110.86 Y98.65 E59.0593 ; Draw infill segment
G1 X111.02 Y98.77 E59.0673 ; Draw infill segment
G1 X111.17 Y98.90 E59.0753 ; Draw infill segment
G1 X111.29 Y99.06 E59.0834 ; Draw infill segment
G1 X111.40 Y99.23 E59.0914 ; Draw infill segment
G1 X111.49 Y99.41 E59.0994 ; Draw infill segment
G1 X111.55 Y99.60 E59.1075 ; Draw infill segment
G1 X111.59 Y99.80 E59.1155 ; Draw infill segment
G1 X111.60 Y100.00 E59.1236 ; Draw infill segment
G1 X112.00 Y100.00 F1500 ; Move to start of infill
G1 X111.98 Y100.25 E59.1336 ; Draw infill segment
G1 X111.94 Y100.50 E59.1436 ; Draw infill segment
G1 X111.86 Y100.74 E59.1537 ; Draw infill segment
G1 X111.75 Y100.96 E59.1637 ; Draw infill segment
G1 X111.62 Y101.18 E59.1738 ; Draw infill segment
G1 X111.46 Y101.37 E59.1838 ; Draw infill segment
G1 X111.27 Y101.54 E59.1939 ; Draw infill segment
G1 X111.07 Y101.69 E59.2039 ; Draw infill segment
G1 X110.85 Y101.81 E59.2140 ; Draw infill segment
G1 X110.62 Y101.90 E59.2240 ; Draw infill segment
G1 X110.37 Y101.96 E59.2341 ; Draw infill segment
G1 X110.13 Y102.00 E59.2441 ; Draw infill segment
G1 X109.87 Y102.00 E59.2542 ; Draw infill segment
G1 X109.63 Y101.96 E59.2642 ; Draw infill segment
G1 X109.38 Y101.90 E59.2743 ; Draw infill segment
G1 X109.15 Y101.81 E59.2843 ; Draw infill segment
G1 X108.93 Y101.69 E59.2943 ; Draw infill segment
G1 X108.73 Y101.54 E59.3044 ; Draw infill segment
G1 X108.54 Y101.37 E59.3144 ; Draw infill segment
G1 X108.38 Y101.18 E59.3245 ; Draw infill segment
G1 X108.25 Y100.96 E59.3345 ; Draw infill segment
G1 X108.14 Y100.74 E59.3446 ; Draw infill segment
G1 X108.06 Y100.50 E59.3546 ; Draw infill segment
G1 X108.02 Y100.25 E59.3647 ; Draw infill segment
G1 X108.00 Y100.00 E59.3747 ; Draw infill segment
G1 X108.02 Y99.75 E59.3848 ; Draw infill segment
G1 X108.06 Y99.50 E59.3948 ; Draw infill segment
G1 X108.14 Y99.26 E59.4049 ; Draw infill segment
G1 X108.25 Y99.04 E59.4149 ; Draw infill segment
G1 X108.38 Y98.82 E59.4249 ; Draw infill segment
G1 X108.54 Y98.63 E59.4350 ; Draw infill segment
G1 X108.73 Y98.46 E59.4450 ; Draw infill segment
G1 X108.93 Y98.31 E59.4551 ; Draw infill segment
G1 X109.15 Y98.19 E59.4651 ; Draw infill segment
G1 X109.38 Y98.10 E59.4752 ; Draw infill segment
G1 X109.63 Y98.04 E59.4852 ; Draw infill segment
G1 X109.87 Y98.00 E59.4953 ; Draw infill segment
G1 X110.13 Y98.00 E59.5053 ; Draw infill segment
G1 X110.37 Y98.04 E59.5154 ; Draw infill segment
G1 X110.62 Y98.10 E59.5254 ; Draw infill segment
G1 X110.85 Y98.19 E59.5355 ; Draw infill segment
G1 X111.07 Y98.31 E59.5455 ; Draw infill segment
G1 X111.27 Y98.46 E59.5556 ; Draw infill segment
G1 X111.46 Y98.63 E59.5656 ; Draw infill segment
G1 X111.62 Y98.82 E59.5756 ; Draw infill segment
G1 X111.75 Y99.04 E59.5857 ; Draw infill segment
G1 X111.86 Y99.26 E59.5957 ; Draw infill segment
G1 X111.94 Y99.50 E59.6058 ; Draw infill segment
G1 X111.98 Y99.75 E59.6158 ; Draw infill segment
G1 X112.00 Y100.00 E59.6259 ; Draw infill segment
G1 X112.40 Y100.00 F1500 ; Move to start of infill
G1 X112.38 Y100.30 E59.6379 ; Draw infill segment
G1 X112.32 Y100.60 E59.6500 ; Draw infill segment
G1 X112.23 Y100.88 E59.6620 ; Draw infill segment
G1 X112.10 Y101.16 E59.6741 ; Draw infill segment
G1 X111.94 Y101.41 E59.6862 ; Draw infill segment
G1 X111.75 Y101.64 E59.6982 ; Draw infill segment
G1 X111.53 Y101.85 E59.7103 ; Draw infill segment
G1 X111.29 Y102.03 E59.7223 ; Draw infill segment
G1 X111.02 Y102.17 E59.7344 ; Draw infill segment
G1 X110.74 Y102.28 E59.7464 ; Draw infill segment
G1 X110.45 Y102.36 E59.7585 ; Draw infill segment
G1 X110.15 Y102.40 E59.7705 ; Draw infill segment
G1 X109.85 Y102.40 E59.7826 ; Draw infill segment
G1 X109.55 Y102.36 E59.7947 ; Draw infill segment
G1 X109.26 Y102.28 E59.8067 ; Draw infill segment
G1 X108.98 Y102.17 E59.8188 ; Draw infill segment
G1 X108.71 Y102.03 E59.8308 ; Draw infill segment
G1 X108.47 Y101.85 E59.8429 ; Draw infill segment
G1 X108.25 Y101.64 E59.8549 ; Draw infill segment
G1 X108.06 Y101.41 E59.8670 ; Draw infill segment
G1 X107.90 Y101.16 E59.8790 ; Draw infill segment
G1 X107.77 Y100.88 E59.8911 ; Draw infill segment
G1 X107.68 Y100.60 E59.9032 ; Draw infill segment
G1 X107.62 Y100.30 E59.9152 ; Draw infill segment
G1 X107.60 Y100.00 E59.9273 ; Draw infill segment
G1 X107.62 Y99.70 E59.9393 ; Draw infill segment
G1 X107.68 Y99.40 E59.9514 ; Draw infill segment
G1 X107.77 Y99.12 E59.9634 ; Draw infill segment
G1 X107.90 Y98.84 E59.9755 ; Draw infill segment
G1 X108.06 Y98.59 E59.9876 ; Draw infill segment
G1 X108.25 Y98.36 E59.9996 ; Draw infill segment
G1 X108.47 Y98.15 E60.0117 ; Draw infill segment
G1 X108.71 Y97.97 E60.0237 ; Draw infill segment
G1 X108.98 Y97.83 E60.0358 ; Draw infill segment
G1 X109.26 Y97.72 E60.0478 ; Draw infill segment
G1 X109.55 Y97.64 E60.0599 ; Draw infill segment
G1 X109.85 Y97.60 E60.0719 ; Draw infill segment
G1 X110.15 Y97.60 E60.0840 ; Draw infill segment
G1 X110.45 Y97.64 E60.0961 ; Draw infill segment
G1 X110.74 Y97.72 E60.1081 ; Draw infill segment
G1 X111.02 Y97.83 E60.1202 ; Draw infill segment
G1 X111.29 Y97.97 E60.1322 ; Draw infill segment
G1 X111.53 Y98.15 E60.1443 ; Draw infill segment
G1 X111.75 Y98.36 E60.1563 ; Draw infill segment
G1 X111.94 Y98.59 E60.1684 ; Draw infill segment
G1 X112.10 Y98.84 E60.1804 ; Draw infill segment
G1 X112.23 Y99.12 E60.1925 ; Draw infill segment
G1 X112.32 Y99.40 E60.2046 ; Draw infill segment
G1 X112.38 Y99.70 E60.2166 ; Draw infill segment
G1 X112.40 Y100.00 E60.2287 ; Draw infill segment
; Layer 23
G1 Z4.60 F300 ; Move to layer height
G1 X112.50 Y100.00 F1500 ; Move to start of circle
G1 X112.50 Y100.00 F1500 ; Move to start of circle
G1 X112.48 Y100.31 E60.2412 F1500 ; Draw circle segment
G1 X112.42 Y100.62 E60.2538 F1500 ; Draw circle segment
G1 X112.32 Y100.92 E60.2663 F1500 ; Draw circle segment
G1 X112.19 Y101.20 E60.2789 F1500 ; Draw circle segment
G1 X112.02 Y101.47 E60.2915 F1500 ; Draw circle segment
G1 X111.82 Y101.71 E60.3040 F1500 ; Draw circle segment
G1 X111.59 Y101.93 E60.3166 F1500 ; Draw circle segment
G1 X111.34 Y102.11 E60.3291 F1500 ; Draw circle segment
G1 X111.06 Y102.26 E60.3417 F1500 ; Draw circle segment
G1 X110.77 Y102.38 E60.3542 F1500 ; Draw circle segment
G1 X110.47 Y102.46 E60.3668 F1500 ; Draw circle segment
G1 X110.16 Y102.50 E60.3794 F1500 ; Draw circle segment
G1 X109.84 Y102.50 E60.3919 F1500 ; Draw circle segment
G1 X109.53 Y102.46 E60.4045 F1500 ; Draw circle segment
G1 X109.23 Y102.38 E60.4170 F1500 ; Draw circle segment
G1 X108.94 Y102.26 E60.4296 F1500 ; Draw circle segment
G1 X108.66 Y102.11 E60.4422 F1500 ; Draw circle segment
G1 X108.41 Y101.93 E60.4547 F1500 ; Draw circle segment
G1 X108.18 Y101.71 E60.4673 F1500 ; Draw circle segment
G1 X107.98 Y101.47 E60.4798 F1500 ; Draw circle segment
G1 X107.81 Y101.20 E60.4924 F1500 ; Draw circle segment
G1 X107.68 Y100.92 E60.5049 F1500 ; Draw circle segment
G1 X107.58 Y100.62 E60.5175 F1500 ; Draw circle segment
G1 X107.52 Y100.31 E60.5301 F1500 ; Draw circle segment
G1 X107.50 Y100.00 E60.5426 F1500 ; Draw circle segment
G1 X107.52 Y99.69 E60.5552 F1500 ; Draw circle segment
G1 X107.58 Y99.38 E60.5677 F1500 ; Draw circle segment
G1 X107.68 Y99.08 E60.5803 F1500 ; Draw circle segment
G1 X107.81 Y98.80 E60.5929 F1500 ; Draw circle segment
G1 X107.98 Y98.53 E60.6054 F1500 ; Draw circle segment
G1 X108.18 Y98.29 E60.6180 F1500 ; Draw circle segment
G1 X108.41 Y98.07 E60.6305 F1500 ; Draw circle segment
G1 X108.66 Y97.89 E60.6431 F1500 ; Draw circle segment
G1 X108.94 Y97.74 E60.6556 F1500 ; Draw circle segment
G1 X109.23 Y97.62 E60.6682 F1500 ; Draw circle segment
G1 X109.53 Y97.54 E60.6808 F1500 ; Draw circle segment
G1 X109.84 Y97.50 E60.6933 F1500 ; Draw circle segment
G1 X110.16 Y97.50 E60.7059 F1500 ; Draw circle segment
G1 X110.47 Y97.54 E60.7184 F1500 ; Draw circle segment
G1 X110.77 Y97.62 E60.7310 F1500 ; Draw circle segment
G1 X111.06 Y97.74 E60.7435 F1500 ; Draw circle segment
G1 X111.34 Y97.89 E60.7561 F1500 ; Draw circle segment
G1 X111.59 Y98.07 E60.7687 F1500 ; Draw circle segment
G1 X111.82 Y98.29 E60.7812 F1500 ; Draw circle segment
G1 X112.02 Y98.53 E60.7938 F1500 ; Draw circle segment
G1 X112.19 Y98.80 E60.8063 F1500 ; Draw circle segment
G1 X112.32 Y99.08 E60.8189 F1500 ; Draw circle segment
G1 X112.42 Y99.38 E60.8315 F1500 ; Draw circle segment
G1 X112.48 Y99.69 E60.8440 F1500 ; Draw circle segment
G1 X112.50 Y100.00 E60.8566 F1500 ; Draw circle segment
G1 X110.40 Y100.00 F1500 ; Move to start of infill
[truncated: 531,646 more chars]
