# Supplementary material for: Hybrid reasoning for perception, explanation, and autonomous action in manufacturing
Source: Nat Commun. 2026 May 18;17:6589. doi: 10.1038/s41467-026-72378-9 (PMC13381764; doi:10.1038/s41467-026-72378-9)
Supplement: Supplementary file 3 — Supplementary Files [file 41467_2026_72378_MOESM3_ESM.zip › supplementary-files/geometries/house.gcode]

	Start of house base
	Layer 1
G1 Z0.20 F300	Move to layer height
G1 X110.00 Y100.00 F1500	Move to start
G1 X130.00 Y100.00 E0.8000 F1500	Draw square side
G1 X130.00 Y120.00 E1.6000 F1500	Draw square side
G1 X110.00 Y120.00 E2.4000 F1500	Draw square side
G1 X110.00 Y100.00 E3.2000 F1500	Draw square side
G1 X110.00 Y100.00 E4.0000	Infill line start
G1 X110.00 Y120.00 E4.8000	Infill line end
G1 X110.40 Y100.00 E5.6000	Infill line start
G1 X110.40 Y120.00 E6.4000	Infill line end
G1 X110.80 Y100.00 E7.2000	Infill line start
G1 X110.80 Y120.00 E8.0000	Infill line end
G1 X111.20 Y100.00 E8.8000	Infill line start
G1 X111.20 Y120.00 E9.6000	Infill line end
G1 X111.60 Y100.00 E10.4000	Infill line start
G1 X111.60 Y120.00 E11.2000	Infill line end
G1 X112.00 Y100.00 E12.0000	Infill line start
G1 X112.00 Y120.00 E12.8000	Infill line end
G1 X112.40 Y100.00 E13.6000	Infill line start
G1 X112.40 Y120.00 E14.4000	Infill line end
G1 X112.80 Y100.00 E15.2000	Infill line start
G1 X112.80 Y120.00 E16.0000	Infill line end
G1 X113.20 Y100.00 E16.8000	Infill line start
G1 X113.20 Y120.00 E17.6000	Infill line end
G1 X113.60 Y100.00 E18.4000	Infill line start
G1 X113.60 Y120.00 E19.2000	Infill line end
G1 X114.00 Y100.00 E20.0000	Infill line start
G1 X114.00 Y120.00 E20.8000	Infill line end
G1 X114.40 Y100.00 E21.6000	Infill line start
G1 X114.40 Y120.00 E22.4000	Infill line end
G1 X114.80 Y100.00 E23.2000	Infill line start
G1 X114.80 Y120.00 E24.0000	Infill line end
G1 X115.20 Y100.00 E24.8000	Infill line start
G1 X115.20 Y120.00 E25.6000	Infill line end
G1 X115.60 Y100.00 E26.4000	Infill line start
G1 X115.60 Y120.00 E27.2000	Infill line end
G1 X116.00 Y100.00 E28.0000	Infill line start
G1 X116.00 Y120.00 E28.8000	Infill line end
G1 X116.40 Y100.00 E29.6000	Infill line start
G1 X116.40 Y120.00 E30.4000	Infill line end
G1 X116.80 Y100.00 E31.2000	Infill line start
G1 X116.80 Y120.00 E32.0000	Infill line end
G1 X117.20 Y100.00 E32.8000	Infill line start
G1 X117.20 Y120.00 E33.6000	Infill line end
G1 X117.60 Y100.00 E34.4000	Infill line start
G1 X117.60 Y120.00 E35.2000	Infill line end
G1 X118.00 Y100.00 E36.0000	Infill line start
G1 X118.00 Y120.00 E36.8000	Infill line end
G1 X118.40 Y100.00 E37.6000	Infill line start
G1 X118.40 Y120.00 E38.4000	Infill line end
G1 X118.80 Y100.00 E39.2000	Infill line start
G1 X118.80 Y120.00 E40.0000	Infill line end
G1 X119.20 Y100.00 E40.8000	Infill line start
G1 X119.20 Y120.00 E41.6000	Infill line end
G1 X119.60 Y100.00 E42.4000	Infill line start
G1 X119.60 Y120.00 E43.2000	Infill line end
G1 X120.00 Y100.00 E44.0000	Infill line start
G1 X120.00 Y120.00 E44.8000	Infill line end
G1 X120.40 Y100.00 E45.6000	Infill line start
G1 X120.40 Y120.00 E46.4000	Infill line end
G1 X120.80 Y100.00 E47.2000	Infill line start
G1 X120.80 Y120.00 E48.0000	Infill line end
G1 X121.20 Y100.00 E48.8000	Infill line start
G1 X121.20 Y120.00 E49.6000	Infill line end
G1 X121.60 Y100.00 E50.4000	Infill line start
G1 X121.60 Y120.00 E51.2000	Infill line end
G1 X122.00 Y100.00 E52.0000	Infill line start
G1 X122.00 Y120.00 E52.8000	Infill line end
G1 X122.40 Y100.00 E53.6000	Infill line start
G1 X122.40 Y120.00 E54.4000	Infill line end
G1 X122.80 Y100.00 E55.2000	Infill line start
G1 X122.80 Y120.00 E56.0000	Infill line end
G1 X123.20 Y100.00 E56.8000	Infill line start
G1 X123.20 Y120.00 E57.6000	Infill line end
G1 X123.60 Y100.00 E58.4000	Infill line start
G1 X123.60 Y120.00 E59.2000	Infill line end
G1 X124.00 Y100.00 E60.0000	Infill line start
G1 X124.00 Y120.00 E60.8000	Infill line end
G1 X124.40 Y100.00 E61.6000	Infill line start
G1 X124.40 Y120.00 E62.4000	Infill line end
G1 X124.80 Y100.00 E63.2000	Infill line start
G1 X124.80 Y120.00 E64.0000	Infill line end
G1 X125.20 Y100.00 E64.8000	Infill line start
G1 X125.20 Y120.00 E65.6000	Infill line end
G1 X125.60 Y100.00 E66.4000	Infill line start
G1 X125.60 Y120.00 E67.2000	Infill line end
G1 X126.00 Y100.00 E68.0000	Infill line start
G1 X126.00 Y120.00 E68.8000	Infill line end
G1 X126.40 Y100.00 E69.6000	Infill line start
G1 X126.40 Y120.00 E70.4000	Infill line end
G1 X126.80 Y100.00 E71.2000	Infill line start
G1 X126.80 Y120.00 E72.0000	Infill line end
G1 X127.20 Y100.00 E72.8000	Infill line start
G1 X127.20 Y120.00 E73.6000	Infill line end
G1 X127.60 Y100.00 E74.4000	Infill line start
G1 X127.60 Y120.00 E75.2000	Infill line end
G1 X128.00 Y100.00 E76.0000	Infill line start
G1 X128.00 Y120.00 E76.8000	Infill line end
G1 X128.40 Y100.00 E77.6000	Infill line start
G1 X128.40 Y120.00 E78.4000	Infill line end
G1 X128.80 Y100.00 E79.2000	Infill line start
G1 X128.80 Y120.00 E80.0000	Infill line end
G1 X129.20 Y100.00 E80.8000	Infill line start
G1 X129.20 Y120.00 E81.6000	Infill line end
G1 X129.60 Y100.00 E82.4000	Infill line start
G1 X129.60 Y120.00 E83.2000	Infill line end
	Layer 2
G1 Z0.40 F300	Move to layer height
G1 X110.00 Y100.00 F1500	Move to start
G1 X130.00 Y100.00 E84.0000 F1500	Draw square side
G1 X130.00 Y120.00 E84.8000 F1500	Draw square side
G1 X110.00 Y120.00 E85.6000 F1500	Draw square side
G1 X110.00 Y100.00 E86.4000 F1500	Draw square side
G1 X110.00 Y100.00 E87.2000	Infill line start
G1 X110.00 Y120.00 E88.0000	Infill line end
G1 X110.40 Y100.00 E88.8000	Infill line start
G1 X110.40 Y120.00 E89.6000	Infill line end
G1 X110.80 Y100.00 E90.4000	Infill line start
G1 X110.80 Y120.00 E91.2000	Infill line end
G1 X111.20 Y100.00 E92.0000	Infill line start
G1 X111.20 Y120.00 E92.8000	Infill line end
G1 X111.60 Y100.00 E93.6000	Infill line start
G1 X111.60 Y120.00 E94.4000	Infill line end
G1 X112.00 Y100.00 E95.2000	Infill line start
G1 X112.00 Y120.00 E96.0000	Infill line end
G1 X112.40 Y100.00 E96.8000	Infill line start
G1 X112.40 Y120.00 E97.6000	Infill line end
G1 X112.80 Y100.00 E98.4000	Infill line start
G1 X112.80 Y120.00 E99.2000	Infill line end
G1 X113.20 Y100.00 E100.0000	Infill line start
G1 X113.20 Y120.00 E100.8000	Infill line end
G1 X113.60 Y100.00 E101.6000	Infill line start
G1 X113.60 Y120.00 E102.4000	Infill line end
G1 X114.00 Y100.00 E103.2000	Infill line start
G1 X114.00 Y120.00 E104.0000	Infill line end
G1 X114.40 Y100.00 E104.8000	Infill line start
G1 X114.40 Y120.00 E105.6000	Infill line end
G1 X114.80 Y100.00 E106.4000	Infill line start
G1 X114.80 Y120.00 E107.2000	Infill line end
G1 X115.20 Y100.00 E108.0000	Infill line start
G1 X115.20 Y120.00 E108.8000	Infill line end
G1 X115.60 Y100.00 E109.6000	Infill line start
G1 X115.60 Y120.00 E110.4000	Infill line end
G1 X116.00 Y100.00 E111.2000	Infill line start
G1 X116.00 Y120.00 E112.0000	Infill line end
G1 X116.40 Y100.00 E112.8000	Infill line start
G1 X116.40 Y120.00 E113.6000	Infill line end
G1 X116.80 Y100.00 E114.4000	Infill line start
G1 X116.80 Y120.00 E115.2000	Infill line end
G1 X117.20 Y100.00 E116.0000	Infill line start
G1 X117.20 Y120.00 E116.8000	Infill line end
G1 X117.60 Y100.00 E117.6000	Infill line start
G1 X117.60 Y120.00 E118.4000	Infill line end
G1 X118.00 Y100.00 E119.2000	Infill line start
G1 X118.00 Y120.00 E120.0000	Infill line end
G1 X118.40 Y100.00 E120.8000	Infill line start
G1 X118.40 Y120.00 E121.6000	Infill line end
G1 X118.80 Y100.00 E122.4000	Infill line start
G1 X118.80 Y120.00 E123.2000	Infill line end
G1 X119.20 Y100.00 E124.0000	Infill line start
G1 X119.20 Y120.00 E124.8000	Infill line end
G1 X119.60 Y100.00 E125.6000	Infill line start
G1 X119.60 Y120.00 E126.4000	Infill line end
G1 X120.00 Y100.00 E127.2000	Infill line start
G1 X120.00 Y120.00 E128.0000	Infill line end
G1 X120.40 Y100.00 E128.8000	Infill line start
G1 X120.40 Y120.00 E129.6000	Infill line end
G1 X120.80 Y100.00 E130.4000	Infill line start
G1 X120.80 Y120.00 E131.2000	Infill line end
G1 X121.20 Y100.00 E132.0000	Infill line start
G1 X121.20 Y120.00 E132.8000	Infill line end
G1 X121.60 Y100.00 E133.6000	Infill line start
G1 X121.60 Y120.00 E134.4000	Infill line end
G1 X122.00 Y100.00 E135.2000	Infill line start
G1 X122.00 Y120.00 E136.0000	Infill line end
G1 X122.40 Y100.00 E136.8000	Infill line start
G1 X122.40 Y120.00 E137.6000	Infill line end
G1 X122.80 Y100.00 E138.4000	Infill line start
G1 X122.80 Y120.00 E139.2000	Infill line end
G1 X123.20 Y100.00 E140.0000	Infill line start
G1 X123.20 Y120.00 E140.8000	Infill line end
G1 X123.60 Y100.00 E141.6000	Infill line start
G1 X123.60 Y120.00 E142.4000	Infill line end
G1 X124.00 Y100.00 E143.2000	Infill line start
G1 X124.00 Y120.00 E144.0000	Infill line end
G1 X124.40 Y100.00 E144.8000	Infill line start
G1 X124.40 Y120.00 E145.6000	Infill line end
G1 X124.80 Y100.00 E146.4000	Infill line start
G1 X124.80 Y120.00 E147.2000	Infill line end
G1 X125.20 Y100.00 E148.0000	Infill line start
G1 X125.20 Y120.00 E148.8000	Infill line end
G1 X125.60 Y100.00 E149.6000	Infill line start
G1 X125.60 Y120.00 E150.4000	Infill line end
G1 X126.00 Y100.00 E151.2000	Infill line start
G1 X126.00 Y120.00 E152.0000	Infill line end
G1 X126.40 Y100.00 E152.8000	Infill line start
G1 X126.40 Y120.00 E153.6000	Infill line end
G1 X126.80 Y100.00 E154.4000	Infill line start
G1 X126.80 Y120.00 E155.2000	Infill line end
G1 X127.20 Y100.00 E156.0000	Infill line start
G1 X127.20 Y120.00 E156.8000	Infill line end
G1 X127.60 Y100.00 E157.6000	Infill line start
G1 X127.60 Y120.00 E158.4000	Infill line end
G1 X128.00 Y100.00 E159.2000	Infill line start
G1 X128.00 Y120.00 E160.0000	Infill line end
G1 X128.40 Y100.00 E160.8000	Infill line start
G1 X128.40 Y120.00 E161.6000	Infill line end
G1 X128.80 Y100.00 E162.4000	Infill line start
G1 X128.80 Y120.00 E163.2000	Infill line end
G1 X129.20 Y100.00 E164.0000	Infill line start
G1 X129.20 Y120.00 E164.8000	Infill line end
G1 X129.60 Y100.00 E165.6000	Infill line start
G1 X129.60 Y120.00 E166.4000	Infill line end
	Layer 3
G1 Z0.60 F300	Move to layer height
G1 X110.00 Y100.00 F1500	Move to start
G1 X130.00 Y100.00 E167.2000 F1500	Draw square side
G1 X130.00 Y120.00 E168.0000 F1500	Draw square side
G1 X110.00 Y120.00 E168.8000 F1500	Draw square side
G1 X110.00 Y100.00 E169.6000 F1500	Draw square side
G1 X110.00 Y100.00 E170.4000	Infill line start
G1 X110.00 Y120.00 E171.2000	Infill line end
G1 X110.40 Y100.00 E172.0000	Infill line start
G1 X110.40 Y120.00 E172.8000	Infill line end
G1 X110.80 Y100.00 E173.6000	Infill line start
G1 X110.80 Y120.00 E174.4000	Infill line end
G1 X111.20 Y100.00 E175.2000	Infill line start
G1 X111.20 Y120.00 E176.0000	Infill line end
G1 X111.60 Y100.00 E176.8000	Infill line start
G1 X111.60 Y120.00 E177.6000	Infill line end
G1 X112.00 Y100.00 E178.4000	Infill line start
G1 X112.00 Y120.00 E179.2000	Infill line end
G1 X112.40 Y100.00 E180.0000	Infill line start
G1 X112.40 Y120.00 E180.8000	Infill line end
G1 X112.80 Y100.00 E181.6000	Infill line start
G1 X112.80 Y120.00 E182.4000	Infill line end
G1 X113.20 Y100.00 E183.2000	Infill line start
G1 X113.20 Y120.00 E184.0000	Infill line end
G1 X113.60 Y100.00 E184.8000	Infill line start
G1 X113.60 Y120.00 E185.6000	Infill line end
G1 X114.00 Y100.00 E186.4000	Infill line start
G1 X114.00 Y120.00 E187.2000	Infill line end
G1 X114.40 Y100.00 E188.0000	Infill line start
G1 X114.40 Y120.00 E188.8000	Infill line end
G1 X114.80 Y100.00 E189.6000	Infill line start
G1 X114.80 Y120.00 E190.4000	Infill line end
G1 X115.20 Y100.00 E191.2000	Infill line start
G1 X115.20 Y120.00 E192.0000	Infill line end
G1 X115.60 Y100.00 E192.8000	Infill line start
G1 X115.60 Y120.00 E193.6000	Infill line end
G1 X116.00 Y100.00 E194.4000	Infill line start
G1 X116.00 Y120.00 E195.2000	Infill line end
G1 X116.40 Y100.00 E196.0000	Infill line start
G1 X116.40 Y120.00 E196.8000	Infill line end
G1 X116.80 Y100.00 E197.6000	Infill line start
G1 X116.80 Y120.00 E198.4000	Infill line end
G1 X117.20 Y100.00 E199.2000	Infill line start
G1 X117.20 Y120.00 E200.0000	Infill line end
G1 X117.60 Y100.00 E200.8000	Infill line start
G1 X117.60 Y120.00 E201.6000	Infill line end
G1 X118.00 Y100.00 E202.4000	Infill line start
G1 X118.00 Y120.00 E203.2000	Infill line end
G1 X118.40 Y100.00 E204.0000	Infill line start
G1 X118.40 Y120.00 E204.8000	Infill line end
G1 X118.80 Y100.00 E205.6000	Infill line start
G1 X118.80 Y120.00 E206.4000	Infill line end
G1 X119.20 Y100.00 E207.2000	Infill line start
G1 X119.20 Y120.00 E208.0000	Infill line end
G1 X119.60 Y100.00 E208.8000	Infill line start
G1 X119.60 Y120.00 E209.6000	Infill line end
G1 X120.00 Y100.00 E210.4000	Infill line start
G1 X120.00 Y120.00 E211.2000	Infill line end
G1 X120.40 Y100.00 E212.0000	Infill line start
G1 X120.40 Y120.00 E212.8000	Infill line end
G1 X120.80 Y100.00 E213.6000	Infill line start
G1 X120.80 Y120.00 E214.4000	Infill line end
G1 X121.20 Y100.00 E215.2000	Infill line start
G1 X121.20 Y120.00 E216.0000	Infill line end
G1 X121.60 Y100.00 E216.8000	Infill line start
G1 X121.60 Y120.00 E217.6000	Infill line end
G1 X122.00 Y100.00 E218.4000	Infill line start
G1 X122.00 Y120.00 E219.2000	Infill line end
G1 X122.40 Y100.00 E220.0000	Infill line start
G1 X122.40 Y120.00 E220.8000	Infill line end
G1 X122.80 Y100.00 E221.6000	Infill line start
G1 X122.80 Y120.00 E222.4000	Infill line end
G1 X123.20 Y100.00 E223.2000	Infill line start
G1 X123.20 Y120.00 E224.0000	Infill line end
G1 X123.60 Y100.00 E224.8000	Infill line start
G1 X123.60 Y120.00 E225.6000	Infill line end
G1 X124.00 Y100.00 E226.4000	Infill line start
G1 X124.00 Y120.00 E227.2000	Infill line end
G1 X124.40 Y100.00 E228.0000	Infill line start
G1 X124.40 Y120.00 E228.8000	Infill line end
G1 X124.80 Y100.00 E229.6000	Infill line start
G1 X124.80 Y120.00 E230.4000	Infill line end
G1 X125.20 Y100.00 E231.2000	Infill line start
G1 X125.20 Y120.00 E232.0000	Infill line end
G1 X125.60 Y100.00 E232.8000	Infill line start
G1 X125.60 Y120.00 E233.6000	Infill line end
G1 X126.00 Y100.00 E234.4000	Infill line start
G1 X126.00 Y120.00 E235.2000	Infill line end
G1 X126.40 Y100.00 E236.0000	Infill line start
G1 X126.40 Y120.00 E236.8000	Infill line end
G1 X126.80 Y100.00 E237.6000	Infill line start
G1 X126.80 Y120.00 E238.4000	Infill line end
G1 X127.20 Y100.00 E239.2000	Infill line start
G1 X127.20 Y120.00 E240.0000	Infill line end
G1 X127.60 Y100.00 E240.8000	Infill line start
G1 X127.60 Y120.00 E241.6000	Infill line end
G1 X128.00 Y100.00 E242.4000	Infill line start
G1 X128.00 Y120.00 E243.2000	Infill line end
G1 X128.40 Y100.00 E244.0000	Infill line start
G1 X128.40 Y120.00 E244.8000	Infill line end
G1 X128.80 Y100.00 E245.6000	Infill line start
G1 X128.80 Y120.00 E246.4000	Infill line end
G1 X129.20 Y100.00 E247.2000	Infill line start
G1 X129.20 Y120.00 E248.0000	Infill line end
G1 X129.60 Y100.00 E248.8000	Infill line start
G1 X129.60 Y120.00 E249.6000	Infill line end
	Layer 4
G1 Z0.80 F300	Move to layer height
G1 X110.00 Y100.00 F1500	Move to start
G1 X130.00 Y100.00 E250.4000 F1500	Draw square side
G1 X130.00 Y120.00 E251.2000 F1500	Draw square side
G1 X110.00 Y120.00 E252.0000 F1500	Draw square side
G1 X110.00 Y100.00 E252.8000 F1500	Draw square side
G1 X110.00 Y100.00 E253.6000	Infill line start
G1 X110.00 Y120.00 E254.4000	Infill line end
G1 X110.40 Y100.00 E255.2000	Infill line start
G1 X110.40 Y120.00 E256.0000	Infill line end
G1 X110.80 Y100.00 E256.8000	Infill line start
G1 X110.80 Y120.00 E257.6000	Infill line end
G1 X111.20 Y100.00 E258.4000	Infill line start
G1 X111.20 Y120.00 E259.2000	Infill line end
G1 X111.60 Y100.00 E260.0000	Infill line start
G1 X111.60 Y120.00 E260.8000	Infill line end
G1 X112.00 Y100.00 E261.6000	Infill line start
G1 X112.00 Y120.00 E262.4000	Infill line end
G1 X112.40 Y100.00 E263.2000	Infill line start
G1 X112.40 Y120.00 E264.0000	Infill line end
G1 X112.80 Y100.00 E264.8000	Infill line start
G1 X112.80 Y120.00 E265.6000	Infill line end
G1 X113.20 Y100.00 E266.4000	Infill line start
G1 X113.20 Y120.00 E267.2000	Infill line end
G1 X113.60 Y100.00 E268.0000	Infill line start
G1 X113.60 Y120.00 E268.8000	Infill line end
G1 X114.00 Y100.00 E269.6000	Infill line start
G1 X114.00 Y120.00 E270.4000	Infill line end
G1 X114.40 Y100.00 E271.2000	Infill line start
G1 X114.40 Y120.00 E272.0000	Infill line end
G1 X114.80 Y100.00 E272.8000	Infill line start
G1 X114.80 Y120.00 E273.6000	Infill line end
G1 X115.20 Y100.00 E274.4000	Infill line start
G1 X115.20 Y120.00 E275.2000	Infill line end
G1 X115.60 Y100.00 E276.0000	Infill line start
G1 X115.60 Y120.00 E276.8000	Infill line end
G1 X116.00 Y100.00 E277.6000	Infill line start
G1 X116.00 Y120.00 E278.4000	Infill line end
G1 X116.40 Y100.00 E279.2000	Infill line start
G1 X116.40 Y120.00 E280.0000	Infill line end
G1 X116.80 Y100.00 E280.8000	Infill line start
G1 X116.80 Y120.00 E281.6000	Infill line end
G1 X117.20 Y100.00 E282.4000	Infill line start
G1 X117.20 Y120.00 E283.2000	Infill line end
G1 X117.60 Y100.00 E284.0000	Infill line start
G1 X117.60 Y120.00 E284.8000	Infill line end
G1 X118.00 Y100.00 E285.6000	Infill line start
G1 X118.00 Y120.00 E286.4000	Infill line end
G1 X118.40 Y100.00 E287.2000	Infill line start
G1 X118.40 Y120.00 E288.0000	Infill line end
G1 X118.80 Y100.00 E288.8000	Infill line start
G1 X118.80 Y120.00 E289.6000	Infill line end
G1 X119.20 Y100.00 E290.4000	Infill line start
G1 X119.20 Y120.00 E291.2000	Infill line end
G1 X119.60 Y100.00 E292.0000	Infill line start
G1 X119.60 Y120.00 E292.8000	Infill line end
G1 X120.00 Y100.00 E293.6000	Infill line start
G1 X120.00 Y120.00 E294.4000	Infill line end
G1 X120.40 Y100.00 E295.2000	Infill line start
G1 X120.40 Y120.00 E296.0000	Infill line end
G1 X120.80 Y100.00 E296.8000	Infill line start
G1 X120.80 Y120.00 E297.6000	Infill line end
G1 X121.20 Y100.00 E298.4000	Infill line start
G1 X121.20 Y120.00 E299.2000	Infill line end
G1 X121.60 Y100.00 E300.0000	Infill line start
G1 X121.60 Y120.00 E300.8000	Infill line end
G1 X122.00 Y100.00 E301.6000	Infill line start
G1 X122.00 Y120.00 E302.4000	Infill line end
G1 X122.40 Y100.00 E303.2000	Infill line start
G1 X122.40 Y120.00 E304.0000	Infill line end
G1 X122.80 Y100.00 E304.8000	Infill line start
G1 X122.80 Y120.00 E305.6000	Infill line end
G1 X123.20 Y100.00 E306.4000	Infill line start
G1 X123.20 Y120.00 E307.2000	Infill line end
G1 X123.60 Y100.00 E308.0000	Infill line start
G1 X123.60 Y120.00 E308.8000	Infill line end
G1 X124.00 Y100.00 E309.6000	Infill line start
G1 X124.00 Y120.00 E310.4000	Infill line end
G1 X124.40 Y100.00 E311.2000	Infill line start
G1 X124.40 Y120.00 E312.0000	Infill line end
G1 X124.80 Y100.00 E312.8000	Infill line start
G1 X124.80 Y120.00 E313.6000	Infill line end
G1 X125.20 Y100.00 E314.4000	Infill line start
G1 X125.20 Y120.00 E315.2000	Infill line end
G1 X125.60 Y100.00 E316.0000	Infill line start
G1 X125.60 Y120.00 E316.8000	Infill line end
G1 X126.00 Y100.00 E317.6000	Infill line start
G1 X126.00 Y120.00 E318.4000	Infill line end
G1 X126.40 Y100.00 E319.2000	Infill line start
G1 X126.40 Y120.00 E320.0000	Infill line end
G1 X126.80 Y100.00 E320.8000	Infill line start
G1 X126.80 Y120.00 E321.6000	Infill line end
G1 X127.20 Y100.00 E322.4000	Infill line start
G1 X127.20 Y120.00 E323.2000	Infill line end
G1 X127.60 Y100.00 E324.0000	Infill line start
G1 X127.60 Y120.00 E324.8000	Infill line end
G1 X128.00 Y100.00 E325.6000	Infill line start
G1 X128.00 Y120.00 E326.4000	Infill line end
G1 X128.40 Y100.00 E327.2000	Infill line start
G1 X128.40 Y120.00 E328.0000	Infill line end
G1 X128.80 Y100.00 E328.8000	Infill line start
G1 X128.80 Y120.00 E329.6000	Infill line end
G1 X129.20 Y100.00 E330.4000	Infill line start
G1 X129.20 Y120.00 E331.2000	Infill line end
G1 X129.60 Y100.00 E332.0000	Infill line start
G1 X129.60 Y120.00 E332.8000	Infill line end
	Layer 5
G1 Z1.00 F300	Move to layer height
G1 X110.00 Y100.00 F1500	Move to start
G1 X130.00 Y100.00 E333.6000 F1500	Draw square side
G1 X130.00 Y120.00 E334.4000 F1500	Draw square side
G1 X110.00 Y120.00 E335.2000 F1500	Draw square side
G1 X110.00 Y100.00 E336.0000 F1500	Draw square side
G1 X110.00 Y100.00 E336.8000	Infill line start
G1 X110.00 Y120.00 E337.6000	Infill line end
G1 X110.40 Y100.00 E338.4000	Infill line start
G1 X110.40 Y120.00 E339.2000	Infill line end
G1 X110.80 Y100.00 E340.0000	Infill line start
G1 X110.80 Y120.00 E340.8000	Infill line end
G1 X111.20 Y100.00 E341.6000	Infill line start
G1 X111.20 Y120.00 E342.4000	Infill line end
G1 X111.60 Y100.00 E343.2000	Infill line start
G1 X111.60 Y120.00 E344.0000	Infill line end
G1 X112.00 Y100.00 E344.8000	Infill line start
G1 X112.00 Y120.00 E345.6000	Infill line end
G1 X112.40 Y100.00 E346.4000	Infill line start
G1 X112.40 Y120.00 E347.2000	Infill line end
G1 X112.80 Y100.00 E348.0000	Infill line start
G1 X112.80 Y120.00 E348.8000	Infill line end
G1 X113.20 Y100.00 E349.6000	Infill line start
G1 X113.20 Y120.00 E350.4000	Infill line end
G1 X113.60 Y100.00 E351.2000	Infill line start
G1 X113.60 Y120.00 E352.0000	Infill line end
G1 X114.00 Y100.00 E352.8000	Infill line start
G1 X114.00 Y120.00 E353.6000	Infill line end
G1 X114.40 Y100.00 E354.4000	Infill line start
G1 X114.40 Y120.00 E355.2000	Infill line end
G1 X114.80 Y100.00 E356.0000	Infill line start
G1 X114.80 Y120.00 E356.8000	Infill line end
G1 X115.20 Y100.00 E357.6000	Infill line start
G1 X115.20 Y120.00 E358.4000	Infill line end
G1 X115.60 Y100.00 E359.2000	Infill line start
G1 X115.60 Y120.00 E360.0000	Infill line end
G1 X116.00 Y100.00 E360.8000	Infill line start
G1 X116.00 Y120.00 E361.6000	Infill line end
G1 X116.40 Y100.00 E362.4000	Infill line start
G1 X116.40 Y120.00 E363.2000	Infill line end
G1 X116.80 Y100.00 E364.0000	Infill line start
G1 X116.80 Y120.00 E364.8000	Infill line end
G1 X117.20 Y100.00 E365.6000	Infill line start
G1 X117.20 Y120.00 E366.4000	Infill line end
G1 X117.60 Y100.00 E367.2000	Infill line start
G1 X117.60 Y120.00 E368.0000	Infill line end
G1 X118.00 Y100.00 E368.8000	Infill line start
G1 X118.00 Y120.00 E369.6000	Infill line end
G1 X118.40 Y100.00 E370.4000	Infill line start
G1 X118.40 Y120.00 E371.2000	Infill line end
G1 X118.80 Y100.00 E372.0000	Infill line start
G1 X118.80 Y120.00 E372.8000	Infill line end
G1 X119.20 Y100.00 E373.6000	Infill line start
G1 X119.20 Y120.00 E374.4000	Infill line end
G1 X119.60 Y100.00 E375.2000	Infill line start
G1 X119.60 Y120.00 E376.0000	Infill line end
G1 X120.00 Y100.00 E376.8000	Infill line start
G1 X120.00 Y120.00 E377.6000	Infill line end
G1 X120.40 Y100.00 E378.4000	Infill line start
G1 X120.40 Y120.00 E379.2000	Infill line end
G1 X120.80 Y100.00 E380.0000	Infill line start
G1 X120.80 Y120.00 E380.8000	Infill line end
G1 X121.20 Y100.00 E381.6000	Infill line start
G1 X121.20 Y120.00 E382.4000	Infill line end
G1 X121.60 Y100.00 E383.2000	Infill line start
G1 X121.60 Y120.00 E384.0000	Infill line end
G1 X122.00 Y100.00 E384.8000	Infill line start
G1 X122.00 Y120.00 E385.6000	Infill line end
G1 X122.40 Y100.00 E386.4000	Infill line start
G1 X122.40 Y120.00 E387.2000	Infill line end
G1 X122.80 Y100.00 E388.0000	Infill line start
G1 X122.80 Y120.00 E388.8000	Infill line end
G1 X123.20 Y100.00 E389.6000	Infill line start
G1 X123.20 Y120.00 E390.4000	Infill line end
G1 X123.60 Y100.00 E391.2000	Infill line start
G1 X123.60 Y120.00 E392.0000	Infill line end
G1 X124.00 Y100.00 E392.8000	Infill line start
G1 X124.00 Y120.00 E393.6000	Infill line end
G1 X124.40 Y100.00 E394.4000	Infill line start
G1 X124.40 Y120.00 E395.2000	Infill line end
G1 X124.80 Y100.00 E396.0000	Infill line start
G1 X124.80 Y120.00 E396.8000	Infill line end
G1 X125.20 Y100.00 E397.6000	Infill line start
G1 X125.20 Y120.00 E398.4000	Infill line end
G1 X125.60 Y100.00 E399.2000	Infill line start
G1 X125.60 Y120.00 E400.0000	Infill line end
G1 X126.00 Y100.00 E400.8000	Infill line start
G1 X126.00 Y120.00 E401.6000	Infill line end
G1 X126.40 Y100.00 E402.4000	Infill line start
G1 X126.40 Y120.00 E403.2000	Infill line end
G1 X126.80 Y100.00 E404.0000	Infill line start
G1 X126.80 Y120.00 E404.8000	Infill line end
G1 X127.20 Y100.00 E405.6000	Infill line start
G1 X127.20 Y120.00 E406.4000	Infill line end
G1 X127.60 Y100.00 E407.2000	Infill line start
G1 X127.60 Y120.00 E408.0000	Infill line end
G1 X128.00 Y100.00 E408.8000	Infill line start
G1 X128.00 Y120.00 E409.6000	Infill line end
G1 X128.40 Y100.00 E410.4000	Infill line start
G1 X128.40 Y120.00 E411.2000	Infill line end
G1 X128.80 Y100.00 E412.0000	Infill line start
G1 X128.80 Y120.00 E412.8000	Infill line end
G1 X129.20 Y100.00 E413.6000	Infill line start
G1 X129.20 Y120.00 E414.4000	Infill line end
G1 X129.60 Y100.00 E415.2000	Infill line start
G1 X129.60 Y120.00 E416.0000	Infill line end
	Layer 6
G1 Z1.20 F300	Move to layer height
G1 X110.00 Y100.00 F1500	Move to start
G1 X130.00 Y100.00 E416.8000 F1500	Draw square side
G1 X130.00 Y120.00 E417.6000 F1500	Draw square side
G1 X110.00 Y120.00 E418.4000 F1500	Draw square side
G1 X110.00 Y100.00 E419.2000 F1500	Draw square side
G1 X110.00 Y100.00 E420.0000	Infill line start
G1 X110.00 Y120.00 E420.8000	Infill line end
G1 X110.40 Y100.00 E421.6000	Infill line start
G1 X110.40 Y120.00 E422.4000	Infill line end
G1 X110.80 Y100.00 E423.2000	Infill line start
G1 X110.80 Y120.00 E424.0000	Infill line end
G1 X111.20 Y100.00 E424.8000	Infill line start
G1 X111.20 Y120.00 E425.6000	Infill line end
G1 X111.60 Y100.00 E426.4000	Infill line start
G1 X111.60 Y120.00 E427.2000	Infill line end
G1 X112.00 Y100.00 E428.0000	Infill line start
G1 X112.00 Y120.00 E428.8000	Infill line end
G1 X112.40 Y100.00 E429.6000	Infill line start
G1 X112.40 Y120.00 E430.4000	Infill line end
G1 X112.80 Y100.00 E431.2000	Infill line start
G1 X112.80 Y120.00 E432.0000	Infill line end
G1 X113.20 Y100.00 E432.8000	Infill line start
G1 X113.20 Y120.00 E433.6000	Infill line end
G1 X113.60 Y100.00 E434.4000	Infill line start
G1 X113.60 Y120.00 E435.2000	Infill line end
G1 X114.00 Y100.00 E436.0000	Infill line start
G1 X114.00 Y120.00 E436.8000	Infill line end
G1 X114.40 Y100.00 E437.6000	Infill line start
G1 X114.40 Y120.00 E438.4000	Infill line end
G1 X114.80 Y100.00 E439.2000	Infill line start
G1 X114.80 Y120.00 E440.0000	Infill line end
G1 X115.20 Y100.00 E440.8000	Infill line start
G1 X115.20 Y120.00 E441.6000	Infill line end
G1 X115.60 Y100.00 E442.4000	Infill line start
G1 X115.60 Y120.00 E443.2000	Infill line end
G1 X116.00 Y100.00 E444.0000	Infill line start
G1 X116.00 Y120.00 E444.8000	Infill line end
G1 X116.40 Y100.00 E445.6000	Infill line start
G1 X116.40 Y120.00 E446.4000	Infill line end
G1 X116.80 Y100.00 E447.2000	Infill line start
G1 X116.80 Y120.00 E448.0000	Infill line end
G1 X117.20 Y100.00 E448.8000	Infill line start
G1 X117.20 Y120.00 E449.6000	Infill line end
G1 X117.60 Y100.00 E450.4000	Infill line start
G1 X117.60 Y120.00 E451.2000	Infill line end
G1 X118.00 Y100.00 E452.0000	Infill line start
G1 X118.00 Y120.00 E452.8000	Infill line end
G1 X118.40 Y100.00 E453.6000	Infill line start
G1 X118.40 Y120.00 E454.4000	Infill line end
G1 X118.80 Y100.00 E455.2000	Infill line start
G1 X118.80 Y120.00 E456.0000	Infill line end
G1 X119.20 Y100.00 E456.8000	Infill line start
G1 X119.20 Y120.00 E457.6000	Infill line end
G1 X119.60 Y100.00 E458.4000	Infill line start
G1 X119.60 Y120.00 E459.2000	Infill line end
G1 X120.00 Y100.00 E460.0000	Infill line start
G1 X120.00 Y120.00 E460.8000	Infill line end
G1 X120.40 Y100.00 E461.6000	Infill line start
G1 X120.40 Y120.00 E462.4000	Infill line end
G1 X120.80 Y100.00 E463.2000	Infill line start
G1 X120.80 Y120.00 E464.0000	Infill line end
G1 X121.20 Y100.00 E464.8000	Infill line start
G1 X121.20 Y120.00 E465.6000	Infill line end
G1 X121.60 Y100.00 E466.4000	Infill line start
G1 X121.60 Y120.00 E467.2000	Infill line end
G1 X122.00 Y100.00 E468.0000	Infill line start
G1 X122.00 Y120.00 E468.8000	Infill line end
G1 X122.40 Y100.00 E469.6000	Infill line start
G1 X122.40 Y120.00 E470.4000	Infill line end
G1 X122.80 Y100.00 E471.2000	Infill line start
G1 X122.80 Y120.00 E472.0000	Infill line end
G1 X123.20 Y100.00 E472.8000	Infill line start
G1 X123.20 Y120.00 E473.6000	Infill line end
G1 X123.60 Y100.00 E474.4000	Infill line start
G1 X123.60 Y120.00 E475.2000	Infill line end
G1 X124.00 Y100.00 E476.0000	Infill line start
G1 X124.00 Y120.00 E476.8000	Infill line end
G1 X124.40 Y100.00 E477.6000	Infill line start
G1 X124.40 Y120.00 E478.4000	Infill line end
G1 X124.80 Y100.00 E479.2000	Infill line start
G1 X124.80 Y120.00 E480.0000	Infill line end
G1 X125.20 Y100.00 E480.8000	Infill line start
G1 X125.20 Y120.00 E481.6000	Infill line end
G1 X125.60 Y100.00 E482.4000	Infill line start
G1 X125.60 Y120.00 E483.2000	Infill line end
G1 X126.00 Y100.00 E484.0000	Infill line start
G1 X126.00 Y120.00 E484.8000	Infill line end
G1 X126.40 Y100.00 E485.6000	Infill line start
G1 X126.40 Y120.00 E486.4000	Infill line end
G1 X126.80 Y100.00 E487.2000	Infill line start
G1 X126.80 Y120.00 E488.0000	Infill line end
G1 X127.20 Y100.00 E488.8000	Infill line start
G1 X127.20 Y120.00 E489.6000	Infill line end
G1 X127.60 Y100.00 E490.4000	Infill line start
G1 X127.60 Y120.00 E491.2000	Infill line end
G1 X128.00 Y100.00 E492.0000	Infill line start
G1 X128.00 Y120.00 E492.8000	Infill line end
G1 X128.40 Y100.00 E493.6000	Infill line start
G1 X128.40 Y120.00 E494.4000	Infill line end
G1 X128.80 Y100.00 E495.2000	Infill line start
G1 X128.80 Y120.00 E496.0000	Infill line end
G1 X129.20 Y100.00 E496.8000	Infill line start
G1 X129.20 Y120.00 E497.6000	Infill line end
G1 X129.60 Y100.00 E498.4000	Infill line start
G1 X129.60 Y120.00 E499.2000	Infill line end
	Layer 7
G1 Z1.40 F300	Move to layer height
G1 X110.00 Y100.00 F1500	Move to start
G1 X130.00 Y100.00 E500.0000 F1500	Draw square side
G1 X130.00 Y120.00 E500.8000 F1500	Draw square side
G1 X110.00 Y120.00 E501.6000 F1500	Draw square side
G1 X110.00 Y100.00 E502.4000 F1500	Draw square side
G1 X110.00 Y100.00 E503.2000	Infill line start
G1 X110.00 Y120.00 E504.0000	Infill line end
G1 X110.40 Y100.00 E504.8000	Infill line start
G1 X110.40 Y120.00 E505.6000	Infill line end
G1 X110.80 Y100.00 E506.4000	Infill line start
G1 X110.80 Y120.00 E507.2000	Infill line end
G1 X111.20 Y100.00 E508.0000	Infill line start
G1 X111.20 Y120.00 E508.8000	Infill line end
G1 X111.60 Y100.00 E509.6000	Infill line start
G1 X111.60 Y120.00 E510.4000	Infill line end
G1 X112.00 Y100.00 E511.2000	Infill line start
G1 X112.00 Y120.00 E512.0000	Infill line end
G1 X112.40 Y100.00 E512.8000	Infill line start
G1 X112.40 Y120.00 E513.6000	Infill line end
G1 X112.80 Y100.00 E514.4000	Infill line start
G1 X112.80 Y120.00 E515.2000	Infill line end
G1 X113.20 Y100.00 E516.0000	Infill line start
G1 X113.20 Y120.00 E516.8000	Infill line end
G1 X113.60 Y100.00 E517.6000	Infill line start
G1 X113.60 Y120.00 E518.4000	Infill line end
G1 X114.00 Y100.00 E519.2000	Infill line start
G1 X114.00 Y120.00 E520.0000	Infill line end
G1 X114.40 Y100.00 E520.8000	Infill line start
G1 X114.40 Y120.00 E521.6000	Infill line end
G1 X114.80 Y100.00 E522.4000	Infill line start
G1 X114.80 Y120.00 E523.2000	Infill line end
G1 X115.20 Y100.00 E524.0000	Infill line start
G1 X115.20 Y120.00 E524.8000	Infill line end
G1 X115.60 Y100.00 E525.6000	Infill line start
G1 X115.60 Y120.00 E526.4000	Infill line end
G1 X116.00 Y100.00 E527.2000	Infill line start
G1 X116.00 Y120.00 E528.0000	Infill line end
G1 X116.40 Y100.00 E528.8000	Infill line start
G1 X116.40 Y120.00 E529.6000	Infill line end
G1 X116.80 Y100.00 E530.4000	Infill line start
G1 X116.80 Y120.00 E531.2000	Infill line end
G1 X117.20 Y100.00 E532.0000	Infill line start
G1 X117.20 Y120.00 E532.8000	Infill line end
G1 X117.60 Y100.00 E533.6000	Infill line start
G1 X117.60 Y120.00 E534.4000	Infill line end
G1 X118.00 Y100.00 E535.2000	Infill line start
G1 X118.00 Y120.00 E536.0000	Infill line end
G1 X118.40 Y100.00 E536.8000	Infill line start
G1 X118.40 Y120.00 E537.6000	Infill line end
G1 X118.80 Y100.00 E538.4000	Infill line start
G1 X118.80 Y120.00 E539.2000	Infill line end
G1 X119.20 Y100.00 E540.0000	Infill line start
G1 X119.20 Y120.00 E540.8000	Infill line end
G1 X119.60 Y100.00 E541.6000	Infill line start
G1 X119.60 Y120.00 E542.4000	Infill line end
G1 X120.00 Y100.00 E543.2000	Infill line start
G1 X120.00 Y120.00 E544.0000	Infill line end
G1 X120.40 Y100.00 E544.8000	Infill line start
G1 X120.40 Y120.00 E545.6000	Infill line end
G1 X120.80 Y100.00 E546.4000	Infill line start
G1 X120.80 Y120.00 E547.2000	Infill line end
G1 X121.20 Y100.00 E548.0000	Infill line start
G1 X121.20 Y120.00 E548.8000	Infill line end
G1 X121.60 Y100.00 E549.6000	Infill line start
G1 X121.60 Y120.00 E550.4000	Infill line end
G1 X122.00 Y100.00 E551.2000	Infill line start
G1 X122.00 Y120.00 E552.0000	Infill line end
G1 X122.40 Y100.00 E552.8000	Infill line start
G1 X122.40 Y120.00 E553.6000	Infill line end
G1 X122.80 Y100.00 E554.4000	Infill line start
G1 X122.80 Y120.00 E555.2000	Infill line end
G1 X123.20 Y100.00 E556.0000	Infill line start
G1 X123.20 Y120.00 E556.8000	Infill line end
G1 X123.60 Y100.00 E557.6000	Infill line start
G1 X123.60 Y120.00 E558.4000	Infill line end
G1 X124.00 Y100.00 E559.2000	Infill line start
G1 X124.00 Y120.00 E560.0000	Infill line end
G1 X124.40 Y100.00 E560.8000	Infill line start
G1 X124.40 Y120.00 E561.6000	Infill line end
G1 X124.80 Y100.00 E562.4000	Infill line start
G1 X124.80 Y120.00 E563.2000	Infill line end
G1 X125.20 Y100.00 E564.0000	Infill line start
G1 X125.20 Y120.00 E564.8000	Infill line end
G1 X125.60 Y100.00 E565.6000	Infill line start
G1 X125.60 Y120.00 E566.4000	Infill line end
G1 X126.00 Y100.00 E567.2000	Infill line start
G1 X126.00 Y120.00 E568.0000	Infill line end
G1 X126.40 Y100.00 E568.8000	Infill line start
G1 X126.40 Y120.00 E569.6000	Infill line end
G1 X126.80 Y100.00 E570.4000	Infill line start
G1 X126.80 Y120.00 E571.2000	Infill line end
G1 X127.20 Y100.00 E572.0000	Infill line start
G1 X127.20 Y120.00 E572.8000	Infill line end
G1 X127.60 Y100.00 E573.6000	Infill line start
G1 X127.60 Y120.00 E574.4000	Infill line end
G1 X128.00 Y100.00 E575.2000	Infill line start
G1 X128.00 Y120.00 E576.0000	Infill line end
G1 X128.40 Y100.00 E576.8000	Infill line start
G1 X128.40 Y120.00 E577.6000	Infill line end
G1 X128.80 Y100.00 E578.4000	Infill line start
G1 X128.80 Y120.00 E579.2000	Infill line end
G1 X129.20 Y100.00 E580.0000	Infill line start
G1 X129.20 Y120.00 E580.8000	Infill line end
G1 X129.60 Y100.00 E581.6000	Infill line start
G1 X129.60 Y120.00 E582.4000	Infill line end
	Layer 8
G1 Z1.60 F300	Move to layer height
G1 X110.00 Y100.00 F1500	Move to start
G1 X130.00 Y100.00 E583.2000 F1500	Draw square side
G1 X130.00 Y120.00 E584.0000 F1500	Draw square side
G1 X110.00 Y120.00 E584.8000 F1500	Draw square side
G1 X110.00 Y100.00 E585.6000 F1500	Draw square side
G1 X110.00 Y100.00 E586.4000	Infill line start
G1 X110.00 Y120.00 E587.2000	Infill line end
G1 X110.40 Y100.00 E588.0000	Infill line start
G1 X110.40 Y120.00 E588.8000	Infill line end
G1 X110.80 Y100.00 E589.6000	Infill line start
G1 X110.80 Y120.00 E590.4000	Infill line end
G1 X111.20 Y100.00 E591.2000	Infill line start
G1 X111.20 Y120.00 E592.0000	Infill line end
G1 X111.60 Y100.00 E592.8000	Infill line start
G1 X111.60 Y120.00 E593.6000	Infill line end
G1 X112.00 Y100.00 E594.4000	Infill line start
G1 X112.00 Y120.00 E595.2000	Infill line end
G1 X112.40 Y100.00 E596.0000	Infill line start
G1 X112.40 Y120.00 E596.8000	Infill line end
G1 X112.80 Y100.00 E597.6000	Infill line start
G1 X112.80 Y120.00 E598.4000	Infill line end
G1 X113.20 Y100.00 E599.2000	Infill line start
G1 X113.20 Y120.00 E600.0000	Infill line end
G1 X113.60 Y100.00 E600.8000	Infill line start
G1 X113.60 Y120.00 E601.6000	Infill line end
G1 X114.00 Y100.00 E602.4000	Infill line start
G1 X114.00 Y120.00 E603.2000	Infill line end
G1 X114.40 Y100.00 E604.0000	Infill line start
G1 X114.40 Y120.00 E604.8000	Infill line end
G1 X114.80 Y100.00 E605.6000	Infill line start
G1 X114.80 Y120.00 E606.4000	Infill line end
G1 X115.20 Y100.00 E607.2000	Infill line start
G1 X115.20 Y120.00 E608.0000	Infill line end
G1 X115.60 Y100.00 E608.8000	Infill line start
G1 X115.60 Y120.00 E609.6000	Infill line end
G1 X116.00 Y100.00 E610.4000	Infill line start
G1 X116.00 Y120.00 E611.2000	Infill line end
G1 X116.40 Y100.00 E612.0000	Infill line start
G1 X116.40 Y120.00 E612.8000	Infill line end
G1 X116.80 Y100.00 E613.6000	Infill line start
G1 X116.80 Y120.00 E614.4000	Infill line end
G1 X117.20 Y100.00 E615.2000	Infill line start
G1 X117.20 Y120.00 E616.0000	Infill line end
G1 X117.60 Y100.00 E616.8000	Infill line start
G1 X117.60 Y120.00 E617.6000	Infill line end
G1 X118.00 Y100.00 E618.4000	Infill line start
G1 X118.00 Y120.00 E619.2000	Infill line end
G1 X118.40 Y100.00 E620.0000	Infill line start
G1 X118.40 Y120.00 E620.8000	Infill line end
G1 X118.80 Y100.00 E621.6000	Infill line start
G1 X118.80 Y120.00 E622.4000	Infill line end
G1 X119.20 Y100.00 E623.2000	Infill line start
G1 X119.20 Y120.00 E624.0000	Infill line end
G1 X119.60 Y100.00 E624.8000	Infill line start
G1 X119.60 Y120.00 E625.6000	Infill line end
G1 X120.00 Y100.00 E626.4000	Infill line start
G1 X120.00 Y120.00 E627.2000	Infill line end
G1 X120.40 Y100.00 E628.0000	Infill line start
G1 X120.40 Y120.00 E628.8000	Infill line end
G1 X120.80 Y100.00 E629.6000	Infill line start
G1 X120.80 Y120.00 E630.4000	Infill line end
G1 X121.20 Y100.00 E631.2000	Infill line start
G1 X121.20 Y120.00 E632.0000	Infill line end
G1 X121.60 Y100.00 E632.8000	Infill line start
G1 X121.60 Y120.00 E633.6000	Infill line end
G1 X122.00 Y100.00 E634.4000	Infill line start
G1 X122.00 Y120.00 E635.2000	Infill line end
G1 X122.40 Y100.00 E636.0000	Infill line start
G1 X122.40 Y120.00 E636.8000	Infill line end
G1 X122.80 Y100.00 E637.6000	Infill line start
G1 X122.80 Y120.00 E638.4000	Infill line end
G1 X123.20 Y100.00 E639.2000	Infill line start
G1 X123.20 Y120.00 E640.0000	Infill line end
G1 X123.60 Y100.00 E640.8000	Infill line start
G1 X123.60 Y120.00 E641.6000	Infill line end
G1 X124.00 Y100.00 E642.4000	Infill line start
G1 X124.00 Y120.00 E643.2000	Infill line end
G1 X124.40 Y100.00 E644.0000	Infill line start
G1 X124.40 Y120.00 E644.8000	Infill line end
G1 X124.80 Y100.00 E645.6000	Infill line start
G1 X124.80 Y120.00 E646.4000	Infill line end
G1 X125.20 Y100.00 E647.2000	Infill line start
G1 X125.20 Y120.00 E648.0000	Infill line end
G1 X125.60 Y100.00 E648.8000	Infill line start
G1 X125.60 Y120.00 E649.6000	Infill line end
G1 X126.00 Y100.00 E650.4000	Infill line start
G1 X126.00 Y120.00 E651.2000	Infill line end
G1 X126.40 Y100.00 E652.0000	Infill line start
G1 X126.40 Y120.00 E652.8000	Infill line end
G1 X126.80 Y100.00 E653.6000	Infill line start
G1 X126.80 Y120.00 E654.4000	Infill line end
G1 X127.20 Y100.00 E655.2000	Infill line start
G1 X127.20 Y120.00 E656.0000	Infill line end
G1 X127.60 Y100.00 E656.8000	Infill line start
G1 X127.60 Y120.00 E657.6000	Infill line end
G1 X128.00 Y100.00 E658.4000	Infill line start
G1 X128.00 Y120.00 E659.2000	Infill line end
G1 X128.40 Y100.00 E660.0000	Infill line start
G1 X128.40 Y120.00 E660.8000	Infill line end
G1 X128.80 Y100.00 E661.6000	Infill line start
G1 X128.80 Y120.00 E662.4000	Infill line end
G1 X129.20 Y100.00 E663.2000	Infill line start
G1 X129.20 Y120.00 E664.0000	Infill line end
G1 X129.60 Y100.00 E664.8000	Infill line start
G1 X129.60 Y120.00 E665.6000	Infill line end
	Layer 9
G1 Z1.80 F300	Move to layer height
G1 X110.00 Y100.00 F1500	Move to start
G1 X130.00 Y100.00 E666.4000 F1500	Draw square side
G1 X130.00 Y120.00 E667.2000 F1500	Draw square side
G1 X110.00 Y120.00 E668.0000 F1500	Draw square side
G1 X110.00 Y100.00 E668.8000 F1500	Draw square side
G1 X110.00 Y100.00 E669.6000	Infill line start
G1 X110.00 Y120.00 E670.4000	Infill line end
G1 X110.40 Y100.00 E671.2000	Infill line start
G1 X110.40 Y120.00 E672.0000	Infill line end
G1 X110.80 Y100.00 E672.8000	Infill line start
G1 X110.80 Y120.00 E673.6000	Infill line end
G1 X111.20 Y100.00 E674.4000	Infill line start
G1 X111.20 Y120.00 E675.2000	Infill line end
G1 X111.60 Y100.00 E676.0000	Infill line start
G1 X111.60 Y120.00 E676.8000	Infill line end
G1 X112.00 Y100.00 E677.6000	Infill line start
G1 X112.00 Y120.00 E678.4000	Infill line end
G1 X112.40 Y100.00 E679.2000	Infill line start
G1 X112.40 Y120.00 E680.0000	Infill line end
G1 X112.80 Y100.00 E680.8000	Infill line start
G1 X112.80 Y120.00 E681.6000	Infill line end
G1 X113.20 Y100.00 E682.4000	Infill line start
G1 X113.20 Y120.00 E683.2000	Infill line end
G1 X113.60 Y100.00 E684.0000	Infill line start
G1 X113.60 Y120.00 E684.8000	Infill line end
G1 X114.00 Y100.00 E685.6000	Infill line start
G1 X114.00 Y120.00 E686.4000	Infill line end
G1 X114.40 Y100.00 E687.2000	Infill line start
G1 X114.40 Y120.00 E688.0000	Infill line end
G1 X114.80 Y100.00 E688.8000	Infill line start
G1 X114.80 Y120.00 E689.6000	Infill line end
G1 X115.20 Y100.00 E690.4000	Infill line start
G1 X115.20 Y120.00 E691.2000	Infill line end
G1 X115.60 Y100.00 E692.0000	Infill line start
G1 X115.60 Y120.00 E692.8000	Infill line end
G1 X116.00 Y100.00 E693.6000	Infill line start
G1 X116.00 Y120.00 E694.4000	Infill line end
G1 X116.40 Y100.00 E695.2000	Infill line start
G1 X116.40 Y120.00 E696.0000	Infill line end
G1 X116.80 Y100.00 E696.8000	Infill line start
G1 X116.80 Y120.00 E697.6000	Infill line end
G1 X117.20 Y100.00 E698.4000	Infill line start
G1 X117.20 Y120.00 E699.2000	Infill line end
G1 X117.60 Y100.00 E700.0000	Infill line start
G1 X117.60 Y120.00 E700.8000	Infill line end
G1 X118.00 Y100.00 E701.6000	Infill line start
G1 X118.00 Y120.00 E702.4000	Infill line end
G1 X118.40 Y100.00 E703.2000	Infill line start
G1 X118.40 Y120.00 E704.0000	Infill line end
G1 X118.80 Y100.00 E704.8000	Infill line start
G1 X118.80 Y120.00 E705.6000	Infill line end
G1 X119.20 Y100.00 E706.4000	Infill line start
G1 X119.20 Y120.00 E707.2000	Infill line end
G1 X119.60 Y100.00 E708.0000	Infill line start
G1 X119.60 Y120.00 E708.8000	Infill line end
G1 X120.00 Y100.00 E709.6000	Infill line start
G1 X120.00 Y120.00 E710.4000	Infill line end
G1 X120.40 Y100.00 E711.2000	Infill line start
G1 X120.40 Y120.00 E712.0000	Infill line end
G1 X120.80 Y100.00 E712.8000	Infill line start
G1 X120.80 Y120.00 E713.6000	Infill line end
G1 X121.20 Y100.00 E714.4000	Infill line start
G1 X121.20 Y120.00 E715.2000	Infill line end
G1 X121.60 Y100.00 E716.0000	Infill line start
G1 X121.60 Y120.00 E716.8000	Infill line end
G1 X122.00 Y100.00 E717.6000	Infill line start
G1 X122.00 Y120.00 E718.4000	Infill line end
G1 X122.40 Y100.00 E719.2000	Infill line start
G1 X122.40 Y120.00 E720.0000	Infill line end
G1 X122.80 Y100.00 E720.8000	Infill line start
G1 X122.80 Y120.00 E721.6000	Infill line end
G1 X123.20 Y100.00 E722.4000	Infill line start
G1 X123.20 Y120.00 E723.2000	Infill line end
G1 X123.60 Y100.00 E724.0000	Infill line start
G1 X123.60 Y120.00 E724.8000	Infill line end
G1 X124.00 Y100.00 E725.6000	Infill line start
G1 X124.00 Y120.00 E726.4000	Infill line end
G1 X124.40 Y100.00 E727.2000	Infill line start
G1 X124.40 Y120.00 E728.0000	Infill line end
G1 X124.80 Y100.00 E728.8000	Infill line start
G1 X124.80 Y120.00 E729.6000	Infill line end
G1 X125.20 Y100.00 E730.4000	Infill line start
G1 X125.20 Y120.00 E731.2000	Infill line end
G1 X125.60 Y100.00 E732.0000	Infill line start
G1 X125.60 Y120.00 E732.8000	Infill line end
G1 X126.00 Y100.00 E733.6000	Infill line start
G1 X126.00 Y120.00 E734.4000	Infill line end
G1 X126.40 Y100.00 E735.2000	Infill line start
G1 X126.40 Y120.00 E736.0000	Infill line end
G1 X126.80 Y100.00 E736.8000	Infill line start
G1 X126.80 Y120.00 E737.6000	Infill line end
G1 X127.20 Y100.00 E738.4000	Infill line start
G1 X127.20 Y120.00 E739.2000	Infill line end
G1 X127.60 Y100.00 E740.0000	Infill line start
G1 X127.60 Y120.00 E740.8000	Infill line end
G1 X128.00 Y100.00 E741.6000	Infill line start
G1 X128.00 Y120.00 E742.4000	Infill line end
G1 X128.40 Y100.00 E743.2000	Infill line start
G1 X128.40 Y120.00 E744.0000	Infill line end
G1 X128.80 Y100.00 E744.8000	Infill line start
G1 X128.80 Y120.00 E745.6000	Infill line end
G1 X129.20 Y100.00 E746.4000	Infill line start
G1 X129.20 Y120.00 E747.2000	Infill line end
G1 X129.60 Y100.00 E748.0000	Infill line start
G1 X129.60 Y120.00 E748.8000	Infill line end
	Layer 10
G1 Z2.00 F300	Move to layer height
G1 X110.00 Y100.00 F1500	Move to start
G1 X130.00 Y100.00 E749.6000 F1500	Draw square side
G1 X130.00 Y120.00 E750.4000 F1500	Draw square side
G1 X110.00 Y120.00 E751.2000 F1500	Draw square side
G1 X110.00 Y100.00 E752.0000 F1500	Draw square side
G1 X110.00 Y100.00 E752.8000	Infill line start
G1 X110.00 Y120.00 E753.6000	Infill line end
G1 X110.40 Y100.00 E754.4000	Infill line start
G1 X110.40 Y120.00 E755.2000	Infill line end
G1 X110.80 Y100.00 E756.0000	Infill line start
G1 X110.80 Y120.00 E756.8000	Infill line end
G1 X111.20 Y100.00 E757.6000	Infill line start
G1 X111.20 Y120.00 E758.4000	Infill line end
G1 X111.60 Y100.00 E759.2000	Infill line start
G1 X111.60 Y120.00 E760.0000	Infill line end
G1 X112.00 Y100.00 E760.8000	Infill line start
G1 X112.00 Y120.00 E761.6000	Infill line end
G1 X112.40 Y100.00 E762.4000	Infill line start
G1 X112.40 Y120.00 E763.2000	Infill line end
G1 X112.80 Y100.00 E764.0000	Infill line start
G1 X112.80 Y120.00 E764.8000	Infill line end
G1 X113.20 Y100.00 E765.6000	Infill line start
G1 X113.20 Y120.00 E766.4000	Infill line end
G1 X113.60 Y100.00 E767.2000	Infill line start
G1 X113.60 Y120.00 E768.0000	Infill line end
G1 X114.00 Y100.00 E768.8000	Infill line start
G1 X114.00 Y120.00 E769.6000	Infill line end
G1 X114.40 Y100.00 E770.4000	Infill line start
G1 X114.40 Y120.00 E771.2000	Infill line end
G1 X114.80 Y100.00 E772.0000	Infill line start
G1 X114.80 Y120.00 E772.8000	Infill line end
G1 X115.20 Y100.00 E773.6000	Infill line start
G1 X115.20 Y120.00 E774.4000	Infill line end
G1 X115.60 Y100.00 E775.2000	Infill line start
G1 X115.60 Y120.00 E776.0000	Infill line end
G1 X116.00 Y100.00 E776.8000	Infill line start
G1 X116.00 Y120.00 E777.6000	Infill line end
G1 X116.40 Y100.00 E778.4000	Infill line start
G1 X116.40 Y120.00 E779.2000	Infill line end
G1 X116.80 Y100.00 E780.0000	Infill line start
G1 X116.80 Y120.00 E780.8000	Infill line end
G1 X117.20 Y100.00 E781.6000	Infill line start
G1 X117.20 Y120.00 E782.4000	Infill line end
G1 X117.60 Y100.00 E783.2000	Infill line start
G1 X117.60 Y120.00 E784.0000	Infill line end
G1 X118.00 Y100.00 E784.8000	Infill line start
G1 X118.00 Y120.00 E785.6000	Infill line end
G1 X118.40 Y100.00 E786.4000	Infill line start
G1 X118.40 Y120.00 E787.2000	Infill line end
G1 X118.80 Y100.00 E788.0000	Infill line start
G1 X118.80 Y120.00 E788.8000	Infill line end
G1 X119.20 Y100.00 E789.6000	Infill line start
G1 X119.20 Y120.00 E790.4000	Infill line end
G1 X119.60 Y100.00 E791.2000	Infill line start
G1 X119.60 Y120.00 E792.0000	Infill line end
G1 X120.00 Y100.00 E792.8000	Infill line start
G1 X120.00 Y120.00 E793.6000	Infill line end
G1 X120.40 Y100.00 E794.4000	Infill line start
G1 X120.40 Y120.00 E795.2000	Infill line end
G1 X120.80 Y100.00 E796.0000	Infill line start
G1 X120.80 Y120.00 E796.8000	Infill line end
G1 X121.20 Y100.00 E797.6000	Infill line start
G1 X121.20 Y120.00 E798.4000	Infill line end
G1 X121.60 Y100.00 E799.2000	Infill line start
G1 X121.60 Y120.00 E800.0000	Infill line end
G1 X122.00 Y100.00 E800.8000	Infill line start
G1 X122.00 Y120.00 E801.6000	Infill line end
G1 X122.40 Y100.00 E802.4000	Infill line start
G1 X122.40 Y120.00 E803.2000	Infill line end
G1 X122.80 Y100.00 E804.0000	Infill line start
G1 X122.80 Y120.00 E804.8000	Infill line end
G1 X123.20 Y100.00 E805.6000	Infill line start
G1 X123.20 Y120.00 E806.4000	Infill line end
G1 X123.60 Y100.00 E807.2000	Infill line start
G1 X123.60 Y120.00 E808.0000	Infill line end
G1 X124.00 Y100.00 E808.8000	Infill line start
G1 X124.00 Y120.00 E809.6000	Infill line end
G1 X124.40 Y100.00 E810.4000	Infill line start
G1 X124.40 Y120.00 E811.2000	Infill line end
G1 X124.80 Y100.00 E812.0000	Infill line start
G1 X124.80 Y120.00 E812.8000	Infill line end
G1 X125.20 Y100.00 E813.6000	Infill line start
G1 X125.20 Y120.00 E814.4000	Infill line end
G1 X125.60 Y100.00 E815.2000	Infill line start
G1 X125.60 Y120.00 E816.0000	Infill line end
G1 X126.00 Y100.00 E816.8000	Infill line start
G1 X126.00 Y120.00 E817.6000	Infill line end
G1 X126.40 Y100.00 E818.4000	Infill line start
G1 X126.40 Y120.00 E819.2000	Infill line end
G1 X126.80 Y100.00 E820.0000	Infill line start
G1 X126.80 Y120.00 E820.8000	Infill line end
G1 X127.20 Y100.00 E821.6000	Infill line start
G1 X127.20 Y120.00 E822.4000	Infill line end
G1 X127.60 Y100.00 E823.2000	Infill line start
G1 X127.60 Y120.00 E824.0000	Infill line end
G1 X128.00 Y100.00 E824.8000	Infill line start
G1 X128.00 Y120.00 E825.6000	Infill line end
G1 X128.40 Y100.00 E826.4000	Infill line start
G1 X128.40 Y120.00 E827.2000	Infill line end
G1 X128.80 Y100.00 E828.0000	Infill line start
G1 X128.80 Y120.00 E828.8000	Infill line end
G1 X129.20 Y100.00 E829.6000	Infill line start
G1 X129.20 Y120.00 E830.4000	Infill line end
G1 X129.60 Y100.00 E831.2000	Infill line start
G1 X129.60 Y120.00 E832.0000	Infill line end
	Layer 11
G1 Z2.20 F300	Move to layer height
G1 X110.00 Y100.00 F1500	Move to start
G1 X130.00 Y100.00 E832.8000 F1500	Draw square side
G1 X130.00 Y120.00 E833.6000 F1500	Draw square side
G1 X110.00 Y120.00 E834.4000 F1500	Draw square side
G1 X110.00 Y100.00 E835.2000 F1500	Draw square side
G1 X110.00 Y100.00 E836.0000	Infill line start
G1 X110.00 Y120.00 E836.8000	Infill line end
G1 X110.40 Y100.00 E837.6000	Infill line start
G1 X110.40 Y120.00 E838.4000	Infill line end
G1 X110.80 Y100.00 E839.2000	Infill line start
G1 X110.80 Y120.00 E840.0000	Infill line end
G1 X111.20 Y100.00 E840.8000	Infill line start
G1 X111.20 Y120.00 E841.6000	Infill line end
G1 X111.60 Y100.00 E842.4000	Infill line start
G1 X111.60 Y120.00 E843.2000	Infill line end
G1 X112.00 Y100.00 E844.0000	Infill line start
G1 X112.00 Y120.00 E844.8000	Infill line end
G1 X112.40 Y100.00 E845.6000	Infill line start
G1 X112.40 Y120.00 E846.4000	Infill line end
G1 X112.80 Y100.00 E847.2000	Infill line start
G1 X112.80 Y120.00 E848.0000	Infill line end
G1 X113.20 Y100.00 E848.8000	Infill line start
G1 X113.20 Y120.00 E849.6000	Infill line end
G1 X113.60 Y100.00 E850.4000	Infill line start
G1 X113.60 Y120.00 E851.2000	Infill line end
G1 X114.00 Y100.00 E852.0000	Infill line start
G1 X114.00 Y120.00 E852.8000	Infill line end
G1 X114.40 Y100.00 E853.6000	Infill line start
G1 X114.40 Y120.00 E854.4000	Infill line end
G1 X114.80 Y100.00 E855.2000	Infill line start
G1 X114.80 Y120.00 E856.0000	Infill line end
G1 X115.20 Y100.00 E856.8000	Infill line start
G1 X115.20 Y120.00 E857.6000	Infill line end
G1 X115.60 Y100.00 E858.4000	Infill line start
G1 X115.60 Y120.00 E859.2000	Infill line end
G1 X116.00 Y100.00 E860.0000	Infill line start
G1 X116.00 Y120.00 E860.8000	Infill line end
G1 X116.40 Y100.00 E861.6000	Infill line start
G1 X116.40 Y120.00 E862.4000	Infill line end
G1 X116.80 Y100.00 E863.2000	Infill line start
G1 X116.80 Y120.00 E864.0000	Infill line end
G1 X117.20 Y100.00 E864.8000	Infill line start
G1 X117.20 Y120.00 E865.6000	Infill line end
G1 X117.60 Y100.00 E866.4000	Infill line start
G1 X117.60 Y120.00 E867.2000	Infill line end
G1 X118.00 Y100.00 E868.0000	Infill line start
G1 X118.00 Y120.00 E868.8000	Infill line end
G1 X118.40 Y100.00 E869.6000	Infill line start
G1 X118.40 Y120.00 E870.4000	Infill line end
G1 X118.80 Y100.00 E871.2000	Infill line start
G1 X118.80 Y120.00 E872.0000	Infill line end
G1 X119.20 Y100.00 E872.8000	Infill line start
G1 X119.20 Y120.00 E873.6000	Infill line end
G1 X119.60 Y100.00 E874.4000	Infill line start
G1 X119.60 Y120.00 E875.2000	Infill line end
G1 X120.00 Y100.00 E876.0000	Infill line start
G1 X120.00 Y120.00 E876.8000	Infill line end
G1 X120.40 Y100.00 E877.6000	Infill line start
G1 X120.40 Y120.00 E878.4000	Infill line end
G1 X120.80 Y100.00 E879.2000	Infill line start
G1 X120.80 Y120.00 E880.0000	Infill line end
G1 X121.20 Y100.00 E880.8000	Infill line start
G1 X121.20 Y120.00 E881.6000	Infill line end
G1 X121.60 Y100.00 E882.4000	Infill line start
G1 X121.60 Y120.00 E883.2000	Infill line end
G1 X122.00 Y100.00 E884.0000	Infill line start
G1 X122.00 Y120.00 E884.8000	Infill line end
G1 X122.40 Y100.00 E885.6000	Infill line start
G1 X122.40 Y120.00 E886.4000	Infill line end
G1 X122.80 Y100.00 E887.2000	Infill line start
G1 X122.80 Y120.00 E888.0000	Infill line end
G1 X123.20 Y100.00 E888.8000	Infill line start
G1 X123.20 Y120.00 E889.6000	Infill line end
G1 X123.60 Y100.00 E890.4000	Infill line start
G1 X123.60 Y120.00 E891.2000	Infill line end
G1 X124.00 Y100.00 E892.0000	Infill line start
G1 X124.00 Y120.00 E892.8000	Infill line end
G1 X124.40 Y100.00 E893.6000	Infill line start
G1 X124.40 Y120.00 E894.4000	Infill line end
G1 X124.80 Y100.00 E895.2000	Infill line start
G1 X124.80 Y120.00 E896.0000	Infill line end
G1 X125.20 Y100.00 E896.8000	Infill line start
G1 X125.20 Y120.00 E897.6000	Infill line end
G1 X125.60 Y100.00 E898.4000	Infill line start
G1 X125.60 Y120.00 E899.2000	Infill line end
G1 X126.00 Y100.00 E900.0000	Infill line start
G1 X126.00 Y120.00 E900.8000	Infill line end
G1 X126.40 Y100.00 E901.6000	Infill line start
G1 X126.40 Y120.00 E902.4000	Infill line end
G1 X126.80 Y100.00 E903.2000	Infill line start
G1 X126.80 Y120.00 E904.0000	Infill line end
G1 X127.20 Y100.00 E904.8000	Infill line start
G1 X127.20 Y120.00 E905.6000	Infill line end
G1 X127.60 Y100.00 E906.4000	Infill line start
G1 X127.60 Y120.00 E907.2000	Infill line end
G1 X128.00 Y100.00 E908.0000	Infill line start
G1 X128.00 Y120.00 E908.8000	Infill line end
G1 X128.40 Y100.00 E909.6000	Infill line start
G1 X128.40 Y120.00 E910.4000	Infill line end
G1 X128.80 Y100.00 E911.2000	Infill line start
G1 X128.80 Y120.00 E912.0000	Infill line end
G1 X129.20 Y100.00 E912.8000	Infill line start
G1 X129.20 Y120.00 E913.6000	Infill line end
G1 X129.60 Y100.00 E914.4000	Infill line start
G1 X129.60 Y120.00 E915.2000	Infill line end
	Layer 12
G1 Z2.40 F300	Move to layer height
G1 X110.00 Y100.00 F1500	Move to start
G1 X130.00 Y100.00 E916.0000 F1500	Draw square side
G1 X130.00 Y120.00 E916.8000 F1500	Draw square side
G1 X110.00 Y120.00 E917.6000 F1500	Draw square side
G1 X110.00 Y100.00 E918.4000 F1500	Draw square side
G1 X110.00 Y100.00 E919.2000	Infill line start
G1 X110.00 Y120.00 E920.0000	Infill line end
G1 X110.40 Y100.00 E920.8000	Infill line start
G1 X110.40 Y120.00 E921.6000	Infill line end
G1 X110.80 Y100.00 E922.4000	Infill line start
G1 X110.80 Y120.00 E923.2000	Infill line end
G1 X111.20 Y100.00 E924.0000	Infill line start
G1 X111.20 Y120.00 E924.8000	Infill line end
G1 X111.60 Y100.00 E925.6000	Infill line start
G1 X111.60 Y120.00 E926.4000	Infill line end
G1 X112.00 Y100.00 E927.2000	Infill line start
G1 X112.00 Y120.00 E928.0000	Infill line end
G1 X112.40 Y100.00 E928.8000	Infill line start
G1 X112.40 Y120.00 E929.6000	Infill line end
G1 X112.80 Y100.00 E930.4000	Infill line start
G1 X112.80 Y120.00 E931.2000	Infill line end
G1 X113.20 Y100.00 E932.0000	Infill line start
G1 X113.20 Y120.00 E932.8000	Infill line end
G1 X113.60 Y100.00 E933.6000	Infill line start
G1 X113.60 Y120.00 E934.4000	Infill line end
G1 X114.00 Y100.00 E935.2000	Infill line start
G1 X114.00 Y120.00 E936.0000	Infill line end
G1 X114.40 Y100.00 E936.8000	Infill line start
G1 X114.40 Y120.00 E937.6000	Infill line end
G1 X114.80 Y100.00 E938.4000	Infill line start
G1 X114.80 Y120.00 E939.2000	Infill line end
G1 X115.20 Y100.00 E940.0000	Infill line start
G1 X115.20 Y120.00 E940.8000	Infill line end
G1 X115.60 Y100.00 E941.6000	Infill line start
G1 X115.60 Y120.00 E942.4000	Infill line end
G1 X116.00 Y100.00 E943.2000	Infill line start
G1 X116.00 Y120.00 E944.0000	Infill line end
G1 X116.40 Y100.00 E944.8000	Infill line start
G1 X116.40 Y120.00 E945.6000	Infill line end
G1 X116.80 Y100.00 E946.4000	Infill line start
G1 X116.80 Y120.00 E947.2000	Infill line end
G1 X117.20 Y100.00 E948.0000	Infill line start
G1 X117.20 Y120.00 E948.8000	Infill line end
G1 X117.60 Y100.00 E949.6000	Infill line start
G1 X117.60 Y120.00 E950.4000	Infill line end
G1 X118.00 Y100.00 E951.2000	Infill line start
G1 X118.00 Y120.00 E952.0000	Infill line end
G1 X118.40 Y100.00 E952.8000	Infill line start
G1 X118.40 Y120.00 E953.6000	Infill line end
G1 X118.80 Y100.00 E954.4000	Infill line start
G1 X118.80 Y120.00 E955.2000	Infill line end
G1 X119.20 Y100.00 E956.0000	Infill line start
G1 X119.20 Y120.00 E956.8000	Infill line end
G1 X119.60 Y100.00 E957.6000	Infill line start
G1 X119.60 Y120.00 E958.4000	Infill line end
G1 X120.00 Y100.00 E959.2000	Infill line start
G1 X120.00 Y120.00 E960.0000	Infill line end
G1 X120.40 Y100.00 E960.8000	Infill line start
G1 X120.40 Y120.00 E961.6000	Infill line end
G1 X120.80 Y100.00 E962.4000	Infill line start
G1 X120.80 Y120.00 E963.2000	Infill line end
G1 X121.20 Y100.00 E964.0000	Infill line start
G1 X121.20 Y120.00 E964.8000	Infill line end
G1 X121.60 Y100.00 E965.6000	Infill line start
G1 X121.60 Y120.00 E966.4000	Infill line end
G1 X122.00 Y100.00 E967.2000	Infill line start
G1 X122.00 Y120.00 E968.0000	Infill line end
G1 X122.40 Y100.00 E968.8000	Infill line start
G1 X122.40 Y120.00 E969.6000	Infill line end
G1 X122.80 Y100.00 E970.4000	Infill line start
G1 X122.80 Y120.00 E971.2000	Infill line end
G1 X123.20 Y100.00 E972.0000	Infill line start
G1 X123.20 Y120.00 E972.8000	Infill line end
G1 X123.60 Y100.00 E973.6000	Infill line start
G1 X123.60 Y120.00 E974.4000	Infill line end
G1 X124.00 Y100.00 E975.2000	Infill line start
G1 X124.00 Y120.00 E976.0000	Infill line end
G1 X124.40 Y100.00 E976.8000	Infill line start
G1 X124.40 Y120.00 E977.6000	Infill line end
G1 X124.80 Y100.00 E978.4000	Infill line start
G1 X124.80 Y120.00 E979.2000	Infill line end
G1 X125.20 Y100.00 E980.0000	Infill line start
G1 X125.20 Y120.00 E980.8000	Infill line end
G1 X125.60 Y100.00 E981.6000	Infill line start
G1 X125.60 Y120.00 E982.4000	Infill line end
G1 X126.00 Y100.00 E983.2000	Infill line start
G1 X126.00 Y120.00 E984.0000	Infill line end
G1 X126.40 Y100.00 E984.8000	Infill line start
G1 X126.40 Y120.00 E985.6000	Infill line end
G1 X126.80 Y100.00 E986.4000	Infill line start
G1 X126.80 Y120.00 E987.2000	Infill line end
G1 X127.20 Y100.00 E988.0000	Infill line start
G1 X127.20 Y120.00 E988.8000	Infill line end
G1 X127.60 Y100.00 E989.6000	Infill line start
G1 X127.60 Y120.00 E990.4000	Infill line end
G1 X128.00 Y100.00 E991.2000	Infill line start
G1 X128.00 Y120.00 E992.0000	Infill line end
G1 X128.40 Y100.00 E992.8000	Infill line start
G1 X128.40 Y120.00 E993.6000	Infill line end
G1 X128.80 Y100.00 E994.4000	Infill line start
G1 X128.80 Y120.00 E995.2000	Infill line end
G1 X129.20 Y100.00 E996.0000	Infill line start
G1 X129.20 Y120.00 E996.8000	Infill line end
G1 X129.60 Y100.00 E997.6000	Infill line start
G1 X129.60 Y120.00 E998.4000	Infill line end
	Layer 13
G1 Z2.60 F300	Move to layer height
G1 X110.00 Y100.00 F1500	Move to start
G1 X130.00 Y100.00 E999.2000 F1500	Draw square side
G1 X130.00 Y120.00 E1000.0000 F1500	Draw square side
G1 X110.00 Y120.00 E1000.8000 F1500	Draw square side
G1 X110.00 Y100.00 E1001.6000 F1500	Draw square side
G1 X110.00 Y100.00 E1002.4000	Infill line start
G1 X110.00 Y120.00 E1003.2000	Infill line end
G1 X110.40 Y100.00 E1004.0000	Infill line start
G1 X110.40 Y120.00 E1004.8000	Infill line end
G1 X110.80 Y100.00 E1005.6000	Infill line start
G1 X110.80 Y120.00 E1006.4000	Infill line end
G1 X111.20 Y100.00 E1007.2000	Infill line start
G1 X111.20 Y120.00 E1008.0000	Infill line end
G1 X111.60 Y100.00 E1008.8000	Infill line start
G1 X111.60 Y120.00 E1009.6000	Infill line end
G1 X112.00 Y100.00 E1010.4000	Infill line start
G1 X112.00 Y120.00 E1011.2000	Infill line end
G1 X112.40 Y100.00 E1012.0000	Infill line start
G1 X112.40 Y120.00 E1012.8000	Infill line end
G1 X112.80 Y100.00 E1013.6000	Infill line start
G1 X112.80 Y120.00 E1014.4000	Infill line end
G1 X113.20 Y100.00 E1015.2000	Infill line start
G1 X113.20 Y120.00 E1016.0000	Infill line end
G1 X113.60 Y100.00 E1016.8000	Infill line start
G1 X113.60 Y120.00 E1017.6000	Infill line end
G1 X114.00 Y100.00 E1018.4000	Infill line start
G1 X114.00 Y120.00 E1019.2000	Infill line end
G1 X114.40 Y100.00 E1020.0000	Infill line start
G1 X114.40 Y120.00 E1020.8000	Infill line end
G1 X114.80 Y100.00 E1021.6000	Infill line start
G1 X114.80 Y120.00 E1022.4000	Infill line end
G1 X115.20 Y100.00 E1023.2000	Infill line start
G1 X115.20 Y120.00 E1024.0000	Infill line end
G1 X115.60 Y100.00 E1024.8000	Infill line start
G1 X115.60 Y120.00 E1025.6000	Infill line end
G1 X116.00 Y100.00 E1026.4000	Infill line start
G1 X116.00 Y120.00 E1027.2000	Infill line end
G1 X116.40 Y100.00 E1028.0000	Infill line start
G1 X116.40 Y120.00 E1028.8000	Infill line end
G1 X116.80 Y100.00 E1029.6000	Infill line start
G1 X116.80 Y120.00 E1030.4000	Infill line end
G1 X117.20 Y100.00 E1031.2000	Infill line start
G1 X117.20 Y120.00 E1032.0000	Infill line end
G1 X117.60 Y100.00 E1032.8000	Infill line start
G1 X117.60 Y120.00 E1033.6000	Infill line end
G1 X118.00 Y100.00 E1034.4000	Infill line start
G1 X118.00 Y120.00 E1035.2000	Infill line end
G1 X118.40 Y100.00 E1036.0000	Infill line start
G1 X118.40 Y120.00 E1036.8000	Infill line end
G1 X118.80 Y100.00 E1037.6000	Infill line start
G1 X118.80 Y120.00 E1038.4000	Infill line end
G1 X119.20 Y100.00 E1039.2000	Infill line start
G1 X119.20 Y120.00 E1040.0000	Infill line end
G1 X119.60 Y100.00 E1040.8000	Infill line start
G1 X119.60 Y120.00 E1041.6000	Infill line end
G1 X120.00 Y100.00 E1042.4000	Infill line start
G1 X120.00 Y120.00 E1043.2000	Infill line end
G1 X120.40 Y100.00 E1044.0000	Infill line start
G1 X120.40 Y120.00 E1044.8000	Infill line end
G1 X120.80 Y100.00 E1045.6000	Infill line start
G1 X120.80 Y120.00 E1046.4000	Infill line end
G1 X121.20 Y100.00 E1047.2000	Infill line start
G1 X121.20 Y120.00 E1048.0000	Infill line end
G1 X121.60 Y100.00 E1048.8000	Infill line start
G1 X121.60 Y120.00 E1049.6000	Infill line end
G1 X122.00 Y100.00 E1050.4000	Infill line start
G1 X122.00 Y120.00 E1051.2000	Infill line end
G1 X122.40 Y100.00 E1052.0000	Infill line start
G1 X122.40 Y120.00 E1052.8000	Infill line end
G1 X122.80 Y100.00 E1053.6000	Infill line start
G1 X122.80 Y120.00 E1054.4000	Infill line end
G1 X123.20 Y100.00 E1055.2000	Infill line start
G1 X123.20 Y120.00 E1056.0000	Infill line end
G1 X123.60 Y100.00 E1056.8000	Infill line start
G1 X123.60 Y120.00 E1057.6000	Infill line end
G1 X124.00 Y100.00 E1058.4000	Infill line start
G1 X124.00 Y120.00 E1059.2000	Infill line end
G1 X124.40 Y100.00 E1060.0000	Infill line start
G1 X124.40 Y120.00 E1060.8000	Infill line end
G1 X124.80 Y100.00 E1061.6000	Infill line start
G1 X124.80 Y120.00 E1062.4000	Infill line end
G1 X125.20 Y100.00 E1063.2000	Infill line start
G1 X125.20 Y120.00 E1064.0000	Infill line end
G1 X125.60 Y100.00 E1064.8000	Infill line start
G1 X125.60 Y120.00 E1065.6000	Infill line end
G1 X126.00 Y100.00 E1066.4000	Infill line start
G1 X126.00 Y120.00 E1067.2000	Infill line end
G1 X126.40 Y100.00 E1068.0000	Infill line start
G1 X126.40 Y120.00 E1068.8000	Infill line end
G1 X126.80 Y100.00 E1069.6000	Infill line start
G1 X126.80 Y120.00 E1070.4000	Infill line end
G1 X127.20 Y100.00 E1071.2000	Infill line start
G1 X127.20 Y120.00 E1072.0000	Infill line end
G1 X127.60 Y100.00 E1072.8000	Infill line start
G1 X127.60 Y120.00 E1073.6000	Infill line end
G1 X128.00 Y100.00 E1074.4000	Infill line start
G1 X128.00 Y120.00 E1075.2000	Infill line end
G1 X128.40 Y100.00 E1076.0000	Infill line start
G1 X128.40 Y120.00 E1076.8000	Infill line end
G1 X128.80 Y100.00 E1077.6000	Infill line start
G1 X128.80 Y120.00 E1078.4000	Infill line end
G1 X129.20 Y100.00 E1079.2000	Infill line start
G1 X129.20 Y120.00 E1080.0000	Infill line end
G1 X129.60 Y100.00 E1080.8000	Infill line start
G1 X129.60 Y120.00 E1081.6000	Infill line end
	Layer 14
G1 Z2.80 F300	Move to layer height
G1 X110.00 Y100.00 F1500	Move to start
G1 X130.00 Y100.00 E1082.4000 F1500	Draw square side
G1 X130.00 Y120.00 E1083.2000 F1500	Draw square side
G1 X110.00 Y120.00 E1084.0000 F1500	Draw square side
G1 X110.00 Y100.00 E1084.8000 F1500	Draw square side
G1 X110.00 Y100.00 E1085.6000	Infill line start
G1 X110.00 Y120.00 E1086.4000	Infill line end
G1 X110.40 Y100.00 E1087.2000	Infill line start
G1 X110.40 Y120.00 E1088.0000	Infill line end
G1 X110.80 Y100.00 E1088.8000	Infill line start
G1 X110.80 Y120.00 E1089.6000	Infill line end
G1 X111.20 Y100.00 E1090.4000	Infill line start
G1 X111.20 Y120.00 E1091.2000	Infill line end
G1 X111.60 Y100.00 E1092.0000	Infill line start
G1 X111.60 Y120.00 E1092.8000	Infill line end
G1 X112.00 Y100.00 E1093.6000	Infill line start
G1 X112.00 Y120.00 E1094.4000	Infill line end
G1 X112.40 Y100.00 E1095.2000	Infill line start
G1 X112.40 Y120.00 E1096.0000	Infill line end
G1 X112.80 Y100.00 E1096.8000	Infill line start
G1 X112.80 Y120.00 E1097.6000	Infill line end
G1 X113.20 Y100.00 E1098.4000	Infill line start
G1 X113.20 Y120.00 E1099.2000	Infill line end
G1 X113.60 Y100.00 E1100.0000	Infill line start
G1 X113.60 Y120.00 E1100.8000	Infill line end
G1 X114.00 Y100.00 E1101.6000	Infill line start
G1 X114.00 Y120.00 E1102.4000	Infill line end
G1 X114.40 Y100.00 E1103.2000	Infill line start
G1 X114.40 Y120.00 E1104.0000	Infill line end
G1 X114.80 Y100.00 E1104.8000	Infill line start
G1 X114.80 Y120.00 E1105.6000	Infill line end
G1 X115.20 Y100.00 E1106.4000	Infill line start
G1 X115.20 Y120.00 E1107.2000	Infill line end
G1 X115.60 Y100.00 E1108.0000	Infill line start
G1 X115.60 Y120.00 E1108.8000	Infill line end
G1 X116.00 Y100.00 E1109.6000	Infill line start
G1 X116.00 Y120.00 E1110.4000	Infill line end
G1 X116.40 Y100.00 E1111.2000	Infill line start
G1 X116.40 Y120.00 E1112.0000	Infill line end
G1 X116.80 Y100.00 E1112.8000	Infill line start
G1 X116.80 Y120.00 E1113.6000	Infill line end
G1 X117.20 Y100.00 E1114.4000	Infill line start
G1 X117.20 Y120.00 E1115.2000	Infill line end
G1 X117.60 Y100.00 E1116.0000	Infill line start
G1 X117.60 Y120.00 E1116.8000	Infill line end
G1 X118.00 Y100.00 E1117.6000	Infill line start
G1 X118.00 Y120.00 E1118.4000	Infill line end
G1 X118.40 Y100.00 E1119.2000	Infill line start
G1 X118.40 Y120.00 E1120.0000	Infill line end
G1 X118.80 Y100.00 E1120.8000	Infill line start
G1 X118.80 Y120.00 E1121.6000	Infill line end
G1 X119.20 Y100.00 E1122.4000	Infill line start
G1 X119.20 Y120.00 E1123.2000	Infill line end
G1 X119.60 Y100.00 E1124.0000	Infill line start
G1 X119.60 Y120.00 E1124.8000	Infill line end
G1 X120.00 Y100.00 E1125.6000	Infill line start
G1 X120.00 Y120.00 E1126.4000	Infill line end
G1 X120.40 Y100.00 E1127.2000	Infill line start
G1 X120.40 Y120.00 E1128.0000	Infill line end
G1 X120.80 Y100.00 E1128.8000	Infill line start
G1 X120.80 Y120.00 E1129.6000	Infill line end
G1 X121.20 Y100.00 E1130.4000	Infill line start
G1 X121.20 Y120.00 E1131.2000	Infill line end
G1 X121.60 Y100.00 E1132.0000	Infill line start
G1 X121.60 Y120.00 E1132.8000	Infill line end
G1 X122.00 Y100.00 E1133.6000	Infill line start
G1 X122.00 Y120.00 E1134.4000	Infill line end
G1 X122.40 Y100.00 E1135.2000	Infill line start
G1 X122.40 Y120.00 E1136.0000	Infill line end
G1 X122.80 Y100.00 E1136.8000	Infill line start
G1 X122.80 Y120.00 E1137.6000	Infill line end
G1 X123.20 Y100.00 E1138.4000	Infill line start
G1 X123.20 Y120.00 E1139.2000	Infill line end
G1 X123.60 Y100.00 E1140.0000	Infill line start
G1 X123.60 Y120.00 E1140.8000	Infill line end
G1 X124.00 Y100.00 E1141.6000	Infill line start
G1 X124.00 Y120.00 E1142.4000	Infill line end
G1 X124.40 Y100.00 E1143.2000	Infill line start
G1 X124.40 Y120.00 E1144.0000	Infill line end
G1 X124.80 Y100.00 E1144.8000	Infill line start
G1 X124.80 Y120.00 E1145.6000	Infill line end
G1 X125.20 Y100.00 E1146.4000	Infill line start
G1 X125.20 Y120.00 E1147.2000	Infill line end
G1 X125.60 Y100.00 E1148.0000	Infill line start
G1 X125.60 Y120.00 E1148.8000	Infill line end
G1 X126.00 Y100.00 E1149.6000	Infill line start
G1 X126.00 Y120.00 E1150.4000	Infill line end
G1 X126.40 Y100.00 E1151.2000	Infill line start
G1 X126.40 Y120.00 E1152.0000	Infill line end
G1 X126.80 Y100.00 E1152.8000	Infill line start
G1 X126.80 Y120.00 E1153.6000	Infill line end
G1 X127.20 Y100.00 E1154.4000	Infill line start
G1 X127.20 Y120.00 E1155.2000	Infill line end
G1 X127.60 Y100.00 E1156.0000	Infill line start
G1 X127.60 Y120.00 E1156.8000	Infill line end
G1 X128.00 Y100.00 E1157.6000	Infill line start
G1 X128.00 Y120.00 E1158.4000	Infill line end
G1 X128.40 Y100.00 E1159.2000	Infill line start
G1 X128.40 Y120.00 E1160.0000	Infill line end
G1 X128.80 Y100.00 E1160.8000	Infill line start
G1 X128.80 Y120.00 E1161.6000	Infill line end
G1 X129.20 Y100.00 E1162.4000	Infill line start
G1 X129.20 Y120.00 E1163.2000	Infill line end
G1 X129.60 Y100.00 E1164.0000	Infill line start
G1 X129.60 Y120.00 E1164.8000	Infill line end
	Layer 15
G1 Z3.00 F300	Move to layer height
G1 X110.00 Y100.00 F1500	Move to start
G1 X130.00 Y100.00 E1165.6000 F1500	Draw square side
G1 X130.00 Y120.00 E1166.4000 F1500	Draw square side
G1 X110.00 Y120.00 E1167.2000 F1500	Draw square side
G1 X110.00 Y100.00 E1168.0000 F1500	Draw square side
G1 X110.00 Y100.00 E1168.8000	Infill line start
G1 X110.00 Y120.00 E1169.6000	Infill line end
G1 X110.40 Y100.00 E1170.4000	Infill line start
G1 X110.40 Y120.00 E1171.2000	Infill line end
G1 X110.80 Y100.00 E1172.0000	Infill line start
G1 X110.80 Y120.00 E1172.8000	Infill line end
G1 X111.20 Y100.00 E1173.6000	Infill line start
G1 X111.20 Y120.00 E1174.4000	Infill line end
G1 X111.60 Y100.00 E1175.2000	Infill line start
G1 X111.60 Y120.00 E1176.0000	Infill line end
G1 X112.00 Y100.00 E1176.8000	Infill line start
G1 X112.00 Y120.00 E1177.6000	Infill line end
G1 X112.40 Y100.00 E1178.4000	Infill line start
G1 X112.40 Y120.00 E1179.2000	Infill line end
G1 X112.80 Y100.00 E1180.0000	Infill line start
G1 X112.80 Y120.00 E1180.8000	Infill line end
G1 X113.20 Y100.00 E1181.6000	Infill line start
G1 X113.20 Y120.00 E1182.4000	Infill line end
G1 X113.60 Y100.00 E1183.2000	Infill line start
G1 X113.60 Y120.00 E1184.0000	Infill line end
G1 X114.00 Y100.00 E1184.8000	Infill line start
G1 X114.00 Y120.00 E1185.6000	Infill line end
G1 X114.40 Y100.00 E1186.4000	Infill line start
G1 X114.40 Y120.00 E1187.2000	Infill line end
G1 X114.80 Y100.00 E1188.0000	Infill line start
G1 X114.80 Y120.00 E1188.8000	Infill line end
G1 X115.20 Y100.00 E1189.6000	Infill line start
G1 X115.20 Y120.00 E1190.4000	Infill line end
G1 X115.60 Y100.00 E1191.2000	Infill line start
G1 X115.60 Y120.00 E1192.0000	Infill line end
G1 X116.00 Y100.00 E1192.8000	Infill line start
G1 X116.00 Y120.00 E1193.6000	Infill line end
G1 X116.40 Y100.00 E1194.4000	Infill line start
G1 X116.40 Y120.00 E1195.2000	Infill line end
G1 X116.80 Y100.00 E1196.0000	Infill line start
G1 X116.80 Y120.00 E1196.8000	Infill line end
G1 X117.20 Y100.00 E1197.6000	Infill line start
G1 X117.20 Y120.00 E1198.4000	Infill line end
G1 X117.60 Y100.00 E1199.2000	Infill line start
G1 X117.60 Y120.00 E1200.0000	Infill line end
G1 X118.00 Y100.00 E1200.8000	Infill line start
G1 X118.00 Y120.00 E1201.6000	Infill line end
G1 X118.40 Y100.00 E1202.4000	Infill line start
G1 X118.40 Y120.00 E1203.2000	Infill line end
G1 X118.80 Y100.00 E1204.0000	Infill line start
G1 X118.80 Y120.00 E1204.8000	Infill line end
G1 X119.20 Y100.00 E1205.6000	Infill line start
G1 X119.20 Y120.00 E1206.4000	Infill line end
G1 X119.60 Y100.00 E1207.2000	Infill line start
G1 X119.60 Y120.00 E1208.0000	Infill line end
G1 X120.00 Y100.00 E1208.8000	Infill line start
G1 X120.00 Y120.00 E1209.6000	Infill line end
G1 X120.40 Y100.00 E1210.4000	Infill line start
G1 X120.40 Y120.00 E1211.2000	Infill line end
G1 X120.80 Y100.00 E1212.0000	Infill line start
G1 X120.80 Y120.00 E1212.8000	Infill line end
G1 X121.20 Y100.00 E1213.6000	Infill line start
G1 X121.20 Y120.00 E1214.4000	Infill line end
G1 X121.60 Y100.00 E1215.2000	Infill line start
G1 X121.60 Y120.00 E1216.0000	Infill line end
G1 X122.00 Y100.00 E1216.8000	Infill line start
G1 X122.00 Y120.00 E1217.6000	Infill line end
G1 X122.40 Y100.00 E1218.4000	Infill line start
G1 X122.40 Y120.00 E1219.2000	Infill line end
G1 X122.80 Y100.00 E1220.0000	Infill line start
G1 X122.80 Y120.00 E1220.8000	Infill line end
G1 X123.20 Y100.00 E1221.6000	Infill line start
G1 X123.20 Y120.00 E1222.4000	Infill line end
G1 X123.60 Y100.00 E1223.2000	Infill line start
G1 X123.60 Y120.00 E1224.0000	Infill line end
G1 X124.00 Y100.00 E1224.8000	Infill line start
G1 X124.00 Y120.00 E1225.6000	Infill line end
G1 X124.40 Y100.00 E1226.4000	Infill line start
G1 X124.40 Y120.00 E1227.2000	Infill line end
G1 X124.80 Y100.00 E1228.0000	Infill line start
G1 X124.80 Y120.00 E1228.8000	Infill line end
G1 X125.20 Y100.00 E1229.6000	Infill line start
G1 X125.20 Y120.00 E1230.4000	Infill line end
G1 X125.60 Y100.00 E1231.2000	Infill line start
G1 X125.60 Y120.00 E1232.0000	Infill line end
G1 X126.00 Y100.00 E1232.8000	Infill line start
G1 X126.00 Y120.00 E1233.6000	Infill line end
G1 X126.40 Y100.00 E1234.4000	Infill line start
G1 X126.40 Y120.00 E1235.2000	Infill line end
G1 X126.80 Y100.00 E1236.0000	Infill line start
G1 X126.80 Y120.00 E1236.8000	Infill line end
G1 X127.20 Y100.00 E1237.6000	Infill line start
G1 X127.20 Y120.00 E1238.4000	Infill line end
G1 X127.60 Y100.00 E1239.2000	Infill line start
G1 X127.60 Y120.00 E1240.0000	Infill line end
G1 X128.00 Y100.00 E1240.8000	Infill line start
G1 X128.00 Y120.00 E1241.6000	Infill line end
G1 X128.40 Y100.00 E1242.4000	Infill line start
G1 X128.40 Y120.00 E1243.2000	Infill line end
G1 X128.80 Y100.00 E1244.0000	Infill line start
G1 X128.80 Y120.00 E1244.8000	Infill line end
G1 X129.20 Y100.00 E1245.6000	Infill line start
G1 X129.20 Y120.00 E1246.4000	Infill line end
G1 X129.60 Y100.00 E1247.2000	Infill line start
G1 X129.60 Y120.00 E1248.0000	Infill line end
	Layer 16
G1 Z3.20 F300	Move to layer height
G1 X110.00 Y100.00 F1500	Move to start
G1 X130.00 Y100.00 E1248.8000 F1500	Draw square side
G1 X130.00 Y120.00 E1249.6000 F1500	Draw square side
G1 X110.00 Y120.00 E1250.4000 F1500	Draw square side
G1 X110.00 Y100.00 E1251.2000 F1500	Draw square side
G1 X110.00 Y100.00 E1252.0000	Infill line start
G1 X110.00 Y120.00 E1252.8000	Infill line end
G1 X110.40 Y100.00 E1253.6000	Infill line start
G1 X110.40 Y120.00 E1254.4000	Infill line end
G1 X110.80 Y100.00 E1255.2000	Infill line start
G1 X110.80 Y120.00 E1256.0000	Infill line end
G1 X111.20 Y100.00 E1256.8000	Infill line start
G1 X111.20 Y120.00 E1257.6000	Infill line end
G1 X111.60 Y100.00 E1258.4000	Infill line start
G1 X111.60 Y120.00 E1259.2000	Infill line end
G1 X112.00 Y100.00 E1260.0000	Infill line start
G1 X112.00 Y120.00 E1260.8000	Infill line end
G1 X112.40 Y100.00 E1261.6000	Infill line start
G1 X112.40 Y120.00 E1262.4000	Infill line end
G1 X112.80 Y100.00 E1263.2000	Infill line start
G1 X112.80 Y120.00 E1264.0000	Infill line end
G1 X113.20 Y100.00 E1264.8000	Infill line start
G1 X113.20 Y120.00 E1265.6000	Infill line end
G1 X113.60 Y100.00 E1266.4000	Infill line start
G1 X113.60 Y120.00 E1267.2000	Infill line end
G1 X114.00 Y100.00 E1268.0000	Infill line start
G1 X114.00 Y120.00 E1268.8000	Infill line end
G1 X114.40 Y100.00 E1269.6000	Infill line start
G1 X114.40 Y120.00 E1270.4000	Infill line end
G1 X114.80 Y100.00 E1271.2000	Infill line start
G1 X114.80 Y120.00 E1272.0000	Infill line end
G1 X115.20 Y100.00 E1272.8000	Infill line start
G1 X115.20 Y120.00 E1273.6000	Infill line end
G1 X115.60 Y100.00 E1274.4000	Infill line start
G1 X115.60 Y120.00 E1275.2000	Infill line end
G1 X116.00 Y100.00 E1276.0000	Infill line start
G1 X116.00 Y120.00 E1276.8000	Infill line end
G1 X116.40 Y100.00 E1277.6000	Infill line start
G1 X116.40 Y120.00 E1278.4000	Infill line end
G1 X116.80 Y100.00 E1279.2000	Infill line start
G1 X116.80 Y120.00 E1280.0000	Infill line end
G1 X117.20 Y100.00 E1280.8000	Infill line start
G1 X117.20 Y120.00 E1281.6000	Infill line end
G1 X117.60 Y100.00 E1282.4000	Infill line start
G1 X117.60 Y120.00 E1283.2000	Infill line end
G1 X118.00 Y100.00 E1284.0000	Infill line start
G1 X118.00 Y120.00 E1284.8000	Infill line end
G1 X118.40 Y100.00 E1285.6000	Infill line start
G1 X118.40 Y120.00 E1286.4000	Infill line end
G1 X118.80 Y100.00 E1287.2000	Infill line start
G1 X118.80 Y120.00 E1288.0000	Infill line end
G1 X119.20 Y100.00 E1288.8000	Infill line start
G1 X119.20 Y120.00 E1289.6000	Infill line end
G1 X119.60 Y100.00 E1290.4000	Infill line start
G1 X119.60 Y120.00 E1291.2000	Infill line end
G1 X120.00 Y100.00 E1292.0000	Infill line start
G1 X120.00 Y120.00 E1292.8000	Infill line end
G1 X120.40 Y100.00 E1293.6000	Infill line start
G1 X120.40 Y120.00 E1294.4000	Infill line end
G1 X120.80 Y100.00 E1295.2000	Infill line start
G1 X120.80 Y120.00 E1296.0000	Infill line end
G1 X121.20 Y100.00 E1296.8000	Infill line start
G1 X121.20 Y120.00 E1297.6000	Infill line end
G1 X121.60 Y100.00 E1298.4000	Infill line start
G1 X121.60 Y120.00 E1299.2000	Infill line end
G1 X122.00 Y100.00 E1300.0000	Infill line start
G1 X122.00 Y120.00 E1300.8000	Infill line end
G1 X122.40 Y100.00 E1301.6000	Infill line start
G1 X122.40 Y120.00 E1302.4000	Infill line end
G1 X122.80 Y100.00 E1303.2000	Infill line start
G1 X122.80 Y120.00 E1304.0000	Infill line end
G1 X123.20 Y100.00 E1304.8000	Infill line start
G1 X123.20 Y120.00 E1305.6000	Infill line end
G1 X123.60 Y100.00 E1306.4000	Infill line start
G1 X123.60 Y120.00 E1307.2000	Infill line end
G1 X124.00 Y100.00 E1308.0000	Infill line start
G1 X124.00 Y120.00 E1308.8000	Infill line end
G1 X124.40 Y100.00 E1309.6000	Infill line start
G1 X124.40 Y120.00 E1310.4000	Infill line end
G1 X124.80 Y100.00 E1311.2000	Infill line start
G1 X124.80 Y120.00 E1312.0000	Infill line end
G1 X125.20 Y100.00 E1312.8000	Infill line start
G1 X125.20 Y120.00 E1313.6000	Infill line end
G1 X125.60 Y100.00 E1314.4000	Infill line start
G1 X125.60 Y120.00 E1315.2000	Infill line end
G1 X126.00 Y100.00 E1316.0000	Infill line start
G1 X126.00 Y120.00 E1316.8000	Infill line end
G1 X126.40 Y100.00 E1317.6000	Infill line start
G1 X126.40 Y120.00 E1318.4000	Infill line end
G1 X126.80 Y100.00 E1319.2000	Infill line start
G1 X126.80 Y120.00 E1320.0000	Infill line end
G1 X127.20 Y100.00 E1320.8000	Infill line start
G1 X127.20 Y120.00 E1321.6000	Infill line end
G1 X127.60 Y100.00 E1322.4000	Infill line start
G1 X127.60 Y120.00 E1323.2000	Infill line end
G1 X128.00 Y100.00 E1324.0000	Infill line start
G1 X128.00 Y120.00 E1324.8000	Infill line end
G1 X128.40 Y100.00 E1325.6000	Infill line start
G1 X128.40 Y120.00 E1326.4000	Infill line end
G1 X128.80 Y100.00 E1327.2000	Infill line start
G1 X128.80 Y120.00 E1328.0000	Infill line end
G1 X129.20 Y100.00 E1328.8000	Infill line start
G1 X129.20 Y120.00 E1329.6000	Infill line end
G1 X129.60 Y100.00 E1330.4000	Infill line start
G1 X129.60 Y120.00 E1331.2000	Infill line end
	Layer 17
G1 Z3.40 F300	Move to layer height
G1 X110.00 Y100.00 F1500	Move to start
G1 X130.00 Y100.00 E1332.0000 F1500	Draw square side
G1 X130.00 Y120.00 E1332.8000 F1500	Draw square side
G1 X110.00 Y120.00 E1333.6000 F1500	Draw square side
G1 X110.00 Y100.00 E1334.4000 F1500	Draw square side
G1 X110.00 Y100.00 E1335.2000	Infill line start
G1 X110.00 Y120.00 E1336.0000	Infill line end
G1 X110.40 Y100.00 E1336.8000	Infill line start
G1 X110.40 Y120.00 E1337.6000	Infill line end
G1 X110.80 Y100.00 E1338.4000	Infill line start
G1 X110.80 Y120.00 E1339.2000	Infill line end
G1 X111.20 Y100.00 E1340.0000	Infill line start
G1 X111.20 Y120.00 E1340.8000	Infill line end
G1 X111.60 Y100.00 E1341.6000	Infill line start
G1 X111.60 Y120.00 E1342.4000	Infill line end
G1 X112.00 Y100.00 E1343.2000	Infill line start
G1 X112.00 Y120.00 E1344.0000	Infill line end
G1 X112.40 Y100.00 E1344.8000	Infill line start
G1 X112.40 Y120.00 E1345.6000	Infill line end
G1 X112.80 Y100.00 E1346.4000	Infill line start
G1 X112.80 Y120.00 E1347.2000	Infill line end
G1 X113.20 Y100.00 E1348.0000	Infill line start
G1 X113.20 Y120.00 E1348.8000	Infill line end
G1 X113.60 Y100.00 E1349.6000	Infill line start
G1 X113.60 Y120.00 E1350.4000	Infill line end
G1 X114.00 Y100.00 E1351.2000	Infill line start
G1 X114.00 Y120.00 E1352.0000	Infill line end
G1 X114.40 Y100.00 E1352.8000	Infill line start
G1 X114.40 Y120.00 E1353.6000	Infill line end
G1 X114.80 Y100.00 E1354.4000	Infill line start
G1 X114.80 Y120.00 E1355.2000	Infill line end
G1 X115.20 Y100.00 E1356.0000	Infill line start
G1 X115.20 Y120.00 E1356.8000	Infill line end
G1 X115.60 Y100.00 E1357.6000	Infill line start
G1 X115.60 Y120.00 E1358.4000	Infill line end
G1 X116.00 Y100.00 E1359.2000	Infill line start
G1 X116.00 Y120.00 E1360.0000	Infill line end
G1 X116.40 Y100.00 E1360.8000	Infill line start
G1 X116.40 Y120.00 E1361.6000	Infill line end
G1 X116.80 Y100.00 E1362.4000	Infill line start
G1 X116.80 Y120.00 E1363.2000	Infill line end
G1 X117.20 Y100.00 E1364.0000	Infill line start
G1 X117.20 Y120.00 E1364.8000	Infill line end
G1 X117.60 Y100.00 E1365.6000	Infill line start
G1 X117.60 Y120.00 E1366.4000	Infill line end
G1 X118.00 Y100.00 E1367.2000	Infill line start
G1 X118.00 Y120.00 E1368.0000	Infill line end
G1 X118.40 Y100.00 E1368.8000	Infill line start
G1 X118.40 Y120.00 E1369.6000	Infill line end
G1 X118.80 Y100.00 E1370.4000	Infill line start
G1 X118.80 Y120.00 E1371.2000	Infill line end
G1 X119.20 Y100.00 E1372.0000	Infill line start
G1 X119.20 Y120.00 E1372.8000	Infill line end
G1 X119.60 Y100.00 E1373.6000	Infill line start
G1 X119.60 Y120.00 E1374.4000	Infill line end
G1 X120.00 Y100.00 E1375.2000	Infill line start
G1 X120.00 Y120.00 E1376.0000	Infill line end
G1 X120.40 Y100.00 E1376.8000	Infill line start
G1 X120.40 Y120.00 E1377.6000	Infill line end
G1 X120.80 Y100.00 E1378.4000	Infill line start
G1 X120.80 Y120.00 E1379.2000	Infill line end
G1 X121.20 Y100.00 E1380.0000	Infill line start
G1 X121.20 Y120.00 E1380.8000	Infill line end
G1 X121.60 Y100.00 E1381.6000	Infill line start
G1 X121.60 Y120.00 E1382.4000	Infill line end
G1 X122.00 Y100.00 E1383.2000	Infill line start
G1 X122.00 Y120.00 E1384.0000	Infill line end
G1 X122.40 Y100.00 E1384.8000	Infill line start
G1 X122.40 Y120.00 E1385.6000	Infill line end
G1 X122.80 Y100.00 E1386.4000	Infill line start
G1 X122.80 Y120.00 E1387.2000	Infill line end
G1 X123.20 Y100.00 E1388.0000	Infill line start
G1 X123.20 Y120.00 E1388.8000	Infill line end
G1 X123.60 Y100.00 E1389.6000	Infill line start
G1 X123.60 Y120.00 E1390.4000	Infill line end
G1 X124.00 Y100.00 E1391.2000	Infill line start
G1 X124.00 Y120.00 E1392.0000	Infill line end
G1 X124.40 Y100.00 E1392.8000	Infill line start
G1 X124.40 Y120.00 E1393.6000	Infill line end
G1 X124.80 Y100.00 E1394.4000	Infill line start
G1 X124.80 Y120.00 E1395.2000	Infill line end
G1 X125.20 Y100.00 E1396.0000	Infill line start
G1 X125.20 Y120.00 E1396.8000	Infill line end
G1 X125.60 Y100.00 E1397.6000	Infill line start
G1 X125.60 Y120.00 E1398.4000	Infill line end
G1 X126.00 Y100.00 E1399.2000	Infill line start
G1 X126.00 Y120.00 E1400.0000	Infill line end
G1 X126.40 Y100.00 E1400.8000	Infill line start
G1 X126.40 Y120.00 E1401.6000	Infill line end
G1 X126.80 Y100.00 E1402.4000	Infill line start
G1 X126.80 Y120.00 E1403.2000	Infill line end
G1 X127.20 Y100.00 E1404.0000	Infill line start
G1 X127.20 Y120.00 E1404.8000	Infill line end
G1 X127.60 Y100.00 E1405.6000	Infill line start
G1 X127.60 Y120.00 E1406.4000	Infill line end
G1 X128.00 Y100.00 E1407.2000	Infill line start
G1 X128.00 Y120.00 E1408.0000	Infill line end
G1 X128.40 Y100.00 E1408.8000	Infill line start
G1 X128.40 Y120.00 E1409.6000	Infill line end
G1 X128.80 Y100.00 E1410.4000	Infill line start
G1 X128.80 Y120.00 E1411.2000	Infill line end
G1 X129.20 Y100.00 E1412.0000	Infill line start
G1 X129.20 Y120.00 E1412.8000	Infill line end
G1 X129.60 Y100.00 E1413.6000	Infill line start
G1 X129.60 Y120.00 E1414.4000	Infill line end
	Layer 18
G1 Z3.60 F300	Move to layer height
G1 X110.00 Y100.00 F1500	Move to start
G1 X130.00 Y100.00 E1415.2000 F1500	Draw square side
G1 X130.00 Y120.00 E1416.0000 F1500	Draw square side
G1 X110.00 Y120.00 E1416.8000 F1500	Draw square side
G1 X110.00 Y100.00 E1417.6000 F1500	Draw square side
G1 X110.00 Y100.00 E1418.4000	Infill line start
G1 X110.00 Y120.00 E1419.2000	Infill line end
G1 X110.40 Y100.00 E1420.0000	Infill line start
G1 X110.40 Y120.00 E1420.8000	Infill line end
G1 X110.80 Y100.00 E1421.6000	Infill line start
G1 X110.80 Y120.00 E1422.4000	Infill line end
G1 X111.20 Y100.00 E1423.2000	Infill line start
G1 X111.20 Y120.00 E1424.0000	Infill line end
G1 X111.60 Y100.00 E1424.8000	Infill line start
G1 X111.60 Y120.00 E1425.6000	Infill line end
G1 X112.00 Y100.00 E1426.4000	Infill line start
G1 X112.00 Y120.00 E1427.2000	Infill line end
G1 X112.40 Y100.00 E1428.0000	Infill line start
G1 X112.40 Y120.00 E1428.8000	Infill line end
G1 X112.80 Y100.00 E1429.6000	Infill line start
G1 X112.80 Y120.00 E1430.4000	Infill line end
G1 X113.20 Y100.00 E1431.2000	Infill line start
G1 X113.20 Y120.00 E1432.0000	Infill line end
G1 X113.60 Y100.00 E1432.8000	Infill line start
G1 X113.60 Y120.00 E1433.6000	Infill line end
G1 X114.00 Y100.00 E1434.4000	Infill line start
G1 X114.00 Y120.00 E1435.2000	Infill line end
G1 X114.40 Y100.00 E1436.0000	Infill line start
G1 X114.40 Y120.00 E1436.8000	Infill line end
G1 X114.80 Y100.00 E1437.6000	Infill line start
G1 X114.80 Y120.00 E1438.4000	Infill line end
G1 X115.20 Y100.00 E1439.2000	Infill line start
G1 X115.20 Y120.00 E1440.0000	Infill line end
G1 X115.60 Y100.00 E1440.8000	Infill line start
G1 X115.60 Y120.00 E1441.6000	Infill line end
G1 X116.00 Y100.00 E1442.4000	Infill line start
G1 X116.00 Y120.00 E1443.2000	Infill line end
G1 X116.40 Y100.00 E1444.0000	Infill line start
G1 X116.40 Y120.00 E1444.8000	Infill line end
G1 X116.80 Y100.00 E1445.6000	Infill line start
G1 X116.80 Y120.00 E1446.4000	Infill line end
G1 X117.20 Y100.00 E1447.2000	Infill line start
G1 X117.20 Y120.00 E1448.0000	Infill line end
G1 X117.60 Y100.00 E1448.8000	Infill line start
G1 X117.60 Y120.00 E1449.6000	Infill line end
G1 X118.00 Y100.00 E1450.4000	Infill line start
G1 X118.00 Y120.00 E1451.2000	Infill line end
G1 X118.40 Y100.00 E1452.0000	Infill line start
G1 X118.40 Y120.00 E1452.8000	Infill line end
G1 X118.80 Y100.00 E1453.6000	Infill line start
G1 X118.80 Y120.00 E1454.4000	Infill line end
G1 X119.20 Y100.00 E1455.2000	Infill line start
G1 X119.20 Y120.00 E1456.0000	Infill line end
G1 X119.60 Y100.00 E1456.8000	Infill line start
G1 X119.60 Y120.00 E1457.6000	Infill line end
G1 X120.00 Y100.00 E1458.4000	Infill line start
G1 X120.00 Y120.00 E1459.2000	Infill line end
G1 X120.40 Y100.00 E1460.0000	Infill line start
G1 X120.40 Y120.00 E1460.8000	Infill line end
G1 X120.80 Y100.00 E1461.6000	Infill line start
G1 X120.80 Y120.00 E1462.4000	Infill line end
G1 X121.20 Y100.00 E1463.2000	Infill line start
G1 X121.20 Y120.00 E1464.0000	Infill line end
G1 X121.60 Y100.00 E1464.8000	Infill line start
G1 X121.60 Y120.00 E1465.6000	Infill line end
G1 X122.00 Y100.00 E1466.4000	Infill line start
G1 X122.00 Y120.00 E1467.2000	Infill line end
G1 X122.40 Y100.00 E1468.0000	Infill line start
G1 X122.40 Y120.00 E1468.8000	Infill line end
G1 X122.80 Y100.00 E1469.6000	Infill line start
G1 X122.80 Y120.00 E1470.4000	Infill line end
G1 X123.20 Y100.00 E1471.2000	Infill line start
G1 X123.20 Y120.00 E1472.0000	Infill line end
G1 X123.60 Y100.00 E1472.8000	Infill line start
G1 X123.60 Y120.00 E1473.6000	Infill line end
G1 X124.00 Y100.00 E1474.4000	Infill line start
G1 X124.00 Y120.00 E1475.2000	Infill line end
G1 X124.40 Y100.00 E1476.0000	Infill line start
G1 X124.40 Y120.00 E1476.8000	Infill line end
G1 X124.80 Y100.00 E1477.6000	Infill line start
G1 X124.80 Y120.00 E1478.4000	Infill line end
G1 X125.20 Y100.00 E1479.2000	Infill line start
G1 X125.20 Y120.00 E1480.0000	Infill line end
G1 X125.60 Y100.00 E1480.8000	Infill line start
G1 X125.60 Y120.00 E1481.6000	Infill line end
G1 X126.00 Y100.00 E1482.4000	Infill line start
G1 X126.00 Y120.00 E1483.2000	Infill line end
G1 X126.40 Y100.00 E1484.0000	Infill line start
G1 X126.40 Y120.00 E1484.8000	Infill line end
G1 X126.80 Y100.00 E1485.6000	Infill line start
G1 X126.80 Y120.00 E1486.4000	Infill line end
G1 X127.20 Y100.00 E1487.2000	Infill line start
G1 X127.20 Y120.00 E1488.0000	Infill line end
G1 X127.60 Y100.00 E1488.8000	Infill line start
G1 X127.60 Y120.00 E1489.6000	Infill line end
G1 X128.00 Y100.00 E1490.4000	Infill line start
G1 X128.00 Y120.00 E1491.2000	Infill line end
G1 X128.40 Y100.00 E1492.0000	Infill line start
G1 X128.40 Y120.00 E1492.8000	Infill line end
G1 X128.80 Y100.00 E1493.6000	Infill line start
G1 X128.80 Y120.00 E1494.4000	Infill line end
G1 X129.20 Y100.00 E1495.2000	Infill line start
G1 X129.20 Y120.00 E1496.0000	Infill line end
G1 X129.60 Y100.00 E1496.8000	Infill line start
G1 X129.60 Y120.00 E1497.6000	Infill line end
	Layer 19
G1 Z3.80 F300	Move to layer height
G1 X110.00 Y100.00 F1500	Move to start
G1 X130.00 Y100.00 E1498.4000 F1500	Draw square side
G1 X130.00 Y120.00 E1499.2000 F1500	Draw square side
G1 X110.00 Y120.00 E1500.0000 F1500	Draw square side
G1 X110.00 Y100.00 E1500.8000 F1500	Draw square side
G1 X110.00 Y100.00 E1501.6000	Infill line start
G1 X110.00 Y120.00 E1502.4000	Infill line end
G1 X110.40 Y100.00 E1503.2000	Infill line start
G1 X110.40 Y120.00 E1504.0000	Infill line end
G1 X110.80 Y100.00 E1504.8000	Infill line start
G1 X110.80 Y120.00 E1505.6000	Infill line end
G1 X111.20 Y100.00 E1506.4000	Infill line start
G1 X111.20 Y120.00 E1507.2000	Infill line end
G1 X111.60 Y100.00 E1508.0000	Infill line start
G1 X111.60 Y120.00 E1508.8000	Infill line end
G1 X112.00 Y100.00 E1509.6000	Infill line start
G1 X112.00 Y120.00 E1510.4000	Infill line end
G1 X112.40 Y100.00 E1511.2000	Infill line start
G1 X112.40 Y120.00 E1512.0000	Infill line end
G1 X112.80 Y100.00 E1512.8000	Infill line start
G1 X112.80 Y120.00 E1513.6000	Infill line end
G1 X113.20 Y100.00 E1514.4000	Infill line start
G1 X113.20 Y120.00 E1515.2000	Infill line end
G1 X113.60 Y100.00 E1516.0000	Infill line start
G1 X113.60 Y120.00 E1516.8000	Infill line end
G1 X114.00 Y100.00 E1517.6000	Infill line start
G1 X114.00 Y120.00 E1518.4000	Infill line end
G1 X114.40 Y100.00 E1519.2000	Infill line start
G1 X114.40 Y120.00 E1520.0000	Infill line end
G1 X114.80 Y100.00 E1520.8000	Infill line start
G1 X114.80 Y120.00 E1521.6000	Infill line end
G1 X115.20 Y100.00 E1522.4000	Infill line start
G1 X115.20 Y120.00 E1523.2000	Infill line end
G1 X115.60 Y100.00 E1524.0000	Infill line start
G1 X115.60 Y120.00 E1524.8000	Infill line end
G1 X116.00 Y100.00 E1525.6000	Infill line start
G1 X116.00 Y120.00 E1526.4000	Infill line end
G1 X116.40 Y100.00 E1527.2000	Infill line start
G1 X116.40 Y120.00 E1528.0000	Infill line end
G1 X116.80 Y100.00 E1528.8000	Infill line start
G1 X116.80 Y120.00 E1529.6000	Infill line end
G1 X117.20 Y100.00 E1530.4000	Infill line start
G1 X117.20 Y120.00 E1531.2000	Infill line end
G1 X117.60 Y100.00 E1532.0000	Infill line start
G1 X117.60 Y120.00 E1532.8000	Infill line end
G1 X118.00 Y100.00 E1533.6000	Infill line start
G1 X118.00 Y120.00 E1534.4000	Infill line end
G1 X118.40 Y100.00 E1535.2000	Infill line start
G1 X118.40 Y120.00 E1536.0000	Infill line end
G1 X118.80 Y100.00 E1536.8000	Infill line start
G1 X118.80 Y120.00 E1537.6000	Infill line end
G1 X119.20 Y100.00 E1538.4000	Infill line start
G1 X119.20 Y120.00 E1539.2000	Infill line end
G1 X119.60 Y100.00 E1540.0000	Infill line start
G1 X119.60 Y120.00 E1540.8000	Infill line end
G1 X120.00 Y100.00 E1541.6000	Infill line start
G1 X120.00 Y120.00 E1542.4000	Infill line end
G1 X120.40 Y100.00 E1543.2000	Infill line start
G1 X120.40 Y120.00 E1544.0000	Infill line end
G1 X120.80 Y100.00 E1544.8000	Infill line start
G1 X120.80 Y120.00 E1545.6000	Infill line end
G1 X121.20 Y100.00 E1546.4000	Infill line start
G1 X121.20 Y120.00 E1547.2000	Infill line end
G1 X121.60 Y100.00 E1548.0000	Infill line start
G1 X121.60 Y120.00 E1548.8000	Infill line end
G1 X122.00 Y100.00 E1549.6000	Infill line start
G1 X122.00 Y120.00 E1550.4000	Infill line end
G1 X122.40 Y100.00 E1551.2000	Infill line start
G1 X122.40 Y120.00 E1552.0000	Infill line end
G1 X122.80 Y100.00 E1552.8000	Infill line start
G1 X122.80 Y120.00 E1553.6000	Infill line end
[truncated: 11,562 more rows]
