# Supplementary material for: Hybrid reasoning for perception, explanation, and autonomous action in manufacturing
Source: Nat Commun. 2026 May 18;17:6589. doi: 10.1038/s41467-026-72378-9 (PMC13381764; doi:10.1038/s41467-026-72378-9)
Supplement: Supplementary file 3 — Supplementary Files [file 41467_2026_72378_MOESM3_ESM.zip › supplementary-files/geometries/test.ipynb]

# %% [code]
# Start G-code
def start_gcode():
    return """G21 ; Set units to millimeters
G90 ; Use absolute positioning
M104 S200 ; Set extruder temperature to 200C
M140 S60 ; Set bed temperature to 60C
G28 ; Home all axes
M109 S200 ; Wait for extruder to reach 200C
M190 S60 ; Wait for bed to reach 60C
G92 E0 ; Reset extruder
G1 Z0.2 F300 ; Move to first layer height
G1 X110 Y100 F1500 ; Move to start position (center of print bed)
G1 F9000
"""

# End G-code
def end_gcode():
    return """G1 Z50 F300 ; Lift nozzle
M104 S0 ; Turn off extruder
M140 S0 ; Turn off bed
G28 X0 Y0 ; Home axes
M84 ; Disable motors
"""

# Function to save G-code to a file
def save_gcode(filename, gcode):
    with open(filename, 'w') as f:
        f.write(gcode)

def calculate_extrusion(previous_e, distance, nozzle_diameter=0.4, layer_height=0.2):
    # Cross-sectional area of the filament
    filament_area = math.pi * (nozzle_diameter / 2)**2
    # Volume of extruded filament for the given distance and layer height
    extrusion_volume = distance * layer_height * nozzle_diameter
    # Extrusion factor to convert volume to filament length
    extrusion_length = extrusion_volume / filament_area
    return extrusion_length+previous_e

# %% [code]
import math

# Function to calculate extrusion distance based on travel
def calculate_extrusion(x1, y1, x2, y2, previous_e):
    distance = math.sqrt((x2 - x1) ** 2 + (y2 - y1) ** 2)
    extrusion = distance * 0.04  # Assume 0.04 mm extrusion per mm travel
    return previous_e + extrusion

# Function to generate G-code for a square
def square_gcode(side_length, layer_height, nozzle_diameter):
    gcode = ""
    e = 0  # Initial extrusion value
    z = layer_height  # Start at first layer

    # Coordinates for the square (starting from one corner)
    points = [
        (0, 0),
        (side_length, 0),
        (side_length, side_length),
        (0, side_length),
        (0, 0)
    ]

    for layer in range(1):  # One layer for now
        gcode += f"; Layer {layer + 1}\n"
        gcode += f"G1 Z{z:.2f} F300 ; Move to layer height\n"

        # Move to the starting point without extrusion
        x0, y0 = points[0]
        gcode += f"G1 X{x0 + 110:.2f} Y{y0 + 100:.2f} F1500 ; Move to start\n"
        
        # Trace the square with extrusion
        for i in range(1, len(points)):
            x1, y1 = points[i-1]
            x2, y2 = points[i]
            e = calculate_extrusion(x1, y1, x2, y2, e)
            gcode += f"G1 X{x2 + 110:.2f} Y{y2 + 100:.2f} E{e:.4f} F1500 ; Draw square side\n"
        
        # Add infill for the square (simple linear infill within boundaries)
        infill_spacing = 0.4  # 0.4 mm infill spacing (matches nozzle diameter)
        infill_lines = int(side_length / infill_spacing)

        for i in range(infill_lines):
            x_infill_start = infill_spacing * i
            e = calculate_extrusion(x_infill_start, 0, x_infill_start, side_length, e)
            gcode += f"G1 X{x_infill_start + 110:.2f} Y{100:.2f} E{e:.4f} ; Infill line start\n"
            e = calculate_extrusion(x_infill_start, side_length, x_infill_start, 0, e)
            gcode += f"G1 X{x_infill_start + 110:.2f} Y{side_length + 100:.2f} E{e:.4f} ; Infill line end\n"
        
        z += layer_height  # Move to next layer height
    
    return gcode

# G-code for the square with 2 cm sides
side_length = 20  # 2 cm
layer_height = 0.2  # 0.2 mm layer height
nozzle_diameter = 0.4  # 0.4 mm nozzle diameter

gcode = start_gcode()
gcode += square_gcode(side_length, layer_height, nozzle_diameter)
gcode += end_gcode()

# Save G-code to file
filename = "square_2cm.gcode"
save_gcode(filename, gcode)


# %% [code]
import math

# Function to generate G-code for a circle
def circle_gcode(diameter, layer_height, nozzle_diameter):
    gcode = ""
    e = 0  # Initial extrusion value
    z = layer_height  # Start at first layer

    radius = diameter / 2
    num_segments = 50  # Number of segments to approximate the circle (more segments = smoother circle)

    # Calculate angular step for each segment
    angle_step = 2 * math.pi / num_segments

    for layer in range(1):  # One layer for now
        gcode += f"; Layer {layer + 1}\n"
        gcode += f"G1 Z{z:.2f} F300 ; Move to layer height\n"

        # Move to the starting point of the circle (at the rightmost point)
        x0 = radius + 110  # Offset to place the circle at the desired print bed position
        y0 = 100
        gcode += f"G1 X{x0:.2f} Y{y0:.2f} F1500 ; Move to start of circle\n"

        # Trace the circle using segments
        for i in range(num_segments + 1):
            angle = i * angle_step
            x = radius * math.cos(angle) + 110  # Offset X to center the circle
            y = radius * math.sin(angle) + 100  # Offset Y to center the circle
            if i == 0:
                # No extrusion for the first move
                gcode += f"G1 X{x:.2f} Y{y:.2f} F1500 ; Move to start of circle\n"
            else:
                # Extrusion during circle tracing
                prev_angle = (i - 1) * angle_step
                x_prev = radius * math.cos(prev_angle) + 110
                y_prev = radius * math.sin(prev_angle) + 100
                e = calculate_extrusion(x_prev, y_prev, x, y, e)
                gcode += f"G1 X{x:.2f} Y{y:.2f} E{e:.4f} F1500 ; Draw circle segment\n"

        # Add simple radial infill lines within the circle
        infill_spacing = nozzle_diameter  # Infill lines spaced by nozzle diameter
        num_infill_lines = int(radius / infill_spacing)

        for i in range(1, num_infill_lines + 1):
            r_infill = infill_spacing * i
            for j in range(num_segments + 1):
                angle = j * angle_step
                x_infill = r_infill * math.cos(angle) + 110
                y_infill = r_infill * math.sin(angle) + 100
                if j == 0:
                    gcode += f"G1 X{x_infill:.2f} Y{y_infill:.2f} F1500 ; Move to start of infill\n"
                else:
                    prev_angle = (j - 1) * angle_step
                    x_infill_prev = r_infill * math.cos(prev_angle) + 110
                    y_infill_prev = r_infill * math.sin(prev_angle) + 100
                    e = calculate_extrusion(x_infill_prev, y_infill_prev, x_infill, y_infill, e)
                    gcode += f"G1 X{x_infill:.2f} Y{y_infill:.2f} E{e:.4f} ; Draw infill segment\n"

        z += layer_height  # Move to the next layer height
    
    return gcode

filename = "circle_2cm.gcode"
save_gcode(filename, circle_gcode(20,0.2,0.4))


# %% [code]
import math

# Function to calculate extrusion distance based on travel
def calculate_extrusion(x1, y1, x2, y2, previous_e):
    distance = math.sqrt((x2 - x1) ** 2 + (y2 - y1) ** 2)
    extrusion = distance * 0.04  # Assume 0.04 mm extrusion per mm travel
    return previous_e + extrusion

def triangle_gcode(side_length, layer_height, nozzle_diameter):
    gcode = ""
    e = 0  # Initial extrusion value
    z = layer_height  # Start at first layer

    # Coordinates for the triangle (equilateral, starting from one corner)
    height = (math.sqrt(3) / 2) * side_length
    points = [
        (0, 0),
        (side_length, 0),
        (side_length / 2, height),
        (0, 0)
    ]

    for layer in range(1):  # One layer for now
        gcode += f"; Layer {layer + 1}\n"
        gcode += f"G1 Z{z:.2f} F300 ; Move to layer height\n"

        # Move to the starting point without extrusion
        x0, y0 = points[0]
        gcode += f"G1 X{x0 + 110:.2f} Y{y0 + 100:.2f} F1500 ; Move to start\n"
        
        # Trace the triangle with extrusion
        for i in range(1, len(points)):
            x1, y1 = points[i-1]
            x2, y2 = points[i]
            e = calculate_extrusion(x1, y1, x2, y2, e)
            gcode += f"G1 X{x2 + 110:.2f} Y{y2 + 100:.2f} E{e:.4f} F1500 ; Draw triangle side\n"
        
        # Add infill for the triangle (simple linear infill within boundaries)
        infill_spacing = 0.4  # 0.4 mm infill spacing (matches nozzle diameter)
        infill_lines = int(height / infill_spacing)

        for i in range(infill_lines):
            y_infill_start = infill_spacing * i
            x_infill_start = (y_infill_start / height) * (side_length / 2)
            e = calculate_extrusion(x_infill_start, y_infill_start, side_length - x_infill_start, y_infill_start, e)
            gcode += f"G1 X{x_infill_start + 110:.2f} Y{y_infill_start + 100:.2f} E{e:.4f} ; Infill line start\n"
            e = calculate_extrusion(side_length - x_infill_start, y_infill_start, x_infill_start, y_infill_start, e)
            gcode += f"G1 X{side_length - x_infill_start + 110:.2f} Y{y_infill_start + 100:.2f} E{e:.4f} ; Infill line end\n"
        
        z += layer_height  # Move to next layer height
    
    return gcode

filename = "triangle_2cm.gcode"
save_gcode(filename, triangle_gcode(20,0.2,0.4))


# %% [code]
def cube_gcode(side_length, layer_height, nozzle_diameter, num_layers):
    gcode = ""
    e = 0  # Initial extrusion value
    z = layer_height  # Start at first layer

    # Loop through each layer to generate the cube
    for layer in range(num_layers):
        gcode += f"; Layer {layer + 1}\n"
        gcode += f"G1 Z{z:.2f} F300 ; Move to layer height\n"

        # Coordinates for the square (starting from one corner)
        points = [
            (0, 0),
            (side_length, 0),
            (side_length, side_length),
            (0, side_length),
            (0, 0)
        ]

        # Move to the starting point without extrusion
        x0, y0 = points[0]
        gcode += f"G1 X{x0 + 110:.2f} Y{y0 + 100:.2f} F1500 ; Move to start\n"
        
        # Trace the square with extrusion
        for i in range(1, len(points)):
            x1, y1 = points[i-1]
            x2, y2 = points[i]
            e = calculate_extrusion(x1, y1, x2, y2, e)
            gcode += f"G1 X{x2 + 110:.2f} Y{y2 + 100:.2f} E{e:.4f} F1500 ; Draw square side\n"
        
        # Add infill for the square (simple linear infill within boundaries)
        infill_spacing = 0.4  # 0.4 mm infill spacing (matches nozzle diameter)
        infill_lines = int(side_length / infill_spacing)

        for i in range(infill_lines):
            x_infill_start = infill_spacing * i
            e = calculate_extrusion(x_infill_start, 0, x_infill_start, side_length, e)
            gcode += f"G1 X{x_infill_start + 110:.2f} Y{100:.2f} E{e:.4f} ; Infill line start\n"
            e = calculate_extrusion(x_infill_start, side_length, x_infill_start, 0, e)
            gcode += f"G1 X{x_infill_start + 110:.2f} Y{side_length + 100:.2f} E{e:.4f} ; Infill line end\n"
        
        z += layer_height  # Move to next layer height
    
    return gcode

# Example usage
side_length = 20  # 2 cm cube
layer_height = 0.2  # Layer height of 0.2 mm
nozzle_diameter = 0.4  # Nozzle diameter of 0.4 mm
num_layers = int(side_length / layer_height)

filename = "cube.gcode"
save_gcode(filename, cube_gcode(20,0.2,0.4, num_layers))


# %% [code]
def cylinder_gcode(diameter, height, layer_height, nozzle_diameter):
    gcode = ""
    e = 0  # Initial extrusion value
    z = layer_height  # Start at first layer
    num_layers = int(height / layer_height)  # Total number of layers based on cylinder height
    radius = diameter / 2
    num_segments = 50  # Number of segments to approximate the circle (more segments = smoother circle)

    # Calculate angular step for each segment
    angle_step = 2 * math.pi / num_segments

    # Loop through each layer to generate the cylinder
    for layer in range(num_layers):
        gcode += f"; Layer {layer + 1}\n"
        gcode += f"G1 Z{z:.2f} F300 ; Move to layer height\n"

        # Move to the starting point of the circle (at the rightmost point)
        x0 = radius + 110  # Offset to place the circle at the desired print bed position
        y0 = 100
        gcode += f"G1 X{x0:.2f} Y{y0:.2f} F1500 ; Move to start of circle\n"

        # Trace the circle using segments
        for i in range(num_segments + 1):
            angle = i * angle_step
            x = radius * math.cos(angle) + 110  # Offset X to center the circle
            y = radius * math.sin(angle) + 100  # Offset Y to center the circle
            if i == 0:
                # No extrusion for the first move
                gcode += f"G1 X{x:.2f} Y{y:.2f} F1500 ; Move to start of circle\n"
            else:
                # Extrusion during circle tracing
                prev_angle = (i - 1) * angle_step
                x_prev = radius * math.cos(prev_angle) + 110
                y_prev = radius * math.sin(prev_angle) + 100
                e = calculate_extrusion(x_prev, y_prev, x, y, e)
                gcode += f"G1 X{x:.2f} Y{y:.2f} E{e:.4f} F1500 ; Draw circle segment\n"

        # Add simple radial infill lines within the circle
        infill_spacing = nozzle_diameter  # Infill lines spaced by nozzle diameter
        num_infill_lines = int(radius / infill_spacing)

        for i in range(1, num_infill_lines + 1):
            r_infill = infill_spacing * i
            for j in range(num_segments + 1):
                angle = j * angle_step
                x_infill = r_infill * math.cos(angle) + 110
                y_infill = r_infill * math.sin(angle) + 100
                if j == 0:
                    gcode += f"G1 X{x_infill:.2f} Y{y_infill:.2f} F1500 ; Move to start of infill\n"
                else:
                    prev_angle = (j - 1) * angle_step
                    x_infill_prev = r_infill * math.cos(prev_angle) + 110
                    y_infill_prev = r_infill * math.sin(prev_angle) + 100
                    e = calculate_extrusion(x_infill_prev, y_infill_prev, x_infill, y_infill, e)
                    gcode += f"G1 X{x_infill:.2f} Y{y_infill:.2f} E{e:.4f} ; Draw infill segment\n"

        z += layer_height  # Move to the next layer height

    return gcode

filename = "cylinder.gcode"
save_gcode(filename, cylinder_gcode(20, 20,0.2,0.4))

# %% [code]
import math

def triangular_prism_gcode(side_length, height, layer_height, nozzle_diameter):
    gcode = ""
    e = 0  # Initial extrusion value
    z = layer_height  # Start at first layer
    num_layers = int(height / layer_height)

    # Coordinates for the triangle (equilateral, starting from one corner)
    triangle_height = (math.sqrt(3) / 2) * side_length
    points = [
        (0, 0),
        (side_length, 0),
        (side_length / 2, triangle_height),
        (0, 0)
    ]

    for layer in range(num_layers):
        gcode += f"; Layer {layer + 1}\n"
        gcode += f"G1 Z{z:.2f} F300 ; Move to layer height\n"

        # Move to the starting point without extrusion
        x0, y0 = points[0]
        gcode += f"G1 X{x0 + 110:.2f} Y{y0 + 100:.2f} F1500 ; Move to start\n"
        
        # Trace the triangle with extrusion
        for i in range(1, len(points)):
            x1, y1 = points[i-1]
            x2, y2 = points[i]
            e = calculate_extrusion(x1, y1, x2, y2, e)
            gcode += f"G1 X{x2 + 110:.2f} Y{y2 + 100:.2f} E{e:.4f} F1500 ; Draw triangle side\n"

        # Add infill for the triangle (simple linear infill within boundaries)
        infill_spacing = 0.4  # 0.4 mm infill spacing (matches nozzle diameter)
        infill_lines = int(triangle_height / infill_spacing)

        for i in range(infill_lines):
            y_infill_start = infill_spacing * i
            x_infill_start = (y_infill_start / triangle_height) * (side_length / 2)
            e = calculate_extrusion(x_infill_start, y_infill_start, side_length - x_infill_start, y_infill_start, e)
            gcode += f"G1 X{x_infill_start + 110:.2f} Y{y_infill_start + 100:.2f} E{e:.4f} ; Infill line start\n"
            e = calculate_extrusion(side_length - x_infill_start, y_infill_start, x_infill_start, y_infill_start, e)
            gcode += f"G1 X{side_length - x_infill_start + 110:.2f} Y{y_infill_start + 100:.2f} E{e:.4f} ; Infill line end\n"

        z += layer_height  # Move to next layer height

    return gcode

# Call the function to generate the G-code for a triangular prism
gcode = triangular_prism_gcode(20, 20, 0.2, 0.4)

# Save the G-code to a file
save_gcode("triangular_prism.gcode", gcode)


# %% [code]
import math

# Updated function for generating G-code for a triangular pyramid
def triangular_pyramid_gcode(base_side_length, height, layer_height, nozzle_diameter):
    gcode = ""
    e = 0  # Initial extrusion value
    z = layer_height  # Start at first layer
    num_layers = int(height / layer_height)

    # Coordinates for the base triangle (equilateral, starting from one corner)
    for layer in range(num_layers):
        # Shrinking triangle side length as we move up the pyramid
        current_side_length = base_side_length * (1 - layer / num_layers)
        current_height = (math.sqrt(3) / 2) * current_side_length

        # Coordinates for the triangle in this layer
        points = [
            (0, 0),
            (current_side_length, 0),
            (current_side_length / 2, current_height),
            (0, 0)
        ]
        
        gcode += f"; Layer {layer + 1}\n"
        gcode += f"G1 Z{z:.2f} F300 ; Move to layer height\n"

        # Move to the starting point without extrusion
        x0, y0 = points[0]
        gcode += f"G1 X{x0 + 110:.2f} Y{y0 + 100:.2f} F1500 ; Move to start\n"
        
        # Trace the triangle with extrusion
        for i in range(1, len(points)):
            x1, y1 = points[i-1]
            x2, y2 = points[i]
            e = calculate_extrusion(x1, y1, x2, y2, e)
            gcode += f"G1 X{x2 + 110:.2f} Y{y2 + 100:.2f} E{e:.4f} F1500 ; Draw triangle side\n"

        # Add infill for the triangle (simple linear infill within boundaries)
        infill_spacing = 0.4  # 0.4 mm infill spacing (matches nozzle diameter)
        infill_lines = int(current_height / infill_spacing)

        for i in range(infill_lines):
            y_infill_start = infill_spacing * i
            x_infill_start = (y_infill_start / current_height) * (current_side_length / 2)
            e = calculate_extrusion(x_infill_start, y_infill_start, current_side_length - x_infill_start, y_infill_start, e)
            gcode += f"G1 X{x_infill_start + 110:.2f} Y{y_infill_start + 100:.2f} E{e:.4f} ; Infill line start\n"
            e = calculate_extrusion(current_side_length - x_infill_start, y_infill_start, x_infill_start, y_infill_start, e)
            gcode += f"G1 X{current_side_length - x_infill_start + 110:.2f} Y{y_infill_start + 100:.2f} E{e:.4f} ; Infill line end\n"

        # Move to next layer height
        z += layer_height

    return gcode

# Save the G-code to a file
def save_gcode(filename, gcode):
    with open(filename, 'w') as f:
        f.write(gcode)

# Example usage
gcode = triangular_pyramid_gcode(base_side_length=20, height=20, layer_height=0.2, nozzle_diameter=0.4)
save_gcode("triangular_pyramid.gcode", gcode)


# %% [code]
import math

def cone_gcode(base_diameter, height, layer_height, nozzle_diameter):
    gcode = ""
    e = 0  # Initial extrusion value
    z = layer_height  # Start at the first layer

    base_radius = base_diameter / 2
    num_layers = int(height / layer_height)

    for layer in range(num_layers):
        # Calculate the radius for the current layer
        current_radius = base_radius * (1 - (layer / num_layers))

        gcode += f"; Layer {layer + 1}\n"
        gcode += f"G1 Z{z:.2f} F300 ; Move to layer height\n"

        # Move to the starting point of the circle (rightmost point on the perimeter)
        x0 = current_radius + 110  # Offset to center the cone on the print bed
        y0 = 100
        gcode += f"G1 X{x0:.2f} Y{y0:.2f} F1500 ; Move to start of layer\n"

        # Trace the circle for the current layer using small line segments
        num_segments = 50  # Number of segments to approximate the circle
        angle_step = 2 * math.pi / num_segments

        for i in range(num_segments + 1):
            angle = i * angle_step
            x = current_radius * math.cos(angle) + 110
            y = current_radius * math.sin(angle) + 100
            if i == 0:
                # No extrusion for the first move
                gcode += f"G1 X{x:.2f} Y{y:.2f} F1500 ; Move to start of circle\n"
            else:
                # Extrusion during circle tracing
                prev_angle = (i - 1) * angle_step
                x_prev = current_radius * math.cos(prev_angle) + 110
                y_prev = current_radius * math.sin(prev_angle) + 100
                e = calculate_extrusion(x_prev, y_prev, x, y, e)
                gcode += f"G1 X{x:.2f} Y{y:.2f} E{e:.4f} F1500 ; Draw circle segment\n"

        # Add infill for the circle
        infill_spacing = nozzle_diameter  # Infill lines spaced by the nozzle diameter
        num_infill_lines = int(current_radius / infill_spacing)

        for i in range(1, num_infill_lines + 1):
            r_infill = infill_spacing * i
            for j in range(num_segments + 1):
                angle = j * angle_step
                x_infill = r_infill * math.cos(angle) + 110
                y_infill = r_infill * math.sin(angle) + 100
                if j == 0:
                    gcode += f"G1 X{x_infill:.2f} Y{y_infill:.2f} F1500 ; Move to start of infill\n"
                else:
                    prev_angle = (j - 1) * angle_step
                    x_infill_prev = r_infill * math.cos(prev_angle) + 110
                    y_infill_prev = r_infill * math.sin(prev_angle) + 100
                    e = calculate_extrusion(x_infill_prev, y_infill_prev, x_infill, y_infill, e)
                    gcode += f"G1 X{x_infill:.2f} Y{y_infill:.2f} E{e:.4f} ; Draw infill segment\n"

        z += layer_height  # Move to the next layer height
    
    return gcode


# Call the function to generate the G-code for a triangular prism
gcode = cone_gcode(20, 20, 0.2, 0.4)

# Save the G-code to a file
save_gcode("cone.gcode", gcode)

# %% [code]
import math

# Pyramid G-code function
def pyramid_gcode(base_length, height, layer_height, nozzle_diameter):
    gcode = ""
    e = 0  # Initial extrusion value
    z = layer_height  # Start at the first layer

    num_layers = int(height / layer_height)

    for layer in range(num_layers):
        # Calculate the side length for the current layer
        current_side_length = base_length * (1 - (layer / num_layers))

        gcode += f"; Layer {layer + 1}\n"
        gcode += f"G1 Z{z:.2f} F300 ; Move to layer height\n"

        # Move to the starting point (center of the bed is X110, Y100, so we adjust to center the pyramid)
        x_start = 110 - current_side_length / 2
        y_start = 100 - current_side_length / 2
        gcode += f"G1 X{x_start:.2f} Y{y_start:.2f} F1500 ; Move to start of layer\n"

        # Define the corners of the square for the current layer
        points = [
            (0, 0),
            (current_side_length, 0),
            (current_side_length, current_side_length),
            (0, current_side_length),
            (0, 0)
        ]

        # Trace the square for this layer with extrusion
        for i in range(1, len(points)):
            x1, y1 = points[i - 1]
            x2, y2 = points[i]
            e = calculate_extrusion(x1, y1, x2, y2, e)
            gcode += f"G1 X{x2 + x_start:.2f} Y{y2 + y_start:.2f} E{e:.4f} F1500 ; Draw square side\n"

        # Add infill for the square (simple linear infill within boundaries)
        infill_spacing = nozzle_diameter  # 0.4 mm infill spacing (matches nozzle diameter)
        infill_lines = int(current_side_length / infill_spacing)

        for i in range(infill_lines):
            x_infill_start = infill_spacing * i
            e = calculate_extrusion(x_infill_start, 0, x_infill_start, current_side_length, e)
            gcode += f"G1 X{x_infill_start + x_start:.2f} Y{y_start:.2f} E{e:.4f} ; Infill line start\n"
            e = calculate_extrusion(x_infill_start, current_side_length, x_infill_start, 0, e)
            gcode += f"G1 X{x_infill_start + x_start:.2f} Y{current_side_length + y_start:.2f} E{e:.4f} ; Infill line end\n"

        z += layer_height  # Move to next layer height

    return gcode

# Example of saving the pyramid G-code
def save_gcode(filename, gcode):
    with open(filename, 'w') as f:
        f.write(gcode)

# Generate G-code for a pyramid with a 2 cm base and 2 cm height
gcode_pyramid = pyramid_gcode(20, 20, 0.2, 0.4)
save_gcode("pyramid_2cm.gcode", gcode_pyramid)


# %% [code]
import math

# Function to calculate extrusion distance based on travel
def calculate_extrusion(x1, y1, x2, y2, previous_e):
    distance = math.sqrt((x2 - x1) ** 2 + (y2 - y1) ** 2)
    extrusion = distance * 0.04  # Assume 0.04 mm extrusion per mm travel
    return previous_e + extrusion

def triangular_pyramid_gcode(base_length, height, layer_height, nozzle_diameter):
    gcode = ""
    e = 0  # Initial extrusion value
    z = layer_height  # Start at the first layer
    num_layers = int(height / layer_height)

    # Coordinates for the equilateral triangle (starting from one corner)
    for layer in range(num_layers):
        # Calculate the side length for the current layer
        current_side_length = base_length * (1 - (layer / num_layers))
        triangle_height = (math.sqrt(3) / 2) * current_side_length

        gcode += f"; Layer {layer + 1}\n"
        gcode += f"G1 Z{z:.2f} F300 ; Move to layer height\n"

        # Move to the starting point (center of the bed is X110, Y100, so we adjust to center the triangle)
        x_start = 110 - current_side_length / 2
        y_start = 100 - triangle_height / 2
        gcode += f"G1 X{x_start:.2f} Y{y_start:.2f} F1500 ; Move to start of layer\n"

        # Define the corners of the triangle for the current layer
        points = [
            (0, 0),
            (current_side_length, 0),
            (current_side_length / 2, triangle_height),
            (0, 0)
        ]

        # Trace the triangle for this layer with extrusion
        for i in range(1, len(points)):
            x1, y1 = points[i - 1]
            x2, y2 = points[i]
            e = calculate_extrusion(x1, y1, x2, y2, e)
            gcode += f"G1 X{x2 + x_start:.2f} Y{y2 + y_start:.2f} E{e:.4f} F1500 ; Draw triangle side\n"

        # Add infill for the triangle (simple linear infill within boundaries)
        infill_spacing = nozzle_diameter  # 0.4 mm infill spacing (matches nozzle diameter)
        infill_lines = int(triangle_height / infill_spacing)

        for i in range(infill_lines):
            y_infill_start = infill_spacing * i
            x_infill_start = (y_infill_start / triangle_height) * (current_side_length / 2)
            e = calculate_extrusion(x_infill_start, y_infill_start, current_side_length - x_infill_start, y_infill_start, e)
            gcode += f"G1 X{x_infill_start + x_start:.2f} Y{y_infill_start + y_start:.2f} E{e:.4f} ; Infill line start\n"
            e = calculate_extrusion(current_side_length - x_infill_start, y_infill_start, x_infill_start, y_infill_start, e)
            gcode += f"G1 X{current_side_length - x_infill_start + x_start:.2f} Y{y_infill_start + y_start:.2f} E{e:.4f} ; Infill line end\n"

        z += layer_height  # Move to the next layer height

    return gcode

# Save the G-code
def save_gcode(filename, gcode):
    with open(filename, 'w') as f:
        f.write(gcode)

# Generate and save G-code for the triangular pyramid
gcode = triangular_pyramid_gcode(20, 20, 0.2, 0.4)
save_gcode("triangular_pyramid.gcode", gcode)


# %% [code]
def house_gcode(base_length, base_height, roof_height, layer_height, nozzle_diameter):
    gcode = ""
    
    # Step 1: Generate the cube for the house base
    gcode += "; Start of house base\n"
    gcode += cube_gcode(base_length, layer_height, nozzle_diameter, int(base_height / layer_height))
    
    # Step 2: Calculate necessary offsets for the roof (pyramid)
    # The pyramid should be centered on top of the cube, so we need to adjust X and Y positions
    roof_x_offset = 110 - (base_length / 2)  # Centered horizontally on X-axis
    roof_y_offset = 100 - (base_length / 2)  # Centered horizontally on Y-axis
    roof_z_offset = base_height  # Start the roof right after the base ends
    
    # Step 3: Generate the pyramid for the roof with the correct offsets
    gcode += "; Start of house roof\n"
    gcode += pyramid_gcode(base_length, roof_height, layer_height, nozzle_diameter, roof_x_offset, roof_y_offset, roof_z_offset)
    
    return gcode


def pyramid_gcode(base_length, height, layer_height, nozzle_diameter, x_offset=0, y_offset=0, z_offset=0):
    gcode = ""
    e = 0  # Initial extrusion value
    z = layer_height + z_offset  # Start at the correct layer after the base

    num_layers = int(height / layer_height)

    for layer in range(num_layers):
        # Calculate the side length for the current layer
        current_side_length = base_length * (1 - (layer / num_layers))

        gcode += f"; Layer {layer + 1}\n"
        gcode += f"G1 Z{z:.2f} F300 ; Move to layer height\n"

        # Move to the starting point (center of the bed, adjusted by offsets)
        x_start =  110+5 - current_side_length / 2
        y_start =  100+5 - current_side_length / 2
        gcode += f"G1 X{x_start:.2f} Y{y_start:.2f} F1500 ; Move to start of layer\n"

        # Define the corners of the square for the current layer
        points = [
            (0, 0),
            (current_side_length, 0),
            (current_side_length, current_side_length),
            (0, current_side_length),
            (0, 0)
        ]

        # Trace the square for this layer with extrusion
        for i in range(1, len(points)):
            x1, y1 = points[i - 1]
            x2, y2 = points[i]
            e = calculate_extrusion(x1, y1, x2, y2, e)
            gcode += f"G1 X{x2 + x_start:.2f} Y{y2 + y_start:.2f} E{e:.4f} F1500 ; Draw square side\n"

        # Add infill for the square (simple linear infill within boundaries)
        infill_spacing = nozzle_diameter  # 0.4 mm infill spacing (matches nozzle diameter)
        infill_lines = int(current_side_length / infill_spacing)

        for i in range(infill_lines):
            x_infill_start = infill_spacing * i
            e = calculate_extrusion(x_infill_start, 0, x_infill_start, current_side_length, e)
            gcode += f"G1 X{x_infill_start + x_start:.2f} Y{y_start:.2f} E{e:.4f} ; Infill line start\n"
            e = calculate_extrusion(x_infill_start, current_side_length, x_infill_start, 0, e)
            gcode += f"G1 X{x_infill_start + x_start:.2f} Y{current_side_length + y_start:.2f} E{e:.4f} ; Infill line end\n"

        z += layer_height  # Move to next layer height

    return gcode


# Parameters for the house
base_length = 10  # cm
base_height = 10 # cm
roof_height = 5  # cm
layer_height = 0.2  # mm
nozzle_diameter = 0.4  # mm

# Generate G-code for the house
gcode = house_gcode(base_length, base_height, roof_height, layer_height, nozzle_diameter)

# Save the G-code to a file
save_gcode("house_with_offsets.gcode", gcode)


# %% [code]
def arc_gcode(radius, start_angle, end_angle, layer_height, nozzle_diameter, cx, cy):
    gcode = ""
    e = 0  # Initial extrusion value
    z = layer_height  # Start at the first layer
    num_segments = 50  # Number of segments to approximate the arc
    angle_step = (end_angle - start_angle) / num_segments

    for layer in range(1):  # One layer for now
        gcode += f"; Arc Layer\n"
        gcode += f"G1 Z{z:.2f} F300 ; Move to layer height\n"

        # Move to the starting point of the arc
        x0 = cx + radius * math.cos(start_angle)
        y0 = cy + radius * math.sin(start_angle)
        gcode += f"G1 X{x0:.2f} Y{y0:.2f} F1500 ; Move to start of arc\n"

        # Trace the arc
        for i in range(num_segments + 1):
            angle = start_angle + i * angle_step
            x = cx + radius * math.cos(angle)
            y = cy + radius * math.sin(angle)
            if i == 0:
                gcode += f"G1 X{x:.2f} Y{y:.2f} F1500 ; Move to start\n"
            else:
                x_prev = cx + radius * math.cos(start_angle + (i - 1) * angle_step)
                y_prev = cy + radius * math.sin(start_angle + (i - 1) * angle_step)
                e = calculate_extrusion(x_prev, y_prev, x, y, e)
                gcode += f"G1 X{x:.2f} Y{y:.2f} E{e:.4f} F1500 ; Draw arc segment\n"

    return gcode

def circle_gcode_no_infill(diameter, layer_height, nozzle_diameter, cx, cy):
    gcode = ""
    e = 0  # Initial extrusion value
    z = layer_height  # Start at first layer

    radius = diameter / 2
    num_segments = 50  # Number of segments to approximate the circle

    # Calculate angular step for each segment
    angle_step = 2 * math.pi / num_segments

    for layer in range(1):  # One layer for now
        gcode += f"; Layer {layer + 1}\n"
        gcode += f"G1 Z{z:.2f} F300 ; Move to layer height\n"

        # Move to the starting point of the circle (relative to the current cx, cy)
        x0 = cx + radius * math.cos(0)
        y0 = cy + radius * math.sin(0)
        gcode += f"G1 X{x0:.2f} Y{y0:.2f} F1500 ; Move to start of circle\n"

        # Trace the circle using segments
        for i in range(num_segments + 1):
            angle = i * angle_step
            x = cx + radius * math.cos(angle)
            y = cy + radius * math.sin(angle)
            if i == 0:
                # No extrusion for the first move
                gcode += f"G1 X{x:.2f} Y{y:.2f} F1500 ; Move to start of circle\n"
            else:
                # Extrusion during circle tracing
                prev_angle = (i - 1) * angle_step
                x_prev = cx + radius * math.cos(prev_angle)
                y_prev = cy + radius * math.sin(prev_angle)
                e = calculate_extrusion(x_prev, y_prev, x, y, e)
                gcode += f"G1 X{x:.2f} Y{y:.2f} E{e:.4f} F1500 ; Draw circle segment\n"

        z += layer_height  # Move to the next layer height
    
    return gcode
    
def smiley_face_gcode(face_diameter, eye_diameter, smile_radius, layer_height, nozzle_diameter):
    gcode = ""

    # Circle for the face (no infill), centered at (110, 100)
    face_radius = face_diameter / 2
    gcode += "; Start Face (no infill)\n"
    gcode += circle_gcode_no_infill(face_diameter, layer_height, nozzle_diameter, 110, 100)
    
    # Eye offsets relative to the center of the face
    eye_radius = eye_diameter / 2
    eye_offset_x = face_radius * 0.4  # Horizontal offset (40% of the face radius to the left/right)
    eye_offset_y = face_radius * 0.4  # Vertical offset (40% of the face radius upwards)
    
    # Left eye position (left side of the face, above center)
    gcode += "; Left Eye\n"
    left_eye_x = 110 - eye_offset_x
    left_eye_y = 100 + eye_offset_y
    gcode += f"G1 X{left_eye_x:.2f} Y{left_eye_y:.2f} F1500 ; Move to left eye position\n"
    gcode += circle_gcode_no_infill(eye_diameter, layer_height, nozzle_diameter, left_eye_x, left_eye_y)
    
    # Right eye position (right side of the face, above center)
    gcode += "; Right Eye\n"
    right_eye_x = 110 + eye_offset_x
    right_eye_y = 100 + eye_offset_y
    gcode += f"G1 X{right_eye_x:.2f} Y{right_eye_y:.2f} F1500 ; Move to right eye position\n"
    gcode += circle_gcode_no_infill(eye_diameter, layer_height, nozzle_diameter, right_eye_x, right_eye_y)
    
    # Smile as an arc (semi-circle, lower half of the face)
    gcode += "; Smile\n"
    smile_start_angle = math.pi  # Start at 180 degrees (leftmost point)
    smile_end_angle = 2 * math.pi  # End at 360 degrees (rightmost point)
    gcode += arc_gcode(smile_radius, smile_start_angle, smile_end_angle, layer_height, nozzle_diameter, 110, 100)

    return gcode


# Parameters for the smiley face
face_diameter = 20  # Diameter of the face
eye_diameter = 2   # Diameter of the eyes
smile_radius = 8  # Radius of the smile
layer_height = 0.2
nozzle_diameter = 0.4

gcode = smiley_face_gcode(face_diameter, eye_diameter, smile_radius, layer_height, nozzle_diameter)
save_gcode("smiley_face.gcode", gcode)


# %% [code]
def cool_s_gcode(side_length, layer_height, nozzle_diameter):
    gcode = ""
    e = 0  # Initial extrusion value
    z = layer_height  # Start at first layer

    # Coordinates for the cool S (mirrored Z shapes connected by a line)
    # First Z-shape points
    z1_points = [
        (0, 0),  # Bottom-left
        (side_length, 0),  # Bottom-right
        (0, side_length / 2),  # Middle-left
        (side_length, side_length / 2),  # Middle-right
        (0, side_length),  # Top-left
    ]

    # Connecting line between Z-shapes
    connector_points = [
        (side_length, side_length / 2),  # End of first Z
        (side_length, side_length),  # Connector to second Z
    ]

    # Second Z-shape points (mirrored)
    z2_points = [
        (side_length, side_length),  # Top-right of second Z
        (0, side_length),  # Top-left of second Z
        (side_length, side_length / 2),  # Middle-right of second Z
        (0, side_length / 2),  # Middle-left of second Z
        (side_length, 0),  # Bottom-right of second Z
    ]

    for layer in range(1):  # One layer for now
        gcode += f"; Layer {layer + 1}\n"
        gcode += f"G1 Z{z:.2f} F300 ; Move to layer height\n"

        # First Z-shape
        gcode += f"; Drawing first Z-shape\n"
        for i in range(1, len(z1_points)):
            x1, y1 = z1_points[i-1]
            x2, y2 = z1_points[i]
            e = calculate_extrusion(x1, y1, x2, y2, e)
            gcode += f"G1 X{x2 + 110:.2f} Y{y2 + 100:.2f} E{e:.4f} F1500 ; Draw Z-shape side\n"

        # Connecting line
        gcode += f"; Drawing connecting line\n"
        for i in range(1, len(connector_points)):
            x1, y1 = connector_points[i-1]
            x2, y2 = connector_points[i]
            e = calculate_extrusion(x1, y1, x2, y2, e)
            gcode += f"G1 X{x2 + 110:.2f} Y{y2 + 100:.2f} E{e:.4f} F1500 ; Draw connecting line\n"

        # Second Z-shape
        gcode += f"; Drawing second mirrored Z-shape\n"
        for i in range(1, len(z2_points)):
            x1, y1 = z2_points[i-1]
            x2, y2 = z2_points[i]
            e = calculate_extrusion(x1, y1, x2, y2, e)
            gcode += f"G1 X{x2 + 110:.2f} Y{y2 + 100:.2f} E{e:.4f} F1500 ; Draw Z-shape side\n"

        # Add infill for the shape (simple linear infill within boundaries)
        infill_spacing = nozzle_diameter  # Infill lines spaced by the nozzle diameter
        infill_lines = int(side_length / infill_spacing)

        for i in range(infill_lines):
            x_infill_start = infill_spacing * i
            e = calculate_extrusion(x_infill_start, 0, x_infill_start, side_length, e)
            gcode += f"G1 X{x_infill_start + 110:.2f} Y{100:.2f} E{e:.4f} ; Infill line start\n"
            e = calculate_extrusion(x_infill_start, side_length, x_infill_start, 0, e)
            gcode += f"G1 X{x_infill_start + 110:.2f} Y{side_length + 100:.2f} E{e:.4f} ; Infill line end\n"

        z += layer_height  # Move to next layer height

    return gcode

# To save the G-code
save_gcode("cool_s.gcode", cool_s_gcode(2, 0.2, 0.4))


# %% [code]
import random

# Function to generate G-code for a random extrusion (representing the top part of the tree)
def random_extrusion_gcode(layer_height, nozzle_diameter, height, base_diameter):
    gcode = ""
    e = 0  # Initial extrusion value
    z = height + layer_height  # Start at the top of the trunk

    num_layers = int(height / layer_height)  # Random extrusion for the top 5 mm of the tree

    for layer in range(num_layers):
        gcode += f"; Random Extrusion Layer {layer + 1}\n"
        gcode += f"G1 Z{z:.2f} F300 ; Move to layer height\n"

        # Generate random points within a circle with base_diameter as the radius
        num_points = random.randint(3, 10)
        for _ in range(num_points):
            angle = random.uniform(0, 2 * math.pi)
            r = random.uniform(0, base_diameter / 2)
            x = r * math.cos(angle) + 110
            y = r * math.sin(angle) + 100
            e = calculate_extrusion(110, 100, x, y, e)  # Use the trunk center as the reference
            gcode += f"G1 X{x:.2f} Y{y:.2f} E{e:.4f} F1500 ; Random extrusion point\n"

        z += layer_height  # Move to the next layer height
    
    return gcode

# Tree G-code combining the trunk and the random top
def tree_gcode(trunk_diameter, trunk_height, layer_height, nozzle_diameter):
    gcode = start_gcode()

    # Use the cone for the trunk to create a tapering effect
    gcode += cylinder_gcode(trunk_diameter, trunk_height, layer_height, nozzle_diameter)
    
    # Add random extrusion for the top part
    gcode += random_extrusion_gcode(layer_height, nozzle_diameter, trunk_height, trunk_diameter*4)
    
    gcode += end_gcode()
    
    # Save the generated G-code
    save_gcode("tree.gcode", gcode)
    
    return gcode

tree_gcode(5,10,0.2,0.4)

# %% [code]
def sphere_gcode(diameter, layer_height, nozzle_diameter):
    gcode = ""
    e = 0  # Initial extrusion value
    radius = diameter / 2
    total_height = diameter
    num_layers = int(total_height / layer_height)  # Number of layers to form the full sphere

    for layer in range(num_layers):
        # Calculate the radius for the current layer
        z_position = layer * layer_height
        if layer <= num_layers // 2:
            current_radius = math.sqrt(radius ** 2 - (z_position - radius) ** 2)
        else:
            current_radius = math.sqrt(radius ** 2 - ((total_height - z_position) - radius) ** 2)

        gcode += f"; Layer {layer + 1}\n"
        gcode += f"G1 Z{z_position:.2f} F300 ; Move to layer height\n"

        # Move to the starting point of the circle (rightmost point on the perimeter)
        x0 = current_radius + 110  # Offset to center the sphere on the print bed
        y0 = 100
        gcode += f"G1 X{x0:.2f} Y{y0:.2f} F1500 ; Move to start of layer\n"

        # Trace the circle for the current layer using small line segments
        num_segments = 50  # Number of segments to approximate the circle
        angle_step = 2 * math.pi / num_segments

        for i in range(num_segments + 1):
            angle = i * angle_step
            x = current_radius * math.cos(angle) + 110
            y = current_radius * math.sin(angle) + 100
            if i == 0:
                # No extrusion for the first move
                gcode += f"G1 X{x:.2f} Y{y:.2f} F1500 ; Move to start of circle\n"
            else:
                # Extrusion during circle tracing
                prev_angle = (i - 1) * angle_step
                x_prev = current_radius * math.cos(prev_angle) + 110
                y_prev = current_radius * math.sin(prev_angle) + 100
                e = calculate_extrusion(x_prev, y_prev, x, y, e)
                gcode += f"G1 X{x:.2f} Y{y:.2f} E{e:.4f} F1500 ; Draw circle segment\n"

        # Add infill for the circle
        infill_spacing = nozzle_diameter  # Infill lines spaced by the nozzle diameter
        num_infill_lines = int(current_radius / infill_spacing)

        for i in range(1, num_infill_lines + 1):
            r_infill = infill_spacing * i
            for j in range(num_segments + 1):
                angle = j * angle_step
                x_infill = r_infill * math.cos(angle) + 110
                y_infill = r_infill * math.sin(angle) + 100
                if j == 0:
                    gcode += f"G1 X{x_infill:.2f} Y{y_infill:.2f} F1500 ; Move to start of infill\n"
                else:
                    prev_angle = (j - 1) * angle_step
                    x_infill_prev = r_infill * math.cos(prev_angle) + 110
                    y_infill_prev = r_infill * math.sin(prev_angle) + 100
                    e = calculate_extrusion(x_infill_prev, y_infill_prev, x_infill, y_infill, e)
                    gcode += f"G1 X{x_infill:.2f} Y{y_infill:.2f} E{e:.4f} ; Draw infill segment\n"

    return gcode

save_gcode("sphere.gcode", sphere_gcode(10,0.2,0.4))


# %% [code]
import math

def rocket_body_and_fins_gcode(base_diameter, body_height, fin_height, fin_thickness, layer_height, nozzle_diameter):
    gcode = ""
    e = 0  # Initial extrusion value
    z = layer_height  # Start at the first layer

    base_radius = base_diameter / 2
    num_layers = int(body_height / layer_height)
    fin_base_length = base_diameter / 2  # Length of the fin base attached to the rocket

    # Define the angles for the fins (3 fins spaced 120 degrees apart)
    angles = [0+3.14/2, (2 * math.pi / 3)+3.14/2, (4 * math.pi / 3)+3.14/2]

    # Rocket tapering starts halfway through the height
    taper_start_layer = int(num_layers * 0.7)  # Start tapering the cone at 70% of height

    for layer in range(num_layers):
        gcode += f"; Layer {layer + 1}\n"
        gcode += f"G1 Z{z:.2f} F300 ; Move to layer height\n"

        # **Print the cylindrical body for this layer**
        if layer < taper_start_layer:
            current_radius = base_radius
        else:
            current_radius = base_radius * (1 - (layer - taper_start_layer) / (num_layers - taper_start_layer))

        # Move to the starting point of the circle (rightmost point on the perimeter)
        x0 = current_radius + 110  # Offset to center the rocket body on the print bed
        y0 = 100
        gcode += f"G1 X{x0:.2f} Y{y0:.2f} F1500 ; Move to start of cylinder\n"

        # Trace the circular body for this layer using segments
        num_segments = 50  # Number of segments to approximate the circle
        angle_step = 2 * math.pi / num_segments

        for i in range(num_segments + 1):
            angle = i * angle_step
            x = current_radius * math.cos(angle) + 110
            y = current_radius * math.sin(angle) + 100
            if i == 0:
                # No extrusion for the first move
                gcode += f"G1 X{x:.2f} Y{y:.2f} F1500 ; Move to start of circle\n"
            else:
                # Extrusion during circle tracing
                prev_angle = (i - 1) * angle_step
                x_prev = current_radius * math.cos(prev_angle) + 110
                y_prev = current_radius * math.sin(prev_angle) + 100
                e = calculate_extrusion(x_prev, y_prev, x, y, e)
                gcode += f"G1 X{x:.2f} Y{y:.2f} E{e:.4f} F1500 ; Draw circle segment\n"

        # **Print the fins for this layer**
        if layer < int(fin_height / layer_height):  # Only print fins up to their height
            for fin_angle in angles:
                # Calculate rotated starting position of the fin
                x0_fin = 110 + (base_diameter*0.7 / 2) * math.cos(fin_angle)
                y0_fin = 100 + (base_diameter*0.7 / 2) * math.sin(fin_angle)
                
                gcode += f"G1 X{x0_fin:.2f} Y{y0_fin:.2f} F1500 ; Move to start of fin\n"

                # Define the points of the triangular fin in the XY plane, rotated by the given angle
                fin_points = [
                    (0, 0),
                    (fin_base_length, 0),
                    (fin_base_length / 2, fin_height),
                    (0, 0)
                ]

                for i in range(1, len(fin_points)):
                    # Rotate each fin point by the given angle and adjust it for the print bed position
                    x1 = fin_points[i-1][0] * math.cos(fin_angle) - fin_points[i-1][1] * math.sin(fin_angle)
                    y1 = fin_points[i-1][0] * math.sin(fin_angle) + fin_points[i-1][1] * math.cos(fin_angle)
                    
                    x2 = fin_points[i][0] * math.cos(fin_angle) - fin_points[i][1] * math.sin(fin_angle)
                    y2 = fin_points[i][0] * math.sin(fin_angle) + fin_points[i][1] * math.cos(fin_angle)

                    e = calculate_extrusion(x1 + x0_fin, y1 + y0_fin, x2 + x0_fin, y2 + y0_fin, e)
                    gcode += f"G1 X{x2 + x0_fin:.2f} Y{y2 + y0_fin:.2f} E{e:.4f} F1500 ; Draw fin side\n"

                # # Infill for the triangular fin
                # infill_spacing = nozzle_diameter
                # infill_lines = int(fin_height / infill_spacing)

                # for i in range(infill_lines):
                #     y_infill_start = infill_spacing * i
                #     x_infill_start = (y_infill_start / fin_height) * (fin_base_length / 2)
                #     e = calculate_extrusion(x_infill_start, y_infill_start, fin_base_length - x_infill_start, y_infill_start, e)
                #     gcode += f"G1 X{x_infill_start + 110:.2f} Y{y_infill_start + 100:.2f} E{e:.4f} ; Infill line start\n"
                #     e = calculate_extrusion(fin_base_length - x_infill_start, y_infill_start, x_infill_start, y_infill_start, e)
                #     gcode += f"G1 X{fin_base_length - x_infill_start + 110:.2f} Y{y_infill_start + 100:.2f} E{e:.4f} ; Infill line end\n"

        # Increment the Z-height for the next layer
        z += layer_height

    return gcode

# Full rocket G-code (body + fins printed layer by layer in parallel)
def rocket_gcode_parallel():
    gcode = start_gcode()

    # Generate the body and fins together, layer by layer
    gcode += rocket_body_and_fins_gcode(7, 20, 5, 0.1, 0.2, 0.4)

    gcode += end_gcode()

    save_gcode("rocket_parallel.gcode", gcode)

rocket_gcode_parallel()

# %% [code]
import math

def helix_gcode(diameter, height, layer_height, nozzle_diameter, rectangle_width, rectangle_height, rotations=2):
    gcode = ""
    e = 0  # Initial extrusion value
    z = layer_height  # Start at first layer
    radius = diameter / 2
    num_layers = int(height / layer_height)
    angle_increment = 2 * math.pi / num_layers*rotations  # Full 360-degree rotation over the entire height

    for layer in range(num_layers):
        # Calculate the rotation angle for the current layer
        angle = layer * angle_increment

        # Calculate the center point of the helix at the current height
        x_center = radius * math.cos(angle) + 110  # Offset to center the helix on the print bed
        y_center = radius * math.sin(angle) + 100

        gcode += f"; Layer {layer + 1}\n"
        gcode += f"G1 Z{z:.2f} F300 ; Move to layer height\n"
        
        # Define the four corners of the rectangle at the current angle
        half_width = rectangle_width / 2
        half_height = rectangle_height / 2
        
        points = [
            (-half_width, -half_height),
            (half_width, -half_height),
            (half_width, half_height),
            (-half_width, half_height),
            (-half_width, -half_height)
        ]
        
        # Rotate the points around the center of the helix
        rotated_points = []
        for (x, y) in points:
            x_rot = x * math.cos(angle) - y * math.sin(angle)
            y_rot = x * math.sin(angle) + y * math.cos(angle)
            rotated_points.append((x_rot + x_center, y_rot + y_center))
        
        # Move to the starting point without extrusion
        x0, y0 = rotated_points[0]
        gcode += f"G1 X{x0:.2f} Y{y0:.2f} F1500 ; Move to start of rectangle\n"

        # Trace the rectangle with extrusion
        for i in range(1, len(rotated_points)):
            x1, y1 = rotated_points[i-1]
            x2, y2 = rotated_points[i]
            e = calculate_extrusion(x1, y1, x2, y2, e)
            gcode += f"G1 X{x2:.2f} Y{y2:.2f} E{e:.4f} F1500 ; Draw rectangle side\n"

        # Add linear infill within the rectangle
        infill_spacing = nozzle_diameter  # Infill lines spaced by the nozzle diameter
        infill_lines = int(rectangle_height / infill_spacing)

        for i in range(infill_lines):
            y_infill_start = i * infill_spacing - half_height
            e = calculate_extrusion(-half_width, y_infill_start, half_width, y_infill_start, e)
            gcode += f"G1 X{half_width + x_center:.2f} Y{y_infill_start + y_center:.2f} E{e:.4f} ; Infill line start\n"
            e = calculate_extrusion(half_width, y_infill_start, -half_width, y_infill_start, e)
            gcode += f"G1 X{-half_width + x_center:.2f} Y{y_infill_start + y_center:.2f} E{e:.4f} ; Infill line end\n"

        z += layer_height  # Move to next layer height

    return gcode

# Save the G-code to a file
gcode = helix_gcode(10, 20, 0.2, 0.4, 5, 10)
save_gcode("helix.gcode", gcode)


# %% [code]
def octahedron_gcode(base_length, height, layer_height, nozzle_diameter):
    gcode = ""
    e = 0  # Initial extrusion value
    z = layer_height  # Start at the first layer

    num_layers = int(height / (2 * layer_height))  # Half of the layers for each pyramid

    # Bottom pyramid (downward-facing)
    for layer in range(num_layers):
        current_side_length = base_length * (layer / num_layers)

        gcode += f"; Layer {layer + 1 + num_layers} (Bottom Pyramid)\n"
        gcode += f"G1 Z{z:.2f} F300 ; Move to layer height\n"

        x_start = 110 - current_side_length / 2
        y_start = 100 - current_side_length / 2
        gcode += f"G1 X{x_start:.2f} Y{y_start:.2f} F1500 ; Move to start of layer\n"

        # Define the corners of the square for the current layer
        points = [
            (0, 0),
            (current_side_length, 0),
            (current_side_length, current_side_length),
            (0, current_side_length),
            (0, 0)
        ]

        # Trace the square for this layer with extrusion
        for i in range(1, len(points)):
            x1, y1 = points[i - 1]
            x2, y2 = points[i]
            e = calculate_extrusion(x1, y1, x2, y2, e)
            gcode += f"G1 X{x2 + x_start:.2f} Y{y2 + y_start:.2f} E{e:.4f} F1500 ; Draw square side\n"

        # Infill for the square
        infill_spacing = nozzle_diameter
        infill_lines = int(current_side_length / infill_spacing)

        for i in range(infill_lines):
            x_infill_start = infill_spacing * i
            e = calculate_extrusion(x_infill_start, 0, x_infill_start, current_side_length, e)
            gcode += f"G1 X{x_infill_start + x_start:.2f} Y{y_start:.2f} E{e:.4f} ; Infill line start\n"
            e = calculate_extrusion(x_infill_start, current_side_length, x_infill_start, 0, e)
            gcode += f"G1 X{x_infill_start + x_start:.2f} Y{current_side_length + y_start:.2f} E{e:.4f} ; Infill line end\n"

        z += layer_height  # Move to the next layer height

    # Top pyramid (upward-facing)
    for layer in range(num_layers):
        current_side_length = base_length * (1 - (layer / num_layers))

        gcode += f"; Layer {layer + 1} (Top Pyramid)\n"
        gcode += f"G1 Z{z:.2f} F300 ; Move to layer height\n"

        x_start = 110 - current_side_length / 2
        y_start = 100 - current_side_length / 2
        gcode += f"G1 X{x_start:.2f} Y{y_start:.2f} F1500 ; Move to start of layer\n"

        # Define the corners of the square for the current layer
        points = [
            (0, 0),
            (current_side_length, 0),
            (current_side_length, current_side_length),
            (0, current_side_length),
            (0, 0)
        ]

        # Trace the square for this layer with extrusion
        for i in range(1, len(points)):
            x1, y1 = points[i - 1]
            x2, y2 = points[i]
            e = calculate_extrusion(x1, y1, x2, y2, e)
            gcode += f"G1 X{x2 + x_start:.2f} Y{y2 + y_start:.2f} E{e:.4f} F1500 ; Draw square side\n"

        # Infill for the square
        infill_spacing = nozzle_diameter
        infill_lines = int(current_side_length / infill_spacing)

        for i in range(infill_lines):
            x_infill_start = infill_spacing * i
            e = calculate_extrusion(x_infill_start, 0, x_infill_start, current_side_length, e)
            gcode += f"G1 X{x_infill_start + x_start:.2f} Y{y_start:.2f} E{e:.4f} ; Infill line start\n"
            e = calculate_extrusion(x_infill_start, current_side_length, x_infill_start, 0, e)
            gcode += f"G1 X{x_infill_start + x_start:.2f} Y{current_side_length + y_start:.2f} E{e:.4f} ; Infill line end\n"

        z += layer_height  # Move to the next layer height

    return gcode

gcode = octahedron_gcode(base_length=15, height=20, layer_height=0.2, nozzle_diameter=0.4)
save_gcode('octahedron.gcode', gcode)


# %% [code]
def hourglass_gcode_flat_waist(base_diameter, waist_diameter, height, waist_height, layer_height, nozzle_diameter):
    gcode = ""
    e = 0  # Initial extrusion value
    z = layer_height  # Start at first layer

    # Define heights
    cone_height = (height - waist_height) / 2  # Divide the remaining height between the two cones
    base_radius = base_diameter / 2
    waist_radius = waist_diameter / 2

    # Lower cone (tapering to waist diameter)
    num_layers_lower = int(cone_height / layer_height)
    for layer in range(num_layers_lower):
        # Calculate the radius for the current layer of the lower cone
        current_radius = base_radius - (base_radius - waist_radius) * (layer / num_layers_lower)
        gcode += f"; Lower cone, Layer {layer + 1}\n"
        gcode += f"G1 Z{z:.2f} F300 ; Move to layer height\n"
        
        # Start at the rightmost point of the circle for each layer
        x0 = current_radius + 110  # Offset to center the cone
        y0 = 100
        gcode += f"G1 X{x0:.2f} Y{y0:.2f} F1500 ; Move to start of layer\n"
        
        # Trace the perimeter of the circle
        num_segments = 50  # Number of segments to approximate the circle
        angle_step = 2 * math.pi / num_segments
        for i in range(num_segments + 1):
            angle = i * angle_step
            x = current_radius * math.cos(angle) + 110
            y = current_radius * math.sin(angle) + 100
            if i > 0:
                prev_angle = (i - 1) * angle_step
                x_prev = current_radius * math.cos(prev_angle) + 110
                y_prev = current_radius * math.sin(prev_angle) + 100
                e = calculate_extrusion(x_prev, y_prev, x, y, e)
                gcode += f"G1 X{x:.2f} Y{y:.2f} E{e:.4f} F1500 ; Draw lower cone segment\n"

        z += layer_height  # Move to next layer height

    # Waist cylinder (flat circular waist section)
    num_layers_waist = int(waist_height / layer_height)
    for layer in range(num_layers_waist):
        gcode += f"; Waist, Layer {layer + 1}\n"
        gcode += f"G1 Z{z:.2f} F300 ; Move to layer height\n"
        
        # Move to the starting point of the waist circle (at the rightmost point)
        x0 = waist_radius + 110
        y0 = 100
        gcode += f"G1 X{x0:.2f} Y{y0:.2f} F1500 ; Move to start of waist\n"

        # Trace the circle perimeter
        for i in range(num_segments + 1):
            angle = i * angle_step
            x = waist_radius * math.cos(angle) + 110
            y = waist_radius * math.sin(angle) + 100
            if i > 0:
                prev_angle = (i - 1) * angle_step
                x_prev = waist_radius * math.cos(prev_angle) + 110
                y_prev = waist_radius * math.sin(prev_angle) + 100
                e = calculate_extrusion(x_prev, y_prev, x, y, e)
                gcode += f"G1 X{x:.2f} Y{y:.2f} E{e:.4f} F1500 ; Draw waist circle segment\n"
        
        z += layer_height  # Move to the next layer height

    # Upper cone (expanding from waist diameter to base diameter)
    num_layers_upper = num_layers_lower  # Upper cone mirrors lower cone
    for layer in range(num_layers_upper):
        # Calculate the radius for the current layer of the upper cone
        current_radius = waist_radius + (base_radius - waist_radius) * (layer / num_layers_upper)
        gcode += f"; Upper cone, Layer {layer + 1}\n"
        gcode += f"G1 Z{z:.2f} F300 ; Move to layer height\n"
        
        # Start at the rightmost point of the circle for each layer
        x0 = current_radius + 110  # Offset to center the cone
        y0 = 100
        gcode += f"G1 X{x0:.2f} Y{y0:.2f} F1500 ; Move to start of layer\n"
        
        # Trace the perimeter of the circle
        for i in range(num_segments + 1):
            angle = i * angle_step
            x = current_radius * math.cos(angle) + 110
            y = current_radius * math.sin(angle) + 100
            if i > 0:
                prev_angle = (i - 1) * angle_step
                x_prev = current_radius * math.cos(prev_angle) + 110
                y_prev = current_radius * math.sin(prev_angle) + 100
                e = calculate_extrusion(x_prev, y_prev, x, y, e)
                gcode += f"G1 X{x:.2f} Y{y:.2f} E{e:.4f} F1500 ; Draw upper cone segment\n"

        z += layer_height  # Move up to the next layer height

    return gcode

# Example usage:
hourglass_gcode_output = hourglass_gcode_flat_waist(13, 3, 20, 0.2, 0.2, 0.4)
save_gcode('hourglass_flat_waist.gcode', hourglass_gcode_output)


# %% [code]
import math

# Function to calculate extrusion distance based on travel
def calculate_extrusion(x1, y1, x2, y2, previous_e):
    distance = math.sqrt((x2 - x1) ** 2 + (y2 - y1) ** 2)
    extrusion = distance * 0.04  # Assume 0.04 mm extrusion per mm travel
    return previous_e + extrusion

def ring_gcode(inner_diameter, outer_diameter, thickness, layer_height, nozzle_diameter):
    gcode = ""
    e = 0  # Initial extrusion value
    z = layer_height  # Start at the first layer

    inner_radius = inner_diameter / 2
    outer_radius = outer_diameter / 2
    num_layers = int(thickness / layer_height)

    for layer in range(num_layers):
        gcode += f"; Layer {layer + 1}\n"
        gcode += f"G1 Z{z:.2f} F300 ; Move to layer height\n"

        # Outer circle
        gcode += f"; Outer circle\n"
        num_segments = 50  # Number of segments to approximate the circles
        angle_step = 2 * math.pi / num_segments

        # Move to the starting point of the outer circle (rightmost point)
        x0_outer = outer_radius + 110
        y0_outer = 100
        gcode += f"G1 X{x0_outer:.2f} Y{y0_outer:.2f} F1500 ; Move to start of outer circle\n"

        # Trace the outer circle
        for i in range(num_segments + 1):
            angle = i * angle_step
            x = outer_radius * math.cos(angle) + 110
            y = outer_radius * math.sin(angle) + 100
            if i == 0:
                gcode += f"G1 X{x:.2f} Y{y:.2f} F1500 ; Move to start of outer circle\n"
            else:
                prev_angle = (i - 1) * angle_step
                x_prev = outer_radius * math.cos(prev_angle) + 110
                y_prev = outer_radius * math.sin(prev_angle) + 100
                e = calculate_extrusion(x_prev, y_prev, x, y, e)
                gcode += f"G1 X{x:.2f} Y{y:.2f} E{e:.4f} F1500 ; Draw outer circle segment\n"

        # Inner circle
        gcode += f"; Inner circle\n"
        x0_inner = inner_radius + 110
        y0_inner = 100
        gcode += f"G1 X{x0_inner:.2f} Y{y0_inner:.2f} F1500 ; Move to start of inner circle\n"

        # Trace the inner circle
        for i in range(num_segments + 1):
            angle = i * angle_step
            x = inner_radius * math.cos(angle) + 110
            y = inner_radius * math.sin(angle) + 100
            if i == 0:
                gcode += f"G1 X{x:.2f} Y{y:.2f} F1500 ; Move to start of inner circle\n"
            else:
                prev_angle = (i - 1) * angle_step
                x_prev = inner_radius * math.cos(prev_angle) + 110
                y_prev = inner_radius * math.sin(prev_angle) + 100
                e = calculate_extrusion(x_prev, y_prev, x, y, e)
                gcode += f"G1 X{x:.2f} Y{y:.2f} E{e:.4f} F1500 ; Draw inner circle segment\n"

        # Infill between the inner and outer circles
        gcode += f"; Infill between the inner and outer circles\n"
        infill_spacing = nozzle_diameter  # Infill lines spaced by nozzle diameter
        num_infill_lines = int((outer_radius - inner_radius) / infill_spacing)

        for i in range(1, num_infill_lines + 1):
            r_infill = inner_radius + infill_spacing * i

            # Infill line (simple radial infill between inner and outer circles)
            for j in range(num_segments + 1):
                angle = j * angle_step
                x_infill = r_infill * math.cos(angle) + 110
                y_infill = r_infill * math.sin(angle) + 100
                if j == 0:
                    gcode += f"G1 X{x_infill:.2f} Y{y_infill:.2f} F1500 ; Move to start of infill\n"
                else:
                    prev_angle = (j - 1) * angle_step
                    x_infill_prev = r_infill * math.cos(prev_angle) + 110
                    y_infill_prev = r_infill * math.sin(prev_angle) + 100
                    e = calculate_extrusion(x_infill_prev, y_infill_prev, x_infill, y_infill, e)
                    gcode += f"G1 X{x_infill:.2f} Y{y_infill:.2f} E{e:.4f} ; Draw infill segment\n"

        z += layer_height  # Move to next layer height

    return gcode

# Generate the G-code for the ring
ring_gcode_text = ring_gcode(inner_diameter=15, outer_diameter=20, thickness=2.5, layer_height=0.2, nozzle_diameter=0.4)

# Save the G-code to a file
save_gcode("ring_with_infill.gcode", ring_gcode_text)


# %% [code]
def i_beam_gcode(thickness, width, height, length, layer_height, nozzle_diameter):
    gcode = ""
    e = 0  # Initial extrusion value
    z = layer_height  # Start at first layer
    num_layers = int(height / layer_height)

    # Define starting points for the I-beam
    # Center the I-beam on the print bed (X110, Y100 is the center)
    x_center = 110
    y_center = 100

    # Define the regions for the I-beam:
    flange_width = width
    flange_thickness = thickness
    web_width = thickness
    web_height = height - 2 * flange_thickness

    for layer in range(num_layers):
        gcode += f"; Layer {layer + 1}\n"
        gcode += f"G1 Z{z:.2f} F300 ; Move to layer height\n"

        # Flange 1 (bottom flange)
        gcode += "; Flange 1 (bottom)\n"
        gcode += generate_rectangle(x_center - flange_width / 2, y_center - length / 2, flange_width, flange_thickness, e, z)

        # Web section (middle)
        gcode += "; Web (vertical section)\n"
        gcode += generate_rectangle(x_center - web_width / 2, y_center - length / 2 + flange_thickness, web_width, web_height, e, z)

        # Flange 2 (top flange)
        gcode += "; Flange 2 (top)\n"
        gcode += generate_rectangle(x_center - flange_width / 2, y_center + length / 2 - flange_thickness, flange_width, flange_thickness, e, z)
        
        z += layer_height  # Move to the next layer height
    
    return gcode

# Helper function for rectangle
def generate_rectangle(x_start, y_start, rect_width, rect_length, e, z):
    gcode = "G92 E0\n" # Reset extruder position
    points = [
        (x_start, y_start),
        (x_start + rect_width, y_start),
        (x_start + rect_width, y_start + rect_length),
        (x_start, y_start + rect_length),
        (x_start, y_start)
    ]
    
    # Move to starting point without extrusion
    gcode += f"G1 X{points[0][0]:.2f} Y{points[0][1]:.2f} F1500 ; Move to start of rectangle\n"
    
    # Trace the rectangle
    for i in range(1, len(points)):
        x1, y1 = points[i - 1]
        x2, y2 = points[i]
        e = calculate_extrusion(x1, y1, x2, y2, e)
        gcode += f"G1 X{x2:.2f} Y{y2:.2f} E{e:.4f} F1500 ; Draw rectangle side\n"
    
    # Add infill (100% linear infill)
    infill_spacing = nozzle_diameter
    infill_lines = int(rect_width / infill_spacing)

    for i in range(infill_lines):
        x_infill_start = x_start + infill_spacing * i
        e = calculate_extrusion(x_infill_start, y_start, x_infill_start, y_start + rect_length, e)
        gcode += f"G1 X{x_infill_start:.2f} Y{y_start:.2f} E{e:.4f} ; Infill line start\n"
        e = calculate_extrusion(x_infill_start, y_start + rect_length, x_infill_start, y_start, e)
        gcode += f"G1 X{x_infill_start:.2f} Y{y_start + rect_length:.2f} E{e:.4f} ; Infill line end\n"

    return gcode

save_gcode('ibeam.gcode', i_beam_gcode(2.5,10,20,20,0.2,0.4))
