# Supplementary material for: Hybrid reasoning for perception, explanation, and autonomous action in manufacturing
Source: Nat Commun. 2026 May 18;17:6589. doi: 10.1038/s41467-026-72378-9 (PMC13381764; doi:10.1038/s41467-026-72378-9)
Supplement: Supplementary file 3 — Supplementary Files [file 41467_2026_72378_MOESM3_ESM.zip › supplementary-files/geometries/ring_with_infill.gcode]

	Layer 1
G1 Z0.20 F300	Move to layer height
	Outer circle
G1 X120.00 Y100.00 F1500	Move to start of outer circle
G1 X120.00 Y100.00 F1500	Move to start of outer circle
G1 X119.92 Y101.25 E0.0502 F1500	Draw outer circle segment
G1 X119.69 Y102.49 E0.1005 F1500	Draw outer circle segment
G1 X119.30 Y103.68 E0.1507 F1500	Draw outer circle segment
G1 X118.76 Y104.82 E0.2009 F1500	Draw outer circle segment
G1 X118.09 Y105.88 E0.2512 F1500	Draw outer circle segment
G1 X117.29 Y106.85 E0.3014 F1500	Draw outer circle segment
G1 X116.37 Y107.71 E0.3516 F1500	Draw outer circle segment
G1 X115.36 Y108.44 E0.4019 F1500	Draw outer circle segment
G1 X114.26 Y109.05 E0.4521 F1500	Draw outer circle segment
G1 X113.09 Y109.51 E0.5023 F1500	Draw outer circle segment
G1 X111.87 Y109.82 E0.5526 F1500	Draw outer circle segment
G1 X110.63 Y109.98 E0.6028 F1500	Draw outer circle segment
G1 X109.37 Y109.98 E0.6530 F1500	Draw outer circle segment
G1 X108.13 Y109.82 E0.7033 F1500	Draw outer circle segment
G1 X106.91 Y109.51 E0.7535 F1500	Draw outer circle segment
G1 X105.74 Y109.05 E0.8037 F1500	Draw outer circle segment
G1 X104.64 Y108.44 E0.8540 F1500	Draw outer circle segment
G1 X103.63 Y107.71 E0.9042 F1500	Draw outer circle segment
G1 X102.71 Y106.85 E0.9544 F1500	Draw outer circle segment
G1 X101.91 Y105.88 E1.0046 F1500	Draw outer circle segment
G1 X101.24 Y104.82 E1.0549 F1500	Draw outer circle segment
G1 X100.70 Y103.68 E1.1051 F1500	Draw outer circle segment
G1 X100.31 Y102.49 E1.1553 F1500	Draw outer circle segment
G1 X100.08 Y101.25 E1.2056 F1500	Draw outer circle segment
G1 X100.00 Y100.00 E1.2558 F1500	Draw outer circle segment
G1 X100.08 Y98.75 E1.3060 F1500	Draw outer circle segment
G1 X100.31 Y97.51 E1.3563 F1500	Draw outer circle segment
G1 X100.70 Y96.32 E1.4065 F1500	Draw outer circle segment
G1 X101.24 Y95.18 E1.4567 F1500	Draw outer circle segment
G1 X101.91 Y94.12 E1.5070 F1500	Draw outer circle segment
G1 X102.71 Y93.15 E1.5572 F1500	Draw outer circle segment
G1 X103.63 Y92.29 E1.6074 F1500	Draw outer circle segment
G1 X104.64 Y91.56 E1.6577 F1500	Draw outer circle segment
G1 X105.74 Y90.95 E1.7079 F1500	Draw outer circle segment
G1 X106.91 Y90.49 E1.7581 F1500	Draw outer circle segment
G1 X108.13 Y90.18 E1.8084 F1500	Draw outer circle segment
G1 X109.37 Y90.02 E1.8586 F1500	Draw outer circle segment
G1 X110.63 Y90.02 E1.9088 F1500	Draw outer circle segment
G1 X111.87 Y90.18 E1.9591 F1500	Draw outer circle segment
G1 X113.09 Y90.49 E2.0093 F1500	Draw outer circle segment
G1 X114.26 Y90.95 E2.0595 F1500	Draw outer circle segment
G1 X115.36 Y91.56 E2.1098 F1500	Draw outer circle segment
G1 X116.37 Y92.29 E2.1600 F1500	Draw outer circle segment
G1 X117.29 Y93.15 E2.2102 F1500	Draw outer circle segment
G1 X118.09 Y94.12 E2.2605 F1500	Draw outer circle segment
G1 X118.76 Y95.18 E2.3107 F1500	Draw outer circle segment
G1 X119.30 Y96.32 E2.3609 F1500	Draw outer circle segment
G1 X119.69 Y97.51 E2.4112 F1500	Draw outer circle segment
G1 X119.92 Y98.75 E2.4614 F1500	Draw outer circle segment
G1 X120.00 Y100.00 E2.5116 F1500	Draw outer circle segment
	Inner circle
G1 X117.50 Y100.00 F1500	Move to start of inner circle
G1 X117.50 Y100.00 F1500	Move to start of inner circle
G1 X117.44 Y100.94 E2.5493 F1500	Draw inner circle segment
G1 X117.26 Y101.87 E2.5870 F1500	Draw inner circle segment
G1 X116.97 Y102.76 E2.6246 F1500	Draw inner circle segment
G1 X116.57 Y103.61 E2.6623 F1500	Draw inner circle segment
G1 X116.07 Y104.41 E2.7000 F1500	Draw inner circle segment
G1 X115.47 Y105.13 E2.7377 F1500	Draw inner circle segment
G1 X114.78 Y105.78 E2.7753 F1500	Draw inner circle segment
G1 X114.02 Y106.33 E2.8130 F1500	Draw inner circle segment
G1 X113.19 Y106.79 E2.8507 F1500	Draw inner circle segment
G1 X112.32 Y107.13 E2.8884 F1500	Draw inner circle segment
G1 X111.41 Y107.37 E2.9260 F1500	Draw inner circle segment
G1 X110.47 Y107.49 E2.9637 F1500	Draw inner circle segment
G1 X109.53 Y107.49 E3.0014 F1500	Draw inner circle segment
G1 X108.59 Y107.37 E3.0391 F1500	Draw inner circle segment
G1 X107.68 Y107.13 E3.0767 F1500	Draw inner circle segment
G1 X106.81 Y106.79 E3.1144 F1500	Draw inner circle segment
G1 X105.98 Y106.33 E3.1521 F1500	Draw inner circle segment
G1 X105.22 Y105.78 E3.1898 F1500	Draw inner circle segment
G1 X104.53 Y105.13 E3.2274 F1500	Draw inner circle segment
G1 X103.93 Y104.41 E3.2651 F1500	Draw inner circle segment
G1 X103.43 Y103.61 E3.3028 F1500	Draw inner circle segment
G1 X103.03 Y102.76 E3.3405 F1500	Draw inner circle segment
G1 X102.74 Y101.87 E3.3781 F1500	Draw inner circle segment
G1 X102.56 Y100.94 E3.4158 F1500	Draw inner circle segment
G1 X102.50 Y100.00 E3.4535 F1500	Draw inner circle segment
G1 X102.56 Y99.06 E3.4912 F1500	Draw inner circle segment
G1 X102.74 Y98.13 E3.5288 F1500	Draw inner circle segment
G1 X103.03 Y97.24 E3.5665 F1500	Draw inner circle segment
G1 X103.43 Y96.39 E3.6042 F1500	Draw inner circle segment
G1 X103.93 Y95.59 E3.6419 F1500	Draw inner circle segment
G1 X104.53 Y94.87 E3.6795 F1500	Draw inner circle segment
G1 X105.22 Y94.22 E3.7172 F1500	Draw inner circle segment
G1 X105.98 Y93.67 E3.7549 F1500	Draw inner circle segment
G1 X106.81 Y93.21 E3.7925 F1500	Draw inner circle segment
G1 X107.68 Y92.87 E3.8302 F1500	Draw inner circle segment
G1 X108.59 Y92.63 E3.8679 F1500	Draw inner circle segment
G1 X109.53 Y92.51 E3.9056 F1500	Draw inner circle segment
G1 X110.47 Y92.51 E3.9432 F1500	Draw inner circle segment
G1 X111.41 Y92.63 E3.9809 F1500	Draw inner circle segment
G1 X112.32 Y92.87 E4.0186 F1500	Draw inner circle segment
G1 X113.19 Y93.21 E4.0563 F1500	Draw inner circle segment
G1 X114.02 Y93.67 E4.0939 F1500	Draw inner circle segment
G1 X114.78 Y94.22 E4.1316 F1500	Draw inner circle segment
G1 X115.47 Y94.87 E4.1693 F1500	Draw inner circle segment
G1 X116.07 Y95.59 E4.2070 F1500	Draw inner circle segment
G1 X116.57 Y96.39 E4.2446 F1500	Draw inner circle segment
G1 X116.97 Y97.24 E4.2823 F1500	Draw inner circle segment
G1 X117.26 Y98.13 E4.3200 F1500	Draw inner circle segment
G1 X117.44 Y99.06 E4.3577 F1500	Draw inner circle segment
G1 X117.50 Y100.00 E4.3953 F1500	Draw inner circle segment
	Infill between the inner and outer circles
G1 X117.90 Y100.00 F1500	Move to start of infill
G1 X117.84 Y100.99 E4.4350	Draw infill segment
G1 X117.65 Y101.96 E4.4747	Draw infill segment
G1 X117.35 Y102.91 E4.5144	Draw infill segment
G1 X116.92 Y103.81 E4.5541	Draw infill segment
G1 X116.39 Y104.64 E4.5938	Draw infill segment
G1 X115.76 Y105.41 E4.6334	Draw infill segment
G1 X115.04 Y106.09 E4.6731	Draw infill segment
G1 X114.23 Y106.67 E4.7128	Draw infill segment
G1 X113.36 Y107.15 E4.7525	Draw infill segment
G1 X112.44 Y107.51 E4.7922	Draw infill segment
G1 X111.48 Y107.76 E4.8319	Draw infill segment
G1 X110.50 Y107.88 E4.8715	Draw infill segment
G1 X109.50 Y107.88 E4.9112	Draw infill segment
G1 X108.52 Y107.76 E4.9509	Draw infill segment
G1 X107.56 Y107.51 E4.9906	Draw infill segment
G1 X106.64 Y107.15 E5.0303	Draw infill segment
G1 X105.77 Y106.67 E5.0700	Draw infill segment
G1 X104.96 Y106.09 E5.1096	Draw infill segment
G1 X104.24 Y105.41 E5.1493	Draw infill segment
G1 X103.61 Y104.64 E5.1890	Draw infill segment
G1 X103.08 Y103.81 E5.2287	Draw infill segment
G1 X102.65 Y102.91 E5.2684	Draw infill segment
G1 X102.35 Y101.96 E5.3081	Draw infill segment
G1 X102.16 Y100.99 E5.3477	Draw infill segment
G1 X102.10 Y100.00 E5.3874	Draw infill segment
G1 X102.16 Y99.01 E5.4271	Draw infill segment
G1 X102.35 Y98.04 E5.4668	Draw infill segment
G1 X102.65 Y97.09 E5.5065	Draw infill segment
G1 X103.08 Y96.19 E5.5462	Draw infill segment
G1 X103.61 Y95.36 E5.5858	Draw infill segment
G1 X104.24 Y94.59 E5.6255	Draw infill segment
G1 X104.96 Y93.91 E5.6652	Draw infill segment
G1 X105.77 Y93.33 E5.7049	Draw infill segment
G1 X106.64 Y92.85 E5.7446	Draw infill segment
G1 X107.56 Y92.49 E5.7843	Draw infill segment
G1 X108.52 Y92.24 E5.8239	Draw infill segment
G1 X109.50 Y92.12 E5.8636	Draw infill segment
G1 X110.50 Y92.12 E5.9033	Draw infill segment
G1 X111.48 Y92.24 E5.9430	Draw infill segment
G1 X112.44 Y92.49 E5.9827	Draw infill segment
G1 X113.36 Y92.85 E6.0224	Draw infill segment
G1 X114.23 Y93.33 E6.0620	Draw infill segment
G1 X115.04 Y93.91 E6.1017	Draw infill segment
G1 X115.76 Y94.59 E6.1414	Draw infill segment
G1 X116.39 Y95.36 E6.1811	Draw infill segment
G1 X116.92 Y96.19 E6.2208	Draw infill segment
G1 X117.35 Y97.09 E6.2605	Draw infill segment
G1 X117.65 Y98.04 E6.3001	Draw infill segment
G1 X117.84 Y99.01 E6.3398	Draw infill segment
G1 X117.90 Y100.00 E6.3795	Draw infill segment
G1 X118.30 Y100.00 F1500	Move to start of infill
G1 X118.23 Y101.04 E6.4212	Draw infill segment
G1 X118.04 Y102.06 E6.4629	Draw infill segment
G1 X117.72 Y103.06 E6.5046	Draw infill segment
G1 X117.27 Y104.00 E6.5463	Draw infill segment
G1 X116.71 Y104.88 E6.5880	Draw infill segment
G1 X116.05 Y105.68 E6.6297	Draw infill segment
G1 X115.29 Y106.40 E6.6714	Draw infill segment
G1 X114.45 Y107.01 E6.7131	Draw infill segment
G1 X113.53 Y107.51 E6.7548	Draw infill segment
G1 X112.56 Y107.89 E6.7964	Draw infill segment
G1 X111.56 Y108.15 E6.8381	Draw infill segment
G1 X110.52 Y108.28 E6.8798	Draw infill segment
G1 X109.48 Y108.28 E6.9215	Draw infill segment
G1 X108.44 Y108.15 E6.9632	Draw infill segment
G1 X107.44 Y107.89 E7.0049	Draw infill segment
G1 X106.47 Y107.51 E7.0466	Draw infill segment
G1 X105.55 Y107.01 E7.0883	Draw infill segment
G1 X104.71 Y106.40 E7.1300	Draw infill segment
G1 X103.95 Y105.68 E7.1717	Draw infill segment
G1 X103.29 Y104.88 E7.2134	Draw infill segment
G1 X102.73 Y104.00 E7.2551	Draw infill segment
G1 X102.28 Y103.06 E7.2968	Draw infill segment
G1 X101.96 Y102.06 E7.3385	Draw infill segment
G1 X101.77 Y101.04 E7.3801	Draw infill segment
G1 X101.70 Y100.00 E7.4218	Draw infill segment
G1 X101.77 Y98.96 E7.4635	Draw infill segment
G1 X101.96 Y97.94 E7.5052	Draw infill segment
G1 X102.28 Y96.94 E7.5469	Draw infill segment
G1 X102.73 Y96.00 E7.5886	Draw infill segment
G1 X103.29 Y95.12 E7.6303	Draw infill segment
G1 X103.95 Y94.32 E7.6720	Draw infill segment
G1 X104.71 Y93.60 E7.7137	Draw infill segment
G1 X105.55 Y92.99 E7.7554	Draw infill segment
G1 X106.47 Y92.49 E7.7971	Draw infill segment
G1 X107.44 Y92.11 E7.8388	Draw infill segment
G1 X108.44 Y91.85 E7.8805	Draw infill segment
G1 X109.48 Y91.72 E7.9222	Draw infill segment
G1 X110.52 Y91.72 E7.9638	Draw infill segment
G1 X111.56 Y91.85 E8.0055	Draw infill segment
G1 X112.56 Y92.11 E8.0472	Draw infill segment
G1 X113.53 Y92.49 E8.0889	Draw infill segment
G1 X114.45 Y92.99 E8.1306	Draw infill segment
G1 X115.29 Y93.60 E8.1723	Draw infill segment
G1 X116.05 Y94.32 E8.2140	Draw infill segment
G1 X116.71 Y95.12 E8.2557	Draw infill segment
G1 X117.27 Y96.00 E8.2974	Draw infill segment
G1 X117.72 Y96.94 E8.3391	Draw infill segment
G1 X118.04 Y97.94 E8.3808	Draw infill segment
G1 X118.23 Y98.96 E8.4225	Draw infill segment
G1 X118.30 Y100.00 E8.4642	Draw infill segment
G1 X118.70 Y100.00 F1500	Move to start of infill
G1 X118.63 Y101.09 E8.5079	Draw infill segment
G1 X118.43 Y102.16 E8.5516	Draw infill segment
G1 X118.09 Y103.20 E8.5953	Draw infill segment
G1 X117.62 Y104.19 E8.6390	Draw infill segment
G1 X117.04 Y105.11 E8.6827	Draw infill segment
G1 X116.34 Y105.96 E8.7264	Draw infill segment
G1 X115.55 Y106.70 E8.7701	Draw infill segment
G1 X114.66 Y107.35 E8.8138	Draw infill segment
G1 X113.70 Y107.87 E8.8575	Draw infill segment
G1 X112.69 Y108.27 E8.9012	Draw infill segment
G1 X111.63 Y108.55 E8.9449	Draw infill segment
G1 X110.55 Y108.68 E8.9886	Draw infill segment
G1 X109.45 Y108.68 E9.0323	Draw infill segment
G1 X108.37 Y108.55 E9.0760	Draw infill segment
G1 X107.31 Y108.27 E9.1197	Draw infill segment
G1 X106.30 Y107.87 E9.1634	Draw infill segment
G1 X105.34 Y107.35 E9.2071	Draw infill segment
G1 X104.45 Y106.70 E9.2508	Draw infill segment
G1 X103.66 Y105.96 E9.2945	Draw infill segment
G1 X102.96 Y105.11 E9.3382	Draw infill segment
G1 X102.38 Y104.19 E9.3819	Draw infill segment
G1 X101.91 Y103.20 E9.4256	Draw infill segment
G1 X101.57 Y102.16 E9.4693	Draw infill segment
G1 X101.37 Y101.09 E9.5130	Draw infill segment
G1 X101.30 Y100.00 E9.5567	Draw infill segment
G1 X101.37 Y98.91 E9.6004	Draw infill segment
G1 X101.57 Y97.84 E9.6441	Draw infill segment
G1 X101.91 Y96.80 E9.6878	Draw infill segment
G1 X102.38 Y95.81 E9.7315	Draw infill segment
G1 X102.96 Y94.89 E9.7752	Draw infill segment
G1 X103.66 Y94.04 E9.8189	Draw infill segment
G1 X104.45 Y93.30 E9.8626	Draw infill segment
G1 X105.34 Y92.65 E9.9063	Draw infill segment
G1 X106.30 Y92.13 E9.9500	Draw infill segment
G1 X107.31 Y91.73 E9.9937	Draw infill segment
G1 X108.37 Y91.45 E10.0374	Draw infill segment
G1 X109.45 Y91.32 E10.0811	Draw infill segment
G1 X110.55 Y91.32 E10.1248	Draw infill segment
G1 X111.63 Y91.45 E10.1685	Draw infill segment
G1 X112.69 Y91.73 E10.2123	Draw infill segment
G1 X113.70 Y92.13 E10.2560	Draw infill segment
G1 X114.66 Y92.65 E10.2997	Draw infill segment
G1 X115.55 Y93.30 E10.3434	Draw infill segment
G1 X116.34 Y94.04 E10.3871	Draw infill segment
G1 X117.04 Y94.89 E10.4308	Draw infill segment
G1 X117.62 Y95.81 E10.4745	Draw infill segment
G1 X118.09 Y96.80 E10.5182	Draw infill segment
G1 X118.43 Y97.84 E10.5619	Draw infill segment
G1 X118.63 Y98.91 E10.6056	Draw infill segment
G1 X118.70 Y100.00 E10.6493	Draw infill segment
G1 X119.10 Y100.00 F1500	Move to start of infill
G1 X119.03 Y101.14 E10.6950	Draw infill segment
G1 X118.81 Y102.26 E10.7407	Draw infill segment
G1 X118.46 Y103.35 E10.7864	Draw infill segment
G1 X117.97 Y104.38 E10.8321	Draw infill segment
G1 X117.36 Y105.35 E10.8778	Draw infill segment
G1 X116.63 Y106.23 E10.9235	Draw infill segment
G1 X115.80 Y107.01 E10.9693	Draw infill segment
G1 X114.88 Y107.68 E11.0150	Draw infill segment
G1 X113.87 Y108.23 E11.0607	Draw infill segment
G1 X112.81 Y108.65 E11.1064	Draw infill segment
G1 X111.71 Y108.94 E11.1521	Draw infill segment
G1 X110.57 Y109.08 E11.1978	Draw infill segment
G1 X109.43 Y109.08 E11.2435	Draw infill segment
G1 X108.29 Y108.94 E11.2892	Draw infill segment
G1 X107.19 Y108.65 E11.3349	Draw infill segment
G1 X106.13 Y108.23 E11.3807	Draw infill segment
G1 X105.12 Y107.68 E11.4264	Draw infill segment
G1 X104.20 Y107.01 E11.4721	Draw infill segment
G1 X103.37 Y106.23 E11.5178	Draw infill segment
G1 X102.64 Y105.35 E11.5635	Draw infill segment
G1 X102.03 Y104.38 E11.6092	Draw infill segment
G1 X101.54 Y103.35 E11.6549	Draw infill segment
G1 X101.19 Y102.26 E11.7006	Draw infill segment
G1 X100.97 Y101.14 E11.7463	Draw infill segment
G1 X100.90 Y100.00 E11.7921	Draw infill segment
G1 X100.97 Y98.86 E11.8378	Draw infill segment
G1 X101.19 Y97.74 E11.8835	Draw infill segment
G1 X101.54 Y96.65 E11.9292	Draw infill segment
G1 X102.03 Y95.62 E11.9749	Draw infill segment
G1 X102.64 Y94.65 E12.0206	Draw infill segment
G1 X103.37 Y93.77 E12.0663	Draw infill segment
G1 X104.20 Y92.99 E12.1120	Draw infill segment
G1 X105.12 Y92.32 E12.1578	Draw infill segment
G1 X106.13 Y91.77 E12.2035	Draw infill segment
G1 X107.19 Y91.35 E12.2492	Draw infill segment
G1 X108.29 Y91.06 E12.2949	Draw infill segment
G1 X109.43 Y90.92 E12.3406	Draw infill segment
G1 X110.57 Y90.92 E12.3863	Draw infill segment
G1 X111.71 Y91.06 E12.4320	Draw infill segment
G1 X112.81 Y91.35 E12.4777	Draw infill segment
G1 X113.87 Y91.77 E12.5234	Draw infill segment
G1 X114.88 Y92.32 E12.5692	Draw infill segment
G1 X115.80 Y92.99 E12.6149	Draw infill segment
G1 X116.63 Y93.77 E12.6606	Draw infill segment
G1 X117.36 Y94.65 E12.7063	Draw infill segment
G1 X117.97 Y95.62 E12.7520	Draw infill segment
G1 X118.46 Y96.65 E12.7977	Draw infill segment
G1 X118.81 Y97.74 E12.8434	Draw infill segment
G1 X119.03 Y98.86 E12.8891	Draw infill segment
G1 X119.10 Y100.00 E12.9348	Draw infill segment
G1 X119.50 Y100.00 F1500	Move to start of infill
G1 X119.43 Y101.19 E12.9826	Draw infill segment
G1 X119.20 Y102.36 E13.0303	Draw infill segment
G1 X118.83 Y103.50 E13.0780	Draw infill segment
G1 X118.32 Y104.58 E13.1257	Draw infill segment
G1 X117.69 Y105.58 E13.1735	Draw infill segment
G1 X116.93 Y106.50 E13.2212	Draw infill segment
G1 X116.06 Y107.32 E13.2689	Draw infill segment
G1 X115.09 Y108.02 E13.3166	Draw infill segment
G1 X114.04 Y108.60 E13.3643	Draw infill segment
G1 X112.94 Y109.04 E13.4121	Draw infill segment
G1 X111.78 Y109.33 E13.4598	Draw infill segment
G1 X110.60 Y109.48 E13.5075	Draw infill segment
G1 X109.40 Y109.48 E13.5552	Draw infill segment
G1 X108.22 Y109.33 E13.6029	Draw infill segment
G1 X107.06 Y109.04 E13.6507	Draw infill segment
G1 X105.96 Y108.60 E13.6984	Draw infill segment
G1 X104.91 Y108.02 E13.7461	Draw infill segment
G1 X103.94 Y107.32 E13.7938	Draw infill segment
G1 X103.07 Y106.50 E13.8415	Draw infill segment
G1 X102.31 Y105.58 E13.8893	Draw infill segment
G1 X101.68 Y104.58 E13.9370	Draw infill segment
G1 X101.17 Y103.50 E13.9847	Draw infill segment
G1 X100.80 Y102.36 E14.0324	Draw infill segment
G1 X100.57 Y101.19 E14.0801	Draw infill segment
G1 X100.50 Y100.00 E14.1279	Draw infill segment
G1 X100.57 Y98.81 E14.1756	Draw infill segment
G1 X100.80 Y97.64 E14.2233	Draw infill segment
G1 X101.17 Y96.50 E14.2710	Draw infill segment
G1 X101.68 Y95.42 E14.3188	Draw infill segment
G1 X102.31 Y94.42 E14.3665	Draw infill segment
G1 X103.07 Y93.50 E14.4142	Draw infill segment
G1 X103.94 Y92.68 E14.4619	Draw infill segment
G1 X104.91 Y91.98 E14.5096	Draw infill segment
G1 X105.96 Y91.40 E14.5574	Draw infill segment
G1 X107.06 Y90.96 E14.6051	Draw infill segment
G1 X108.22 Y90.67 E14.6528	Draw infill segment
G1 X109.40 Y90.52 E14.7005	Draw infill segment
G1 X110.60 Y90.52 E14.7482	Draw infill segment
G1 X111.78 Y90.67 E14.7960	Draw infill segment
G1 X112.94 Y90.96 E14.8437	Draw infill segment
G1 X114.04 Y91.40 E14.8914	Draw infill segment
G1 X115.09 Y91.98 E14.9391	Draw infill segment
G1 X116.06 Y92.68 E14.9868	Draw infill segment
G1 X116.93 Y93.50 E15.0346	Draw infill segment
G1 X117.69 Y94.42 E15.0823	Draw infill segment
G1 X118.32 Y95.42 E15.1300	Draw infill segment
G1 X118.83 Y96.50 E15.1777	Draw infill segment
G1 X119.20 Y97.64 E15.2254	Draw infill segment
G1 X119.43 Y98.81 E15.2732	Draw infill segment
G1 X119.50 Y100.00 E15.3209	Draw infill segment
G1 X119.90 Y100.00 F1500	Move to start of infill
G1 X119.82 Y101.24 E15.3706	Draw infill segment
G1 X119.59 Y102.46 E15.4203	Draw infill segment
G1 X119.20 Y103.64 E15.4701	Draw infill segment
G1 X118.68 Y104.77 E15.5198	Draw infill segment
G1 X118.01 Y105.82 E15.5695	Draw infill segment
G1 X117.22 Y106.78 E15.6193	Draw infill segment
G1 X116.31 Y107.63 E15.6690	Draw infill segment
G1 X115.30 Y108.36 E15.7187	Draw infill segment
G1 X114.22 Y108.96 E15.7685	Draw infill segment
G1 X113.06 Y109.42 E15.8182	Draw infill segment
G1 X111.86 Y109.72 E15.8679	Draw infill segment
G1 X110.62 Y109.88 E15.9176	Draw infill segment
G1 X109.38 Y109.88 E15.9674	Draw infill segment
G1 X108.14 Y109.72 E16.0171	Draw infill segment
G1 X106.94 Y109.42 E16.0668	Draw infill segment
G1 X105.78 Y108.96 E16.1166	Draw infill segment
G1 X104.70 Y108.36 E16.1663	Draw infill segment
G1 X103.69 Y107.63 E16.2160	Draw infill segment
G1 X102.78 Y106.78 E16.2658	Draw infill segment
G1 X101.99 Y105.82 E16.3155	Draw infill segment
G1 X101.32 Y104.77 E16.3652	Draw infill segment
G1 X100.80 Y103.64 E16.4149	Draw infill segment
G1 X100.41 Y102.46 E16.4647	Draw infill segment
G1 X100.18 Y101.24 E16.5144	Draw infill segment
G1 X100.10 Y100.00 E16.5641	Draw infill segment
G1 X100.18 Y98.76 E16.6139	Draw infill segment
G1 X100.41 Y97.54 E16.6636	Draw infill segment
G1 X100.80 Y96.36 E16.7133	Draw infill segment
G1 X101.32 Y95.23 E16.7631	Draw infill segment
G1 X101.99 Y94.18 E16.8128	Draw infill segment
G1 X102.78 Y93.22 E16.8625	Draw infill segment
G1 X103.69 Y92.37 E16.9122	Draw infill segment
G1 X104.70 Y91.64 E16.9620	Draw infill segment
G1 X105.78 Y91.04 E17.0117	Draw infill segment
G1 X106.94 Y90.58 E17.0614	Draw infill segment
G1 X108.14 Y90.28 E17.1112	Draw infill segment
G1 X109.38 Y90.12 E17.1609	Draw infill segment
G1 X110.62 Y90.12 E17.2106	Draw infill segment
G1 X111.86 Y90.28 E17.2604	Draw infill segment
G1 X113.06 Y90.58 E17.3101	Draw infill segment
G1 X114.22 Y91.04 E17.3598	Draw infill segment
G1 X115.30 Y91.64 E17.4096	Draw infill segment
G1 X116.31 Y92.37 E17.4593	Draw infill segment
G1 X117.22 Y93.22 E17.5090	Draw infill segment
G1 X118.01 Y94.18 E17.5587	Draw infill segment
G1 X118.68 Y95.23 E17.6085	Draw infill segment
G1 X119.20 Y96.36 E17.6582	Draw infill segment
G1 X119.59 Y97.54 E17.7079	Draw infill segment
G1 X119.82 Y98.76 E17.7577	Draw infill segment
G1 X119.90 Y100.00 E17.8074	Draw infill segment
	Layer 2
G1 Z0.40 F300	Move to layer height
	Outer circle
G1 X120.00 Y100.00 F1500	Move to start of outer circle
G1 X120.00 Y100.00 F1500	Move to start of outer circle
G1 X119.92 Y101.25 E17.8576 F1500	Draw outer circle segment
G1 X119.69 Y102.49 E17.9079 F1500	Draw outer circle segment
G1 X119.30 Y103.68 E17.9581 F1500	Draw outer circle segment
G1 X118.76 Y104.82 E18.0083 F1500	Draw outer circle segment
G1 X118.09 Y105.88 E18.0586 F1500	Draw outer circle segment
G1 X117.29 Y106.85 E18.1088 F1500	Draw outer circle segment
G1 X116.37 Y107.71 E18.1590 F1500	Draw outer circle segment
G1 X115.36 Y108.44 E18.2093 F1500	Draw outer circle segment
G1 X114.26 Y109.05 E18.2595 F1500	Draw outer circle segment
G1 X113.09 Y109.51 E18.3097 F1500	Draw outer circle segment
G1 X111.87 Y109.82 E18.3599 F1500	Draw outer circle segment
G1 X110.63 Y109.98 E18.4102 F1500	Draw outer circle segment
G1 X109.37 Y109.98 E18.4604 F1500	Draw outer circle segment
G1 X108.13 Y109.82 E18.5106 F1500	Draw outer circle segment
G1 X106.91 Y109.51 E18.5609 F1500	Draw outer circle segment
G1 X105.74 Y109.05 E18.6111 F1500	Draw outer circle segment
G1 X104.64 Y108.44 E18.6613 F1500	Draw outer circle segment
G1 X103.63 Y107.71 E18.7116 F1500	Draw outer circle segment
G1 X102.71 Y106.85 E18.7618 F1500	Draw outer circle segment
G1 X101.91 Y105.88 E18.8120 F1500	Draw outer circle segment
G1 X101.24 Y104.82 E18.8623 F1500	Draw outer circle segment
G1 X100.70 Y103.68 E18.9125 F1500	Draw outer circle segment
G1 X100.31 Y102.49 E18.9627 F1500	Draw outer circle segment
G1 X100.08 Y101.25 E19.0130 F1500	Draw outer circle segment
G1 X100.00 Y100.00 E19.0632 F1500	Draw outer circle segment
G1 X100.08 Y98.75 E19.1134 F1500	Draw outer circle segment
G1 X100.31 Y97.51 E19.1637 F1500	Draw outer circle segment
G1 X100.70 Y96.32 E19.2139 F1500	Draw outer circle segment
G1 X101.24 Y95.18 E19.2641 F1500	Draw outer circle segment
G1 X101.91 Y94.12 E19.3144 F1500	Draw outer circle segment
G1 X102.71 Y93.15 E19.3646 F1500	Draw outer circle segment
G1 X103.63 Y92.29 E19.4148 F1500	Draw outer circle segment
G1 X104.64 Y91.56 E19.4651 F1500	Draw outer circle segment
G1 X105.74 Y90.95 E19.5153 F1500	Draw outer circle segment
G1 X106.91 Y90.49 E19.5655 F1500	Draw outer circle segment
G1 X108.13 Y90.18 E19.6158 F1500	Draw outer circle segment
G1 X109.37 Y90.02 E19.6660 F1500	Draw outer circle segment
G1 X110.63 Y90.02 E19.7162 F1500	Draw outer circle segment
G1 X111.87 Y90.18 E19.7665 F1500	Draw outer circle segment
G1 X113.09 Y90.49 E19.8167 F1500	Draw outer circle segment
G1 X114.26 Y90.95 E19.8669 F1500	Draw outer circle segment
G1 X115.36 Y91.56 E19.9172 F1500	Draw outer circle segment
G1 X116.37 Y92.29 E19.9674 F1500	Draw outer circle segment
G1 X117.29 Y93.15 E20.0176 F1500	Draw outer circle segment
G1 X118.09 Y94.12 E20.0679 F1500	Draw outer circle segment
G1 X118.76 Y95.18 E20.1181 F1500	Draw outer circle segment
G1 X119.30 Y96.32 E20.1683 F1500	Draw outer circle segment
G1 X119.69 Y97.51 E20.2185 F1500	Draw outer circle segment
G1 X119.92 Y98.75 E20.2688 F1500	Draw outer circle segment
G1 X120.00 Y100.00 E20.3190 F1500	Draw outer circle segment
	Inner circle
G1 X117.50 Y100.00 F1500	Move to start of inner circle
G1 X117.50 Y100.00 F1500	Move to start of inner circle
G1 X117.44 Y100.94 E20.3567 F1500	Draw inner circle segment
G1 X117.26 Y101.87 E20.3944 F1500	Draw inner circle segment
G1 X116.97 Y102.76 E20.4320 F1500	Draw inner circle segment
G1 X116.57 Y103.61 E20.4697 F1500	Draw inner circle segment
G1 X116.07 Y104.41 E20.5074 F1500	Draw inner circle segment
G1 X115.47 Y105.13 E20.5451 F1500	Draw inner circle segment
G1 X114.78 Y105.78 E20.5827 F1500	Draw inner circle segment
G1 X114.02 Y106.33 E20.6204 F1500	Draw inner circle segment
G1 X113.19 Y106.79 E20.6581 F1500	Draw inner circle segment
G1 X112.32 Y107.13 E20.6958 F1500	Draw inner circle segment
G1 X111.41 Y107.37 E20.7334 F1500	Draw inner circle segment
G1 X110.47 Y107.49 E20.7711 F1500	Draw inner circle segment
G1 X109.53 Y107.49 E20.8088 F1500	Draw inner circle segment
G1 X108.59 Y107.37 E20.8465 F1500	Draw inner circle segment
G1 X107.68 Y107.13 E20.8841 F1500	Draw inner circle segment
G1 X106.81 Y106.79 E20.9218 F1500	Draw inner circle segment
G1 X105.98 Y106.33 E20.9595 F1500	Draw inner circle segment
G1 X105.22 Y105.78 E20.9971 F1500	Draw inner circle segment
G1 X104.53 Y105.13 E21.0348 F1500	Draw inner circle segment
G1 X103.93 Y104.41 E21.0725 F1500	Draw inner circle segment
G1 X103.43 Y103.61 E21.1102 F1500	Draw inner circle segment
G1 X103.03 Y102.76 E21.1478 F1500	Draw inner circle segment
G1 X102.74 Y101.87 E21.1855 F1500	Draw inner circle segment
G1 X102.56 Y100.94 E21.2232 F1500	Draw inner circle segment
G1 X102.50 Y100.00 E21.2609 F1500	Draw inner circle segment
G1 X102.56 Y99.06 E21.2985 F1500	Draw inner circle segment
G1 X102.74 Y98.13 E21.3362 F1500	Draw inner circle segment
G1 X103.03 Y97.24 E21.3739 F1500	Draw inner circle segment
G1 X103.43 Y96.39 E21.4116 F1500	Draw inner circle segment
G1 X103.93 Y95.59 E21.4492 F1500	Draw inner circle segment
G1 X104.53 Y94.87 E21.4869 F1500	Draw inner circle segment
G1 X105.22 Y94.22 E21.5246 F1500	Draw inner circle segment
G1 X105.98 Y93.67 E21.5623 F1500	Draw inner circle segment
G1 X106.81 Y93.21 E21.5999 F1500	Draw inner circle segment
G1 X107.68 Y92.87 E21.6376 F1500	Draw inner circle segment
G1 X108.59 Y92.63 E21.6753 F1500	Draw inner circle segment
G1 X109.53 Y92.51 E21.7130 F1500	Draw inner circle segment
G1 X110.47 Y92.51 E21.7506 F1500	Draw inner circle segment
G1 X111.41 Y92.63 E21.7883 F1500	Draw inner circle segment
G1 X112.32 Y92.87 E21.8260 F1500	Draw inner circle segment
G1 X113.19 Y93.21 E21.8637 F1500	Draw inner circle segment
G1 X114.02 Y93.67 E21.9013 F1500	Draw inner circle segment
G1 X114.78 Y94.22 E21.9390 F1500	Draw inner circle segment
G1 X115.47 Y94.87 E21.9767 F1500	Draw inner circle segment
G1 X116.07 Y95.59 E22.0144 F1500	Draw inner circle segment
G1 X116.57 Y96.39 E22.0520 F1500	Draw inner circle segment
G1 X116.97 Y97.24 E22.0897 F1500	Draw inner circle segment
G1 X117.26 Y98.13 E22.1274 F1500	Draw inner circle segment
G1 X117.44 Y99.06 E22.1651 F1500	Draw inner circle segment
G1 X117.50 Y100.00 E22.2027 F1500	Draw inner circle segment
	Infill between the inner and outer circles
G1 X117.90 Y100.00 F1500	Move to start of infill
G1 X117.84 Y100.99 E22.2424	Draw infill segment
G1 X117.65 Y101.96 E22.2821	Draw infill segment
G1 X117.35 Y102.91 E22.3218	Draw infill segment
G1 X116.92 Y103.81 E22.3615	Draw infill segment
G1 X116.39 Y104.64 E22.4011	Draw infill segment
G1 X115.76 Y105.41 E22.4408	Draw infill segment
G1 X115.04 Y106.09 E22.4805	Draw infill segment
G1 X114.23 Y106.67 E22.5202	Draw infill segment
G1 X113.36 Y107.15 E22.5599	Draw infill segment
G1 X112.44 Y107.51 E22.5996	Draw infill segment
G1 X111.48 Y107.76 E22.6392	Draw infill segment
G1 X110.50 Y107.88 E22.6789	Draw infill segment
G1 X109.50 Y107.88 E22.7186	Draw infill segment
G1 X108.52 Y107.76 E22.7583	Draw infill segment
G1 X107.56 Y107.51 E22.7980	Draw infill segment
G1 X106.64 Y107.15 E22.8377	Draw infill segment
G1 X105.77 Y106.67 E22.8773	Draw infill segment
G1 X104.96 Y106.09 E22.9170	Draw infill segment
G1 X104.24 Y105.41 E22.9567	Draw infill segment
G1 X103.61 Y104.64 E22.9964	Draw infill segment
G1 X103.08 Y103.81 E23.0361	Draw infill segment
G1 X102.65 Y102.91 E23.0758	Draw infill segment
G1 X102.35 Y101.96 E23.1155	Draw infill segment
G1 X102.16 Y100.99 E23.1551	Draw infill segment
G1 X102.10 Y100.00 E23.1948	Draw infill segment
G1 X102.16 Y99.01 E23.2345	Draw infill segment
G1 X102.35 Y98.04 E23.2742	Draw infill segment
G1 X102.65 Y97.09 E23.3139	Draw infill segment
G1 X103.08 Y96.19 E23.3536	Draw infill segment
G1 X103.61 Y95.36 E23.3932	Draw infill segment
G1 X104.24 Y94.59 E23.4329	Draw infill segment
G1 X104.96 Y93.91 E23.4726	Draw infill segment
G1 X105.77 Y93.33 E23.5123	Draw infill segment
G1 X106.64 Y92.85 E23.5520	Draw infill segment
G1 X107.56 Y92.49 E23.5917	Draw infill segment
G1 X108.52 Y92.24 E23.6313	Draw infill segment
G1 X109.50 Y92.12 E23.6710	Draw infill segment
G1 X110.50 Y92.12 E23.7107	Draw infill segment
G1 X111.48 Y92.24 E23.7504	Draw infill segment
G1 X112.44 Y92.49 E23.7901	Draw infill segment
G1 X113.36 Y92.85 E23.8298	Draw infill segment
G1 X114.23 Y93.33 E23.8694	Draw infill segment
G1 X115.04 Y93.91 E23.9091	Draw infill segment
G1 X115.76 Y94.59 E23.9488	Draw infill segment
G1 X116.39 Y95.36 E23.9885	Draw infill segment
G1 X116.92 Y96.19 E24.0282	Draw infill segment
G1 X117.35 Y97.09 E24.0679	Draw infill segment
G1 X117.65 Y98.04 E24.1075	Draw infill segment
G1 X117.84 Y99.01 E24.1472	Draw infill segment
G1 X117.90 Y100.00 E24.1869	Draw infill segment
G1 X118.30 Y100.00 F1500	Move to start of infill
G1 X118.23 Y101.04 E24.2286	Draw infill segment
G1 X118.04 Y102.06 E24.2703	Draw infill segment
G1 X117.72 Y103.06 E24.3120	Draw infill segment
G1 X117.27 Y104.00 E24.3537	Draw infill segment
G1 X116.71 Y104.88 E24.3954	Draw infill segment
G1 X116.05 Y105.68 E24.4371	Draw infill segment
G1 X115.29 Y106.40 E24.4788	Draw infill segment
G1 X114.45 Y107.01 E24.5205	Draw infill segment
G1 X113.53 Y107.51 E24.5621	Draw infill segment
G1 X112.56 Y107.89 E24.6038	Draw infill segment
G1 X111.56 Y108.15 E24.6455	Draw infill segment
G1 X110.52 Y108.28 E24.6872	Draw infill segment
G1 X109.48 Y108.28 E24.7289	Draw infill segment
G1 X108.44 Y108.15 E24.7706	Draw infill segment
G1 X107.44 Y107.89 E24.8123	Draw infill segment
G1 X106.47 Y107.51 E24.8540	Draw infill segment
G1 X105.55 Y107.01 E24.8957	Draw infill segment
G1 X104.71 Y106.40 E24.9374	Draw infill segment
G1 X103.95 Y105.68 E24.9791	Draw infill segment
G1 X103.29 Y104.88 E25.0208	Draw infill segment
G1 X102.73 Y104.00 E25.0625	Draw infill segment
G1 X102.28 Y103.06 E25.1042	Draw infill segment
G1 X101.96 Y102.06 E25.1458	Draw infill segment
G1 X101.77 Y101.04 E25.1875	Draw infill segment
G1 X101.70 Y100.00 E25.2292	Draw infill segment
G1 X101.77 Y98.96 E25.2709	Draw infill segment
G1 X101.96 Y97.94 E25.3126	Draw infill segment
G1 X102.28 Y96.94 E25.3543	Draw infill segment
G1 X102.73 Y96.00 E25.3960	Draw infill segment
G1 X103.29 Y95.12 E25.4377	Draw infill segment
G1 X103.95 Y94.32 E25.4794	Draw infill segment
G1 X104.71 Y93.60 E25.5211	Draw infill segment
G1 X105.55 Y92.99 E25.5628	Draw infill segment
G1 X106.47 Y92.49 E25.6045	Draw infill segment
G1 X107.44 Y92.11 E25.6462	Draw infill segment
G1 X108.44 Y91.85 E25.6879	Draw infill segment
G1 X109.48 Y91.72 E25.7295	Draw infill segment
G1 X110.52 Y91.72 E25.7712	Draw infill segment
G1 X111.56 Y91.85 E25.8129	Draw infill segment
G1 X112.56 Y92.11 E25.8546	Draw infill segment
G1 X113.53 Y92.49 E25.8963	Draw infill segment
G1 X114.45 Y92.99 E25.9380	Draw infill segment
G1 X115.29 Y93.60 E25.9797	Draw infill segment
G1 X116.05 Y94.32 E26.0214	Draw infill segment
G1 X116.71 Y95.12 E26.0631	Draw infill segment
G1 X117.27 Y96.00 E26.1048	Draw infill segment
G1 X117.72 Y96.94 E26.1465	Draw infill segment
G1 X118.04 Y97.94 E26.1882	Draw infill segment
G1 X118.23 Y98.96 E26.2299	Draw infill segment
G1 X118.30 Y100.00 E26.2716	Draw infill segment
G1 X118.70 Y100.00 F1500	Move to start of infill
G1 X118.63 Y101.09 E26.3153	Draw infill segment
G1 X118.43 Y102.16 E26.3590	Draw infill segment
G1 X118.09 Y103.20 E26.4027	Draw infill segment
G1 X117.62 Y104.19 E26.4464	Draw infill segment
G1 X117.04 Y105.11 E26.4901	Draw infill segment
G1 X116.34 Y105.96 E26.5338	Draw infill segment
G1 X115.55 Y106.70 E26.5775	Draw infill segment
G1 X114.66 Y107.35 E26.6212	Draw infill segment
G1 X113.70 Y107.87 E26.6649	Draw infill segment
G1 X112.69 Y108.27 E26.7086	Draw infill segment
G1 X111.63 Y108.55 E26.7523	Draw infill segment
G1 X110.55 Y108.68 E26.7960	Draw infill segment
G1 X109.45 Y108.68 E26.8397	Draw infill segment
G1 X108.37 Y108.55 E26.8834	Draw infill segment
G1 X107.31 Y108.27 E26.9271	Draw infill segment
G1 X106.30 Y107.87 E26.9708	Draw infill segment
G1 X105.34 Y107.35 E27.0145	Draw infill segment
G1 X104.45 Y106.70 E27.0582	Draw infill segment
G1 X103.66 Y105.96 E27.1019	Draw infill segment
G1 X102.96 Y105.11 E27.1456	Draw infill segment
G1 X102.38 Y104.19 E27.1893	Draw infill segment
G1 X101.91 Y103.20 E27.2330	Draw infill segment
G1 X101.57 Y102.16 E27.2767	Draw infill segment
G1 X101.37 Y101.09 E27.3204	Draw infill segment
G1 X101.30 Y100.00 E27.3641	Draw infill segment
G1 X101.37 Y98.91 E27.4078	Draw infill segment
G1 X101.57 Y97.84 E27.4515	Draw infill segment
G1 X101.91 Y96.80 E27.4952	Draw infill segment
G1 X102.38 Y95.81 E27.5389	Draw infill segment
G1 X102.96 Y94.89 E27.5826	Draw infill segment
G1 X103.66 Y94.04 E27.6263	Draw infill segment
G1 X104.45 Y93.30 E27.6700	Draw infill segment
G1 X105.34 Y92.65 E27.7137	Draw infill segment
G1 X106.30 Y92.13 E27.7574	Draw infill segment
G1 X107.31 Y91.73 E27.8011	Draw infill segment
G1 X108.37 Y91.45 E27.8448	Draw infill segment
G1 X109.45 Y91.32 E27.8885	Draw infill segment
G1 X110.55 Y91.32 E27.9322	Draw infill segment
G1 X111.63 Y91.45 E27.9759	Draw infill segment
G1 X112.69 Y91.73 E28.0196	Draw infill segment
G1 X113.70 Y92.13 E28.0633	Draw infill segment
G1 X114.66 Y92.65 E28.1070	Draw infill segment
G1 X115.55 Y93.30 E28.1507	Draw infill segment
G1 X116.34 Y94.04 E28.1945	Draw infill segment
G1 X117.04 Y94.89 E28.2382	Draw infill segment
G1 X117.62 Y95.81 E28.2819	Draw infill segment
G1 X118.09 Y96.80 E28.3256	Draw infill segment
G1 X118.43 Y97.84 E28.3693	Draw infill segment
G1 X118.63 Y98.91 E28.4130	Draw infill segment
G1 X118.70 Y100.00 E28.4567	Draw infill segment
G1 X119.10 Y100.00 F1500	Move to start of infill
G1 X119.03 Y101.14 E28.5024	Draw infill segment
G1 X118.81 Y102.26 E28.5481	Draw infill segment
G1 X118.46 Y103.35 E28.5938	Draw infill segment
G1 X117.97 Y104.38 E28.6395	Draw infill segment
G1 X117.36 Y105.35 E28.6852	Draw infill segment
G1 X116.63 Y106.23 E28.7309	Draw infill segment
G1 X115.80 Y107.01 E28.7766	Draw infill segment
G1 X114.88 Y107.68 E28.8224	Draw infill segment
G1 X113.87 Y108.23 E28.8681	Draw infill segment
G1 X112.81 Y108.65 E28.9138	Draw infill segment
G1 X111.71 Y108.94 E28.9595	Draw infill segment
G1 X110.57 Y109.08 E29.0052	Draw infill segment
G1 X109.43 Y109.08 E29.0509	Draw infill segment
G1 X108.29 Y108.94 E29.0966	Draw infill segment
G1 X107.19 Y108.65 E29.1423	Draw infill segment
G1 X106.13 Y108.23 E29.1880	Draw infill segment
G1 X105.12 Y107.68 E29.2338	Draw infill segment
G1 X104.20 Y107.01 E29.2795	Draw infill segment
G1 X103.37 Y106.23 E29.3252	Draw infill segment
G1 X102.64 Y105.35 E29.3709	Draw infill segment
G1 X102.03 Y104.38 E29.4166	Draw infill segment
G1 X101.54 Y103.35 E29.4623	Draw infill segment
G1 X101.19 Y102.26 E29.5080	Draw infill segment
G1 X100.97 Y101.14 E29.5537	Draw infill segment
G1 X100.90 Y100.00 E29.5995	Draw infill segment
G1 X100.97 Y98.86 E29.6452	Draw infill segment
G1 X101.19 Y97.74 E29.6909	Draw infill segment
G1 X101.54 Y96.65 E29.7366	Draw infill segment
G1 X102.03 Y95.62 E29.7823	Draw infill segment
G1 X102.64 Y94.65 E29.8280	Draw infill segment
G1 X103.37 Y93.77 E29.8737	Draw infill segment
G1 X104.20 Y92.99 E29.9194	Draw infill segment
G1 X105.12 Y92.32 E29.9651	Draw infill segment
G1 X106.13 Y91.77 E30.0109	Draw infill segment
G1 X107.19 Y91.35 E30.0566	Draw infill segment
G1 X108.29 Y91.06 E30.1023	Draw infill segment
G1 X109.43 Y90.92 E30.1480	Draw infill segment
G1 X110.57 Y90.92 E30.1937	Draw infill segment
G1 X111.71 Y91.06 E30.2394	Draw infill segment
G1 X112.81 Y91.35 E30.2851	Draw infill segment
G1 X113.87 Y91.77 E30.3308	Draw infill segment
G1 X114.88 Y92.32 E30.3765	Draw infill segment
G1 X115.80 Y92.99 E30.4223	Draw infill segment
G1 X116.63 Y93.77 E30.4680	Draw infill segment
G1 X117.36 Y94.65 E30.5137	Draw infill segment
G1 X117.97 Y95.62 E30.5594	Draw infill segment
G1 X118.46 Y96.65 E30.6051	Draw infill segment
G1 X118.81 Y97.74 E30.6508	Draw infill segment
G1 X119.03 Y98.86 E30.6965	Draw infill segment
G1 X119.10 Y100.00 E30.7422	Draw infill segment
G1 X119.50 Y100.00 F1500	Move to start of infill
G1 X119.43 Y101.19 E30.7900	Draw infill segment
G1 X119.20 Y102.36 E30.8377	Draw infill segment
G1 X118.83 Y103.50 E30.8854	Draw infill segment
G1 X118.32 Y104.58 E30.9331	Draw infill segment
G1 X117.69 Y105.58 E30.9808	Draw infill segment
G1 X116.93 Y106.50 E31.0286	Draw infill segment
G1 X116.06 Y107.32 E31.0763	Draw infill segment
G1 X115.09 Y108.02 E31.1240	Draw infill segment
G1 X114.04 Y108.60 E31.1717	Draw infill segment
G1 X112.94 Y109.04 E31.2194	Draw infill segment
G1 X111.78 Y109.33 E31.2672	Draw infill segment
G1 X110.60 Y109.48 E31.3149	Draw infill segment
G1 X109.40 Y109.48 E31.3626	Draw infill segment
G1 X108.22 Y109.33 E31.4103	Draw infill segment
G1 X107.06 Y109.04 E31.4581	Draw infill segment
G1 X105.96 Y108.60 E31.5058	Draw infill segment
G1 X104.91 Y108.02 E31.5535	Draw infill segment
G1 X103.94 Y107.32 E31.6012	Draw infill segment
G1 X103.07 Y106.50 E31.6489	Draw infill segment
G1 X102.31 Y105.58 E31.6967	Draw infill segment
G1 X101.68 Y104.58 E31.7444	Draw infill segment
G1 X101.17 Y103.50 E31.7921	Draw infill segment
G1 X100.80 Y102.36 E31.8398	Draw infill segment
G1 X100.57 Y101.19 E31.8875	Draw infill segment
G1 X100.50 Y100.00 E31.9353	Draw infill segment
G1 X100.57 Y98.81 E31.9830	Draw infill segment
G1 X100.80 Y97.64 E32.0307	Draw infill segment
G1 X101.17 Y96.50 E32.0784	Draw infill segment
G1 X101.68 Y95.42 E32.1261	Draw infill segment
G1 X102.31 Y94.42 E32.1739	Draw infill segment
G1 X103.07 Y93.50 E32.2216	Draw infill segment
G1 X103.94 Y92.68 E32.2693	Draw infill segment
G1 X104.91 Y91.98 E32.3170	Draw infill segment
G1 X105.96 Y91.40 E32.3647	Draw infill segment
G1 X107.06 Y90.96 E32.4125	Draw infill segment
G1 X108.22 Y90.67 E32.4602	Draw infill segment
G1 X109.40 Y90.52 E32.5079	Draw infill segment
G1 X110.60 Y90.52 E32.5556	Draw infill segment
G1 X111.78 Y90.67 E32.6033	Draw infill segment
G1 X112.94 Y90.96 E32.6511	Draw infill segment
G1 X114.04 Y91.40 E32.6988	Draw infill segment
G1 X115.09 Y91.98 E32.7465	Draw infill segment
G1 X116.06 Y92.68 E32.7942	Draw infill segment
G1 X116.93 Y93.50 E32.8420	Draw infill segment
G1 X117.69 Y94.42 E32.8897	Draw infill segment
G1 X118.32 Y95.42 E32.9374	Draw infill segment
G1 X118.83 Y96.50 E32.9851	Draw infill segment
G1 X119.20 Y97.64 E33.0328	Draw infill segment
G1 X119.43 Y98.81 E33.0806	Draw infill segment
G1 X119.50 Y100.00 E33.1283	Draw infill segment
G1 X119.90 Y100.00 F1500	Move to start of infill
G1 X119.82 Y101.24 E33.1780	Draw infill segment
G1 X119.59 Y102.46 E33.2277	Draw infill segment
G1 X119.20 Y103.64 E33.2775	Draw infill segment
G1 X118.68 Y104.77 E33.3272	Draw infill segment
G1 X118.01 Y105.82 E33.3769	Draw infill segment
G1 X117.22 Y106.78 E33.4267	Draw infill segment
G1 X116.31 Y107.63 E33.4764	Draw infill segment
G1 X115.30 Y108.36 E33.5261	Draw infill segment
G1 X114.22 Y108.96 E33.5758	Draw infill segment
G1 X113.06 Y109.42 E33.6256	Draw infill segment
G1 X111.86 Y109.72 E33.6753	Draw infill segment
G1 X110.62 Y109.88 E33.7250	Draw infill segment
G1 X109.38 Y109.88 E33.7748	Draw infill segment
G1 X108.14 Y109.72 E33.8245	Draw infill segment
G1 X106.94 Y109.42 E33.8742	Draw infill segment
G1 X105.78 Y108.96 E33.9240	Draw infill segment
G1 X104.70 Y108.36 E33.9737	Draw infill segment
G1 X103.69 Y107.63 E34.0234	Draw infill segment
G1 X102.78 Y106.78 E34.0731	Draw infill segment
G1 X101.99 Y105.82 E34.1229	Draw infill segment
G1 X101.32 Y104.77 E34.1726	Draw infill segment
G1 X100.80 Y103.64 E34.2223	Draw infill segment
G1 X100.41 Y102.46 E34.2721	Draw infill segment
G1 X100.18 Y101.24 E34.3218	Draw infill segment
G1 X100.10 Y100.00 E34.3715	Draw infill segment
G1 X100.18 Y98.76 E34.4213	Draw infill segment
G1 X100.41 Y97.54 E34.4710	Draw infill segment
G1 X100.80 Y96.36 E34.5207	Draw infill segment
G1 X101.32 Y95.23 E34.5705	Draw infill segment
G1 X101.99 Y94.18 E34.6202	Draw infill segment
G1 X102.78 Y93.22 E34.6699	Draw infill segment
G1 X103.69 Y92.37 E34.7196	Draw infill segment
G1 X104.70 Y91.64 E34.7694	Draw infill segment
G1 X105.78 Y91.04 E34.8191	Draw infill segment
G1 X106.94 Y90.58 E34.8688	Draw infill segment
G1 X108.14 Y90.28 E34.9186	Draw infill segment
G1 X109.38 Y90.12 E34.9683	Draw infill segment
G1 X110.62 Y90.12 E35.0180	Draw infill segment
G1 X111.86 Y90.28 E35.0678	Draw infill segment
G1 X113.06 Y90.58 E35.1175	Draw infill segment
G1 X114.22 Y91.04 E35.1672	Draw infill segment
G1 X115.30 Y91.64 E35.2169	Draw infill segment
G1 X116.31 Y92.37 E35.2667	Draw infill segment
G1 X117.22 Y93.22 E35.3164	Draw infill segment
G1 X118.01 Y94.18 E35.3661	Draw infill segment
G1 X118.68 Y95.23 E35.4159	Draw infill segment
G1 X119.20 Y96.36 E35.4656	Draw infill segment
G1 X119.59 Y97.54 E35.5153	Draw infill segment
G1 X119.82 Y98.76 E35.5651	Draw infill segment
G1 X119.90 Y100.00 E35.6148	Draw infill segment
	Layer 3
G1 Z0.60 F300	Move to layer height
	Outer circle
G1 X120.00 Y100.00 F1500	Move to start of outer circle
G1 X120.00 Y100.00 F1500	Move to start of outer circle
G1 X119.92 Y101.25 E35.6650 F1500	Draw outer circle segment
G1 X119.69 Y102.49 E35.7152 F1500	Draw outer circle segment
G1 X119.30 Y103.68 E35.7655 F1500	Draw outer circle segment
G1 X118.76 Y104.82 E35.8157 F1500	Draw outer circle segment
G1 X118.09 Y105.88 E35.8659 F1500	Draw outer circle segment
G1 X117.29 Y106.85 E35.9162 F1500	Draw outer circle segment
G1 X116.37 Y107.71 E35.9664 F1500	Draw outer circle segment
G1 X115.36 Y108.44 E36.0166 F1500	Draw outer circle segment
G1 X114.26 Y109.05 E36.0669 F1500	Draw outer circle segment
G1 X113.09 Y109.51 E36.1171 F1500	Draw outer circle segment
G1 X111.87 Y109.82 E36.1673 F1500	Draw outer circle segment
G1 X110.63 Y109.98 E36.2176 F1500	Draw outer circle segment
G1 X109.37 Y109.98 E36.2678 F1500	Draw outer circle segment
G1 X108.13 Y109.82 E36.3180 F1500	Draw outer circle segment
G1 X106.91 Y109.51 E36.3683 F1500	Draw outer circle segment
G1 X105.74 Y109.05 E36.4185 F1500	Draw outer circle segment
G1 X104.64 Y108.44 E36.4687 F1500	Draw outer circle segment
G1 X103.63 Y107.71 E36.5190 F1500	Draw outer circle segment
G1 X102.71 Y106.85 E36.5692 F1500	Draw outer circle segment
G1 X101.91 Y105.88 E36.6194 F1500	Draw outer circle segment
G1 X101.24 Y104.82 E36.6697 F1500	Draw outer circle segment
G1 X100.70 Y103.68 E36.7199 F1500	Draw outer circle segment
G1 X100.31 Y102.49 E36.7701 F1500	Draw outer circle segment
G1 X100.08 Y101.25 E36.8204 F1500	Draw outer circle segment
G1 X100.00 Y100.00 E36.8706 F1500	Draw outer circle segment
G1 X100.08 Y98.75 E36.9208 F1500	Draw outer circle segment
G1 X100.31 Y97.51 E36.9711 F1500	Draw outer circle segment
G1 X100.70 Y96.32 E37.0213 F1500	Draw outer circle segment
G1 X101.24 Y95.18 E37.0715 F1500	Draw outer circle segment
G1 X101.91 Y94.12 E37.1218 F1500	Draw outer circle segment
G1 X102.71 Y93.15 E37.1720 F1500	Draw outer circle segment
G1 X103.63 Y92.29 E37.2222 F1500	Draw outer circle segment
G1 X104.64 Y91.56 E37.2725 F1500	Draw outer circle segment
G1 X105.74 Y90.95 E37.3227 F1500	Draw outer circle segment
G1 X106.91 Y90.49 E37.3729 F1500	Draw outer circle segment
G1 X108.13 Y90.18 E37.4231 F1500	Draw outer circle segment
G1 X109.37 Y90.02 E37.4734 F1500	Draw outer circle segment
G1 X110.63 Y90.02 E37.5236 F1500	Draw outer circle segment
G1 X111.87 Y90.18 E37.5738 F1500	Draw outer circle segment
G1 X113.09 Y90.49 E37.6241 F1500	Draw outer circle segment
G1 X114.26 Y90.95 E37.6743 F1500	Draw outer circle segment
G1 X115.36 Y91.56 E37.7245 F1500	Draw outer circle segment
G1 X116.37 Y92.29 E37.7748 F1500	Draw outer circle segment
G1 X117.29 Y93.15 E37.8250 F1500	Draw outer circle segment
G1 X118.09 Y94.12 E37.8752 F1500	Draw outer circle segment
G1 X118.76 Y95.18 E37.9255 F1500	Draw outer circle segment
G1 X119.30 Y96.32 E37.9757 F1500	Draw outer circle segment
G1 X119.69 Y97.51 E38.0259 F1500	Draw outer circle segment
G1 X119.92 Y98.75 E38.0762 F1500	Draw outer circle segment
G1 X120.00 Y100.00 E38.1264 F1500	Draw outer circle segment
	Inner circle
G1 X117.50 Y100.00 F1500	Move to start of inner circle
G1 X117.50 Y100.00 F1500	Move to start of inner circle
G1 X117.44 Y100.94 E38.1641 F1500	Draw inner circle segment
G1 X117.26 Y101.87 E38.2018 F1500	Draw inner circle segment
G1 X116.97 Y102.76 E38.2394 F1500	Draw inner circle segment
G1 X116.57 Y103.61 E38.2771 F1500	Draw inner circle segment
G1 X116.07 Y104.41 E38.3148 F1500	Draw inner circle segment
G1 X115.47 Y105.13 E38.3524 F1500	Draw inner circle segment
G1 X114.78 Y105.78 E38.3901 F1500	Draw inner circle segment
G1 X114.02 Y106.33 E38.4278 F1500	Draw inner circle segment
G1 X113.19 Y106.79 E38.4655 F1500	Draw inner circle segment
G1 X112.32 Y107.13 E38.5031 F1500	Draw inner circle segment
G1 X111.41 Y107.37 E38.5408 F1500	Draw inner circle segment
G1 X110.47 Y107.49 E38.5785 F1500	Draw inner circle segment
G1 X109.53 Y107.49 E38.6162 F1500	Draw inner circle segment
G1 X108.59 Y107.37 E38.6538 F1500	Draw inner circle segment
G1 X107.68 Y107.13 E38.6915 F1500	Draw inner circle segment
G1 X106.81 Y106.79 E38.7292 F1500	Draw inner circle segment
G1 X105.98 Y106.33 E38.7669 F1500	Draw inner circle segment
G1 X105.22 Y105.78 E38.8045 F1500	Draw inner circle segment
G1 X104.53 Y105.13 E38.8422 F1500	Draw inner circle segment
G1 X103.93 Y104.41 E38.8799 F1500	Draw inner circle segment
G1 X103.43 Y103.61 E38.9176 F1500	Draw inner circle segment
G1 X103.03 Y102.76 E38.9552 F1500	Draw inner circle segment
G1 X102.74 Y101.87 E38.9929 F1500	Draw inner circle segment
G1 X102.56 Y100.94 E39.0306 F1500	Draw inner circle segment
G1 X102.50 Y100.00 E39.0683 F1500	Draw inner circle segment
G1 X102.56 Y99.06 E39.1059 F1500	Draw inner circle segment
G1 X102.74 Y98.13 E39.1436 F1500	Draw inner circle segment
G1 X103.03 Y97.24 E39.1813 F1500	Draw inner circle segment
G1 X103.43 Y96.39 E39.2190 F1500	Draw inner circle segment
G1 X103.93 Y95.59 E39.2566 F1500	Draw inner circle segment
G1 X104.53 Y94.87 E39.2943 F1500	Draw inner circle segment
G1 X105.22 Y94.22 E39.3320 F1500	Draw inner circle segment
G1 X105.98 Y93.67 E39.3697 F1500	Draw inner circle segment
G1 X106.81 Y93.21 E39.4073 F1500	Draw inner circle segment
G1 X107.68 Y92.87 E39.4450 F1500	Draw inner circle segment
G1 X108.59 Y92.63 E39.4827 F1500	Draw inner circle segment
G1 X109.53 Y92.51 E39.5204 F1500	Draw inner circle segment
G1 X110.47 Y92.51 E39.5580 F1500	Draw inner circle segment
G1 X111.41 Y92.63 E39.5957 F1500	Draw inner circle segment
G1 X112.32 Y92.87 E39.6334 F1500	Draw inner circle segment
G1 X113.19 Y93.21 E39.6711 F1500	Draw inner circle segment
G1 X114.02 Y93.67 E39.7087 F1500	Draw inner circle segment
G1 X114.78 Y94.22 E39.7464 F1500	Draw inner circle segment
G1 X115.47 Y94.87 E39.7841 F1500	Draw inner circle segment
G1 X116.07 Y95.59 E39.8217 F1500	Draw inner circle segment
G1 X116.57 Y96.39 E39.8594 F1500	Draw inner circle segment
G1 X116.97 Y97.24 E39.8971 F1500	Draw inner circle segment
G1 X117.26 Y98.13 E39.9348 F1500	Draw inner circle segment
G1 X117.44 Y99.06 E39.9724 F1500	Draw inner circle segment
G1 X117.50 Y100.00 E40.0101 F1500	Draw inner circle segment
	Infill between the inner and outer circles
G1 X117.90 Y100.00 F1500	Move to start of infill
G1 X117.84 Y100.99 E40.0498	Draw infill segment
G1 X117.65 Y101.96 E40.0895	Draw infill segment
G1 X117.35 Y102.91 E40.1292	Draw infill segment
G1 X116.92 Y103.81 E40.1689	Draw infill segment
G1 X116.39 Y104.64 E40.2085	Draw infill segment
G1 X115.76 Y105.41 E40.2482	Draw infill segment
G1 X115.04 Y106.09 E40.2879	Draw infill segment
G1 X114.23 Y106.67 E40.3276	Draw infill segment
G1 X113.36 Y107.15 E40.3673	Draw infill segment
G1 X112.44 Y107.51 E40.4070	Draw infill segment
G1 X111.48 Y107.76 E40.4466	Draw infill segment
G1 X110.50 Y107.88 E40.4863	Draw infill segment
G1 X109.50 Y107.88 E40.5260	Draw infill segment
G1 X108.52 Y107.76 E40.5657	Draw infill segment
G1 X107.56 Y107.51 E40.6054	Draw infill segment
G1 X106.64 Y107.15 E40.6451	Draw infill segment
G1 X105.77 Y106.67 E40.6847	Draw infill segment
G1 X104.96 Y106.09 E40.7244	Draw infill segment
G1 X104.24 Y105.41 E40.7641	Draw infill segment
G1 X103.61 Y104.64 E40.8038	Draw infill segment
G1 X103.08 Y103.81 E40.8435	Draw infill segment
G1 X102.65 Y102.91 E40.8832	Draw infill segment
G1 X102.35 Y101.96 E40.9228	Draw infill segment
G1 X102.16 Y100.99 E40.9625	Draw infill segment
G1 X102.10 Y100.00 E41.0022	Draw infill segment
G1 X102.16 Y99.01 E41.0419	Draw infill segment
G1 X102.35 Y98.04 E41.0816	Draw infill segment
G1 X102.65 Y97.09 E41.1213	Draw infill segment
G1 X103.08 Y96.19 E41.1609	Draw infill segment
G1 X103.61 Y95.36 E41.2006	Draw infill segment
G1 X104.24 Y94.59 E41.2403	Draw infill segment
G1 X104.96 Y93.91 E41.2800	Draw infill segment
G1 X105.77 Y93.33 E41.3197	Draw infill segment
G1 X106.64 Y92.85 E41.3594	Draw infill segment
G1 X107.56 Y92.49 E41.3990	Draw infill segment
G1 X108.52 Y92.24 E41.4387	Draw infill segment
G1 X109.50 Y92.12 E41.4784	Draw infill segment
G1 X110.50 Y92.12 E41.5181	Draw infill segment
G1 X111.48 Y92.24 E41.5578	Draw infill segment
G1 X112.44 Y92.49 E41.5975	Draw infill segment
G1 X113.36 Y92.85 E41.6371	Draw infill segment
G1 X114.23 Y93.33 E41.6768	Draw infill segment
G1 X115.04 Y93.91 E41.7165	Draw infill segment
G1 X115.76 Y94.59 E41.7562	Draw infill segment
G1 X116.39 Y95.36 E41.7959	Draw infill segment
G1 X116.92 Y96.19 E41.8356	Draw infill segment
G1 X117.35 Y97.09 E41.8752	Draw infill segment
G1 X117.65 Y98.04 E41.9149	Draw infill segment
G1 X117.84 Y99.01 E41.9546	Draw infill segment
G1 X117.90 Y100.00 E41.9943	Draw infill segment
G1 X118.30 Y100.00 F1500	Move to start of infill
G1 X118.23 Y101.04 E42.0360	Draw infill segment
G1 X118.04 Y102.06 E42.0777	Draw infill segment
G1 X117.72 Y103.06 E42.1194	Draw infill segment
G1 X117.27 Y104.00 E42.1611	Draw infill segment
G1 X116.71 Y104.88 E42.2028	Draw infill segment
G1 X116.05 Y105.68 E42.2445	Draw infill segment
G1 X115.29 Y106.40 E42.2861	Draw infill segment
G1 X114.45 Y107.01 E42.3278	Draw infill segment
G1 X113.53 Y107.51 E42.3695	Draw infill segment
G1 X112.56 Y107.89 E42.4112	Draw infill segment
G1 X111.56 Y108.15 E42.4529	Draw infill segment
G1 X110.52 Y108.28 E42.4946	Draw infill segment
G1 X109.48 Y108.28 E42.5363	Draw infill segment
G1 X108.44 Y108.15 E42.5780	Draw infill segment
G1 X107.44 Y107.89 E42.6197	Draw infill segment
G1 X106.47 Y107.51 E42.6614	Draw infill segment
G1 X105.55 Y107.01 E42.7031	Draw infill segment
G1 X104.71 Y106.40 E42.7448	Draw infill segment
G1 X103.95 Y105.68 E42.7865	Draw infill segment
G1 X103.29 Y104.88 E42.8282	Draw infill segment
G1 X102.73 Y104.00 E42.8699	Draw infill segment
G1 X102.28 Y103.06 E42.9115	Draw infill segment
G1 X101.96 Y102.06 E42.9532	Draw infill segment
G1 X101.77 Y101.04 E42.9949	Draw infill segment
G1 X101.70 Y100.00 E43.0366	Draw infill segment
G1 X101.77 Y98.96 E43.0783	Draw infill segment
G1 X101.96 Y97.94 E43.1200	Draw infill segment
G1 X102.28 Y96.94 E43.1617	Draw infill segment
G1 X102.73 Y96.00 E43.2034	Draw infill segment
G1 X103.29 Y95.12 E43.2451	Draw infill segment
G1 X103.95 Y94.32 E43.2868	Draw infill segment
G1 X104.71 Y93.60 E43.3285	Draw infill segment
G1 X105.55 Y92.99 E43.3702	Draw infill segment
G1 X106.47 Y92.49 E43.4119	Draw infill segment
G1 X107.44 Y92.11 E43.4536	Draw infill segment
G1 X108.44 Y91.85 E43.4952	Draw infill segment
G1 X109.48 Y91.72 E43.5369	Draw infill segment
G1 X110.52 Y91.72 E43.5786	Draw infill segment
G1 X111.56 Y91.85 E43.6203	Draw infill segment
G1 X112.56 Y92.11 E43.6620	Draw infill segment
G1 X113.53 Y92.49 E43.7037	Draw infill segment
G1 X114.45 Y92.99 E43.7454	Draw infill segment
G1 X115.29 Y93.60 E43.7871	Draw infill segment
G1 X116.05 Y94.32 E43.8288	Draw infill segment
G1 X116.71 Y95.12 E43.8705	Draw infill segment
G1 X117.27 Y96.00 E43.9122	Draw infill segment
G1 X117.72 Y96.94 E43.9539	Draw infill segment
G1 X118.04 Y97.94 E43.9956	Draw infill segment
G1 X118.23 Y98.96 E44.0373	Draw infill segment
G1 X118.30 Y100.00 E44.0789	Draw infill segment
G1 X118.70 Y100.00 F1500	Move to start of infill
G1 X118.63 Y101.09 E44.1226	Draw infill segment
G1 X118.43 Y102.16 E44.1663	Draw infill segment
G1 X118.09 Y103.20 E44.2101	Draw infill segment
G1 X117.62 Y104.19 E44.2538	Draw infill segment
G1 X117.04 Y105.11 E44.2975	Draw infill segment
G1 X116.34 Y105.96 E44.3412	Draw infill segment
G1 X115.55 Y106.70 E44.3849	Draw infill segment
G1 X114.66 Y107.35 E44.4286	Draw infill segment
G1 X113.70 Y107.87 E44.4723	Draw infill segment
G1 X112.69 Y108.27 E44.5160	Draw infill segment
G1 X111.63 Y108.55 E44.5597	Draw infill segment
G1 X110.55 Y108.68 E44.6034	Draw infill segment
G1 X109.45 Y108.68 E44.6471	Draw infill segment
G1 X108.37 Y108.55 E44.6908	Draw infill segment
G1 X107.31 Y108.27 E44.7345	Draw infill segment
G1 X106.30 Y107.87 E44.7782	Draw infill segment
G1 X105.34 Y107.35 E44.8219	Draw infill segment
G1 X104.45 Y106.70 E44.8656	Draw infill segment
G1 X103.66 Y105.96 E44.9093	Draw infill segment
G1 X102.96 Y105.11 E44.9530	Draw infill segment
G1 X102.38 Y104.19 E44.9967	Draw infill segment
G1 X101.91 Y103.20 E45.0404	Draw infill segment
G1 X101.57 Y102.16 E45.0841	Draw infill segment
G1 X101.37 Y101.09 E45.1278	Draw infill segment
G1 X101.30 Y100.00 E45.1715	Draw infill segment
G1 X101.37 Y98.91 E45.2152	Draw infill segment
G1 X101.57 Y97.84 E45.2589	Draw infill segment
G1 X101.91 Y96.80 E45.3026	Draw infill segment
G1 X102.38 Y95.81 E45.3463	Draw infill segment
G1 X102.96 Y94.89 E45.3900	Draw infill segment
G1 X103.66 Y94.04 E45.4337	Draw infill segment
G1 X104.45 Y93.30 E45.4774	Draw infill segment
G1 X105.34 Y92.65 E45.5211	Draw infill segment
G1 X106.30 Y92.13 E45.5648	Draw infill segment
G1 X107.31 Y91.73 E45.6085	Draw infill segment
G1 X108.37 Y91.45 E45.6522	Draw infill segment
G1 X109.45 Y91.32 E45.6959	Draw infill segment
G1 X110.55 Y91.32 E45.7396	Draw infill segment
G1 X111.63 Y91.45 E45.7833	Draw infill segment
G1 X112.69 Y91.73 E45.8270	Draw infill segment
G1 X113.70 Y92.13 E45.8707	Draw infill segment
G1 X114.66 Y92.65 E45.9144	Draw infill segment
G1 X115.55 Y93.30 E45.9581	Draw infill segment
G1 X116.34 Y94.04 E46.0018	Draw infill segment
G1 X117.04 Y94.89 E46.0455	Draw infill segment
G1 X117.62 Y95.81 E46.0892	Draw infill segment
G1 X118.09 Y96.80 E46.1329	Draw infill segment
G1 X118.43 Y97.84 E46.1767	Draw infill segment
G1 X118.63 Y98.91 E46.2204	Draw infill segment
G1 X118.70 Y100.00 E46.2641	Draw infill segment
G1 X119.10 Y100.00 F1500	Move to start of infill
G1 X119.03 Y101.14 E46.3098	Draw infill segment
G1 X118.81 Y102.26 E46.3555	Draw infill segment
G1 X118.46 Y103.35 E46.4012	Draw infill segment
G1 X117.97 Y104.38 E46.4469	Draw infill segment
G1 X117.36 Y105.35 E46.4926	Draw infill segment
G1 X116.63 Y106.23 E46.5383	Draw infill segment
G1 X115.80 Y107.01 E46.5840	Draw infill segment
G1 X114.88 Y107.68 E46.6297	Draw infill segment
G1 X113.87 Y108.23 E46.6755	Draw infill segment
G1 X112.81 Y108.65 E46.7212	Draw infill segment
G1 X111.71 Y108.94 E46.7669	Draw infill segment
G1 X110.57 Y109.08 E46.8126	Draw infill segment
G1 X109.43 Y109.08 E46.8583	Draw infill segment
G1 X108.29 Y108.94 E46.9040	Draw infill segment
G1 X107.19 Y108.65 E46.9497	Draw infill segment
G1 X106.13 Y108.23 E46.9954	Draw infill segment
G1 X105.12 Y107.68 E47.0412	Draw infill segment
G1 X104.20 Y107.01 E47.0869	Draw infill segment
G1 X103.37 Y106.23 E47.1326	Draw infill segment
G1 X102.64 Y105.35 E47.1783	Draw infill segment
G1 X102.03 Y104.38 E47.2240	Draw infill segment
G1 X101.54 Y103.35 E47.2697	Draw infill segment
G1 X101.19 Y102.26 E47.3154	Draw infill segment
G1 X100.97 Y101.14 E47.3611	Draw infill segment
G1 X100.90 Y100.00 E47.4068	Draw infill segment
G1 X100.97 Y98.86 E47.4526	Draw infill segment
G1 X101.19 Y97.74 E47.4983	Draw infill segment
G1 X101.54 Y96.65 E47.5440	Draw infill segment
G1 X102.03 Y95.62 E47.5897	Draw infill segment
G1 X102.64 Y94.65 E47.6354	Draw infill segment
G1 X103.37 Y93.77 E47.6811	Draw infill segment
G1 X104.20 Y92.99 E47.7268	Draw infill segment
G1 X105.12 Y92.32 E47.7725	Draw infill segment
G1 X106.13 Y91.77 E47.8182	Draw infill segment
G1 X107.19 Y91.35 E47.8640	Draw infill segment
G1 X108.29 Y91.06 E47.9097	Draw infill segment
G1 X109.43 Y90.92 E47.9554	Draw infill segment
G1 X110.57 Y90.92 E48.0011	Draw infill segment
G1 X111.71 Y91.06 E48.0468	Draw infill segment
G1 X112.81 Y91.35 E48.0925	Draw infill segment
G1 X113.87 Y91.77 E48.1382	Draw infill segment
G1 X114.88 Y92.32 E48.1839	Draw infill segment
G1 X115.80 Y92.99 E48.2296	Draw infill segment
G1 X116.63 Y93.77 E48.2754	Draw infill segment
G1 X117.36 Y94.65 E48.3211	Draw infill segment
G1 X117.97 Y95.62 E48.3668	Draw infill segment
G1 X118.46 Y96.65 E48.4125	Draw infill segment
G1 X118.81 Y97.74 E48.4582	Draw infill segment
G1 X119.03 Y98.86 E48.5039	Draw infill segment
G1 X119.10 Y100.00 E48.5496	Draw infill segment
G1 X119.50 Y100.00 F1500	Move to start of infill
G1 X119.43 Y101.19 E48.5974	Draw infill segment
G1 X119.20 Y102.36 E48.6451	Draw infill segment
G1 X118.83 Y103.50 E48.6928	Draw infill segment
G1 X118.32 Y104.58 E48.7405	Draw infill segment
G1 X117.69 Y105.58 E48.7882	Draw infill segment
G1 X116.93 Y106.50 E48.8360	Draw infill segment
G1 X116.06 Y107.32 E48.8837	Draw infill segment
G1 X115.09 Y108.02 E48.9314	Draw infill segment
G1 X114.04 Y108.60 E48.9791	Draw infill segment
G1 X112.94 Y109.04 E49.0268	Draw infill segment
G1 X111.78 Y109.33 E49.0746	Draw infill segment
G1 X110.60 Y109.48 E49.1223	Draw infill segment
G1 X109.40 Y109.48 E49.1700	Draw infill segment
G1 X108.22 Y109.33 E49.2177	Draw infill segment
G1 X107.06 Y109.04 E49.2654	Draw infill segment
G1 X105.96 Y108.60 E49.3132	Draw infill segment
G1 X104.91 Y108.02 E49.3609	Draw infill segment
G1 X103.94 Y107.32 E49.4086	Draw infill segment
G1 X103.07 Y106.50 E49.4563	Draw infill segment
G1 X102.31 Y105.58 E49.5040	Draw infill segment
G1 X101.68 Y104.58 E49.5518	Draw infill segment
G1 X101.17 Y103.50 E49.5995	Draw infill segment
G1 X100.80 Y102.36 E49.6472	Draw infill segment
G1 X100.57 Y101.19 E49.6949	Draw infill segment
G1 X100.50 Y100.00 E49.7426	Draw infill segment
G1 X100.57 Y98.81 E49.7904	Draw infill segment
G1 X100.80 Y97.64 E49.8381	Draw infill segment
G1 X101.17 Y96.50 E49.8858	Draw infill segment
G1 X101.68 Y95.42 E49.9335	Draw infill segment
G1 X102.31 Y94.42 E49.9813	Draw infill segment
G1 X103.07 Y93.50 E50.0290	Draw infill segment
G1 X103.94 Y92.68 E50.0767	Draw infill segment
G1 X104.91 Y91.98 E50.1244	Draw infill segment
G1 X105.96 Y91.40 E50.1721	Draw infill segment
G1 X107.06 Y90.96 E50.2199	Draw infill segment
G1 X108.22 Y90.67 E50.2676	Draw infill segment
G1 X109.40 Y90.52 E50.3153	Draw infill segment
G1 X110.60 Y90.52 E50.3630	Draw infill segment
G1 X111.78 Y90.67 E50.4107	Draw infill segment
G1 X112.94 Y90.96 E50.4585	Draw infill segment
G1 X114.04 Y91.40 E50.5062	Draw infill segment
G1 X115.09 Y91.98 E50.5539	Draw infill segment
G1 X116.06 Y92.68 E50.6016	Draw infill segment
G1 X116.93 Y93.50 E50.6493	Draw infill segment
G1 X117.69 Y94.42 E50.6971	Draw infill segment
G1 X118.32 Y95.42 E50.7448	Draw infill segment
G1 X118.83 Y96.50 E50.7925	Draw infill segment
G1 X119.20 Y97.64 E50.8402	Draw infill segment
G1 X119.43 Y98.81 E50.8879	Draw infill segment
G1 X119.50 Y100.00 E50.9357	Draw infill segment
G1 X119.90 Y100.00 F1500	Move to start of infill
G1 X119.82 Y101.24 E50.9854	Draw infill segment
G1 X119.59 Y102.46 E51.0351	Draw infill segment
G1 X119.20 Y103.64 E51.0849	Draw infill segment
G1 X118.68 Y104.77 E51.1346	Draw infill segment
G1 X118.01 Y105.82 E51.1843	Draw infill segment
G1 X117.22 Y106.78 E51.2340	Draw infill segment
G1 X116.31 Y107.63 E51.2838	Draw infill segment
G1 X115.30 Y108.36 E51.3335	Draw infill segment
G1 X114.22 Y108.96 E51.3832	Draw infill segment
G1 X113.06 Y109.42 E51.4330	Draw infill segment
G1 X111.86 Y109.72 E51.4827	Draw infill segment
G1 X110.62 Y109.88 E51.5324	Draw infill segment
G1 X109.38 Y109.88 E51.5822	Draw infill segment
G1 X108.14 Y109.72 E51.6319	Draw infill segment
G1 X106.94 Y109.42 E51.6816	Draw infill segment
G1 X105.78 Y108.96 E51.7314	Draw infill segment
G1 X104.70 Y108.36 E51.7811	Draw infill segment
G1 X103.69 Y107.63 E51.8308	Draw infill segment
G1 X102.78 Y106.78 E51.8805	Draw infill segment
G1 X101.99 Y105.82 E51.9303	Draw infill segment
G1 X101.32 Y104.77 E51.9800	Draw infill segment
G1 X100.80 Y103.64 E52.0297	Draw infill segment
G1 X100.41 Y102.46 E52.0795	Draw infill segment
G1 X100.18 Y101.24 E52.1292	Draw infill segment
G1 X100.10 Y100.00 E52.1789	Draw infill segment
G1 X100.18 Y98.76 E52.2287	Draw infill segment
G1 X100.41 Y97.54 E52.2784	Draw infill segment
G1 X100.80 Y96.36 E52.3281	Draw infill segment
G1 X101.32 Y95.23 E52.3778	Draw infill segment
G1 X101.99 Y94.18 E52.4276	Draw infill segment
G1 X102.78 Y93.22 E52.4773	Draw infill segment
G1 X103.69 Y92.37 E52.5270	Draw infill segment
G1 X104.70 Y91.64 E52.5768	Draw infill segment
G1 X105.78 Y91.04 E52.6265	Draw infill segment
G1 X106.94 Y90.58 E52.6762	Draw infill segment
G1 X108.14 Y90.28 E52.7260	Draw infill segment
G1 X109.38 Y90.12 E52.7757	Draw infill segment
G1 X110.62 Y90.12 E52.8254	Draw infill segment
G1 X111.86 Y90.28 E52.8751	Draw infill segment
G1 X113.06 Y90.58 E52.9249	Draw infill segment
G1 X114.22 Y91.04 E52.9746	Draw infill segment
G1 X115.30 Y91.64 E53.0243	Draw infill segment
G1 X116.31 Y92.37 E53.0741	Draw infill segment
G1 X117.22 Y93.22 E53.1238	Draw infill segment
G1 X118.01 Y94.18 E53.1735	Draw infill segment
G1 X118.68 Y95.23 E53.2233	Draw infill segment
G1 X119.20 Y96.36 E53.2730	Draw infill segment
G1 X119.59 Y97.54 E53.3227	Draw infill segment
G1 X119.82 Y98.76 E53.3724	Draw infill segment
G1 X119.90 Y100.00 E53.4222	Draw infill segment
	Layer 4
G1 Z0.80 F300	Move to layer height
	Outer circle
G1 X120.00 Y100.00 F1500	Move to start of outer circle
G1 X120.00 Y100.00 F1500	Move to start of outer circle
G1 X119.92 Y101.25 E53.4724 F1500	Draw outer circle segment
G1 X119.69 Y102.49 E53.5226 F1500	Draw outer circle segment
G1 X119.30 Y103.68 E53.5729 F1500	Draw outer circle segment
G1 X118.76 Y104.82 E53.6231 F1500	Draw outer circle segment
G1 X118.09 Y105.88 E53.6733 F1500	Draw outer circle segment
G1 X117.29 Y106.85 E53.7236 F1500	Draw outer circle segment
G1 X116.37 Y107.71 E53.7738 F1500	Draw outer circle segment
G1 X115.36 Y108.44 E53.8240 F1500	Draw outer circle segment
G1 X114.26 Y109.05 E53.8743 F1500	Draw outer circle segment
G1 X113.09 Y109.51 E53.9245 F1500	Draw outer circle segment
G1 X111.87 Y109.82 E53.9747 F1500	Draw outer circle segment
G1 X110.63 Y109.98 E54.0250 F1500	Draw outer circle segment
G1 X109.37 Y109.98 E54.0752 F1500	Draw outer circle segment
G1 X108.13 Y109.82 E54.1254 F1500	Draw outer circle segment
G1 X106.91 Y109.51 E54.1757 F1500	Draw outer circle segment
G1 X105.74 Y109.05 E54.2259 F1500	Draw outer circle segment
G1 X104.64 Y108.44 E54.2761 F1500	Draw outer circle segment
G1 X103.63 Y107.71 E54.3264 F1500	Draw outer circle segment
G1 X102.71 Y106.85 E54.3766 F1500	Draw outer circle segment
G1 X101.91 Y105.88 E54.4268 F1500	Draw outer circle segment
G1 X101.24 Y104.82 E54.4771 F1500	Draw outer circle segment
G1 X100.70 Y103.68 E54.5273 F1500	Draw outer circle segment
G1 X100.31 Y102.49 E54.5775 F1500	Draw outer circle segment
G1 X100.08 Y101.25 E54.6278 F1500	Draw outer circle segment
G1 X100.00 Y100.00 E54.6780 F1500	Draw outer circle segment
G1 X100.08 Y98.75 E54.7282 F1500	Draw outer circle segment
G1 X100.31 Y97.51 E54.7784 F1500	Draw outer circle segment
G1 X100.70 Y96.32 E54.8287 F1500	Draw outer circle segment
G1 X101.24 Y95.18 E54.8789 F1500	Draw outer circle segment
G1 X101.91 Y94.12 E54.9291 F1500	Draw outer circle segment
G1 X102.71 Y93.15 E54.9794 F1500	Draw outer circle segment
G1 X103.63 Y92.29 E55.0296 F1500	Draw outer circle segment
G1 X104.64 Y91.56 E55.0798 F1500	Draw outer circle segment
G1 X105.74 Y90.95 E55.1301 F1500	Draw outer circle segment
G1 X106.91 Y90.49 E55.1803 F1500	Draw outer circle segment
G1 X108.13 Y90.18 E55.2305 F1500	Draw outer circle segment
G1 X109.37 Y90.02 E55.2808 F1500	Draw outer circle segment
G1 X110.63 Y90.02 E55.3310 F1500	Draw outer circle segment
G1 X111.87 Y90.18 E55.3812 F1500	Draw outer circle segment
G1 X113.09 Y90.49 E55.4315 F1500	Draw outer circle segment
G1 X114.26 Y90.95 E55.4817 F1500	Draw outer circle segment
G1 X115.36 Y91.56 E55.5319 F1500	Draw outer circle segment
G1 X116.37 Y92.29 E55.5822 F1500	Draw outer circle segment
G1 X117.29 Y93.15 E55.6324 F1500	Draw outer circle segment
G1 X118.09 Y94.12 E55.6826 F1500	Draw outer circle segment
G1 X118.76 Y95.18 E55.7329 F1500	Draw outer circle segment
G1 X119.30 Y96.32 E55.7831 F1500	Draw outer circle segment
G1 X119.69 Y97.51 E55.8333 F1500	Draw outer circle segment
G1 X119.92 Y98.75 E55.8836 F1500	Draw outer circle segment
G1 X120.00 Y100.00 E55.9338 F1500	Draw outer circle segment
	Inner circle
G1 X117.50 Y100.00 F1500	Move to start of inner circle
G1 X117.50 Y100.00 F1500	Move to start of inner circle
G1 X117.44 Y100.94 E55.9715 F1500	Draw inner circle segment
G1 X117.26 Y101.87 E56.0091 F1500	Draw inner circle segment
G1 X116.97 Y102.76 E56.0468 F1500	Draw inner circle segment
G1 X116.57 Y103.61 E56.0845 F1500	Draw inner circle segment
G1 X116.07 Y104.41 E56.1222 F1500	Draw inner circle segment
G1 X115.47 Y105.13 E56.1598 F1500	Draw inner circle segment
G1 X114.78 Y105.78 E56.1975 F1500	Draw inner circle segment
G1 X114.02 Y106.33 E56.2352 F1500	Draw inner circle segment
G1 X113.19 Y106.79 E56.2729 F1500	Draw inner circle segment
G1 X112.32 Y107.13 E56.3105 F1500	Draw inner circle segment
G1 X111.41 Y107.37 E56.3482 F1500	Draw inner circle segment
G1 X110.47 Y107.49 E56.3859 F1500	Draw inner circle segment
G1 X109.53 Y107.49 E56.4236 F1500	Draw inner circle segment
G1 X108.59 Y107.37 E56.4612 F1500	Draw inner circle segment
G1 X107.68 Y107.13 E56.4989 F1500	Draw inner circle segment
G1 X106.81 Y106.79 E56.5366 F1500	Draw inner circle segment
G1 X105.98 Y106.33 E56.5743 F1500	Draw inner circle segment
G1 X105.22 Y105.78 E56.6119 F1500	Draw inner circle segment
G1 X104.53 Y105.13 E56.6496 F1500	Draw inner circle segment
G1 X103.93 Y104.41 E56.6873 F1500	Draw inner circle segment
G1 X103.43 Y103.61 E56.7250 F1500	Draw inner circle segment
G1 X103.03 Y102.76 E56.7626 F1500	Draw inner circle segment
G1 X102.74 Y101.87 E56.8003 F1500	Draw inner circle segment
G1 X102.56 Y100.94 E56.8380 F1500	Draw inner circle segment
G1 X102.50 Y100.00 E56.8757 F1500	Draw inner circle segment
G1 X102.56 Y99.06 E56.9133 F1500	Draw inner circle segment
G1 X102.74 Y98.13 E56.9510 F1500	Draw inner circle segment
G1 X103.03 Y97.24 E56.9887 F1500	Draw inner circle segment
G1 X103.43 Y96.39 E57.0263 F1500	Draw inner circle segment
G1 X103.93 Y95.59 E57.0640 F1500	Draw inner circle segment
G1 X104.53 Y94.87 E57.1017 F1500	Draw inner circle segment
G1 X105.22 Y94.22 E57.1394 F1500	Draw inner circle segment
G1 X105.98 Y93.67 E57.1770 F1500	Draw inner circle segment
G1 X106.81 Y93.21 E57.2147 F1500	Draw inner circle segment
G1 X107.68 Y92.87 E57.2524 F1500	Draw inner circle segment
G1 X108.59 Y92.63 E57.2901 F1500	Draw inner circle segment
G1 X109.53 Y92.51 E57.3277 F1500	Draw inner circle segment
G1 X110.47 Y92.51 E57.3654 F1500	Draw inner circle segment
G1 X111.41 Y92.63 E57.4031 F1500	Draw inner circle segment
G1 X112.32 Y92.87 E57.4408 F1500	Draw inner circle segment
G1 X113.19 Y93.21 E57.4784 F1500	Draw inner circle segment
G1 X114.02 Y93.67 E57.5161 F1500	Draw inner circle segment
G1 X114.78 Y94.22 E57.5538 F1500	Draw inner circle segment
G1 X115.47 Y94.87 E57.5915 F1500	Draw inner circle segment
G1 X116.07 Y95.59 E57.6291 F1500	Draw inner circle segment
G1 X116.57 Y96.39 E57.6668 F1500	Draw inner circle segment
G1 X116.97 Y97.24 E57.7045 F1500	Draw inner circle segment
G1 X117.26 Y98.13 E57.7422 F1500	Draw inner circle segment
G1 X117.44 Y99.06 E57.7798 F1500	Draw inner circle segment
G1 X117.50 Y100.00 E57.8175 F1500	Draw inner circle segment
	Infill between the inner and outer circles
G1 X117.90 Y100.00 F1500	Move to start of infill
G1 X117.84 Y100.99 E57.8572	Draw infill segment
G1 X117.65 Y101.96 E57.8969	Draw infill segment
G1 X117.35 Y102.91 E57.9366	Draw infill segment
G1 X116.92 Y103.81 E57.9762	Draw infill segment
G1 X116.39 Y104.64 E58.0159	Draw infill segment
G1 X115.76 Y105.41 E58.0556	Draw infill segment
G1 X115.04 Y106.09 E58.0953	Draw infill segment
G1 X114.23 Y106.67 E58.1350	Draw infill segment
G1 X113.36 Y107.15 E58.1747	Draw infill segment
G1 X112.44 Y107.51 E58.2143	Draw infill segment
G1 X111.48 Y107.76 E58.2540	Draw infill segment
G1 X110.50 Y107.88 E58.2937	Draw infill segment
G1 X109.50 Y107.88 E58.3334	Draw infill segment
G1 X108.52 Y107.76 E58.3731	Draw infill segment
G1 X107.56 Y107.51 E58.4128	Draw infill segment
G1 X106.64 Y107.15 E58.4524	Draw infill segment
G1 X105.77 Y106.67 E58.4921	Draw infill segment
G1 X104.96 Y106.09 E58.5318	Draw infill segment
G1 X104.24 Y105.41 E58.5715	Draw infill segment
G1 X103.61 Y104.64 E58.6112	Draw infill segment
G1 X103.08 Y103.81 E58.6509	Draw infill segment
G1 X102.65 Y102.91 E58.6905	Draw infill segment
G1 X102.35 Y101.96 E58.7302	Draw infill segment
G1 X102.16 Y100.99 E58.7699	Draw infill segment
G1 X102.10 Y100.00 E58.8096	Draw infill segment
G1 X102.16 Y99.01 E58.8493	Draw infill segment
G1 X102.35 Y98.04 E58.8890	Draw infill segment
G1 X102.65 Y97.09 E58.9287	Draw infill segment
G1 X103.08 Y96.19 E58.9683	Draw infill segment
G1 X103.61 Y95.36 E59.0080	Draw infill segment
G1 X104.24 Y94.59 E59.0477	Draw infill segment
G1 X104.96 Y93.91 E59.0874	Draw infill segment
G1 X105.77 Y93.33 E59.1271	Draw infill segment
G1 X106.64 Y92.85 E59.1668	Draw infill segment
G1 X107.56 Y92.49 E59.2064	Draw infill segment
G1 X108.52 Y92.24 E59.2461	Draw infill segment
G1 X109.50 Y92.12 E59.2858	Draw infill segment
G1 X110.50 Y92.12 E59.3255	Draw infill segment
G1 X111.48 Y92.24 E59.3652	Draw infill segment
G1 X112.44 Y92.49 E59.4049	Draw infill segment
G1 X113.36 Y92.85 E59.4445	Draw infill segment
G1 X114.23 Y93.33 E59.4842	Draw infill segment
G1 X115.04 Y93.91 E59.5239	Draw infill segment
G1 X115.76 Y94.59 E59.5636	Draw infill segment
G1 X116.39 Y95.36 E59.6033	Draw infill segment
G1 X116.92 Y96.19 E59.6430	Draw infill segment
G1 X117.35 Y97.09 E59.6826	Draw infill segment
G1 X117.65 Y98.04 E59.7223	Draw infill segment
G1 X117.84 Y99.01 E59.7620	Draw infill segment
G1 X117.90 Y100.00 E59.8017	Draw infill segment
G1 X118.30 Y100.00 F1500	Move to start of infill
G1 X118.23 Y101.04 E59.8434	Draw infill segment
G1 X118.04 Y102.06 E59.8851	Draw infill segment
G1 X117.72 Y103.06 E59.9268	Draw infill segment
G1 X117.27 Y104.00 E59.9685	Draw infill segment
G1 X116.71 Y104.88 E60.0102	Draw infill segment
G1 X116.05 Y105.68 E60.0518	Draw infill segment
G1 X115.29 Y106.40 E60.0935	Draw infill segment
G1 X114.45 Y107.01 E60.1352	Draw infill segment
G1 X113.53 Y107.51 E60.1769	Draw infill segment
G1 X112.56 Y107.89 E60.2186	Draw infill segment
G1 X111.56 Y108.15 E60.2603	Draw infill segment
G1 X110.52 Y108.28 E60.3020	Draw infill segment
G1 X109.48 Y108.28 E60.3437	Draw infill segment
G1 X108.44 Y108.15 E60.3854	Draw infill segment
G1 X107.44 Y107.89 E60.4271	Draw infill segment
G1 X106.47 Y107.51 E60.4688	Draw infill segment
G1 X105.55 Y107.01 E60.5105	Draw infill segment
G1 X104.71 Y106.40 E60.5522	Draw infill segment
G1 X103.95 Y105.68 E60.5939	Draw infill segment
G1 X103.29 Y104.88 E60.6355	Draw infill segment
G1 X102.73 Y104.00 E60.6772	Draw infill segment
G1 X102.28 Y103.06 E60.7189	Draw infill segment
G1 X101.96 Y102.06 E60.7606	Draw infill segment
G1 X101.77 Y101.04 E60.8023	Draw infill segment
G1 X101.70 Y100.00 E60.8440	Draw infill segment
G1 X101.77 Y98.96 E60.8857	Draw infill segment
G1 X101.96 Y97.94 E60.9274	Draw infill segment
G1 X102.28 Y96.94 E60.9691	Draw infill segment
G1 X102.73 Y96.00 E61.0108	Draw infill segment
G1 X103.29 Y95.12 E61.0525	Draw infill segment
G1 X103.95 Y94.32 E61.0942	Draw infill segment
G1 X104.71 Y93.60 E61.1359	Draw infill segment
G1 X105.55 Y92.99 E61.1776	Draw infill segment
G1 X106.47 Y92.49 E61.2192	Draw infill segment
G1 X107.44 Y92.11 E61.2609	Draw infill segment
G1 X108.44 Y91.85 E61.3026	Draw infill segment
G1 X109.48 Y91.72 E61.3443	Draw infill segment
G1 X110.52 Y91.72 E61.3860	Draw infill segment
G1 X111.56 Y91.85 E61.4277	Draw infill segment
G1 X112.56 Y92.11 E61.4694	Draw infill segment
G1 X113.53 Y92.49 E61.5111	Draw infill segment
G1 X114.45 Y92.99 E61.5528	Draw infill segment
G1 X115.29 Y93.60 E61.5945	Draw infill segment
G1 X116.05 Y94.32 E61.6362	Draw infill segment
G1 X116.71 Y95.12 E61.6779	Draw infill segment
G1 X117.27 Y96.00 E61.7196	Draw infill segment
G1 X117.72 Y96.94 E61.7613	Draw infill segment
G1 X118.04 Y97.94 E61.8030	Draw infill segment
G1 X118.23 Y98.96 E61.8446	Draw infill segment
G1 X118.30 Y100.00 E61.8863	Draw infill segment
G1 X118.70 Y100.00 F1500	Move to start of infill
G1 X118.63 Y101.09 E61.9300	Draw infill segment
G1 X118.43 Y102.16 E61.9737	Draw infill segment
G1 X118.09 Y103.20 E62.0174	Draw infill segment
G1 X117.62 Y104.19 E62.0611	Draw infill segment
G1 X117.04 Y105.11 E62.1048	Draw infill segment
G1 X116.34 Y105.96 E62.1485	Draw infill segment
G1 X115.55 Y106.70 E62.1923	Draw infill segment
G1 X114.66 Y107.35 E62.2360	Draw infill segment
G1 X113.70 Y107.87 E62.2797	Draw infill segment
G1 X112.69 Y108.27 E62.3234	Draw infill segment
G1 X111.63 Y108.55 E62.3671	Draw infill segment
G1 X110.55 Y108.68 E62.4108	Draw infill segment
G1 X109.45 Y108.68 E62.4545	Draw infill segment
G1 X108.37 Y108.55 E62.4982	Draw infill segment
G1 X107.31 Y108.27 E62.5419	Draw infill segment
G1 X106.30 Y107.87 E62.5856	Draw infill segment
G1 X105.34 Y107.35 E62.6293	Draw infill segment
G1 X104.45 Y106.70 E62.6730	Draw infill segment
G1 X103.66 Y105.96 E62.7167	Draw infill segment
G1 X102.96 Y105.11 E62.7604	Draw infill segment
G1 X102.38 Y104.19 E62.8041	Draw infill segment
G1 X101.91 Y103.20 E62.8478	Draw infill segment
G1 X101.57 Y102.16 E62.8915	Draw infill segment
G1 X101.37 Y101.09 E62.9352	Draw infill segment
G1 X101.30 Y100.00 E62.9789	Draw infill segment
G1 X101.37 Y98.91 E63.0226	Draw infill segment
G1 X101.57 Y97.84 E63.0663	Draw infill segment
G1 X101.91 Y96.80 E63.1100	Draw infill segment
G1 X102.38 Y95.81 E63.1537	Draw infill segment
G1 X102.96 Y94.89 E63.1974	Draw infill segment
G1 X103.66 Y94.04 E63.2411	Draw infill segment
G1 X104.45 Y93.30 E63.2848	Draw infill segment
G1 X105.34 Y92.65 E63.3285	Draw infill segment
G1 X106.30 Y92.13 E63.3722	Draw infill segment
G1 X107.31 Y91.73 E63.4159	Draw infill segment
G1 X108.37 Y91.45 E63.4596	Draw infill segment
G1 X109.45 Y91.32 E63.5033	Draw infill segment
G1 X110.55 Y91.32 E63.5470	Draw infill segment
G1 X111.63 Y91.45 E63.5907	Draw infill segment
G1 X112.69 Y91.73 E63.6344	Draw infill segment
G1 X113.70 Y92.13 E63.6781	Draw infill segment
G1 X114.66 Y92.65 E63.7218	Draw infill segment
G1 X115.55 Y93.30 E63.7655	Draw infill segment
G1 X116.34 Y94.04 E63.8092	Draw infill segment
G1 X117.04 Y94.89 E63.8529	Draw infill segment
G1 X117.62 Y95.81 E63.8966	Draw infill segment
G1 X118.09 Y96.80 E63.9403	Draw infill segment
G1 X118.43 Y97.84 E63.9840	Draw infill segment
G1 X118.63 Y98.91 E64.0277	Draw infill segment
G1 X118.70 Y100.00 E64.0714	Draw infill segment
G1 X119.10 Y100.00 F1500	Move to start of infill
G1 X119.03 Y101.14 E64.1172	Draw infill segment
G1 X118.81 Y102.26 E64.1629	Draw infill segment
G1 X118.46 Y103.35 E64.2086	Draw infill segment
G1 X117.97 Y104.38 E64.2543	Draw infill segment
G1 X117.36 Y105.35 E64.3000	Draw infill segment
G1 X116.63 Y106.23 E64.3457	Draw infill segment
G1 X115.80 Y107.01 E64.3914	Draw infill segment
G1 X114.88 Y107.68 E64.4371	Draw infill segment
G1 X113.87 Y108.23 E64.4828	Draw infill segment
G1 X112.81 Y108.65 E64.5286	Draw infill segment
G1 X111.71 Y108.94 E64.5743	Draw infill segment
G1 X110.57 Y109.08 E64.6200	Draw infill segment
G1 X109.43 Y109.08 E64.6657	Draw infill segment
G1 X108.29 Y108.94 E64.7114	Draw infill segment
G1 X107.19 Y108.65 E64.7571	Draw infill segment
G1 X106.13 Y108.23 E64.8028	Draw infill segment
G1 X105.12 Y107.68 E64.8485	Draw infill segment
G1 X104.20 Y107.01 E64.8943	Draw infill segment
G1 X103.37 Y106.23 E64.9400	Draw infill segment
G1 X102.64 Y105.35 E64.9857	Draw infill segment
G1 X102.03 Y104.38 E65.0314	Draw infill segment
G1 X101.54 Y103.35 E65.0771	Draw infill segment
G1 X101.19 Y102.26 E65.1228	Draw infill segment
G1 X100.97 Y101.14 E65.1685	Draw infill segment
G1 X100.90 Y100.00 E65.2142	Draw infill segment
G1 X100.97 Y98.86 E65.2599	Draw infill segment
G1 X101.19 Y97.74 E65.3057	Draw infill segment
G1 X101.54 Y96.65 E65.3514	Draw infill segment
G1 X102.03 Y95.62 E65.3971	Draw infill segment
G1 X102.64 Y94.65 E65.4428	Draw infill segment
G1 X103.37 Y93.77 E65.4885	Draw infill segment
G1 X104.20 Y92.99 E65.5342	Draw infill segment
G1 X105.12 Y92.32 E65.5799	Draw infill segment
G1 X106.13 Y91.77 E65.6256	Draw infill segment
G1 X107.19 Y91.35 E65.6713	Draw infill segment
G1 X108.29 Y91.06 E65.7171	Draw infill segment
G1 X109.43 Y90.92 E65.7628	Draw infill segment
G1 X110.57 Y90.92 E65.8085	Draw infill segment
G1 X111.71 Y91.06 E65.8542	Draw infill segment
G1 X112.81 Y91.35 E65.8999	Draw infill segment
G1 X113.87 Y91.77 E65.9456	Draw infill segment
G1 X114.88 Y92.32 E65.9913	Draw infill segment
G1 X115.80 Y92.99 E66.0370	Draw infill segment
G1 X116.63 Y93.77 E66.0828	Draw infill segment
G1 X117.36 Y94.65 E66.1285	Draw infill segment
G1 X117.97 Y95.62 E66.1742	Draw infill segment
G1 X118.46 Y96.65 E66.2199	Draw infill segment
G1 X118.81 Y97.74 E66.2656	Draw infill segment
G1 X119.03 Y98.86 E66.3113	Draw infill segment
G1 X119.10 Y100.00 E66.3570	Draw infill segment
G1 X119.50 Y100.00 F1500	Move to start of infill
G1 X119.43 Y101.19 E66.4047	Draw infill segment
G1 X119.20 Y102.36 E66.4525	Draw infill segment
G1 X118.83 Y103.50 E66.5002	Draw infill segment
G1 X118.32 Y104.58 E66.5479	Draw infill segment
G1 X117.69 Y105.58 E66.5956	Draw infill segment
G1 X116.93 Y106.50 E66.6433	Draw infill segment
G1 X116.06 Y107.32 E66.6911	Draw infill segment
G1 X115.09 Y108.02 E66.7388	Draw infill segment
G1 X114.04 Y108.60 E66.7865	Draw infill segment
G1 X112.94 Y109.04 E66.8342	Draw infill segment
G1 X111.78 Y109.33 E66.8819	Draw infill segment
G1 X110.60 Y109.48 E66.9297	Draw infill segment
G1 X109.40 Y109.48 E66.9774	Draw infill segment
G1 X108.22 Y109.33 E67.0251	Draw infill segment
G1 X107.06 Y109.04 E67.0728	Draw infill segment
G1 X105.96 Y108.60 E67.1206	Draw infill segment
G1 X104.91 Y108.02 E67.1683	Draw infill segment
G1 X103.94 Y107.32 E67.2160	Draw infill segment
G1 X103.07 Y106.50 E67.2637	Draw infill segment
G1 X102.31 Y105.58 E67.3114	Draw infill segment
G1 X101.68 Y104.58 E67.3592	Draw infill segment
G1 X101.17 Y103.50 E67.4069	Draw infill segment
G1 X100.80 Y102.36 E67.4546	Draw infill segment
G1 X100.57 Y101.19 E67.5023	Draw infill segment
G1 X100.50 Y100.00 E67.5500	Draw infill segment
G1 X100.57 Y98.81 E67.5978	Draw infill segment
G1 X100.80 Y97.64 E67.6455	Draw infill segment
G1 X101.17 Y96.50 E67.6932	Draw infill segment
G1 X101.68 Y95.42 E67.7409	Draw infill segment
G1 X102.31 Y94.42 E67.7886	Draw infill segment
G1 X103.07 Y93.50 E67.8364	Draw infill segment
G1 X103.94 Y92.68 E67.8841	Draw infill segment
G1 X104.91 Y91.98 E67.9318	Draw infill segment
G1 X105.96 Y91.40 E67.9795	Draw infill segment
G1 X107.06 Y90.96 E68.0272	Draw infill segment
G1 X108.22 Y90.67 E68.0750	Draw infill segment
G1 X109.40 Y90.52 E68.1227	Draw infill segment
G1 X110.60 Y90.52 E68.1704	Draw infill segment
G1 X111.78 Y90.67 E68.2181	Draw infill segment
G1 X112.94 Y90.96 E68.2659	Draw infill segment
G1 X114.04 Y91.40 E68.3136	Draw infill segment
G1 X115.09 Y91.98 E68.3613	Draw infill segment
G1 X116.06 Y92.68 E68.4090	Draw infill segment
G1 X116.93 Y93.50 E68.4567	Draw infill segment
G1 X117.69 Y94.42 E68.5045	Draw infill segment
G1 X118.32 Y95.42 E68.5522	Draw infill segment
G1 X118.83 Y96.50 E68.5999	Draw infill segment
G1 X119.20 Y97.64 E68.6476	Draw infill segment
G1 X119.43 Y98.81 E68.6953	Draw infill segment
G1 X119.50 Y100.00 E68.7431	Draw infill segment
G1 X119.90 Y100.00 F1500	Move to start of infill
G1 X119.82 Y101.24 E68.7928	Draw infill segment
G1 X119.59 Y102.46 E68.8425	Draw infill segment
G1 X119.20 Y103.64 E68.8923	Draw infill segment
G1 X118.68 Y104.77 E68.9420	Draw infill segment
G1 X118.01 Y105.82 E68.9917	Draw infill segment
G1 X117.22 Y106.78 E69.0414	Draw infill segment
G1 X116.31 Y107.63 E69.0912	Draw infill segment
G1 X115.30 Y108.36 E69.1409	Draw infill segment
G1 X114.22 Y108.96 E69.1906	Draw infill segment
G1 X113.06 Y109.42 E69.2404	Draw infill segment
G1 X111.86 Y109.72 E69.2901	Draw infill segment
G1 X110.62 Y109.88 E69.3398	Draw infill segment
G1 X109.38 Y109.88 E69.3896	Draw infill segment
G1 X108.14 Y109.72 E69.4393	Draw infill segment
G1 X106.94 Y109.42 E69.4890	Draw infill segment
G1 X105.78 Y108.96 E69.5387	Draw infill segment
G1 X104.70 Y108.36 E69.5885	Draw infill segment
G1 X103.69 Y107.63 E69.6382	Draw infill segment
G1 X102.78 Y106.78 E69.6879	Draw infill segment
G1 X101.99 Y105.82 E69.7377	Draw infill segment
G1 X101.32 Y104.77 E69.7874	Draw infill segment
G1 X100.80 Y103.64 E69.8371	Draw infill segment
G1 X100.41 Y102.46 E69.8869	Draw infill segment
G1 X100.18 Y101.24 E69.9366	Draw infill segment
G1 X100.10 Y100.00 E69.9863	Draw infill segment
G1 X100.18 Y98.76 E70.0360	Draw infill segment
G1 X100.41 Y97.54 E70.0858	Draw infill segment
G1 X100.80 Y96.36 E70.1355	Draw infill segment
G1 X101.32 Y95.23 E70.1852	Draw infill segment
G1 X101.99 Y94.18 E70.2350	Draw infill segment
G1 X102.78 Y93.22 E70.2847	Draw infill segment
G1 X103.69 Y92.37 E70.3344	Draw infill segment
G1 X104.70 Y91.64 E70.3842	Draw infill segment
G1 X105.78 Y91.04 E70.4339	Draw infill segment
G1 X106.94 Y90.58 E70.4836	Draw infill segment
G1 X108.14 Y90.28 E70.5333	Draw infill segment
G1 X109.38 Y90.12 E70.5831	Draw infill segment
G1 X110.62 Y90.12 E70.6328	Draw infill segment
G1 X111.86 Y90.28 E70.6825	Draw infill segment
G1 X113.06 Y90.58 E70.7323	Draw infill segment
G1 X114.22 Y91.04 E70.7820	Draw infill segment
G1 X115.30 Y91.64 E70.8317	Draw infill segment
G1 X116.31 Y92.37 E70.8815	Draw infill segment
G1 X117.22 Y93.22 E70.9312	Draw infill segment
G1 X118.01 Y94.18 E70.9809	Draw infill segment
G1 X118.68 Y95.23 E71.0306	Draw infill segment
G1 X119.20 Y96.36 E71.0804	Draw infill segment
G1 X119.59 Y97.54 E71.1301	Draw infill segment
G1 X119.82 Y98.76 E71.1798	Draw infill segment
G1 X119.90 Y100.00 E71.2296	Draw infill segment
	Layer 5
G1 Z1.00 F300	Move to layer height
	Outer circle
G1 X120.00 Y100.00 F1500	Move to start of outer circle
G1 X120.00 Y100.00 F1500	Move to start of outer circle
G1 X119.92 Y101.25 E71.2798 F1500	Draw outer circle segment
G1 X119.69 Y102.49 E71.3300 F1500	Draw outer circle segment
G1 X119.30 Y103.68 E71.3803 F1500	Draw outer circle segment
G1 X118.76 Y104.82 E71.4305 F1500	Draw outer circle segment
G1 X118.09 Y105.88 E71.4807 F1500	Draw outer circle segment
G1 X117.29 Y106.85 E71.5310 F1500	Draw outer circle segment
G1 X116.37 Y107.71 E71.5812 F1500	Draw outer circle segment
G1 X115.36 Y108.44 E71.6314 F1500	Draw outer circle segment
G1 X114.26 Y109.05 E71.6817 F1500	Draw outer circle segment
G1 X113.09 Y109.51 E71.7319 F1500	Draw outer circle segment
G1 X111.87 Y109.82 E71.7821 F1500	Draw outer circle segment
G1 X110.63 Y109.98 E71.8324 F1500	Draw outer circle segment
G1 X109.37 Y109.98 E71.8826 F1500	Draw outer circle segment
G1 X108.13 Y109.82 E71.9328 F1500	Draw outer circle segment
G1 X106.91 Y109.51 E71.9831 F1500	Draw outer circle segment
G1 X105.74 Y109.05 E72.0333 F1500	Draw outer circle segment
G1 X104.64 Y108.44 E72.0835 F1500	Draw outer circle segment
G1 X103.63 Y107.71 E72.1337 F1500	Draw outer circle segment
G1 X102.71 Y106.85 E72.1840 F1500	Draw outer circle segment
G1 X101.91 Y105.88 E72.2342 F1500	Draw outer circle segment
G1 X101.24 Y104.82 E72.2844 F1500	Draw outer circle segment
G1 X100.70 Y103.68 E72.3347 F1500	Draw outer circle segment
G1 X100.31 Y102.49 E72.3849 F1500	Draw outer circle segment
G1 X100.08 Y101.25 E72.4351 F1500	Draw outer circle segment
G1 X100.00 Y100.00 E72.4854 F1500	Draw outer circle segment
G1 X100.08 Y98.75 E72.5356 F1500	Draw outer circle segment
G1 X100.31 Y97.51 E72.5858 F1500	Draw outer circle segment
G1 X100.70 Y96.32 E72.6361 F1500	Draw outer circle segment
G1 X101.24 Y95.18 E72.6863 F1500	Draw outer circle segment
G1 X101.91 Y94.12 E72.7365 F1500	Draw outer circle segment
G1 X102.71 Y93.15 E72.7868 F1500	Draw outer circle segment
G1 X103.63 Y92.29 E72.8370 F1500	Draw outer circle segment
G1 X104.64 Y91.56 E72.8872 F1500	Draw outer circle segment
G1 X105.74 Y90.95 E72.9375 F1500	Draw outer circle segment
G1 X106.91 Y90.49 E72.9877 F1500	Draw outer circle segment
G1 X108.13 Y90.18 E73.0379 F1500	Draw outer circle segment
G1 X109.37 Y90.02 E73.0882 F1500	Draw outer circle segment
G1 X110.63 Y90.02 E73.1384 F1500	Draw outer circle segment
G1 X111.87 Y90.18 E73.1886 F1500	Draw outer circle segment
G1 X113.09 Y90.49 E73.2389 F1500	Draw outer circle segment
G1 X114.26 Y90.95 E73.2891 F1500	Draw outer circle segment
G1 X115.36 Y91.56 E73.3393 F1500	Draw outer circle segment
G1 X116.37 Y92.29 E73.3896 F1500	Draw outer circle segment
G1 X117.29 Y93.15 E73.4398 F1500	Draw outer circle segment
G1 X118.09 Y94.12 E73.4900 F1500	Draw outer circle segment
G1 X118.76 Y95.18 E73.5403 F1500	Draw outer circle segment
G1 X119.30 Y96.32 E73.5905 F1500	Draw outer circle segment
G1 X119.69 Y97.51 E73.6407 F1500	Draw outer circle segment
G1 X119.92 Y98.75 E73.6910 F1500	Draw outer circle segment
G1 X120.00 Y100.00 E73.7412 F1500	Draw outer circle segment
	Inner circle
G1 X117.50 Y100.00 F1500	Move to start of inner circle
G1 X117.50 Y100.00 F1500	Move to start of inner circle
G1 X117.44 Y100.94 E73.7789 F1500	Draw inner circle segment
G1 X117.26 Y101.87 E73.8165 F1500	Draw inner circle segment
G1 X116.97 Y102.76 E73.8542 F1500	Draw inner circle segment
G1 X116.57 Y103.61 E73.8919 F1500	Draw inner circle segment
G1 X116.07 Y104.41 E73.9296 F1500	Draw inner circle segment
G1 X115.47 Y105.13 E73.9672 F1500	Draw inner circle segment
G1 X114.78 Y105.78 E74.0049 F1500	Draw inner circle segment
G1 X114.02 Y106.33 E74.0426 F1500	Draw inner circle segment
G1 X113.19 Y106.79 E74.0803 F1500	Draw inner circle segment
G1 X112.32 Y107.13 E74.1179 F1500	Draw inner circle segment
G1 X111.41 Y107.37 E74.1556 F1500	Draw inner circle segment
G1 X110.47 Y107.49 E74.1933 F1500	Draw inner circle segment
G1 X109.53 Y107.49 E74.2310 F1500	Draw inner circle segment
G1 X108.59 Y107.37 E74.2686 F1500	Draw inner circle segment
G1 X107.68 Y107.13 E74.3063 F1500	Draw inner circle segment
G1 X106.81 Y106.79 E74.3440 F1500	Draw inner circle segment
G1 X105.98 Y106.33 E74.3816 F1500	Draw inner circle segment
G1 X105.22 Y105.78 E74.4193 F1500	Draw inner circle segment
G1 X104.53 Y105.13 E74.4570 F1500	Draw inner circle segment
G1 X103.93 Y104.41 E74.4947 F1500	Draw inner circle segment
G1 X103.43 Y103.61 E74.5323 F1500	Draw inner circle segment
G1 X103.03 Y102.76 E74.5700 F1500	Draw inner circle segment
G1 X102.74 Y101.87 E74.6077 F1500	Draw inner circle segment
G1 X102.56 Y100.94 E74.6454 F1500	Draw inner circle segment
G1 X102.50 Y100.00 E74.6830 F1500	Draw inner circle segment
G1 X102.56 Y99.06 E74.7207 F1500	Draw inner circle segment
G1 X102.74 Y98.13 E74.7584 F1500	Draw inner circle segment
G1 X103.03 Y97.24 E74.7961 F1500	Draw inner circle segment
G1 X103.43 Y96.39 E74.8337 F1500	Draw inner circle segment
G1 X103.93 Y95.59 E74.8714 F1500	Draw inner circle segment
G1 X104.53 Y94.87 E74.9091 F1500	Draw inner circle segment
G1 X105.22 Y94.22 E74.9468 F1500	Draw inner circle segment
G1 X105.98 Y93.67 E74.9844 F1500	Draw inner circle segment
G1 X106.81 Y93.21 E75.0221 F1500	Draw inner circle segment
G1 X107.68 Y92.87 E75.0598 F1500	Draw inner circle segment
G1 X108.59 Y92.63 E75.0975 F1500	Draw inner circle segment
G1 X109.53 Y92.51 E75.1351 F1500	Draw inner circle segment
G1 X110.47 Y92.51 E75.1728 F1500	Draw inner circle segment
G1 X111.41 Y92.63 E75.2105 F1500	Draw inner circle segment
G1 X112.32 Y92.87 E75.2482 F1500	Draw inner circle segment
G1 X113.19 Y93.21 E75.2858 F1500	Draw inner circle segment
G1 X114.02 Y93.67 E75.3235 F1500	Draw inner circle segment
G1 X114.78 Y94.22 E75.3612 F1500	Draw inner circle segment
G1 X115.47 Y94.87 E75.3989 F1500	Draw inner circle segment
G1 X116.07 Y95.59 E75.4365 F1500	Draw inner circle segment
G1 X116.57 Y96.39 E75.4742 F1500	Draw inner circle segment
G1 X116.97 Y97.24 E75.5119 F1500	Draw inner circle segment
G1 X117.26 Y98.13 E75.5496 F1500	Draw inner circle segment
G1 X117.44 Y99.06 E75.5872 F1500	Draw inner circle segment
G1 X117.50 Y100.00 E75.6249 F1500	Draw inner circle segment
	Infill between the inner and outer circles
G1 X117.90 Y100.00 F1500	Move to start of infill
G1 X117.84 Y100.99 E75.6646	Draw infill segment
G1 X117.65 Y101.96 E75.7043	Draw infill segment
G1 X117.35 Y102.91 E75.7440	Draw infill segment
G1 X116.92 Y103.81 E75.7836	Draw infill segment
G1 X116.39 Y104.64 E75.8233	Draw infill segment
G1 X115.76 Y105.41 E75.8630	Draw infill segment
G1 X115.04 Y106.09 E75.9027	Draw infill segment
G1 X114.23 Y106.67 E75.9424	Draw infill segment
G1 X113.36 Y107.15 E75.9821	Draw infill segment
G1 X112.44 Y107.51 E76.0217	Draw infill segment
G1 X111.48 Y107.76 E76.0614	Draw infill segment
G1 X110.50 Y107.88 E76.1011	Draw infill segment
G1 X109.50 Y107.88 E76.1408	Draw infill segment
G1 X108.52 Y107.76 E76.1805	Draw infill segment
G1 X107.56 Y107.51 E76.2202	Draw infill segment
G1 X106.64 Y107.15 E76.2598	Draw infill segment
G1 X105.77 Y106.67 E76.2995	Draw infill segment
G1 X104.96 Y106.09 E76.3392	Draw infill segment
G1 X104.24 Y105.41 E76.3789	Draw infill segment
G1 X103.61 Y104.64 E76.4186	Draw infill segment
G1 X103.08 Y103.81 E76.4583	Draw infill segment
G1 X102.65 Y102.91 E76.4979	Draw infill segment
G1 X102.35 Y101.96 E76.5376	Draw infill segment
G1 X102.16 Y100.99 E76.5773	Draw infill segment
G1 X102.10 Y100.00 E76.6170	Draw infill segment
G1 X102.16 Y99.01 E76.6567	Draw infill segment
G1 X102.35 Y98.04 E76.6964	Draw infill segment
G1 X102.65 Y97.09 E76.7360	Draw infill segment
G1 X103.08 Y96.19 E76.7757	Draw infill segment
G1 X103.61 Y95.36 E76.8154	Draw infill segment
G1 X104.24 Y94.59 E76.8551	Draw infill segment
G1 X104.96 Y93.91 E76.8948	Draw infill segment
G1 X105.77 Y93.33 E76.9345	Draw infill segment
G1 X106.64 Y92.85 E76.9741	Draw infill segment
G1 X107.56 Y92.49 E77.0138	Draw infill segment
G1 X108.52 Y92.24 E77.0535	Draw infill segment
G1 X109.50 Y92.12 E77.0932	Draw infill segment
G1 X110.50 Y92.12 E77.1329	Draw infill segment
G1 X111.48 Y92.24 E77.1726	Draw infill segment
G1 X112.44 Y92.49 E77.2122	Draw infill segment
G1 X113.36 Y92.85 E77.2519	Draw infill segment
G1 X114.23 Y93.33 E77.2916	Draw infill segment
G1 X115.04 Y93.91 E77.3313	Draw infill segment
G1 X115.76 Y94.59 E77.3710	Draw infill segment
G1 X116.39 Y95.36 E77.4107	Draw infill segment
G1 X116.92 Y96.19 E77.4503	Draw infill segment
G1 X117.35 Y97.09 E77.4900	Draw infill segment
G1 X117.65 Y98.04 E77.5297	Draw infill segment
G1 X117.84 Y99.01 E77.5694	Draw infill segment
G1 X117.90 Y100.00 E77.6091	Draw infill segment
G1 X118.30 Y100.00 F1500	Move to start of infill
G1 X118.23 Y101.04 E77.6508	Draw infill segment
G1 X118.04 Y102.06 E77.6925	Draw infill segment
G1 X117.72 Y103.06 E77.7342	Draw infill segment
G1 X117.27 Y104.00 E77.7759	Draw infill segment
G1 X116.71 Y104.88 E77.8175	Draw infill segment
G1 X116.05 Y105.68 E77.8592	Draw infill segment
G1 X115.29 Y106.40 E77.9009	Draw infill segment
G1 X114.45 Y107.01 E77.9426	Draw infill segment
G1 X113.53 Y107.51 E77.9843	Draw infill segment
G1 X112.56 Y107.89 E78.0260	Draw infill segment
G1 X111.56 Y108.15 E78.0677	Draw infill segment
G1 X110.52 Y108.28 E78.1094	Draw infill segment
G1 X109.48 Y108.28 E78.1511	Draw infill segment
G1 X108.44 Y108.15 E78.1928	Draw infill segment
G1 X107.44 Y107.89 E78.2345	Draw infill segment
G1 X106.47 Y107.51 E78.2762	Draw infill segment
G1 X105.55 Y107.01 E78.3179	Draw infill segment
G1 X104.71 Y106.40 E78.3596	Draw infill segment
G1 X103.95 Y105.68 E78.4012	Draw infill segment
G1 X103.29 Y104.88 E78.4429	Draw infill segment
G1 X102.73 Y104.00 E78.4846	Draw infill segment
G1 X102.28 Y103.06 E78.5263	Draw infill segment
G1 X101.96 Y102.06 E78.5680	Draw infill segment
G1 X101.77 Y101.04 E78.6097	Draw infill segment
G1 X101.70 Y100.00 E78.6514	Draw infill segment
G1 X101.77 Y98.96 E78.6931	Draw infill segment
G1 X101.96 Y97.94 E78.7348	Draw infill segment
G1 X102.28 Y96.94 E78.7765	Draw infill segment
G1 X102.73 Y96.00 E78.8182	Draw infill segment
G1 X103.29 Y95.12 E78.8599	Draw infill segment
G1 X103.95 Y94.32 E78.9016	Draw infill segment
G1 X104.71 Y93.60 E78.9433	Draw infill segment
G1 X105.55 Y92.99 E78.9849	Draw infill segment
G1 X106.47 Y92.49 E79.0266	Draw infill segment
G1 X107.44 Y92.11 E79.0683	Draw infill segment
G1 X108.44 Y91.85 E79.1100	Draw infill segment
G1 X109.48 Y91.72 E79.1517	Draw infill segment
G1 X110.52 Y91.72 E79.1934	Draw infill segment
G1 X111.56 Y91.85 E79.2351	Draw infill segment
G1 X112.56 Y92.11 E79.2768	Draw infill segment
G1 X113.53 Y92.49 E79.3185	Draw infill segment
G1 X114.45 Y92.99 E79.3602	Draw infill segment
G1 X115.29 Y93.60 E79.4019	Draw infill segment
G1 X116.05 Y94.32 E79.4436	Draw infill segment
G1 X116.71 Y95.12 E79.4853	Draw infill segment
G1 X117.27 Y96.00 E79.5270	Draw infill segment
G1 X117.72 Y96.94 E79.5686	Draw infill segment
G1 X118.04 Y97.94 E79.6103	Draw infill segment
G1 X118.23 Y98.96 E79.6520	Draw infill segment
G1 X118.30 Y100.00 E79.6937	Draw infill segment
G1 X118.70 Y100.00 F1500	Move to start of infill
G1 X118.63 Y101.09 E79.7374	Draw infill segment
G1 X118.43 Y102.16 E79.7811	Draw infill segment
G1 X118.09 Y103.20 E79.8248	Draw infill segment
G1 X117.62 Y104.19 E79.8685	Draw infill segment
G1 X117.04 Y105.11 E79.9122	Draw infill segment
G1 X116.34 Y105.96 E79.9559	Draw infill segment
G1 X115.55 Y106.70 E79.9996	Draw infill segment
G1 X114.66 Y107.35 E80.0433	Draw infill segment
G1 X113.70 Y107.87 E80.0870	Draw infill segment
G1 X112.69 Y108.27 E80.1307	Draw infill segment
G1 X111.63 Y108.55 E80.1745	Draw infill segment
G1 X110.55 Y108.68 E80.2182	Draw infill segment
G1 X109.45 Y108.68 E80.2619	Draw infill segment
G1 X108.37 Y108.55 E80.3056	Draw infill segment
G1 X107.31 Y108.27 E80.3493	Draw infill segment
G1 X106.30 Y107.87 E80.3930	Draw infill segment
G1 X105.34 Y107.35 E80.4367	Draw infill segment
G1 X104.45 Y106.70 E80.4804	Draw infill segment
G1 X103.66 Y105.96 E80.5241	Draw infill segment
G1 X102.96 Y105.11 E80.5678	Draw infill segment
G1 X102.38 Y104.19 E80.6115	Draw infill segment
G1 X101.91 Y103.20 E80.6552	Draw infill segment
G1 X101.57 Y102.16 E80.6989	Draw infill segment
G1 X101.37 Y101.09 E80.7426	Draw infill segment
G1 X101.30 Y100.00 E80.7863	Draw infill segment
G1 X101.37 Y98.91 E80.8300	Draw infill segment
G1 X101.57 Y97.84 E80.8737	Draw infill segment
G1 X101.91 Y96.80 E80.9174	Draw infill segment
G1 X102.38 Y95.81 E80.9611	Draw infill segment
G1 X102.96 Y94.89 E81.0048	Draw infill segment
G1 X103.66 Y94.04 E81.0485	Draw infill segment
G1 X104.45 Y93.30 E81.0922	Draw infill segment
G1 X105.34 Y92.65 E81.1359	Draw infill segment
G1 X106.30 Y92.13 E81.1796	Draw infill segment
G1 X107.31 Y91.73 E81.2233	Draw infill segment
G1 X108.37 Y91.45 E81.2670	Draw infill segment
G1 X109.45 Y91.32 E81.3107	Draw infill segment
G1 X110.55 Y91.32 E81.3544	Draw infill segment
G1 X111.63 Y91.45 E81.3981	Draw infill segment
G1 X112.69 Y91.73 E81.4418	Draw infill segment
G1 X113.70 Y92.13 E81.4855	Draw infill segment
G1 X114.66 Y92.65 E81.5292	Draw infill segment
G1 X115.55 Y93.30 E81.5729	Draw infill segment
G1 X116.34 Y94.04 E81.6166	Draw infill segment
G1 X117.04 Y94.89 E81.6603	Draw infill segment
G1 X117.62 Y95.81 E81.7040	Draw infill segment
G1 X118.09 Y96.80 E81.7477	Draw infill segment
G1 X118.43 Y97.84 E81.7914	Draw infill segment
G1 X118.63 Y98.91 E81.8351	Draw infill segment
G1 X118.70 Y100.00 E81.8788	Draw infill segment
G1 X119.10 Y100.00 F1500	Move to start of infill
G1 X119.03 Y101.14 E81.9245	Draw infill segment
G1 X118.81 Y102.26 E81.9703	Draw infill segment
G1 X118.46 Y103.35 E82.0160	Draw infill segment
G1 X117.97 Y104.38 E82.0617	Draw infill segment
G1 X117.36 Y105.35 E82.1074	Draw infill segment
G1 X116.63 Y106.23 E82.1531	Draw infill segment
G1 X115.80 Y107.01 E82.1988	Draw infill segment
G1 X114.88 Y107.68 E82.2445	Draw infill segment
G1 X113.87 Y108.23 E82.2902	Draw infill segment
G1 X112.81 Y108.65 E82.3360	Draw infill segment
G1 X111.71 Y108.94 E82.3817	Draw infill segment
G1 X110.57 Y109.08 E82.4274	Draw infill segment
G1 X109.43 Y109.08 E82.4731	Draw infill segment
G1 X108.29 Y108.94 E82.5188	Draw infill segment
G1 X107.19 Y108.65 E82.5645	Draw infill segment
G1 X106.13 Y108.23 E82.6102	Draw infill segment
G1 X105.12 Y107.68 E82.6559	Draw infill segment
G1 X104.20 Y107.01 E82.7016	Draw infill segment
G1 X103.37 Y106.23 E82.7474	Draw infill segment
G1 X102.64 Y105.35 E82.7931	Draw infill segment
G1 X102.03 Y104.38 E82.8388	Draw infill segment
G1 X101.54 Y103.35 E82.8845	Draw infill segment
G1 X101.19 Y102.26 E82.9302	Draw infill segment
G1 X100.97 Y101.14 E82.9759	Draw infill segment
G1 X100.90 Y100.00 E83.0216	Draw infill segment
G1 X100.97 Y98.86 E83.0673	Draw infill segment
G1 X101.19 Y97.74 E83.1130	Draw infill segment
G1 X101.54 Y96.65 E83.1588	Draw infill segment
G1 X102.03 Y95.62 E83.2045	Draw infill segment
G1 X102.64 Y94.65 E83.2502	Draw infill segment
G1 X103.37 Y93.77 E83.2959	Draw infill segment
G1 X104.20 Y92.99 E83.3416	Draw infill segment
G1 X105.12 Y92.32 E83.3873	Draw infill segment
G1 X106.13 Y91.77 E83.4330	Draw infill segment
G1 X107.19 Y91.35 E83.4787	Draw infill segment
G1 X108.29 Y91.06 E83.5245	Draw infill segment
G1 X109.43 Y90.92 E83.5702	Draw infill segment
G1 X110.57 Y90.92 E83.6159	Draw infill segment
G1 X111.71 Y91.06 E83.6616	Draw infill segment
G1 X112.81 Y91.35 E83.7073	Draw infill segment
G1 X113.87 Y91.77 E83.7530	Draw infill segment
G1 X114.88 Y92.32 E83.7987	Draw infill segment
G1 X115.80 Y92.99 E83.8444	Draw infill segment
G1 X116.63 Y93.77 E83.8901	Draw infill segment
G1 X117.36 Y94.65 E83.9359	Draw infill segment
G1 X117.97 Y95.62 E83.9816	Draw infill segment
G1 X118.46 Y96.65 E84.0273	Draw infill segment
G1 X118.81 Y97.74 E84.0730	Draw infill segment
G1 X119.03 Y98.86 E84.1187	Draw infill segment
G1 X119.10 Y100.00 E84.1644	Draw infill segment
G1 X119.50 Y100.00 F1500	Move to start of infill
G1 X119.43 Y101.19 E84.2121	Draw infill segment
G1 X119.20 Y102.36 E84.2599	Draw infill segment
G1 X118.83 Y103.50 E84.3076	Draw infill segment
G1 X118.32 Y104.58 E84.3553	Draw infill segment
G1 X117.69 Y105.58 E84.4030	Draw infill segment
G1 X116.93 Y106.50 E84.4507	Draw infill segment
G1 X116.06 Y107.32 E84.4985	Draw infill segment
G1 X115.09 Y108.02 E84.5462	Draw infill segment
G1 X114.04 Y108.60 E84.5939	Draw infill segment
G1 X112.94 Y109.04 E84.6416	Draw infill segment
G1 X111.78 Y109.33 E84.6893	Draw infill segment
G1 X110.60 Y109.48 E84.7371	Draw infill segment
G1 X109.40 Y109.48 E84.7848	Draw infill segment
G1 X108.22 Y109.33 E84.8325	Draw infill segment
G1 X107.06 Y109.04 E84.8802	Draw infill segment
G1 X105.96 Y108.60 E84.9279	Draw infill segment
G1 X104.91 Y108.02 E84.9757	Draw infill segment
G1 X103.94 Y107.32 E85.0234	Draw infill segment
G1 X103.07 Y106.50 E85.0711	Draw infill segment
G1 X102.31 Y105.58 E85.1188	Draw infill segment
G1 X101.68 Y104.58 E85.1665	Draw infill segment
G1 X101.17 Y103.50 E85.2143	Draw infill segment
G1 X100.80 Y102.36 E85.2620	Draw infill segment
G1 X100.57 Y101.19 E85.3097	Draw infill segment
G1 X100.50 Y100.00 E85.3574	Draw infill segment
G1 X100.57 Y98.81 E85.4052	Draw infill segment
[truncated: 2,980 more rows]
