# Supplementary material for: Hybrid reasoning for perception, explanation, and autonomous action in manufacturing
Source: Nat Commun. 2026 May 18;17:6589. doi: 10.1038/s41467-026-72378-9 (PMC13381764; doi:10.1038/s41467-026-72378-9)
Supplement: Supplementary file 3 — Supplementary Files [file 41467_2026_72378_MOESM3_ESM.zip › supplementary-files/geometries/hourglass.gcode]

	Lower cone, Layer 1
G1 Z0.20 F300	Move to layer height
G1 X120.00 Y100.00 F1500	Move to start of layer
G1 X119.92 Y101.25 E0.0502 F1500	Draw lower cone segment
G1 X119.69 Y102.49 E0.1005 F1500	Draw lower cone segment
G1 X119.30 Y103.68 E0.1507 F1500	Draw lower cone segment
G1 X118.76 Y104.82 E0.2009 F1500	Draw lower cone segment
G1 X118.09 Y105.88 E0.2512 F1500	Draw lower cone segment
G1 X117.29 Y106.85 E0.3014 F1500	Draw lower cone segment
G1 X116.37 Y107.71 E0.3516 F1500	Draw lower cone segment
G1 X115.36 Y108.44 E0.4019 F1500	Draw lower cone segment
G1 X114.26 Y109.05 E0.4521 F1500	Draw lower cone segment
G1 X113.09 Y109.51 E0.5023 F1500	Draw lower cone segment
G1 X111.87 Y109.82 E0.5526 F1500	Draw lower cone segment
G1 X110.63 Y109.98 E0.6028 F1500	Draw lower cone segment
G1 X109.37 Y109.98 E0.6530 F1500	Draw lower cone segment
G1 X108.13 Y109.82 E0.7033 F1500	Draw lower cone segment
G1 X106.91 Y109.51 E0.7535 F1500	Draw lower cone segment
G1 X105.74 Y109.05 E0.8037 F1500	Draw lower cone segment
G1 X104.64 Y108.44 E0.8540 F1500	Draw lower cone segment
G1 X103.63 Y107.71 E0.9042 F1500	Draw lower cone segment
G1 X102.71 Y106.85 E0.9544 F1500	Draw lower cone segment
G1 X101.91 Y105.88 E1.0046 F1500	Draw lower cone segment
G1 X101.24 Y104.82 E1.0549 F1500	Draw lower cone segment
G1 X100.70 Y103.68 E1.1051 F1500	Draw lower cone segment
G1 X100.31 Y102.49 E1.1553 F1500	Draw lower cone segment
G1 X100.08 Y101.25 E1.2056 F1500	Draw lower cone segment
G1 X100.00 Y100.00 E1.2558 F1500	Draw lower cone segment
G1 X100.08 Y98.75 E1.3060 F1500	Draw lower cone segment
G1 X100.31 Y97.51 E1.3563 F1500	Draw lower cone segment
G1 X100.70 Y96.32 E1.4065 F1500	Draw lower cone segment
G1 X101.24 Y95.18 E1.4567 F1500	Draw lower cone segment
G1 X101.91 Y94.12 E1.5070 F1500	Draw lower cone segment
G1 X102.71 Y93.15 E1.5572 F1500	Draw lower cone segment
G1 X103.63 Y92.29 E1.6074 F1500	Draw lower cone segment
G1 X104.64 Y91.56 E1.6577 F1500	Draw lower cone segment
G1 X105.74 Y90.95 E1.7079 F1500	Draw lower cone segment
G1 X106.91 Y90.49 E1.7581 F1500	Draw lower cone segment
G1 X108.13 Y90.18 E1.8084 F1500	Draw lower cone segment
G1 X109.37 Y90.02 E1.8586 F1500	Draw lower cone segment
G1 X110.63 Y90.02 E1.9088 F1500	Draw lower cone segment
G1 X111.87 Y90.18 E1.9591 F1500	Draw lower cone segment
G1 X113.09 Y90.49 E2.0093 F1500	Draw lower cone segment
G1 X114.26 Y90.95 E2.0595 F1500	Draw lower cone segment
G1 X115.36 Y91.56 E2.1098 F1500	Draw lower cone segment
G1 X116.37 Y92.29 E2.1600 F1500	Draw lower cone segment
G1 X117.29 Y93.15 E2.2102 F1500	Draw lower cone segment
G1 X118.09 Y94.12 E2.2605 F1500	Draw lower cone segment
G1 X118.76 Y95.18 E2.3107 F1500	Draw lower cone segment
G1 X119.30 Y96.32 E2.3609 F1500	Draw lower cone segment
G1 X119.69 Y97.51 E2.4112 F1500	Draw lower cone segment
G1 X119.92 Y98.75 E2.4614 F1500	Draw lower cone segment
G1 X120.00 Y100.00 E2.5116 F1500	Draw lower cone segment
	Lower cone, Layer 2
G1 Z0.40 F300	Move to layer height
G1 X119.80 Y100.00 F1500	Move to start of layer
G1 X119.72 Y101.23 E2.5608 F1500	Draw lower cone segment
G1 X119.49 Y102.44 E2.6101 F1500	Draw lower cone segment
G1 X119.11 Y103.61 E2.6593 F1500	Draw lower cone segment
G1 X118.59 Y104.72 E2.7085 F1500	Draw lower cone segment
G1 X117.93 Y105.76 E2.7578 F1500	Draw lower cone segment
G1 X117.14 Y106.71 E2.8070 F1500	Draw lower cone segment
G1 X116.25 Y107.55 E2.8562 F1500	Draw lower cone segment
G1 X115.25 Y108.27 E2.9054 F1500	Draw lower cone segment
G1 X114.17 Y108.87 E2.9547 F1500	Draw lower cone segment
G1 X113.03 Y109.32 E3.0039 F1500	Draw lower cone segment
G1 X111.84 Y109.63 E3.0531 F1500	Draw lower cone segment
G1 X110.62 Y109.78 E3.1024 F1500	Draw lower cone segment
G1 X109.38 Y109.78 E3.1516 F1500	Draw lower cone segment
G1 X108.16 Y109.63 E3.2008 F1500	Draw lower cone segment
G1 X106.97 Y109.32 E3.2500 F1500	Draw lower cone segment
G1 X105.83 Y108.87 E3.2993 F1500	Draw lower cone segment
G1 X104.75 Y108.27 E3.3485 F1500	Draw lower cone segment
G1 X103.75 Y107.55 E3.3977 F1500	Draw lower cone segment
G1 X102.86 Y106.71 E3.4469 F1500	Draw lower cone segment
G1 X102.07 Y105.76 E3.4962 F1500	Draw lower cone segment
G1 X101.41 Y104.72 E3.5454 F1500	Draw lower cone segment
G1 X100.89 Y103.61 E3.5946 F1500	Draw lower cone segment
G1 X100.51 Y102.44 E3.6439 F1500	Draw lower cone segment
G1 X100.28 Y101.23 E3.6931 F1500	Draw lower cone segment
G1 X100.20 Y100.00 E3.7423 F1500	Draw lower cone segment
G1 X100.28 Y98.77 E3.7915 F1500	Draw lower cone segment
G1 X100.51 Y97.56 E3.8408 F1500	Draw lower cone segment
G1 X100.89 Y96.39 E3.8900 F1500	Draw lower cone segment
G1 X101.41 Y95.28 E3.9392 F1500	Draw lower cone segment
G1 X102.07 Y94.24 E3.9885 F1500	Draw lower cone segment
G1 X102.86 Y93.29 E4.0377 F1500	Draw lower cone segment
G1 X103.75 Y92.45 E4.0869 F1500	Draw lower cone segment
G1 X104.75 Y91.73 E4.1361 F1500	Draw lower cone segment
G1 X105.83 Y91.13 E4.1854 F1500	Draw lower cone segment
G1 X106.97 Y90.68 E4.2346 F1500	Draw lower cone segment
G1 X108.16 Y90.37 E4.2838 F1500	Draw lower cone segment
G1 X109.38 Y90.22 E4.3330 F1500	Draw lower cone segment
G1 X110.62 Y90.22 E4.3823 F1500	Draw lower cone segment
G1 X111.84 Y90.37 E4.4315 F1500	Draw lower cone segment
G1 X113.03 Y90.68 E4.4807 F1500	Draw lower cone segment
G1 X114.17 Y91.13 E4.5300 F1500	Draw lower cone segment
G1 X115.25 Y91.73 E4.5792 F1500	Draw lower cone segment
G1 X116.25 Y92.45 E4.6284 F1500	Draw lower cone segment
G1 X117.14 Y93.29 E4.6776 F1500	Draw lower cone segment
G1 X117.93 Y94.24 E4.7269 F1500	Draw lower cone segment
G1 X118.59 Y95.28 E4.7761 F1500	Draw lower cone segment
G1 X119.11 Y96.39 E4.8253 F1500	Draw lower cone segment
G1 X119.49 Y97.56 E4.8746 F1500	Draw lower cone segment
G1 X119.72 Y98.77 E4.9238 F1500	Draw lower cone segment
G1 X119.80 Y100.00 E4.9730 F1500	Draw lower cone segment
	Lower cone, Layer 3
G1 Z0.60 F300	Move to layer height
G1 X119.60 Y100.00 F1500	Move to start of layer
G1 X119.52 Y101.20 E5.0212 F1500	Draw lower cone segment
G1 X119.30 Y102.39 E5.0695 F1500	Draw lower cone segment
G1 X118.93 Y103.53 E5.1177 F1500	Draw lower cone segment
G1 X118.41 Y104.62 E5.1659 F1500	Draw lower cone segment
G1 X117.77 Y105.64 E5.2141 F1500	Draw lower cone segment
G1 X117.00 Y106.57 E5.2623 F1500	Draw lower cone segment
G1 X116.12 Y107.40 E5.3106 F1500	Draw lower cone segment
G1 X115.14 Y108.11 E5.3588 F1500	Draw lower cone segment
G1 X114.09 Y108.69 E5.4070 F1500	Draw lower cone segment
G1 X112.97 Y109.13 E5.4552 F1500	Draw lower cone segment
G1 X111.80 Y109.43 E5.5035 F1500	Draw lower cone segment
G1 X110.60 Y109.58 E5.5517 F1500	Draw lower cone segment
G1 X109.40 Y109.58 E5.5999 F1500	Draw lower cone segment
G1 X108.20 Y109.43 E5.6481 F1500	Draw lower cone segment
G1 X107.03 Y109.13 E5.6964 F1500	Draw lower cone segment
G1 X105.91 Y108.69 E5.7446 F1500	Draw lower cone segment
G1 X104.86 Y108.11 E5.7928 F1500	Draw lower cone segment
G1 X103.88 Y107.40 E5.8410 F1500	Draw lower cone segment
G1 X103.00 Y106.57 E5.8892 F1500	Draw lower cone segment
G1 X102.23 Y105.64 E5.9375 F1500	Draw lower cone segment
G1 X101.59 Y104.62 E5.9857 F1500	Draw lower cone segment
G1 X101.07 Y103.53 E6.0339 F1500	Draw lower cone segment
G1 X100.70 Y102.39 E6.0821 F1500	Draw lower cone segment
G1 X100.48 Y101.20 E6.1304 F1500	Draw lower cone segment
G1 X100.40 Y100.00 E6.1786 F1500	Draw lower cone segment
G1 X100.48 Y98.80 E6.2268 F1500	Draw lower cone segment
G1 X100.70 Y97.61 E6.2750 F1500	Draw lower cone segment
G1 X101.07 Y96.47 E6.3233 F1500	Draw lower cone segment
G1 X101.59 Y95.38 E6.3715 F1500	Draw lower cone segment
G1 X102.23 Y94.36 E6.4197 F1500	Draw lower cone segment
G1 X103.00 Y93.43 E6.4679 F1500	Draw lower cone segment
G1 X103.88 Y92.60 E6.5161 F1500	Draw lower cone segment
G1 X104.86 Y91.89 E6.5644 F1500	Draw lower cone segment
G1 X105.91 Y91.31 E6.6126 F1500	Draw lower cone segment
G1 X107.03 Y90.87 E6.6608 F1500	Draw lower cone segment
G1 X108.20 Y90.57 E6.7090 F1500	Draw lower cone segment
G1 X109.40 Y90.42 E6.7573 F1500	Draw lower cone segment
G1 X110.60 Y90.42 E6.8055 F1500	Draw lower cone segment
G1 X111.80 Y90.57 E6.8537 F1500	Draw lower cone segment
G1 X112.97 Y90.87 E6.9019 F1500	Draw lower cone segment
G1 X114.09 Y91.31 E6.9502 F1500	Draw lower cone segment
G1 X115.14 Y91.89 E6.9984 F1500	Draw lower cone segment
G1 X116.12 Y92.60 E7.0466 F1500	Draw lower cone segment
G1 X117.00 Y93.43 E7.0948 F1500	Draw lower cone segment
G1 X117.77 Y94.36 E7.1430 F1500	Draw lower cone segment
G1 X118.41 Y95.38 E7.1913 F1500	Draw lower cone segment
G1 X118.93 Y96.47 E7.2395 F1500	Draw lower cone segment
G1 X119.30 Y97.61 E7.2877 F1500	Draw lower cone segment
G1 X119.52 Y98.80 E7.3359 F1500	Draw lower cone segment
G1 X119.60 Y100.00 E7.3842 F1500	Draw lower cone segment
	Lower cone, Layer 4
G1 Z0.80 F300	Move to layer height
G1 X119.40 Y100.00 F1500	Move to start of layer
G1 X119.33 Y101.18 E7.4314 F1500	Draw lower cone segment
G1 X119.10 Y102.34 E7.4786 F1500	Draw lower cone segment
G1 X118.74 Y103.46 E7.5258 F1500	Draw lower cone segment
G1 X118.24 Y104.53 E7.5730 F1500	Draw lower cone segment
G1 X117.60 Y105.53 E7.6203 F1500	Draw lower cone segment
G1 X116.85 Y106.43 E7.6675 F1500	Draw lower cone segment
G1 X115.99 Y107.24 E7.7147 F1500	Draw lower cone segment
G1 X115.04 Y107.94 E7.7619 F1500	Draw lower cone segment
G1 X114.00 Y108.51 E7.8091 F1500	Draw lower cone segment
G1 X112.90 Y108.94 E7.8563 F1500	Draw lower cone segment
G1 X111.76 Y109.23 E7.9036 F1500	Draw lower cone segment
G1 X110.59 Y109.38 E7.9508 F1500	Draw lower cone segment
G1 X109.41 Y109.38 E7.9980 F1500	Draw lower cone segment
G1 X108.24 Y109.23 E8.0452 F1500	Draw lower cone segment
G1 X107.10 Y108.94 E8.0924 F1500	Draw lower cone segment
G1 X106.00 Y108.51 E8.1397 F1500	Draw lower cone segment
G1 X104.96 Y107.94 E8.1869 F1500	Draw lower cone segment
G1 X104.01 Y107.24 E8.2341 F1500	Draw lower cone segment
G1 X103.15 Y106.43 E8.2813 F1500	Draw lower cone segment
G1 X102.40 Y105.53 E8.3285 F1500	Draw lower cone segment
G1 X101.76 Y104.53 E8.3758 F1500	Draw lower cone segment
G1 X101.26 Y103.46 E8.4230 F1500	Draw lower cone segment
G1 X100.90 Y102.34 E8.4702 F1500	Draw lower cone segment
G1 X100.67 Y101.18 E8.5174 F1500	Draw lower cone segment
G1 X100.60 Y100.00 E8.5646 F1500	Draw lower cone segment
G1 X100.67 Y98.82 E8.6118 F1500	Draw lower cone segment
G1 X100.90 Y97.66 E8.6591 F1500	Draw lower cone segment
G1 X101.26 Y96.54 E8.7063 F1500	Draw lower cone segment
G1 X101.76 Y95.47 E8.7535 F1500	Draw lower cone segment
G1 X102.40 Y94.47 E8.8007 F1500	Draw lower cone segment
G1 X103.15 Y93.57 E8.8479 F1500	Draw lower cone segment
G1 X104.01 Y92.76 E8.8952 F1500	Draw lower cone segment
G1 X104.96 Y92.06 E8.9424 F1500	Draw lower cone segment
G1 X106.00 Y91.49 E8.9896 F1500	Draw lower cone segment
G1 X107.10 Y91.06 E9.0368 F1500	Draw lower cone segment
G1 X108.24 Y90.77 E9.0840 F1500	Draw lower cone segment
G1 X109.41 Y90.62 E9.1312 F1500	Draw lower cone segment
G1 X110.59 Y90.62 E9.1785 F1500	Draw lower cone segment
G1 X111.76 Y90.77 E9.2257 F1500	Draw lower cone segment
G1 X112.90 Y91.06 E9.2729 F1500	Draw lower cone segment
G1 X114.00 Y91.49 E9.3201 F1500	Draw lower cone segment
G1 X115.04 Y92.06 E9.3673 F1500	Draw lower cone segment
G1 X115.99 Y92.76 E9.4146 F1500	Draw lower cone segment
G1 X116.85 Y93.57 E9.4618 F1500	Draw lower cone segment
G1 X117.60 Y94.47 E9.5090 F1500	Draw lower cone segment
G1 X118.24 Y95.47 E9.5562 F1500	Draw lower cone segment
G1 X118.74 Y96.54 E9.6034 F1500	Draw lower cone segment
G1 X119.10 Y97.66 E9.6507 F1500	Draw lower cone segment
G1 X119.33 Y98.82 E9.6979 F1500	Draw lower cone segment
G1 X119.40 Y100.00 E9.7451 F1500	Draw lower cone segment
	Lower cone, Layer 5
G1 Z1.00 F300	Move to layer height
G1 X119.20 Y100.00 F1500	Move to start of layer
G1 X119.13 Y101.15 E9.7913 F1500	Draw lower cone segment
G1 X118.91 Y102.29 E9.8375 F1500	Draw lower cone segment
G1 X118.55 Y103.39 E9.8837 F1500	Draw lower cone segment
G1 X118.06 Y104.43 E9.9299 F1500	Draw lower cone segment
G1 X117.44 Y105.41 E9.9762 F1500	Draw lower cone segment
G1 X116.71 Y106.30 E10.0224 F1500	Draw lower cone segment
G1 X115.86 Y107.09 E10.0686 F1500	Draw lower cone segment
G1 X114.93 Y107.77 E10.1148 F1500	Draw lower cone segment
G1 X113.92 Y108.32 E10.1610 F1500	Draw lower cone segment
G1 X112.84 Y108.75 E10.2072 F1500	Draw lower cone segment
G1 X111.72 Y109.04 E10.2534 F1500	Draw lower cone segment
G1 X110.58 Y109.18 E10.2997 F1500	Draw lower cone segment
G1 X109.42 Y109.18 E10.3459 F1500	Draw lower cone segment
G1 X108.28 Y109.04 E10.3921 F1500	Draw lower cone segment
G1 X107.16 Y108.75 E10.4383 F1500	Draw lower cone segment
G1 X106.08 Y108.32 E10.4845 F1500	Draw lower cone segment
G1 X105.07 Y107.77 E10.5307 F1500	Draw lower cone segment
G1 X104.14 Y107.09 E10.5769 F1500	Draw lower cone segment
G1 X103.29 Y106.30 E10.6232 F1500	Draw lower cone segment
G1 X102.56 Y105.41 E10.6694 F1500	Draw lower cone segment
G1 X101.94 Y104.43 E10.7156 F1500	Draw lower cone segment
G1 X101.45 Y103.39 E10.7618 F1500	Draw lower cone segment
G1 X101.09 Y102.29 E10.8080 F1500	Draw lower cone segment
G1 X100.87 Y101.15 E10.8542 F1500	Draw lower cone segment
G1 X100.80 Y100.00 E10.9004 F1500	Draw lower cone segment
G1 X100.87 Y98.85 E10.9466 F1500	Draw lower cone segment
G1 X101.09 Y97.71 E10.9929 F1500	Draw lower cone segment
G1 X101.45 Y96.61 E11.0391 F1500	Draw lower cone segment
G1 X101.94 Y95.57 E11.0853 F1500	Draw lower cone segment
G1 X102.56 Y94.59 E11.1315 F1500	Draw lower cone segment
G1 X103.29 Y93.70 E11.1777 F1500	Draw lower cone segment
G1 X104.14 Y92.91 E11.2239 F1500	Draw lower cone segment
G1 X105.07 Y92.23 E11.2701 F1500	Draw lower cone segment
G1 X106.08 Y91.68 E11.3164 F1500	Draw lower cone segment
G1 X107.16 Y91.25 E11.3626 F1500	Draw lower cone segment
G1 X108.28 Y90.96 E11.4088 F1500	Draw lower cone segment
G1 X109.42 Y90.82 E11.4550 F1500	Draw lower cone segment
G1 X110.58 Y90.82 E11.5012 F1500	Draw lower cone segment
G1 X111.72 Y90.96 E11.5474 F1500	Draw lower cone segment
G1 X112.84 Y91.25 E11.5936 F1500	Draw lower cone segment
G1 X113.92 Y91.68 E11.6399 F1500	Draw lower cone segment
G1 X114.93 Y92.23 E11.6861 F1500	Draw lower cone segment
G1 X115.86 Y92.91 E11.7323 F1500	Draw lower cone segment
G1 X116.71 Y93.70 E11.7785 F1500	Draw lower cone segment
G1 X117.44 Y94.59 E11.8247 F1500	Draw lower cone segment
G1 X118.06 Y95.57 E11.8709 F1500	Draw lower cone segment
G1 X118.55 Y96.61 E11.9171 F1500	Draw lower cone segment
G1 X118.91 Y97.71 E11.9634 F1500	Draw lower cone segment
G1 X119.13 Y98.85 E12.0096 F1500	Draw lower cone segment
G1 X119.20 Y100.00 E12.0558 F1500	Draw lower cone segment
	Lower cone, Layer 6
G1 Z1.20 F300	Move to layer height
G1 X119.00 Y100.00 F1500	Move to start of layer
G1 X118.93 Y101.13 E12.1010 F1500	Draw lower cone segment
G1 X118.72 Y102.24 E12.1462 F1500	Draw lower cone segment
G1 X118.37 Y103.31 E12.1914 F1500	Draw lower cone segment
G1 X117.89 Y104.34 E12.2366 F1500	Draw lower cone segment
G1 X117.28 Y105.29 E12.2818 F1500	Draw lower cone segment
G1 X116.56 Y106.16 E12.3270 F1500	Draw lower cone segment
G1 X115.74 Y106.93 E12.3722 F1500	Draw lower cone segment
G1 X114.82 Y107.60 E12.4175 F1500	Draw lower cone segment
G1 X113.83 Y108.14 E12.4627 F1500	Draw lower cone segment
G1 X112.78 Y108.56 E12.5079 F1500	Draw lower cone segment
G1 X111.69 Y108.84 E12.5531 F1500	Draw lower cone segment
G1 X110.57 Y108.98 E12.5983 F1500	Draw lower cone segment
G1 X109.43 Y108.98 E12.6435 F1500	Draw lower cone segment
G1 X108.31 Y108.84 E12.6887 F1500	Draw lower cone segment
G1 X107.22 Y108.56 E12.7339 F1500	Draw lower cone segment
G1 X106.17 Y108.14 E12.7791 F1500	Draw lower cone segment
G1 X105.18 Y107.60 E12.8243 F1500	Draw lower cone segment
G1 X104.26 Y106.93 E12.8695 F1500	Draw lower cone segment
G1 X103.44 Y106.16 E12.9148 F1500	Draw lower cone segment
G1 X102.72 Y105.29 E12.9600 F1500	Draw lower cone segment
G1 X102.11 Y104.34 E13.0052 F1500	Draw lower cone segment
G1 X101.63 Y103.31 E13.0504 F1500	Draw lower cone segment
G1 X101.28 Y102.24 E13.0956 F1500	Draw lower cone segment
G1 X101.07 Y101.13 E13.1408 F1500	Draw lower cone segment
G1 X101.00 Y100.00 E13.1860 F1500	Draw lower cone segment
G1 X101.07 Y98.87 E13.2312 F1500	Draw lower cone segment
G1 X101.28 Y97.76 E13.2764 F1500	Draw lower cone segment
G1 X101.63 Y96.69 E13.3216 F1500	Draw lower cone segment
G1 X102.11 Y95.66 E13.3668 F1500	Draw lower cone segment
G1 X102.72 Y94.71 E13.4121 F1500	Draw lower cone segment
G1 X103.44 Y93.84 E13.4573 F1500	Draw lower cone segment
G1 X104.26 Y93.07 E13.5025 F1500	Draw lower cone segment
G1 X105.18 Y92.40 E13.5477 F1500	Draw lower cone segment
G1 X106.17 Y91.86 E13.5929 F1500	Draw lower cone segment
G1 X107.22 Y91.44 E13.6381 F1500	Draw lower cone segment
G1 X108.31 Y91.16 E13.6833 F1500	Draw lower cone segment
G1 X109.43 Y91.02 E13.7285 F1500	Draw lower cone segment
G1 X110.57 Y91.02 E13.7737 F1500	Draw lower cone segment
G1 X111.69 Y91.16 E13.8189 F1500	Draw lower cone segment
G1 X112.78 Y91.44 E13.8641 F1500	Draw lower cone segment
G1 X113.83 Y91.86 E13.9094 F1500	Draw lower cone segment
G1 X114.82 Y92.40 E13.9546 F1500	Draw lower cone segment
G1 X115.74 Y93.07 E13.9998 F1500	Draw lower cone segment
G1 X116.56 Y93.84 E14.0450 F1500	Draw lower cone segment
G1 X117.28 Y94.71 E14.0902 F1500	Draw lower cone segment
G1 X117.89 Y95.66 E14.1354 F1500	Draw lower cone segment
G1 X118.37 Y96.69 E14.1806 F1500	Draw lower cone segment
G1 X118.72 Y97.76 E14.2258 F1500	Draw lower cone segment
G1 X118.93 Y98.87 E14.2710 F1500	Draw lower cone segment
G1 X119.00 Y100.00 E14.3162 F1500	Draw lower cone segment
	Lower cone, Layer 7
G1 Z1.40 F300	Move to layer height
G1 X118.80 Y100.00 F1500	Move to start of layer
G1 X118.73 Y101.10 E14.3604 F1500	Draw lower cone segment
G1 X118.52 Y102.19 E14.4046 F1500	Draw lower cone segment
G1 X118.18 Y103.24 E14.4489 F1500	Draw lower cone segment
G1 X117.71 Y104.24 E14.4931 F1500	Draw lower cone segment
G1 X117.12 Y105.17 E14.5373 F1500	Draw lower cone segment
G1 X116.41 Y106.02 E14.5815 F1500	Draw lower cone segment
G1 X115.61 Y106.78 E14.6257 F1500	Draw lower cone segment
G1 X114.72 Y107.43 E14.6699 F1500	Draw lower cone segment
G1 X113.75 Y107.96 E14.7141 F1500	Draw lower cone segment
G1 X112.72 Y108.37 E14.7583 F1500	Draw lower cone segment
G1 X111.65 Y108.64 E14.8025 F1500	Draw lower cone segment
G1 X110.55 Y108.78 E14.8467 F1500	Draw lower cone segment
G1 X109.45 Y108.78 E14.8909 F1500	Draw lower cone segment
G1 X108.35 Y108.64 E14.9351 F1500	Draw lower cone segment
G1 X107.28 Y108.37 E14.9793 F1500	Draw lower cone segment
G1 X106.25 Y107.96 E15.0235 F1500	Draw lower cone segment
G1 X105.28 Y107.43 E15.0677 F1500	Draw lower cone segment
G1 X104.39 Y106.78 E15.1119 F1500	Draw lower cone segment
G1 X103.59 Y106.02 E15.1561 F1500	Draw lower cone segment
G1 X102.88 Y105.17 E15.2003 F1500	Draw lower cone segment
G1 X102.29 Y104.24 E15.2445 F1500	Draw lower cone segment
G1 X101.82 Y103.24 E15.2887 F1500	Draw lower cone segment
G1 X101.48 Y102.19 E15.3329 F1500	Draw lower cone segment
G1 X101.27 Y101.10 E15.3771 F1500	Draw lower cone segment
G1 X101.20 Y100.00 E15.4214 F1500	Draw lower cone segment
G1 X101.27 Y98.90 E15.4656 F1500	Draw lower cone segment
G1 X101.48 Y97.81 E15.5098 F1500	Draw lower cone segment
G1 X101.82 Y96.76 E15.5540 F1500	Draw lower cone segment
G1 X102.29 Y95.76 E15.5982 F1500	Draw lower cone segment
G1 X102.88 Y94.83 E15.6424 F1500	Draw lower cone segment
G1 X103.59 Y93.98 E15.6866 F1500	Draw lower cone segment
G1 X104.39 Y93.22 E15.7308 F1500	Draw lower cone segment
G1 X105.28 Y92.57 E15.7750 F1500	Draw lower cone segment
G1 X106.25 Y92.04 E15.8192 F1500	Draw lower cone segment
G1 X107.28 Y91.63 E15.8634 F1500	Draw lower cone segment
G1 X108.35 Y91.36 E15.9076 F1500	Draw lower cone segment
G1 X109.45 Y91.22 E15.9518 F1500	Draw lower cone segment
G1 X110.55 Y91.22 E15.9960 F1500	Draw lower cone segment
G1 X111.65 Y91.36 E16.0402 F1500	Draw lower cone segment
G1 X112.72 Y91.63 E16.0844 F1500	Draw lower cone segment
G1 X113.75 Y92.04 E16.1286 F1500	Draw lower cone segment
G1 X114.72 Y92.57 E16.1728 F1500	Draw lower cone segment
G1 X115.61 Y93.22 E16.2170 F1500	Draw lower cone segment
G1 X116.41 Y93.98 E16.2612 F1500	Draw lower cone segment
G1 X117.12 Y94.83 E16.3054 F1500	Draw lower cone segment
G1 X117.71 Y95.76 E16.3496 F1500	Draw lower cone segment
G1 X118.18 Y96.76 E16.3939 F1500	Draw lower cone segment
G1 X118.52 Y97.81 E16.4381 F1500	Draw lower cone segment
G1 X118.73 Y98.90 E16.4823 F1500	Draw lower cone segment
G1 X118.80 Y100.00 E16.5265 F1500	Draw lower cone segment
	Lower cone, Layer 8
G1 Z1.60 F300	Move to layer height
G1 X118.60 Y100.00 F1500	Move to start of layer
G1 X118.53 Y101.08 E16.5697 F1500	Draw lower cone segment
G1 X118.33 Y102.14 E16.6129 F1500	Draw lower cone segment
G1 X118.00 Y103.17 E16.6561 F1500	Draw lower cone segment
G1 X117.54 Y104.14 E16.6993 F1500	Draw lower cone segment
G1 X116.96 Y105.05 E16.7425 F1500	Draw lower cone segment
G1 X116.27 Y105.89 E16.7857 F1500	Draw lower cone segment
G1 X115.48 Y106.63 E16.8289 F1500	Draw lower cone segment
G1 X114.61 Y107.26 E16.8721 F1500	Draw lower cone segment
G1 X113.66 Y107.78 E16.9153 F1500	Draw lower cone segment
G1 X112.66 Y108.18 E16.9585 F1500	Draw lower cone segment
G1 X111.61 Y108.45 E17.0017 F1500	Draw lower cone segment
G1 X110.54 Y108.58 E17.0449 F1500	Draw lower cone segment
G1 X109.46 Y108.58 E17.0881 F1500	Draw lower cone segment
G1 X108.39 Y108.45 E17.1313 F1500	Draw lower cone segment
G1 X107.34 Y108.18 E17.1745 F1500	Draw lower cone segment
G1 X106.34 Y107.78 E17.2177 F1500	Draw lower cone segment
G1 X105.39 Y107.26 E17.2609 F1500	Draw lower cone segment
G1 X104.52 Y106.63 E17.3041 F1500	Draw lower cone segment
G1 X103.73 Y105.89 E17.3473 F1500	Draw lower cone segment
G1 X103.04 Y105.05 E17.3905 F1500	Draw lower cone segment
G1 X102.46 Y104.14 E17.4337 F1500	Draw lower cone segment
G1 X102.00 Y103.17 E17.4769 F1500	Draw lower cone segment
G1 X101.67 Y102.14 E17.5201 F1500	Draw lower cone segment
G1 X101.47 Y101.08 E17.5633 F1500	Draw lower cone segment
G1 X101.40 Y100.00 E17.6065 F1500	Draw lower cone segment
G1 X101.47 Y98.92 E17.6497 F1500	Draw lower cone segment
G1 X101.67 Y97.86 E17.6929 F1500	Draw lower cone segment
G1 X102.00 Y96.83 E17.7361 F1500	Draw lower cone segment
G1 X102.46 Y95.86 E17.7793 F1500	Draw lower cone segment
G1 X103.04 Y94.95 E17.8225 F1500	Draw lower cone segment
G1 X103.73 Y94.11 E17.8657 F1500	Draw lower cone segment
G1 X104.52 Y93.37 E17.9089 F1500	Draw lower cone segment
G1 X105.39 Y92.74 E17.9521 F1500	Draw lower cone segment
G1 X106.34 Y92.22 E17.9953 F1500	Draw lower cone segment
G1 X107.34 Y91.82 E18.0385 F1500	Draw lower cone segment
G1 X108.39 Y91.55 E18.0817 F1500	Draw lower cone segment
G1 X109.46 Y91.42 E18.1249 F1500	Draw lower cone segment
G1 X110.54 Y91.42 E18.1681 F1500	Draw lower cone segment
G1 X111.61 Y91.55 E18.2113 F1500	Draw lower cone segment
G1 X112.66 Y91.82 E18.2545 F1500	Draw lower cone segment
G1 X113.66 Y92.22 E18.2977 F1500	Draw lower cone segment
G1 X114.61 Y92.74 E18.3409 F1500	Draw lower cone segment
G1 X115.48 Y93.37 E18.3841 F1500	Draw lower cone segment
G1 X116.27 Y94.11 E18.4273 F1500	Draw lower cone segment
G1 X116.96 Y94.95 E18.4705 F1500	Draw lower cone segment
G1 X117.54 Y95.86 E18.5137 F1500	Draw lower cone segment
G1 X118.00 Y96.83 E18.5569 F1500	Draw lower cone segment
G1 X118.33 Y97.86 E18.6001 F1500	Draw lower cone segment
G1 X118.53 Y98.92 E18.6433 F1500	Draw lower cone segment
G1 X118.60 Y100.00 E18.6865 F1500	Draw lower cone segment
	Lower cone, Layer 9
G1 Z1.80 F300	Move to layer height
G1 X118.40 Y100.00 F1500	Move to start of layer
G1 X118.33 Y101.05 E18.7287 F1500	Draw lower cone segment
G1 X118.14 Y102.09 E18.7708 F1500	Draw lower cone segment
G1 X117.81 Y103.09 E18.8130 F1500	Draw lower cone segment
G1 X117.36 Y104.05 E18.8552 F1500	Draw lower cone segment
G1 X116.80 Y104.94 E18.8974 F1500	Draw lower cone segment
G1 X116.12 Y105.75 E18.9396 F1500	Draw lower cone segment
G1 X115.35 Y106.47 E18.9818 F1500	Draw lower cone segment
G1 X114.50 Y107.09 E19.0240 F1500	Draw lower cone segment
G1 X113.58 Y107.60 E19.0662 F1500	Draw lower cone segment
G1 X112.60 Y107.99 E19.1084 F1500	Draw lower cone segment
G1 X111.57 Y108.25 E19.1506 F1500	Draw lower cone segment
G1 X110.53 Y108.38 E19.1928 F1500	Draw lower cone segment
G1 X109.47 Y108.38 E19.2350 F1500	Draw lower cone segment
G1 X108.43 Y108.25 E19.2772 F1500	Draw lower cone segment
G1 X107.40 Y107.99 E19.3194 F1500	Draw lower cone segment
G1 X106.42 Y107.60 E19.3616 F1500	Draw lower cone segment
G1 X105.50 Y107.09 E19.4038 F1500	Draw lower cone segment
G1 X104.65 Y106.47 E19.4460 F1500	Draw lower cone segment
G1 X103.88 Y105.75 E19.4882 F1500	Draw lower cone segment
G1 X103.20 Y104.94 E19.5304 F1500	Draw lower cone segment
G1 X102.64 Y104.05 E19.5726 F1500	Draw lower cone segment
G1 X102.19 Y103.09 E19.6148 F1500	Draw lower cone segment
G1 X101.86 Y102.09 E19.6569 F1500	Draw lower cone segment
G1 X101.67 Y101.05 E19.6991 F1500	Draw lower cone segment
G1 X101.60 Y100.00 E19.7413 F1500	Draw lower cone segment
G1 X101.67 Y98.95 E19.7835 F1500	Draw lower cone segment
G1 X101.86 Y97.91 E19.8257 F1500	Draw lower cone segment
G1 X102.19 Y96.91 E19.8679 F1500	Draw lower cone segment
G1 X102.64 Y95.95 E19.9101 F1500	Draw lower cone segment
G1 X103.20 Y95.06 E19.9523 F1500	Draw lower cone segment
G1 X103.88 Y94.25 E19.9945 F1500	Draw lower cone segment
G1 X104.65 Y93.53 E20.0367 F1500	Draw lower cone segment
G1 X105.50 Y92.91 E20.0789 F1500	Draw lower cone segment
G1 X106.42 Y92.40 E20.1211 F1500	Draw lower cone segment
G1 X107.40 Y92.01 E20.1633 F1500	Draw lower cone segment
G1 X108.43 Y91.75 E20.2055 F1500	Draw lower cone segment
G1 X109.47 Y91.62 E20.2477 F1500	Draw lower cone segment
G1 X110.53 Y91.62 E20.2899 F1500	Draw lower cone segment
G1 X111.57 Y91.75 E20.3321 F1500	Draw lower cone segment
G1 X112.60 Y92.01 E20.3743 F1500	Draw lower cone segment
G1 X113.58 Y92.40 E20.4165 F1500	Draw lower cone segment
G1 X114.50 Y92.91 E20.4587 F1500	Draw lower cone segment
G1 X115.35 Y93.53 E20.5009 F1500	Draw lower cone segment
G1 X116.12 Y94.25 E20.5430 F1500	Draw lower cone segment
G1 X116.80 Y95.06 E20.5852 F1500	Draw lower cone segment
G1 X117.36 Y95.95 E20.6274 F1500	Draw lower cone segment
G1 X117.81 Y96.91 E20.6696 F1500	Draw lower cone segment
G1 X118.14 Y97.91 E20.7118 F1500	Draw lower cone segment
G1 X118.33 Y98.95 E20.7540 F1500	Draw lower cone segment
G1 X118.40 Y100.00 E20.7962 F1500	Draw lower cone segment
	Lower cone, Layer 10
G1 Z2.00 F300	Move to layer height
G1 X118.20 Y100.00 F1500	Move to start of layer
G1 X118.14 Y101.03 E20.8374 F1500	Draw lower cone segment
G1 X117.94 Y102.04 E20.8786 F1500	Draw lower cone segment
G1 X117.62 Y103.02 E20.9198 F1500	Draw lower cone segment
G1 X117.19 Y103.95 E20.9610 F1500	Draw lower cone segment
G1 X116.63 Y104.82 E21.0022 F1500	Draw lower cone segment
G1 X115.98 Y105.61 E21.0434 F1500	Draw lower cone segment
G1 X115.23 Y106.32 E21.0846 F1500	Draw lower cone segment
G1 X114.39 Y106.92 E21.1257 F1500	Draw lower cone segment
G1 X113.49 Y107.42 E21.1669 F1500	Draw lower cone segment
G1 X112.53 Y107.80 E21.2081 F1500	Draw lower cone segment
G1 X111.54 Y108.05 E21.2493 F1500	Draw lower cone segment
G1 X110.51 Y108.18 E21.2905 F1500	Draw lower cone segment
G1 X109.49 Y108.18 E21.3317 F1500	Draw lower cone segment
G1 X108.46 Y108.05 E21.3729 F1500	Draw lower cone segment
G1 X107.47 Y107.80 E21.4141 F1500	Draw lower cone segment
G1 X106.51 Y107.42 E21.4553 F1500	Draw lower cone segment
G1 X105.61 Y106.92 E21.4965 F1500	Draw lower cone segment
G1 X104.77 Y106.32 E21.5377 F1500	Draw lower cone segment
G1 X104.02 Y105.61 E21.5788 F1500	Draw lower cone segment
G1 X103.37 Y104.82 E21.6200 F1500	Draw lower cone segment
G1 X102.81 Y103.95 E21.6612 F1500	Draw lower cone segment
G1 X102.38 Y103.02 E21.7024 F1500	Draw lower cone segment
G1 X102.06 Y102.04 E21.7436 F1500	Draw lower cone segment
G1 X101.86 Y101.03 E21.7848 F1500	Draw lower cone segment
G1 X101.80 Y100.00 E21.8260 F1500	Draw lower cone segment
G1 X101.86 Y98.97 E21.8672 F1500	Draw lower cone segment
G1 X102.06 Y97.96 E21.9084 F1500	Draw lower cone segment
G1 X102.38 Y96.98 E21.9496 F1500	Draw lower cone segment
G1 X102.81 Y96.05 E21.9907 F1500	Draw lower cone segment
G1 X103.37 Y95.18 E22.0319 F1500	Draw lower cone segment
G1 X104.02 Y94.39 E22.0731 F1500	Draw lower cone segment
G1 X104.77 Y93.68 E22.1143 F1500	Draw lower cone segment
G1 X105.61 Y93.08 E22.1555 F1500	Draw lower cone segment
G1 X106.51 Y92.58 E22.1967 F1500	Draw lower cone segment
G1 X107.47 Y92.20 E22.2379 F1500	Draw lower cone segment
G1 X108.46 Y91.95 E22.2791 F1500	Draw lower cone segment
G1 X109.49 Y91.82 E22.3203 F1500	Draw lower cone segment
G1 X110.51 Y91.82 E22.3615 F1500	Draw lower cone segment
G1 X111.54 Y91.95 E22.4027 F1500	Draw lower cone segment
G1 X112.53 Y92.20 E22.4438 F1500	Draw lower cone segment
G1 X113.49 Y92.58 E22.4850 F1500	Draw lower cone segment
G1 X114.39 Y93.08 E22.5262 F1500	Draw lower cone segment
G1 X115.23 Y93.68 E22.5674 F1500	Draw lower cone segment
G1 X115.98 Y94.39 E22.6086 F1500	Draw lower cone segment
G1 X116.63 Y95.18 E22.6498 F1500	Draw lower cone segment
G1 X117.19 Y96.05 E22.6910 F1500	Draw lower cone segment
G1 X117.62 Y96.98 E22.7322 F1500	Draw lower cone segment
G1 X117.94 Y97.96 E22.7734 F1500	Draw lower cone segment
G1 X118.14 Y98.97 E22.8146 F1500	Draw lower cone segment
G1 X118.20 Y100.00 E22.8557 F1500	Draw lower cone segment
	Lower cone, Layer 11
G1 Z2.20 F300	Move to layer height
G1 X118.00 Y100.00 F1500	Move to start of layer
G1 X117.94 Y101.00 E22.8959 F1500	Draw lower cone segment
G1 X117.75 Y101.99 E22.9361 F1500	Draw lower cone segment
G1 X117.44 Y102.94 E22.9763 F1500	Draw lower cone segment
G1 X117.01 Y103.85 E23.0165 F1500	Draw lower cone segment
G1 X116.47 Y104.70 E23.0567 F1500	Draw lower cone segment
G1 X115.83 Y105.48 E23.0969 F1500	Draw lower cone segment
G1 X115.10 Y106.16 E23.1371 F1500	Draw lower cone segment
G1 X114.29 Y106.75 E23.1772 F1500	Draw lower cone segment
G1 X113.41 Y107.24 E23.2174 F1500	Draw lower cone segment
G1 X112.47 Y107.61 E23.2576 F1500	Draw lower cone segment
G1 X111.50 Y107.86 E23.2978 F1500	Draw lower cone segment
G1 X110.50 Y107.98 E23.3380 F1500	Draw lower cone segment
G1 X109.50 Y107.98 E23.3782 F1500	Draw lower cone segment
G1 X108.50 Y107.86 E23.4184 F1500	Draw lower cone segment
G1 X107.53 Y107.61 E23.4585 F1500	Draw lower cone segment
G1 X106.59 Y107.24 E23.4987 F1500	Draw lower cone segment
G1 X105.71 Y106.75 E23.5389 F1500	Draw lower cone segment
G1 X104.90 Y106.16 E23.5791 F1500	Draw lower cone segment
G1 X104.17 Y105.48 E23.6193 F1500	Draw lower cone segment
G1 X103.53 Y104.70 E23.6595 F1500	Draw lower cone segment
G1 X102.99 Y103.85 E23.6997 F1500	Draw lower cone segment
G1 X102.56 Y102.94 E23.7398 F1500	Draw lower cone segment
G1 X102.25 Y101.99 E23.7800 F1500	Draw lower cone segment
G1 X102.06 Y101.00 E23.8202 F1500	Draw lower cone segment
G1 X102.00 Y100.00 E23.8604 F1500	Draw lower cone segment
G1 X102.06 Y99.00 E23.9006 F1500	Draw lower cone segment
G1 X102.25 Y98.01 E23.9408 F1500	Draw lower cone segment
G1 X102.56 Y97.06 E23.9810 F1500	Draw lower cone segment
G1 X102.99 Y96.15 E24.0211 F1500	Draw lower cone segment
G1 X103.53 Y95.30 E24.0613 F1500	Draw lower cone segment
G1 X104.17 Y94.52 E24.1015 F1500	Draw lower cone segment
G1 X104.90 Y93.84 E24.1417 F1500	Draw lower cone segment
G1 X105.71 Y93.25 E24.1819 F1500	Draw lower cone segment
G1 X106.59 Y92.76 E24.2221 F1500	Draw lower cone segment
G1 X107.53 Y92.39 E24.2623 F1500	Draw lower cone segment
G1 X108.50 Y92.14 E24.3024 F1500	Draw lower cone segment
G1 X109.50 Y92.02 E24.3426 F1500	Draw lower cone segment
G1 X110.50 Y92.02 E24.3828 F1500	Draw lower cone segment
G1 X111.50 Y92.14 E24.4230 F1500	Draw lower cone segment
G1 X112.47 Y92.39 E24.4632 F1500	Draw lower cone segment
G1 X113.41 Y92.76 E24.5034 F1500	Draw lower cone segment
G1 X114.29 Y93.25 E24.5436 F1500	Draw lower cone segment
G1 X115.10 Y93.84 E24.5837 F1500	Draw lower cone segment
G1 X115.83 Y94.52 E24.6239 F1500	Draw lower cone segment
G1 X116.47 Y95.30 E24.6641 F1500	Draw lower cone segment
G1 X117.01 Y96.15 E24.7043 F1500	Draw lower cone segment
G1 X117.44 Y97.06 E24.7445 F1500	Draw lower cone segment
G1 X117.75 Y98.01 E24.7847 F1500	Draw lower cone segment
G1 X117.94 Y99.00 E24.8249 F1500	Draw lower cone segment
G1 X118.00 Y100.00 E24.8650 F1500	Draw lower cone segment
	Lower cone, Layer 12
G1 Z2.40 F300	Move to layer height
G1 X117.80 Y100.00 F1500	Move to start of layer
G1 X117.74 Y100.98 E24.9042 F1500	Draw lower cone segment
G1 X117.55 Y101.94 E24.9434 F1500	Draw lower cone segment
G1 X117.25 Y102.87 E24.9826 F1500	Draw lower cone segment
G1 X116.84 Y103.76 E25.0218 F1500	Draw lower cone segment
G1 X116.31 Y104.58 E25.0610 F1500	Draw lower cone segment
G1 X115.69 Y105.34 E25.1001 F1500	Draw lower cone segment
G1 X114.97 Y106.01 E25.1393 F1500	Draw lower cone segment
G1 X114.18 Y106.59 E25.1785 F1500	Draw lower cone segment
G1 X113.32 Y107.06 E25.2177 F1500	Draw lower cone segment
G1 X112.41 Y107.42 E25.2569 F1500	Draw lower cone segment
G1 X111.46 Y107.66 E25.2960 F1500	Draw lower cone segment
G1 X110.49 Y107.78 E25.3352 F1500	Draw lower cone segment
G1 X109.51 Y107.78 E25.3744 F1500	Draw lower cone segment
G1 X108.54 Y107.66 E25.4136 F1500	Draw lower cone segment
G1 X107.59 Y107.42 E25.4528 F1500	Draw lower cone segment
G1 X106.68 Y107.06 E25.4919 F1500	Draw lower cone segment
G1 X105.82 Y106.59 E25.5311 F1500	Draw lower cone segment
G1 X105.03 Y106.01 E25.5703 F1500	Draw lower cone segment
G1 X104.31 Y105.34 E25.6095 F1500	Draw lower cone segment
G1 X103.69 Y104.58 E25.6487 F1500	Draw lower cone segment
G1 X103.16 Y103.76 E25.6879 F1500	Draw lower cone segment
G1 X102.75 Y102.87 E25.7270 F1500	Draw lower cone segment
G1 X102.45 Y101.94 E25.7662 F1500	Draw lower cone segment
G1 X102.26 Y100.98 E25.8054 F1500	Draw lower cone segment
G1 X102.20 Y100.00 E25.8446 F1500	Draw lower cone segment
G1 X102.26 Y99.02 E25.8838 F1500	Draw lower cone segment
G1 X102.45 Y98.06 E25.9229 F1500	Draw lower cone segment
G1 X102.75 Y97.13 E25.9621 F1500	Draw lower cone segment
G1 X103.16 Y96.24 E26.0013 F1500	Draw lower cone segment
G1 X103.69 Y95.42 E26.0405 F1500	Draw lower cone segment
G1 X104.31 Y94.66 E26.0797 F1500	Draw lower cone segment
G1 X105.03 Y93.99 E26.1188 F1500	Draw lower cone segment
G1 X105.82 Y93.41 E26.1580 F1500	Draw lower cone segment
G1 X106.68 Y92.94 E26.1972 F1500	Draw lower cone segment
G1 X107.59 Y92.58 E26.2364 F1500	Draw lower cone segment
G1 X108.54 Y92.34 E26.2756 F1500	Draw lower cone segment
G1 X109.51 Y92.22 E26.3148 F1500	Draw lower cone segment
G1 X110.49 Y92.22 E26.3539 F1500	Draw lower cone segment
G1 X111.46 Y92.34 E26.3931 F1500	Draw lower cone segment
G1 X112.41 Y92.58 E26.4323 F1500	Draw lower cone segment
G1 X113.32 Y92.94 E26.4715 F1500	Draw lower cone segment
G1 X114.18 Y93.41 E26.5107 F1500	Draw lower cone segment
G1 X114.97 Y93.99 E26.5498 F1500	Draw lower cone segment
G1 X115.69 Y94.66 E26.5890 F1500	Draw lower cone segment
G1 X116.31 Y95.42 E26.6282 F1500	Draw lower cone segment
G1 X116.84 Y96.24 E26.6674 F1500	Draw lower cone segment
G1 X117.25 Y97.13 E26.7066 F1500	Draw lower cone segment
G1 X117.55 Y98.06 E26.7457 F1500	Draw lower cone segment
G1 X117.74 Y99.02 E26.7849 F1500	Draw lower cone segment
G1 X117.80 Y100.00 E26.8241 F1500	Draw lower cone segment
	Lower cone, Layer 13
G1 Z2.60 F300	Move to layer height
G1 X117.60 Y100.00 F1500	Move to start of layer
G1 X117.54 Y100.95 E26.8623 F1500	Draw lower cone segment
G1 X117.36 Y101.89 E26.9005 F1500	Draw lower cone segment
G1 X117.07 Y102.80 E26.9386 F1500	Draw lower cone segment
G1 X116.66 Y103.66 E26.9768 F1500	Draw lower cone segment
G1 X116.15 Y104.47 E27.0150 F1500	Draw lower cone segment
G1 X115.54 Y105.20 E27.0532 F1500	Draw lower cone segment
G1 X114.84 Y105.86 E27.0913 F1500	Draw lower cone segment
G1 X114.07 Y106.42 E27.1295 F1500	Draw lower cone segment
G1 X113.24 Y106.88 E27.1677 F1500	Draw lower cone segment
G1 X112.35 Y107.23 E27.2059 F1500	Draw lower cone segment
G1 X111.42 Y107.47 E27.2441 F1500	Draw lower cone segment
G1 X110.48 Y107.59 E27.2822 F1500	Draw lower cone segment
G1 X109.52 Y107.59 E27.3204 F1500	Draw lower cone segment
G1 X108.58 Y107.47 E27.3586 F1500	Draw lower cone segment
G1 X107.65 Y107.23 E27.3968 F1500	Draw lower cone segment
G1 X106.76 Y106.88 E27.4349 F1500	Draw lower cone segment
G1 X105.93 Y106.42 E27.4731 F1500	Draw lower cone segment
G1 X105.16 Y105.86 E27.5113 F1500	Draw lower cone segment
G1 X104.46 Y105.20 E27.5495 F1500	Draw lower cone segment
G1 X103.85 Y104.47 E27.5876 F1500	Draw lower cone segment
G1 X103.34 Y103.66 E27.6258 F1500	Draw lower cone segment
G1 X102.93 Y102.80 E27.6640 F1500	Draw lower cone segment
G1 X102.64 Y101.89 E27.7022 F1500	Draw lower cone segment
G1 X102.46 Y100.95 E27.7403 F1500	Draw lower cone segment
G1 X102.40 Y100.00 E27.7785 F1500	Draw lower cone segment
G1 X102.46 Y99.05 E27.8167 F1500	Draw lower cone segment
G1 X102.64 Y98.11 E27.8549 F1500	Draw lower cone segment
G1 X102.93 Y97.20 E27.8931 F1500	Draw lower cone segment
G1 X103.34 Y96.34 E27.9312 F1500	Draw lower cone segment
G1 X103.85 Y95.53 E27.9694 F1500	Draw lower cone segment
G1 X104.46 Y94.80 E28.0076 F1500	Draw lower cone segment
G1 X105.16 Y94.14 E28.0458 F1500	Draw lower cone segment
G1 X105.93 Y93.58 E28.0839 F1500	Draw lower cone segment
G1 X106.76 Y93.12 E28.1221 F1500	Draw lower cone segment
G1 X107.65 Y92.77 E28.1603 F1500	Draw lower cone segment
G1 X108.58 Y92.53 E28.1985 F1500	Draw lower cone segment
G1 X109.52 Y92.41 E28.2366 F1500	Draw lower cone segment
G1 X110.48 Y92.41 E28.2748 F1500	Draw lower cone segment
G1 X111.42 Y92.53 E28.3130 F1500	Draw lower cone segment
G1 X112.35 Y92.77 E28.3512 F1500	Draw lower cone segment
G1 X113.24 Y93.12 E28.3894 F1500	Draw lower cone segment
G1 X114.07 Y93.58 E28.4275 F1500	Draw lower cone segment
G1 X114.84 Y94.14 E28.4657 F1500	Draw lower cone segment
G1 X115.54 Y94.80 E28.5039 F1500	Draw lower cone segment
G1 X116.15 Y95.53 E28.5421 F1500	Draw lower cone segment
G1 X116.66 Y96.34 E28.5802 F1500	Draw lower cone segment
G1 X117.07 Y97.20 E28.6184 F1500	Draw lower cone segment
G1 X117.36 Y98.11 E28.6566 F1500	Draw lower cone segment
G1 X117.54 Y99.05 E28.6948 F1500	Draw lower cone segment
G1 X117.60 Y100.00 E28.7329 F1500	Draw lower cone segment
	Lower cone, Layer 14
G1 Z2.80 F300	Move to layer height
G1 X117.40 Y100.00 F1500	Move to start of layer
G1 X117.34 Y100.93 E28.7701 F1500	Draw lower cone segment
G1 X117.17 Y101.84 E28.8073 F1500	Draw lower cone segment
G1 X116.88 Y102.72 E28.8445 F1500	Draw lower cone segment
G1 X116.48 Y103.56 E28.8816 F1500	Draw lower cone segment
G1 X115.99 Y104.35 E28.9188 F1500	Draw lower cone segment
G1 X115.39 Y105.07 E28.9560 F1500	Draw lower cone segment
G1 X114.72 Y105.70 E28.9931 F1500	Draw lower cone segment
G1 X113.97 Y106.25 E29.0303 F1500	Draw lower cone segment
G1 X113.15 Y106.70 E29.0675 F1500	Draw lower cone segment
G1 X112.29 Y107.04 E29.1047 F1500	Draw lower cone segment
G1 X111.39 Y107.27 E29.1418 F1500	Draw lower cone segment
G1 X110.46 Y107.39 E29.1790 F1500	Draw lower cone segment
G1 X109.54 Y107.39 E29.2162 F1500	Draw lower cone segment
G1 X108.61 Y107.27 E29.2533 F1500	Draw lower cone segment
G1 X107.71 Y107.04 E29.2905 F1500	Draw lower cone segment
G1 X106.85 Y106.70 E29.3277 F1500	Draw lower cone segment
G1 X106.03 Y106.25 E29.3649 F1500	Draw lower cone segment
G1 X105.28 Y105.70 E29.4020 F1500	Draw lower cone segment
G1 X104.61 Y105.07 E29.4392 F1500	Draw lower cone segment
G1 X104.01 Y104.35 E29.4764 F1500	Draw lower cone segment
G1 X103.52 Y103.56 E29.5136 F1500	Draw lower cone segment
G1 X103.12 Y102.72 E29.5507 F1500	Draw lower cone segment
G1 X102.83 Y101.84 E29.5879 F1500	Draw lower cone segment
G1 X102.66 Y100.93 E29.6251 F1500	Draw lower cone segment
G1 X102.60 Y100.00 E29.6622 F1500	Draw lower cone segment
G1 X102.66 Y99.07 E29.6994 F1500	Draw lower cone segment
G1 X102.83 Y98.16 E29.7366 F1500	Draw lower cone segment
G1 X103.12 Y97.28 E29.7738 F1500	Draw lower cone segment
G1 X103.52 Y96.44 E29.8109 F1500	Draw lower cone segment
G1 X104.01 Y95.65 E29.8481 F1500	Draw lower cone segment
G1 X104.61 Y94.93 E29.8853 F1500	Draw lower cone segment
G1 X105.28 Y94.30 E29.9224 F1500	Draw lower cone segment
G1 X106.03 Y93.75 E29.9596 F1500	Draw lower cone segment
G1 X106.85 Y93.30 E29.9968 F1500	Draw lower cone segment
G1 X107.71 Y92.96 E30.0340 F1500	Draw lower cone segment
G1 X108.61 Y92.73 E30.0711 F1500	Draw lower cone segment
G1 X109.54 Y92.61 E30.1083 F1500	Draw lower cone segment
G1 X110.46 Y92.61 E30.1455 F1500	Draw lower cone segment
G1 X111.39 Y92.73 E30.1826 F1500	Draw lower cone segment
G1 X112.29 Y92.96 E30.2198 F1500	Draw lower cone segment
G1 X113.15 Y93.30 E30.2570 F1500	Draw lower cone segment
G1 X113.97 Y93.75 E30.2942 F1500	Draw lower cone segment
G1 X114.72 Y94.30 E30.3313 F1500	Draw lower cone segment
G1 X115.39 Y94.93 E30.3685 F1500	Draw lower cone segment
G1 X115.99 Y95.65 E30.4057 F1500	Draw lower cone segment
G1 X116.48 Y96.44 E30.4429 F1500	Draw lower cone segment
G1 X116.88 Y97.28 E30.4800 F1500	Draw lower cone segment
G1 X117.17 Y98.16 E30.5172 F1500	Draw lower cone segment
G1 X117.34 Y99.07 E30.5544 F1500	Draw lower cone segment
G1 X117.40 Y100.00 E30.5915 F1500	Draw lower cone segment
	Lower cone, Layer 15
G1 Z3.00 F300	Move to layer height
G1 X117.20 Y100.00 F1500	Move to start of layer
G1 X117.14 Y100.90 E30.6277 F1500	Draw lower cone segment
G1 X116.97 Y101.79 E30.6639 F1500	Draw lower cone segment
G1 X116.69 Y102.65 E30.7000 F1500	Draw lower cone segment
G1 X116.31 Y103.47 E30.7362 F1500	Draw lower cone segment
G1 X115.82 Y104.23 E30.7724 F1500	Draw lower cone segment
G1 X115.25 Y104.93 E30.8085 F1500	Draw lower cone segment
G1 X114.59 Y105.55 E30.8447 F1500	Draw lower cone segment
G1 X113.86 Y106.08 E30.8809 F1500	Draw lower cone segment
G1 X113.07 Y106.51 E30.9170 F1500	Draw lower cone segment
G1 X112.22 Y106.85 E30.9532 F1500	Draw lower cone segment
G1 X111.35 Y107.07 E30.9894 F1500	Draw lower cone segment
G1 X110.45 Y107.19 E31.0255 F1500	Draw lower cone segment
G1 X109.55 Y107.19 E31.0617 F1500	Draw lower cone segment
G1 X108.65 Y107.07 E31.0979 F1500	Draw lower cone segment
G1 X107.78 Y106.85 E31.1341 F1500	Draw lower cone segment
G1 X106.93 Y106.51 E31.1702 F1500	Draw lower cone segment
G1 X106.14 Y106.08 E31.2064 F1500	Draw lower cone segment
G1 X105.41 Y105.55 E31.2426 F1500	Draw lower cone segment
G1 X104.75 Y104.93 E31.2787 F1500	Draw lower cone segment
G1 X104.18 Y104.23 E31.3149 F1500	Draw lower cone segment
G1 X103.69 Y103.47 E31.3511 F1500	Draw lower cone segment
G1 X103.31 Y102.65 E31.3872 F1500	Draw lower cone segment
G1 X103.03 Y101.79 E31.4234 F1500	Draw lower cone segment
G1 X102.86 Y100.90 E31.4596 F1500	Draw lower cone segment
G1 X102.80 Y100.00 E31.4957 F1500	Draw lower cone segment
G1 X102.86 Y99.10 E31.5319 F1500	Draw lower cone segment
G1 X103.03 Y98.21 E31.5681 F1500	Draw lower cone segment
G1 X103.31 Y97.35 E31.6042 F1500	Draw lower cone segment
G1 X103.69 Y96.53 E31.6404 F1500	Draw lower cone segment
G1 X104.18 Y95.77 E31.6766 F1500	Draw lower cone segment
G1 X104.75 Y95.07 E31.7127 F1500	Draw lower cone segment
G1 X105.41 Y94.45 E31.7489 F1500	Draw lower cone segment
G1 X106.14 Y93.92 E31.7851 F1500	Draw lower cone segment
G1 X106.93 Y93.49 E31.8212 F1500	Draw lower cone segment
G1 X107.78 Y93.15 E31.8574 F1500	Draw lower cone segment
G1 X108.65 Y92.93 E31.8936 F1500	Draw lower cone segment
G1 X109.55 Y92.81 E31.9297 F1500	Draw lower cone segment
G1 X110.45 Y92.81 E31.9659 F1500	Draw lower cone segment
G1 X111.35 Y92.93 E32.0021 F1500	Draw lower cone segment
G1 X112.22 Y93.15 E32.0382 F1500	Draw lower cone segment
G1 X113.07 Y93.49 E32.0744 F1500	Draw lower cone segment
G1 X113.86 Y93.92 E32.1106 F1500	Draw lower cone segment
G1 X114.59 Y94.45 E32.1467 F1500	Draw lower cone segment
G1 X115.25 Y95.07 E32.1829 F1500	Draw lower cone segment
G1 X115.82 Y95.77 E32.2191 F1500	Draw lower cone segment
G1 X116.31 Y96.53 E32.2552 F1500	Draw lower cone segment
G1 X116.69 Y97.35 E32.2914 F1500	Draw lower cone segment
G1 X116.97 Y98.21 E32.3276 F1500	Draw lower cone segment
G1 X117.14 Y99.10 E32.3637 F1500	Draw lower cone segment
G1 X117.20 Y100.00 E32.3999 F1500	Draw lower cone segment
	Lower cone, Layer 16
G1 Z3.20 F300	Move to layer height
G1 X117.00 Y100.00 F1500	Move to start of layer
G1 X116.94 Y100.88 E32.4351 F1500	Draw lower cone segment
G1 X116.78 Y101.74 E32.4702 F1500	Draw lower cone segment
G1 X116.51 Y102.58 E32.5054 F1500	Draw lower cone segment
G1 X116.13 Y103.37 E32.5406 F1500	Draw lower cone segment
G1 X115.66 Y104.11 E32.5757 F1500	Draw lower cone segment
G1 X115.10 Y104.79 E32.6109 F1500	Draw lower cone segment
G1 X114.46 Y105.39 E32.6460 F1500	Draw lower cone segment
G1 X113.75 Y105.91 E32.6812 F1500	Draw lower cone segment
G1 X112.98 Y106.33 E32.7164 F1500	Draw lower cone segment
G1 X112.16 Y106.66 E32.7515 F1500	Draw lower cone segment
G1 X111.31 Y106.88 E32.7867 F1500	Draw lower cone segment
G1 X110.44 Y106.99 E32.8219 F1500	Draw lower cone segment
G1 X109.56 Y106.99 E32.8570 F1500	Draw lower cone segment
G1 X108.69 Y106.88 E32.8922 F1500	Draw lower cone segment
G1 X107.84 Y106.66 E32.9273 F1500	Draw lower cone segment
G1 X107.02 Y106.33 E32.9625 F1500	Draw lower cone segment
G1 X106.25 Y105.91 E32.9977 F1500	Draw lower cone segment
G1 X105.54 Y105.39 E33.0328 F1500	Draw lower cone segment
G1 X104.90 Y104.79 E33.0680 F1500	Draw lower cone segment
G1 X104.34 Y104.11 E33.1032 F1500	Draw lower cone segment
G1 X103.87 Y103.37 E33.1383 F1500	Draw lower cone segment
G1 X103.49 Y102.58 E33.1735 F1500	Draw lower cone segment
G1 X103.22 Y101.74 E33.2086 F1500	Draw lower cone segment
G1 X103.06 Y100.88 E33.2438 F1500	Draw lower cone segment
G1 X103.00 Y100.00 E33.2790 F1500	Draw lower cone segment
G1 X103.06 Y99.12 E33.3141 F1500	Draw lower cone segment
G1 X103.22 Y98.26 E33.3493 F1500	Draw lower cone segment
G1 X103.49 Y97.42 E33.3845 F1500	Draw lower cone segment
G1 X103.87 Y96.63 E33.4196 F1500	Draw lower cone segment
G1 X104.34 Y95.89 E33.4548 F1500	Draw lower cone segment
G1 X104.90 Y95.21 E33.4900 F1500	Draw lower cone segment
G1 X105.54 Y94.61 E33.5251 F1500	Draw lower cone segment
G1 X106.25 Y94.09 E33.5603 F1500	Draw lower cone segment
G1 X107.02 Y93.67 E33.5954 F1500	Draw lower cone segment
G1 X107.84 Y93.34 E33.6306 F1500	Draw lower cone segment
G1 X108.69 Y93.12 E33.6658 F1500	Draw lower cone segment
G1 X109.56 Y93.01 E33.7009 F1500	Draw lower cone segment
G1 X110.44 Y93.01 E33.7361 F1500	Draw lower cone segment
G1 X111.31 Y93.12 E33.7713 F1500	Draw lower cone segment
G1 X112.16 Y93.34 E33.8064 F1500	Draw lower cone segment
G1 X112.98 Y93.67 E33.8416 F1500	Draw lower cone segment
G1 X113.75 Y94.09 E33.8767 F1500	Draw lower cone segment
G1 X114.46 Y94.61 E33.9119 F1500	Draw lower cone segment
G1 X115.10 Y95.21 E33.9471 F1500	Draw lower cone segment
G1 X115.66 Y95.89 E33.9822 F1500	Draw lower cone segment
G1 X116.13 Y96.63 E34.0174 F1500	Draw lower cone segment
G1 X116.51 Y97.42 E34.0526 F1500	Draw lower cone segment
G1 X116.78 Y98.26 E34.0877 F1500	Draw lower cone segment
G1 X116.94 Y99.12 E34.1229 F1500	Draw lower cone segment
G1 X117.00 Y100.00 E34.1580 F1500	Draw lower cone segment
	Lower cone, Layer 17
G1 Z3.40 F300	Move to layer height
G1 X116.80 Y100.00 F1500	Move to start of layer
G1 X116.75 Y100.85 E34.1922 F1500	Draw lower cone segment
G1 X116.59 Y101.69 E34.2264 F1500	Draw lower cone segment
G1 X116.32 Y102.50 E34.2605 F1500	Draw lower cone segment
G1 X115.96 Y103.28 E34.2947 F1500	Draw lower cone segment
G1 X115.50 Y104.00 E34.3288 F1500	Draw lower cone segment
G1 X114.96 Y104.65 E34.3630 F1500	Draw lower cone segment
G1 X114.33 Y105.24 E34.3971 F1500	Draw lower cone segment
G1 X113.64 Y105.74 E34.4313 F1500	Draw lower cone segment
G1 X112.90 Y106.15 E34.4655 F1500	Draw lower cone segment
G1 X112.10 Y106.47 E34.4996 F1500	Draw lower cone segment
G1 X111.27 Y106.68 E34.5338 F1500	Draw lower cone segment
G1 X110.43 Y106.79 E34.5679 F1500	Draw lower cone segment
G1 X109.57 Y106.79 E34.6021 F1500	Draw lower cone segment
G1 X108.73 Y106.68 E34.6363 F1500	Draw lower cone segment
G1 X107.90 Y106.47 E34.6704 F1500	Draw lower cone segment
G1 X107.10 Y106.15 E34.7046 F1500	Draw lower cone segment
G1 X106.36 Y105.74 E34.7387 F1500	Draw lower cone segment
G1 X105.67 Y105.24 E34.7729 F1500	Draw lower cone segment
G1 X105.04 Y104.65 E34.8070 F1500	Draw lower cone segment
G1 X104.50 Y104.00 E34.8412 F1500	Draw lower cone segment
G1 X104.04 Y103.28 E34.8754 F1500	Draw lower cone segment
G1 X103.68 Y102.50 E34.9095 F1500	Draw lower cone segment
G1 X103.41 Y101.69 E34.9437 F1500	Draw lower cone segment
G1 X103.25 Y100.85 E34.9778 F1500	Draw lower cone segment
G1 X103.20 Y100.00 E35.0120 F1500	Draw lower cone segment
G1 X103.25 Y99.15 E35.0462 F1500	Draw lower cone segment
G1 X103.41 Y98.31 E35.0803 F1500	Draw lower cone segment
G1 X103.68 Y97.50 E35.1145 F1500	Draw lower cone segment
G1 X104.04 Y96.72 E35.1486 F1500	Draw lower cone segment
G1 X104.50 Y96.00 E35.1828 F1500	Draw lower cone segment
G1 X105.04 Y95.35 E35.2169 F1500	Draw lower cone segment
G1 X105.67 Y94.76 E35.2511 F1500	Draw lower cone segment
G1 X106.36 Y94.26 E35.2853 F1500	Draw lower cone segment
G1 X107.10 Y93.85 E35.3194 F1500	Draw lower cone segment
G1 X107.90 Y93.53 E35.3536 F1500	Draw lower cone segment
G1 X108.73 Y93.32 E35.3877 F1500	Draw lower cone segment
G1 X109.57 Y93.21 E35.4219 F1500	Draw lower cone segment
G1 X110.43 Y93.21 E35.4560 F1500	Draw lower cone segment
G1 X111.27 Y93.32 E35.4902 F1500	Draw lower cone segment
G1 X112.10 Y93.53 E35.5244 F1500	Draw lower cone segment
G1 X112.90 Y93.85 E35.5585 F1500	Draw lower cone segment
G1 X113.64 Y94.26 E35.5927 F1500	Draw lower cone segment
G1 X114.33 Y94.76 E35.6268 F1500	Draw lower cone segment
G1 X114.96 Y95.35 E35.6610 F1500	Draw lower cone segment
G1 X115.50 Y96.00 E35.6952 F1500	Draw lower cone segment
G1 X115.96 Y96.72 E35.7293 F1500	Draw lower cone segment
G1 X116.32 Y97.50 E35.7635 F1500	Draw lower cone segment
G1 X116.59 Y98.31 E35.7976 F1500	Draw lower cone segment
G1 X116.75 Y99.15 E35.8318 F1500	Draw lower cone segment
G1 X116.80 Y100.00 E35.8659 F1500	Draw lower cone segment
	Lower cone, Layer 18
G1 Z3.60 F300	Move to layer height
G1 X116.60 Y100.00 F1500	Move to start of layer
G1 X116.55 Y100.83 E35.8991 F1500	Draw lower cone segment
G1 X116.39 Y101.64 E35.9323 F1500	Draw lower cone segment
G1 X116.14 Y102.43 E35.9654 F1500	Draw lower cone segment
G1 X115.78 Y103.18 E35.9986 F1500	Draw lower cone segment
G1 X115.34 Y103.88 E36.0317 F1500	Draw lower cone segment
G1 X114.81 Y104.52 E36.0649 F1500	Draw lower cone segment
G1 X114.21 Y105.09 E36.0980 F1500	Draw lower cone segment
G1 X113.54 Y105.57 E36.1312 F1500	Draw lower cone segment
G1 X112.81 Y105.97 E36.1643 F1500	Draw lower cone segment
G1 X112.04 Y106.28 E36.1975 F1500	Draw lower cone segment
G1 X111.24 Y106.48 E36.2306 F1500	Draw lower cone segment
G1 X110.41 Y106.59 E36.2638 F1500	Draw lower cone segment
G1 X109.59 Y106.59 E36.2969 F1500	Draw lower cone segment
G1 X108.76 Y106.48 E36.3301 F1500	Draw lower cone segment
G1 X107.96 Y106.28 E36.3632 F1500	Draw lower cone segment
G1 X107.19 Y105.97 E36.3964 F1500	Draw lower cone segment
G1 X106.46 Y105.57 E36.4296 F1500	Draw lower cone segment
G1 X105.79 Y105.09 E36.4627 F1500	Draw lower cone segment
G1 X105.19 Y104.52 E36.4959 F1500	Draw lower cone segment
G1 X104.66 Y103.88 E36.5290 F1500	Draw lower cone segment
G1 X104.22 Y103.18 E36.5622 F1500	Draw lower cone segment
G1 X103.86 Y102.43 E36.5953 F1500	Draw lower cone segment
G1 X103.61 Y101.64 E36.6285 F1500	Draw lower cone segment
G1 X103.45 Y100.83 E36.6616 F1500	Draw lower cone segment
G1 X103.40 Y100.00 E36.6948 F1500	Draw lower cone segment
G1 X103.45 Y99.17 E36.7279 F1500	Draw lower cone segment
G1 X103.61 Y98.36 E36.7611 F1500	Draw lower cone segment
G1 X103.86 Y97.57 E36.7942 F1500	Draw lower cone segment
G1 X104.22 Y96.82 E36.8274 F1500	Draw lower cone segment
G1 X104.66 Y96.12 E36.8605 F1500	Draw lower cone segment
G1 X105.19 Y95.48 E36.8937 F1500	Draw lower cone segment
G1 X105.79 Y94.91 E36.9269 F1500	Draw lower cone segment
G1 X106.46 Y94.43 E36.9600 F1500	Draw lower cone segment
G1 X107.19 Y94.03 E36.9932 F1500	Draw lower cone segment
G1 X107.96 Y93.72 E37.0263 F1500	Draw lower cone segment
G1 X108.76 Y93.52 E37.0595 F1500	Draw lower cone segment
G1 X109.59 Y93.41 E37.0926 F1500	Draw lower cone segment
G1 X110.41 Y93.41 E37.1258 F1500	Draw lower cone segment
G1 X111.24 Y93.52 E37.1589 F1500	Draw lower cone segment
G1 X112.04 Y93.72 E37.1921 F1500	Draw lower cone segment
G1 X112.81 Y94.03 E37.2252 F1500	Draw lower cone segment
G1 X113.54 Y94.43 E37.2584 F1500	Draw lower cone segment
G1 X114.21 Y94.91 E37.2915 F1500	Draw lower cone segment
G1 X114.81 Y95.48 E37.3247 F1500	Draw lower cone segment
G1 X115.34 Y96.12 E37.3578 F1500	Draw lower cone segment
G1 X115.78 Y96.82 E37.3910 F1500	Draw lower cone segment
G1 X116.14 Y97.57 E37.4242 F1500	Draw lower cone segment
G1 X116.39 Y98.36 E37.4573 F1500	Draw lower cone segment
G1 X116.55 Y99.17 E37.4905 F1500	Draw lower cone segment
G1 X116.60 Y100.00 E37.5236 F1500	Draw lower cone segment
	Lower cone, Layer 19
G1 Z3.80 F300	Move to layer height
G1 X116.40 Y100.00 F1500	Move to start of layer
G1 X116.35 Y100.80 E37.5558 F1500	Draw lower cone segment
G1 X116.20 Y101.59 E37.5879 F1500	Draw lower cone segment
G1 X115.95 Y102.36 E37.6201 F1500	Draw lower cone segment
G1 X115.61 Y103.08 E37.6522 F1500	Draw lower cone segment
G1 X115.18 Y103.76 E37.6844 F1500	Draw lower cone segment
G1 X114.67 Y104.38 E37.7165 F1500	Draw lower cone segment
G1 X114.08 Y104.93 E37.7487 F1500	Draw lower cone segment
G1 X113.43 Y105.40 E37.7808 F1500	Draw lower cone segment
G1 X112.72 Y105.79 E37.8130 F1500	Draw lower cone segment
G1 X111.98 Y106.09 E37.8451 F1500	Draw lower cone segment
G1 X111.20 Y106.29 E37.8773 F1500	Draw lower cone segment
G1 X110.40 Y106.39 E37.9094 F1500	Draw lower cone segment
G1 X109.60 Y106.39 E37.9415 F1500	Draw lower cone segment
G1 X108.80 Y106.29 E37.9737 F1500	Draw lower cone segment
G1 X108.02 Y106.09 E38.0058 F1500	Draw lower cone segment
G1 X107.28 Y105.79 E38.0380 F1500	Draw lower cone segment
G1 X106.57 Y105.40 E38.0701 F1500	Draw lower cone segment
G1 X105.92 Y104.93 E38.1023 F1500	Draw lower cone segment
G1 X105.33 Y104.38 E38.1344 F1500	Draw lower cone segment
G1 X104.82 Y103.76 E38.1666 F1500	Draw lower cone segment
G1 X104.39 Y103.08 E38.1987 F1500	Draw lower cone segment
G1 X104.05 Y102.36 E38.2309 F1500	Draw lower cone segment
G1 X103.80 Y101.59 E38.2630 F1500	Draw lower cone segment
G1 X103.65 Y100.80 E38.2952 F1500	Draw lower cone segment
G1 X103.60 Y100.00 E38.3273 F1500	Draw lower cone segment
G1 X103.65 Y99.20 E38.3595 F1500	Draw lower cone segment
G1 X103.80 Y98.41 E38.3916 F1500	Draw lower cone segment
G1 X104.05 Y97.64 E38.4238 F1500	Draw lower cone segment
G1 X104.39 Y96.92 E38.4559 F1500	Draw lower cone segment
G1 X104.82 Y96.24 E38.4881 F1500	Draw lower cone segment
G1 X105.33 Y95.62 E38.5202 F1500	Draw lower cone segment
G1 X105.92 Y95.07 E38.5524 F1500	Draw lower cone segment
G1 X106.57 Y94.60 E38.5845 F1500	Draw lower cone segment
G1 X107.28 Y94.21 E38.6167 F1500	Draw lower cone segment
G1 X108.02 Y93.91 E38.6488 F1500	Draw lower cone segment
G1 X108.80 Y93.71 E38.6810 F1500	Draw lower cone segment
G1 X109.60 Y93.61 E38.7131 F1500	Draw lower cone segment
G1 X110.40 Y93.61 E38.7453 F1500	Draw lower cone segment
G1 X111.20 Y93.71 E38.7774 F1500	Draw lower cone segment
G1 X111.98 Y93.91 E38.8096 F1500	Draw lower cone segment
G1 X112.72 Y94.21 E38.8417 F1500	Draw lower cone segment
G1 X113.43 Y94.60 E38.8739 F1500	Draw lower cone segment
G1 X114.08 Y95.07 E38.9060 F1500	Draw lower cone segment
G1 X114.67 Y95.62 E38.9382 F1500	Draw lower cone segment
G1 X115.18 Y96.24 E38.9703 F1500	Draw lower cone segment
G1 X115.61 Y96.92 E39.0025 F1500	Draw lower cone segment
G1 X115.95 Y97.64 E39.0346 F1500	Draw lower cone segment
G1 X116.20 Y98.41 E39.0668 F1500	Draw lower cone segment
G1 X116.35 Y99.20 E39.0989 F1500	Draw lower cone segment
G1 X116.40 Y100.00 E39.1311 F1500	Draw lower cone segment
	Lower cone, Layer 20
G1 Z4.00 F300	Move to layer height
G1 X116.20 Y100.00 F1500	Move to start of layer
G1 X116.15 Y100.78 E39.1622 F1500	Draw lower cone segment
G1 X116.01 Y101.54 E39.1933 F1500	Draw lower cone segment
G1 X115.76 Y102.28 E39.2245 F1500	Draw lower cone segment
G1 X115.43 Y102.99 E39.2556 F1500	Draw lower cone segment
G1 X115.02 Y103.64 E39.2868 F1500	Draw lower cone segment
G1 X114.52 Y104.24 E39.3179 F1500	Draw lower cone segment
G1 X113.95 Y104.78 E39.3491 F1500	Draw lower cone segment
G1 X113.32 Y105.23 E39.3802 F1500	Draw lower cone segment
G1 X112.64 Y105.61 E39.4113 F1500	Draw lower cone segment
G1 X111.92 Y105.90 E39.4425 F1500	Draw lower cone segment
G1 X111.16 Y106.09 E39.4736 F1500	Draw lower cone segment
G1 X110.39 Y106.19 E39.5048 F1500	Draw lower cone segment
G1 X109.61 Y106.19 E39.5359 F1500	Draw lower cone segment
G1 X108.84 Y106.09 E39.5671 F1500	Draw lower cone segment
G1 X108.08 Y105.90 E39.5982 F1500	Draw lower cone segment
G1 X107.36 Y105.61 E39.6294 F1500	Draw lower cone segment
G1 X106.68 Y105.23 E39.6605 F1500	Draw lower cone segment
G1 X106.05 Y104.78 E39.6916 F1500	Draw lower cone segment
G1 X105.48 Y104.24 E39.7228 F1500	Draw lower cone segment
G1 X104.98 Y103.64 E39.7539 F1500	Draw lower cone segment
G1 X104.57 Y102.99 E39.7851 F1500	Draw lower cone segment
G1 X104.24 Y102.28 E39.8162 F1500	Draw lower cone segment
G1 X103.99 Y101.54 E39.8474 F1500	Draw lower cone segment
G1 X103.85 Y100.78 E39.8785 F1500	Draw lower cone segment
G1 X103.80 Y100.00 E39.9097 F1500	Draw lower cone segment
G1 X103.85 Y99.22 E39.9408 F1500	Draw lower cone segment
G1 X103.99 Y98.46 E39.9719 F1500	Draw lower cone segment
G1 X104.24 Y97.72 E40.0031 F1500	Draw lower cone segment
G1 X104.57 Y97.01 E40.0342 F1500	Draw lower cone segment
G1 X104.98 Y96.36 E40.0654 F1500	Draw lower cone segment
G1 X105.48 Y95.76 E40.0965 F1500	Draw lower cone segment
G1 X106.05 Y95.22 E40.1277 F1500	Draw lower cone segment
G1 X106.68 Y94.77 E40.1588 F1500	Draw lower cone segment
G1 X107.36 Y94.39 E40.1900 F1500	Draw lower cone segment
G1 X108.08 Y94.10 E40.2211 F1500	Draw lower cone segment
G1 X108.84 Y93.91 E40.2522 F1500	Draw lower cone segment
G1 X109.61 Y93.81 E40.2834 F1500	Draw lower cone segment
G1 X110.39 Y93.81 E40.3145 F1500	Draw lower cone segment
G1 X111.16 Y93.91 E40.3457 F1500	Draw lower cone segment
G1 X111.92 Y94.10 E40.3768 F1500	Draw lower cone segment
G1 X112.64 Y94.39 E40.4080 F1500	Draw lower cone segment
G1 X113.32 Y94.77 E40.4391 F1500	Draw lower cone segment
G1 X113.95 Y95.22 E40.4702 F1500	Draw lower cone segment
G1 X114.52 Y95.76 E40.5014 F1500	Draw lower cone segment
G1 X115.02 Y96.36 E40.5325 F1500	Draw lower cone segment
G1 X115.43 Y97.01 E40.5637 F1500	Draw lower cone segment
G1 X115.76 Y97.72 E40.5948 F1500	Draw lower cone segment
G1 X116.01 Y98.46 E40.6260 F1500	Draw lower cone segment
G1 X116.15 Y99.22 E40.6571 F1500	Draw lower cone segment
G1 X116.20 Y100.00 E40.6883 F1500	Draw lower cone segment
	Lower cone, Layer 21
G1 Z4.20 F300	Move to layer height
G1 X116.00 Y100.00 F1500	Move to start of layer
G1 X115.95 Y100.75 E40.7184 F1500	Draw lower cone segment
G1 X115.81 Y101.49 E40.7485 F1500	Draw lower cone segment
G1 X115.58 Y102.21 E40.7787 F1500	Draw lower cone segment
G1 X115.26 Y102.89 E40.8088 F1500	Draw lower cone segment
G1 X114.85 Y103.53 E40.8390 F1500	Draw lower cone segment
G1 X114.37 Y104.11 E40.8691 F1500	Draw lower cone segment
G1 X113.82 Y104.62 E40.8992 F1500	Draw lower cone segment
G1 X113.21 Y105.07 E40.9294 F1500	Draw lower cone segment
G1 X112.55 Y105.43 E40.9595 F1500	Draw lower cone segment
G1 X111.85 Y105.71 E40.9897 F1500	Draw lower cone segment
G1 X111.12 Y105.89 E41.0198 F1500	Draw lower cone segment
G1 X110.38 Y105.99 E41.0499 F1500	Draw lower cone segment
G1 X109.62 Y105.99 E41.0801 F1500	Draw lower cone segment
G1 X108.88 Y105.89 E41.1102 F1500	Draw lower cone segment
G1 X108.15 Y105.71 E41.1403 F1500	Draw lower cone segment
G1 X107.45 Y105.43 E41.1705 F1500	Draw lower cone segment
G1 X106.79 Y105.07 E41.2006 F1500	Draw lower cone segment
G1 X106.18 Y104.62 E41.2308 F1500	Draw lower cone segment
G1 X105.63 Y104.11 E41.2609 F1500	Draw lower cone segment
G1 X105.15 Y103.53 E41.2910 F1500	Draw lower cone segment
G1 X104.74 Y102.89 E41.3212 F1500	Draw lower cone segment
G1 X104.42 Y102.21 E41.3513 F1500	Draw lower cone segment
G1 X104.19 Y101.49 E41.3815 F1500	Draw lower cone segment
G1 X104.05 Y100.75 E41.4116 F1500	Draw lower cone segment
G1 X104.00 Y100.00 E41.4417 F1500	Draw lower cone segment
G1 X104.05 Y99.25 E41.4719 F1500	Draw lower cone segment
G1 X104.19 Y98.51 E41.5020 F1500	Draw lower cone segment
G1 X104.42 Y97.79 E41.5322 F1500	Draw lower cone segment
G1 X104.74 Y97.11 E41.5623 F1500	Draw lower cone segment
G1 X105.15 Y96.47 E41.5924 F1500	Draw lower cone segment
G1 X105.63 Y95.89 E41.6226 F1500	Draw lower cone segment
G1 X106.18 Y95.38 E41.6527 F1500	Draw lower cone segment
G1 X106.79 Y94.93 E41.6829 F1500	Draw lower cone segment
G1 X107.45 Y94.57 E41.7130 F1500	Draw lower cone segment
G1 X108.15 Y94.29 E41.7431 F1500	Draw lower cone segment
G1 X108.88 Y94.11 E41.7733 F1500	Draw lower cone segment
G1 X109.62 Y94.01 E41.8034 F1500	Draw lower cone segment
G1 X110.38 Y94.01 E41.8336 F1500	Draw lower cone segment
G1 X111.12 Y94.11 E41.8637 F1500	Draw lower cone segment
G1 X111.85 Y94.29 E41.8938 F1500	Draw lower cone segment
G1 X112.55 Y94.57 E41.9240 F1500	Draw lower cone segment
G1 X113.21 Y94.93 E41.9541 F1500	Draw lower cone segment
G1 X113.82 Y95.38 E41.9843 F1500	Draw lower cone segment
G1 X114.37 Y95.89 E42.0144 F1500	Draw lower cone segment
G1 X114.85 Y96.47 E42.0445 F1500	Draw lower cone segment
G1 X115.26 Y97.11 E42.0747 F1500	Draw lower cone segment
G1 X115.58 Y97.79 E42.1048 F1500	Draw lower cone segment
G1 X115.81 Y98.51 E42.1350 F1500	Draw lower cone segment
G1 X115.95 Y99.25 E42.1651 F1500	Draw lower cone segment
G1 X116.00 Y100.00 E42.1952 F1500	Draw lower cone segment
	Lower cone, Layer 22
G1 Z4.40 F300	Move to layer height
G1 X115.80 Y100.00 F1500	Move to start of layer
G1 X115.75 Y100.73 E42.2244 F1500	Draw lower cone segment
G1 X115.62 Y101.44 E42.2535 F1500	Draw lower cone segment
G1 X115.39 Y102.14 E42.2826 F1500	Draw lower cone segment
G1 X115.08 Y102.79 E42.3118 F1500	Draw lower cone segment
G1 X114.69 Y103.41 E42.3409 F1500	Draw lower cone segment
G1 X114.23 Y103.97 E42.3700 F1500	Draw lower cone segment
G1 X113.70 Y104.47 E42.3992 F1500	Draw lower cone segment
G1 X113.11 Y104.90 E42.4283 F1500	Draw lower cone segment
G1 X112.47 Y105.25 E42.4574 F1500	Draw lower cone segment
G1 X111.79 Y105.52 E42.4866 F1500	Draw lower cone segment
G1 X111.09 Y105.70 E42.5157 F1500	Draw lower cone segment
G1 X110.36 Y105.79 E42.5448 F1500	Draw lower cone segment
G1 X109.64 Y105.79 E42.5740 F1500	Draw lower cone segment
G1 X108.91 Y105.70 E42.6031 F1500	Draw lower cone segment
G1 X108.21 Y105.52 E42.6323 F1500	Draw lower cone segment
G1 X107.53 Y105.25 E42.6614 F1500	Draw lower cone segment
G1 X106.89 Y104.90 E42.6905 F1500	Draw lower cone segment
G1 X106.30 Y104.47 E42.7197 F1500	Draw lower cone segment
G1 X105.77 Y103.97 E42.7488 F1500	Draw lower cone segment
G1 X105.31 Y103.41 E42.7779 F1500	Draw lower cone segment
G1 X104.92 Y102.79 E42.8071 F1500	Draw lower cone segment
G1 X104.61 Y102.14 E42.8362 F1500	Draw lower cone segment
G1 X104.38 Y101.44 E42.8653 F1500	Draw lower cone segment
G1 X104.25 Y100.73 E42.8945 F1500	Draw lower cone segment
G1 X104.20 Y100.00 E42.9236 F1500	Draw lower cone segment
G1 X104.25 Y99.27 E42.9527 F1500	Draw lower cone segment
G1 X104.38 Y98.56 E42.9819 F1500	Draw lower cone segment
G1 X104.61 Y97.86 E43.0110 F1500	Draw lower cone segment
G1 X104.92 Y97.21 E43.0401 F1500	Draw lower cone segment
G1 X105.31 Y96.59 E43.0693 F1500	Draw lower cone segment
G1 X105.77 Y96.03 E43.0984 F1500	Draw lower cone segment
G1 X106.30 Y95.53 E43.1275 F1500	Draw lower cone segment
G1 X106.89 Y95.10 E43.1567 F1500	Draw lower cone segment
G1 X107.53 Y94.75 E43.1858 F1500	Draw lower cone segment
G1 X108.21 Y94.48 E43.2149 F1500	Draw lower cone segment
G1 X108.91 Y94.30 E43.2441 F1500	Draw lower cone segment
G1 X109.64 Y94.21 E43.2732 F1500	Draw lower cone segment
G1 X110.36 Y94.21 E43.3024 F1500	Draw lower cone segment
G1 X111.09 Y94.30 E43.3315 F1500	Draw lower cone segment
G1 X111.79 Y94.48 E43.3606 F1500	Draw lower cone segment
G1 X112.47 Y94.75 E43.3898 F1500	Draw lower cone segment
G1 X113.11 Y95.10 E43.4189 F1500	Draw lower cone segment
G1 X113.70 Y95.53 E43.4480 F1500	Draw lower cone segment
G1 X114.23 Y96.03 E43.4772 F1500	Draw lower cone segment
G1 X114.69 Y96.59 E43.5063 F1500	Draw lower cone segment
G1 X115.08 Y97.21 E43.5354 F1500	Draw lower cone segment
G1 X115.39 Y97.86 E43.5646 F1500	Draw lower cone segment
G1 X115.62 Y98.56 E43.5937 F1500	Draw lower cone segment
G1 X115.75 Y99.27 E43.6228 F1500	Draw lower cone segment
G1 X115.80 Y100.00 E43.6520 F1500	Draw lower cone segment
	Lower cone, Layer 23
G1 Z4.60 F300	Move to layer height
G1 X115.60 Y100.00 F1500	Move to start of layer
G1 X115.56 Y100.70 E43.6801 F1500	Draw lower cone segment
G1 X115.42 Y101.39 E43.7082 F1500	Draw lower cone segment
G1 X115.21 Y102.06 E43.7364 F1500	Draw lower cone segment
G1 X114.91 Y102.70 E43.7645 F1500	Draw lower cone segment
G1 X114.53 Y103.29 E43.7926 F1500	Draw lower cone segment
G1 X114.08 Y103.83 E43.8208 F1500	Draw lower cone segment
G1 X113.57 Y104.31 E43.8489 F1500	Draw lower cone segment
G1 X113.00 Y104.73 E43.8770 F1500	Draw lower cone segment
G1 X112.38 Y105.07 E43.9051 F1500	Draw lower cone segment
G1 X111.73 Y105.33 E43.9333 F1500	Draw lower cone segment
G1 X111.05 Y105.50 E43.9614 F1500	Draw lower cone segment
G1 X110.35 Y105.59 E43.9895 F1500	Draw lower cone segment
G1 X109.65 Y105.59 E44.0177 F1500	Draw lower cone segment
G1 X108.95 Y105.50 E44.0458 F1500	Draw lower cone segment
G1 X108.27 Y105.33 E44.0739 F1500	Draw lower cone segment
G1 X107.62 Y105.07 E44.1021 F1500	Draw lower cone segment
G1 X107.00 Y104.73 E44.1302 F1500	Draw lower cone segment
G1 X106.43 Y104.31 E44.1583 F1500	Draw lower cone segment
G1 X105.92 Y103.83 E44.1864 F1500	Draw lower cone segment
G1 X105.47 Y103.29 E44.2146 F1500	Draw lower cone segment
G1 X105.09 Y102.70 E44.2427 F1500	Draw lower cone segment
G1 X104.79 Y102.06 E44.2708 F1500	Draw lower cone segment
G1 X104.58 Y101.39 E44.2990 F1500	Draw lower cone segment
G1 X104.44 Y100.70 E44.3271 F1500	Draw lower cone segment
G1 X104.40 Y100.00 E44.3552 F1500	Draw lower cone segment
G1 X104.44 Y99.30 E44.3834 F1500	Draw lower cone segment
G1 X104.58 Y98.61 E44.4115 F1500	Draw lower cone segment
G1 X104.79 Y97.94 E44.4396 F1500	Draw lower cone segment
G1 X105.09 Y97.30 E44.4677 F1500	Draw lower cone segment
G1 X105.47 Y96.71 E44.4959 F1500	Draw lower cone segment
G1 X105.92 Y96.17 E44.5240 F1500	Draw lower cone segment
G1 X106.43 Y95.69 E44.5521 F1500	Draw lower cone segment
G1 X107.00 Y95.27 E44.5803 F1500	Draw lower cone segment
G1 X107.62 Y94.93 E44.6084 F1500	Draw lower cone segment
G1 X108.27 Y94.67 E44.6365 F1500	Draw lower cone segment
G1 X108.95 Y94.50 E44.6647 F1500	Draw lower cone segment
G1 X109.65 Y94.41 E44.6928 F1500	Draw lower cone segment
G1 X110.35 Y94.41 E44.7209 F1500	Draw lower cone segment
G1 X111.05 Y94.50 E44.7490 F1500	Draw lower cone segment
G1 X111.73 Y94.67 E44.7772 F1500	Draw lower cone segment
G1 X112.38 Y94.93 E44.8053 F1500	Draw lower cone segment
G1 X113.00 Y95.27 E44.8334 F1500	Draw lower cone segment
G1 X113.57 Y95.69 E44.8616 F1500	Draw lower cone segment
G1 X114.08 Y96.17 E44.8897 F1500	Draw lower cone segment
G1 X114.53 Y96.71 E44.9178 F1500	Draw lower cone segment
G1 X114.91 Y97.30 E44.9460 F1500	Draw lower cone segment
G1 X115.21 Y97.94 E44.9741 F1500	Draw lower cone segment
G1 X115.42 Y98.61 E45.0022 F1500	Draw lower cone segment
G1 X115.56 Y99.30 E45.0303 F1500	Draw lower cone segment
G1 X115.60 Y100.00 E45.0585 F1500	Draw lower cone segment
	Lower cone, Layer 24
G1 Z4.80 F300	Move to layer height
G1 X115.40 Y100.00 F1500	Move to start of layer
G1 X115.36 Y100.68 E45.0856 F1500	Draw lower cone segment
G1 X115.23 Y101.34 E45.1127 F1500	Draw lower cone segment
G1 X115.02 Y101.99 E45.1399 F1500	Draw lower cone segment
G1 X114.73 Y102.60 E45.1670 F1500	Draw lower cone segment
G1 X114.37 Y103.17 E45.1941 F1500	Draw lower cone segment
G1 X113.94 Y103.70 E45.2212 F1500	Draw lower cone segment
G1 X113.44 Y104.16 E45.2484 F1500	Draw lower cone segment
G1 X112.89 Y104.56 E45.2755 F1500	Draw lower cone segment
G1 X112.30 Y104.89 E45.3026 F1500	Draw lower cone segment
G1 X111.67 Y105.14 E45.3297 F1500	Draw lower cone segment
G1 X111.01 Y105.30 E45.3569 F1500	Draw lower cone segment
G1 X110.34 Y105.39 E45.3840 F1500	Draw lower cone segment
G1 X109.66 Y105.39 E45.4111 F1500	Draw lower cone segment
G1 X108.99 Y105.30 E45.4382 F1500	Draw lower cone segment
G1 X108.33 Y105.14 E45.4654 F1500	Draw lower cone segment
G1 X107.70 Y104.89 E45.4925 F1500	Draw lower cone segment
G1 X107.11 Y104.56 E45.5196 F1500	Draw lower cone segment
G1 X106.56 Y104.16 E45.5467 F1500	Draw lower cone segment
G1 X106.06 Y103.70 E45.5739 F1500	Draw lower cone segment
G1 X105.63 Y103.17 E45.6010 F1500	Draw lower cone segment
G1 X105.27 Y102.60 E45.6281 F1500	Draw lower cone segment
G1 X104.98 Y101.99 E45.6552 F1500	Draw lower cone segment
G1 X104.77 Y101.34 E45.6824 F1500	Draw lower cone segment
G1 X104.64 Y100.68 E45.7095 F1500	Draw lower cone segment
G1 X104.60 Y100.00 E45.7366 F1500	Draw lower cone segment
G1 X104.64 Y99.32 E45.7637 F1500	Draw lower cone segment
G1 X104.77 Y98.66 E45.7909 F1500	Draw lower cone segment
G1 X104.98 Y98.01 E45.8180 F1500	Draw lower cone segment
G1 X105.27 Y97.40 E45.8451 F1500	Draw lower cone segment
G1 X105.63 Y96.83 E45.8722 F1500	Draw lower cone segment
G1 X106.06 Y96.30 E45.8994 F1500	Draw lower cone segment
G1 X106.56 Y95.84 E45.9265 F1500	Draw lower cone segment
G1 X107.11 Y95.44 E45.9536 F1500	Draw lower cone segment
G1 X107.70 Y95.11 E45.9807 F1500	Draw lower cone segment
G1 X108.33 Y94.86 E46.0079 F1500	Draw lower cone segment
G1 X108.99 Y94.70 E46.0350 F1500	Draw lower cone segment
G1 X109.66 Y94.61 E46.0621 F1500	Draw lower cone segment
G1 X110.34 Y94.61 E46.0892 F1500	Draw lower cone segment
G1 X111.01 Y94.70 E46.1164 F1500	Draw lower cone segment
G1 X111.67 Y94.86 E46.1435 F1500	Draw lower cone segment
G1 X112.30 Y95.11 E46.1706 F1500	Draw lower cone segment
G1 X112.89 Y95.44 E46.1977 F1500	Draw lower cone segment
G1 X113.44 Y95.84 E46.2249 F1500	Draw lower cone segment
G1 X113.94 Y96.30 E46.2520 F1500	Draw lower cone segment
G1 X114.37 Y96.83 E46.2791 F1500	Draw lower cone segment
G1 X114.73 Y97.40 E46.3063 F1500	Draw lower cone segment
G1 X115.02 Y98.01 E46.3334 F1500	Draw lower cone segment
G1 X115.23 Y98.66 E46.3605 F1500	Draw lower cone segment
G1 X115.36 Y99.32 E46.3876 F1500	Draw lower cone segment
G1 X115.40 Y100.00 E46.4148 F1500	Draw lower cone segment
	Lower cone, Layer 25
G1 Z5.00 F300	Move to layer height
G1 X115.20 Y100.00 F1500	Move to start of layer
G1 X115.16 Y100.65 E46.4409 F1500	Draw lower cone segment
G1 X115.04 Y101.29 E46.4670 F1500	Draw lower cone segment
G1 X114.83 Y101.91 E46.4931 F1500	Draw lower cone segment
G1 X114.56 Y102.51 E46.5192 F1500	Draw lower cone segment
G1 X114.21 Y103.06 E46.5454 F1500	Draw lower cone segment
G1 X113.79 Y103.56 E46.5715 F1500	Draw lower cone segment
G1 X113.31 Y104.01 E46.5976 F1500	Draw lower cone segment
G1 X112.79 Y104.39 E46.6237 F1500	Draw lower cone segment
G1 X112.21 Y104.71 E46.6498 F1500	Draw lower cone segment
G1 X111.61 Y104.95 E46.6760 F1500	Draw lower cone segment
G1 X110.97 Y105.11 E46.7021 F1500	Draw lower cone segment
G1 X110.33 Y105.19 E46.7282 F1500	Draw lower cone segment
G1 X109.67 Y105.19 E46.7543 F1500	Draw lower cone segment
G1 X109.03 Y105.11 E46.7804 F1500	Draw lower cone segment
G1 X108.39 Y104.95 E46.8066 F1500	Draw lower cone segment
G1 X107.79 Y104.71 E46.8327 F1500	Draw lower cone segment
G1 X107.21 Y104.39 E46.8588 F1500	Draw lower cone segment
G1 X106.69 Y104.01 E46.8849 F1500	Draw lower cone segment
G1 X106.21 Y103.56 E46.9110 F1500	Draw lower cone segment
G1 X105.79 Y103.06 E46.9372 F1500	Draw lower cone segment
G1 X105.44 Y102.51 E46.9633 F1500	Draw lower cone segment
G1 X105.17 Y101.91 E46.9894 F1500	Draw lower cone segment
G1 X104.96 Y101.29 E47.0155 F1500	Draw lower cone segment
G1 X104.84 Y100.65 E47.0417 F1500	Draw lower cone segment
G1 X104.80 Y100.00 E47.0678 F1500	Draw lower cone segment
G1 X104.84 Y99.35 E47.0939 F1500	Draw lower cone segment
G1 X104.96 Y98.71 E47.1200 F1500	Draw lower cone segment
G1 X105.17 Y98.09 E47.1461 F1500	Draw lower cone segment
G1 X105.44 Y97.49 E47.1723 F1500	Draw lower cone segment
G1 X105.79 Y96.94 E47.1984 F1500	Draw lower cone segment
G1 X106.21 Y96.44 E47.2245 F1500	Draw lower cone segment
G1 X106.69 Y95.99 E47.2506 F1500	Draw lower cone segment
G1 X107.21 Y95.61 E47.2767 F1500	Draw lower cone segment
G1 X107.79 Y95.29 E47.3029 F1500	Draw lower cone segment
G1 X108.39 Y95.05 E47.3290 F1500	Draw lower cone segment
G1 X109.03 Y94.89 E47.3551 F1500	Draw lower cone segment
G1 X109.67 Y94.81 E47.3812 F1500	Draw lower cone segment
G1 X110.33 Y94.81 E47.4073 F1500	Draw lower cone segment
G1 X110.97 Y94.89 E47.4335 F1500	Draw lower cone segment
G1 X111.61 Y95.05 E47.4596 F1500	Draw lower cone segment
G1 X112.21 Y95.29 E47.4857 F1500	Draw lower cone segment
G1 X112.79 Y95.61 E47.5118 F1500	Draw lower cone segment
G1 X113.31 Y95.99 E47.5379 F1500	Draw lower cone segment
G1 X113.79 Y96.44 E47.5641 F1500	Draw lower cone segment
G1 X114.21 Y96.94 E47.5902 F1500	Draw lower cone segment
G1 X114.56 Y97.49 E47.6163 F1500	Draw lower cone segment
G1 X114.83 Y98.09 E47.6424 F1500	Draw lower cone segment
G1 X115.04 Y98.71 E47.6686 F1500	Draw lower cone segment
G1 X115.16 Y99.35 E47.6947 F1500	Draw lower cone segment
G1 X115.20 Y100.00 E47.7208 F1500	Draw lower cone segment
	Lower cone, Layer 26
G1 Z5.20 F300	Move to layer height
G1 X115.00 Y100.00 F1500	Move to start of layer
G1 X114.96 Y100.63 E47.7459 F1500	Draw lower cone segment
G1 X114.84 Y101.24 E47.7710 F1500	Draw lower cone segment
G1 X114.65 Y101.84 E47.7961 F1500	Draw lower cone segment
G1 X114.38 Y102.41 E47.8213 F1500	Draw lower cone segment
G1 X114.05 Y102.94 E47.8464 F1500	Draw lower cone segment
G1 X113.64 Y103.42 E47.8715 F1500	Draw lower cone segment
G1 X113.19 Y103.85 E47.8966 F1500	Draw lower cone segment
G1 X112.68 Y104.22 E47.9217 F1500	Draw lower cone segment
G1 X112.13 Y104.52 E47.9468 F1500	Draw lower cone segment
G1 X111.55 Y104.76 E47.9720 F1500	Draw lower cone segment
G1 X110.94 Y104.91 E47.9971 F1500	Draw lower cone segment
G1 X110.31 Y104.99 E48.0222 F1500	Draw lower cone segment
G1 X109.69 Y104.99 E48.0473 F1500	Draw lower cone segment
G1 X109.06 Y104.91 E48.0724 F1500	Draw lower cone segment
G1 X108.45 Y104.76 E48.0975 F1500	Draw lower cone segment
G1 X107.87 Y104.52 E48.1227 F1500	Draw lower cone segment
G1 X107.32 Y104.22 E48.1478 F1500	Draw lower cone segment
G1 X106.81 Y103.85 E48.1729 F1500	Draw lower cone segment
G1 X106.36 Y103.42 E48.1980 F1500	Draw lower cone segment
G1 X105.95 Y102.94 E48.2231 F1500	Draw lower cone segment
G1 X105.62 Y102.41 E48.2482 F1500	Draw lower cone segment
G1 X105.35 Y101.84 E48.2734 F1500	Draw lower cone segment
G1 X105.16 Y101.24 E48.2985 F1500	Draw lower cone segment
G1 X105.04 Y100.63 E48.3236 F1500	Draw lower cone segment
G1 X105.00 Y100.00 E48.3487 F1500	Draw lower cone segment
G1 X105.04 Y99.37 E48.3738 F1500	Draw lower cone segment
G1 X105.16 Y98.76 E48.3989 F1500	Draw lower cone segment
G1 X105.35 Y98.16 E48.4240 F1500	Draw lower cone segment
G1 X105.62 Y97.59 E48.4492 F1500	Draw lower cone segment
G1 X105.95 Y97.06 E48.4743 F1500	Draw lower cone segment
G1 X106.36 Y96.58 E48.4994 F1500	Draw lower cone segment
G1 X106.81 Y96.15 E48.5245 F1500	Draw lower cone segment
G1 X107.32 Y95.78 E48.5496 F1500	Draw lower cone segment
G1 X107.87 Y95.48 E48.5747 F1500	Draw lower cone segment
G1 X108.45 Y95.24 E48.5999 F1500	Draw lower cone segment
G1 X109.06 Y95.09 E48.6250 F1500	Draw lower cone segment
G1 X109.69 Y95.01 E48.6501 F1500	Draw lower cone segment
G1 X110.31 Y95.01 E48.6752 F1500	Draw lower cone segment
G1 X110.94 Y95.09 E48.7003 F1500	Draw lower cone segment
G1 X111.55 Y95.24 E48.7254 F1500	Draw lower cone segment
G1 X112.13 Y95.48 E48.7506 F1500	Draw lower cone segment
G1 X112.68 Y95.78 E48.7757 F1500	Draw lower cone segment
G1 X113.19 Y96.15 E48.8008 F1500	Draw lower cone segment
G1 X113.64 Y96.58 E48.8259 F1500	Draw lower cone segment
G1 X114.05 Y97.06 E48.8510 F1500	Draw lower cone segment
G1 X114.38 Y97.59 E48.8761 F1500	Draw lower cone segment
G1 X114.65 Y98.16 E48.9013 F1500	Draw lower cone segment
G1 X114.84 Y98.76 E48.9264 F1500	Draw lower cone segment
G1 X114.96 Y99.37 E48.9515 F1500	Draw lower cone segment
G1 X115.00 Y100.00 E48.9766 F1500	Draw lower cone segment
	Lower cone, Layer 27
G1 Z5.40 F300	Move to layer height
G1 X114.80 Y100.00 F1500	Move to start of layer
G1 X114.76 Y100.60 E49.0007 F1500	Draw lower cone segment
G1 X114.65 Y101.19 E49.0248 F1500	Draw lower cone segment
G1 X114.46 Y101.77 E49.0489 F1500	Draw lower cone segment
G1 X114.21 Y102.31 E49.0731 F1500	Draw lower cone segment
G1 X113.88 Y102.82 E49.0972 F1500	Draw lower cone segment
G1 X113.50 Y103.29 E49.1213 F1500	Draw lower cone segment
G1 X113.06 Y103.70 E49.1454 F1500	Draw lower cone segment
G1 X112.57 Y104.05 E49.1695 F1500	Draw lower cone segment
G1 X112.04 Y104.34 E49.1936 F1500	Draw lower cone segment
G1 X111.48 Y104.57 E49.2177 F1500	Draw lower cone segment
G1 X110.90 Y104.71 E49.2418 F1500	Draw lower cone segment
G1 X110.30 Y104.79 E49.2659 F1500	Draw lower cone segment
G1 X109.70 Y104.79 E49.2901 F1500	Draw lower cone segment
G1 X109.10 Y104.71 E49.3142 F1500	Draw lower cone segment
G1 X108.52 Y104.57 E49.3383 F1500	Draw lower cone segment
G1 X107.96 Y104.34 E49.3624 F1500	Draw lower cone segment
G1 X107.43 Y104.05 E49.3865 F1500	Draw lower cone segment
G1 X106.94 Y103.70 E49.4106 F1500	Draw lower cone segment
G1 X106.50 Y103.29 E49.4347 F1500	Draw lower cone segment
G1 X106.12 Y102.82 E49.4588 F1500	Draw lower cone segment
G1 X105.79 Y102.31 E49.4829 F1500	Draw lower cone segment
G1 X105.54 Y101.77 E49.5071 F1500	Draw lower cone segment
G1 X105.35 Y101.19 E49.5312 F1500	Draw lower cone segment
G1 X105.24 Y100.60 E49.5553 F1500	Draw lower cone segment
G1 X105.20 Y100.00 E49.5794 F1500	Draw lower cone segment
G1 X105.24 Y99.40 E49.6035 F1500	Draw lower cone segment
G1 X105.35 Y98.81 E49.6276 F1500	Draw lower cone segment
G1 X105.54 Y98.23 E49.6517 F1500	Draw lower cone segment
G1 X105.79 Y97.69 E49.6758 F1500	Draw lower cone segment
G1 X106.12 Y97.18 E49.7000 F1500	Draw lower cone segment
G1 X106.50 Y96.71 E49.7241 F1500	Draw lower cone segment
G1 X106.94 Y96.30 E49.7482 F1500	Draw lower cone segment
G1 X107.43 Y95.95 E49.7723 F1500	Draw lower cone segment
G1 X107.96 Y95.66 E49.7964 F1500	Draw lower cone segment
G1 X108.52 Y95.43 E49.8205 F1500	Draw lower cone segment
G1 X109.10 Y95.29 E49.8446 F1500	Draw lower cone segment
G1 X109.70 Y95.21 E49.8687 F1500	Draw lower cone segment
G1 X110.30 Y95.21 E49.8928 F1500	Draw lower cone segment
G1 X110.90 Y95.29 E49.9170 F1500	Draw lower cone segment
G1 X111.48 Y95.43 E49.9411 F1500	Draw lower cone segment
G1 X112.04 Y95.66 E49.9652 F1500	Draw lower cone segment
G1 X112.57 Y95.95 E49.9893 F1500	Draw lower cone segment
G1 X113.06 Y96.30 E50.0134 F1500	Draw lower cone segment
G1 X113.50 Y96.71 E50.0375 F1500	Draw lower cone segment
G1 X113.88 Y97.18 E50.0616 F1500	Draw lower cone segment
G1 X114.21 Y97.69 E50.0857 F1500	Draw lower cone segment
G1 X114.46 Y98.23 E50.1098 F1500	Draw lower cone segment
G1 X114.65 Y98.81 E50.1340 F1500	Draw lower cone segment
G1 X114.76 Y99.40 E50.1581 F1500	Draw lower cone segment
G1 X114.80 Y100.00 E50.1822 F1500	Draw lower cone segment
	Lower cone, Layer 28
G1 Z5.60 F300	Move to layer height
G1 X114.60 Y100.00 F1500	Move to start of layer
G1 X114.56 Y100.58 E50.2053 F1500	Draw lower cone segment
G1 X114.46 Y101.14 E50.2284 F1500	Draw lower cone segment
G1 X114.28 Y101.69 E50.2515 F1500	Draw lower cone segment
G1 X114.03 Y102.22 E50.2746 F1500	Draw lower cone segment
G1 X113.72 Y102.70 E50.2977 F1500	Draw lower cone segment
G1 X113.35 Y103.15 E50.3208 F1500	Draw lower cone segment
G1 X112.93 Y103.54 E50.3439 F1500	Draw lower cone segment
G1 X112.46 Y103.88 E50.3670 F1500	Draw lower cone segment
G1 X111.96 Y104.16 E50.3901 F1500	Draw lower cone segment
G1 X111.42 Y104.37 E50.4133 F1500	Draw lower cone segment
G1 X110.86 Y104.52 E50.4364 F1500	Draw lower cone segment
G1 X110.29 Y104.59 E50.4595 F1500	Draw lower cone segment
G1 X109.71 Y104.59 E50.4826 F1500	Draw lower cone segment
G1 X109.14 Y104.52 E50.5057 F1500	Draw lower cone segment
G1 X108.58 Y104.37 E50.5288 F1500	Draw lower cone segment
G1 X108.04 Y104.16 E50.5519 F1500	Draw lower cone segment
G1 X107.54 Y103.88 E50.5750 F1500	Draw lower cone segment
G1 X107.07 Y103.54 E50.5981 F1500	Draw lower cone segment
G1 X106.65 Y103.15 E50.6212 F1500	Draw lower cone segment
G1 X106.28 Y102.70 E50.6443 F1500	Draw lower cone segment
G1 X105.97 Y102.22 E50.6674 F1500	Draw lower cone segment
G1 X105.72 Y101.69 E50.6905 F1500	Draw lower cone segment
G1 X105.54 Y101.14 E50.7136 F1500	Draw lower cone segment
G1 X105.44 Y100.58 E50.7367 F1500	Draw lower cone segment
G1 X105.40 Y100.00 E50.7599 F1500	Draw lower cone segment
G1 X105.44 Y99.42 E50.7830 F1500	Draw lower cone segment
G1 X105.54 Y98.86 E50.8061 F1500	Draw lower cone segment
G1 X105.72 Y98.31 E50.8292 F1500	Draw lower cone segment
G1 X105.97 Y97.78 E50.8523 F1500	Draw lower cone segment
G1 X106.28 Y97.30 E50.8754 F1500	Draw lower cone segment
G1 X106.65 Y96.85 E50.8985 F1500	Draw lower cone segment
G1 X107.07 Y96.46 E50.9216 F1500	Draw lower cone segment
G1 X107.54 Y96.12 E50.9447 F1500	Draw lower cone segment
G1 X108.04 Y95.84 E50.9678 F1500	Draw lower cone segment
G1 X108.58 Y95.63 E50.9909 F1500	Draw lower cone segment
G1 X109.14 Y95.48 E51.0140 F1500	Draw lower cone segment
G1 X109.71 Y95.41 E51.0371 F1500	Draw lower cone segment
G1 X110.29 Y95.41 E51.0602 F1500	Draw lower cone segment
G1 X110.86 Y95.48 E51.0834 F1500	Draw lower cone segment
G1 X111.42 Y95.63 E51.1065 F1500	Draw lower cone segment
G1 X111.96 Y95.84 E51.1296 F1500	Draw lower cone segment
G1 X112.46 Y96.12 E51.1527 F1500	Draw lower cone segment
G1 X112.93 Y96.46 E51.1758 F1500	Draw lower cone segment
G1 X113.35 Y96.85 E51.1989 F1500	Draw lower cone segment
G1 X113.72 Y97.30 E51.2220 F1500	Draw lower cone segment
G1 X114.03 Y97.78 E51.2451 F1500	Draw lower cone segment
G1 X114.28 Y98.31 E51.2682 F1500	Draw lower cone segment
G1 X114.46 Y98.86 E51.2913 F1500	Draw lower cone segment
G1 X114.56 Y99.42 E51.3144 F1500	Draw lower cone segment
G1 X114.60 Y100.00 E51.3375 F1500	Draw lower cone segment
	Lower cone, Layer 29
G1 Z5.80 F300	Move to layer height
G1 X114.40 Y100.00 F1500	Move to start of layer
G1 X114.37 Y100.55 E51.3596 F1500	Draw lower cone segment
G1 X114.26 Y101.09 E51.3817 F1500	Draw lower cone segment
G1 X114.09 Y101.62 E51.4038 F1500	Draw lower cone segment
G1 X113.86 Y102.12 E51.4259 F1500	Draw lower cone segment
G1 X113.56 Y102.59 E51.4480 F1500	Draw lower cone segment
G1 X113.21 Y103.01 E51.4701 F1500	Draw lower cone segment
G1 X112.80 Y103.39 E51.4922 F1500	Draw lower cone segment
G1 X112.36 Y103.72 E51.5143 F1500	Draw lower cone segment
G1 X111.87 Y103.98 E51.5364 F1500	Draw lower cone segment
G1 X111.36 Y104.18 E51.5586 F1500	Draw lower cone segment
G1 X110.82 Y104.32 E51.5807 F1500	Draw lower cone segment
G1 X110.28 Y104.39 E51.6028 F1500	Draw lower cone segment
G1 X109.72 Y104.39 E51.6249 F1500	Draw lower cone segment
G1 X109.18 Y104.32 E51.6470 F1500	Draw lower cone segment
G1 X108.64 Y104.18 E51.6691 F1500	Draw lower cone segment
G1 X108.13 Y103.98 E51.6912 F1500	Draw lower cone segment
G1 X107.64 Y103.72 E51.7133 F1500	Draw lower cone segment
G1 X107.20 Y103.39 E51.7354 F1500	Draw lower cone segment
G1 X106.79 Y103.01 E51.7575 F1500	Draw lower cone segment
G1 X106.44 Y102.59 E51.7796 F1500	Draw lower cone segment
G1 X106.14 Y102.12 E51.8017 F1500	Draw lower cone segment
G1 X105.91 Y101.62 E51.8238 F1500	Draw lower cone segment
G1 X105.74 Y101.09 E51.8459 F1500	Draw lower cone segment
G1 X105.63 Y100.55 E51.8680 F1500	Draw lower cone segment
G1 X105.60 Y100.00 E51.8901 F1500	Draw lower cone segment
G1 X105.63 Y99.45 E51.9122 F1500	Draw lower cone segment
G1 X105.74 Y98.91 E51.9343 F1500	Draw lower cone segment
G1 X105.91 Y98.38 E51.9564 F1500	Draw lower cone segment
G1 X106.14 Y97.88 E51.9785 F1500	Draw lower cone segment
G1 X106.44 Y97.41 E52.0006 F1500	Draw lower cone segment
G1 X106.79 Y96.99 E52.0227 F1500	Draw lower cone segment
G1 X107.20 Y96.61 E52.0448 F1500	Draw lower cone segment
G1 X107.64 Y96.28 E52.0669 F1500	Draw lower cone segment
G1 X108.13 Y96.02 E52.0890 F1500	Draw lower cone segment
G1 X108.64 Y95.82 E52.1111 F1500	Draw lower cone segment
G1 X109.18 Y95.68 E52.1332 F1500	Draw lower cone segment
G1 X109.72 Y95.61 E52.1553 F1500	Draw lower cone segment
G1 X110.28 Y95.61 E52.1774 F1500	Draw lower cone segment
G1 X110.82 Y95.68 E52.1995 F1500	Draw lower cone segment
G1 X111.36 Y95.82 E52.2216 F1500	Draw lower cone segment
G1 X111.87 Y96.02 E52.2437 F1500	Draw lower cone segment
G1 X112.36 Y96.28 E52.2658 F1500	Draw lower cone segment
G1 X112.80 Y96.61 E52.2879 F1500	Draw lower cone segment
G1 X113.21 Y96.99 E52.3100 F1500	Draw lower cone segment
G1 X113.56 Y97.41 E52.3321 F1500	Draw lower cone segment
G1 X113.86 Y97.88 E52.3542 F1500	Draw lower cone segment
G1 X114.09 Y98.38 E52.3763 F1500	Draw lower cone segment
G1 X114.26 Y98.91 E52.3984 F1500	Draw lower cone segment
G1 X114.37 Y99.45 E52.4205 F1500	Draw lower cone segment
G1 X114.40 Y100.00 E52.4426 F1500	Draw lower cone segment
	Lower cone, Layer 30
G1 Z6.00 F300	Move to layer height
G1 X114.20 Y100.00 F1500	Move to start of layer
G1 X114.17 Y100.53 E52.4637 F1500	Draw lower cone segment
G1 X114.07 Y101.04 E52.4848 F1500	Draw lower cone segment
G1 X113.91 Y101.55 E52.5059 F1500	Draw lower cone segment
G1 X113.68 Y102.02 E52.5270 F1500	Draw lower cone segment
G1 X113.40 Y102.47 E52.5481 F1500	Draw lower cone segment
G1 X113.06 Y102.88 E52.5692 F1500	Draw lower cone segment
G1 X112.68 Y103.24 E52.5903 F1500	Draw lower cone segment
G1 X112.25 Y103.55 E52.6114 F1500	Draw lower cone segment
G1 X111.79 Y103.80 E52.6325 F1500	Draw lower cone segment
G1 X111.30 Y103.99 E52.6536 F1500	Draw lower cone segment
G1 X110.79 Y104.13 E52.6747 F1500	Draw lower cone segment
G1 X110.26 Y104.19 E52.6958 F1500	Draw lower cone segment
G1 X109.74 Y104.19 E52.7169 F1500	Draw lower cone segment
G1 X109.21 Y104.13 E52.7380 F1500	Draw lower cone segment
G1 X108.70 Y103.99 E52.7591 F1500	Draw lower cone segment
G1 X108.21 Y103.80 E52.7802 F1500	Draw lower cone segment
G1 X107.75 Y103.55 E52.8013 F1500	Draw lower cone segment
G1 X107.32 Y103.24 E52.8224 F1500	Draw lower cone segment
G1 X106.94 Y102.88 E52.8435 F1500	Draw lower cone segment
G1 X106.60 Y102.47 E52.8646 F1500	Draw lower cone segment
G1 X106.32 Y102.02 E52.8857 F1500	Draw lower cone segment
G1 X106.09 Y101.55 E52.9068 F1500	Draw lower cone segment
G1 X105.93 Y101.04 E52.9279 F1500	Draw lower cone segment
G1 X105.83 Y100.53 E52.9490 F1500	Draw lower cone segment
G1 X105.80 Y100.00 E52.9701 F1500	Draw lower cone segment
G1 X105.83 Y99.47 E52.9912 F1500	Draw lower cone segment
G1 X105.93 Y98.96 E53.0123 F1500	Draw lower cone segment
G1 X106.09 Y98.45 E53.0334 F1500	Draw lower cone segment
G1 X106.32 Y97.98 E53.0545 F1500	Draw lower cone segment
G1 X106.60 Y97.53 E53.0756 F1500	Draw lower cone segment
G1 X106.94 Y97.12 E53.0967 F1500	Draw lower cone segment
G1 X107.32 Y96.76 E53.1178 F1500	Draw lower cone segment
G1 X107.75 Y96.45 E53.1389 F1500	Draw lower cone segment
G1 X108.21 Y96.20 E53.1600 F1500	Draw lower cone segment
G1 X108.70 Y96.01 E53.1811 F1500	Draw lower cone segment
G1 X109.21 Y95.87 E53.2022 F1500	Draw lower cone segment
G1 X109.74 Y95.81 E53.2233 F1500	Draw lower cone segment
G1 X110.26 Y95.81 E53.2444 F1500	Draw lower cone segment
G1 X110.79 Y95.87 E53.2654 F1500	Draw lower cone segment
G1 X111.30 Y96.01 E53.2865 F1500	Draw lower cone segment
G1 X111.79 Y96.20 E53.3076 F1500	Draw lower cone segment
G1 X112.25 Y96.45 E53.3287 F1500	Draw lower cone segment
G1 X112.68 Y96.76 E53.3498 F1500	Draw lower cone segment
G1 X113.06 Y97.12 E53.3709 F1500	Draw lower cone segment
G1 X113.40 Y97.53 E53.3920 F1500	Draw lower cone segment
G1 X113.68 Y97.98 E53.4131 F1500	Draw lower cone segment
G1 X113.91 Y98.45 E53.4342 F1500	Draw lower cone segment
G1 X114.07 Y98.96 E53.4553 F1500	Draw lower cone segment
G1 X114.17 Y99.47 E53.4764 F1500	Draw lower cone segment
G1 X114.20 Y100.00 E53.4975 F1500	Draw lower cone segment
	Lower cone, Layer 31
G1 Z6.20 F300	Move to layer height
G1 X114.00 Y100.00 F1500	Move to start of layer
G1 X113.97 Y100.50 E53.5176 F1500	Draw lower cone segment
G1 X113.87 Y100.99 E53.5377 F1500	Draw lower cone segment
G1 X113.72 Y101.47 E53.5578 F1500	Draw lower cone segment
G1 X113.51 Y101.93 E53.5779 F1500	Draw lower cone segment
G1 X113.24 Y102.35 E53.5980 F1500	Draw lower cone segment
G1 X112.92 Y102.74 E53.6181 F1500	Draw lower cone segment
G1 X112.55 Y103.08 E53.6382 F1500	Draw lower cone segment
G1 X112.14 Y103.38 E53.6583 F1500	Draw lower cone segment
G1 X111.70 Y103.62 E53.6784 F1500	Draw lower cone segment
G1 X111.24 Y103.80 E53.6985 F1500	Draw lower cone segment
G1 X110.75 Y103.93 E53.7185 F1500	Draw lower cone segment
G1 X110.25 Y103.99 E53.7386 F1500	Draw lower cone segment
G1 X109.75 Y103.99 E53.7587 F1500	Draw lower cone segment
G1 X109.25 Y103.93 E53.7788 F1500	Draw lower cone segment
G1 X108.76 Y103.80 E53.7989 F1500	Draw lower cone segment
G1 X108.30 Y103.62 E53.8190 F1500	Draw lower cone segment
G1 X107.86 Y103.38 E53.8391 F1500	Draw lower cone segment
G1 X107.45 Y103.08 E53.8592 F1500	Draw lower cone segment
G1 X107.08 Y102.74 E53.8793 F1500	Draw lower cone segment
G1 X106.76 Y102.35 E53.8994 F1500	Draw lower cone segment
G1 X106.49 Y101.93 E53.9195 F1500	Draw lower cone segment
G1 X106.28 Y101.47 E53.9396 F1500	Draw lower cone segment
G1 X106.13 Y100.99 E53.9597 F1500	Draw lower cone segment
G1 X106.03 Y100.50 E53.9798 F1500	Draw lower cone segment
G1 X106.00 Y100.00 E53.9998 F1500	Draw lower cone segment
G1 X106.03 Y99.50 E54.0199 F1500	Draw lower cone segment
G1 X106.13 Y99.01 E54.0400 F1500	Draw lower cone segment
G1 X106.28 Y98.53 E54.0601 F1500	Draw lower cone segment
G1 X106.49 Y98.07 E54.0802 F1500	Draw lower cone segment
G1 X106.76 Y97.65 E54.1003 F1500	Draw lower cone segment
G1 X107.08 Y97.26 E54.1204 F1500	Draw lower cone segment
G1 X107.45 Y96.92 E54.1405 F1500	Draw lower cone segment
G1 X107.86 Y96.62 E54.1606 F1500	Draw lower cone segment
G1 X108.30 Y96.38 E54.1807 F1500	Draw lower cone segment
G1 X108.76 Y96.20 E54.2008 F1500	Draw lower cone segment
G1 X109.25 Y96.07 E54.2209 F1500	Draw lower cone segment
G1 X109.75 Y96.01 E54.2410 F1500	Draw lower cone segment
G1 X110.25 Y96.01 E54.2611 F1500	Draw lower cone segment
G1 X110.75 Y96.07 E54.2811 F1500	Draw lower cone segment
G1 X111.24 Y96.20 E54.3012 F1500	Draw lower cone segment
G1 X111.70 Y96.38 E54.3213 F1500	Draw lower cone segment
G1 X112.14 Y96.62 E54.3414 F1500	Draw lower cone segment
G1 X112.55 Y96.92 E54.3615 F1500	Draw lower cone segment
G1 X112.92 Y97.26 E54.3816 F1500	Draw lower cone segment
G1 X113.24 Y97.65 E54.4017 F1500	Draw lower cone segment
G1 X113.51 Y98.07 E54.4218 F1500	Draw lower cone segment
G1 X113.72 Y98.53 E54.4419 F1500	Draw lower cone segment
G1 X113.87 Y99.01 E54.4620 F1500	Draw lower cone segment
G1 X113.97 Y99.50 E54.4821 F1500	Draw lower cone segment
G1 X114.00 Y100.00 E54.5022 F1500	Draw lower cone segment
	Lower cone, Layer 32
G1 Z6.40 F300	Move to layer height
G1 X113.80 Y100.00 F1500	Move to start of layer
G1 X113.77 Y100.48 E54.5213 F1500	Draw lower cone segment
G1 X113.68 Y100.95 E54.5403 F1500	Draw lower cone segment
G1 X113.53 Y101.40 E54.5594 F1500	Draw lower cone segment
G1 X113.33 Y101.83 E54.5785 F1500	Draw lower cone segment
G1 X113.07 Y102.23 E54.5976 F1500	Draw lower cone segment
G1 X112.77 Y102.60 E54.6167 F1500	Draw lower cone segment
G1 X112.42 Y102.93 E54.6358 F1500	Draw lower cone segment
G1 X112.04 Y103.21 E54.6549 F1500	Draw lower cone segment
G1 X111.62 Y103.44 E54.6740 F1500	Draw lower cone segment
G1 X111.17 Y103.61 E54.6931 F1500	Draw lower cone segment
G1 X110.71 Y103.73 E54.7121 F1500	Draw lower cone segment
G1 X110.24 Y103.79 E54.7312 F1500	Draw lower cone segment
G1 X109.76 Y103.79 E54.7503 F1500	Draw lower cone segment
G1 X109.29 Y103.73 E54.7694 F1500	Draw lower cone segment
G1 X108.83 Y103.61 E54.7885 F1500	Draw lower cone segment
G1 X108.38 Y103.44 E54.8076 F1500	Draw lower cone segment
G1 X107.96 Y103.21 E54.8267 F1500	Draw lower cone segment
G1 X107.58 Y102.93 E54.8458 F1500	Draw lower cone segment
G1 X107.23 Y102.60 E54.8648 F1500	Draw lower cone segment
G1 X106.93 Y102.23 E54.8839 F1500	Draw lower cone segment
G1 X106.67 Y101.83 E54.9030 F1500	Draw lower cone segment
G1 X106.47 Y101.40 E54.9221 F1500	Draw lower cone segment
G1 X106.32 Y100.95 E54.9412 F1500	Draw lower cone segment
G1 X106.23 Y100.48 E54.9603 F1500	Draw lower cone segment
G1 X106.20 Y100.00 E54.9794 F1500	Draw lower cone segment
G1 X106.23 Y99.52 E54.9985 F1500	Draw lower cone segment
G1 X106.32 Y99.05 E55.0176 F1500	Draw lower cone segment
G1 X106.47 Y98.60 E55.0366 F1500	Draw lower cone segment
G1 X106.67 Y98.17 E55.0557 F1500	Draw lower cone segment
G1 X106.93 Y97.77 E55.0748 F1500	Draw lower cone segment
G1 X107.23 Y97.40 E55.0939 F1500	Draw lower cone segment
G1 X107.58 Y97.07 E55.1130 F1500	Draw lower cone segment
G1 X107.96 Y96.79 E55.1321 F1500	Draw lower cone segment
G1 X108.38 Y96.56 E55.1512 F1500	Draw lower cone segment
G1 X108.83 Y96.39 E55.1703 F1500	Draw lower cone segment
G1 X109.29 Y96.27 E55.1894 F1500	Draw lower cone segment
G1 X109.76 Y96.21 E55.2084 F1500	Draw lower cone segment
G1 X110.24 Y96.21 E55.2275 F1500	Draw lower cone segment
G1 X110.71 Y96.27 E55.2466 F1500	Draw lower cone segment
G1 X111.17 Y96.39 E55.2657 F1500	Draw lower cone segment
G1 X111.62 Y96.56 E55.2848 F1500	Draw lower cone segment
G1 X112.04 Y96.79 E55.3039 F1500	Draw lower cone segment
G1 X112.42 Y97.07 E55.3230 F1500	Draw lower cone segment
G1 X112.77 Y97.40 E55.3421 F1500	Draw lower cone segment
G1 X113.07 Y97.77 E55.3611 F1500	Draw lower cone segment
G1 X113.33 Y98.17 E55.3802 F1500	Draw lower cone segment
G1 X113.53 Y98.60 E55.3993 F1500	Draw lower cone segment
G1 X113.68 Y99.05 E55.4184 F1500	Draw lower cone segment
G1 X113.77 Y99.52 E55.4375 F1500	Draw lower cone segment
G1 X113.80 Y100.00 E55.4566 F1500	Draw lower cone segment
	Lower cone, Layer 33
G1 Z6.60 F300	Move to layer height
G1 X113.60 Y100.00 F1500	Move to start of layer
G1 X113.57 Y100.45 E55.4747 F1500	Draw lower cone segment
G1 X113.49 Y100.90 E55.4928 F1500	Draw lower cone segment
G1 X113.35 Y101.33 E55.5108 F1500	Draw lower cone segment
G1 X113.15 Y101.73 E55.5289 F1500	Draw lower cone segment
G1 X112.91 Y102.12 E55.5470 F1500	Draw lower cone segment
G1 X112.62 Y102.46 E55.5651 F1500	Draw lower cone segment
G1 X112.29 Y102.77 E55.5832 F1500	Draw lower cone segment
G1 X111.93 Y103.04 E55.6013 F1500	Draw lower cone segment
G1 X111.53 Y103.26 E55.6193 F1500	Draw lower cone segment
G1 X111.11 Y103.42 E55.6374 F1500	Draw lower cone segment
G1 X110.67 Y103.54 E55.6555 F1500	Draw lower cone segment
G1 X110.23 Y103.59 E55.6736 F1500	Draw lower cone segment
G1 X109.77 Y103.59 E55.6917 F1500	Draw lower cone segment
G1 X109.33 Y103.54 E55.7098 F1500	Draw lower cone segment
G1 X108.89 Y103.42 E55.7278 F1500	Draw lower cone segment
G1 X108.47 Y103.26 E55.7459 F1500	Draw lower cone segment
G1 X108.07 Y103.04 E55.7640 F1500	Draw lower cone segment
G1 X107.71 Y102.77 E55.7821 F1500	Draw lower cone segment
G1 X107.38 Y102.46 E55.8002 F1500	Draw lower cone segment
G1 X107.09 Y102.12 E55.8183 F1500	Draw lower cone segment
G1 X106.85 Y101.73 E55.8363 F1500	Draw lower cone segment
G1 X106.65 Y101.33 E55.8544 F1500	Draw lower cone segment
G1 X106.51 Y100.90 E55.8725 F1500	Draw lower cone segment
G1 X106.43 Y100.45 E55.8906 F1500	Draw lower cone segment
G1 X106.40 Y100.00 E55.9087 F1500	Draw lower cone segment
G1 X106.43 Y99.55 E55.9268 F1500	Draw lower cone segment
G1 X106.51 Y99.10 E55.9448 F1500	Draw lower cone segment
G1 X106.65 Y98.67 E55.9629 F1500	Draw lower cone segment
G1 X106.85 Y98.27 E55.9810 F1500	Draw lower cone segment
G1 X107.09 Y97.88 E55.9991 F1500	Draw lower cone segment
G1 X107.38 Y97.54 E56.0172 F1500	Draw lower cone segment
G1 X107.71 Y97.23 E56.0353 F1500	Draw lower cone segment
G1 X108.07 Y96.96 E56.0533 F1500	Draw lower cone segment
G1 X108.47 Y96.74 E56.0714 F1500	Draw lower cone segment
G1 X108.89 Y96.58 E56.0895 F1500	Draw lower cone segment
G1 X109.33 Y96.46 E56.1076 F1500	Draw lower cone segment
G1 X109.77 Y96.41 E56.1257 F1500	Draw lower cone segment
G1 X110.23 Y96.41 E56.1438 F1500	Draw lower cone segment
G1 X110.67 Y96.46 E56.1618 F1500	Draw lower cone segment
G1 X111.11 Y96.58 E56.1799 F1500	Draw lower cone segment
G1 X111.53 Y96.74 E56.1980 F1500	Draw lower cone segment
G1 X111.93 Y96.96 E56.2161 F1500	Draw lower cone segment
G1 X112.29 Y97.23 E56.2342 F1500	Draw lower cone segment
G1 X112.62 Y97.54 E56.2523 F1500	Draw lower cone segment
G1 X112.91 Y97.88 E56.2704 F1500	Draw lower cone segment
G1 X113.15 Y98.27 E56.2884 F1500	Draw lower cone segment
G1 X113.35 Y98.67 E56.3065 F1500	Draw lower cone segment
G1 X113.49 Y99.10 E56.3246 F1500	Draw lower cone segment
G1 X113.57 Y99.55 E56.3427 F1500	Draw lower cone segment
G1 X113.60 Y100.00 E56.3608 F1500	Draw lower cone segment
	Lower cone, Layer 34
G1 Z6.80 F300	Move to layer height
G1 X113.40 Y100.00 F1500	Move to start of layer
G1 X113.37 Y100.43 E56.3778 F1500	Draw lower cone segment
G1 X113.29 Y100.85 E56.3949 F1500	Draw lower cone segment
G1 X113.16 Y101.25 E56.4120 F1500	Draw lower cone segment
G1 X112.98 Y101.64 E56.4291 F1500	Draw lower cone segment
G1 X112.75 Y102.00 E56.4462 F1500	Draw lower cone segment
G1 X112.48 Y102.33 E56.4632 F1500	Draw lower cone segment
G1 X112.17 Y102.62 E56.4803 F1500	Draw lower cone segment
G1 X111.82 Y102.87 E56.4974 F1500	Draw lower cone segment
G1 X111.45 Y103.08 E56.5145 F1500	Draw lower cone segment
G1 X111.05 Y103.23 E56.5316 F1500	Draw lower cone segment
G1 X110.64 Y103.34 E56.5486 F1500	Draw lower cone segment
G1 X110.21 Y103.39 E56.5657 F1500	Draw lower cone segment
G1 X109.79 Y103.39 E56.5828 F1500	Draw lower cone segment
G1 X109.36 Y103.34 E56.5999 F1500	Draw lower cone segment
G1 X108.95 Y103.23 E56.6170 F1500	Draw lower cone segment
G1 X108.55 Y103.08 E56.6340 F1500	Draw lower cone segment
G1 X108.18 Y102.87 E56.6511 F1500	Draw lower cone segment
G1 X107.83 Y102.62 E56.6682 F1500	Draw lower cone segment
G1 X107.52 Y102.33 E56.6853 F1500	Draw lower cone segment
G1 X107.25 Y102.00 E56.7024 F1500	Draw lower cone segment
G1 X107.02 Y101.64 E56.7194 F1500	Draw lower cone segment
G1 X106.84 Y101.25 E56.7365 F1500	Draw lower cone segment
G1 X106.71 Y100.85 E56.7536 F1500	Draw lower cone segment
G1 X106.63 Y100.43 E56.7707 F1500	Draw lower cone segment
G1 X106.60 Y100.00 E56.7877 F1500	Draw lower cone segment
G1 X106.63 Y99.57 E56.8048 F1500	Draw lower cone segment
G1 X106.71 Y99.15 E56.8219 F1500	Draw lower cone segment
G1 X106.84 Y98.75 E56.8390 F1500	Draw lower cone segment
G1 X107.02 Y98.36 E56.8561 F1500	Draw lower cone segment
G1 X107.25 Y98.00 E56.8731 F1500	Draw lower cone segment
G1 X107.52 Y97.67 E56.8902 F1500	Draw lower cone segment
G1 X107.83 Y97.38 E56.9073 F1500	Draw lower cone segment
G1 X108.18 Y97.13 E56.9244 F1500	Draw lower cone segment
G1 X108.55 Y96.92 E56.9415 F1500	Draw lower cone segment
G1 X108.95 Y96.77 E56.9585 F1500	Draw lower cone segment
G1 X109.36 Y96.66 E56.9756 F1500	Draw lower cone segment
G1 X109.79 Y96.61 E56.9927 F1500	Draw lower cone segment
G1 X110.21 Y96.61 E57.0098 F1500	Draw lower cone segment
G1 X110.64 Y96.66 E57.0269 F1500	Draw lower cone segment
G1 X111.05 Y96.77 E57.0439 F1500	Draw lower cone segment
G1 X111.45 Y96.92 E57.0610 F1500	Draw lower cone segment
G1 X111.82 Y97.13 E57.0781 F1500	Draw lower cone segment
G1 X112.17 Y97.38 E57.0952 F1500	Draw lower cone segment
G1 X112.48 Y97.67 E57.1122 F1500	Draw lower cone segment
G1 X112.75 Y98.00 E57.1293 F1500	Draw lower cone segment
G1 X112.98 Y98.36 E57.1464 F1500	Draw lower cone segment
G1 X113.16 Y98.75 E57.1635 F1500	Draw lower cone segment
G1 X113.29 Y99.15 E57.1806 F1500	Draw lower cone segment
G1 X113.37 Y99.57 E57.1976 F1500	Draw lower cone segment
G1 X113.40 Y100.00 E57.2147 F1500	Draw lower cone segment
	Lower cone, Layer 35
G1 Z7.00 F300	Move to layer height
G1 X113.20 Y100.00 F1500	Move to start of layer
G1 X113.17 Y100.40 E57.2308 F1500	Draw lower cone segment
G1 X113.10 Y100.80 E57.2469 F1500	Draw lower cone segment
G1 X112.98 Y101.18 E57.2629 F1500	Draw lower cone segment
G1 X112.80 Y101.54 E57.2790 F1500	Draw lower cone segment
G1 X112.59 Y101.88 E57.2951 F1500	Draw lower cone segment
G1 X112.33 Y102.19 E57.3112 F1500	Draw lower cone segment
G1 X112.04 Y102.47 E57.3272 F1500	Draw lower cone segment
G1 X111.71 Y102.70 E57.3433 F1500	Draw lower cone segment
G1 X111.36 Y102.90 E57.3594 F1500	Draw lower cone segment
G1 X110.99 Y103.04 E57.3755 F1500	Draw lower cone segment
G1 X110.60 Y103.14 E57.3915 F1500	Draw lower cone segment
G1 X110.20 Y103.19 E57.4076 F1500	Draw lower cone segment
G1 X109.80 Y103.19 E57.4237 F1500	Draw lower cone segment
G1 X109.40 Y103.14 E57.4398 F1500	Draw lower cone segment
G1 X109.01 Y103.04 E57.4558 F1500	Draw lower cone segment
G1 X108.64 Y102.90 E57.4719 F1500	Draw lower cone segment
G1 X108.29 Y102.70 E57.4880 F1500	Draw lower cone segment
G1 X107.96 Y102.47 E57.5041 F1500	Draw lower cone segment
G1 X107.67 Y102.19 E57.5201 F1500	Draw lower cone segment
G1 X107.41 Y101.88 E57.5362 F1500	Draw lower cone segment
G1 X107.20 Y101.54 E57.5523 F1500	Draw lower cone segment
G1 X107.02 Y101.18 E57.5684 F1500	Draw lower cone segment
G1 X106.90 Y100.80 E57.5844 F1500	Draw lower cone segment
G1 X106.83 Y100.40 E57.6005 F1500	Draw lower cone segment
G1 X106.80 Y100.00 E57.6166 F1500	Draw lower cone segment
G1 X106.83 Y99.60 E57.6327 F1500	Draw lower cone segment
G1 X106.90 Y99.20 E57.6487 F1500	Draw lower cone segment
G1 X107.02 Y98.82 E57.6648 F1500	Draw lower cone segment
G1 X107.20 Y98.46 E57.6809 F1500	Draw lower cone segment
G1 X107.41 Y98.12 E57.6970 F1500	Draw lower cone segment
G1 X107.67 Y97.81 E57.7130 F1500	Draw lower cone segment
G1 X107.96 Y97.53 E57.7291 F1500	Draw lower cone segment
G1 X108.29 Y97.30 E57.7452 F1500	Draw lower cone segment
G1 X108.64 Y97.10 E57.7613 F1500	Draw lower cone segment
G1 X109.01 Y96.96 E57.7773 F1500	Draw lower cone segment
G1 X109.40 Y96.86 E57.7934 F1500	Draw lower cone segment
G1 X109.80 Y96.81 E57.8095 F1500	Draw lower cone segment
G1 X110.20 Y96.81 E57.8255 F1500	Draw lower cone segment
G1 X110.60 Y96.86 E57.8416 F1500	Draw lower cone segment
G1 X110.99 Y96.96 E57.8577 F1500	Draw lower cone segment
G1 X111.36 Y97.10 E57.8738 F1500	Draw lower cone segment
G1 X111.71 Y97.30 E57.8898 F1500	Draw lower cone segment
G1 X112.04 Y97.53 E57.9059 F1500	Draw lower cone segment
G1 X112.33 Y97.81 E57.9220 F1500	Draw lower cone segment
G1 X112.59 Y98.12 E57.9381 F1500	Draw lower cone segment
G1 X112.80 Y98.46 E57.9541 F1500	Draw lower cone segment
G1 X112.98 Y98.82 E57.9702 F1500	Draw lower cone segment
G1 X113.10 Y99.20 E57.9863 F1500	Draw lower cone segment
G1 X113.17 Y99.60 E58.0024 F1500	Draw lower cone segment
G1 X113.20 Y100.00 E58.0184 F1500	Draw lower cone segment
	Lower cone, Layer 36
G1 Z7.20 F300	Move to layer height
G1 X113.00 Y100.00 F1500	Move to start of layer
G1 X112.98 Y100.38 E58.0335 F1500	Draw lower cone segment
G1 X112.91 Y100.75 E58.0486 F1500	Draw lower cone segment
G1 X112.79 Y101.10 E58.0636 F1500	Draw lower cone segment
G1 X112.63 Y101.45 E58.0787 F1500	Draw lower cone segment
G1 X112.43 Y101.76 E58.0938 F1500	Draw lower cone segment
G1 X112.19 Y102.05 E58.1089 F1500	Draw lower cone segment
G1 X111.91 Y102.31 E58.1239 F1500	Draw lower cone segment
G1 X111.61 Y102.53 E58.1390 F1500	Draw lower cone segment
G1 X111.28 Y102.71 E58.1541 F1500	Draw lower cone segment
G1 X110.93 Y102.85 E58.1691 F1500	Draw lower cone segment
G1 X110.56 Y102.95 E58.1842 F1500	Draw lower cone segment
G1 X110.19 Y102.99 E58.1993 F1500	Draw lower cone segment
G1 X109.81 Y102.99 E58.2143 F1500	Draw lower cone segment
G1 X109.44 Y102.95 E58.2294 F1500	Draw lower cone segment
G1 X109.07 Y102.85 E58.2445 F1500	Draw lower cone segment
G1 X108.72 Y102.71 E58.2596 F1500	Draw lower cone segment
G1 X108.39 Y102.53 E58.2746 F1500	Draw lower cone segment
G1 X108.09 Y102.31 E58.2897 F1500	Draw lower cone segment
G1 X107.81 Y102.05 E58.3048 F1500	Draw lower cone segment
G1 X107.57 Y101.76 E58.3198 F1500	Draw lower cone segment
G1 X107.37 Y101.45 E58.3349 F1500	Draw lower cone segment
G1 X107.21 Y101.10 E58.3500 F1500	Draw lower cone segment
G1 X107.09 Y100.75 E58.3650 F1500	Draw lower cone segment
G1 X107.02 Y100.38 E58.3801 F1500	Draw lower cone segment
G1 X107.00 Y100.00 E58.3952 F1500	Draw lower cone segment
G1 X107.02 Y99.62 E58.4103 F1500	Draw lower cone segment
G1 X107.09 Y99.25 E58.4253 F1500	Draw lower cone segment
G1 X107.21 Y98.90 E58.4404 F1500	Draw lower cone segment
G1 X107.37 Y98.55 E58.4555 F1500	Draw lower cone segment
G1 X107.57 Y98.24 E58.4705 F1500	Draw lower cone segment
G1 X107.81 Y97.95 E58.4856 F1500	Draw lower cone segment
G1 X108.09 Y97.69 E58.5007 F1500	Draw lower cone segment
G1 X108.39 Y97.47 E58.5157 F1500	Draw lower cone segment
G1 X108.72 Y97.29 E58.5308 F1500	Draw lower cone segment
G1 X109.07 Y97.15 E58.5459 F1500	Draw lower cone segment
G1 X109.44 Y97.05 E58.5610 F1500	Draw lower cone segment
G1 X109.81 Y97.01 E58.5760 F1500	Draw lower cone segment
G1 X110.19 Y97.01 E58.5911 F1500	Draw lower cone segment
G1 X110.56 Y97.05 E58.6062 F1500	Draw lower cone segment
G1 X110.93 Y97.15 E58.6212 F1500	Draw lower cone segment
G1 X111.28 Y97.29 E58.6363 F1500	Draw lower cone segment
G1 X111.61 Y97.47 E58.6514 F1500	Draw lower cone segment
G1 X111.91 Y97.69 E58.6664 F1500	Draw lower cone segment
G1 X112.19 Y97.95 E58.6815 F1500	Draw lower cone segment
G1 X112.43 Y98.24 E58.6966 F1500	Draw lower cone segment
G1 X112.63 Y98.55 E58.7116 F1500	Draw lower cone segment
G1 X112.79 Y98.90 E58.7267 F1500	Draw lower cone segment
G1 X112.91 Y99.25 E58.7418 F1500	Draw lower cone segment
G1 X112.98 Y99.62 E58.7569 F1500	Draw lower cone segment
G1 X113.00 Y100.00 E58.7719 F1500	Draw lower cone segment
	Lower cone, Layer 37
G1 Z7.40 F300	Move to layer height
G1 X112.80 Y100.00 F1500	Move to start of layer
G1 X112.78 Y100.35 E58.7860 F1500	Draw lower cone segment
G1 X112.71 Y100.70 E58.8001 F1500	Draw lower cone segment
G1 X112.60 Y101.03 E58.8141 F1500	Draw lower cone segment
G1 X112.45 Y101.35 E58.8282 F1500	Draw lower cone segment
G1 X112.27 Y101.65 E58.8423 F1500	Draw lower cone segment
G1 X112.04 Y101.92 E58.8563 F1500	Draw lower cone segment
G1 X111.78 Y102.16 E58.8704 F1500	Draw lower cone segment
G1 X111.50 Y102.36 E58.8844 F1500	Draw lower cone segment
G1 X111.19 Y102.53 E58.8985 F1500	Draw lower cone segment
G1 X110.87 Y102.66 E58.9126 F1500	Draw lower cone segment
G1 X110.52 Y102.75 E58.9266 F1500	Draw lower cone segment
G1 X110.18 Y102.79 E58.9407 F1500	Draw lower cone segment
G1 X109.82 Y102.79 E58.9548 F1500	Draw lower cone segment
G1 X109.48 Y102.75 E58.9688 F1500	Draw lower cone segment
G1 X109.13 Y102.66 E58.9829 F1500	Draw lower cone segment
G1 X108.81 Y102.53 E58.9970 F1500	Draw lower cone segment
G1 X108.50 Y102.36 E59.0110 F1500	Draw lower cone segment
G1 X108.22 Y102.16 E59.0251 F1500	Draw lower cone segment
G1 X107.96 Y101.92 E59.0392 F1500	Draw lower cone segment
G1 X107.73 Y101.65 E59.0532 F1500	Draw lower cone segment
G1 X107.55 Y101.35 E59.0673 F1500	Draw lower cone segment
G1 X107.40 Y101.03 E59.0814 F1500	Draw lower cone segment
G1 X107.29 Y100.70 E59.0954 F1500	Draw lower cone segment
G1 X107.22 Y100.35 E59.1095 F1500	Draw lower cone segment
G1 X107.20 Y100.00 E59.1236 F1500	Draw lower cone segment
G1 X107.22 Y99.65 E59.1376 F1500	Draw lower cone segment
G1 X107.29 Y99.30 E59.1517 F1500	Draw lower cone segment
G1 X107.40 Y98.97 E59.1657 F1500	Draw lower cone segment
G1 X107.55 Y98.65 E59.1798 F1500	Draw lower cone segment
G1 X107.73 Y98.35 E59.1939 F1500	Draw lower cone segment
G1 X107.96 Y98.08 E59.2079 F1500	Draw lower cone segment
G1 X108.22 Y97.84 E59.2220 F1500	Draw lower cone segment
G1 X108.50 Y97.64 E59.2361 F1500	Draw lower cone segment
G1 X108.81 Y97.47 E59.2501 F1500	Draw lower cone segment
G1 X109.13 Y97.34 E59.2642 F1500	Draw lower cone segment
G1 X109.48 Y97.25 E59.2783 F1500	Draw lower cone segment
G1 X109.82 Y97.21 E59.2923 F1500	Draw lower cone segment
G1 X110.18 Y97.21 E59.3064 F1500	Draw lower cone segment
G1 X110.52 Y97.25 E59.3205 F1500	Draw lower cone segment
G1 X110.87 Y97.34 E59.3345 F1500	Draw lower cone segment
G1 X111.19 Y97.47 E59.3486 F1500	Draw lower cone segment
G1 X111.50 Y97.64 E59.3627 F1500	Draw lower cone segment
G1 X111.78 Y97.84 E59.3767 F1500	Draw lower cone segment
G1 X112.04 Y98.08 E59.3908 F1500	Draw lower cone segment
G1 X112.27 Y98.35 E59.4049 F1500	Draw lower cone segment
G1 X112.45 Y98.65 E59.4189 F1500	Draw lower cone segment
G1 X112.60 Y98.97 E59.4330 F1500	Draw lower cone segment
G1 X112.71 Y99.30 E59.4470 F1500	Draw lower cone segment
G1 X112.78 Y99.65 E59.4611 F1500	Draw lower cone segment
G1 X112.80 Y100.00 E59.4752 F1500	Draw lower cone segment
	Lower cone, Layer 38
G1 Z7.60 F300	Move to layer height
G1 X112.60 Y100.00 F1500	Move to start of layer
G1 X112.58 Y100.33 E59.4882 F1500	Draw lower cone segment
G1 X112.52 Y100.65 E59.5013 F1500	Draw lower cone segment
G1 X112.42 Y100.96 E59.5144 F1500	Draw lower cone segment
G1 X112.28 Y101.25 E59.5274 F1500	Draw lower cone segment
G1 X112.10 Y101.53 E59.5405 F1500	Draw lower cone segment
G1 X111.90 Y101.78 E59.5535 F1500	Draw lower cone segment
G1 X111.66 Y102.00 E59.5666 F1500	Draw lower cone segment
G1 X111.39 Y102.20 E59.5797 F1500	Draw lower cone segment
G1 X111.11 Y102.35 E59.5927 F1500	Draw lower cone segment
G1 X110.80 Y102.47 E59.6058 F1500	Draw lower cone segment
G1 X110.49 Y102.55 E59.6188 F1500	Draw lower cone segment
G1 X110.16 Y102.59 E59.6319 F1500	Draw lower cone segment
G1 X109.84 Y102.59 E59.6450 F1500	Draw lower cone segment
G1 X109.51 Y102.55 E59.6580 F1500	Draw lower cone segment
G1 X109.20 Y102.47 E59.6711 F1500	Draw lower cone segment
G1 X108.89 Y102.35 E59.6841 F1500	Draw lower cone segment
G1 X108.61 Y102.20 E59.6972 F1500	Draw lower cone segment
G1 X108.34 Y102.00 E59.7103 F1500	Draw lower cone segment
G1 X108.10 Y101.78 E59.7233 F1500	Draw lower cone segment
G1 X107.90 Y101.53 E59.7364 F1500	Draw lower cone segment
G1 X107.72 Y101.25 E59.7494 F1500	Draw lower cone segment
G1 X107.58 Y100.96 E59.7625 F1500	Draw lower cone segment
G1 X107.48 Y100.65 E59.7756 F1500	Draw lower cone segment
G1 X107.42 Y100.33 E59.7886 F1500	Draw lower cone segment
G1 X107.40 Y100.00 E59.8017 F1500	Draw lower cone segment
G1 X107.42 Y99.67 E59.8148 F1500	Draw lower cone segment
G1 X107.48 Y99.35 E59.8278 F1500	Draw lower cone segment
G1 X107.58 Y99.04 E59.8409 F1500	Draw lower cone segment
G1 X107.72 Y98.75 E59.8539 F1500	Draw lower cone segment
G1 X107.90 Y98.47 E59.8670 F1500	Draw lower cone segment
G1 X108.10 Y98.22 E59.8801 F1500	Draw lower cone segment
G1 X108.34 Y98.00 E59.8931 F1500	Draw lower cone segment
G1 X108.61 Y97.80 E59.9062 F1500	Draw lower cone segment
G1 X108.89 Y97.65 E59.9192 F1500	Draw lower cone segment
G1 X109.20 Y97.53 E59.9323 F1500	Draw lower cone segment
G1 X109.51 Y97.45 E59.9454 F1500	Draw lower cone segment
[truncated: 3,300 more rows]
