# Supplementary material for: Hybrid reasoning for perception, explanation, and autonomous action in manufacturing
Source: Nat Commun. 2026 May 18;17:6589. doi: 10.1038/s41467-026-72378-9 (PMC13381764; doi:10.1038/s41467-026-72378-9)
Supplement: Supplementary file 3 — Supplementary Files [file 41467_2026_72378_MOESM3_ESM.zip › supplementary-files/geometries/ring.gcode]

	Layer 1
G1 Z0.20 F300	Move to layer height
	Outer circle
G1 X120.00 Y100.00 F1500	Move to start of outer circle
G1 X120.00 Y100.00 F1500	Move to start of outer circle
G1 X119.92 Y101.25 E0.0502 F1500	Draw outer circle segment
G1 X119.69 Y102.49 E0.1005 F1500	Draw outer circle segment
G1 X119.30 Y103.68 E0.1507 F1500	Draw outer circle segment
G1 X118.76 Y104.82 E0.2009 F1500	Draw outer circle segment
G1 X118.09 Y105.88 E0.2512 F1500	Draw outer circle segment
G1 X117.29 Y106.85 E0.3014 F1500	Draw outer circle segment
G1 X116.37 Y107.71 E0.3516 F1500	Draw outer circle segment
G1 X115.36 Y108.44 E0.4019 F1500	Draw outer circle segment
G1 X114.26 Y109.05 E0.4521 F1500	Draw outer circle segment
G1 X113.09 Y109.51 E0.5023 F1500	Draw outer circle segment
G1 X111.87 Y109.82 E0.5526 F1500	Draw outer circle segment
G1 X110.63 Y109.98 E0.6028 F1500	Draw outer circle segment
G1 X109.37 Y109.98 E0.6530 F1500	Draw outer circle segment
G1 X108.13 Y109.82 E0.7033 F1500	Draw outer circle segment
G1 X106.91 Y109.51 E0.7535 F1500	Draw outer circle segment
G1 X105.74 Y109.05 E0.8037 F1500	Draw outer circle segment
G1 X104.64 Y108.44 E0.8540 F1500	Draw outer circle segment
G1 X103.63 Y107.71 E0.9042 F1500	Draw outer circle segment
G1 X102.71 Y106.85 E0.9544 F1500	Draw outer circle segment
G1 X101.91 Y105.88 E1.0046 F1500	Draw outer circle segment
G1 X101.24 Y104.82 E1.0549 F1500	Draw outer circle segment
G1 X100.70 Y103.68 E1.1051 F1500	Draw outer circle segment
G1 X100.31 Y102.49 E1.1553 F1500	Draw outer circle segment
G1 X100.08 Y101.25 E1.2056 F1500	Draw outer circle segment
G1 X100.00 Y100.00 E1.2558 F1500	Draw outer circle segment
G1 X100.08 Y98.75 E1.3060 F1500	Draw outer circle segment
G1 X100.31 Y97.51 E1.3563 F1500	Draw outer circle segment
G1 X100.70 Y96.32 E1.4065 F1500	Draw outer circle segment
G1 X101.24 Y95.18 E1.4567 F1500	Draw outer circle segment
G1 X101.91 Y94.12 E1.5070 F1500	Draw outer circle segment
G1 X102.71 Y93.15 E1.5572 F1500	Draw outer circle segment
G1 X103.63 Y92.29 E1.6074 F1500	Draw outer circle segment
G1 X104.64 Y91.56 E1.6577 F1500	Draw outer circle segment
G1 X105.74 Y90.95 E1.7079 F1500	Draw outer circle segment
G1 X106.91 Y90.49 E1.7581 F1500	Draw outer circle segment
G1 X108.13 Y90.18 E1.8084 F1500	Draw outer circle segment
G1 X109.37 Y90.02 E1.8586 F1500	Draw outer circle segment
G1 X110.63 Y90.02 E1.9088 F1500	Draw outer circle segment
G1 X111.87 Y90.18 E1.9591 F1500	Draw outer circle segment
G1 X113.09 Y90.49 E2.0093 F1500	Draw outer circle segment
G1 X114.26 Y90.95 E2.0595 F1500	Draw outer circle segment
G1 X115.36 Y91.56 E2.1098 F1500	Draw outer circle segment
G1 X116.37 Y92.29 E2.1600 F1500	Draw outer circle segment
G1 X117.29 Y93.15 E2.2102 F1500	Draw outer circle segment
G1 X118.09 Y94.12 E2.2605 F1500	Draw outer circle segment
G1 X118.76 Y95.18 E2.3107 F1500	Draw outer circle segment
G1 X119.30 Y96.32 E2.3609 F1500	Draw outer circle segment
G1 X119.69 Y97.51 E2.4112 F1500	Draw outer circle segment
G1 X119.92 Y98.75 E2.4614 F1500	Draw outer circle segment
G1 X120.00 Y100.00 E2.5116 F1500	Draw outer circle segment
	Inner circle
G1 X115.00 Y100.00 F1500	Move to start of inner circle
G1 X115.00 Y100.00 F1500	Move to start of inner circle
G1 X114.96 Y100.63 E2.5367 F1500	Draw inner circle segment
G1 X114.84 Y101.24 E2.5619 F1500	Draw inner circle segment
G1 X114.65 Y101.84 E2.5870 F1500	Draw inner circle segment
G1 X114.38 Y102.41 E2.6121 F1500	Draw inner circle segment
G1 X114.05 Y102.94 E2.6372 F1500	Draw inner circle segment
G1 X113.64 Y103.42 E2.6623 F1500	Draw inner circle segment
G1 X113.19 Y103.85 E2.6874 F1500	Draw inner circle segment
G1 X112.68 Y104.22 E2.7126 F1500	Draw inner circle segment
G1 X112.13 Y104.52 E2.7377 F1500	Draw inner circle segment
G1 X111.55 Y104.76 E2.7628 F1500	Draw inner circle segment
G1 X110.94 Y104.91 E2.7879 F1500	Draw inner circle segment
G1 X110.31 Y104.99 E2.8130 F1500	Draw inner circle segment
G1 X109.69 Y104.99 E2.8381 F1500	Draw inner circle segment
G1 X109.06 Y104.91 E2.8632 F1500	Draw inner circle segment
G1 X108.45 Y104.76 E2.8884 F1500	Draw inner circle segment
G1 X107.87 Y104.52 E2.9135 F1500	Draw inner circle segment
G1 X107.32 Y104.22 E2.9386 F1500	Draw inner circle segment
G1 X106.81 Y103.85 E2.9637 F1500	Draw inner circle segment
G1 X106.36 Y103.42 E2.9888 F1500	Draw inner circle segment
G1 X105.95 Y102.94 E3.0139 F1500	Draw inner circle segment
G1 X105.62 Y102.41 E3.0391 F1500	Draw inner circle segment
G1 X105.35 Y101.84 E3.0642 F1500	Draw inner circle segment
G1 X105.16 Y101.24 E3.0893 F1500	Draw inner circle segment
G1 X105.04 Y100.63 E3.1144 F1500	Draw inner circle segment
G1 X105.00 Y100.00 E3.1395 F1500	Draw inner circle segment
G1 X105.04 Y99.37 E3.1646 F1500	Draw inner circle segment
G1 X105.16 Y98.76 E3.1898 F1500	Draw inner circle segment
G1 X105.35 Y98.16 E3.2149 F1500	Draw inner circle segment
G1 X105.62 Y97.59 E3.2400 F1500	Draw inner circle segment
G1 X105.95 Y97.06 E3.2651 F1500	Draw inner circle segment
G1 X106.36 Y96.58 E3.2902 F1500	Draw inner circle segment
G1 X106.81 Y96.15 E3.3153 F1500	Draw inner circle segment
G1 X107.32 Y95.78 E3.3405 F1500	Draw inner circle segment
G1 X107.87 Y95.48 E3.3656 F1500	Draw inner circle segment
G1 X108.45 Y95.24 E3.3907 F1500	Draw inner circle segment
G1 X109.06 Y95.09 E3.4158 F1500	Draw inner circle segment
G1 X109.69 Y95.01 E3.4409 F1500	Draw inner circle segment
G1 X110.31 Y95.01 E3.4660 F1500	Draw inner circle segment
G1 X110.94 Y95.09 E3.4912 F1500	Draw inner circle segment
G1 X111.55 Y95.24 E3.5163 F1500	Draw inner circle segment
G1 X112.13 Y95.48 E3.5414 F1500	Draw inner circle segment
G1 X112.68 Y95.78 E3.5665 F1500	Draw inner circle segment
G1 X113.19 Y96.15 E3.5916 F1500	Draw inner circle segment
G1 X113.64 Y96.58 E3.6167 F1500	Draw inner circle segment
G1 X114.05 Y97.06 E3.6419 F1500	Draw inner circle segment
G1 X114.38 Y97.59 E3.6670 F1500	Draw inner circle segment
G1 X114.65 Y98.16 E3.6921 F1500	Draw inner circle segment
G1 X114.84 Y98.76 E3.7172 F1500	Draw inner circle segment
G1 X114.96 Y99.37 E3.7423 F1500	Draw inner circle segment
G1 X115.00 Y100.00 E3.7674 F1500	Draw inner circle segment
	Layer 2
G1 Z0.40 F300	Move to layer height
	Outer circle
G1 X120.00 Y100.00 F1500	Move to start of outer circle
G1 X120.00 Y100.00 F1500	Move to start of outer circle
G1 X119.92 Y101.25 E3.8177 F1500	Draw outer circle segment
G1 X119.69 Y102.49 E3.8679 F1500	Draw outer circle segment
G1 X119.30 Y103.68 E3.9181 F1500	Draw outer circle segment
G1 X118.76 Y104.82 E3.9684 F1500	Draw outer circle segment
G1 X118.09 Y105.88 E4.0186 F1500	Draw outer circle segment
G1 X117.29 Y106.85 E4.0688 F1500	Draw outer circle segment
G1 X116.37 Y107.71 E4.1191 F1500	Draw outer circle segment
G1 X115.36 Y108.44 E4.1693 F1500	Draw outer circle segment
G1 X114.26 Y109.05 E4.2195 F1500	Draw outer circle segment
G1 X113.09 Y109.51 E4.2698 F1500	Draw outer circle segment
G1 X111.87 Y109.82 E4.3200 F1500	Draw outer circle segment
G1 X110.63 Y109.98 E4.3702 F1500	Draw outer circle segment
G1 X109.37 Y109.98 E4.4205 F1500	Draw outer circle segment
G1 X108.13 Y109.82 E4.4707 F1500	Draw outer circle segment
G1 X106.91 Y109.51 E4.5209 F1500	Draw outer circle segment
G1 X105.74 Y109.05 E4.5711 F1500	Draw outer circle segment
G1 X104.64 Y108.44 E4.6214 F1500	Draw outer circle segment
G1 X103.63 Y107.71 E4.6716 F1500	Draw outer circle segment
G1 X102.71 Y106.85 E4.7218 F1500	Draw outer circle segment
G1 X101.91 Y105.88 E4.7721 F1500	Draw outer circle segment
G1 X101.24 Y104.82 E4.8223 F1500	Draw outer circle segment
G1 X100.70 Y103.68 E4.8725 F1500	Draw outer circle segment
G1 X100.31 Y102.49 E4.9228 F1500	Draw outer circle segment
G1 X100.08 Y101.25 E4.9730 F1500	Draw outer circle segment
G1 X100.00 Y100.00 E5.0232 F1500	Draw outer circle segment
G1 X100.08 Y98.75 E5.0735 F1500	Draw outer circle segment
G1 X100.31 Y97.51 E5.1237 F1500	Draw outer circle segment
G1 X100.70 Y96.32 E5.1739 F1500	Draw outer circle segment
G1 X101.24 Y95.18 E5.2242 F1500	Draw outer circle segment
G1 X101.91 Y94.12 E5.2744 F1500	Draw outer circle segment
G1 X102.71 Y93.15 E5.3246 F1500	Draw outer circle segment
G1 X103.63 Y92.29 E5.3749 F1500	Draw outer circle segment
G1 X104.64 Y91.56 E5.4251 F1500	Draw outer circle segment
G1 X105.74 Y90.95 E5.4753 F1500	Draw outer circle segment
G1 X106.91 Y90.49 E5.5256 F1500	Draw outer circle segment
G1 X108.13 Y90.18 E5.5758 F1500	Draw outer circle segment
G1 X109.37 Y90.02 E5.6260 F1500	Draw outer circle segment
G1 X110.63 Y90.02 E5.6763 F1500	Draw outer circle segment
G1 X111.87 Y90.18 E5.7265 F1500	Draw outer circle segment
G1 X113.09 Y90.49 E5.7767 F1500	Draw outer circle segment
G1 X114.26 Y90.95 E5.8270 F1500	Draw outer circle segment
G1 X115.36 Y91.56 E5.8772 F1500	Draw outer circle segment
G1 X116.37 Y92.29 E5.9274 F1500	Draw outer circle segment
G1 X117.29 Y93.15 E5.9777 F1500	Draw outer circle segment
G1 X118.09 Y94.12 E6.0279 F1500	Draw outer circle segment
G1 X118.76 Y95.18 E6.0781 F1500	Draw outer circle segment
G1 X119.30 Y96.32 E6.1284 F1500	Draw outer circle segment
G1 X119.69 Y97.51 E6.1786 F1500	Draw outer circle segment
G1 X119.92 Y98.75 E6.2288 F1500	Draw outer circle segment
G1 X120.00 Y100.00 E6.2791 F1500	Draw outer circle segment
	Inner circle
G1 X115.00 Y100.00 F1500	Move to start of inner circle
G1 X115.00 Y100.00 F1500	Move to start of inner circle
G1 X114.96 Y100.63 E6.3042 F1500	Draw inner circle segment
G1 X114.84 Y101.24 E6.3293 F1500	Draw inner circle segment
G1 X114.65 Y101.84 E6.3544 F1500	Draw inner circle segment
G1 X114.38 Y102.41 E6.3795 F1500	Draw inner circle segment
G1 X114.05 Y102.94 E6.4046 F1500	Draw inner circle segment
G1 X113.64 Y103.42 E6.4297 F1500	Draw inner circle segment
G1 X113.19 Y103.85 E6.4549 F1500	Draw inner circle segment
G1 X112.68 Y104.22 E6.4800 F1500	Draw inner circle segment
G1 X112.13 Y104.52 E6.5051 F1500	Draw inner circle segment
G1 X111.55 Y104.76 E6.5302 F1500	Draw inner circle segment
G1 X110.94 Y104.91 E6.5553 F1500	Draw inner circle segment
G1 X110.31 Y104.99 E6.5804 F1500	Draw inner circle segment
G1 X109.69 Y104.99 E6.6056 F1500	Draw inner circle segment
G1 X109.06 Y104.91 E6.6307 F1500	Draw inner circle segment
G1 X108.45 Y104.76 E6.6558 F1500	Draw inner circle segment
G1 X107.87 Y104.52 E6.6809 F1500	Draw inner circle segment
G1 X107.32 Y104.22 E6.7060 F1500	Draw inner circle segment
G1 X106.81 Y103.85 E6.7311 F1500	Draw inner circle segment
G1 X106.36 Y103.42 E6.7563 F1500	Draw inner circle segment
G1 X105.95 Y102.94 E6.7814 F1500	Draw inner circle segment
G1 X105.62 Y102.41 E6.8065 F1500	Draw inner circle segment
G1 X105.35 Y101.84 E6.8316 F1500	Draw inner circle segment
G1 X105.16 Y101.24 E6.8567 F1500	Draw inner circle segment
G1 X105.04 Y100.63 E6.8818 F1500	Draw inner circle segment
G1 X105.00 Y100.00 E6.9070 F1500	Draw inner circle segment
G1 X105.04 Y99.37 E6.9321 F1500	Draw inner circle segment
G1 X105.16 Y98.76 E6.9572 F1500	Draw inner circle segment
G1 X105.35 Y98.16 E6.9823 F1500	Draw inner circle segment
G1 X105.62 Y97.59 E7.0074 F1500	Draw inner circle segment
G1 X105.95 Y97.06 E7.0325 F1500	Draw inner circle segment
G1 X106.36 Y96.58 E7.0577 F1500	Draw inner circle segment
G1 X106.81 Y96.15 E7.0828 F1500	Draw inner circle segment
G1 X107.32 Y95.78 E7.1079 F1500	Draw inner circle segment
G1 X107.87 Y95.48 E7.1330 F1500	Draw inner circle segment
G1 X108.45 Y95.24 E7.1581 F1500	Draw inner circle segment
G1 X109.06 Y95.09 E7.1832 F1500	Draw inner circle segment
G1 X109.69 Y95.01 E7.2084 F1500	Draw inner circle segment
G1 X110.31 Y95.01 E7.2335 F1500	Draw inner circle segment
G1 X110.94 Y95.09 E7.2586 F1500	Draw inner circle segment
G1 X111.55 Y95.24 E7.2837 F1500	Draw inner circle segment
G1 X112.13 Y95.48 E7.3088 F1500	Draw inner circle segment
G1 X112.68 Y95.78 E7.3339 F1500	Draw inner circle segment
G1 X113.19 Y96.15 E7.3590 F1500	Draw inner circle segment
G1 X113.64 Y96.58 E7.3842 F1500	Draw inner circle segment
G1 X114.05 Y97.06 E7.4093 F1500	Draw inner circle segment
G1 X114.38 Y97.59 E7.4344 F1500	Draw inner circle segment
G1 X114.65 Y98.16 E7.4595 F1500	Draw inner circle segment
G1 X114.84 Y98.76 E7.4846 F1500	Draw inner circle segment
G1 X114.96 Y99.37 E7.5097 F1500	Draw inner circle segment
G1 X115.00 Y100.00 E7.5349 F1500	Draw inner circle segment
	Layer 3
G1 Z0.60 F300	Move to layer height
	Outer circle
G1 X120.00 Y100.00 F1500	Move to start of outer circle
G1 X120.00 Y100.00 F1500	Move to start of outer circle
G1 X119.92 Y101.25 E7.5851 F1500	Draw outer circle segment
G1 X119.69 Y102.49 E7.6353 F1500	Draw outer circle segment
G1 X119.30 Y103.68 E7.6856 F1500	Draw outer circle segment
G1 X118.76 Y104.82 E7.7358 F1500	Draw outer circle segment
G1 X118.09 Y105.88 E7.7860 F1500	Draw outer circle segment
G1 X117.29 Y106.85 E7.8363 F1500	Draw outer circle segment
G1 X116.37 Y107.71 E7.8865 F1500	Draw outer circle segment
G1 X115.36 Y108.44 E7.9367 F1500	Draw outer circle segment
G1 X114.26 Y109.05 E7.9870 F1500	Draw outer circle segment
G1 X113.09 Y109.51 E8.0372 F1500	Draw outer circle segment
G1 X111.87 Y109.82 E8.0874 F1500	Draw outer circle segment
G1 X110.63 Y109.98 E8.1377 F1500	Draw outer circle segment
G1 X109.37 Y109.98 E8.1879 F1500	Draw outer circle segment
G1 X108.13 Y109.82 E8.2381 F1500	Draw outer circle segment
G1 X106.91 Y109.51 E8.2883 F1500	Draw outer circle segment
G1 X105.74 Y109.05 E8.3386 F1500	Draw outer circle segment
G1 X104.64 Y108.44 E8.3888 F1500	Draw outer circle segment
G1 X103.63 Y107.71 E8.4390 F1500	Draw outer circle segment
G1 X102.71 Y106.85 E8.4893 F1500	Draw outer circle segment
G1 X101.91 Y105.88 E8.5395 F1500	Draw outer circle segment
G1 X101.24 Y104.82 E8.5897 F1500	Draw outer circle segment
G1 X100.70 Y103.68 E8.6400 F1500	Draw outer circle segment
G1 X100.31 Y102.49 E8.6902 F1500	Draw outer circle segment
G1 X100.08 Y101.25 E8.7404 F1500	Draw outer circle segment
G1 X100.00 Y100.00 E8.7907 F1500	Draw outer circle segment
G1 X100.08 Y98.75 E8.8409 F1500	Draw outer circle segment
G1 X100.31 Y97.51 E8.8911 F1500	Draw outer circle segment
G1 X100.70 Y96.32 E8.9414 F1500	Draw outer circle segment
G1 X101.24 Y95.18 E8.9916 F1500	Draw outer circle segment
G1 X101.91 Y94.12 E9.0418 F1500	Draw outer circle segment
G1 X102.71 Y93.15 E9.0921 F1500	Draw outer circle segment
G1 X103.63 Y92.29 E9.1423 F1500	Draw outer circle segment
G1 X104.64 Y91.56 E9.1925 F1500	Draw outer circle segment
G1 X105.74 Y90.95 E9.2428 F1500	Draw outer circle segment
G1 X106.91 Y90.49 E9.2930 F1500	Draw outer circle segment
G1 X108.13 Y90.18 E9.3432 F1500	Draw outer circle segment
G1 X109.37 Y90.02 E9.3935 F1500	Draw outer circle segment
G1 X110.63 Y90.02 E9.4437 F1500	Draw outer circle segment
G1 X111.87 Y90.18 E9.4939 F1500	Draw outer circle segment
G1 X113.09 Y90.49 E9.5442 F1500	Draw outer circle segment
G1 X114.26 Y90.95 E9.5944 F1500	Draw outer circle segment
G1 X115.36 Y91.56 E9.6446 F1500	Draw outer circle segment
G1 X116.37 Y92.29 E9.6949 F1500	Draw outer circle segment
G1 X117.29 Y93.15 E9.7451 F1500	Draw outer circle segment
G1 X118.09 Y94.12 E9.7953 F1500	Draw outer circle segment
G1 X118.76 Y95.18 E9.8456 F1500	Draw outer circle segment
G1 X119.30 Y96.32 E9.8958 F1500	Draw outer circle segment
G1 X119.69 Y97.51 E9.9460 F1500	Draw outer circle segment
G1 X119.92 Y98.75 E9.9963 F1500	Draw outer circle segment
G1 X120.00 Y100.00 E10.0465 F1500	Draw outer circle segment
	Inner circle
G1 X115.00 Y100.00 F1500	Move to start of inner circle
G1 X115.00 Y100.00 F1500	Move to start of inner circle
G1 X114.96 Y100.63 E10.0716 F1500	Draw inner circle segment
G1 X114.84 Y101.24 E10.0967 F1500	Draw inner circle segment
G1 X114.65 Y101.84 E10.1218 F1500	Draw inner circle segment
G1 X114.38 Y102.41 E10.1469 F1500	Draw inner circle segment
G1 X114.05 Y102.94 E10.1721 F1500	Draw inner circle segment
G1 X113.64 Y103.42 E10.1972 F1500	Draw inner circle segment
G1 X113.19 Y103.85 E10.2223 F1500	Draw inner circle segment
G1 X112.68 Y104.22 E10.2474 F1500	Draw inner circle segment
G1 X112.13 Y104.52 E10.2725 F1500	Draw inner circle segment
G1 X111.55 Y104.76 E10.2976 F1500	Draw inner circle segment
G1 X110.94 Y104.91 E10.3228 F1500	Draw inner circle segment
G1 X110.31 Y104.99 E10.3479 F1500	Draw inner circle segment
G1 X109.69 Y104.99 E10.3730 F1500	Draw inner circle segment
G1 X109.06 Y104.91 E10.3981 F1500	Draw inner circle segment
G1 X108.45 Y104.76 E10.4232 F1500	Draw inner circle segment
G1 X107.87 Y104.52 E10.4483 F1500	Draw inner circle segment
G1 X107.32 Y104.22 E10.4735 F1500	Draw inner circle segment
G1 X106.81 Y103.85 E10.4986 F1500	Draw inner circle segment
G1 X106.36 Y103.42 E10.5237 F1500	Draw inner circle segment
G1 X105.95 Y102.94 E10.5488 F1500	Draw inner circle segment
G1 X105.62 Y102.41 E10.5739 F1500	Draw inner circle segment
G1 X105.35 Y101.84 E10.5990 F1500	Draw inner circle segment
G1 X105.16 Y101.24 E10.6242 F1500	Draw inner circle segment
G1 X105.04 Y100.63 E10.6493 F1500	Draw inner circle segment
G1 X105.00 Y100.00 E10.6744 F1500	Draw inner circle segment
G1 X105.04 Y99.37 E10.6995 F1500	Draw inner circle segment
G1 X105.16 Y98.76 E10.7246 F1500	Draw inner circle segment
G1 X105.35 Y98.16 E10.7497 F1500	Draw inner circle segment
G1 X105.62 Y97.59 E10.7749 F1500	Draw inner circle segment
G1 X105.95 Y97.06 E10.8000 F1500	Draw inner circle segment
G1 X106.36 Y96.58 E10.8251 F1500	Draw inner circle segment
G1 X106.81 Y96.15 E10.8502 F1500	Draw inner circle segment
G1 X107.32 Y95.78 E10.8753 F1500	Draw inner circle segment
G1 X107.87 Y95.48 E10.9004 F1500	Draw inner circle segment
G1 X108.45 Y95.24 E10.9256 F1500	Draw inner circle segment
G1 X109.06 Y95.09 E10.9507 F1500	Draw inner circle segment
G1 X109.69 Y95.01 E10.9758 F1500	Draw inner circle segment
G1 X110.31 Y95.01 E11.0009 F1500	Draw inner circle segment
G1 X110.94 Y95.09 E11.0260 F1500	Draw inner circle segment
G1 X111.55 Y95.24 E11.0511 F1500	Draw inner circle segment
G1 X112.13 Y95.48 E11.0762 F1500	Draw inner circle segment
G1 X112.68 Y95.78 E11.1014 F1500	Draw inner circle segment
G1 X113.19 Y96.15 E11.1265 F1500	Draw inner circle segment
G1 X113.64 Y96.58 E11.1516 F1500	Draw inner circle segment
G1 X114.05 Y97.06 E11.1767 F1500	Draw inner circle segment
G1 X114.38 Y97.59 E11.2018 F1500	Draw inner circle segment
G1 X114.65 Y98.16 E11.2269 F1500	Draw inner circle segment
G1 X114.84 Y98.76 E11.2521 F1500	Draw inner circle segment
G1 X114.96 Y99.37 E11.2772 F1500	Draw inner circle segment
G1 X115.00 Y100.00 E11.3023 F1500	Draw inner circle segment
	Layer 4
G1 Z0.80 F300	Move to layer height
	Outer circle
G1 X120.00 Y100.00 F1500	Move to start of outer circle
G1 X120.00 Y100.00 F1500	Move to start of outer circle
G1 X119.92 Y101.25 E11.3525 F1500	Draw outer circle segment
G1 X119.69 Y102.49 E11.4028 F1500	Draw outer circle segment
G1 X119.30 Y103.68 E11.4530 F1500	Draw outer circle segment
G1 X118.76 Y104.82 E11.5032 F1500	Draw outer circle segment
G1 X118.09 Y105.88 E11.5535 F1500	Draw outer circle segment
G1 X117.29 Y106.85 E11.6037 F1500	Draw outer circle segment
G1 X116.37 Y107.71 E11.6539 F1500	Draw outer circle segment
G1 X115.36 Y108.44 E11.7042 F1500	Draw outer circle segment
G1 X114.26 Y109.05 E11.7544 F1500	Draw outer circle segment
G1 X113.09 Y109.51 E11.8046 F1500	Draw outer circle segment
G1 X111.87 Y109.82 E11.8549 F1500	Draw outer circle segment
G1 X110.63 Y109.98 E11.9051 F1500	Draw outer circle segment
G1 X109.37 Y109.98 E11.9553 F1500	Draw outer circle segment
G1 X108.13 Y109.82 E12.0055 F1500	Draw outer circle segment
G1 X106.91 Y109.51 E12.0558 F1500	Draw outer circle segment
G1 X105.74 Y109.05 E12.1060 F1500	Draw outer circle segment
G1 X104.64 Y108.44 E12.1562 F1500	Draw outer circle segment
G1 X103.63 Y107.71 E12.2065 F1500	Draw outer circle segment
G1 X102.71 Y106.85 E12.2567 F1500	Draw outer circle segment
G1 X101.91 Y105.88 E12.3069 F1500	Draw outer circle segment
G1 X101.24 Y104.82 E12.3572 F1500	Draw outer circle segment
G1 X100.70 Y103.68 E12.4074 F1500	Draw outer circle segment
G1 X100.31 Y102.49 E12.4576 F1500	Draw outer circle segment
G1 X100.08 Y101.25 E12.5079 F1500	Draw outer circle segment
G1 X100.00 Y100.00 E12.5581 F1500	Draw outer circle segment
G1 X100.08 Y98.75 E12.6083 F1500	Draw outer circle segment
G1 X100.31 Y97.51 E12.6586 F1500	Draw outer circle segment
G1 X100.70 Y96.32 E12.7088 F1500	Draw outer circle segment
G1 X101.24 Y95.18 E12.7590 F1500	Draw outer circle segment
G1 X101.91 Y94.12 E12.8093 F1500	Draw outer circle segment
G1 X102.71 Y93.15 E12.8595 F1500	Draw outer circle segment
G1 X103.63 Y92.29 E12.9097 F1500	Draw outer circle segment
G1 X104.64 Y91.56 E12.9600 F1500	Draw outer circle segment
G1 X105.74 Y90.95 E13.0102 F1500	Draw outer circle segment
G1 X106.91 Y90.49 E13.0604 F1500	Draw outer circle segment
G1 X108.13 Y90.18 E13.1107 F1500	Draw outer circle segment
G1 X109.37 Y90.02 E13.1609 F1500	Draw outer circle segment
G1 X110.63 Y90.02 E13.2111 F1500	Draw outer circle segment
G1 X111.87 Y90.18 E13.2614 F1500	Draw outer circle segment
G1 X113.09 Y90.49 E13.3116 F1500	Draw outer circle segment
G1 X114.26 Y90.95 E13.3618 F1500	Draw outer circle segment
G1 X115.36 Y91.56 E13.4121 F1500	Draw outer circle segment
G1 X116.37 Y92.29 E13.4623 F1500	Draw outer circle segment
G1 X117.29 Y93.15 E13.5125 F1500	Draw outer circle segment
G1 X118.09 Y94.12 E13.5628 F1500	Draw outer circle segment
G1 X118.76 Y95.18 E13.6130 F1500	Draw outer circle segment
G1 X119.30 Y96.32 E13.6632 F1500	Draw outer circle segment
G1 X119.69 Y97.51 E13.7134 F1500	Draw outer circle segment
G1 X119.92 Y98.75 E13.7637 F1500	Draw outer circle segment
G1 X120.00 Y100.00 E13.8139 F1500	Draw outer circle segment
	Inner circle
G1 X115.00 Y100.00 F1500	Move to start of inner circle
G1 X115.00 Y100.00 F1500	Move to start of inner circle
G1 X114.96 Y100.63 E13.8390 F1500	Draw inner circle segment
G1 X114.84 Y101.24 E13.8641 F1500	Draw inner circle segment
G1 X114.65 Y101.84 E13.8893 F1500	Draw inner circle segment
G1 X114.38 Y102.41 E13.9144 F1500	Draw inner circle segment
G1 X114.05 Y102.94 E13.9395 F1500	Draw inner circle segment
G1 X113.64 Y103.42 E13.9646 F1500	Draw inner circle segment
G1 X113.19 Y103.85 E13.9897 F1500	Draw inner circle segment
G1 X112.68 Y104.22 E14.0148 F1500	Draw inner circle segment
G1 X112.13 Y104.52 E14.0400 F1500	Draw inner circle segment
G1 X111.55 Y104.76 E14.0651 F1500	Draw inner circle segment
G1 X110.94 Y104.91 E14.0902 F1500	Draw inner circle segment
G1 X110.31 Y104.99 E14.1153 F1500	Draw inner circle segment
G1 X109.69 Y104.99 E14.1404 F1500	Draw inner circle segment
G1 X109.06 Y104.91 E14.1655 F1500	Draw inner circle segment
G1 X108.45 Y104.76 E14.1907 F1500	Draw inner circle segment
G1 X107.87 Y104.52 E14.2158 F1500	Draw inner circle segment
G1 X107.32 Y104.22 E14.2409 F1500	Draw inner circle segment
G1 X106.81 Y103.85 E14.2660 F1500	Draw inner circle segment
G1 X106.36 Y103.42 E14.2911 F1500	Draw inner circle segment
G1 X105.95 Y102.94 E14.3162 F1500	Draw inner circle segment
G1 X105.62 Y102.41 E14.3414 F1500	Draw inner circle segment
G1 X105.35 Y101.84 E14.3665 F1500	Draw inner circle segment
G1 X105.16 Y101.24 E14.3916 F1500	Draw inner circle segment
G1 X105.04 Y100.63 E14.4167 F1500	Draw inner circle segment
G1 X105.00 Y100.00 E14.4418 F1500	Draw inner circle segment
G1 X105.04 Y99.37 E14.4669 F1500	Draw inner circle segment
G1 X105.16 Y98.76 E14.4921 F1500	Draw inner circle segment
G1 X105.35 Y98.16 E14.5172 F1500	Draw inner circle segment
G1 X105.62 Y97.59 E14.5423 F1500	Draw inner circle segment
G1 X105.95 Y97.06 E14.5674 F1500	Draw inner circle segment
G1 X106.36 Y96.58 E14.5925 F1500	Draw inner circle segment
G1 X106.81 Y96.15 E14.6176 F1500	Draw inner circle segment
G1 X107.32 Y95.78 E14.6427 F1500	Draw inner circle segment
G1 X107.87 Y95.48 E14.6679 F1500	Draw inner circle segment
G1 X108.45 Y95.24 E14.6930 F1500	Draw inner circle segment
G1 X109.06 Y95.09 E14.7181 F1500	Draw inner circle segment
G1 X109.69 Y95.01 E14.7432 F1500	Draw inner circle segment
G1 X110.31 Y95.01 E14.7683 F1500	Draw inner circle segment
G1 X110.94 Y95.09 E14.7934 F1500	Draw inner circle segment
G1 X111.55 Y95.24 E14.8186 F1500	Draw inner circle segment
G1 X112.13 Y95.48 E14.8437 F1500	Draw inner circle segment
G1 X112.68 Y95.78 E14.8688 F1500	Draw inner circle segment
G1 X113.19 Y96.15 E14.8939 F1500	Draw inner circle segment
G1 X113.64 Y96.58 E14.9190 F1500	Draw inner circle segment
G1 X114.05 Y97.06 E14.9441 F1500	Draw inner circle segment
G1 X114.38 Y97.59 E14.9693 F1500	Draw inner circle segment
G1 X114.65 Y98.16 E14.9944 F1500	Draw inner circle segment
G1 X114.84 Y98.76 E15.0195 F1500	Draw inner circle segment
G1 X114.96 Y99.37 E15.0446 F1500	Draw inner circle segment
G1 X115.00 Y100.00 E15.0697 F1500	Draw inner circle segment
	Layer 5
G1 Z1.00 F300	Move to layer height
	Outer circle
G1 X120.00 Y100.00 F1500	Move to start of outer circle
G1 X120.00 Y100.00 F1500	Move to start of outer circle
G1 X119.92 Y101.25 E15.1200 F1500	Draw outer circle segment
G1 X119.69 Y102.49 E15.1702 F1500	Draw outer circle segment
G1 X119.30 Y103.68 E15.2204 F1500	Draw outer circle segment
G1 X118.76 Y104.82 E15.2707 F1500	Draw outer circle segment
G1 X118.09 Y105.88 E15.3209 F1500	Draw outer circle segment
G1 X117.29 Y106.85 E15.3711 F1500	Draw outer circle segment
G1 X116.37 Y107.71 E15.4214 F1500	Draw outer circle segment
G1 X115.36 Y108.44 E15.4716 F1500	Draw outer circle segment
G1 X114.26 Y109.05 E15.5218 F1500	Draw outer circle segment
G1 X113.09 Y109.51 E15.5720 F1500	Draw outer circle segment
G1 X111.87 Y109.82 E15.6223 F1500	Draw outer circle segment
G1 X110.63 Y109.98 E15.6725 F1500	Draw outer circle segment
G1 X109.37 Y109.98 E15.7227 F1500	Draw outer circle segment
G1 X108.13 Y109.82 E15.7730 F1500	Draw outer circle segment
G1 X106.91 Y109.51 E15.8232 F1500	Draw outer circle segment
G1 X105.74 Y109.05 E15.8734 F1500	Draw outer circle segment
G1 X104.64 Y108.44 E15.9237 F1500	Draw outer circle segment
G1 X103.63 Y107.71 E15.9739 F1500	Draw outer circle segment
G1 X102.71 Y106.85 E16.0241 F1500	Draw outer circle segment
G1 X101.91 Y105.88 E16.0744 F1500	Draw outer circle segment
G1 X101.24 Y104.82 E16.1246 F1500	Draw outer circle segment
G1 X100.70 Y103.68 E16.1748 F1500	Draw outer circle segment
G1 X100.31 Y102.49 E16.2251 F1500	Draw outer circle segment
G1 X100.08 Y101.25 E16.2753 F1500	Draw outer circle segment
G1 X100.00 Y100.00 E16.3255 F1500	Draw outer circle segment
G1 X100.08 Y98.75 E16.3758 F1500	Draw outer circle segment
G1 X100.31 Y97.51 E16.4260 F1500	Draw outer circle segment
G1 X100.70 Y96.32 E16.4762 F1500	Draw outer circle segment
G1 X101.24 Y95.18 E16.5265 F1500	Draw outer circle segment
G1 X101.91 Y94.12 E16.5767 F1500	Draw outer circle segment
G1 X102.71 Y93.15 E16.6269 F1500	Draw outer circle segment
G1 X103.63 Y92.29 E16.6772 F1500	Draw outer circle segment
G1 X104.64 Y91.56 E16.7274 F1500	Draw outer circle segment
G1 X105.74 Y90.95 E16.7776 F1500	Draw outer circle segment
G1 X106.91 Y90.49 E16.8279 F1500	Draw outer circle segment
G1 X108.13 Y90.18 E16.8781 F1500	Draw outer circle segment
G1 X109.37 Y90.02 E16.9283 F1500	Draw outer circle segment
G1 X110.63 Y90.02 E16.9786 F1500	Draw outer circle segment
G1 X111.87 Y90.18 E17.0288 F1500	Draw outer circle segment
G1 X113.09 Y90.49 E17.0790 F1500	Draw outer circle segment
G1 X114.26 Y90.95 E17.1293 F1500	Draw outer circle segment
G1 X115.36 Y91.56 E17.1795 F1500	Draw outer circle segment
G1 X116.37 Y92.29 E17.2297 F1500	Draw outer circle segment
G1 X117.29 Y93.15 E17.2800 F1500	Draw outer circle segment
G1 X118.09 Y94.12 E17.3302 F1500	Draw outer circle segment
G1 X118.76 Y95.18 E17.3804 F1500	Draw outer circle segment
G1 X119.30 Y96.32 E17.4306 F1500	Draw outer circle segment
G1 X119.69 Y97.51 E17.4809 F1500	Draw outer circle segment
G1 X119.92 Y98.75 E17.5311 F1500	Draw outer circle segment
G1 X120.00 Y100.00 E17.5813 F1500	Draw outer circle segment
	Inner circle
G1 X115.00 Y100.00 F1500	Move to start of inner circle
G1 X115.00 Y100.00 F1500	Move to start of inner circle
G1 X114.96 Y100.63 E17.6065 F1500	Draw inner circle segment
G1 X114.84 Y101.24 E17.6316 F1500	Draw inner circle segment
G1 X114.65 Y101.84 E17.6567 F1500	Draw inner circle segment
G1 X114.38 Y102.41 E17.6818 F1500	Draw inner circle segment
G1 X114.05 Y102.94 E17.7069 F1500	Draw inner circle segment
G1 X113.64 Y103.42 E17.7320 F1500	Draw inner circle segment
G1 X113.19 Y103.85 E17.7572 F1500	Draw inner circle segment
G1 X112.68 Y104.22 E17.7823 F1500	Draw inner circle segment
G1 X112.13 Y104.52 E17.8074 F1500	Draw inner circle segment
G1 X111.55 Y104.76 E17.8325 F1500	Draw inner circle segment
G1 X110.94 Y104.91 E17.8576 F1500	Draw inner circle segment
G1 X110.31 Y104.99 E17.8827 F1500	Draw inner circle segment
G1 X109.69 Y104.99 E17.9079 F1500	Draw inner circle segment
G1 X109.06 Y104.91 E17.9330 F1500	Draw inner circle segment
G1 X108.45 Y104.76 E17.9581 F1500	Draw inner circle segment
G1 X107.87 Y104.52 E17.9832 F1500	Draw inner circle segment
G1 X107.32 Y104.22 E18.0083 F1500	Draw inner circle segment
G1 X106.81 Y103.85 E18.0334 F1500	Draw inner circle segment
G1 X106.36 Y103.42 E18.0586 F1500	Draw inner circle segment
G1 X105.95 Y102.94 E18.0837 F1500	Draw inner circle segment
G1 X105.62 Y102.41 E18.1088 F1500	Draw inner circle segment
G1 X105.35 Y101.84 E18.1339 F1500	Draw inner circle segment
G1 X105.16 Y101.24 E18.1590 F1500	Draw inner circle segment
G1 X105.04 Y100.63 E18.1841 F1500	Draw inner circle segment
G1 X105.00 Y100.00 E18.2093 F1500	Draw inner circle segment
G1 X105.04 Y99.37 E18.2344 F1500	Draw inner circle segment
G1 X105.16 Y98.76 E18.2595 F1500	Draw inner circle segment
G1 X105.35 Y98.16 E18.2846 F1500	Draw inner circle segment
G1 X105.62 Y97.59 E18.3097 F1500	Draw inner circle segment
G1 X105.95 Y97.06 E18.3348 F1500	Draw inner circle segment
G1 X106.36 Y96.58 E18.3599 F1500	Draw inner circle segment
G1 X106.81 Y96.15 E18.3851 F1500	Draw inner circle segment
G1 X107.32 Y95.78 E18.4102 F1500	Draw inner circle segment
G1 X107.87 Y95.48 E18.4353 F1500	Draw inner circle segment
G1 X108.45 Y95.24 E18.4604 F1500	Draw inner circle segment
G1 X109.06 Y95.09 E18.4855 F1500	Draw inner circle segment
G1 X109.69 Y95.01 E18.5106 F1500	Draw inner circle segment
G1 X110.31 Y95.01 E18.5358 F1500	Draw inner circle segment
G1 X110.94 Y95.09 E18.5609 F1500	Draw inner circle segment
G1 X111.55 Y95.24 E18.5860 F1500	Draw inner circle segment
G1 X112.13 Y95.48 E18.6111 F1500	Draw inner circle segment
G1 X112.68 Y95.78 E18.6362 F1500	Draw inner circle segment
G1 X113.19 Y96.15 E18.6613 F1500	Draw inner circle segment
G1 X113.64 Y96.58 E18.6865 F1500	Draw inner circle segment
G1 X114.05 Y97.06 E18.7116 F1500	Draw inner circle segment
G1 X114.38 Y97.59 E18.7367 F1500	Draw inner circle segment
G1 X114.65 Y98.16 E18.7618 F1500	Draw inner circle segment
G1 X114.84 Y98.76 E18.7869 F1500	Draw inner circle segment
G1 X114.96 Y99.37 E18.8120 F1500	Draw inner circle segment
G1 X115.00 Y100.00 E18.8372 F1500	Draw inner circle segment
	Layer 6
G1 Z1.20 F300	Move to layer height
	Outer circle
G1 X120.00 Y100.00 F1500	Move to start of outer circle
G1 X120.00 Y100.00 F1500	Move to start of outer circle
G1 X119.92 Y101.25 E18.8874 F1500	Draw outer circle segment
G1 X119.69 Y102.49 E18.9376 F1500	Draw outer circle segment
G1 X119.30 Y103.68 E18.9879 F1500	Draw outer circle segment
G1 X118.76 Y104.82 E19.0381 F1500	Draw outer circle segment
G1 X118.09 Y105.88 E19.0883 F1500	Draw outer circle segment
G1 X117.29 Y106.85 E19.1386 F1500	Draw outer circle segment
G1 X116.37 Y107.71 E19.1888 F1500	Draw outer circle segment
G1 X115.36 Y108.44 E19.2390 F1500	Draw outer circle segment
G1 X114.26 Y109.05 E19.2892 F1500	Draw outer circle segment
G1 X113.09 Y109.51 E19.3395 F1500	Draw outer circle segment
G1 X111.87 Y109.82 E19.3897 F1500	Draw outer circle segment
G1 X110.63 Y109.98 E19.4399 F1500	Draw outer circle segment
G1 X109.37 Y109.98 E19.4902 F1500	Draw outer circle segment
G1 X108.13 Y109.82 E19.5404 F1500	Draw outer circle segment
G1 X106.91 Y109.51 E19.5906 F1500	Draw outer circle segment
G1 X105.74 Y109.05 E19.6409 F1500	Draw outer circle segment
G1 X104.64 Y108.44 E19.6911 F1500	Draw outer circle segment
G1 X103.63 Y107.71 E19.7413 F1500	Draw outer circle segment
G1 X102.71 Y106.85 E19.7916 F1500	Draw outer circle segment
G1 X101.91 Y105.88 E19.8418 F1500	Draw outer circle segment
G1 X101.24 Y104.82 E19.8920 F1500	Draw outer circle segment
G1 X100.70 Y103.68 E19.9423 F1500	Draw outer circle segment
G1 X100.31 Y102.49 E19.9925 F1500	Draw outer circle segment
G1 X100.08 Y101.25 E20.0427 F1500	Draw outer circle segment
G1 X100.00 Y100.00 E20.0930 F1500	Draw outer circle segment
G1 X100.08 Y98.75 E20.1432 F1500	Draw outer circle segment
G1 X100.31 Y97.51 E20.1934 F1500	Draw outer circle segment
G1 X100.70 Y96.32 E20.2437 F1500	Draw outer circle segment
G1 X101.24 Y95.18 E20.2939 F1500	Draw outer circle segment
G1 X101.91 Y94.12 E20.3441 F1500	Draw outer circle segment
G1 X102.71 Y93.15 E20.3944 F1500	Draw outer circle segment
G1 X103.63 Y92.29 E20.4446 F1500	Draw outer circle segment
G1 X104.64 Y91.56 E20.4948 F1500	Draw outer circle segment
G1 X105.74 Y90.95 E20.5451 F1500	Draw outer circle segment
G1 X106.91 Y90.49 E20.5953 F1500	Draw outer circle segment
G1 X108.13 Y90.18 E20.6455 F1500	Draw outer circle segment
G1 X109.37 Y90.02 E20.6958 F1500	Draw outer circle segment
G1 X110.63 Y90.02 E20.7460 F1500	Draw outer circle segment
G1 X111.87 Y90.18 E20.7962 F1500	Draw outer circle segment
G1 X113.09 Y90.49 E20.8465 F1500	Draw outer circle segment
G1 X114.26 Y90.95 E20.8967 F1500	Draw outer circle segment
G1 X115.36 Y91.56 E20.9469 F1500	Draw outer circle segment
G1 X116.37 Y92.29 E20.9971 F1500	Draw outer circle segment
G1 X117.29 Y93.15 E21.0474 F1500	Draw outer circle segment
G1 X118.09 Y94.12 E21.0976 F1500	Draw outer circle segment
G1 X118.76 Y95.18 E21.1478 F1500	Draw outer circle segment
G1 X119.30 Y96.32 E21.1981 F1500	Draw outer circle segment
G1 X119.69 Y97.51 E21.2483 F1500	Draw outer circle segment
G1 X119.92 Y98.75 E21.2985 F1500	Draw outer circle segment
G1 X120.00 Y100.00 E21.3488 F1500	Draw outer circle segment
	Inner circle
G1 X115.00 Y100.00 F1500	Move to start of inner circle
G1 X115.00 Y100.00 F1500	Move to start of inner circle
G1 X114.96 Y100.63 E21.3739 F1500	Draw inner circle segment
G1 X114.84 Y101.24 E21.3990 F1500	Draw inner circle segment
G1 X114.65 Y101.84 E21.4241 F1500	Draw inner circle segment
G1 X114.38 Y102.41 E21.4492 F1500	Draw inner circle segment
G1 X114.05 Y102.94 E21.4744 F1500	Draw inner circle segment
G1 X113.64 Y103.42 E21.4995 F1500	Draw inner circle segment
G1 X113.19 Y103.85 E21.5246 F1500	Draw inner circle segment
G1 X112.68 Y104.22 E21.5497 F1500	Draw inner circle segment
G1 X112.13 Y104.52 E21.5748 F1500	Draw inner circle segment
G1 X111.55 Y104.76 E21.5999 F1500	Draw inner circle segment
G1 X110.94 Y104.91 E21.6251 F1500	Draw inner circle segment
G1 X110.31 Y104.99 E21.6502 F1500	Draw inner circle segment
G1 X109.69 Y104.99 E21.6753 F1500	Draw inner circle segment
G1 X109.06 Y104.91 E21.7004 F1500	Draw inner circle segment
G1 X108.45 Y104.76 E21.7255 F1500	Draw inner circle segment
G1 X107.87 Y104.52 E21.7506 F1500	Draw inner circle segment
G1 X107.32 Y104.22 E21.7758 F1500	Draw inner circle segment
G1 X106.81 Y103.85 E21.8009 F1500	Draw inner circle segment
G1 X106.36 Y103.42 E21.8260 F1500	Draw inner circle segment
G1 X105.95 Y102.94 E21.8511 F1500	Draw inner circle segment
G1 X105.62 Y102.41 E21.8762 F1500	Draw inner circle segment
G1 X105.35 Y101.84 E21.9013 F1500	Draw inner circle segment
G1 X105.16 Y101.24 E21.9264 F1500	Draw inner circle segment
G1 X105.04 Y100.63 E21.9516 F1500	Draw inner circle segment
G1 X105.00 Y100.00 E21.9767 F1500	Draw inner circle segment
G1 X105.04 Y99.37 E22.0018 F1500	Draw inner circle segment
G1 X105.16 Y98.76 E22.0269 F1500	Draw inner circle segment
G1 X105.35 Y98.16 E22.0520 F1500	Draw inner circle segment
G1 X105.62 Y97.59 E22.0771 F1500	Draw inner circle segment
G1 X105.95 Y97.06 E22.1023 F1500	Draw inner circle segment
G1 X106.36 Y96.58 E22.1274 F1500	Draw inner circle segment
G1 X106.81 Y96.15 E22.1525 F1500	Draw inner circle segment
G1 X107.32 Y95.78 E22.1776 F1500	Draw inner circle segment
G1 X107.87 Y95.48 E22.2027 F1500	Draw inner circle segment
G1 X108.45 Y95.24 E22.2278 F1500	Draw inner circle segment
G1 X109.06 Y95.09 E22.2530 F1500	Draw inner circle segment
G1 X109.69 Y95.01 E22.2781 F1500	Draw inner circle segment
G1 X110.31 Y95.01 E22.3032 F1500	Draw inner circle segment
G1 X110.94 Y95.09 E22.3283 F1500	Draw inner circle segment
G1 X111.55 Y95.24 E22.3534 F1500	Draw inner circle segment
G1 X112.13 Y95.48 E22.3785 F1500	Draw inner circle segment
G1 X112.68 Y95.78 E22.4037 F1500	Draw inner circle segment
G1 X113.19 Y96.15 E22.4288 F1500	Draw inner circle segment
G1 X113.64 Y96.58 E22.4539 F1500	Draw inner circle segment
G1 X114.05 Y97.06 E22.4790 F1500	Draw inner circle segment
G1 X114.38 Y97.59 E22.5041 F1500	Draw inner circle segment
G1 X114.65 Y98.16 E22.5292 F1500	Draw inner circle segment
G1 X114.84 Y98.76 E22.5544 F1500	Draw inner circle segment
G1 X114.96 Y99.37 E22.5795 F1500	Draw inner circle segment
G1 X115.00 Y100.00 E22.6046 F1500	Draw inner circle segment
	Layer 7
G1 Z1.40 F300	Move to layer height
	Outer circle
G1 X120.00 Y100.00 F1500	Move to start of outer circle
G1 X120.00 Y100.00 F1500	Move to start of outer circle
G1 X119.92 Y101.25 E22.6548 F1500	Draw outer circle segment
G1 X119.69 Y102.49 E22.7051 F1500	Draw outer circle segment
G1 X119.30 Y103.68 E22.7553 F1500	Draw outer circle segment
G1 X118.76 Y104.82 E22.8055 F1500	Draw outer circle segment
G1 X118.09 Y105.88 E22.8557 F1500	Draw outer circle segment
G1 X117.29 Y106.85 E22.9060 F1500	Draw outer circle segment
G1 X116.37 Y107.71 E22.9562 F1500	Draw outer circle segment
G1 X115.36 Y108.44 E23.0064 F1500	Draw outer circle segment
G1 X114.26 Y109.05 E23.0567 F1500	Draw outer circle segment
G1 X113.09 Y109.51 E23.1069 F1500	Draw outer circle segment
G1 X111.87 Y109.82 E23.1571 F1500	Draw outer circle segment
G1 X110.63 Y109.98 E23.2074 F1500	Draw outer circle segment
G1 X109.37 Y109.98 E23.2576 F1500	Draw outer circle segment
G1 X108.13 Y109.82 E23.3078 F1500	Draw outer circle segment
G1 X106.91 Y109.51 E23.3581 F1500	Draw outer circle segment
G1 X105.74 Y109.05 E23.4083 F1500	Draw outer circle segment
G1 X104.64 Y108.44 E23.4585 F1500	Draw outer circle segment
G1 X103.63 Y107.71 E23.5088 F1500	Draw outer circle segment
G1 X102.71 Y106.85 E23.5590 F1500	Draw outer circle segment
G1 X101.91 Y105.88 E23.6092 F1500	Draw outer circle segment
G1 X101.24 Y104.82 E23.6595 F1500	Draw outer circle segment
G1 X100.70 Y103.68 E23.7097 F1500	Draw outer circle segment
G1 X100.31 Y102.49 E23.7599 F1500	Draw outer circle segment
G1 X100.08 Y101.25 E23.8102 F1500	Draw outer circle segment
G1 X100.00 Y100.00 E23.8604 F1500	Draw outer circle segment
G1 X100.08 Y98.75 E23.9106 F1500	Draw outer circle segment
G1 X100.31 Y97.51 E23.9609 F1500	Draw outer circle segment
G1 X100.70 Y96.32 E24.0111 F1500	Draw outer circle segment
G1 X101.24 Y95.18 E24.0613 F1500	Draw outer circle segment
G1 X101.91 Y94.12 E24.1116 F1500	Draw outer circle segment
G1 X102.71 Y93.15 E24.1618 F1500	Draw outer circle segment
G1 X103.63 Y92.29 E24.2120 F1500	Draw outer circle segment
G1 X104.64 Y91.56 E24.2623 F1500	Draw outer circle segment
G1 X105.74 Y90.95 E24.3125 F1500	Draw outer circle segment
G1 X106.91 Y90.49 E24.3627 F1500	Draw outer circle segment
G1 X108.13 Y90.18 E24.4130 F1500	Draw outer circle segment
G1 X109.37 Y90.02 E24.4632 F1500	Draw outer circle segment
G1 X110.63 Y90.02 E24.5134 F1500	Draw outer circle segment
G1 X111.87 Y90.18 E24.5637 F1500	Draw outer circle segment
G1 X113.09 Y90.49 E24.6139 F1500	Draw outer circle segment
G1 X114.26 Y90.95 E24.6641 F1500	Draw outer circle segment
G1 X115.36 Y91.56 E24.7143 F1500	Draw outer circle segment
G1 X116.37 Y92.29 E24.7646 F1500	Draw outer circle segment
G1 X117.29 Y93.15 E24.8148 F1500	Draw outer circle segment
G1 X118.09 Y94.12 E24.8650 F1500	Draw outer circle segment
G1 X118.76 Y95.18 E24.9153 F1500	Draw outer circle segment
G1 X119.30 Y96.32 E24.9655 F1500	Draw outer circle segment
G1 X119.69 Y97.51 E25.0157 F1500	Draw outer circle segment
G1 X119.92 Y98.75 E25.0660 F1500	Draw outer circle segment
G1 X120.00 Y100.00 E25.1162 F1500	Draw outer circle segment
	Inner circle
G1 X115.00 Y100.00 F1500	Move to start of inner circle
G1 X115.00 Y100.00 F1500	Move to start of inner circle
G1 X114.96 Y100.63 E25.1413 F1500	Draw inner circle segment
G1 X114.84 Y101.24 E25.1664 F1500	Draw inner circle segment
G1 X114.65 Y101.84 E25.1916 F1500	Draw inner circle segment
G1 X114.38 Y102.41 E25.2167 F1500	Draw inner circle segment
G1 X114.05 Y102.94 E25.2418 F1500	Draw inner circle segment
G1 X113.64 Y103.42 E25.2669 F1500	Draw inner circle segment
G1 X113.19 Y103.85 E25.2920 F1500	Draw inner circle segment
G1 X112.68 Y104.22 E25.3171 F1500	Draw inner circle segment
G1 X112.13 Y104.52 E25.3423 F1500	Draw inner circle segment
G1 X111.55 Y104.76 E25.3674 F1500	Draw inner circle segment
G1 X110.94 Y104.91 E25.3925 F1500	Draw inner circle segment
G1 X110.31 Y104.99 E25.4176 F1500	Draw inner circle segment
G1 X109.69 Y104.99 E25.4427 F1500	Draw inner circle segment
G1 X109.06 Y104.91 E25.4678 F1500	Draw inner circle segment
G1 X108.45 Y104.76 E25.4930 F1500	Draw inner circle segment
G1 X107.87 Y104.52 E25.5181 F1500	Draw inner circle segment
G1 X107.32 Y104.22 E25.5432 F1500	Draw inner circle segment
G1 X106.81 Y103.85 E25.5683 F1500	Draw inner circle segment
G1 X106.36 Y103.42 E25.5934 F1500	Draw inner circle segment
G1 X105.95 Y102.94 E25.6185 F1500	Draw inner circle segment
G1 X105.62 Y102.41 E25.6436 F1500	Draw inner circle segment
G1 X105.35 Y101.84 E25.6688 F1500	Draw inner circle segment
G1 X105.16 Y101.24 E25.6939 F1500	Draw inner circle segment
G1 X105.04 Y100.63 E25.7190 F1500	Draw inner circle segment
G1 X105.00 Y100.00 E25.7441 F1500	Draw inner circle segment
G1 X105.04 Y99.37 E25.7692 F1500	Draw inner circle segment
G1 X105.16 Y98.76 E25.7943 F1500	Draw inner circle segment
G1 X105.35 Y98.16 E25.8195 F1500	Draw inner circle segment
G1 X105.62 Y97.59 E25.8446 F1500	Draw inner circle segment
G1 X105.95 Y97.06 E25.8697 F1500	Draw inner circle segment
G1 X106.36 Y96.58 E25.8948 F1500	Draw inner circle segment
G1 X106.81 Y96.15 E25.9199 F1500	Draw inner circle segment
G1 X107.32 Y95.78 E25.9450 F1500	Draw inner circle segment
G1 X107.87 Y95.48 E25.9702 F1500	Draw inner circle segment
G1 X108.45 Y95.24 E25.9953 F1500	Draw inner circle segment
G1 X109.06 Y95.09 E26.0204 F1500	Draw inner circle segment
G1 X109.69 Y95.01 E26.0455 F1500	Draw inner circle segment
G1 X110.31 Y95.01 E26.0706 F1500	Draw inner circle segment
G1 X110.94 Y95.09 E26.0957 F1500	Draw inner circle segment
G1 X111.55 Y95.24 E26.1209 F1500	Draw inner circle segment
G1 X112.13 Y95.48 E26.1460 F1500	Draw inner circle segment
G1 X112.68 Y95.78 E26.1711 F1500	Draw inner circle segment
G1 X113.19 Y96.15 E26.1962 F1500	Draw inner circle segment
G1 X113.64 Y96.58 E26.2213 F1500	Draw inner circle segment
G1 X114.05 Y97.06 E26.2464 F1500	Draw inner circle segment
G1 X114.38 Y97.59 E26.2716 F1500	Draw inner circle segment
G1 X114.65 Y98.16 E26.2967 F1500	Draw inner circle segment
G1 X114.84 Y98.76 E26.3218 F1500	Draw inner circle segment
G1 X114.96 Y99.37 E26.3469 F1500	Draw inner circle segment
G1 X115.00 Y100.00 E26.3720 F1500	Draw inner circle segment
	Layer 8
G1 Z1.60 F300	Move to layer height
	Outer circle
G1 X120.00 Y100.00 F1500	Move to start of outer circle
G1 X120.00 Y100.00 F1500	Move to start of outer circle
G1 X119.92 Y101.25 E26.4223 F1500	Draw outer circle segment
G1 X119.69 Y102.49 E26.4725 F1500	Draw outer circle segment
G1 X119.30 Y103.68 E26.5227 F1500	Draw outer circle segment
G1 X118.76 Y104.82 E26.5729 F1500	Draw outer circle segment
G1 X118.09 Y105.88 E26.6232 F1500	Draw outer circle segment
G1 X117.29 Y106.85 E26.6734 F1500	Draw outer circle segment
G1 X116.37 Y107.71 E26.7236 F1500	Draw outer circle segment
G1 X115.36 Y108.44 E26.7739 F1500	Draw outer circle segment
G1 X114.26 Y109.05 E26.8241 F1500	Draw outer circle segment
G1 X113.09 Y109.51 E26.8743 F1500	Draw outer circle segment
G1 X111.87 Y109.82 E26.9246 F1500	Draw outer circle segment
G1 X110.63 Y109.98 E26.9748 F1500	Draw outer circle segment
G1 X109.37 Y109.98 E27.0250 F1500	Draw outer circle segment
G1 X108.13 Y109.82 E27.0753 F1500	Draw outer circle segment
G1 X106.91 Y109.51 E27.1255 F1500	Draw outer circle segment
G1 X105.74 Y109.05 E27.1757 F1500	Draw outer circle segment
G1 X104.64 Y108.44 E27.2260 F1500	Draw outer circle segment
G1 X103.63 Y107.71 E27.2762 F1500	Draw outer circle segment
G1 X102.71 Y106.85 E27.3264 F1500	Draw outer circle segment
G1 X101.91 Y105.88 E27.3767 F1500	Draw outer circle segment
G1 X101.24 Y104.82 E27.4269 F1500	Draw outer circle segment
G1 X100.70 Y103.68 E27.4771 F1500	Draw outer circle segment
G1 X100.31 Y102.49 E27.5274 F1500	Draw outer circle segment
G1 X100.08 Y101.25 E27.5776 F1500	Draw outer circle segment
G1 X100.00 Y100.00 E27.6278 F1500	Draw outer circle segment
G1 X100.08 Y98.75 E27.6781 F1500	Draw outer circle segment
G1 X100.31 Y97.51 E27.7283 F1500	Draw outer circle segment
G1 X100.70 Y96.32 E27.7785 F1500	Draw outer circle segment
G1 X101.24 Y95.18 E27.8288 F1500	Draw outer circle segment
G1 X101.91 Y94.12 E27.8790 F1500	Draw outer circle segment
G1 X102.71 Y93.15 E27.9292 F1500	Draw outer circle segment
G1 X103.63 Y92.29 E27.9795 F1500	Draw outer circle segment
G1 X104.64 Y91.56 E28.0297 F1500	Draw outer circle segment
G1 X105.74 Y90.95 E28.0799 F1500	Draw outer circle segment
G1 X106.91 Y90.49 E28.1302 F1500	Draw outer circle segment
G1 X108.13 Y90.18 E28.1804 F1500	Draw outer circle segment
G1 X109.37 Y90.02 E28.2306 F1500	Draw outer circle segment
G1 X110.63 Y90.02 E28.2808 F1500	Draw outer circle segment
G1 X111.87 Y90.18 E28.3311 F1500	Draw outer circle segment
G1 X113.09 Y90.49 E28.3813 F1500	Draw outer circle segment
G1 X114.26 Y90.95 E28.4315 F1500	Draw outer circle segment
G1 X115.36 Y91.56 E28.4818 F1500	Draw outer circle segment
G1 X116.37 Y92.29 E28.5320 F1500	Draw outer circle segment
G1 X117.29 Y93.15 E28.5822 F1500	Draw outer circle segment
G1 X118.09 Y94.12 E28.6325 F1500	Draw outer circle segment
G1 X118.76 Y95.18 E28.6827 F1500	Draw outer circle segment
G1 X119.30 Y96.32 E28.7329 F1500	Draw outer circle segment
G1 X119.69 Y97.51 E28.7832 F1500	Draw outer circle segment
G1 X119.92 Y98.75 E28.8334 F1500	Draw outer circle segment
G1 X120.00 Y100.00 E28.8836 F1500	Draw outer circle segment
	Inner circle
G1 X115.00 Y100.00 F1500	Move to start of inner circle
G1 X115.00 Y100.00 F1500	Move to start of inner circle
G1 X114.96 Y100.63 E28.9088 F1500	Draw inner circle segment
G1 X114.84 Y101.24 E28.9339 F1500	Draw inner circle segment
G1 X114.65 Y101.84 E28.9590 F1500	Draw inner circle segment
G1 X114.38 Y102.41 E28.9841 F1500	Draw inner circle segment
G1 X114.05 Y102.94 E29.0092 F1500	Draw inner circle segment
G1 X113.64 Y103.42 E29.0343 F1500	Draw inner circle segment
G1 X113.19 Y103.85 E29.0595 F1500	Draw inner circle segment
G1 X112.68 Y104.22 E29.0846 F1500	Draw inner circle segment
G1 X112.13 Y104.52 E29.1097 F1500	Draw inner circle segment
G1 X111.55 Y104.76 E29.1348 F1500	Draw inner circle segment
G1 X110.94 Y104.91 E29.1599 F1500	Draw inner circle segment
G1 X110.31 Y104.99 E29.1850 F1500	Draw inner circle segment
G1 X109.69 Y104.99 E29.2101 F1500	Draw inner circle segment
G1 X109.06 Y104.91 E29.2353 F1500	Draw inner circle segment
G1 X108.45 Y104.76 E29.2604 F1500	Draw inner circle segment
G1 X107.87 Y104.52 E29.2855 F1500	Draw inner circle segment
G1 X107.32 Y104.22 E29.3106 F1500	Draw inner circle segment
G1 X106.81 Y103.85 E29.3357 F1500	Draw inner circle segment
G1 X106.36 Y103.42 E29.3608 F1500	Draw inner circle segment
G1 X105.95 Y102.94 E29.3860 F1500	Draw inner circle segment
G1 X105.62 Y102.41 E29.4111 F1500	Draw inner circle segment
G1 X105.35 Y101.84 E29.4362 F1500	Draw inner circle segment
G1 X105.16 Y101.24 E29.4613 F1500	Draw inner circle segment
G1 X105.04 Y100.63 E29.4864 F1500	Draw inner circle segment
G1 X105.00 Y100.00 E29.5115 F1500	Draw inner circle segment
G1 X105.04 Y99.37 E29.5367 F1500	Draw inner circle segment
G1 X105.16 Y98.76 E29.5618 F1500	Draw inner circle segment
G1 X105.35 Y98.16 E29.5869 F1500	Draw inner circle segment
G1 X105.62 Y97.59 E29.6120 F1500	Draw inner circle segment
G1 X105.95 Y97.06 E29.6371 F1500	Draw inner circle segment
G1 X106.36 Y96.58 E29.6622 F1500	Draw inner circle segment
G1 X106.81 Y96.15 E29.6874 F1500	Draw inner circle segment
G1 X107.32 Y95.78 E29.7125 F1500	Draw inner circle segment
G1 X107.87 Y95.48 E29.7376 F1500	Draw inner circle segment
G1 X108.45 Y95.24 E29.7627 F1500	Draw inner circle segment
G1 X109.06 Y95.09 E29.7878 F1500	Draw inner circle segment
G1 X109.69 Y95.01 E29.8129 F1500	Draw inner circle segment
G1 X110.31 Y95.01 E29.8381 F1500	Draw inner circle segment
G1 X110.94 Y95.09 E29.8632 F1500	Draw inner circle segment
G1 X111.55 Y95.24 E29.8883 F1500	Draw inner circle segment
G1 X112.13 Y95.48 E29.9134 F1500	Draw inner circle segment
G1 X112.68 Y95.78 E29.9385 F1500	Draw inner circle segment
G1 X113.19 Y96.15 E29.9636 F1500	Draw inner circle segment
G1 X113.64 Y96.58 E29.9888 F1500	Draw inner circle segment
G1 X114.05 Y97.06 E30.0139 F1500	Draw inner circle segment
G1 X114.38 Y97.59 E30.0390 F1500	Draw inner circle segment
G1 X114.65 Y98.16 E30.0641 F1500	Draw inner circle segment
G1 X114.84 Y98.76 E30.0892 F1500	Draw inner circle segment
G1 X114.96 Y99.37 E30.1143 F1500	Draw inner circle segment
G1 X115.00 Y100.00 E30.1394 F1500	Draw inner circle segment
	Layer 9
G1 Z1.80 F300	Move to layer height
	Outer circle
G1 X120.00 Y100.00 F1500	Move to start of outer circle
G1 X120.00 Y100.00 F1500	Move to start of outer circle
G1 X119.92 Y101.25 E30.1897 F1500	Draw outer circle segment
G1 X119.69 Y102.49 E30.2399 F1500	Draw outer circle segment
G1 X119.30 Y103.68 E30.2901 F1500	Draw outer circle segment
G1 X118.76 Y104.82 E30.3404 F1500	Draw outer circle segment
G1 X118.09 Y105.88 E30.3906 F1500	Draw outer circle segment
G1 X117.29 Y106.85 E30.4408 F1500	Draw outer circle segment
G1 X116.37 Y107.71 E30.4911 F1500	Draw outer circle segment
G1 X115.36 Y108.44 E30.5413 F1500	Draw outer circle segment
G1 X114.26 Y109.05 E30.5915 F1500	Draw outer circle segment
G1 X113.09 Y109.51 E30.6418 F1500	Draw outer circle segment
G1 X111.87 Y109.82 E30.6920 F1500	Draw outer circle segment
G1 X110.63 Y109.98 E30.7422 F1500	Draw outer circle segment
G1 X109.37 Y109.98 E30.7925 F1500	Draw outer circle segment
G1 X108.13 Y109.82 E30.8427 F1500	Draw outer circle segment
G1 X106.91 Y109.51 E30.8929 F1500	Draw outer circle segment
G1 X105.74 Y109.05 E30.9432 F1500	Draw outer circle segment
G1 X104.64 Y108.44 E30.9934 F1500	Draw outer circle segment
G1 X103.63 Y107.71 E31.0436 F1500	Draw outer circle segment
G1 X102.71 Y106.85 E31.0939 F1500	Draw outer circle segment
G1 X101.91 Y105.88 E31.1441 F1500	Draw outer circle segment
G1 X101.24 Y104.82 E31.1943 F1500	Draw outer circle segment
G1 X100.70 Y103.68 E31.2446 F1500	Draw outer circle segment
G1 X100.31 Y102.49 E31.2948 F1500	Draw outer circle segment
G1 X100.08 Y101.25 E31.3450 F1500	Draw outer circle segment
G1 X100.00 Y100.00 E31.3953 F1500	Draw outer circle segment
G1 X100.08 Y98.75 E31.4455 F1500	Draw outer circle segment
G1 X100.31 Y97.51 E31.4957 F1500	Draw outer circle segment
G1 X100.70 Y96.32 E31.5460 F1500	Draw outer circle segment
G1 X101.24 Y95.18 E31.5962 F1500	Draw outer circle segment
G1 X101.91 Y94.12 E31.6464 F1500	Draw outer circle segment
G1 X102.71 Y93.15 E31.6967 F1500	Draw outer circle segment
G1 X103.63 Y92.29 E31.7469 F1500	Draw outer circle segment
G1 X104.64 Y91.56 E31.7971 F1500	Draw outer circle segment
G1 X105.74 Y90.95 E31.8474 F1500	Draw outer circle segment
G1 X106.91 Y90.49 E31.8976 F1500	Draw outer circle segment
G1 X108.13 Y90.18 E31.9478 F1500	Draw outer circle segment
G1 X109.37 Y90.02 E31.9980 F1500	Draw outer circle segment
G1 X110.63 Y90.02 E32.0483 F1500	Draw outer circle segment
G1 X111.87 Y90.18 E32.0985 F1500	Draw outer circle segment
G1 X113.09 Y90.49 E32.1487 F1500	Draw outer circle segment
G1 X114.26 Y90.95 E32.1990 F1500	Draw outer circle segment
G1 X115.36 Y91.56 E32.2492 F1500	Draw outer circle segment
G1 X116.37 Y92.29 E32.2994 F1500	Draw outer circle segment
G1 X117.29 Y93.15 E32.3497 F1500	Draw outer circle segment
G1 X118.09 Y94.12 E32.3999 F1500	Draw outer circle segment
G1 X118.76 Y95.18 E32.4501 F1500	Draw outer circle segment
G1 X119.30 Y96.32 E32.5004 F1500	Draw outer circle segment
G1 X119.69 Y97.51 E32.5506 F1500	Draw outer circle segment
G1 X119.92 Y98.75 E32.6008 F1500	Draw outer circle segment
G1 X120.00 Y100.00 E32.6511 F1500	Draw outer circle segment
	Inner circle
G1 X115.00 Y100.00 F1500	Move to start of inner circle
G1 X115.00 Y100.00 F1500	Move to start of inner circle
G1 X114.96 Y100.63 E32.6762 F1500	Draw inner circle segment
G1 X114.84 Y101.24 E32.7013 F1500	Draw inner circle segment
G1 X114.65 Y101.84 E32.7264 F1500	Draw inner circle segment
G1 X114.38 Y102.41 E32.7515 F1500	Draw inner circle segment
G1 X114.05 Y102.94 E32.7767 F1500	Draw inner circle segment
G1 X113.64 Y103.42 E32.8018 F1500	Draw inner circle segment
G1 X113.19 Y103.85 E32.8269 F1500	Draw inner circle segment
G1 X112.68 Y104.22 E32.8520 F1500	Draw inner circle segment
G1 X112.13 Y104.52 E32.8771 F1500	Draw inner circle segment
G1 X111.55 Y104.76 E32.9022 F1500	Draw inner circle segment
G1 X110.94 Y104.91 E32.9273 F1500	Draw inner circle segment
G1 X110.31 Y104.99 E32.9525 F1500	Draw inner circle segment
G1 X109.69 Y104.99 E32.9776 F1500	Draw inner circle segment
G1 X109.06 Y104.91 E33.0027 F1500	Draw inner circle segment
G1 X108.45 Y104.76 E33.0278 F1500	Draw inner circle segment
G1 X107.87 Y104.52 E33.0529 F1500	Draw inner circle segment
G1 X107.32 Y104.22 E33.0780 F1500	Draw inner circle segment
G1 X106.81 Y103.85 E33.1032 F1500	Draw inner circle segment
G1 X106.36 Y103.42 E33.1283 F1500	Draw inner circle segment
G1 X105.95 Y102.94 E33.1534 F1500	Draw inner circle segment
G1 X105.62 Y102.41 E33.1785 F1500	Draw inner circle segment
G1 X105.35 Y101.84 E33.2036 F1500	Draw inner circle segment
G1 X105.16 Y101.24 E33.2287 F1500	Draw inner circle segment
G1 X105.04 Y100.63 E33.2539 F1500	Draw inner circle segment
G1 X105.00 Y100.00 E33.2790 F1500	Draw inner circle segment
G1 X105.04 Y99.37 E33.3041 F1500	Draw inner circle segment
G1 X105.16 Y98.76 E33.3292 F1500	Draw inner circle segment
G1 X105.35 Y98.16 E33.3543 F1500	Draw inner circle segment
G1 X105.62 Y97.59 E33.3794 F1500	Draw inner circle segment
G1 X105.95 Y97.06 E33.4046 F1500	Draw inner circle segment
G1 X106.36 Y96.58 E33.4297 F1500	Draw inner circle segment
G1 X106.81 Y96.15 E33.4548 F1500	Draw inner circle segment
G1 X107.32 Y95.78 E33.4799 F1500	Draw inner circle segment
G1 X107.87 Y95.48 E33.5050 F1500	Draw inner circle segment
G1 X108.45 Y95.24 E33.5301 F1500	Draw inner circle segment
G1 X109.06 Y95.09 E33.5553 F1500	Draw inner circle segment
G1 X109.69 Y95.01 E33.5804 F1500	Draw inner circle segment
G1 X110.31 Y95.01 E33.6055 F1500	Draw inner circle segment
G1 X110.94 Y95.09 E33.6306 F1500	Draw inner circle segment
G1 X111.55 Y95.24 E33.6557 F1500	Draw inner circle segment
G1 X112.13 Y95.48 E33.6808 F1500	Draw inner circle segment
G1 X112.68 Y95.78 E33.7060 F1500	Draw inner circle segment
G1 X113.19 Y96.15 E33.7311 F1500	Draw inner circle segment
G1 X113.64 Y96.58 E33.7562 F1500	Draw inner circle segment
G1 X114.05 Y97.06 E33.7813 F1500	Draw inner circle segment
G1 X114.38 Y97.59 E33.8064 F1500	Draw inner circle segment
G1 X114.65 Y98.16 E33.8315 F1500	Draw inner circle segment
G1 X114.84 Y98.76 E33.8566 F1500	Draw inner circle segment
G1 X114.96 Y99.37 E33.8818 F1500	Draw inner circle segment
G1 X115.00 Y100.00 E33.9069 F1500	Draw inner circle segment
	Layer 10
G1 Z2.00 F300	Move to layer height
	Outer circle
G1 X120.00 Y100.00 F1500	Move to start of outer circle
G1 X120.00 Y100.00 F1500	Move to start of outer circle
G1 X119.92 Y101.25 E33.9571 F1500	Draw outer circle segment
G1 X119.69 Y102.49 E34.0073 F1500	Draw outer circle segment
G1 X119.30 Y103.68 E34.0576 F1500	Draw outer circle segment
G1 X118.76 Y104.82 E34.1078 F1500	Draw outer circle segment
G1 X118.09 Y105.88 E34.1580 F1500	Draw outer circle segment
G1 X117.29 Y106.85 E34.2083 F1500	Draw outer circle segment
G1 X116.37 Y107.71 E34.2585 F1500	Draw outer circle segment
G1 X115.36 Y108.44 E34.3087 F1500	Draw outer circle segment
G1 X114.26 Y109.05 E34.3590 F1500	Draw outer circle segment
G1 X113.09 Y109.51 E34.4092 F1500	Draw outer circle segment
G1 X111.87 Y109.82 E34.4594 F1500	Draw outer circle segment
G1 X110.63 Y109.98 E34.5097 F1500	Draw outer circle segment
G1 X109.37 Y109.98 E34.5599 F1500	Draw outer circle segment
G1 X108.13 Y109.82 E34.6101 F1500	Draw outer circle segment
G1 X106.91 Y109.51 E34.6604 F1500	Draw outer circle segment
G1 X105.74 Y109.05 E34.7106 F1500	Draw outer circle segment
G1 X104.64 Y108.44 E34.7608 F1500	Draw outer circle segment
G1 X103.63 Y107.71 E34.8111 F1500	Draw outer circle segment
G1 X102.71 Y106.85 E34.8613 F1500	Draw outer circle segment
G1 X101.91 Y105.88 E34.9115 F1500	Draw outer circle segment
G1 X101.24 Y104.82 E34.9618 F1500	Draw outer circle segment
G1 X100.70 Y103.68 E35.0120 F1500	Draw outer circle segment
G1 X100.31 Y102.49 E35.0622 F1500	Draw outer circle segment
G1 X100.08 Y101.25 E35.1125 F1500	Draw outer circle segment
G1 X100.00 Y100.00 E35.1627 F1500	Draw outer circle segment
G1 X100.08 Y98.75 E35.2129 F1500	Draw outer circle segment
G1 X100.31 Y97.51 E35.2632 F1500	Draw outer circle segment
G1 X100.70 Y96.32 E35.3134 F1500	Draw outer circle segment
G1 X101.24 Y95.18 E35.3636 F1500	Draw outer circle segment
G1 X101.91 Y94.12 E35.4139 F1500	Draw outer circle segment
G1 X102.71 Y93.15 E35.4641 F1500	Draw outer circle segment
G1 X103.63 Y92.29 E35.5143 F1500	Draw outer circle segment
G1 X104.64 Y91.56 E35.5646 F1500	Draw outer circle segment
G1 X105.74 Y90.95 E35.6148 F1500	Draw outer circle segment
G1 X106.91 Y90.49 E35.6650 F1500	Draw outer circle segment
G1 X108.13 Y90.18 E35.7152 F1500	Draw outer circle segment
G1 X109.37 Y90.02 E35.7655 F1500	Draw outer circle segment
G1 X110.63 Y90.02 E35.8157 F1500	Draw outer circle segment
G1 X111.87 Y90.18 E35.8659 F1500	Draw outer circle segment
G1 X113.09 Y90.49 E35.9162 F1500	Draw outer circle segment
G1 X114.26 Y90.95 E35.9664 F1500	Draw outer circle segment
G1 X115.36 Y91.56 E36.0166 F1500	Draw outer circle segment
G1 X116.37 Y92.29 E36.0669 F1500	Draw outer circle segment
G1 X117.29 Y93.15 E36.1171 F1500	Draw outer circle segment
G1 X118.09 Y94.12 E36.1673 F1500	Draw outer circle segment
G1 X118.76 Y95.18 E36.2176 F1500	Draw outer circle segment
G1 X119.30 Y96.32 E36.2678 F1500	Draw outer circle segment
G1 X119.69 Y97.51 E36.3180 F1500	Draw outer circle segment
G1 X119.92 Y98.75 E36.3683 F1500	Draw outer circle segment
G1 X120.00 Y100.00 E36.4185 F1500	Draw outer circle segment
	Inner circle
G1 X115.00 Y100.00 F1500	Move to start of inner circle
G1 X115.00 Y100.00 F1500	Move to start of inner circle
G1 X114.96 Y100.63 E36.4436 F1500	Draw inner circle segment
G1 X114.84 Y101.24 E36.4687 F1500	Draw inner circle segment
G1 X114.65 Y101.84 E36.4938 F1500	Draw inner circle segment
G1 X114.38 Y102.41 E36.5190 F1500	Draw inner circle segment
G1 X114.05 Y102.94 E36.5441 F1500	Draw inner circle segment
G1 X113.64 Y103.42 E36.5692 F1500	Draw inner circle segment
G1 X113.19 Y103.85 E36.5943 F1500	Draw inner circle segment
G1 X112.68 Y104.22 E36.6194 F1500	Draw inner circle segment
G1 X112.13 Y104.52 E36.6445 F1500	Draw inner circle segment
G1 X111.55 Y104.76 E36.6697 F1500	Draw inner circle segment
G1 X110.94 Y104.91 E36.6948 F1500	Draw inner circle segment
G1 X110.31 Y104.99 E36.7199 F1500	Draw inner circle segment
G1 X109.69 Y104.99 E36.7450 F1500	Draw inner circle segment
G1 X109.06 Y104.91 E36.7701 F1500	Draw inner circle segment
G1 X108.45 Y104.76 E36.7952 F1500	Draw inner circle segment
G1 X107.87 Y104.52 E36.8204 F1500	Draw inner circle segment
G1 X107.32 Y104.22 E36.8455 F1500	Draw inner circle segment
G1 X106.81 Y103.85 E36.8706 F1500	Draw inner circle segment
G1 X106.36 Y103.42 E36.8957 F1500	Draw inner circle segment
G1 X105.95 Y102.94 E36.9208 F1500	Draw inner circle segment
G1 X105.62 Y102.41 E36.9459 F1500	Draw inner circle segment
G1 X105.35 Y101.84 E36.9711 F1500	Draw inner circle segment
G1 X105.16 Y101.24 E36.9962 F1500	Draw inner circle segment
G1 X105.04 Y100.63 E37.0213 F1500	Draw inner circle segment
G1 X105.00 Y100.00 E37.0464 F1500	Draw inner circle segment
G1 X105.04 Y99.37 E37.0715 F1500	Draw inner circle segment
G1 X105.16 Y98.76 E37.0966 F1500	Draw inner circle segment
G1 X105.35 Y98.16 E37.1218 F1500	Draw inner circle segment
G1 X105.62 Y97.59 E37.1469 F1500	Draw inner circle segment
G1 X105.95 Y97.06 E37.1720 F1500	Draw inner circle segment
G1 X106.36 Y96.58 E37.1971 F1500	Draw inner circle segment
G1 X106.81 Y96.15 E37.2222 F1500	Draw inner circle segment
G1 X107.32 Y95.78 E37.2473 F1500	Draw inner circle segment
G1 X107.87 Y95.48 E37.2725 F1500	Draw inner circle segment
G1 X108.45 Y95.24 E37.2976 F1500	Draw inner circle segment
G1 X109.06 Y95.09 E37.3227 F1500	Draw inner circle segment
G1 X109.69 Y95.01 E37.3478 F1500	Draw inner circle segment
G1 X110.31 Y95.01 E37.3729 F1500	Draw inner circle segment
G1 X110.94 Y95.09 E37.3980 F1500	Draw inner circle segment
G1 X111.55 Y95.24 E37.4231 F1500	Draw inner circle segment
G1 X112.13 Y95.48 E37.4483 F1500	Draw inner circle segment
G1 X112.68 Y95.78 E37.4734 F1500	Draw inner circle segment
G1 X113.19 Y96.15 E37.4985 F1500	Draw inner circle segment
G1 X113.64 Y96.58 E37.5236 F1500	Draw inner circle segment
G1 X114.05 Y97.06 E37.5487 F1500	Draw inner circle segment
G1 X114.38 Y97.59 E37.5738 F1500	Draw inner circle segment
G1 X114.65 Y98.16 E37.5990 F1500	Draw inner circle segment
G1 X114.84 Y98.76 E37.6241 F1500	Draw inner circle segment
G1 X114.96 Y99.37 E37.6492 F1500	Draw inner circle segment
G1 X115.00 Y100.00 E37.6743 F1500	Draw inner circle segment
	Layer 11
G1 Z2.20 F300	Move to layer height
	Outer circle
G1 X120.00 Y100.00 F1500	Move to start of outer circle
G1 X120.00 Y100.00 F1500	Move to start of outer circle
G1 X119.92 Y101.25 E37.7245 F1500	Draw outer circle segment
G1 X119.69 Y102.49 E37.7748 F1500	Draw outer circle segment
G1 X119.30 Y103.68 E37.8250 F1500	Draw outer circle segment
G1 X118.76 Y104.82 E37.8752 F1500	Draw outer circle segment
G1 X118.09 Y105.88 E37.9255 F1500	Draw outer circle segment
G1 X117.29 Y106.85 E37.9757 F1500	Draw outer circle segment
G1 X116.37 Y107.71 E38.0259 F1500	Draw outer circle segment
G1 X115.36 Y108.44 E38.0762 F1500	Draw outer circle segment
G1 X114.26 Y109.05 E38.1264 F1500	Draw outer circle segment
G1 X113.09 Y109.51 E38.1766 F1500	Draw outer circle segment
G1 X111.87 Y109.82 E38.2269 F1500	Draw outer circle segment
G1 X110.63 Y109.98 E38.2771 F1500	Draw outer circle segment
G1 X109.37 Y109.98 E38.3273 F1500	Draw outer circle segment
G1 X108.13 Y109.82 E38.3776 F1500	Draw outer circle segment
G1 X106.91 Y109.51 E38.4278 F1500	Draw outer circle segment
G1 X105.74 Y109.05 E38.4780 F1500	Draw outer circle segment
G1 X104.64 Y108.44 E38.5283 F1500	Draw outer circle segment
G1 X103.63 Y107.71 E38.5785 F1500	Draw outer circle segment
G1 X102.71 Y106.85 E38.6287 F1500	Draw outer circle segment
G1 X101.91 Y105.88 E38.6790 F1500	Draw outer circle segment
G1 X101.24 Y104.82 E38.7292 F1500	Draw outer circle segment
G1 X100.70 Y103.68 E38.7794 F1500	Draw outer circle segment
G1 X100.31 Y102.49 E38.8297 F1500	Draw outer circle segment
G1 X100.08 Y101.25 E38.8799 F1500	Draw outer circle segment
G1 X100.00 Y100.00 E38.9301 F1500	Draw outer circle segment
G1 X100.08 Y98.75 E38.9804 F1500	Draw outer circle segment
G1 X100.31 Y97.51 E39.0306 F1500	Draw outer circle segment
G1 X100.70 Y96.32 E39.0808 F1500	Draw outer circle segment
G1 X101.24 Y95.18 E39.1311 F1500	Draw outer circle segment
G1 X101.91 Y94.12 E39.1813 F1500	Draw outer circle segment
G1 X102.71 Y93.15 E39.2315 F1500	Draw outer circle segment
G1 X103.63 Y92.29 E39.2817 F1500	Draw outer circle segment
G1 X104.64 Y91.56 E39.3320 F1500	Draw outer circle segment
G1 X105.74 Y90.95 E39.3822 F1500	Draw outer circle segment
G1 X106.91 Y90.49 E39.4324 F1500	Draw outer circle segment
G1 X108.13 Y90.18 E39.4827 F1500	Draw outer circle segment
G1 X109.37 Y90.02 E39.5329 F1500	Draw outer circle segment
G1 X110.63 Y90.02 E39.5831 F1500	Draw outer circle segment
G1 X111.87 Y90.18 E39.6334 F1500	Draw outer circle segment
G1 X113.09 Y90.49 E39.6836 F1500	Draw outer circle segment
G1 X114.26 Y90.95 E39.7338 F1500	Draw outer circle segment
G1 X115.36 Y91.56 E39.7841 F1500	Draw outer circle segment
G1 X116.37 Y92.29 E39.8343 F1500	Draw outer circle segment
G1 X117.29 Y93.15 E39.8845 F1500	Draw outer circle segment
G1 X118.09 Y94.12 E39.9348 F1500	Draw outer circle segment
G1 X118.76 Y95.18 E39.9850 F1500	Draw outer circle segment
G1 X119.30 Y96.32 E40.0352 F1500	Draw outer circle segment
G1 X119.69 Y97.51 E40.0855 F1500	Draw outer circle segment
G1 X119.92 Y98.75 E40.1357 F1500	Draw outer circle segment
G1 X120.00 Y100.00 E40.1859 F1500	Draw outer circle segment
	Inner circle
G1 X115.00 Y100.00 F1500	Move to start of inner circle
G1 X115.00 Y100.00 F1500	Move to start of inner circle
G1 X114.96 Y100.63 E40.2110 F1500	Draw inner circle segment
G1 X114.84 Y101.24 E40.2362 F1500	Draw inner circle segment
G1 X114.65 Y101.84 E40.2613 F1500	Draw inner circle segment
G1 X114.38 Y102.41 E40.2864 F1500	Draw inner circle segment
G1 X114.05 Y102.94 E40.3115 F1500	Draw inner circle segment
G1 X113.64 Y103.42 E40.3366 F1500	Draw inner circle segment
G1 X113.19 Y103.85 E40.3617 F1500	Draw inner circle segment
G1 X112.68 Y104.22 E40.3869 F1500	Draw inner circle segment
G1 X112.13 Y104.52 E40.4120 F1500	Draw inner circle segment
G1 X111.55 Y104.76 E40.4371 F1500	Draw inner circle segment
G1 X110.94 Y104.91 E40.4622 F1500	Draw inner circle segment
G1 X110.31 Y104.99 E40.4873 F1500	Draw inner circle segment
G1 X109.69 Y104.99 E40.5124 F1500	Draw inner circle segment
G1 X109.06 Y104.91 E40.5376 F1500	Draw inner circle segment
G1 X108.45 Y104.76 E40.5627 F1500	Draw inner circle segment
G1 X107.87 Y104.52 E40.5878 F1500	Draw inner circle segment
G1 X107.32 Y104.22 E40.6129 F1500	Draw inner circle segment
G1 X106.81 Y103.85 E40.6380 F1500	Draw inner circle segment
G1 X106.36 Y103.42 E40.6631 F1500	Draw inner circle segment
G1 X105.95 Y102.94 E40.6883 F1500	Draw inner circle segment
G1 X105.62 Y102.41 E40.7134 F1500	Draw inner circle segment
G1 X105.35 Y101.84 E40.7385 F1500	Draw inner circle segment
G1 X105.16 Y101.24 E40.7636 F1500	Draw inner circle segment
G1 X105.04 Y100.63 E40.7887 F1500	Draw inner circle segment
G1 X105.00 Y100.00 E40.8138 F1500	Draw inner circle segment
G1 X105.04 Y99.37 E40.8390 F1500	Draw inner circle segment
G1 X105.16 Y98.76 E40.8641 F1500	Draw inner circle segment
G1 X105.35 Y98.16 E40.8892 F1500	Draw inner circle segment
G1 X105.62 Y97.59 E40.9143 F1500	Draw inner circle segment
G1 X105.95 Y97.06 E40.9394 F1500	Draw inner circle segment
G1 X106.36 Y96.58 E40.9645 F1500	Draw inner circle segment
G1 X106.81 Y96.15 E40.9897 F1500	Draw inner circle segment
G1 X107.32 Y95.78 E41.0148 F1500	Draw inner circle segment
G1 X107.87 Y95.48 E41.0399 F1500	Draw inner circle segment
G1 X108.45 Y95.24 E41.0650 F1500	Draw inner circle segment
G1 X109.06 Y95.09 E41.0901 F1500	Draw inner circle segment
G1 X109.69 Y95.01 E41.1152 F1500	Draw inner circle segment
G1 X110.31 Y95.01 E41.1403 F1500	Draw inner circle segment
G1 X110.94 Y95.09 E41.1655 F1500	Draw inner circle segment
G1 X111.55 Y95.24 E41.1906 F1500	Draw inner circle segment
G1 X112.13 Y95.48 E41.2157 F1500	Draw inner circle segment
G1 X112.68 Y95.78 E41.2408 F1500	Draw inner circle segment
G1 X113.19 Y96.15 E41.2659 F1500	Draw inner circle segment
G1 X113.64 Y96.58 E41.2910 F1500	Draw inner circle segment
G1 X114.05 Y97.06 E41.3162 F1500	Draw inner circle segment
G1 X114.38 Y97.59 E41.3413 F1500	Draw inner circle segment
G1 X114.65 Y98.16 E41.3664 F1500	Draw inner circle segment
G1 X114.84 Y98.76 E41.3915 F1500	Draw inner circle segment
G1 X114.96 Y99.37 E41.4166 F1500	Draw inner circle segment
G1 X115.00 Y100.00 E41.4417 F1500	Draw inner circle segment
	Layer 12
G1 Z2.40 F300	Move to layer height
	Outer circle
G1 X120.00 Y100.00 F1500	Move to start of outer circle
G1 X120.00 Y100.00 F1500	Move to start of outer circle
G1 X119.92 Y101.25 E41.4920 F1500	Draw outer circle segment
G1 X119.69 Y102.49 E41.5422 F1500	Draw outer circle segment
G1 X119.30 Y103.68 E41.5924 F1500	Draw outer circle segment
G1 X118.76 Y104.82 E41.6427 F1500	Draw outer circle segment
G1 X118.09 Y105.88 E41.6929 F1500	Draw outer circle segment
G1 X117.29 Y106.85 E41.7431 F1500	Draw outer circle segment
G1 X116.37 Y107.71 E41.7934 F1500	Draw outer circle segment
G1 X115.36 Y108.44 E41.8436 F1500	Draw outer circle segment
G1 X114.26 Y109.05 E41.8938 F1500	Draw outer circle segment
G1 X113.09 Y109.51 E41.9441 F1500	Draw outer circle segment
G1 X111.87 Y109.82 E41.9943 F1500	Draw outer circle segment
G1 X110.63 Y109.98 E42.0445 F1500	Draw outer circle segment
G1 X109.37 Y109.98 E42.0948 F1500	Draw outer circle segment
G1 X108.13 Y109.82 E42.1450 F1500	Draw outer circle segment
G1 X106.91 Y109.51 E42.1952 F1500	Draw outer circle segment
G1 X105.74 Y109.05 E42.2455 F1500	Draw outer circle segment
G1 X104.64 Y108.44 E42.2957 F1500	Draw outer circle segment
G1 X103.63 Y107.71 E42.3459 F1500	Draw outer circle segment
G1 X102.71 Y106.85 E42.3962 F1500	Draw outer circle segment
G1 X101.91 Y105.88 E42.4464 F1500	Draw outer circle segment
G1 X101.24 Y104.82 E42.4966 F1500	Draw outer circle segment
G1 X100.70 Y103.68 E42.5469 F1500	Draw outer circle segment
G1 X100.31 Y102.49 E42.5971 F1500	Draw outer circle segment
G1 X100.08 Y101.25 E42.6473 F1500	Draw outer circle segment
G1 X100.00 Y100.00 E42.6976 F1500	Draw outer circle segment
G1 X100.08 Y98.75 E42.7478 F1500	Draw outer circle segment
G1 X100.31 Y97.51 E42.7980 F1500	Draw outer circle segment
G1 X100.70 Y96.32 E42.8483 F1500	Draw outer circle segment
G1 X101.24 Y95.18 E42.8985 F1500	Draw outer circle segment
G1 X101.91 Y94.12 E42.9487 F1500	Draw outer circle segment
G1 X102.71 Y93.15 E42.9989 F1500	Draw outer circle segment
G1 X103.63 Y92.29 E43.0492 F1500	Draw outer circle segment
G1 X104.64 Y91.56 E43.0994 F1500	Draw outer circle segment
G1 X105.74 Y90.95 E43.1496 F1500	Draw outer circle segment
G1 X106.91 Y90.49 E43.1999 F1500	Draw outer circle segment
G1 X108.13 Y90.18 E43.2501 F1500	Draw outer circle segment
G1 X109.37 Y90.02 E43.3003 F1500	Draw outer circle segment
G1 X110.63 Y90.02 E43.3506 F1500	Draw outer circle segment
G1 X111.87 Y90.18 E43.4008 F1500	Draw outer circle segment
G1 X113.09 Y90.49 E43.4510 F1500	Draw outer circle segment
G1 X114.26 Y90.95 E43.5013 F1500	Draw outer circle segment
G1 X115.36 Y91.56 E43.5515 F1500	Draw outer circle segment
G1 X116.37 Y92.29 E43.6017 F1500	Draw outer circle segment
G1 X117.29 Y93.15 E43.6520 F1500	Draw outer circle segment
G1 X118.09 Y94.12 E43.7022 F1500	Draw outer circle segment
G1 X118.76 Y95.18 E43.7524 F1500	Draw outer circle segment
G1 X119.30 Y96.32 E43.8027 F1500	Draw outer circle segment
G1 X119.69 Y97.51 E43.8529 F1500	Draw outer circle segment
G1 X119.92 Y98.75 E43.9031 F1500	Draw outer circle segment
G1 X120.00 Y100.00 E43.9534 F1500	Draw outer circle segment
	Inner circle
G1 X115.00 Y100.00 F1500	Move to start of inner circle
G1 X115.00 Y100.00 F1500	Move to start of inner circle
G1 X114.96 Y100.63 E43.9785 F1500	Draw inner circle segment
G1 X114.84 Y101.24 E44.0036 F1500	Draw inner circle segment
G1 X114.65 Y101.84 E44.0287 F1500	Draw inner circle segment
G1 X114.38 Y102.41 E44.0538 F1500	Draw inner circle segment
G1 X114.05 Y102.94 E44.0789 F1500	Draw inner circle segment
G1 X113.64 Y103.42 E44.1041 F1500	Draw inner circle segment
G1 X113.19 Y103.85 E44.1292 F1500	Draw inner circle segment
G1 X112.68 Y104.22 E44.1543 F1500	Draw inner circle segment
G1 X112.13 Y104.52 E44.1794 F1500	Draw inner circle segment
G1 X111.55 Y104.76 E44.2045 F1500	Draw inner circle segment
G1 X110.94 Y104.91 E44.2296 F1500	Draw inner circle segment
G1 X110.31 Y104.99 E44.2548 F1500	Draw inner circle segment
G1 X109.69 Y104.99 E44.2799 F1500	Draw inner circle segment
G1 X109.06 Y104.91 E44.3050 F1500	Draw inner circle segment
G1 X108.45 Y104.76 E44.3301 F1500	Draw inner circle segment
G1 X107.87 Y104.52 E44.3552 F1500	Draw inner circle segment
G1 X107.32 Y104.22 E44.3803 F1500	Draw inner circle segment
G1 X106.81 Y103.85 E44.4055 F1500	Draw inner circle segment
G1 X106.36 Y103.42 E44.4306 F1500	Draw inner circle segment
G1 X105.95 Y102.94 E44.4557 F1500	Draw inner circle segment
G1 X105.62 Y102.41 E44.4808 F1500	Draw inner circle segment
G1 X105.35 Y101.84 E44.5059 F1500	Draw inner circle segment
G1 X105.16 Y101.24 E44.5310 F1500	Draw inner circle segment
G1 X105.04 Y100.63 E44.5562 F1500	Draw inner circle segment
G1 X105.00 Y100.00 E44.5813 F1500	Draw inner circle segment
G1 X105.04 Y99.37 E44.6064 F1500	Draw inner circle segment
G1 X105.16 Y98.76 E44.6315 F1500	Draw inner circle segment
G1 X105.35 Y98.16 E44.6566 F1500	Draw inner circle segment
G1 X105.62 Y97.59 E44.6817 F1500	Draw inner circle segment
G1 X105.95 Y97.06 E44.7068 F1500	Draw inner circle segment
G1 X106.36 Y96.58 E44.7320 F1500	Draw inner circle segment
G1 X106.81 Y96.15 E44.7571 F1500	Draw inner circle segment
G1 X107.32 Y95.78 E44.7822 F1500	Draw inner circle segment
G1 X107.87 Y95.48 E44.8073 F1500	Draw inner circle segment
G1 X108.45 Y95.24 E44.8324 F1500	Draw inner circle segment
G1 X109.06 Y95.09 E44.8575 F1500	Draw inner circle segment
G1 X109.69 Y95.01 E44.8827 F1500	Draw inner circle segment
G1 X110.31 Y95.01 E44.9078 F1500	Draw inner circle segment
G1 X110.94 Y95.09 E44.9329 F1500	Draw inner circle segment
G1 X111.55 Y95.24 E44.9580 F1500	Draw inner circle segment
G1 X112.13 Y95.48 E44.9831 F1500	Draw inner circle segment
G1 X112.68 Y95.78 E45.0082 F1500	Draw inner circle segment
G1 X113.19 Y96.15 E45.0334 F1500	Draw inner circle segment
G1 X113.64 Y96.58 E45.0585 F1500	Draw inner circle segment
G1 X114.05 Y97.06 E45.0836 F1500	Draw inner circle segment
G1 X114.38 Y97.59 E45.1087 F1500	Draw inner circle segment
G1 X114.65 Y98.16 E45.1338 F1500	Draw inner circle segment
G1 X114.84 Y98.76 E45.1589 F1500	Draw inner circle segment
G1 X114.96 Y99.37 E45.1841 F1500	Draw inner circle segment
G1 X115.00 Y100.00 E45.2092 F1500	Draw inner circle segment
	Layer 13
G1 Z2.60 F300	Move to layer height
	Outer circle
G1 X120.00 Y100.00 F1500	Move to start of outer circle
G1 X120.00 Y100.00 F1500	Move to start of outer circle
G1 X119.92 Y101.25 E45.2594 F1500	Draw outer circle segment
G1 X119.69 Y102.49 E45.3096 F1500	Draw outer circle segment
G1 X119.30 Y103.68 E45.3599 F1500	Draw outer circle segment
G1 X118.76 Y104.82 E45.4101 F1500	Draw outer circle segment
G1 X118.09 Y105.88 E45.4603 F1500	Draw outer circle segment
G1 X117.29 Y106.85 E45.5106 F1500	Draw outer circle segment
G1 X116.37 Y107.71 E45.5608 F1500	Draw outer circle segment
G1 X115.36 Y108.44 E45.6110 F1500	Draw outer circle segment
G1 X114.26 Y109.05 E45.6613 F1500	Draw outer circle segment
G1 X113.09 Y109.51 E45.7115 F1500	Draw outer circle segment
G1 X111.87 Y109.82 E45.7617 F1500	Draw outer circle segment
G1 X110.63 Y109.98 E45.8120 F1500	Draw outer circle segment
G1 X109.37 Y109.98 E45.8622 F1500	Draw outer circle segment
G1 X108.13 Y109.82 E45.9124 F1500	Draw outer circle segment
G1 X106.91 Y109.51 E45.9627 F1500	Draw outer circle segment
G1 X105.74 Y109.05 E46.0129 F1500	Draw outer circle segment
G1 X104.64 Y108.44 E46.0631 F1500	Draw outer circle segment
G1 X103.63 Y107.71 E46.1134 F1500	Draw outer circle segment
G1 X102.71 Y106.85 E46.1636 F1500	Draw outer circle segment
G1 X101.91 Y105.88 E46.2138 F1500	Draw outer circle segment
G1 X101.24 Y104.82 E46.2641 F1500	Draw outer circle segment
G1 X100.70 Y103.68 E46.3143 F1500	Draw outer circle segment
G1 X100.31 Y102.49 E46.3645 F1500	Draw outer circle segment
G1 X100.08 Y101.25 E46.4148 F1500	Draw outer circle segment
G1 X100.00 Y100.00 E46.4650 F1500	Draw outer circle segment
G1 X100.08 Y98.75 E46.5152 F1500	Draw outer circle segment
G1 X100.31 Y97.51 E46.5654 F1500	Draw outer circle segment
G1 X100.70 Y96.32 E46.6157 F1500	Draw outer circle segment
G1 X101.24 Y95.18 E46.6659 F1500	Draw outer circle segment
G1 X101.91 Y94.12 E46.7161 F1500	Draw outer circle segment
G1 X102.71 Y93.15 E46.7664 F1500	Draw outer circle segment
G1 X103.63 Y92.29 E46.8166 F1500	Draw outer circle segment
G1 X104.64 Y91.56 E46.8668 F1500	Draw outer circle segment
G1 X105.74 Y90.95 E46.9171 F1500	Draw outer circle segment
G1 X106.91 Y90.49 E46.9673 F1500	Draw outer circle segment
G1 X108.13 Y90.18 E47.0175 F1500	Draw outer circle segment
G1 X109.37 Y90.02 E47.0678 F1500	Draw outer circle segment
G1 X110.63 Y90.02 E47.1180 F1500	Draw outer circle segment
G1 X111.87 Y90.18 E47.1682 F1500	Draw outer circle segment
G1 X113.09 Y90.49 E47.2185 F1500	Draw outer circle segment
G1 X114.26 Y90.95 E47.2687 F1500	Draw outer circle segment
G1 X115.36 Y91.56 E47.3189 F1500	Draw outer circle segment
G1 X116.37 Y92.29 E47.3692 F1500	Draw outer circle segment
G1 X117.29 Y93.15 E47.4194 F1500	Draw outer circle segment
G1 X118.09 Y94.12 E47.4696 F1500	Draw outer circle segment
G1 X118.76 Y95.18 E47.5199 F1500	Draw outer circle segment
G1 X119.30 Y96.32 E47.5701 F1500	Draw outer circle segment
G1 X119.69 Y97.51 E47.6203 F1500	Draw outer circle segment
G1 X119.92 Y98.75 E47.6706 F1500	Draw outer circle segment
G1 X120.00 Y100.00 E47.7208 F1500	Draw outer circle segment
	Inner circle
G1 X115.00 Y100.00 F1500	Move to start of inner circle
G1 X115.00 Y100.00 F1500	Move to start of inner circle
G1 X114.96 Y100.63 E47.7459 F1500	Draw inner circle segment
G1 X114.84 Y101.24 E47.7710 F1500	Draw inner circle segment
G1 X114.65 Y101.84 E47.7961 F1500	Draw inner circle segment
G1 X114.38 Y102.41 E47.8213 F1500	Draw inner circle segment
G1 X114.05 Y102.94 E47.8464 F1500	Draw inner circle segment
G1 X113.64 Y103.42 E47.8715 F1500	Draw inner circle segment
G1 X113.19 Y103.85 E47.8966 F1500	Draw inner circle segment
G1 X112.68 Y104.22 E47.9217 F1500	Draw inner circle segment
G1 X112.13 Y104.52 E47.9468 F1500	Draw inner circle segment
G1 X111.55 Y104.76 E47.9720 F1500	Draw inner circle segment
G1 X110.94 Y104.91 E47.9971 F1500	Draw inner circle segment
G1 X110.31 Y104.99 E48.0222 F1500	Draw inner circle segment
G1 X109.69 Y104.99 E48.0473 F1500	Draw inner circle segment
G1 X109.06 Y104.91 E48.0724 F1500	Draw inner circle segment
G1 X108.45 Y104.76 E48.0975 F1500	Draw inner circle segment
G1 X107.87 Y104.52 E48.1227 F1500	Draw inner circle segment
G1 X107.32 Y104.22 E48.1478 F1500	Draw inner circle segment
G1 X106.81 Y103.85 E48.1729 F1500	Draw inner circle segment
G1 X106.36 Y103.42 E48.1980 F1500	Draw inner circle segment
G1 X105.95 Y102.94 E48.2231 F1500	Draw inner circle segment
G1 X105.62 Y102.41 E48.2482 F1500	Draw inner circle segment
G1 X105.35 Y101.84 E48.2734 F1500	Draw inner circle segment
G1 X105.16 Y101.24 E48.2985 F1500	Draw inner circle segment
G1 X105.04 Y100.63 E48.3236 F1500	Draw inner circle segment
G1 X105.00 Y100.00 E48.3487 F1500	Draw inner circle segment
G1 X105.04 Y99.37 E48.3738 F1500	Draw inner circle segment
G1 X105.16 Y98.76 E48.3989 F1500	Draw inner circle segment
G1 X105.35 Y98.16 E48.4240 F1500	Draw inner circle segment
G1 X105.62 Y97.59 E48.4492 F1500	Draw inner circle segment
G1 X105.95 Y97.06 E48.4743 F1500	Draw inner circle segment
G1 X106.36 Y96.58 E48.4994 F1500	Draw inner circle segment
G1 X106.81 Y96.15 E48.5245 F1500	Draw inner circle segment
G1 X107.32 Y95.78 E48.5496 F1500	Draw inner circle segment
G1 X107.87 Y95.48 E48.5747 F1500	Draw inner circle segment
G1 X108.45 Y95.24 E48.5999 F1500	Draw inner circle segment
G1 X109.06 Y95.09 E48.6250 F1500	Draw inner circle segment
G1 X109.69 Y95.01 E48.6501 F1500	Draw inner circle segment
G1 X110.31 Y95.01 E48.6752 F1500	Draw inner circle segment
G1 X110.94 Y95.09 E48.7003 F1500	Draw inner circle segment
G1 X111.55 Y95.24 E48.7254 F1500	Draw inner circle segment
G1 X112.13 Y95.48 E48.7506 F1500	Draw inner circle segment
G1 X112.68 Y95.78 E48.7757 F1500	Draw inner circle segment
G1 X113.19 Y96.15 E48.8008 F1500	Draw inner circle segment
G1 X113.64 Y96.58 E48.8259 F1500	Draw inner circle segment
G1 X114.05 Y97.06 E48.8510 F1500	Draw inner circle segment
G1 X114.38 Y97.59 E48.8761 F1500	Draw inner circle segment
G1 X114.65 Y98.16 E48.9013 F1500	Draw inner circle segment
G1 X114.84 Y98.76 E48.9264 F1500	Draw inner circle segment
G1 X114.96 Y99.37 E48.9515 F1500	Draw inner circle segment
G1 X115.00 Y100.00 E48.9766 F1500	Draw inner circle segment
	Layer 14
G1 Z2.80 F300	Move to layer height
	Outer circle
G1 X120.00 Y100.00 F1500	Move to start of outer circle
G1 X120.00 Y100.00 F1500	Move to start of outer circle
G1 X119.92 Y101.25 E49.0268 F1500	Draw outer circle segment
G1 X119.69 Y102.49 E49.0771 F1500	Draw outer circle segment
G1 X119.30 Y103.68 E49.1273 F1500	Draw outer circle segment
G1 X118.76 Y104.82 E49.1775 F1500	Draw outer circle segment
G1 X118.09 Y105.88 E49.2278 F1500	Draw outer circle segment
G1 X117.29 Y106.85 E49.2780 F1500	Draw outer circle segment
G1 X116.37 Y107.71 E49.3282 F1500	Draw outer circle segment
G1 X115.36 Y108.44 E49.3785 F1500	Draw outer circle segment
G1 X114.26 Y109.05 E49.4287 F1500	Draw outer circle segment
G1 X113.09 Y109.51 E49.4789 F1500	Draw outer circle segment
G1 X111.87 Y109.82 E49.5292 F1500	Draw outer circle segment
G1 X110.63 Y109.98 E49.5794 F1500	Draw outer circle segment
G1 X109.37 Y109.98 E49.6296 F1500	Draw outer circle segment
G1 X108.13 Y109.82 E49.6799 F1500	Draw outer circle segment
G1 X106.91 Y109.51 E49.7301 F1500	Draw outer circle segment
G1 X105.74 Y109.05 E49.7803 F1500	Draw outer circle segment
G1 X104.64 Y108.44 E49.8306 F1500	Draw outer circle segment
G1 X103.63 Y107.71 E49.8808 F1500	Draw outer circle segment
G1 X102.71 Y106.85 E49.9310 F1500	Draw outer circle segment
G1 X101.91 Y105.88 E49.9813 F1500	Draw outer circle segment
G1 X101.24 Y104.82 E50.0315 F1500	Draw outer circle segment
G1 X100.70 Y103.68 E50.0817 F1500	Draw outer circle segment
G1 X100.31 Y102.49 E50.1320 F1500	Draw outer circle segment
G1 X100.08 Y101.25 E50.1822 F1500	Draw outer circle segment
G1 X100.00 Y100.00 E50.2324 F1500	Draw outer circle segment
G1 X100.08 Y98.75 E50.2826 F1500	Draw outer circle segment
G1 X100.31 Y97.51 E50.3329 F1500	Draw outer circle segment
G1 X100.70 Y96.32 E50.3831 F1500	Draw outer circle segment
G1 X101.24 Y95.18 E50.4333 F1500	Draw outer circle segment
G1 X101.91 Y94.12 E50.4836 F1500	Draw outer circle segment
G1 X102.71 Y93.15 E50.5338 F1500	Draw outer circle segment
G1 X103.63 Y92.29 E50.5840 F1500	Draw outer circle segment
G1 X104.64 Y91.56 E50.6343 F1500	Draw outer circle segment
G1 X105.74 Y90.95 E50.6845 F1500	Draw outer circle segment
G1 X106.91 Y90.49 E50.7347 F1500	Draw outer circle segment
G1 X108.13 Y90.18 E50.7850 F1500	Draw outer circle segment
G1 X109.37 Y90.02 E50.8352 F1500	Draw outer circle segment
G1 X110.63 Y90.02 E50.8854 F1500	Draw outer circle segment
G1 X111.87 Y90.18 E50.9357 F1500	Draw outer circle segment
G1 X113.09 Y90.49 E50.9859 F1500	Draw outer circle segment
G1 X114.26 Y90.95 E51.0361 F1500	Draw outer circle segment
G1 X115.36 Y91.56 E51.0864 F1500	Draw outer circle segment
G1 X116.37 Y92.29 E51.1366 F1500	Draw outer circle segment
G1 X117.29 Y93.15 E51.1868 F1500	Draw outer circle segment
G1 X118.09 Y94.12 E51.2371 F1500	Draw outer circle segment
G1 X118.76 Y95.18 E51.2873 F1500	Draw outer circle segment
G1 X119.30 Y96.32 E51.3375 F1500	Draw outer circle segment
G1 X119.69 Y97.51 E51.3878 F1500	Draw outer circle segment
G1 X119.92 Y98.75 E51.4380 F1500	Draw outer circle segment
G1 X120.00 Y100.00 E51.4882 F1500	Draw outer circle segment
	Inner circle
G1 X115.00 Y100.00 F1500	Move to start of inner circle
G1 X115.00 Y100.00 F1500	Move to start of inner circle
G1 X114.96 Y100.63 E51.5133 F1500	Draw inner circle segment
G1 X114.84 Y101.24 E51.5385 F1500	Draw inner circle segment
G1 X114.65 Y101.84 E51.5636 F1500	Draw inner circle segment
G1 X114.38 Y102.41 E51.5887 F1500	Draw inner circle segment
G1 X114.05 Y102.94 E51.6138 F1500	Draw inner circle segment
G1 X113.64 Y103.42 E51.6389 F1500	Draw inner circle segment
G1 X113.19 Y103.85 E51.6640 F1500	Draw inner circle segment
G1 X112.68 Y104.22 E51.6892 F1500	Draw inner circle segment
G1 X112.13 Y104.52 E51.7143 F1500	Draw inner circle segment
G1 X111.55 Y104.76 E51.7394 F1500	Draw inner circle segment
G1 X110.94 Y104.91 E51.7645 F1500	Draw inner circle segment
G1 X110.31 Y104.99 E51.7896 F1500	Draw inner circle segment
G1 X109.69 Y104.99 E51.8147 F1500	Draw inner circle segment
G1 X109.06 Y104.91 E51.8399 F1500	Draw inner circle segment
G1 X108.45 Y104.76 E51.8650 F1500	Draw inner circle segment
G1 X107.87 Y104.52 E51.8901 F1500	Draw inner circle segment
G1 X107.32 Y104.22 E51.9152 F1500	Draw inner circle segment
G1 X106.81 Y103.85 E51.9403 F1500	Draw inner circle segment
G1 X106.36 Y103.42 E51.9654 F1500	Draw inner circle segment
G1 X105.95 Y102.94 E51.9906 F1500	Draw inner circle segment
G1 X105.62 Y102.41 E52.0157 F1500	Draw inner circle segment
G1 X105.35 Y101.84 E52.0408 F1500	Draw inner circle segment
G1 X105.16 Y101.24 E52.0659 F1500	Draw inner circle segment
G1 X105.04 Y100.63 E52.0910 F1500	Draw inner circle segment
G1 X105.00 Y100.00 E52.1161 F1500	Draw inner circle segment
G1 X105.04 Y99.37 E52.1412 F1500	Draw inner circle segment
G1 X105.16 Y98.76 E52.1664 F1500	Draw inner circle segment
G1 X105.35 Y98.16 E52.1915 F1500	Draw inner circle segment
G1 X105.62 Y97.59 E52.2166 F1500	Draw inner circle segment
G1 X105.95 Y97.06 E52.2417 F1500	Draw inner circle segment
G1 X106.36 Y96.58 E52.2668 F1500	Draw inner circle segment
G1 X106.81 Y96.15 E52.2919 F1500	Draw inner circle segment
G1 X107.32 Y95.78 E52.3171 F1500	Draw inner circle segment
G1 X107.87 Y95.48 E52.3422 F1500	Draw inner circle segment
G1 X108.45 Y95.24 E52.3673 F1500	Draw inner circle segment
G1 X109.06 Y95.09 E52.3924 F1500	Draw inner circle segment
G1 X109.69 Y95.01 E52.4175 F1500	Draw inner circle segment
G1 X110.31 Y95.01 E52.4426 F1500	Draw inner circle segment
G1 X110.94 Y95.09 E52.4678 F1500	Draw inner circle segment
G1 X111.55 Y95.24 E52.4929 F1500	Draw inner circle segment
G1 X112.13 Y95.48 E52.5180 F1500	Draw inner circle segment
G1 X112.68 Y95.78 E52.5431 F1500	Draw inner circle segment
G1 X113.19 Y96.15 E52.5682 F1500	Draw inner circle segment
G1 X113.64 Y96.58 E52.5933 F1500	Draw inner circle segment
G1 X114.05 Y97.06 E52.6185 F1500	Draw inner circle segment
G1 X114.38 Y97.59 E52.6436 F1500	Draw inner circle segment
G1 X114.65 Y98.16 E52.6687 F1500	Draw inner circle segment
G1 X114.84 Y98.76 E52.6938 F1500	Draw inner circle segment
G1 X114.96 Y99.37 E52.7189 F1500	Draw inner circle segment
G1 X115.00 Y100.00 E52.7440 F1500	Draw inner circle segment
	Layer 15
G1 Z3.00 F300	Move to layer height
	Outer circle
G1 X120.00 Y100.00 F1500	Move to start of outer circle
G1 X120.00 Y100.00 F1500	Move to start of outer circle
G1 X119.92 Y101.25 E52.7943 F1500	Draw outer circle segment
G1 X119.69 Y102.49 E52.8445 F1500	Draw outer circle segment
G1 X119.30 Y103.68 E52.8947 F1500	Draw outer circle segment
G1 X118.76 Y104.82 E52.9450 F1500	Draw outer circle segment
G1 X118.09 Y105.88 E52.9952 F1500	Draw outer circle segment
G1 X117.29 Y106.85 E53.0454 F1500	Draw outer circle segment
G1 X116.37 Y107.71 E53.0957 F1500	Draw outer circle segment
G1 X115.36 Y108.44 E53.1459 F1500	Draw outer circle segment
G1 X114.26 Y109.05 E53.1961 F1500	Draw outer circle segment
G1 X113.09 Y109.51 E53.2464 F1500	Draw outer circle segment
G1 X111.87 Y109.82 E53.2966 F1500	Draw outer circle segment
G1 X110.63 Y109.98 E53.3468 F1500	Draw outer circle segment
G1 X109.37 Y109.98 E53.3971 F1500	Draw outer circle segment
G1 X108.13 Y109.82 E53.4473 F1500	Draw outer circle segment
G1 X106.91 Y109.51 E53.4975 F1500	Draw outer circle segment
G1 X105.74 Y109.05 E53.5478 F1500	Draw outer circle segment
G1 X104.64 Y108.44 E53.5980 F1500	Draw outer circle segment
G1 X103.63 Y107.71 E53.6482 F1500	Draw outer circle segment
G1 X102.71 Y106.85 E53.6985 F1500	Draw outer circle segment
G1 X101.91 Y105.88 E53.7487 F1500	Draw outer circle segment
G1 X101.24 Y104.82 E53.7989 F1500	Draw outer circle segment
G1 X100.70 Y103.68 E53.8491 F1500	Draw outer circle segment
G1 X100.31 Y102.49 E53.8994 F1500	Draw outer circle segment
G1 X100.08 Y101.25 E53.9496 F1500	Draw outer circle segment
G1 X100.00 Y100.00 E53.9998 F1500	Draw outer circle segment
G1 X100.08 Y98.75 E54.0501 F1500	Draw outer circle segment
G1 X100.31 Y97.51 E54.1003 F1500	Draw outer circle segment
G1 X100.70 Y96.32 E54.1505 F1500	Draw outer circle segment
G1 X101.24 Y95.18 E54.2008 F1500	Draw outer circle segment
G1 X101.91 Y94.12 E54.2510 F1500	Draw outer circle segment
G1 X102.71 Y93.15 E54.3012 F1500	Draw outer circle segment
G1 X103.63 Y92.29 E54.3515 F1500	Draw outer circle segment
G1 X104.64 Y91.56 E54.4017 F1500	Draw outer circle segment
G1 X105.74 Y90.95 E54.4519 F1500	Draw outer circle segment
G1 X106.91 Y90.49 E54.5022 F1500	Draw outer circle segment
G1 X108.13 Y90.18 E54.5524 F1500	Draw outer circle segment
G1 X109.37 Y90.02 E54.6026 F1500	Draw outer circle segment
G1 X110.63 Y90.02 E54.6529 F1500	Draw outer circle segment
G1 X111.87 Y90.18 E54.7031 F1500	Draw outer circle segment
G1 X113.09 Y90.49 E54.7533 F1500	Draw outer circle segment
G1 X114.26 Y90.95 E54.8036 F1500	Draw outer circle segment
G1 X115.36 Y91.56 E54.8538 F1500	Draw outer circle segment
G1 X116.37 Y92.29 E54.9040 F1500	Draw outer circle segment
G1 X117.29 Y93.15 E54.9543 F1500	Draw outer circle segment
G1 X118.09 Y94.12 E55.0045 F1500	Draw outer circle segment
G1 X118.76 Y95.18 E55.0547 F1500	Draw outer circle segment
G1 X119.30 Y96.32 E55.1050 F1500	Draw outer circle segment
G1 X119.69 Y97.51 E55.1552 F1500	Draw outer circle segment
G1 X119.92 Y98.75 E55.2054 F1500	Draw outer circle segment
G1 X120.00 Y100.00 E55.2557 F1500	Draw outer circle segment
	Inner circle
G1 X115.00 Y100.00 F1500	Move to start of inner circle
G1 X115.00 Y100.00 F1500	Move to start of inner circle
G1 X114.96 Y100.63 E55.2808 F1500	Draw inner circle segment
G1 X114.84 Y101.24 E55.3059 F1500	Draw inner circle segment
G1 X114.65 Y101.84 E55.3310 F1500	Draw inner circle segment
G1 X114.38 Y102.41 E55.3561 F1500	Draw inner circle segment
G1 X114.05 Y102.94 E55.3812 F1500	Draw inner circle segment
G1 X113.64 Y103.42 E55.4064 F1500	Draw inner circle segment
G1 X113.19 Y103.85 E55.4315 F1500	Draw inner circle segment
G1 X112.68 Y104.22 E55.4566 F1500	Draw inner circle segment
G1 X112.13 Y104.52 E55.4817 F1500	Draw inner circle segment
G1 X111.55 Y104.76 E55.5068 F1500	Draw inner circle segment
G1 X110.94 Y104.91 E55.5319 F1500	Draw inner circle segment
G1 X110.31 Y104.99 E55.5571 F1500	Draw inner circle segment
G1 X109.69 Y104.99 E55.5822 F1500	Draw inner circle segment
G1 X109.06 Y104.91 E55.6073 F1500	Draw inner circle segment
G1 X108.45 Y104.76 E55.6324 F1500	Draw inner circle segment
G1 X107.87 Y104.52 E55.6575 F1500	Draw inner circle segment
G1 X107.32 Y104.22 E55.6826 F1500	Draw inner circle segment
G1 X106.81 Y103.85 E55.7077 F1500	Draw inner circle segment
G1 X106.36 Y103.42 E55.7329 F1500	Draw inner circle segment
G1 X105.95 Y102.94 E55.7580 F1500	Draw inner circle segment
G1 X105.62 Y102.41 E55.7831 F1500	Draw inner circle segment
G1 X105.35 Y101.84 E55.8082 F1500	Draw inner circle segment
G1 X105.16 Y101.24 E55.8333 F1500	Draw inner circle segment
G1 X105.04 Y100.63 E55.8584 F1500	Draw inner circle segment
G1 X105.00 Y100.00 E55.8836 F1500	Draw inner circle segment
G1 X105.04 Y99.37 E55.9087 F1500	Draw inner circle segment
G1 X105.16 Y98.76 E55.9338 F1500	Draw inner circle segment
G1 X105.35 Y98.16 E55.9589 F1500	Draw inner circle segment
G1 X105.62 Y97.59 E55.9840 F1500	Draw inner circle segment
G1 X105.95 Y97.06 E56.0091 F1500	Draw inner circle segment
G1 X106.36 Y96.58 E56.0343 F1500	Draw inner circle segment
G1 X106.81 Y96.15 E56.0594 F1500	Draw inner circle segment
G1 X107.32 Y95.78 E56.0845 F1500	Draw inner circle segment
G1 X107.87 Y95.48 E56.1096 F1500	Draw inner circle segment
G1 X108.45 Y95.24 E56.1347 F1500	Draw inner circle segment
G1 X109.06 Y95.09 E56.1598 F1500	Draw inner circle segment
G1 X109.69 Y95.01 E56.1850 F1500	Draw inner circle segment
G1 X110.31 Y95.01 E56.2101 F1500	Draw inner circle segment
G1 X110.94 Y95.09 E56.2352 F1500	Draw inner circle segment
G1 X111.55 Y95.24 E56.2603 F1500	Draw inner circle segment
G1 X112.13 Y95.48 E56.2854 F1500	Draw inner circle segment
G1 X112.68 Y95.78 E56.3105 F1500	Draw inner circle segment
G1 X113.19 Y96.15 E56.3357 F1500	Draw inner circle segment
G1 X113.64 Y96.58 E56.3608 F1500	Draw inner circle segment
G1 X114.05 Y97.06 E56.3859 F1500	Draw inner circle segment
G1 X114.38 Y97.59 E56.4110 F1500	Draw inner circle segment
G1 X114.65 Y98.16 E56.4361 F1500	Draw inner circle segment
G1 X114.84 Y98.76 E56.4612 F1500	Draw inner circle segment
G1 X114.96 Y99.37 E56.4864 F1500	Draw inner circle segment
G1 X115.00 Y100.00 E56.5115 F1500	Draw inner circle segment
	Layer 16
G1 Z3.20 F300	Move to layer height
	Outer circle
G1 X120.00 Y100.00 F1500	Move to start of outer circle
G1 X120.00 Y100.00 F1500	Move to start of outer circle
G1 X119.92 Y101.25 E56.5617 F1500	Draw outer circle segment
G1 X119.69 Y102.49 E56.6119 F1500	Draw outer circle segment
G1 X119.30 Y103.68 E56.6622 F1500	Draw outer circle segment
G1 X118.76 Y104.82 E56.7124 F1500	Draw outer circle segment
G1 X118.09 Y105.88 E56.7626 F1500	Draw outer circle segment
G1 X117.29 Y106.85 E56.8129 F1500	Draw outer circle segment
G1 X116.37 Y107.71 E56.8631 F1500	Draw outer circle segment
G1 X115.36 Y108.44 E56.9133 F1500	Draw outer circle segment
G1 X114.26 Y109.05 E56.9636 F1500	Draw outer circle segment
G1 X113.09 Y109.51 E57.0138 F1500	Draw outer circle segment
G1 X111.87 Y109.82 E57.0640 F1500	Draw outer circle segment
G1 X110.63 Y109.98 E57.1143 F1500	Draw outer circle segment
G1 X109.37 Y109.98 E57.1645 F1500	Draw outer circle segment
G1 X108.13 Y109.82 E57.2147 F1500	Draw outer circle segment
G1 X106.91 Y109.51 E57.2650 F1500	Draw outer circle segment
G1 X105.74 Y109.05 E57.3152 F1500	Draw outer circle segment
G1 X104.64 Y108.44 E57.3654 F1500	Draw outer circle segment
G1 X103.63 Y107.71 E57.4157 F1500	Draw outer circle segment
G1 X102.71 Y106.85 E57.4659 F1500	Draw outer circle segment
G1 X101.91 Y105.88 E57.5161 F1500	Draw outer circle segment
G1 X101.24 Y104.82 E57.5663 F1500	Draw outer circle segment
G1 X100.70 Y103.68 E57.6166 F1500	Draw outer circle segment
G1 X100.31 Y102.49 E57.6668 F1500	Draw outer circle segment
G1 X100.08 Y101.25 E57.7170 F1500	Draw outer circle segment
G1 X100.00 Y100.00 E57.7673 F1500	Draw outer circle segment
G1 X100.08 Y98.75 E57.8175 F1500	Draw outer circle segment
G1 X100.31 Y97.51 E57.8677 F1500	Draw outer circle segment
G1 X100.70 Y96.32 E57.9180 F1500	Draw outer circle segment
G1 X101.24 Y95.18 E57.9682 F1500	Draw outer circle segment
G1 X101.91 Y94.12 E58.0184 F1500	Draw outer circle segment
G1 X102.71 Y93.15 E58.0687 F1500	Draw outer circle segment
G1 X103.63 Y92.29 E58.1189 F1500	Draw outer circle segment
G1 X104.64 Y91.56 E58.1691 F1500	Draw outer circle segment
G1 X105.74 Y90.95 E58.2194 F1500	Draw outer circle segment
G1 X106.91 Y90.49 E58.2696 F1500	Draw outer circle segment
G1 X108.13 Y90.18 E58.3198 F1500	Draw outer circle segment
G1 X109.37 Y90.02 E58.3701 F1500	Draw outer circle segment
G1 X110.63 Y90.02 E58.4203 F1500	Draw outer circle segment
G1 X111.87 Y90.18 E58.4705 F1500	Draw outer circle segment
G1 X113.09 Y90.49 E58.5208 F1500	Draw outer circle segment
G1 X114.26 Y90.95 E58.5710 F1500	Draw outer circle segment
G1 X115.36 Y91.56 E58.6212 F1500	Draw outer circle segment
G1 X116.37 Y92.29 E58.6715 F1500	Draw outer circle segment
G1 X117.29 Y93.15 E58.7217 F1500	Draw outer circle segment
G1 X118.09 Y94.12 E58.7719 F1500	Draw outer circle segment
G1 X118.76 Y95.18 E58.8222 F1500	Draw outer circle segment
G1 X119.30 Y96.32 E58.8724 F1500	Draw outer circle segment
G1 X119.69 Y97.51 E58.9226 F1500	Draw outer circle segment
G1 X119.92 Y98.75 E58.9729 F1500	Draw outer circle segment
G1 X120.00 Y100.00 E59.0231 F1500	Draw outer circle segment
	Inner circle
G1 X115.00 Y100.00 F1500	Move to start of inner circle
G1 X115.00 Y100.00 F1500	Move to start of inner circle
G1 X114.96 Y100.63 E59.0482 F1500	Draw inner circle segment
G1 X114.84 Y101.24 E59.0733 F1500	Draw inner circle segment
G1 X114.65 Y101.84 E59.0984 F1500	Draw inner circle segment
G1 X114.38 Y102.41 E59.1236 F1500	Draw inner circle segment
G1 X114.05 Y102.94 E59.1487 F1500	Draw inner circle segment
G1 X113.64 Y103.42 E59.1738 F1500	Draw inner circle segment
G1 X113.19 Y103.85 E59.1989 F1500	Draw inner circle segment
G1 X112.68 Y104.22 E59.2240 F1500	Draw inner circle segment
G1 X112.13 Y104.52 E59.2491 F1500	Draw inner circle segment
G1 X111.55 Y104.76 E59.2743 F1500	Draw inner circle segment
G1 X110.94 Y104.91 E59.2994 F1500	Draw inner circle segment
G1 X110.31 Y104.99 E59.3245 F1500	Draw inner circle segment
G1 X109.69 Y104.99 E59.3496 F1500	Draw inner circle segment
G1 X109.06 Y104.91 E59.3747 F1500	Draw inner circle segment
G1 X108.45 Y104.76 E59.3998 F1500	Draw inner circle segment
G1 X107.87 Y104.52 E59.4249 F1500	Draw inner circle segment
G1 X107.32 Y104.22 E59.4501 F1500	Draw inner circle segment
G1 X106.81 Y103.85 E59.4752 F1500	Draw inner circle segment
G1 X106.36 Y103.42 E59.5003 F1500	Draw inner circle segment
G1 X105.95 Y102.94 E59.5254 F1500	Draw inner circle segment
G1 X105.62 Y102.41 E59.5505 F1500	Draw inner circle segment
G1 X105.35 Y101.84 E59.5756 F1500	Draw inner circle segment
G1 X105.16 Y101.24 E59.6008 F1500	Draw inner circle segment
G1 X105.04 Y100.63 E59.6259 F1500	Draw inner circle segment
G1 X105.00 Y100.00 E59.6510 F1500	Draw inner circle segment
G1 X105.04 Y99.37 E59.6761 F1500	Draw inner circle segment
G1 X105.16 Y98.76 E59.7012 F1500	Draw inner circle segment
G1 X105.35 Y98.16 E59.7263 F1500	Draw inner circle segment
G1 X105.62 Y97.59 E59.7515 F1500	Draw inner circle segment
G1 X105.95 Y97.06 E59.7766 F1500	Draw inner circle segment
G1 X106.36 Y96.58 E59.8017 F1500	Draw inner circle segment
G1 X106.81 Y96.15 E59.8268 F1500	Draw inner circle segment
G1 X107.32 Y95.78 E59.8519 F1500	Draw inner circle segment
G1 X107.87 Y95.48 E59.8770 F1500	Draw inner circle segment
G1 X108.45 Y95.24 E59.9022 F1500	Draw inner circle segment
G1 X109.06 Y95.09 E59.9273 F1500	Draw inner circle segment
G1 X109.69 Y95.01 E59.9524 F1500	Draw inner circle segment
G1 X110.31 Y95.01 E59.9775 F1500	Draw inner circle segment
G1 X110.94 Y95.09 E60.0026 F1500	Draw inner circle segment
G1 X111.55 Y95.24 E60.0277 F1500	Draw inner circle segment
G1 X112.13 Y95.48 E60.0529 F1500	Draw inner circle segment
G1 X112.68 Y95.78 E60.0780 F1500	Draw inner circle segment
G1 X113.19 Y96.15 E60.1031 F1500	Draw inner circle segment
G1 X113.64 Y96.58 E60.1282 F1500	Draw inner circle segment
G1 X114.05 Y97.06 E60.1533 F1500	Draw inner circle segment
G1 X114.38 Y97.59 E60.1784 F1500	Draw inner circle segment
G1 X114.65 Y98.16 E60.2036 F1500	Draw inner circle segment
G1 X114.84 Y98.76 E60.2287 F1500	Draw inner circle segment
G1 X114.96 Y99.37 E60.2538 F1500	Draw inner circle segment
G1 X115.00 Y100.00 E60.2789 F1500	Draw inner circle segment
	Layer 17
G1 Z3.40 F300	Move to layer height
	Outer circle
G1 X120.00 Y100.00 F1500	Move to start of outer circle
G1 X120.00 Y100.00 F1500	Move to start of outer circle
G1 X119.92 Y101.25 E60.3291 F1500	Draw outer circle segment
G1 X119.69 Y102.49 E60.3794 F1500	Draw outer circle segment
G1 X119.30 Y103.68 E60.4296 F1500	Draw outer circle segment
G1 X118.76 Y104.82 E60.4798 F1500	Draw outer circle segment
G1 X118.09 Y105.88 E60.5301 F1500	Draw outer circle segment
G1 X117.29 Y106.85 E60.5803 F1500	Draw outer circle segment
G1 X116.37 Y107.71 E60.6305 F1500	Draw outer circle segment
G1 X115.36 Y108.44 E60.6808 F1500	Draw outer circle segment
G1 X114.26 Y109.05 E60.7310 F1500	Draw outer circle segment
G1 X113.09 Y109.51 E60.7812 F1500	Draw outer circle segment
G1 X111.87 Y109.82 E60.8315 F1500	Draw outer circle segment
G1 X110.63 Y109.98 E60.8817 F1500	Draw outer circle segment
G1 X109.37 Y109.98 E60.9319 F1500	Draw outer circle segment
G1 X108.13 Y109.82 E60.9822 F1500	Draw outer circle segment
G1 X106.91 Y109.51 E61.0324 F1500	Draw outer circle segment
G1 X105.74 Y109.05 E61.0826 F1500	Draw outer circle segment
G1 X104.64 Y108.44 E61.1328 F1500	Draw outer circle segment
G1 X103.63 Y107.71 E61.1831 F1500	Draw outer circle segment
G1 X102.71 Y106.85 E61.2333 F1500	Draw outer circle segment
G1 X101.91 Y105.88 E61.2835 F1500	Draw outer circle segment
G1 X101.24 Y104.82 E61.3338 F1500	Draw outer circle segment
G1 X100.70 Y103.68 E61.3840 F1500	Draw outer circle segment
G1 X100.31 Y102.49 E61.4342 F1500	Draw outer circle segment
G1 X100.08 Y101.25 E61.4845 F1500	Draw outer circle segment
G1 X100.00 Y100.00 E61.5347 F1500	Draw outer circle segment
G1 X100.08 Y98.75 E61.5849 F1500	Draw outer circle segment
G1 X100.31 Y97.51 E61.6352 F1500	Draw outer circle segment
G1 X100.70 Y96.32 E61.6854 F1500	Draw outer circle segment
G1 X101.24 Y95.18 E61.7356 F1500	Draw outer circle segment
G1 X101.91 Y94.12 E61.7859 F1500	Draw outer circle segment
G1 X102.71 Y93.15 E61.8361 F1500	Draw outer circle segment
G1 X103.63 Y92.29 E61.8863 F1500	Draw outer circle segment
G1 X104.64 Y91.56 E61.9366 F1500	Draw outer circle segment
G1 X105.74 Y90.95 E61.9868 F1500	Draw outer circle segment
G1 X106.91 Y90.49 E62.0370 F1500	Draw outer circle segment
G1 X108.13 Y90.18 E62.0873 F1500	Draw outer circle segment
G1 X109.37 Y90.02 E62.1375 F1500	Draw outer circle segment
G1 X110.63 Y90.02 E62.1877 F1500	Draw outer circle segment
G1 X111.87 Y90.18 E62.2380 F1500	Draw outer circle segment
G1 X113.09 Y90.49 E62.2882 F1500	Draw outer circle segment
G1 X114.26 Y90.95 E62.3384 F1500	Draw outer circle segment
G1 X115.36 Y91.56 E62.3887 F1500	Draw outer circle segment
G1 X116.37 Y92.29 E62.4389 F1500	Draw outer circle segment
G1 X117.29 Y93.15 E62.4891 F1500	Draw outer circle segment
G1 X118.09 Y94.12 E62.5394 F1500	Draw outer circle segment
G1 X118.76 Y95.18 E62.5896 F1500	Draw outer circle segment
G1 X119.30 Y96.32 E62.6398 F1500	Draw outer circle segment
G1 X119.69 Y97.51 E62.6901 F1500	Draw outer circle segment
G1 X119.92 Y98.75 E62.7403 F1500	Draw outer circle segment
G1 X120.00 Y100.00 E62.7905 F1500	Draw outer circle segment
	Inner circle
G1 X115.00 Y100.00 F1500	Move to start of inner circle
G1 X115.00 Y100.00 F1500	Move to start of inner circle
G1 X114.96 Y100.63 E62.8156 F1500	Draw inner circle segment
G1 X114.84 Y101.24 E62.8408 F1500	Draw inner circle segment
G1 X114.65 Y101.84 E62.8659 F1500	Draw inner circle segment
G1 X114.38 Y102.41 E62.8910 F1500	Draw inner circle segment
G1 X114.05 Y102.94 E62.9161 F1500	Draw inner circle segment
G1 X113.64 Y103.42 E62.9412 F1500	Draw inner circle segment
G1 X113.19 Y103.85 E62.9663 F1500	Draw inner circle segment
G1 X112.68 Y104.22 E62.9914 F1500	Draw inner circle segment
G1 X112.13 Y104.52 E63.0166 F1500	Draw inner circle segment
G1 X111.55 Y104.76 E63.0417 F1500	Draw inner circle segment
G1 X110.94 Y104.91 E63.0668 F1500	Draw inner circle segment
G1 X110.31 Y104.99 E63.0919 F1500	Draw inner circle segment
G1 X109.69 Y104.99 E63.1170 F1500	Draw inner circle segment
G1 X109.06 Y104.91 E63.1421 F1500	Draw inner circle segment
G1 X108.45 Y104.76 E63.1673 F1500	Draw inner circle segment
G1 X107.87 Y104.52 E63.1924 F1500	Draw inner circle segment
G1 X107.32 Y104.22 E63.2175 F1500	Draw inner circle segment
G1 X106.81 Y103.85 E63.2426 F1500	Draw inner circle segment
G1 X106.36 Y103.42 E63.2677 F1500	Draw inner circle segment
G1 X105.95 Y102.94 E63.2928 F1500	Draw inner circle segment
G1 X105.62 Y102.41 E63.3180 F1500	Draw inner circle segment
G1 X105.35 Y101.84 E63.3431 F1500	Draw inner circle segment
G1 X105.16 Y101.24 E63.3682 F1500	Draw inner circle segment
G1 X105.04 Y100.63 E63.3933 F1500	Draw inner circle segment
G1 X105.00 Y100.00 E63.4184 F1500	Draw inner circle segment
G1 X105.04 Y99.37 E63.4435 F1500	Draw inner circle segment
G1 X105.16 Y98.76 E63.4687 F1500	Draw inner circle segment
G1 X105.35 Y98.16 E63.4938 F1500	Draw inner circle segment
G1 X105.62 Y97.59 E63.5189 F1500	Draw inner circle segment
G1 X105.95 Y97.06 E63.5440 F1500	Draw inner circle segment
G1 X106.36 Y96.58 E63.5691 F1500	Draw inner circle segment
G1 X106.81 Y96.15 E63.5942 F1500	Draw inner circle segment
G1 X107.32 Y95.78 E63.6194 F1500	Draw inner circle segment
G1 X107.87 Y95.48 E63.6445 F1500	Draw inner circle segment
G1 X108.45 Y95.24 E63.6696 F1500	Draw inner circle segment
G1 X109.06 Y95.09 E63.6947 F1500	Draw inner circle segment
G1 X109.69 Y95.01 E63.7198 F1500	Draw inner circle segment
G1 X110.31 Y95.01 E63.7449 F1500	Draw inner circle segment
G1 X110.94 Y95.09 E63.7701 F1500	Draw inner circle segment
G1 X111.55 Y95.24 E63.7952 F1500	Draw inner circle segment
G1 X112.13 Y95.48 E63.8203 F1500	Draw inner circle segment
G1 X112.68 Y95.78 E63.8454 F1500	Draw inner circle segment
G1 X113.19 Y96.15 E63.8705 F1500	Draw inner circle segment
G1 X113.64 Y96.58 E63.8956 F1500	Draw inner circle segment
G1 X114.05 Y97.06 E63.9207 F1500	Draw inner circle segment
G1 X114.38 Y97.59 E63.9459 F1500	Draw inner circle segment
G1 X114.65 Y98.16 E63.9710 F1500	Draw inner circle segment
G1 X114.84 Y98.76 E63.9961 F1500	Draw inner circle segment
G1 X114.96 Y99.37 E64.0212 F1500	Draw inner circle segment
G1 X115.00 Y100.00 E64.0463 F1500	Draw inner circle segment
	Layer 18
G1 Z3.60 F300	Move to layer height
	Outer circle
G1 X120.00 Y100.00 F1500	Move to start of outer circle
G1 X120.00 Y100.00 F1500	Move to start of outer circle
G1 X119.92 Y101.25 E64.0966 F1500	Draw outer circle segment
G1 X119.69 Y102.49 E64.1468 F1500	Draw outer circle segment
G1 X119.30 Y103.68 E64.1970 F1500	Draw outer circle segment
G1 X118.76 Y104.82 E64.2473 F1500	Draw outer circle segment
G1 X118.09 Y105.88 E64.2975 F1500	Draw outer circle segment
G1 X117.29 Y106.85 E64.3477 F1500	Draw outer circle segment
G1 X116.37 Y107.71 E64.3980 F1500	Draw outer circle segment
G1 X115.36 Y108.44 E64.4482 F1500	Draw outer circle segment
G1 X114.26 Y109.05 E64.4984 F1500	Draw outer circle segment
G1 X113.09 Y109.51 E64.5487 F1500	Draw outer circle segment
G1 X111.87 Y109.82 E64.5989 F1500	Draw outer circle segment
G1 X110.63 Y109.98 E64.6491 F1500	Draw outer circle segment
G1 X109.37 Y109.98 E64.6994 F1500	Draw outer circle segment
G1 X108.13 Y109.82 E64.7496 F1500	Draw outer circle segment
G1 X106.91 Y109.51 E64.7998 F1500	Draw outer circle segment
G1 X105.74 Y109.05 E64.8500 F1500	Draw outer circle segment
G1 X104.64 Y108.44 E64.9003 F1500	Draw outer circle segment
G1 X103.63 Y107.71 E64.9505 F1500	Draw outer circle segment
G1 X102.71 Y106.85 E65.0007 F1500	Draw outer circle segment
G1 X101.91 Y105.88 E65.0510 F1500	Draw outer circle segment
G1 X101.24 Y104.82 E65.1012 F1500	Draw outer circle segment
G1 X100.70 Y103.68 E65.1514 F1500	Draw outer circle segment
G1 X100.31 Y102.49 E65.2017 F1500	Draw outer circle segment
G1 X100.08 Y101.25 E65.2519 F1500	Draw outer circle segment
G1 X100.00 Y100.00 E65.3021 F1500	Draw outer circle segment
G1 X100.08 Y98.75 E65.3524 F1500	Draw outer circle segment
G1 X100.31 Y97.51 E65.4026 F1500	Draw outer circle segment
G1 X100.70 Y96.32 E65.4528 F1500	Draw outer circle segment
G1 X101.24 Y95.18 E65.5031 F1500	Draw outer circle segment
G1 X101.91 Y94.12 E65.5533 F1500	Draw outer circle segment
G1 X102.71 Y93.15 E65.6035 F1500	Draw outer circle segment
G1 X103.63 Y92.29 E65.6538 F1500	Draw outer circle segment
G1 X104.64 Y91.56 E65.7040 F1500	Draw outer circle segment
G1 X105.74 Y90.95 E65.7542 F1500	Draw outer circle segment
G1 X106.91 Y90.49 E65.8045 F1500	Draw outer circle segment
G1 X108.13 Y90.18 E65.8547 F1500	Draw outer circle segment
G1 X109.37 Y90.02 E65.9049 F1500	Draw outer circle segment
G1 X110.63 Y90.02 E65.9552 F1500	Draw outer circle segment
G1 X111.87 Y90.18 E66.0054 F1500	Draw outer circle segment
G1 X113.09 Y90.49 E66.0556 F1500	Draw outer circle segment
G1 X114.26 Y90.95 E66.1059 F1500	Draw outer circle segment
G1 X115.36 Y91.56 E66.1561 F1500	Draw outer circle segment
G1 X116.37 Y92.29 E66.2063 F1500	Draw outer circle segment
G1 X117.29 Y93.15 E66.2566 F1500	Draw outer circle segment
G1 X118.09 Y94.12 E66.3068 F1500	Draw outer circle segment
G1 X118.76 Y95.18 E66.3570 F1500	Draw outer circle segment
G1 X119.30 Y96.32 E66.4073 F1500	Draw outer circle segment
G1 X119.69 Y97.51 E66.4575 F1500	Draw outer circle segment
G1 X119.92 Y98.75 E66.5077 F1500	Draw outer circle segment
G1 X120.00 Y100.00 E66.5580 F1500	Draw outer circle segment
	Inner circle
G1 X115.00 Y100.00 F1500	Move to start of inner circle
G1 X115.00 Y100.00 F1500	Move to start of inner circle
G1 X114.96 Y100.63 E66.5831 F1500	Draw inner circle segment
G1 X114.84 Y101.24 E66.6082 F1500	Draw inner circle segment
G1 X114.65 Y101.84 E66.6333 F1500	Draw inner circle segment
G1 X114.38 Y102.41 E66.6584 F1500	Draw inner circle segment
G1 X114.05 Y102.94 E66.6835 F1500	Draw inner circle segment
G1 X113.64 Y103.42 E66.7086 F1500	Draw inner circle segment
G1 X113.19 Y103.85 E66.7338 F1500	Draw inner circle segment
G1 X112.68 Y104.22 E66.7589 F1500	Draw inner circle segment
G1 X112.13 Y104.52 E66.7840 F1500	Draw inner circle segment
G1 X111.55 Y104.76 E66.8091 F1500	Draw inner circle segment
G1 X110.94 Y104.91 E66.8342 F1500	Draw inner circle segment
G1 X110.31 Y104.99 E66.8593 F1500	Draw inner circle segment
G1 X109.69 Y104.99 E66.8845 F1500	Draw inner circle segment
G1 X109.06 Y104.91 E66.9096 F1500	Draw inner circle segment
G1 X108.45 Y104.76 E66.9347 F1500	Draw inner circle segment
G1 X107.87 Y104.52 E66.9598 F1500	Draw inner circle segment
G1 X107.32 Y104.22 E66.9849 F1500	Draw inner circle segment
G1 X106.81 Y103.85 E67.0100 F1500	Draw inner circle segment
G1 X106.36 Y103.42 E67.0352 F1500	Draw inner circle segment
G1 X105.95 Y102.94 E67.0603 F1500	Draw inner circle segment
G1 X105.62 Y102.41 E67.0854 F1500	Draw inner circle segment
G1 X105.35 Y101.84 E67.1105 F1500	Draw inner circle segment
G1 X105.16 Y101.24 E67.1356 F1500	Draw inner circle segment
G1 X105.04 Y100.63 E67.1607 F1500	Draw inner circle segment
G1 X105.00 Y100.00 E67.1859 F1500	Draw inner circle segment
G1 X105.04 Y99.37 E67.2110 F1500	Draw inner circle segment
G1 X105.16 Y98.76 E67.2361 F1500	Draw inner circle segment
G1 X105.35 Y98.16 E67.2612 F1500	Draw inner circle segment
G1 X105.62 Y97.59 E67.2863 F1500	Draw inner circle segment
G1 X105.95 Y97.06 E67.3114 F1500	Draw inner circle segment
G1 X106.36 Y96.58 E67.3366 F1500	Draw inner circle segment
G1 X106.81 Y96.15 E67.3617 F1500	Draw inner circle segment
G1 X107.32 Y95.78 E67.3868 F1500	Draw inner circle segment
G1 X107.87 Y95.48 E67.4119 F1500	Draw inner circle segment
G1 X108.45 Y95.24 E67.4370 F1500	Draw inner circle segment
G1 X109.06 Y95.09 E67.4621 F1500	Draw inner circle segment
G1 X109.69 Y95.01 E67.4873 F1500	Draw inner circle segment
G1 X110.31 Y95.01 E67.5124 F1500	Draw inner circle segment
G1 X110.94 Y95.09 E67.5375 F1500	Draw inner circle segment
G1 X111.55 Y95.24 E67.5626 F1500	Draw inner circle segment
G1 X112.13 Y95.48 E67.5877 F1500	Draw inner circle segment
G1 X112.68 Y95.78 E67.6128 F1500	Draw inner circle segment
G1 X113.19 Y96.15 E67.6379 F1500	Draw inner circle segment
G1 X113.64 Y96.58 E67.6631 F1500	Draw inner circle segment
G1 X114.05 Y97.06 E67.6882 F1500	Draw inner circle segment
G1 X114.38 Y97.59 E67.7133 F1500	Draw inner circle segment
G1 X114.65 Y98.16 E67.7384 F1500	Draw inner circle segment
G1 X114.84 Y98.76 E67.7635 F1500	Draw inner circle segment
G1 X114.96 Y99.37 E67.7886 F1500	Draw inner circle segment
G1 X115.00 Y100.00 E67.8138 F1500	Draw inner circle segment
	Layer 19
G1 Z3.80 F300	Move to layer height
	Outer circle
G1 X120.00 Y100.00 F1500	Move to start of outer circle
G1 X120.00 Y100.00 F1500	Move to start of outer circle
G1 X119.92 Y101.25 E67.8640 F1500	Draw outer circle segment
G1 X119.69 Y102.49 E67.9142 F1500	Draw outer circle segment
G1 X119.30 Y103.68 E67.9645 F1500	Draw outer circle segment
G1 X118.76 Y104.82 E68.0147 F1500	Draw outer circle segment
G1 X118.09 Y105.88 E68.0649 F1500	Draw outer circle segment
G1 X117.29 Y106.85 E68.1152 F1500	Draw outer circle segment
G1 X116.37 Y107.71 E68.1654 F1500	Draw outer circle segment
G1 X115.36 Y108.44 E68.2156 F1500	Draw outer circle segment
G1 X114.26 Y109.05 E68.2659 F1500	Draw outer circle segment
G1 X113.09 Y109.51 E68.3161 F1500	Draw outer circle segment
G1 X111.87 Y109.82 E68.3663 F1500	Draw outer circle segment
G1 X110.63 Y109.98 E68.4166 F1500	Draw outer circle segment
G1 X109.37 Y109.98 E68.4668 F1500	Draw outer circle segment
G1 X108.13 Y109.82 E68.5170 F1500	Draw outer circle segment
G1 X106.91 Y109.51 E68.5672 F1500	Draw outer circle segment
G1 X105.74 Y109.05 E68.6175 F1500	Draw outer circle segment
G1 X104.64 Y108.44 E68.6677 F1500	Draw outer circle segment
G1 X103.63 Y107.71 E68.7179 F1500	Draw outer circle segment
G1 X102.71 Y106.85 E68.7682 F1500	Draw outer circle segment
G1 X101.91 Y105.88 E68.8184 F1500	Draw outer circle segment
G1 X101.24 Y104.82 E68.8686 F1500	Draw outer circle segment
G1 X100.70 Y103.68 E68.9189 F1500	Draw outer circle segment
G1 X100.31 Y102.49 E68.9691 F1500	Draw outer circle segment
G1 X100.08 Y101.25 E69.0193 F1500	Draw outer circle segment
G1 X100.00 Y100.00 E69.0696 F1500	Draw outer circle segment
G1 X100.08 Y98.75 E69.1198 F1500	Draw outer circle segment
G1 X100.31 Y97.51 E69.1700 F1500	Draw outer circle segment
G1 X100.70 Y96.32 E69.2203 F1500	Draw outer circle segment
G1 X101.24 Y95.18 E69.2705 F1500	Draw outer circle segment
G1 X101.91 Y94.12 E69.3207 F1500	Draw outer circle segment
G1 X102.71 Y93.15 E69.3710 F1500	Draw outer circle segment
G1 X103.63 Y92.29 E69.4212 F1500	Draw outer circle segment
G1 X104.64 Y91.56 E69.4714 F1500	Draw outer circle segment
G1 X105.74 Y90.95 E69.5217 F1500	Draw outer circle segment
G1 X106.91 Y90.49 E69.5719 F1500	Draw outer circle segment
G1 X108.13 Y90.18 E69.6221 F1500	Draw outer circle segment
G1 X109.37 Y90.02 E69.6724 F1500	Draw outer circle segment
G1 X110.63 Y90.02 E69.7226 F1500	Draw outer circle segment
G1 X111.87 Y90.18 E69.7728 F1500	Draw outer circle segment
G1 X113.09 Y90.49 E69.8231 F1500	Draw outer circle segment
G1 X114.26 Y90.95 E69.8733 F1500	Draw outer circle segment
G1 X115.36 Y91.56 E69.9235 F1500	Draw outer circle segment
G1 X116.37 Y92.29 E69.9738 F1500	Draw outer circle segment
G1 X117.29 Y93.15 E70.0240 F1500	Draw outer circle segment
G1 X118.09 Y94.12 E70.0742 F1500	Draw outer circle segment
G1 X118.76 Y95.18 E70.1245 F1500	Draw outer circle segment
G1 X119.30 Y96.32 E70.1747 F1500	Draw outer circle segment
G1 X119.69 Y97.51 E70.2249 F1500	Draw outer circle segment
G1 X119.92 Y98.75 E70.2751 F1500	Draw outer circle segment
G1 X120.00 Y100.00 E70.3254 F1500	Draw outer circle segment
	Inner circle
[truncated: 700 more rows]
