# Supplementary material for: Hybrid reasoning for perception, explanation, and autonomous action in manufacturing
Source: Nat Commun. 2026 May 18;17:6589. doi: 10.1038/s41467-026-72378-9 (PMC13381764; doi:10.1038/s41467-026-72378-9)
Supplement: Supplementary file 3 — Supplementary Files [file 41467_2026_72378_MOESM3_ESM.zip › supplementary-files/prompts/Prompt_4_elo_cot.txt]

For a given 3D printing problem (see system details), students
have suggested corrective actions based on some reasoning.
Below you can see the reasoning from two students.
Your task it to decide which one is better in terms of validity.

**Example task**
System details:
"target value": "100%",
"estimated flowrate": "100%",
"firmware flowrate": "80%",
"material": "ABS",
"current temperature": "220oC",
"feed rate": "1200 mm/s"
Reasoning from student A:
85 and target flowrate = 100, then d = 85 - 100 = -15%
Flow rate is too low. Optimal temperature for material: 230oC. Choose adjustment: ...
Suggested G-code:<<M104 S230>>.
Reasoning from student B:
85 and target flowrate = 100, then d = 85 - 100 = -15%
Flow rate is 85%, under the target flow rate.
Optimal temperature for material: 220oC
Choose adjustment:
The current temperature of 220oC seems appropriate,
as it’s within the optimal range for ABS.
The extrusion nozzle exhibits signs of under extrusion, suggesting a flow rate of 85%. ...
Your reply:
Student B has failed to give a meaningful explanation.
Results: <winner = {‘Validity’: ‘A’} >
**Your reply ends here.**
**Example task ends here.**

The task above should not bias you in terms of selection.
Every case is different.
Choose ‘A’, ‘B’ or ‘Draw’ for every metric.
For the ‘winners’ dictionary, follow the provided format strictly.
Do not give any other explanation within the < > marks.

**Your task**
System details: {system} 
Reasoning from student A: {reasoningA}
Reasoning from student B: {reasoningB}
Your reply: ...
