# Supplementary material for: Hybrid reasoning for perception, explanation, and autonomous action in manufacturing
Source: Nat Commun. 2026 May 18;17:6589. doi: 10.1038/s41467-026-72378-9 (PMC13381764; doi:10.1038/s41467-026-72378-9)
Supplement: Supplementary file 3 — Supplementary Files [file 41467_2026_72378_MOESM3_ESM.zip › supplementary-files/prompts/ask.txt]

How do emerging advancements in multi-material additive manufacturing and real-time process monitoring (such as in-situ thermal imaging and AI-driven defect detection) influence the mechanical anisotropy and long-term reliability of functional 3D-printed components intended for aerospace or biomedical applications?
