# Supplementary material for: Hybrid reasoning for perception, explanation, and autonomous action in manufacturing
Source: Nat Commun. 2026 May 18;17:6589. doi: 10.1038/s41467-026-72378-9 (PMC13381764; doi:10.1038/s41467-026-72378-9)
Supplement: Supplementary file 3 — Supplementary Files [file 41467_2026_72378_MOESM3_ESM.zip › supplementary-files/prompts/gcode_playbook.json]

{
  "G0-G1 - Linear Move": {
    "description": "Add a straight line movement to the planner",
    "hyperlink": "https://marlinfw.org/docs/gcode/G000-G001.html"
  },
  "G2-G3 - Arc or Circle Move": {
    "description": "Add an arc or circle movement to the planner 1.0.0-beta\u00a0motion",
    "hyperlink": "https://marlinfw.org/docs/gcode/G002-G003.html"
  },
  "G4 - Dwell": {
    "description": "Pause the planner 1.1.0\u00a0motion",
    "hyperlink": "https://marlinfw.org/docs/gcode/G004.html"
  },
  "G5 - B\u00e9zier Cubic Spline": {
    "description": "Cubic B\u00e9zier spline with XYE destination and IJPQ offsets",
    "hyperlink": "https://marlinfw.org/docs/gcode/G005.html"
  },
  "G6 - Direct Stepper Move": {
    "description": "Perform a direct, uninterpolated, and non-kinematic synchronized move",
    "hyperlink": "https://marlinfw.org/docs/gcode/G006.html"
  },
  "G10 - Retract": {
    "description": "Retract the filament",
    "hyperlink": "https://marlinfw.org/docs/gcode/G010.html"
  },
  "G11 - Recover": {
    "description": "Recover the filament with firmware-based retract.",
    "hyperlink": "https://marlinfw.org/docs/gcode/G011.html"
  },
  "G12 - Clean the Nozzle": {
    "description": "Perform the nozzle cleaning procedure.",
    "hyperlink": "https://marlinfw.org/docs/gcode/G012.html"
  },
  "G17-G19 - CNC Workspace Planes": {
    "description": "Select CNC workspace plane",
    "hyperlink": "https://marlinfw.org/docs/gcode/G017-G019.html"
  },
  "G20 - Inch Units": {
    "description": "Set Units to Inches.",
    "hyperlink": "https://marlinfw.org/docs/gcode/G020.html"
  },
  "G21 - Millimeter Units": {
    "description": "Set Units to Millimeters.",
    "hyperlink": "https://marlinfw.org/docs/gcode/G021.html"
  },
  "G26 - Mesh Validation Pattern": {
    "description": "Test the mesh and adjust.",
    "hyperlink": "https://marlinfw.org/docs/gcode/G026.html"
  },
  "G27 - Park toolhead": {
    "description": "Park the current toolhead",
    "hyperlink": "https://marlinfw.org/docs/gcode/G027.html"
  },
  "G28 - Auto Home": {
    "description": "Auto home one or more axes.",
    "hyperlink": "https://marlinfw.org/docs/gcode/G028.html"
  },
  "G29 - Bed Leveling (3-Point)": {
    "description": "Probe the bed and enable leveling compensation.",
    "hyperlink": "https://marlinfw.org/docs/gcode/G029-abl-3point.html"
  },
  "G29 - Bed Leveling (Bilinear)": {
    "description": "Probe the bed and enable leveling compensation.",
    "hyperlink": "https://marlinfw.org/docs/gcode/G029-abl-bilinear.html"
  },
  "G29 - Bed Leveling (Linear)": {
    "description": "Probe the bed and enable leveling compensation.",
    "hyperlink": "https://marlinfw.org/docs/gcode/G029-abl-linear.html"
  },
  "G29 - Bed Leveling (Manual)": {
    "description": "",
    "hyperlink": "https://marlinfw.org/docs/gcode/G029-mbl.html"
  },
  "G29 - Bed Leveling (Unified)": {
    "description": "Probe the bed and enable leveling compensation.",
    "hyperlink": "https://marlinfw.org/docs/gcode/G029-ubl.html"
  },
  "G29 - Bed Leveling": {
    "description": "Probe the bed and enable leveling compensation",
    "hyperlink": "https://marlinfw.org/docs/gcode/G029.html"
  },
  "G30 - Single Z-Probe": {
    "description": "Probe bed at current XY location",
    "hyperlink": "https://marlinfw.org/docs/gcode/G030.html"
  },
  "G31 - Dock Sled": {
    "description": "Dock the Z probe sled.",
    "hyperlink": "https://marlinfw.org/docs/gcode/G031.html"
  },
  "G32 - Undock Sled": {
    "description": "Undock the Z probe sled.",
    "hyperlink": "https://marlinfw.org/docs/gcode/G032.html"
  },
  "G33 - Delta Auto Calibration": {
    "description": "Calibrate various Delta parameters",
    "hyperlink": "https://marlinfw.org/docs/gcode/G033.html"
  },
  "G34 - Mechanical Gantry Calibration": {
    "description": "",
    "hyperlink": "https://marlinfw.org/docs/gcode/G034-mgc.html"
  },
  "G34 - Z Steppers Auto-Alignment": {
    "description": "Align multiple Z steppers using a bed probe",
    "hyperlink": "https://marlinfw.org/docs/gcode/G034-zsaa.html"
  },
  "G35 - Tramming Assistant": {
    "description": "Run a procedure to tram the bed",
    "hyperlink": "https://marlinfw.org/docs/gcode/G035.html"
  },
  "G38.2-G38.5 - Probe target": {
    "description": "Probe towards (or away from) a workpiece",
    "hyperlink": "https://marlinfw.org/docs/gcode/G038.html"
  },
  "G42 - Move to mesh coordinate": {
    "description": "",
    "hyperlink": "https://marlinfw.org/docs/gcode/G042.html"
  },
  "G53 - Move in Machine Coordinates": {
    "description": "Apply native workspace to the current move.",
    "hyperlink": "https://marlinfw.org/docs/gcode/G053.html"
  },
  "G54-G59.3 - Workspace Coordinate System": {
    "description": "Select a workspace coordinate system",
    "hyperlink": "https://marlinfw.org/docs/gcode/G054-G059.html"
  },
  "G60 - Stored Positions": {
    "description": "Save, restore, and delete stored positions",
    "hyperlink": "https://marlinfw.org/docs/gcode/G060.html"
  },
  "G61 - Return to Saved Position": {
    "description": "Return to saved position of specified slot",
    "hyperlink": "https://marlinfw.org/docs/gcode/G061.html"
  },
  "G76 - Probe temperature calibration": {
    "description": "Calibrate probe temperature compensation",
    "hyperlink": "https://marlinfw.org/docs/gcode/G076.html"
  },
  "G80 - Cancel Current Motion Mode": {
    "description": "Cancel the current motion mode",
    "hyperlink": "https://marlinfw.org/docs/gcode/G080.html"
  },
  "G90 - Absolute Positioning": {
    "description": "Set the interpreter to absolute positions",
    "hyperlink": "https://marlinfw.org/docs/gcode/G090.html"
  },
  "G91 - Relative Positioning": {
    "description": "Set the interpreter to relative positions",
    "hyperlink": "https://marlinfw.org/docs/gcode/G091.html"
  },
  "G92 - Set Position": {
    "description": "Set the current position of one or more axes.",
    "hyperlink": "https://marlinfw.org/docs/gcode/G092.html"
  },
  "G425 - Backlash Calibration": {
    "description": "Use a conductive object to calibrate XYZ backlash",
    "hyperlink": "https://marlinfw.org/docs/gcode/G425.html"
  },
  "M0-M1 - Unconditional stop": {
    "description": "Stop and wait for user",
    "hyperlink": "https://marlinfw.org/docs/gcode/M000-M001.html"
  },
  "M3 - Spindle CW / Laser On": {
    "description": "Set the spindle CW speed or laser power",
    "hyperlink": "https://marlinfw.org/docs/gcode/M003.html"
  },
  "M4 - Spindle CCW / Laser On": {
    "description": "Set the spindle CCW speed or laser power",
    "hyperlink": "https://marlinfw.org/docs/gcode/M004.html"
  },
  "M5 - Spindle / Laser Off": {
    "description": "Turn off spindle or laser control",
    "hyperlink": "https://marlinfw.org/docs/gcode/M005.html"
  },
  "M7-M9 - Coolant Controls": {
    "description": "Turn mist or flood coolant on / off",
    "hyperlink": "https://marlinfw.org/docs/gcode/M007-M009.html"
  },
  "M10-M11 - Vacuum / Blower Control": {
    "description": "Enable and disable the Cutter Vacuum or Laser Blower Motor.",
    "hyperlink": "https://marlinfw.org/docs/gcode/M010-M011.html"
  },
  "M16 - Expected Printer Check": {
    "description": "Prevent G-code usage on the wrong machine control",
    "hyperlink": "https://marlinfw.org/docs/gcode/M016.html"
  },
  "M17 - Enable Steppers": {
    "description": "Enable steppers control",
    "hyperlink": "https://marlinfw.org/docs/gcode/M017.html"
  },
  "M18, M84 - Disable steppers": {
    "description": "Disable steppers (same as M84).",
    "hyperlink": "https://marlinfw.org/docs/gcode/M018.html"
  },
  "M20 - List SD Card": {
    "description": "List the contents of the SD Card.",
    "hyperlink": "https://marlinfw.org/docs/gcode/M020.html"
  },
  "M21 - Init SD card": {
    "description": "Attempt to detect an SD card in the slot.",
    "hyperlink": "https://marlinfw.org/docs/gcode/M021.html"
  },
  "M22 - Release SD card": {
    "description": "Simulate ejection of the SD card",
    "hyperlink": "https://marlinfw.org/docs/gcode/M022.html"
  },
  "M23 - Select SD file": {
    "description": "Select an SD file to be executed",
    "hyperlink": "https://marlinfw.org/docs/gcode/M023.html"
  },
  "M24 - Start or Resume SD print": {
    "description": "Start or resume a file selected with M23",
    "hyperlink": "https://marlinfw.org/docs/gcode/M024.html"
  },
  "M25 - Pause SD print": {
    "description": "Pause printing from the SD card",
    "hyperlink": "https://marlinfw.org/docs/gcode/M025.html"
  },
  "M26 - Set SD position": {
    "description": "Set the SD read position",
    "hyperlink": "https://marlinfw.org/docs/gcode/M026.html"
  },
  "M27 - Report SD print status": {
    "description": "Print SD progress to serial",
    "hyperlink": "https://marlinfw.org/docs/gcode/M027.html"
  },
  "M28 - Start SD write": {
    "description": "Start writing to a file on the SD card",
    "hyperlink": "https://marlinfw.org/docs/gcode/M028.html"
  },
  "M29 - Stop SD write": {
    "description": "Stop writing the file, end logging.",
    "hyperlink": "https://marlinfw.org/docs/gcode/M029.html"
  },
  "M30 - Delete SD file": {
    "description": "Delete a specified file from SD.",
    "hyperlink": "https://marlinfw.org/docs/gcode/M030.html"
  },
  "M31 - Report Print Time": {
    "description": "Report the current print time.",
    "hyperlink": "https://marlinfw.org/docs/gcode/M031.html"
  },
  "M32 - Select and Start": {
    "description": "Begin an SD print from a file.",
    "hyperlink": "https://marlinfw.org/docs/gcode/M032.html"
  },
  "M33 - Get Long Path": {
    "description": "Convert a short pathname to a long pathname.",
    "hyperlink": "https://marlinfw.org/docs/gcode/M033.html"
  },
  "M34 - SDCard Sorting": {
    "description": "Set SDCard file sorting options.",
    "hyperlink": "https://marlinfw.org/docs/gcode/M034.html"
  },
  "M42 - Set Pin State": {
    "description": "Set an analog or digital pin to a specified state.",
    "hyperlink": "https://marlinfw.org/docs/gcode/M042.html"
  },
  "M43 T - Toggle Pins": {
    "description": "Toggle pins states",
    "hyperlink": "https://marlinfw.org/docs/gcode/M043-T.html"
  },
  "M43 - Debug Pins": {
    "description": "",
    "hyperlink": "https://marlinfw.org/docs/gcode/M043.html"
  },
  "M48 - Probe Repeatability Test": {
    "description": "",
    "hyperlink": "https://marlinfw.org/docs/gcode/M048.html"
  },
  "M73 - Set Print Progress": {
    "description": "Set current print progress percentage for LCD. printjob",
    "hyperlink": "https://marlinfw.org/docs/gcode/M073.html"
  },
  "M75 - Start Print Job Timer": {
    "description": "Start the print job timer. printjob",
    "hyperlink": "https://marlinfw.org/docs/gcode/M075.html"
  },
  "M76 - Pause Print Job Timer": {
    "description": "Pause the print job timer. printjob",
    "hyperlink": "https://marlinfw.org/docs/gcode/M076.html"
  },
  "M77 - Stop Print Job Timer": {
    "description": "Stop the print job timer.",
    "hyperlink": "https://marlinfw.org/docs/gcode/M077.html"
  },
  "M78 - Print Job Stats": {
    "description": "Print statistics about print jobs.",
    "hyperlink": "https://marlinfw.org/docs/gcode/M078.html"
  },
  "M80 - Power On": {
    "description": "Turn on the power supply",
    "hyperlink": "https://marlinfw.org/docs/gcode/M080.html"
  },
  "M81 - Power Off": {
    "description": "Turn off the power supply. units",
    "hyperlink": "https://marlinfw.org/docs/gcode/M081.html"
  },
  "M82 - E Absolute": {
    "description": "Set E to absolute positioning. units",
    "hyperlink": "https://marlinfw.org/docs/gcode/M082.html"
  },
  "M83 - E Relative": {
    "description": "Set E to relative positioning. control",
    "hyperlink": "https://marlinfw.org/docs/gcode/M083.html"
  },
  "M85 - Inactivity Shutdown": {
    "description": "Set the inactivity timeout.",
    "hyperlink": "https://marlinfw.org/docs/gcode/M085.html"
  },
  "M86 - Hotend Idle Timeout": {
    "description": "Set the hotend idle timeout.",
    "hyperlink": "https://marlinfw.org/docs/gcode/M086.html"
  },
  "M87 - Disable Hotend Idle Timeout": {
    "description": "Disable the hotend idle timeout. motion",
    "hyperlink": "https://marlinfw.org/docs/gcode/M087.html"
  },
  "M92 - Set Axis Steps-per-unit": {
    "description": "Set the number of steps-per-mm, per-inch, or per-degree",
    "hyperlink": "https://marlinfw.org/docs/gcode/M092.html"
  },
  "M100 - Free Memory": {
    "description": "Observe memory used by code",
    "hyperlink": "https://marlinfw.org/docs/gcode/M100.html"
  },
  "M102 - Configure Bed Distance Sensor": {
    "description": "Set parameters for the Bed Distance Sensor. thermal",
    "hyperlink": "https://marlinfw.org/docs/gcode/M102.html"
  },
  "M104 - Set Hotend Temperature": {
    "description": "Set a new target hot end temperature. thermal",
    "hyperlink": "https://marlinfw.org/docs/gcode/M104.html"
  },
  "M105 - Report Temperatures": {
    "description": "Send a temperature report to the host.",
    "hyperlink": "https://marlinfw.org/docs/gcode/M105.html"
  },
  "M106 - Set Fan Speed": {
    "description": "Turn on fan and set speed thermal",
    "hyperlink": "https://marlinfw.org/docs/gcode/M106.html"
  },
  "M107 - Fan Off": {
    "description": "Turn off a fan control",
    "hyperlink": "https://marlinfw.org/docs/gcode/M107.html"
  },
  "M108 - Break and Continue": {
    "description": "Break out of the current waiting loop thermal",
    "hyperlink": "https://marlinfw.org/docs/gcode/M108.html"
  },
  "M109 - Wait for Hotend Temperature": {
    "description": "Wait for the hot end to reach target temperature hosts",
    "hyperlink": "https://marlinfw.org/docs/gcode/M109.html"
  },
  "M110 - Set / Get Line Number": {
    "description": "Set or get the current (last-used) host command line number. hosts",
    "hyperlink": "https://marlinfw.org/docs/gcode/M110.html"
  },
  "M111 - Debug Level": {
    "description": "Report and optionally set the debug flags. safety",
    "hyperlink": "https://marlinfw.org/docs/gcode/M111.html"
  },
  "M112 - Full Shutdown": {
    "description": "Shut everything down and halt the machine.",
    "hyperlink": "https://marlinfw.org/docs/gcode/M112.html"
  },
  "M113 - Host Keepalive": {
    "description": "",
    "hyperlink": "https://marlinfw.org/docs/gcode/M113.html"
  },
  "M114 - Get Current Position": {
    "description": "Report the current tool position to the host. hosts",
    "hyperlink": "https://marlinfw.org/docs/gcode/M114.html"
  },
  "M115 - Firmware Info": {
    "description": "Print the firmware info and capabilities.",
    "hyperlink": "https://marlinfw.org/docs/gcode/M115.html"
  },
  "M117 - Set LCD Message": {
    "description": "Set the message line on the LCD. hosts",
    "hyperlink": "https://marlinfw.org/docs/gcode/M117.html"
  },
  "M118 - Serial print": {
    "description": "Send text to serial debug",
    "hyperlink": "https://marlinfw.org/docs/gcode/M118.html"
  },
  "M119 - Endstop States": {
    "description": "Report endstop and probe states to the host. control",
    "hyperlink": "https://marlinfw.org/docs/gcode/M119.html"
  },
  "M120 - Enable Endstops": {
    "description": "Enable endstops and keep them enabled even when not homing. control",
    "hyperlink": "https://marlinfw.org/docs/gcode/M120.html"
  },
  "M121 - Disable Endstops": {
    "description": "Disable endstops and keep them disabled when not homing. 1.1.7\u00a0debug",
    "hyperlink": "https://marlinfw.org/docs/gcode/M121.html"
  },
  "M122 - TMC Debugging": {
    "description": "",
    "hyperlink": "https://marlinfw.org/docs/gcode/M122.html"
  },
  "M123 - Fan Tachometers": {
    "description": "Report fan speeds from tachometers",
    "hyperlink": "https://marlinfw.org/docs/gcode/M123.html"
  },
  "M125 - Park Head": {
    "description": "Save current position and move to filament change position.",
    "hyperlink": "https://marlinfw.org/docs/gcode/M125.html"
  },
  "M126 - Baricuda 1 Open": {
    "description": "Open the valve for Baricuda 1.",
    "hyperlink": "https://marlinfw.org/docs/gcode/M126.html"
  },
  "M127 - Baricuda 1 Close": {
    "description": "Close the valve for Baricuda 1.",
    "hyperlink": "https://marlinfw.org/docs/gcode/M127.html"
  },
  "M128 - Baricuda 2 Open": {
    "description": "Open the valve for Baricuda 2.",
    "hyperlink": "https://marlinfw.org/docs/gcode/M128.html"
  },
  "M129 - Baricuda 2 Close": {
    "description": "Close the valve for Baricuda 2. thermal",
    "hyperlink": "https://marlinfw.org/docs/gcode/M129.html"
  },
  "M140 - Set Bed Temperature": {
    "description": "Set a new target bed temperature. thermal",
    "hyperlink": "https://marlinfw.org/docs/gcode/M140.html"
  },
  "M141 - Set Chamber Temperature": {
    "description": "Set a new target chamber temperature.",
    "hyperlink": "https://marlinfw.org/docs/gcode/M141.html"
  },
  "M143 - Set Laser Cooler Temperature": {
    "description": "Set a new target laser coolant temperature.",
    "hyperlink": "https://marlinfw.org/docs/gcode/M143.html"
  },
  "M145 - Set Material Preset": {
    "description": "Set material presets in the LCD menu.",
    "hyperlink": "https://marlinfw.org/docs/gcode/M145.html"
  },
  "M149 - Temperature Units": {
    "description": "Set temperature units to Celsius, Fahrenheit, or Kelvin.",
    "hyperlink": "https://marlinfw.org/docs/gcode/M149.html"
  },
  "M150 - Set RGB(W) Color": {
    "description": "Set the color of the RGB(W) LED, backlight, or LED strip.",
    "hyperlink": "https://marlinfw.org/docs/gcode/M150.html"
  },
  "M154 - Position Auto-Report": {
    "description": "Periodically auto-report position to serial",
    "hyperlink": "https://marlinfw.org/docs/gcode/M154.html"
  },
  "M155 - Temperature Auto-Report": {
    "description": "Auto-report temperatures to host periodically.",
    "hyperlink": "https://marlinfw.org/docs/gcode/M155.html"
  },
  "M163 - Set Mix Factor": {
    "description": "Set a single mix factor for a mixing extruder.",
    "hyperlink": "https://marlinfw.org/docs/gcode/M163.html"
  },
  "M164 - Save Mix": {
    "description": "Save the current mix as a virtual tool.",
    "hyperlink": "https://marlinfw.org/docs/gcode/M164.html"
  },
  "M165 - Set Mix": {
    "description": "Set all mix factors for the mixing extruder.",
    "hyperlink": "https://marlinfw.org/docs/gcode/M165.html"
  },
  "M166 - Gradient Mix": {
    "description": "Set a Gradient Mix",
    "hyperlink": "https://marlinfw.org/docs/gcode/M166.html"
  },
  "M190 - Wait for Bed Temperature": {
    "description": "Wait for the bed to reach target temperature thermal",
    "hyperlink": "https://marlinfw.org/docs/gcode/M190.html"
  },
  "M191 - Wait for Chamber Temperature": {
    "description": "Wait for the chamber to reach target temperature",
    "hyperlink": "https://marlinfw.org/docs/gcode/M191.html"
  },
  "M192 - Wait for Probe temperature": {
    "description": "Wait for the probe temperature sensor to reach a target",
    "hyperlink": "https://marlinfw.org/docs/gcode/M192.html"
  },
  "M193 - Wait For Laser Cooler Temperature": {
    "description": "Set and wait for a new target laser coolant temperature motion",
    "hyperlink": "https://marlinfw.org/docs/gcode/M193.html"
  },
  "M200 - Volumetric Extrusion Diameter": {
    "description": "Set the diameter for volumetric extrusion motion",
    "hyperlink": "https://marlinfw.org/docs/gcode/M200.html"
  },
  "M201 - Print / Travel Move Limits": {
    "description": "Set acceleration / frequency limits for print and travel moves. motion",
    "hyperlink": "https://marlinfw.org/docs/gcode/M201.html"
  },
  "M203 - Set Max Feedrate": {
    "description": "Set maximum feedrate for one or more axes. motion",
    "hyperlink": "https://marlinfw.org/docs/gcode/M203.html"
  },
  "M204 - Set Starting Acceleration": {
    "description": "Set the starting acceleration for moves by type. motion",
    "hyperlink": "https://marlinfw.org/docs/gcode/M204.html"
  },
  "M205 - Set Advanced Settings": {
    "description": "Set some advanced settings related to movement.",
    "hyperlink": "https://marlinfw.org/docs/gcode/M205.html"
  },
  "M206 - Set Home Offsets": {
    "description": "Apply a persistent offset",
    "hyperlink": "https://marlinfw.org/docs/gcode/M206.html"
  },
  "M207 - Firmware Retraction Settings": {
    "description": "Set options for firmware-based retraction.",
    "hyperlink": "https://marlinfw.org/docs/gcode/M207.html"
  },
  "M208 - Firmware Recover Settings": {
    "description": "Set firmware-retraction recover settings.",
    "hyperlink": "https://marlinfw.org/docs/gcode/M208.html"
  },
  "M209 - Set Auto Retract": {
    "description": "Enable / disable auto-retraction.",
    "hyperlink": "https://marlinfw.org/docs/gcode/M209.html"
  },
  "M210 - Homing Feedrate": {
    "description": "Set homing feedrate for one or more axes",
    "hyperlink": "https://marlinfw.org/docs/gcode/M210.html"
  },
  "M211 - Software Endstops": {
    "description": "Set and/or get the software endstops state",
    "hyperlink": "https://marlinfw.org/docs/gcode/M211.html"
  },
  "M217 - Filament swap parameters": {
    "description": "Set length and speed for filament swapping",
    "hyperlink": "https://marlinfw.org/docs/gcode/M217.html"
  },
  "M218 - Set Hotend Offset": {
    "description": "Set the offset of a hotend (from hotend 0). motion",
    "hyperlink": "https://marlinfw.org/docs/gcode/M218.html"
  },
  "M220 - Set Feedrate Percentage": {
    "description": "Set the global feedrate percentage. motion",
    "hyperlink": "https://marlinfw.org/docs/gcode/M220.html"
  },
  "M221 - Set Flow Percentage": {
    "description": "Set the flow percentage, which applies to all E moves.",
    "hyperlink": "https://marlinfw.org/docs/gcode/M221.html"
  },
  "M226 - Wait for Pin State": {
    "description": "Wait for a pin to have a given state",
    "hyperlink": "https://marlinfw.org/docs/gcode/M226.html"
  },
  "M240 - Trigger Camera": {
    "description": "Trigger a camera shutter",
    "hyperlink": "https://marlinfw.org/docs/gcode/M240.html"
  },
  "M250 - LCD Contrast": {
    "description": "Set and/or get the LCD contrast.",
    "hyperlink": "https://marlinfw.org/docs/gcode/M250.html"
  },
  "M255 - LCD Sleep/Backlight Timeout": {
    "description": "Set and/or get the LCD Sleep Timeout.",
    "hyperlink": "https://marlinfw.org/docs/gcode/M255.html"
  },
  "M256 - LCD Brightness": {
    "description": "Set and/or get the LCD brightness.",
    "hyperlink": "https://marlinfw.org/docs/gcode/M256.html"
  },
  "M260 - I2C Send": {
    "description": "Send data to the I2C bus.",
    "hyperlink": "https://marlinfw.org/docs/gcode/M260.html"
  },
  "M261 - I2C Request": {
    "description": "Request and echo bytes from the I2C bus.",
    "hyperlink": "https://marlinfw.org/docs/gcode/M261.html"
  },
  "M280 - Servo Position": {
    "description": "Set or get a servo position.",
    "hyperlink": "https://marlinfw.org/docs/gcode/M280.html"
  },
  "M281 - Edit Servo Angles": {
    "description": "Set servo deploy and/or stow angles",
    "hyperlink": "https://marlinfw.org/docs/gcode/M281.html"
  },
  "M282 - Detach Servo": {
    "description": "Detach a servo until its next move",
    "hyperlink": "https://marlinfw.org/docs/gcode/M282.html"
  },
  "M290 - Babystep": {
    "description": "Babystep one or more axes",
    "hyperlink": "https://marlinfw.org/docs/gcode/M290.html"
  },
  "M300 - Play Tone": {
    "description": "Play a single tone, buzz, or beep.",
    "hyperlink": "https://marlinfw.org/docs/gcode/M300.html"
  },
  "M301 - Set Hotend PID": {
    "description": "Set PID values for a hotend.",
    "hyperlink": "https://marlinfw.org/docs/gcode/M301.html"
  },
  "M302 - Cold Extrude": {
    "description": "Set minimum extrusion temperature, allow cold extrusion.",
    "hyperlink": "https://marlinfw.org/docs/gcode/M302.html"
  },
  "M303 - PID autotune": {
    "description": "Auto-tune the PID system to find stable values.",
    "hyperlink": "https://marlinfw.org/docs/gcode/M303.html"
  },
  "M304 - Set Bed PID": {
    "description": "Set PID values for the heated bed.",
    "hyperlink": "https://marlinfw.org/docs/gcode/M304.html"
  },
  "M305 - User Thermistor Parameters": {
    "description": "Set (or report) custom thermistor parameters",
    "hyperlink": "https://marlinfw.org/docs/gcode/M305.html"
  },
  "M306 - Model Predictive Temp. Control": {
    "description": "Set MPC values for a hotend.",
    "hyperlink": "https://marlinfw.org/docs/gcode/M306.html"
  },
  "M350 - Set micro-stepping": {
    "description": "Set micro-stepping for drivers that support it",
    "hyperlink": "https://marlinfw.org/docs/gcode/M350.html"
  },
  "M351 - Set Microstep Pins": {
    "description": "Directly set the micro-stepping pins",
    "hyperlink": "https://marlinfw.org/docs/gcode/M351.html"
  },
  "M355 - Case Light Control": {
    "description": "Turn the case light on or off, set brightness",
    "hyperlink": "https://marlinfw.org/docs/gcode/M355.html"
  },
  "M360 - SCARA Theta A": {
    "description": "",
    "hyperlink": "https://marlinfw.org/docs/gcode/M360.html"
  },
  "M361 - SCARA Theta-B": {
    "description": "",
    "hyperlink": "https://marlinfw.org/docs/gcode/M361.html"
  },
  "M362 - SCARA Psi-A": {
    "description": "",
    "hyperlink": "https://marlinfw.org/docs/gcode/M362.html"
  },
  "M363 - SCARA Psi-B": {
    "description": "",
    "hyperlink": "https://marlinfw.org/docs/gcode/M363.html"
  },
  "M364 - SCARA Psi-C": {
    "description": "",
    "hyperlink": "https://marlinfw.org/docs/gcode/M364.html"
  },
  "M380 - Activate Solenoid": {
    "description": "Activate",
    "hyperlink": "https://marlinfw.org/docs/gcode/M380.html"
  },
  "M381 - Deactivate Solenoids": {
    "description": "Deactivate all extruder solenoids motion",
    "hyperlink": "https://marlinfw.org/docs/gcode/M381.html"
  },
  "M400 - Finish Moves": {
    "description": "Wait for all moves to finish",
    "hyperlink": "https://marlinfw.org/docs/gcode/M400.html"
  },
  "M401 - Deploy Probe": {
    "description": "Deploy the bed probe",
    "hyperlink": "https://marlinfw.org/docs/gcode/M401.html"
  },
  "M402 - Stow Probe": {
    "description": "Stow the bed probe",
    "hyperlink": "https://marlinfw.org/docs/gcode/M402.html"
  },
  "M403 - MMU2 Filament Type": {
    "description": "Set filament type for Multi-Material Unit 2.0",
    "hyperlink": "https://marlinfw.org/docs/gcode/M403.html"
  },
  "M404 - Filament Width Sensor Nominal Diameter": {
    "description": "Set the nominal diameter for filament width sensor auto-flow",
    "hyperlink": "https://marlinfw.org/docs/gcode/M404.html"
  },
  "M405 - Filament Width Sensor On": {
    "description": "Enable filament width sensor flow control",
    "hyperlink": "https://marlinfw.org/docs/gcode/M405.html"
  },
  "M406 - Filament Width Sensor Off": {
    "description": "Disable filament width sensor flow control",
    "hyperlink": "https://marlinfw.org/docs/gcode/M406.html"
  },
  "M407 - Read Filament Width": {
    "description": "Report the current reading from the Filament Width Sensor motion",
    "hyperlink": "https://marlinfw.org/docs/gcode/M407.html"
  },
  "M410 - Quickstop": {
    "description": "Stop all steppers instantly",
    "hyperlink": "https://marlinfw.org/docs/gcode/M410.html"
  },
  "M412 - Filament Runout": {
    "description": "",
    "hyperlink": "https://marlinfw.org/docs/gcode/M412.html"
  },
  "M413 - Power-loss Recovery": {
    "description": "Enable / disable power-loss recovery",
    "hyperlink": "https://marlinfw.org/docs/gcode/M413.html"
  },
  "M420 - Bed Leveling State": {
    "description": "",
    "hyperlink": "https://marlinfw.org/docs/gcode/M420.html"
  },
  "M421 - Set Mesh Value": {
    "description": "Set a single mesh Z height",
    "hyperlink": "https://marlinfw.org/docs/gcode/M421.html"
  },
  "M422 - Set Z Motor XY": {
    "description": "Set a Z motor position for G34 Auto-Alignment",
    "hyperlink": "https://marlinfw.org/docs/gcode/M422.html"
  },
  "M423 - X Twist Compensation": {
    "description": "",
    "hyperlink": "https://marlinfw.org/docs/gcode/M423.html"
  },
  "M425 - Backlash compensation": {
    "description": "Enable and tune backlash compensation",
    "hyperlink": "https://marlinfw.org/docs/gcode/M425.html"
  },
  "M428 - Home Offsets Here": {
    "description": "Set home offsets based on current position",
    "hyperlink": "https://marlinfw.org/docs/gcode/M428.html"
  },
  "M430 - Power Monitor": {
    "description": "Read and display current (A), voltage (V), and power (W)",
    "hyperlink": "https://marlinfw.org/docs/gcode/M430.html"
  },
  "M486 - Cancel Objects": {
    "description": "Identify and cancel objects",
    "hyperlink": "https://marlinfw.org/docs/gcode/M486.html"
  },
  "M493 - Fixed-Time Motion": {
    "description": "Enable/disable and configure Fixed-Time Motion, Linear Advance, and Input Shaping",
    "hyperlink": "https://marlinfw.org/docs/gcode/M493.html"
  },
  "M500 - Save Settings": {
    "description": "Save settings to EEPROM.",
    "hyperlink": "https://marlinfw.org/docs/gcode/M500.html"
  },
  "M501 - Restore Settings": {
    "description": "Restore settings from EEPROM. eeprom",
    "hyperlink": "https://marlinfw.org/docs/gcode/M501.html"
  },
  "M502 - Factory Reset": {
    "description": "Restore all settings to factory defaults. eeprom",
    "hyperlink": "https://marlinfw.org/docs/gcode/M502.html"
  },
  "M503 - Report Settings": {
    "description": "Report all settings that may be saved to EEPROM.",
    "hyperlink": "https://marlinfw.org/docs/gcode/M503.html"
  },
  "M504 - Validate EEPROM contents": {
    "description": "Validate the contents of the EEPROM.",
    "hyperlink": "https://marlinfw.org/docs/gcode/M504.html"
  },
  "M510 - Lock Machine": {
    "description": "Lock the machine if it has a passcode",
    "hyperlink": "https://marlinfw.org/docs/gcode/M510.html"
  },
  "M511 - Unlock Machine": {
    "description": "Unlock the machine if it has a passcode",
    "hyperlink": "https://marlinfw.org/docs/gcode/M511.html"
  },
  "M512 - Set Passcode": {
    "description": "Set a numeric passcode for locking the machine",
    "hyperlink": "https://marlinfw.org/docs/gcode/M512.html"
  },
  "M524 - Abort SD print": {
    "description": "Abort an SD print started with [`M24`](/docs/gcode/M024.html)",
    "hyperlink": "https://marlinfw.org/docs/gcode/M524.html"
  },
  "M540 - Endstops Abort SD": {
    "description": "Abort SD printing when an endstop is triggered.",
    "hyperlink": "https://marlinfw.org/docs/gcode/M540.html"
  },
  "M569 - Set TMC stepping mode": {
    "description": "Toggle stealthChop",
    "hyperlink": "https://marlinfw.org/docs/gcode/M569.html"
  },
  "M575 - Serial baud rate": {
    "description": "Change the serial baud rate",
    "hyperlink": "https://marlinfw.org/docs/gcode/M575.html"
  },
  "M592 - Nonlinear Extrusion Control": {
    "description": "",
    "hyperlink": "https://marlinfw.org/docs/gcode/M592.html"
  },
  "M593 - ZV Input Shaping": {
    "description": "",
    "hyperlink": "https://marlinfw.org/docs/gcode/M593.html"
  },
  "M600 - Filament Change": {
    "description": "Automatically change filament",
    "hyperlink": "https://marlinfw.org/docs/gcode/M600.html"
  },
  "M603 - Configure Filament Change": {
    "description": "Configure automatic filament change parameters",
    "hyperlink": "https://marlinfw.org/docs/gcode/M603.html"
  },
  "M605 - Multi Nozzle Mode": {
    "description": "Set the behavior mode for a multiple nozzle setup",
    "hyperlink": "https://marlinfw.org/docs/gcode/M605.html"
  },
  "M665 - SCARA Configuration": {
    "description": "Set SCARA geometry values",
    "hyperlink": "https://marlinfw.org/docs/gcode/M665-scara.html"
  },
  "M665 - Delta Configuration": {
    "description": "Set delta geometry values",
    "hyperlink": "https://marlinfw.org/docs/gcode/M665.html"
  },
  "M666 - Set dual endstop offsets": {
    "description": "Set dual endstop offsets",
    "hyperlink": "https://marlinfw.org/docs/gcode/M666-dual.html"
  },
  "M666 - Set Delta endstop adjustments": {
    "description": "Set Delta endstop adjustments",
    "hyperlink": "https://marlinfw.org/docs/gcode/M666.html"
  },
  "M672 - Duet Smart Effector sensitivity": {
    "description": "Set Duet Smart Effector sensitivity",
    "hyperlink": "https://marlinfw.org/docs/gcode/M672.html"
  },
  "M701 - Load filament": {
    "description": "Load filament",
    "hyperlink": "https://marlinfw.org/docs/gcode/M701.html"
  },
  "M702 - Unload filament": {
    "description": "Unload filament",
    "hyperlink": "https://marlinfw.org/docs/gcode/M702.html"
  },
  "M710 - Controller Fan settings": {
    "description": "Set or report controller fan settings",
    "hyperlink": "https://marlinfw.org/docs/gcode/M710.html"
  },
  "M7219 - MAX7219 Control": {
    "description": "Control Max7219 Segmented LEDs",
    "hyperlink": "https://marlinfw.org/docs/gcode/M7219.html"
  },
  "M808 - Repeat Marker": {
    "description": "Set or go to a marker for looping G-code",
    "hyperlink": "https://marlinfw.org/docs/gcode/M808.html"
  },
  "M810-M819 - G-code macros": {
    "description": "Set/execute one of ten G-code macros",
    "hyperlink": "https://marlinfw.org/docs/gcode/M810-M819.html"
  },
  "M820 - Report G-code macros": {
    "description": "Report all assigned G-code macros",
    "hyperlink": "https://marlinfw.org/docs/gcode/M820.html"
  },
  "M851 - XYZ Probe Offset": {
    "description": "Set the Z probe XYZ offset from nozzle calibration",
    "hyperlink": "https://marlinfw.org/docs/gcode/M851.html"
  },
  "M852 - Bed Skew Compensation": {
    "description": "",
    "hyperlink": "https://marlinfw.org/docs/gcode/M852.html"
  },
  "M860-M869 - I2C Position Encoders": {
    "description": "I2C position encoders for closed loop control",
    "hyperlink": "https://marlinfw.org/docs/gcode/M860-M869.html"
  },
  "M871 - Probe temperature config": {
    "description": "Configure probe temperature compensation",
    "hyperlink": "https://marlinfw.org/docs/gcode/M871.html"
  },
  "M876 - Handle Prompt Response": {
    "description": "Handle Host prompt responses",
    "hyperlink": "https://marlinfw.org/docs/gcode/M876.html"
  },
  "M900 - Linear Advance Factor": {
    "description": "",
    "hyperlink": "https://marlinfw.org/docs/gcode/M900.html"
  },
  "M906 - Stepper Motor Current": {
    "description": "Set the motor current (in milliamps)",
    "hyperlink": "https://marlinfw.org/docs/gcode/M906.html"
  },
  "M907 - Trimpot Stepper Motor Current": {
    "description": "Set motor current via digital trimpot",
    "hyperlink": "https://marlinfw.org/docs/gcode/M907.html"
  },
  "M908 - Set Trimpot Pins": {
    "description": "Set a digital trimpot directly",
    "hyperlink": "https://marlinfw.org/docs/gcode/M908.html"
  },
  "M909 - Report DAC Stepper Current": {
    "description": "Report DAC current values to host",
    "hyperlink": "https://marlinfw.org/docs/gcode/M909.html"
  },
  "M910 - Commit DAC to EEPROM": {
    "description": "Commit digipot/DAC value to external EEPROM",
    "hyperlink": "https://marlinfw.org/docs/gcode/M910.html"
  },
  "M911 - TMC OT Pre-Warn Condition": {
    "description": "Driver overtemperature pre-warn condition",
    "hyperlink": "https://marlinfw.org/docs/gcode/M911.html"
  },
  "M912 - Clear TMC OT Pre-Warn": {
    "description": "Clear overtemperature pre-warn condition flag",
    "hyperlink": "https://marlinfw.org/docs/gcode/M912.html"
  },
  "M913 - Set Hybrid Threshold Speed": {
    "description": "TMC driver switching to spreadCycle",
    "hyperlink": "https://marlinfw.org/docs/gcode/M913.html"
  },
  "M914 - TMC Bump Sensitivity": {
    "description": "Set sensorless homing sensitivity",
    "hyperlink": "https://marlinfw.org/docs/gcode/M914.html"
  },
  "M915 - TMC Z axis calibration": {
    "description": "Align ends of the Z axis and test torque",
    "hyperlink": "https://marlinfw.org/docs/gcode/M915.html"
  },
  "M916 - L6474 Thermal Warning Test": {
    "description": "Find L6474 drive level (KVAL_HOLD) threshold",
    "hyperlink": "https://marlinfw.org/docs/gcode/M916.html"
  },
  "M917 - L6474 Overcurrent Warning Test": {
    "description": "Find L6474 minimum current thresholds",
    "hyperlink": "https://marlinfw.org/docs/gcode/M917.html"
  },
  "M918 - L6474 Speed Warning Test": {
    "description": "Find L6474 speed threshold",
    "hyperlink": "https://marlinfw.org/docs/gcode/M918.html"
  },
  "M919 - TMC Chopper Timing": {
    "description": "Set Chopper Timing values for TMC stepper drivers sdcard",
    "hyperlink": "https://marlinfw.org/docs/gcode/M919.html"
  },
  "M928 - Start SD Logging": {
    "description": "Log serial input to an SD file",
    "hyperlink": "https://marlinfw.org/docs/gcode/M928.html"
  },
  "M951 - Magnetic Parking Extruder": {
    "description": "Set / report Magnetic Parking Extruder settings",
    "hyperlink": "https://marlinfw.org/docs/gcode/M951.html"
  },
  "M993 - Back up flash settings to SD": {
    "description": "Create a backup of SPI Flash to SD",
    "hyperlink": "https://marlinfw.org/docs/gcode/M993.html"
  },
  "M994 - Restore flash from SD": {
    "description": "Restore a backup from SD to SPI Flash",
    "hyperlink": "https://marlinfw.org/docs/gcode/M994.html"
  },
  "M995 - Touch Screen Calibration": {
    "description": "Touch screen calibration for TFT display 2.0.0\u00a0control",
    "hyperlink": "https://marlinfw.org/docs/gcode/M995.html"
  },
  "M997 - Firmware update": {
    "description": "Perform in-application firmware update control",
    "hyperlink": "https://marlinfw.org/docs/gcode/M997.html"
  },
  "M999 - STOP Restart": {
    "description": "Return the machine to Running state 2.0.0\u00a0control",
    "hyperlink": "https://marlinfw.org/docs/gcode/T-mmu2.html"
  },
  "MMU2 special filament loading commands": {
    "description": "control Set or report the current extruder or other tool",
    "hyperlink": "https://marlinfw.org/docs/gcode/T.html"
  }
}
