# Supplementary material for: Hybrid reasoning for perception, explanation, and autonomous action in manufacturing
Source: Nat Commun. 2026 May 18;17:6589. doi: 10.1038/s41467-026-72378-9 (PMC13381764; doi:10.1038/s41467-026-72378-9)
Supplement: Supplementary file 3 — Supplementary Files [file 41467_2026_72378_MOESM3_ESM.zip › supplementary-files/prompts/Prompt_3_elo_qa.txt]

Evaluate the following based on:
- Correctness
- Relevance

**Example task**
Question: How does a heated bed prevent warping during printing?
Response A: "Answer from student A"
Response B: "Answer from student B"
Your reply:

Reasoning: Any reasoning you want to make goes here, keep it short.
Results:	<winners = {
‘Correctness’: 	‘A’,
‘Relevance’: 	‘Draw’
}>
**Your reply ends here.**
**Example task ends here.**

The task above should not bias you in terms of selection.
Every case is different.

Choose ‘A’, ‘B’ or ‘Draw’ for every metric.
For the ‘winners’ dictionary, follow the provided format strictly.
Do not give any other explanation within the < > marks.
Your task:
Question: {question} 
Response A: {responseA} 
Response B: {responseB} 
Your reply: ...
