# Supplementary material for: Hybrid reasoning for perception, explanation, and autonomous action in manufacturing
Source: Nat Commun. 2026 May 18;17:6589. doi: 10.1038/s41467-026-72378-9 (PMC13381764; doi:10.1038/s41467-026-72378-9)
Supplement: Supplementary file 3 — Supplementary Files [file 41467_2026_72378_MOESM3_ESM.zip › supplementary-files/prompts/Prompt_1_vanilla_control.txt]

## Task
Compute a G-code flow override.

## Input
- Estimated flowrate (E): {E}
- Firmware flowrate (F): {F}

## Steps
1. Calculate `g_code_value = (100 / E) * F`.

## Output format (exactly)
Return a single code block with one line:
'''M221 S{{g_code_value}}'''

## Rules
- No explanations or extra text.
- No units.
- No trailing spaces or blank lines.
- End the reply immediately after the code block.
