# Supplementary material for: Hybrid reasoning for perception, explanation, and autonomous action in manufacturing
Source: Nat Commun. 2026 May 18;17:6589. doi: 10.1038/s41467-026-72378-9 (PMC13381764; doi:10.1038/s41467-026-72378-9)
Supplement: Supplementary file 3 — Supplementary Files [file 41467_2026_72378_MOESM3_ESM.zip › supplementary-files/prompts/3d_printing_questions.json]

{
    "questions": [
        "How do thermal gradients during FDM printing affect residual stress in polymer parts?",
        "What role does heat transfer play in determining interlayer adhesion in FDM-printed objects?",
        "How does print speed influence inertia forces and resulting layer shifts in high-speed 3D printing?",
        "What are the primary physical mechanisms behind warping in FDM printing?",
        "How does the Stefan-Boltzmann law apply to heat dissipation in high-temperature 3D printing?",
        "How does the viscosity of molten thermoplastics vary with temperature during extrusion?",
        "What effects do cooling rates have on crystallization in semi-crystalline thermoplastics like PEEK?",
        "How does mechanical anisotropy occur in parts printed via fused deposition modeling?",
        "What factors contribute to interlayer delamination, and how can they be mitigated?",
        "How do thermal expansion coefficients of different materials impact multi-material printing?",
        "How is thermal conductivity important for understanding heat flow during the sintering of powder bed fusion (PBF) prints?",
        "How does latent heat of fusion impact the energy requirements for metal powder bed fusion?",
        "What is the role of Gibbs free energy in determining the sintering threshold in selective laser sintering?",
        "How do changes in heat capacity affect cooling profiles in high-temperature FDM?",
        "What role does enthalpy play in determining the melting and cooling behaviors of metal powders?",
        "How do temperature gradients affect residual stresses in metal parts printed via PBF?",
        "How does thermal conductivity impact layer adhesion in polymer-based 3D printing?",
        "What effect does a temperature gradient have on the crystallinity of printed parts?",
        "How does thermal diffusion impact the accuracy of microstructural features?",
        "How can the Gibbs-Thomson effect influence sintering in metal powders?",
        "How does the molecular weight of polymers affect melt viscosity and printability?",
        "What mechanisms lead to degradation of PLA and PETG under high-temperature printing conditions?",
        "How do plasticizers in flexible filaments impact extrusion and layer adhesion?",
        "What are the effects of fillers (e.g., carbon fiber, glass) on thermal stability and mechanical properties?",
        "How does moisture absorption affect filament properties and print quality?",
        "How does the presence of residual monomers impact mechanical properties in printed parts?",
        "How do additives like flame retardants affect the thermal stability of 3D printing filaments?",
        "How does molecular orientation affect mechanical properties in FDM-printed polymers?",
        "What effects do stabilizers have on UV degradation of outdoor-use 3D printed parts?",
        "How does cross-linking improve the properties of high-performance 3D printing filaments?",
        "How does chain scission in polymers affect printability and layer adhesion?",
        "How do oxidation reactions affect the stability of metallic powders?",
        "What are the effects of polymer degradation on environmental stress cracking?",
        "How does surface oxidation affect adhesion in metal printing processes?",
        "What is the role of initiators in photo-curing resins?",
        "How do inhibitors control polymerization rates in SLA resins?",
        "How does exposure to high-intensity UV affect photoinitiators?",
        "How does polymer entanglement influence melt rheology in thermoplastics?",
        "What are the implications of polymer backbone flexibility on extrusion behavior?",
        "How do curing kinetics of thermoset resins influence final mechanical properties?",
        "How do particle size distribution and shape affect powder flowability in SLS and SLM?",
        "What factors determine the sintering temperature of metal powders?",
        "How does laser absorptivity impact powder bed melting efficiency?",
        "What role does capillary pressure play during the sintering of ceramic powders?",
        "How does laser energy density influence part density in SLM?",
        "How do gas atmospheres (argon vs. nitrogen) affect oxidation during metal sintering?",
        "What is the role of neck growth in determining part strength during sintering?",
        "How do binder materials affect the sintering behavior in binder jetting?",
        "How does sintering time impact grain size in ceramic 3D printing?",
        "How does thermal conductivity of the powder bed affect cooling rates?",
        "How does photoinitiator concentration influence polymerization rate in SLA printing?",
        "What are the implications of monomer shrinkage on SLA print accuracy?",
        "How does UV curing intensity impact polymer chain cross-linking?",
        "What factors influence the degree of polymerization in SLA printed parts?",
        "How does post-curing affect mechanical properties of photopolymer parts?",
        "What role do light scattering and absorption play in the resolution of SLA prints?",
        "How do resin viscosity and flow affect SLA layer resolution?",
        "How does UV exposure time affect shrinkage and final part accuracy?",
        "What is the role of oligomer composition in determining resin properties?",
        "How does the oxygen inhibition layer impact surface properties in SLA?",
        "How do infill patterns affect the tensile strength of FDM parts?",
        "What mechanisms lead to fatigue failure in 3D-printed metal parts?",
        "How does load orientation impact the mechanical properties of printed parts?",
        "How does the layer height influence compressive strength in SLA prints?",
        "What are the primary causes of creep in thermoplastic 3D-printed parts?",
        "How does layer adhesion affect impact resistance in FDM parts?",
        "What factors influence ductility in metal-printed components?",
        "How does infill density correlate with bending strength in thermoplastics?",
        "What are the effects of cooling rates on fracture toughness in metal prints?",
        "How does residual stress influence crack propagation in metal parts?",
        "How does roughness affect adhesion of coatings on 3D-printed surfaces?",
        "What role does wettability play in adhesion between printed layers?",
        "How do residual stresses impact delamination in multi-material printing?",
        "How does layer thickness affect surface roughness in SLA printing?",
        "How does surface porosity affect print quality and strength?",
        "How do surface tension and capillary forces influence powder bed cohesion?",
        "How does crystallinity at the interface affect bonding strength in polymers?",
        "How do surfactants influence adhesion between different polymer materials?",
        "How does oxidation at the powder surface affect fusion in metal printing?",
        "How does humidity impact interfacial bonding in binder jetting?",
        "How do thermal expansion mismatches impact layer adhesion in composites?",
        "How does interlayer diffusion affect the strength of multi-material prints?",
        "What role do interfacial agents play in improving adhesion in multi-material printing?",
        "How do temperature gradients impact fiber alignment in fiber-reinforced polymers?",
        "How does the presence of nanoparticles affect thermal conductivity in printed parts?",
        "How does the orientation of anisotropic fillers affect mechanical properties?",
        "How do solvent interactions affect bond strength in multi-material parts?",
        "How does thermal mismatch lead to stress in metal-polymer composites?",
        "How does the alignment of carbon fibers influence conductivity in composites?",
        "How does co-polymerization enhance the properties of multi-material prints?",
        "How does UV exposure impact the durability of polymer-printed parts?",
        "What is the role of hydrolysis in degradation of biodegradable filaments?",
        "How do atmospheric conditions affect oxidation of metal-printed parts?",
        "How does thermal cycling influence crack formation in printed metals?",
        "What are the effects of moisture on the creep behavior of nylon prints?",
        "How does exposure to solvents impact the mechanical properties of PLA?",
        "How does the glass transition temperature affect mechanical performance over time?",
        "How does chemical leaching impact the longevity of SLA-printed parts?",
        "How does the presence of chlorides accelerate corrosion in metal prints?",
        "How does freezing and thawing affect crack propagation in porous printed ceramics?"
    ]
}
