# Supplementary material for: Hybrid reasoning for perception, explanation, and autonomous action in manufacturing
Source: Nat Commun. 2026 May 18;17:6589. doi: 10.1038/s41467-026-72378-9 (PMC13381764; doi:10.1038/s41467-026-72378-9)
Supplement: Supplementary file 3 — Supplementary Files [file 41467_2026_72378_MOESM3_ESM.zip › supplementary-files/prompts/unknown_scenarios.json]

[
    {
        "Given Information": {
            "actual_flowrate": "85%",
            "firmware_flowrate": "105%",
            "material": "TPU",
            "current_temperature": "240°C",
            "feed_rate": "2000 mm/s"
        }
    },
    {
        "Given Information": {
            "actual_flowrate": "85%",
            "firmware_flowrate": "100%",
            "material": "ABS",
            "current_temperature": "220°C",
            "feed_rate": "1200 mm/s"
        }
    },
    {
        "Given Information": {
            "actual_flowrate": "130%",
            "firmware_flowrate": "90%",
            "material": "PLA",
            "current_temperature": "210°C",
            "feed_rate": "1400 mm/s"
        }
    },
    {
        "Given Information": {
            "actual_flowrate": "110%",
            "firmware_flowrate": "95%",
            "material": "PETG",
            "current_temperature": "250°C",
            "feed_rate": "1500 mm/s"
        }
    },
    {
        "Given Information": {
            "actual_flowrate": "95%",
            "firmware_flowrate": "100%",
            "material": "Nylon",
            "current_temperature": "265°C",
            "feed_rate": "1300 mm/s"
        }
    },
    {
        "Given Information": {
            "actual_flowrate": "120%",
            "firmware_flowrate": "100%",
            "material": "TPU",
            "current_temperature": "220°C",
            "feed_rate": "1400 mm/s"
        }
    },
    {
        "Given Information": {
            "actual_flowrate": "105%",
            "firmware_flowrate": "100%",
            "material": "PLA",
            "current_temperature": "205°C",
            "feed_rate": "1500 mm/s"
        }
    },
    {
        "Given Information": {
            "actual_flowrate": "80%",
            "firmware_flowrate": "90%",
            "material": "PETG",
            "current_temperature": "240°C",
            "feed_rate": "1100 mm/s"
        }
    },
    {
        "Given Information": {
            "actual_flowrate": "110%",
            "firmware_flowrate": "100%",
            "material": "ABS",
            "current_temperature": "220°C",
            "feed_rate": "1300 mm/s"
        }
    },
    {
        "Given Information": {
            "actual_flowrate": "95%",
            "firmware_flowrate": "105%",
            "material": "PLA",
            "current_temperature": "200°C",
            "feed_rate": "1600 mm/s"
        }
    },
    {
        "Given Information": {
            "actual_flowrate": "130%",
            "firmware_flowrate": "95%",
            "material": "TPU",
            "current_temperature": "230°C",
            "feed_rate": "1400 mm/s"
        }
    },
    {
        "Given Information": {
            "actual_flowrate": "70%",
            "firmware_flowrate": "100%",
            "material": "PLA",
            "current_temperature": "190°C",
            "feed_rate": "1100 mm/s"
        }
    },
    {
        "Given Information": {
            "actual_flowrate": "120%",
            "firmware_flowrate": "90%",
            "material": "ABS",
            "current_temperature": "230°C",
            "feed_rate": "1500 mm/s"
        }
    },
    {
        "Given Information": {
            "actual_flowrate": "85%",
            "firmware_flowrate": "105%",
            "material": "PETG",
            "current_temperature": "240°C",
            "feed_rate": "1350 mm/s"
        }
    },
    {
        "Given Information": {
            "actual_flowrate": "115%",
            "firmware_flowrate": "90%",
            "material": "TPU",
            "current_temperature": "215°C",
            "feed_rate": "1250 mm/s"
        }
    },
    {
        "Given Information": {
            "actual_flowrate": "110%",
            "firmware_flowrate": "100%",
            "material": "Nylon",
            "current_temperature": "260°C",
            "feed_rate": "1400 mm/s"
        }
    },
    {
        "Given Information": {
            "actual_flowrate": "90%",
            "firmware_flowrate": "105%",
            "material": "PLA",
            "current_temperature": "200°C",
            "feed_rate": "1500 mm/s"
        }
    },
    {
        "Given Information": {
            "actual_flowrate": "125%",
            "firmware_flowrate": "100%",
            "material": "ABS",
            "current_temperature": "225°C",
            "feed_rate": "1450 mm/s"
        }
    },
    {
        "Given Information": {
            "actual_flowrate": "75%",
            "firmware_flowrate": "100%",
            "material": "PETG",
            "current_temperature": "245°C",
            "feed_rate": "1150 mm/s"
        }
    },
    {
        "Given Information": {
            "actual_flowrate": "90%",
            "firmware_flowrate": "95%",
            "material": "PLA",
            "current_temperature": "195°C",
            "feed_rate": "1350 mm/s"
        }
    },
    {
        "Given Information": {
            "actual_flowrate": "140%",
            "firmware_flowrate": "100%",
            "material": "TPU",
            "current_temperature": "220°C",
            "feed_rate": "1600 mm/s"
        }
    },
    {
        "Given Information": {
            "actual_flowrate": "95%",
            "firmware_flowrate": "105%",
            "material": "PLA",
            "current_temperature": "205°C",
            "feed_rate": "1300 mm/s"
        }
    },
    {
        "Given Information": {
            "actual_flowrate": "115%",
            "firmware_flowrate": "95%",
            "material": "Nylon",
            "current_temperature": "255°C",
            "feed_rate": "1450 mm/s"
        }
    },
    {
        "Given Information": {
            "actual_flowrate": "110%",
            "firmware_flowrate": "90%",
            "material": "PETG",
            "current_temperature": "235°C",
            "feed_rate": "1500 mm/s"
        }
    },
    {
        "Given Information": {
            "actual_flowrate": "85%",
            "firmware_flowrate": "100%",
            "material": "ABS",
            "current_temperature": "210°C",
            "feed_rate": "1250 mm/s"
        }
    },
    {
        "Given Information": {
            "actual_flowrate": "125%",
            "firmware_flowrate": "100%",
            "material": "TPU",
            "current_temperature": "225°C",
            "feed_rate": "1350 mm/s"
        }
    },
    {
        "Given Information": {
            "actual_flowrate": "105%",
            "firmware_flowrate": "90%",
            "material": "PLA",
            "current_temperature": "215°C",
            "feed_rate": "1400 mm/s"
        }
    },
    {
        "Given Information": {
            "actual_flowrate": "90%",
            "firmware_flowrate": "100%",
            "material": "Nylon",
            "current_temperature": "270°C",
            "feed_rate": "1300 mm/s"
        }
    },
    {
        "Given Information": {
            "actual_flowrate": "95%",
            "firmware_flowrate": "100%",
            "material": "PETG",
            "current_temperature": "245°C",
            "feed_rate": "1200 mm/s"
        }
    },
    {
        "Given Information": {
            "actual_flowrate": "115%",
            "firmware_flowrate": "90%",
            "material": "ABS",
            "current_temperature": "230°C",
            "feed_rate": "1550 mm/s"
        }
    },
    {
        "Given Information": {
            "actual_flowrate": "130%",
            "firmware_flowrate": "100%",
            "material": "PLA",
            "current_temperature": "220°C",
            "feed_rate": "1500 mm/s"
        }
    },
    {
        "Given Information": {
            "actual_flowrate": "75%",
            "firmware_flowrate": "95%",
            "material": "TPU",
            "current_temperature": "210°C",
            "feed_rate": "1250 mm/s"
        }
    },
    {
        "Given Information": {
            "actual_flowrate": "105%",
            "firmware_flowrate": "100%",
            "material": "PLA",
            "current_temperature": "200°C",
            "feed_rate": "1350 mm/s"
        }
    },
    {
        "Given Information": {
            "actual_flowrate": "85%",
            "firmware_flowrate": "90%",
            "material": "PETG",
            "current_temperature": "250°C",
            "feed_rate": "1400 mm/s"
        }
    },
    {
        "Given Information": {
            "actual_flowrate": "90%",
            "firmware_flowrate": "105%",
            "material": "ABS",
            "current_temperature": "225°C",
            "feed_rate": "1250 mm/s"
        }
    },
    {
        "Given Information": {
            "actual_flowrate": "115%",
            "firmware_flowrate": "100%",
            "material": "TPU",
            "current_temperature": "215°C",
            "feed_rate": "1600 mm/s"
        }
    },
    {
        "Given Information": {
            "actual_flowrate": "120%",
            "firmware_flowrate": "95%",
            "material": "Nylon",
            "current_temperature": "260°C",
            "feed_rate": "1450 mm/s"
        }
    },
    {
        "Given Information": {
            "actual_flowrate": "85%",
            "firmware_flowrate": "90%",
            "material": "PLA",
            "current_temperature": "205°C",
            "feed_rate": "1300 mm/s"
        }
    },
    {
        "Given Information": {
            "actual_flowrate": "125%",
            "firmware_flowrate": "105%",
            "material": "PETG",
            "current_temperature": "240°C",
            "feed_rate": "1550 mm/s"
        }
    },
    {
        "Given Information": {
            "actual_flowrate": "105%",
            "firmware_flowrate": "100%",
            "material": "ABS",
            "current_temperature": "220°C",
            "feed_rate": "1350 mm/s"
        }
    },
    {
        "Given Information": {
            "actual_flowrate": "140%",
            "firmware_flowrate": "95%",
            "material": "PLA",
            "current_temperature": "230°C",
            "feed_rate": "1500 mm/s"
        }
    },
    {
        "Given Information": {
            "actual_flowrate": "95%",
            "firmware_flowrate": "90%",
            "material": "Nylon",
            "current_temperature": "270°C",
            "feed_rate": "1400 mm/s"
        }
    },
    {
        "Given Information": {
            "actual_flowrate": "115%",
            "firmware_flowrate": "105%",
            "material": "TPU",
            "current_temperature": "220°C",
            "feed_rate": "1600 mm/s"
        }
    },
    {
        "Given Information": {
            "actual_flowrate": "80%",
            "firmware_flowrate": "100%",
            "material": "PLA",
            "current_temperature": "195°C",
            "feed_rate": "1100 mm/s"
        }
    },
    {
        "Given Information": {
            "actual_flowrate": "90%",
            "firmware_flowrate": "100%",
            "material": "ABS",
            "current_temperature": "210°C",
            "feed_rate": "1200 mm/s"
        }
    },
    {
        "Given Information": {
            "actual_flowrate": "115%",
            "firmware_flowrate": "100%",
            "material": "PETG",
            "current_temperature": "245°C",
            "feed_rate": "1500 mm/s"
        }
    },
    {
        "Given Information": {
            "actual_flowrate": "95%",
            "firmware_flowrate": "100%",
            "material": "PLA",
            "current_temperature": "205°C",
            "feed_rate": "1400 mm/s"
        }
    },
    {
        "Given Information": {
            "actual_flowrate": "125%",
            "firmware_flowrate": "100%",
            "material": "Nylon",
            "current_temperature": "255°C",
            "feed_rate": "1500 mm/s"
        }
    },
    {
        "Given Information": {
            "actual_flowrate": "110%",
            "firmware_flowrate": "95%",
            "material": "PETG",
            "current_temperature": "235°C",
            "feed_rate": "1450 mm/s"
        }
    },
    {
        "Given Information": {
            "actual_flowrate": "90%",
            "firmware_flowrate": "100%",
            "material": "ABS",
            "current_temperature": "225°C",
            "feed_rate": "1250 mm/s"
        }
    }
]
