# Supplementary material for: Hybrid reasoning for perception, explanation, and autonomous action in manufacturing
Source: Nat Commun. 2026 May 18;17:6589. doi: 10.1038/s41467-026-72378-9 (PMC13381764; doi:10.1038/s41467-026-72378-9)
Supplement: Supplementary file 3 — Supplementary Files [file 41467_2026_72378_MOESM3_ESM.zip › supplementary-files/optimal_settings/welding.json]

{
    "materials": {
      "titanium": {
        "current": {
          "min": 30,
          "max": 70,
          "unit": "amps",
          "description": "Use direct current electrode negative; adjust amperage based on thickness and filler use."
        },
        "current_type": {
          "type": "categorical",
          "options": ["DCEN", "DCEP", "AC"],
          "optimal": ["DCEN"],
          "description": "Direct current electrode negative is optimal for titanium."
        },
        "gas_flow": {
          "min": 35,
          "max": 40,
          "unit": "CFH",
          "description": "Primary shielding gas flow at the torch."
        },
        "gas_type": {
          "type": "categorical",
          "options": ["Argon", "Helium", "Argon-Helium Mix"],
          "optimal": ["Argon"],
          "description": "Argon is the standard shielding gas for titanium."
        },
        "back_purge": {
          "min": 5,
          "max": 15,
          "unit": "CFH",
          "description": "Back purge flow to protect the backside of the weld from oxidation."
        },
        "cup": {
          "size": "#12",
          "description": "Large gas lens cup to flood the weld area with shielding gas."
        },
        "post_flow": {
          "min": 12,
          "unit": "seconds",
          "description": "Extended shielding to protect the weld and tungsten until they cool."
        }
      },
      "aluminum": {
        "current": {
          "min": 30,
          "max": 250,
          "unit": "amps",
          "description": "Rule of thumb: ~1 amp per 0.001 inch of thickness."
        },
        "current_type": {
          "type": "categorical",
          "options": ["DCEN", "DCEP", "AC"],
          "optimal": ["AC"],
          "description": "AC is required for aluminum welding to break up oxide layer."
        },
        "gas_flow": {
          "min": 20,
          "max": 30,
          "unit": "CFH",
          "description": "Shielding gas flow rate."
        },
        "gas_type": {
          "type": "categorical",
          "options": ["Argon", "Helium", "Argon-Helium Mix"],
          "optimal": ["Argon"],
          "description": "Argon is the standard shielding gas for aluminum."
        },
        "cup": {
          "min": 7,
          "max": 12,
          "description": "Gas lens cup size depending on joint access."
        },
        "post_flow": {
          "rule": "1 second per 10 amps",
          "min": 5,
          "max": 20,
          "unit": "seconds",
          "description": "Protects tungsten and weld pool while cooling."
        }
      },
      "carbon_steel": {
        "current": {
          "type": "DCEN",
          "min": 30,
          "max": 250,
          "unit": "amps",
          "description": "Approx. 1 amp per 0.001 inch thickness."
        },
        "gas": {
          "type": "Argon",
          "min": 15,
          "max": 25,
          "unit": "CFH",
          "description": "Shielding gas flow rate."
        },
        "cup": {
          "min": 6,
          "max": 8,
          "description": "Standard cup size; gas lens optional."
        },
        "post_flow": {
          "min": 5,
          "max": 10,
          "unit": "seconds",
          "description": "Shorter post-flow since steel is less oxidation-sensitive."
        }
      },
      "stainless_steel": {
        "current": {
          "type": "DCEN",
          "min": 30,
          "max": 250,
          "unit": "amps",
          "description": "Approx. 1 amp per 0.001 inch thickness."
        },
        "gas": {
          "type": "Argon",
          "min": 15,
          "max": 25,
          "unit": "CFH",
          "description": "Shielding gas flow; sometimes add 2–5% hydrogen for autogenous welds."
        },
        "back_purge": {
          "min": 5,
          "max": 15,
          "unit": "CFH",
          "description": "Recommended for full-penetration welds to prevent sugaring/oxidation."
        },
        "cup": {
          "size": 8,
          "description": "#8 gas lens is common."
        },
        "post_flow": {
          "min": 8,
          "max": 12,
          "unit": "seconds",
          "description": "Prevents oxidation of hot stainless steel."
        }
      },
      "copper": {
        "current": {
          "type": "DCEN",
          "min": 100,
          "max": 400,
          "unit": "amps",
          "description": "Requires very high amperage due to copper's thermal conductivity."
        },
        "gas": {
          "type": "Argon",
          "min": 20,
          "max": 30,
          "unit": "CFH",
          "description": "Shielding gas flow rate."
        },
        "cup": {
          "min": 7,
          "max": 12,
          "description": "Cup size depends on weld access."
        },
        "post_flow": {
          "min": 10,
          "max": 15,
          "unit": "seconds",
          "description": "Extended to shield hot copper during cool down."
        },
        "preheat": {
          "min": 200,
          "max": 600,
          "unit": "Fahrenheit",
          "description": "Often required to improve weldability due to heat dissipation."
        }
      }
    }
  }
  
