# Supplementary material for: Hybrid reasoning for perception, explanation, and autonomous action in manufacturing
Source: Nat Commun. 2026 May 18;17:6589. doi: 10.1038/s41467-026-72378-9 (PMC13381764; doi:10.1038/s41467-026-72378-9)
Supplement: Supplementary file 3 — Supplementary Files [file 41467_2026_72378_MOESM3_ESM.zip › supplementary-files/optimal_settings/vf.json]

{
    "materials": {
        "ABS": {
            "heating_temp": {
            "min": 160,
            "max": 190,
            "unit": "Celsius",
            "description": "ABS softens in this range; overheating causes bubbling."
            },
            "heating_time": {
            "min": 30,
            "max": 90,
            "unit": "seconds per mm thickness",
            "description": "Time under heaters depends on sheet thickness."
            },
            "vacuum_time": {
            "min": 5,
            "max": 20,
            "unit": "seconds",
            "description": "Suction should be applied immediately once sheet sags correctly."
            }
        },
        "PETG": {
            "heating_temp": {
            "min": 140,
            "max": 170,
            "unit": "Celsius",
            "description": "Easily formed; too much heat can cause crystallization."
            },
            "heating_time": {
            "min": 20,
            "max": 60,
            "unit": "seconds per mm thickness",
            "description": "Fast heating compared to ABS."
            },
            "vacuum_time": {
            "min": 5,
            "max": 15,
            "unit": "seconds",
            "description": "Quick vacuum cycle reduces risk of thinning."
            }
        },
        "PVC": {
            "heating_temp": {
            "min": 120,
            "max": 160,
            "unit": "Celsius",
            "description": "Narrow window before degradation; avoid overheating."
            },
            "heating_time": {
            "min": 25,
            "max": 70,
            "unit": "seconds per mm thickness",
            "description": "Moderate heating rate."
            },
            "vacuum_time": {
            "min": 5,
            "max": 12,
            "unit": "seconds",
            "description": "Fast forming required to avoid hardening."
            }
        },
        "PMMA (Acrylic)": {
            "heating_temp": {
            "min": 150,
            "max": 170,
            "unit": "Celsius",
            "description": "Acrylic becomes pliable but risks bubbles if overheated."
            },
            "heating_time": {
            "min": 30,
            "max": 80,
            "unit": "seconds per mm thickness",
            "description": "Requires even heating to avoid cracking."
            },
            "vacuum_time": {
            "min": 5,
            "max": 15,
            "unit": "seconds",
            "description": "Form quickly before sheet stiffens."
            }
        },
        "Polypropylene (PP)": {
            "heating_temp": {
            "min": 160,
            "max": 180,
            "unit": "Celsius",
            "description": "PP has a higher forming temp and shrinks significantly."
            },
            "heating_time": {
            "min": 30,
            "max": 90,
            "unit": "seconds per mm thickness",
            "description": "Slower to heat; sheet sag is used as forming indicator."
            },
            "vacuum_time": {
            "min": 5,
            "max": 20,
            "unit": "seconds",
            "description": "Quick vacuum required as cooling is rapid."
            }
        }
    }
}
