# Supplementary material for: Hybrid reasoning for perception, explanation, and autonomous action in manufacturing
Source: Nat Commun. 2026 May 18;17:6589. doi: 10.1038/s41467-026-72378-9 (PMC13381764; doi:10.1038/s41467-026-72378-9)
Supplement: Supplementary file 3 — Supplementary Files [file 41467_2026_72378_MOESM3_ESM.zip › supplementary-files/optimal_settings/cnc.json]

{
    "materials": {
      "titanium": {
        "spindle_speed": {
          "min": 50,
          "max": 300,
          "unit": "SFM",
          "description": "Surface feet per minute; titanium requires slow cutting speeds."
        },
        "feed_rate": {
          "min": 0.002,
          "max": 0.010,
          "unit": "IPR",
          "description": "Feed per revolution; keep consistent to avoid work hardening."
        },
        "depth_of_cut": {
          "min": 0.020,
          "max": 0.100,
          "unit": "inches",
          "description": "Shallow passes reduce tool wear and heat buildup."
        },
        "coolant": {
          "type": "categorical",
          "options": ["Flood", "Mist", "Dry"],
          "optimal": ["Flood"],
          "description": "Aggressive coolant flow required to control heat."
        }
      },
      "aluminum": {
        "spindle_speed": {
          "min": 600,
          "max": 1500,
          "unit": "SFM",
          "description": "Aluminum allows very high cutting speeds."
        },
        "feed_rate": {
          "min": 0.005,
          "max": 0.020,
          "unit": "IPR",
          "description": "Higher feed rates are possible due to lower hardness."
        },
        "depth_of_cut": {
          "min": 0.050,
          "max": 0.250,
          "unit": "inches",
          "description": "Can handle deep cuts if rigidity is good."
        },
        "coolant": {
          "type": "categorical",
          "options": ["Flood", "Mist", "Dry"],
          "optimal": ["Mist", "Flood"],
          "description": "Coolant helps prevent chip welding and clears chips."
        }
      },
      "carbon_steel": {
        "spindle_speed": {
          "min": 200,
          "max": 600,
          "unit": "SFM",
          "description": "Cutting speed depends on hardness; lower than aluminum."
        },
        "feed_rate": {
          "min": 0.002,
          "max": 0.015,
          "unit": "IPR",
          "description": "Moderate feeds to balance tool life and productivity."
        },
        "depth_of_cut": {
          "min": 0.030,
          "max": 0.150,
          "unit": "inches",
          "description": "Medium depth cuts are typical for carbon steel."
        },
        "coolant": {
          "type": "categorical",
          "options": ["Flood", "Mist", "Dry"],
          "optimal": ["Flood"],
          "description": "Essential for tool life and heat control."
        }
      },
      "stainless_steel": {
        "spindle_speed": {
          "min": 100,
          "max": 400,
          "unit": "SFM",
          "description": "Stainless work hardens; use lower speeds."
        },
        "feed_rate": {
          "min": 0.002,
          "max": 0.012,
          "unit": "IPR",
          "description": "Constant feed prevents work hardening."
        },
        "depth_of_cut": {
          "min": 0.020,
          "max": 0.100,
          "unit": "inches",
          "description": "Lighter cuts minimize work hardening and heat."
        },
        "coolant": {
          "type": "categorical",
          "options": ["Flood", "Mist", "Dry", "High-pressure"],
          "optimal": ["Flood", "High-pressure"],
          "description": "Required to break chips and prevent work hardening."
        }
      },
      "copper": {
        "spindle_speed": {
          "min": 300,
          "max": 800,
          "unit": "SFM",
          "description": "High conductivity means heat must be controlled carefully."
        },
        "feed_rate": {
          "min": 0.003,
          "max": 0.015,
          "unit": "IPR",
          "description": "Moderate feeds; material can be gummy."
        },
        "depth_of_cut": {
          "min": 0.030,
          "max": 0.150,
          "unit": "inches",
          "description": "Shallow to medium passes prevent tool chatter."
        },
        "coolant": {
          "type": "categorical",
          "options": ["Flood", "Mist", "Dry"],
          "optimal": ["Mist", "Flood"],
          "description": "Coolant reduces tool wear and prevents built-up edge."
        }
      }
    }
  }
  
