# Supplementary material for: Hybrid reasoning for perception, explanation, and autonomous action in manufacturing
Source: Nat Commun. 2026 May 18;17:6589. doi: 10.1038/s41467-026-72378-9 (PMC13381764; doi:10.1038/s41467-026-72378-9)
Supplement: Supplementary file 3 — Supplementary Files [file 41467_2026_72378_MOESM3_ESM.zip › supplementary-files/optimal_settings/3dp.json]

{
    "materials": {
      "PLA": {
        "flowrate": {
          "min": 95,
          "max": 105,
          "unit": "percent",
          "description": "Slight adjustments around 100% to fine-tune extrusion."
        },
        "temperature": {
          "min": 190,
          "max": 220,
          "unit": "Celsius",
          "description": "Typical PLA extrusion temperature."
        },
        "speed": {
          "min": 40,
          "max": 80,
          "unit": "mm/s",
          "description": "PLA allows faster printing compared to most filaments."
        },
        "cooling": {
          "min": 80,
          "max": 100,
          "unit": "percent fan",
          "description": "Strong part cooling prevents warping and improves detail."
        }
      },
      "ABS": {
        "flowrate": {
          "min": 95,
          "max": 105,
          "unit": "percent",
          "description": "Adjust slightly to prevent under/over extrusion."
        },
        "temperature": {
          "min": 230,
          "max": 260,
          "unit": "Celsius",
          "description": "Higher extrusion temp required for good layer adhesion."
        },
        "speed": {
          "min": 40,
          "max": 70,
          "unit": "mm/s",
          "description": "Moderate speeds to minimize warping."
        },
        "cooling": {
          "min": 0,
          "max": 30,
          "unit": "percent fan",
          "description": "Minimal cooling; too much causes layer separation."
        }
      },
      "Nylon": {
        "flowrate": {
          "min": 95,
          "max": 105,
          "unit": "percent",
          "description": "Fine-tune depending on moisture content and filament brand."
        },
        "temperature": {
          "min": 240,
          "max": 270,
          "unit": "Celsius",
          "description": "High extrusion temperature required."
        },
        "speed": {
          "min": 30,
          "max": 60,
          "unit": "mm/s",
          "description": "Prints slower for consistent layer bonding."
        },
        "cooling": {
          "min": 0,
          "max": 20,
          "unit": "percent fan",
          "description": "Minimal cooling to prevent weak adhesion and warping."
        }
      },
      "TPU": {
        "flowrate": {
          "min": 95,
          "max": 105,
          "unit": "percent",
          "description": "Flow tuning is critical due to flexible filament compression."
        },
        "temperature": {
          "min": 210,
          "max": 240,
          "unit": "Celsius",
          "description": "Moderate extrusion temp balances flow and detail."
        },
        "speed": {
          "min": 20,
          "max": 40,
          "unit": "mm/s",
          "description": "Print slowly to avoid filament buckling."
        },
        "cooling": {
          "min": 30,
          "max": 70,
          "unit": "percent fan",
          "description": "Moderate cooling helps surface finish without weakening adhesion."
        }
      },
      "PETG": {
        "flowrate": {
          "min": 95,
          "max": 105,
          "unit": "percent",
          "description": "Over-extrusion can cause stringing; tune carefully."
        },
        "temperature": {
          "min": 230,
          "max": 250,
          "unit": "Celsius",
          "description": "Typical extrusion window for PETG."
        },
        "speed": {
          "min": 40,
          "max": 70,
          "unit": "mm/s",
          "description": "Balanced speeds reduce stringing and adhesion issues."
        },
        "cooling": {
          "min": 30,
          "max": 70,
          "unit": "percent fan",
          "description": "Some cooling improves detail; too much reduces adhesion."
        }
      }
    }
  }
  
