# Supplementary material for: Hybrid reasoning for perception, explanation, and autonomous action in manufacturing
Source: Nat Commun. 2026 May 18;17:6589. doi: 10.1038/s41467-026-72378-9 (PMC13381764; doi:10.1038/s41467-026-72378-9)
Supplement: Supplementary file 3 — Supplementary Files [file 41467_2026_72378_MOESM3_ESM.zip › supplementary-files/infill_types/python_snippets/single_layer_circle_20mm_5walls.py]

#!/usr/bin/env python3
import math
from pathlib import Path

# -----------------------------
# Global print parameters
# -----------------------------
LAYER_HEIGHT_MM = 0.2           # mm
NOZZLE_DIAMETER_MM = 0.4        # mm (line width assumed ~ nozzle diameter)
EXTRUSION_PER_MM = 0.04         # E per mm of XY path, per your rule
TRAVEL_FEED = 9000              # mm/min for non-extruding moves
PRINT_FEED = 1500               # mm/min for extruding moves

# Placement on bed
CENTER_X = 110.0                # mm (matches your start_gcode start region)
CENTER_Y = 100.0                # mm

# -----------------------------
# Utility & G-code helpers
# -----------------------------
def calculate_extrusion(x1, y1, x2, y2, previous_e):
    """Proportional extrusion: E += distance * factor."""
    distance = math.sqrt((x2 - x1) ** 2 + (y2 - y1) ** 2)
    extrusion = distance * EXTRUSION_PER_MM
    return previous_e + extrusion

def start_gcode():
    return (
        "G21 ; Set units to millimeters\n"
        "G90 ; Use absolute positioning\n"
        "M104 S200 ; Set extruder temperature to 200C\n"
        "M140 S60 ; Set bed temperature to 60C\n"
        "G28 ; Home all axes\n"
        "M109 S200 ; Wait for extruder to reach 200C\n"
        "M190 S60 ; Wait for bed to reach 60C\n"
        "G92 E0 ; Reset extruder\n"
        f"G1 Z{LAYER_HEIGHT_MM:.3f} F300 ; Move to first layer height\n"
        f"G1 X{CENTER_X:.3f} Y{CENTER_Y:.3f} F1500 ; Move to start position\n"
        "G1 F9000 ; Set high feedrate for travel\n"
    )

def end_gcode():
    return (
        "G1 Z50 F300 ; Lift nozzle\n"
        "M104 S0 ; Turn off extruder\n"
        "M140 S0 ; Turn off bed\n"
        "G28 X0 Y0 ; Home axes\n"
        "M84 ; Disable motors\n"
    )

def save_gcode(filename, gcode):
    Path(filename).write_text(gcode)

# -----------------------------
# Geometry → toolpath builders
# -----------------------------
def generate_circle_perimeter(center_x, center_y, radius, segments=180, start_e=0.0):
    """
    Generates G-code for one circular perimeter at given radius.
    - Travel to the start (no extrusion).
    - Print perimeter with cumulative E.
    """
    if radius <= 0:
        return "", start_e, (center_x, center_y)

    gcode = ""
    angle_step = 2 * math.pi / segments
    e = start_e

    # First point on circle (angle 0)
    x_start = center_x + radius
    y_start = center_y
    gcode += f"G1 X{x_start:.3f} Y{y_start:.3f} F{TRAVEL_FEED}\n"  # travel, no E

    # Draw the circle perimeter
    x_prev, y_prev = x_start, y_start
    for i in range(1, segments + 1):
        angle = i * angle_step
        x = center_x + radius * math.cos(angle)
        y = center_y + radius * math.sin(angle)
        e = calculate_extrusion(x_prev, y_prev, x, y, e)
        gcode += f"G1 X{x:.3f} Y{y:.3f} E{e:.5f} F{PRINT_FEED}\n"
        x_prev, y_prev = x, y

    # Return last point (nominally equals start point)
    return gcode, e, (x_prev, y_prev)

def generate_circle_layer(center_x, center_y, outer_diameter_mm, walls=3, segments=180, start_e=0.0):
    """
    Builds a single layer comprised ONLY of perimeters (no infill).
    Offsets inwards by the nozzle diameter for each wall to preserve the outer size.
    """
    outer_radius = outer_diameter_mm / 2.0
    min_allowed_radius = outer_radius - (walls - 1) * NOZZLE_DIAMETER_MM
    if min_allowed_radius <= 0:
        raise ValueError(
            f"Too many walls ({walls}) for outer diameter {outer_diameter_mm} mm "
            f"with nozzle {NOZZLE_DIAMETER_MM} mm."
        )

    e = start_e
    gcode = f"; --- Layer Z={LAYER_HEIGHT_MM:.3f} (single layer), Ø{outer_diameter_mm:.2f} mm, {walls} walls ---\n"

    # Generate perimeters from outside → inside
    for i in range(walls):
        r = outer_radius - i * NOZZLE_DIAMETER_MM
        gcode += f"; Perimeter {i+1} at radius {r:.3f} mm\n"
        perim_gc, e, _ = generate_circle_perimeter(center_x, center_y, r, segments=segments, start_e=e)
        gcode += perim_gc

    return gcode, e

# -----------------------------
# Main: build the requested part
# -----------------------------
def build_single_layer_circle_20mm_3walls():
    """
    Generates complete G-code for:
    - Single 0.2 mm layer
    - Circle, 20 mm diameter
    - 3 perimeter walls
    - No infill
    """
    filename = "single_layer_circle_20mm_3walls.gcode"
    e = 0.0

    gcode = ""
    gcode += start_gcode()
    layer_gc, e = generate_circle_layer(
        center_x=CENTER_X,
        center_y=CENTER_Y,
        outer_diameter_mm=20.0,
        walls=5,
        segments=180,
        start_e=e
    )
    gcode += layer_gc
    gcode += end_gcode()

    save_gcode(filename, gcode)
    return filename

# -----------------------------
# Run on click
# -----------------------------
if __name__ == "__main__":
    out = build_single_layer_circle_20mm_3walls()
    print(f"G-code saved to: {out}")
