# Supplementary material for: Hybrid reasoning for perception, explanation, and autonomous action in manufacturing
Source: Nat Commun. 2026 May 18;17:6589. doi: 10.1038/s41467-026-72378-9 (PMC13381764; doi:10.1038/s41467-026-72378-9)
Supplement: Supplementary file 3 — Supplementary Files [file 41467_2026_72378_MOESM3_ESM.zip › supplementary-files/infill_types/python_snippets/circle_stochastic_20mm_single_layer.py]

import math
import random

# -------------------------
# Core utility functions
# -------------------------

def calculate_extrusion(x1, y1, x2, y2, previous_e):
    """
    Extrusion increases proportionally to the XY distance traveled (only for printing moves).
    Uses a fixed multiplier of 0.04 as specified.
    """
    distance = math.sqrt((x2 - x1) ** 2 + (y2 - y1) ** 2)
    extrusion = distance * 0.04
    return previous_e + extrusion

def start_gcode():
    return """
G21 ; Set units to millimeters
G90 ; Use absolute positioning
M104 S200 ; Set extruder temperature to 200C
M140 S60 ; Set bed temperature to 60C
G28 ; Home all axes
M109 S200 ; Wait for extruder to reach 200C
M190 S60 ; Wait for bed to reach 60C
G92 E0 ; Reset extruder
G1 Z0.2 F300 ; Move to first layer height
G1 X110 Y100 F1500 ; Move to start position
G1 F9000
""".lstrip()

def end_gcode():
    return """
G1 Z50 F300 ; Lift nozzle
M104 S0 ; Turn off extruder
M140 S0 ; Turn off bed
G28 X0 Y0 ; Home axes
M84 ; Disable motors
""".lstrip()

def save_gcode(filename, gcode):
    with open(filename, 'w') as f:
        f.write(gcode)

# -------------------------
# Circle perimeter
# -------------------------

def generate_circle_perimeter(center_x, center_y, radius, segments=200, start_e=0.0, print_feed=1500):
    """
    Generates G-code for a single perimeter circle at current Z with cumulative extrusion.
    """
    gcode = []
    angle_step = 2 * math.pi / segments
    e = start_e

    # Move to the first point on the circle (travel)
    x_start = center_x + radius
    y_start = center_y
    gcode.append(f"G1 X{x_start:.3f} Y{y_start:.3f} F9000")

    # Draw the circle perimeter
    x_prev, y_prev = x_start, y_start
    for i in range(1, segments + 1):
        angle = i * angle_step
        x = center_x + radius * math.cos(angle)
        y = center_y + radius * math.sin(angle)
        e = calculate_extrusion(x_prev, y_prev, x, y, e)
        gcode.append(f"G1 X{x:.3f} Y{y:.3f} E{e:.5f} F{print_feed}")
        x_prev, y_prev = x, y

    return "\n".join(gcode) + "\n", e

# -------------------------
# Stochastic "bounce" infill that stays inside the circle
# -------------------------

def _inside_circle(x, y, cx, cy, r):
    return (x - cx) ** 2 + (y - cy) ** 2 <= r ** 2 + 1e-9

def _normalize(vx, vy):
    mag = math.hypot(vx, vy)
    if mag == 0:
        return 1.0, 0.0
    return vx / mag, vy / mag

def _ray_circle_hit_time(px, py, dx, dy, cx, cy, r):
    """
    Solve for t >= 0 where (p + t d) lies on circle |(p - c) + t d| = r.
    Returns smallest nonnegative t if exists, else None.
    """
    # Shift to circle center
    sx, sy = (px - cx), (py - cy)
    B = 2.0 * (sx * dx + sy * dy)
    C = (sx * sx + sy * sy) - r * r
    disc = B * B - 4.0 * C
    if disc < 0:
        return None
    sqrt_disc = math.sqrt(disc)
    t1 = (-B - sqrt_disc) / 2.0
    t2 = (-B + sqrt_disc) / 2.0
    # We are starting inside; forward intersection is the smallest nonnegative root
    candidates = [t for t in (t1, t2) if t >= 0]
    if not candidates:
        return None
    return min(candidates)

def _reflect(dx, dy, nx, ny):
    """
    Reflect direction d across normal n (both normalized).
    d' = d - 2*(d·n)*n
    """
    dot = dx * nx + dy * ny
    rx = dx - 2.0 * dot * nx
    ry = dy - 2.0 * dot * ny
    return _normalize(rx, ry)

def generate_stochastic_bounce_infill(center_x, center_y, radius,
                                      start_e=0.0,
                                      step_len=0.8,
                                      steps=300,
                                      jitter_deg=15.0,
                                      travel_feed=9000,
                                      print_feed=1500,
                                      seed=None):
    """
    Generates a continuous stochastic path that 'bounces' off the circular boundary,
    guaranteeing the path remains entirely inside the perimeter.
    """
    if seed is not None:
        random.seed(seed)

    gcode = []
    e = start_e

    # Start near the center to reduce long travels
    px, py = center_x, center_y

    # Travel to seed point (no extrusion)
    gcode.append(f"G1 X{px:.3f} Y{py:.3f} F{travel_feed}")

    # Random initial direction
    theta = random.uniform(0.0, 2.0 * math.pi)
    dx, dy = math.cos(theta), math.sin(theta)

    # Perform steps with boundary reflection
    for _ in range(steps):
        # Small random jitter in heading
        if jitter_deg > 0:
            jitter = math.radians(random.uniform(-jitter_deg, jitter_deg))
            c, s = math.cos(jitter), math.sin(jitter)
            ndx, ndy = dx * c - dy * s, dx * s + dy * c
            dx, dy = _normalize(ndx, ndy)

        # Trial move
        qx = px + step_len * dx
        qy = py + step_len * dy

        if _inside_circle(qx, qy, center_x, center_y, radius):
            # Simple inside segment
            e = calculate_extrusion(px, py, qx, qy, e)
            gcode.append(f"G1 X{qx:.3f} Y{qy:.3f} E{e:.5f} F{print_feed}")
            px, py = qx, qy
        else:
            # Compute boundary intersection and reflect the remaining path
            t_hit = _ray_circle_hit_time(px, py, dx, dy, center_x, center_y, radius)
            if t_hit is None or t_hit <= 1e-9:
                # Degenerate: nudge direction toward center
                vx, vy = (center_x - px), (center_y - py)
                dx, dy = _normalize(vx, vy)
                continue

            # Hit point on boundary
            bx = px + t_hit * dx
            by = py + t_hit * dy

            # Extrude to the boundary
            e = calculate_extrusion(px, py, bx, by, e)
            gcode.append(f"G1 X{bx:.3f} Y{by:.3f} E{e:.5f} F{print_feed}")

            # Reflect direction using outward normal at boundary
            nx, ny = _normalize(bx - center_x, by - center_y)
            dx, dy = _reflect(dx, dy, nx, ny)

            # Remaining distance after the bounce
            remaining = max(0.0, step_len - t_hit)

            # Second leg after reflection (cap a double-bounce if needed)
            qx2 = bx + remaining * dx
            qy2 = by + remaining * dy

            # If numerical issues push us outside, pull slightly inward
            if not _inside_circle(qx2, qy2, center_x, center_y, radius):
                # Move a tiny epsilon toward center
                vx, vy = (center_x - bx), (center_y - by)
                vx, vy = _normalize(vx, vy)
                qx2 = bx + (remaining - 1e-4) * vx
                qy2 = by + (remaining - 1e-4) * vy

            e = calculate_extrusion(bx, by, qx2, qy2, e)
            gcode.append(f"G1 X{qx2:.3f} Y{qy2:.3f} E{e:.5f} F{print_feed}")
            px, py = qx2, qy2

    return "\n".join(gcode) + "\n", e

# -------------------------
# Orchestrator
# -------------------------

def generate_single_layer_circle_with_stochastic_infill(
    center_x=110.0,
    center_y=100.0,
    diameter=20.0,
    perimeter_segments=200,
    infill_steps=300,
    infill_step_len=0.8,
    infill_jitter_deg=15.0,
    seed=None,
):
    """
    Builds complete G-code: start -> perimeter -> stochastic infill (one layer) -> end.
    """
    radius = diameter / 2.0
    gcode_parts = []
    e = 0.0

    # Headers
    gcode_parts.append(start_gcode())

    # Perimeter
    perim_gcode, e = generate_circle_perimeter(
        center_x, center_y, radius,
        segments=perimeter_segments,
        start_e=e
    )
    gcode_parts.append(perim_gcode)

    # Stochastic infill (confined within circle)
    infill_gcode, e = generate_stochastic_bounce_infill(
        center_x=center_x,
        center_y=center_y,
        radius=radius,
        start_e=e,
        step_len=infill_step_len,
        steps=infill_steps,
        jitter_deg=infill_jitter_deg,
        seed=seed
    )
    gcode_parts.append(infill_gcode)

    # Enders
    gcode_parts.append(end_gcode())

    return "".join(gcode_parts)

# -------------------------
# Script entry point
# -------------------------

if __name__ == "__main__":
    # Parameters for the 20mm single-layer circle with stochastic path infill
    center_x = 110.0
    center_y = 100.0
    diameter = 20.0              # 20 mm by 20 mm bounding box -> radius 10 mm
    perimeter_segments = 220     # smooth circle
    infill_steps = 800           # tune for desired density/length
    infill_step_len = 0.8        # ~2x nozzle diameter for a nice weave
    infill_jitter_deg = 15.0     # randomness in heading
    seed = None                  # set to an int for repeatable randomness

    gcode = generate_single_layer_circle_with_stochastic_infill(
        center_x=center_x,
        center_y=center_y,
        diameter=diameter,
        perimeter_segments=perimeter_segments,
        infill_steps=infill_steps,
        infill_step_len=infill_step_len,
        infill_jitter_deg=infill_jitter_deg,
        seed=seed
    )

    filename = "circle_stochastic_20mm_single_layer.gcode"
    save_gcode(filename, gcode)
    print(f"G-code saved to {filename}")
