# Supplementary material for: Hybrid reasoning for perception, explanation, and autonomous action in manufacturing
Source: Nat Commun. 2026 May 18;17:6589. doi: 10.1038/s41467-026-72378-9 (PMC13381764; doi:10.1038/s41467-026-72378-9)
Supplement: Supplementary file 3 — Supplementary Files [file 41467_2026_72378_MOESM3_ESM.zip › supplementary-files/infill_types/python_snippets/circle_20mm_gradient_grid.py]

# G-code generator: Single-layer circle (Ø20 mm) with RADIAL GRADIENT grid infill
# Center is sparse, density increases linearly with radius, reaching ~100% at the perimeter.
# Assumptions: layer height 0.2 mm, nozzle 0.4 mm, cumulative extrusion (absolute E).
# The script saves the output to /mnt/data/circle_20mm_gradient_grid.gcode

import math
from datetime import datetime

# -----------------------------
# Utility & boilerplate
# -----------------------------

def calculate_extrusion(x1, y1, x2, y2, previous_e):
    """
    Compute cumulative extrusion based on linear distance between two points.
    Uses a simple extrusion factor of 0.04 per mm.
    """
    distance = math.sqrt((x2 - x1) ** 2 + (y2 - y1) ** 2)
    extrusion = distance * 0.04
    return previous_e + extrusion

def start_gcode():
    return """
; --- START GCODE ---
G21 ; Set units to millimeters
G90 ; Use absolute positioning
M104 S200 ; Set extruder temperature to 200C
M140 S60 ; Set bed temperature to 60C
G28 ; Home all axes
M109 S200 ; Wait for extruder to reach 200C
M190 S60 ; Wait for bed to reach 60C
G92 E0 ; Reset extruder
G1 Z0.2 F300 ; Move to first layer height
G1 X110 Y100 F1500 ; Move to start position
G1 F9000 ; Travel speed default
"""

def end_gcode():
    return """
; --- END GCODE ---
G1 Z50 F300 ; Lift nozzle
M104 S0 ; Turn off extruder
M140 S0 ; Turn off bed
G28 X0 Y0 ; Home axes
M84 ; Disable motors
"""

def save_gcode(filename, gcode):
    with open(filename, 'w') as f:
        f.write(gcode)

# -----------------------------
# Geometry: circle perimeter
# -----------------------------

def generate_circle_perimeter(center_x, center_y, radius, segments=220, start_e=0.0, print_speed=1500):
    """
    Generates G-code for a single perimeter circle.
    Returns (gcode_str, end_e).
    """
    gcode = []
    angle_step = 2 * math.pi / segments
    e = float(start_e)

    # First point on circle
    x_start = center_x + radius
    y_start = center_y
    gcode.append(f"; Perimeter start")
    gcode.append(f"G1 X{x_start:.3f} Y{y_start:.3f} F{print_speed}")

    # Draw the circle perimeter
    x_prev, y_prev = x_start, y_start
    for i in range(1, segments + 1):
        angle = i * angle_step
        x = center_x + radius * math.cos(angle)
        y = center_y + radius * math.sin(angle)
        e = calculate_extrusion(x_prev, y_prev, x, y, e)
        gcode.append(f"G1 X{x:.3f} Y{y:.3f} E{e:.5f}")
        x_prev, y_prev = x, y

    gcode.append(f"; Perimeter end")
    return "\n".join(gcode) + "\n", e

# -----------------------------
# Infill helpers (gradient grid inside circle)
# -----------------------------

def _safe_sqrt(val):
    """Clamp tiny negative due to float error to zero for sqrt."""
    return math.sqrt(val) if val > 0 else (0.0 if abs(val) < 1e-9 else float("nan"))

def radial_linear_spacing(r_norm, min_spacing, max_spacing):
    """
    Spacing varies linearly with normalized radius r_norm in [0,1].
    At r_norm=0 (center) -> max_spacing (sparse), at r_norm=1 (edge) -> min_spacing (dense).
    """
    return max_spacing - (max_spacing - min_spacing) * r_norm

def generate_gradient_horizontal_infill(center_x, center_y, radius,
                                        min_spacing=0.4, max_spacing=4.0,
                                        start_e=0.0, print_speed=1500, travel_speed=9000):
    """
    Horizontal chords with variable vertical spacing depending on |y-center| / radius.
    Denser (smaller spacing) near the perimeter, sparser near the center.
    Returns (gcode_str, end_e).
    """
    gcode = []
    e = float(start_e)

    # Start from bottom edge and move up with variable step
    y = center_y - radius
    left_to_right = True
    gcode.append("; Infill (gradient): horizontal lines")
    while y <= center_y + radius + 1e-6:
        r2 = radius**2 - (y - center_y)**2
        if r2 >= 0:
            dx = _safe_sqrt(r2)
            if not math.isnan(dx):
                x1 = center_x - dx
                x2 = center_x + dx
                if left_to_right:
                    gcode.append(f"G1 X{x1:.3f} Y{y:.3f} F{travel_speed}")
                    e = calculate_extrusion(x1, y, x2, y, e)
                    gcode.append(f"G1 X{x2:.3f} Y{y:.3f} F{print_speed} E{e:.5f}")
                else:
                    gcode.append(f"G1 X{x2:.3f} Y{y:.3f} F{travel_speed}")
                    e = calculate_extrusion(x2, y, x1, y, e)
                    gcode.append(f"G1 X{x1:.3f} Y{y:.3f} F{print_speed} E{e:.5f}")
                left_to_right = not left_to_right

        # Compute variable vertical increment based on current y position
        r_norm = min(1.0, abs(y - center_y) / radius)
        dy = radial_linear_spacing(r_norm, min_spacing, max_spacing)
        if dy <= 0.0:
            dy = min_spacing
        y += dy

    return "\n".join(gcode) + "\n", e

def generate_gradient_vertical_infill(center_x, center_y, radius,
                                      min_spacing=0.4, max_spacing=4.0,
                                      start_e=0.0, print_speed=1500, travel_speed=9000):
    """
    Vertical chords with variable horizontal spacing depending on |x-center| / radius.
    Denser (smaller spacing) near the perimeter, sparser near the center.
    Returns (gcode_str, end_e).
    """
    gcode = []
    e = float(start_e)

    x = center_x - radius
    bottom_to_top = True
    gcode.append("; Infill (gradient): vertical lines")
    while x <= center_x + radius + 1e-6:
        r2 = radius**2 - (x - center_x)**2
        if r2 >= 0:
            dy = _safe_sqrt(r2)
            if not math.isnan(dy):
                y1 = center_y - dy
                y2 = center_y + dy
                if bottom_to_top:
                    gcode.append(f"G1 X{x:.3f} Y{y1:.3f} F{travel_speed}")
                    e = calculate_extrusion(x, y1, x, y2, e)
                    gcode.append(f"G1 X{x:.3f} Y{y2:.3f} F{print_speed} E{e:.5f}")
                else:
                    gcode.append(f"G1 X{x:.3f} Y{y2:.3f} F{travel_speed}")
                    e = calculate_extrusion(x, y2, x, y1, e)
                    gcode.append(f"G1 X{x:.3f} Y{y1:.3f} F{print_speed} E{e:.5f}")
                bottom_to_top = not bottom_to_top

        # Variable horizontal increment based on current x position
        r_norm = min(1.0, abs(x - center_x) / radius)
        dx = radial_linear_spacing(r_norm, min_spacing, max_spacing)
        if dx <= 0.0:
            dx = min_spacing
        x += dx

    return "\n".join(gcode) + "\n", e

def generate_circle_grid_infill_gradient(center_x, center_y, radius,
                                         min_spacing=0.4, max_spacing=4.0,
                                         start_e=0.0, print_speed=1500, travel_speed=9000):
    """
    Radial-gradient grid infill: horizontal + vertical passes with variable spacing.
    min_spacing ~ nozzle width => ~100% density near edge.
    Returns (gcode_str, end_e).
    """
    gcode = ["; === GRID INFILL (RADIAL GRADIENT) START ==="]
    gh, e_after_h = generate_gradient_horizontal_infill(center_x, center_y, radius, min_spacing, max_spacing, start_e, print_speed, travel_speed)
    gcode.append(gh)
    gv, e_after_v = generate_gradient_vertical_infill(center_x, center_y, radius, min_spacing, max_spacing, e_after_h, print_speed, travel_speed)
    gcode.append(gv)
    gcode.append("; === GRID INFILL (RADIAL GRADIENT) END ===")
    return "\n".join(gcode) + "\n", e_after_v

# -----------------------------
# High-level: build single-layer circle with gradient grid infill
# -----------------------------

def build_single_layer_circle_with_gradient_grid(center_x=100.0, center_y=100.0,
                                                 diameter=20.0,
                                                 min_spacing=0.4,  # dense at perimeter (~100%)
                                                 max_spacing=4.0,  # sparse at center
                                                 segments=220):
    radius = diameter / 2.0
    g = []
    g.append(start_gcode())
    e = 0.0

    # Perimeter first for clean boundary
    perim, e = generate_circle_perimeter(center_x, center_y, radius, segments=segments, start_e=e)
    g.append(perim)

    # Gradient grid infill
    grid, e = generate_circle_grid_infill_gradient(center_x, center_y, radius, min_spacing=min_spacing, max_spacing=max_spacing, start_e=e)
    g.append(grid)

    # Done
    g.append(end_gcode())
    return "".join(g)

# -----------------------------
# Main
# -----------------------------

if __name__ == "__main__":
    filename = "circle_20mm_gradient_grid.gcode"
    gcode = build_single_layer_circle_with_gradient_grid(
        center_x=100.0, center_y=100.0,
        diameter=20.0,      # Ø20 mm circle
        min_spacing=0.2,    # ~100% near edge (nozzle width)
        max_spacing=2.0,    # sparse center
        segments=240        # smoother circle
    )
    header = f"; File: circle_20mm_gradient_grid.gcode\n; Generated: {datetime.utcnow().isoformat()}Z\n; Description: Single-layer Ø20 mm circle, RADIAL GRADIENT grid infill (sparse center -> dense edge)\n"
    save_gcode(filename, header + gcode)
    print(f"G-code saved to {filename}")
