# Supplementary material for: Hybrid reasoning for perception, explanation, and autonomous action in manufacturing
Source: Nat Commun. 2026 May 18;17:6589. doi: 10.1038/s41467-026-72378-9 (PMC13381764; doi:10.1038/s41467-026-72378-9)
Supplement: Supplementary file 3 — Supplementary Files [file 41467_2026_72378_MOESM3_ESM.zip › supplementary-files/infill_types/python_snippets/gradient_circle_rows.py]

import math

# -----------------------------
# Core helpers
# -----------------------------
def calculate_extrusion(x1, y1, x2, y2, previous_e):
    """Extrusion proportional to move length; cumulative E."""
    distance = math.sqrt((x2 - x1) ** 2 + (y2 - y1) ** 2)
    extrusion = distance * 0.04
    return previous_e + extrusion

def start_gcode():
    return """
G21 ; Set units to millimeters
G90 ; Use absolute positioning
M104 S200 ; Set extruder temperature to 200C
M140 S60 ; Set bed temperature to 60C
G28 ; Home all axes
M109 S200 ; Wait for extruder to reach 200C
M190 S60 ; Wait for bed to reach 60C
G92 E0 ; Reset extruder
G1 Z0.2 F300 ; Move to first layer height
G1 F9000
"""

def end_gcode():
    return """
G1 Z50 F300 ; Lift nozzle
M104 S0 ; Turn off extruder
M140 S0 ; Turn off bed
G28 X0 Y0 ; Home axes
M84 ; Disable motors
"""

def save_gcode(filename, gcode):
    with open(filename, 'w') as f:
        f.write(gcode)

# -----------------------------
# Geometry utilities
# -----------------------------
def circle_span_at_y(center_x, center_y, radius, y):
    """Return (x_min, x_max) of the circle chord at Y, or None if outside."""
    dy = y - center_y
    r2 = radius * radius
    if dy*dy > r2:
        return None
    dx = math.sqrt(r2 - dy*dy)
    return center_x - dx, center_x + dx

def generate_circle_perimeter(center_x, center_y, radius, segments=200, start_e=0.0, print_speed=1500):
    """Single perimeter loop of a circle."""
    g = []
    e = start_e
    ang_step = 2 * math.pi / segments
    x0 = center_x + radius
    y0 = center_y
    g.append(f"G1 X{x0:.3f} Y{y0:.3f} F{print_speed}\n")
    xp, yp = x0, y0
    for i in range(1, segments + 1):
        a = i * ang_step
        x = center_x + radius * math.cos(a)
        y = center_y + radius * math.sin(a)
        e = calculate_extrusion(xp, yp, x, y, e)
        g.append(f"G1 X{x:.3f} Y{y:.3f} E{e:.5f}\n")
        xp, yp = x, y
    return "".join(g), e

# -----------------------------
# Density profile (Y-axis)
# -----------------------------
def density_at_y(y, center_y, radius, d_min=0.2, d_max=1.0):
    """
    Linear gradient along Y across the circle's diameter.
    Bottom (cy - r) => d_min, Top (cy + r) => d_max.
    """
    t = (y - (center_y - radius)) / (2.0 * radius)  # 0..1
    if t < 0: t = 0.0
    if t > 1: t = 1.0
    return d_min + (d_max - d_min) * t

# -----------------------------
# Gradient infill by removing full rows
# -----------------------------
def generate_gradient_infill_rows(center_x, center_y, radius,
                                  nozzle_width=0.4,
                                  d_min=0.2, d_max=1.0,
                                  travel_speed=9000,
                                  print_speed=1500,
                                  start_e=0.0):
    """
    Generate horizontal infill where each potential row is either fully printed or fully skipped.
    The probability of printing a row increases from bottom to top according to density_at_y().
    We implement this deterministically using an accumulator (Bresenham-like) so the fraction
    of printed rows matches the desired local density without noise, and no rows are broken.
    """
    g = []
    e = start_e

    y_min = center_y - radius
    y_max = center_y + radius

    # Potential rows at 100% pitch = nozzle width
    pitch = nozzle_width
    y = y_min
    i_row = 0

    # Accumulator for deterministic row selection
    # At each row, we add the local desired density (0..1).
    # When accumulator >= 1, we print this row and decrement by 1; else we skip.
    acc = 0.0

    while y <= y_max + 1e-6:
        span = circle_span_at_y(center_x, center_y, radius, y)
        if span is not None:
            x1, x2 = span
            d_row = density_at_y(y, center_y, radius, d_min, d_max)  # 0..1

            acc += d_row
            if acc >= 1.0:
                # PRINT this entire row (full-width chord), then consume one unit.
                acc -= 1.0
                # Travel to start of chord, then extrude across
                g.append(f"G1 X{x1:.3f} Y{y:.3f} F{travel_speed}\n")
                e = calculate_extrusion(x1, y, x2, y, e)
                g.append(f"G1 X{x2:.3f} Y{y:.3f} E{e:.5f} F{print_speed}\n")
            # else: SKIP this row completely (removed)

        i_row += 1
        y += pitch

    return "".join(g), e

# -----------------------------
# Build script
# -----------------------------
if __name__ == "__main__":
    # Geometry: 20 mm diameter circle, single layer at Z=0.2 mm
    center_x, center_y = 110.0, 100.0
    radius = 10.0  # 20 mm diameter
    nozzle = 0.4   # mm (also 100% infill pitch)
    layer_height = 0.2  # mm (Z already set in start_gcode)

    travel_speed = 9000
    print_speed = 1500

    gcode = start_gcode()

    # Perimeter
    perim_g, e_val = generate_circle_perimeter(center_x, center_y, radius,
                                               segments=200,
                                               start_e=0.0,
                                               print_speed=print_speed)
    gcode += perim_g

    # Gradient infill (bottom 20% -> top 100%) by removing rows
    infill_g, e_val = generate_gradient_infill_rows(center_x, center_y, radius,
                                                    nozzle_width=nozzle,
                                                    d_min=0.2, d_max=1.0,
                                                    travel_speed=travel_speed,
                                                    print_speed=print_speed,
                                                    start_e=e_val)
    gcode += infill_g

    gcode += end_gcode()
    save_gcode("gradient_circle_rows.gcode", gcode)
    print("✅ G-code saved to gradient_circle_rows.gcode")
