# Supplementary material for: Hybrid reasoning for perception, explanation, and autonomous action in manufacturing
Source: Nat Commun. 2026 May 18;17:6589. doi: 10.1038/s41467-026-72378-9 (PMC13381764; doi:10.1038/s41467-026-72378-9)
Supplement: Supplementary file 3 — Supplementary Files [file 41467_2026_72378_MOESM3_ESM.zip › supplementary-files/infill_types/python_snippets/circle_20mm_single_layer.py]

import math


# === Provided Functions ===
def calculate_extrusion(x1, y1, x2, y2, previous_e):
    distance = math.sqrt((x2 - x1) ** 2 + (y2 - y1) ** 2)
    extrusion = distance * 0.04
    return previous_e + extrusion

def start_gcode():
    return """
G21 ; Set units to millimeters
G90 ; Use absolute positioning
M104 S200 ; Set extruder temperature to 200C
M140 S60 ; Set bed temperature to 60C
G28 ; Home all axes
M109 S200 ; Wait for extruder to reach 200C
M190 S60 ; Wait for bed to reach 60C
G92 E0 ; Reset extruder
G1 Z0.2 F300 ; Move to first layer height
G1 X110 Y100 F1500 ; Move to start position
G1 F9000
"""

def end_gcode():
    return """
G1 Z50 F300 ; Lift nozzle
M104 S0 ; Turn off extruder
M140 S0 ; Turn off bed
G28 X0 Y0 ; Home axes
M84 ; Disable motors
"""

def save_gcode(filename, gcode):
    with open(filename, 'w') as f:
        f.write(gcode)

# === Updated utility (avoid invalid names) ===
def calculate_extrusion(x1, y1, x2, y2, previous_e):
    distance = math.sqrt((x2 - x1) ** 2 + (y2 - y1) ** 2)
    extrusion = distance * 0.04
    return previous_e + extrusion

# === Geometry helpers ===
def circle_perimeter_gcode(cx, cy, radius, segments, e0, travel_f=9000, print_f=1500):
    """
    Approximate a circle perimeter with 'segments' straight lines.
    Returns (gcode_str, e_final).
    """
    g = []
    e = e0
    # Start point on the circle (angle = 0)
    x0 = cx + radius
    y0 = cy
    # Travel to start of perimeter (no extrusion)
    g.append(f"G1 X{round(x0,3)} Y{round(y0,3)} F{travel_f}")

    # Generate polygon points
    pts = []
    for i in range(1, segments + 1):
        t = (2 * math.pi * i) / segments
        x = cx + radius * math.cos(t)
        y = cy + radius * math.sin(t)
        pts.append((x, y))

    # Print perimeter (extruding)
    g.append(f"G1 F{print_f}")
    x_prev, y_prev = x0, y0
    for x, y in pts:
        e = calculate_extrusion(x_prev, y_prev, x, y, e)
        g.append(f"G1 X{round(x,3)} Y{round(y,3)} E{round(e,5)}")
        x_prev, y_prev = x, y

    # Close the loop back to start
    e = calculate_extrusion(x_prev, y_prev, x0, y0, e)
    g.append(f"G1 X{round(x0,3)} Y{round(y0,3)} E{round(e,5)}")
    return "\n".join(g) + "\n", e

def circle_linear_infill_gcode(cx, cy, radius, spacing, e0, travel_f=9000, print_f=1800):
    """
    100% linear infill using horizontal scanlines (y-constant).
    Lines are clipped to the circle boundary.
    Returns (gcode_str, e_final).
    """
    g = []
    e = e0
    y_min = cy - radius
    y_max = cy + radius

    # Start from the bottom, step by 'spacing'
    y = y_min
    left_to_right = True
    while y <= y_max + 1e-6:
        # Intersect horizontal line y with circle
        dy = y - cy
        inside = radius**2 - dy**2
        if inside >= 0:
            dx = math.sqrt(inside)
            x_left = cx - dx
            x_right = cx + dx

            # Clamp tiny numeric noise
            x_left = round(x_left, 3)
            x_right = round(x_right, 3)
            y_ = round(y, 3)

            # Decide direction for this pass
            x_start, x_end = (x_left, x_right) if left_to_right else (x_right, x_left)

            # Travel to start of line (no extrusion)
            g.append(f"G1 X{x_start} Y{y_} F{travel_f}")

            # Extrude along the scanline
            g.append(f"G1 F{print_f}")
            e = calculate_extrusion(x_start, y_, x_end, y_, e)
            g.append(f"G1 X{x_end} Y{y_} E{round(e,5)}")

            # Flip direction to reduce travel
            left_to_right = not left_to_right

        y += spacing

    return "\n".join(g) + "\n", e

# === Assembly for this request ===
def generate_single_layer_circle_gcode(
    filename="circle_20mm_single_layer.gcode",
    diameter_mm=20.0,
    center_x=110.0,
    center_y=100.0,
    layer_height=0.2,
    nozzle_diameter=0.4
):
    """
    Builds full G-code for a single-layer, Ø20 mm circle at (110,100),
    with 100% linear infill limited to the circle.
    Saves to disk.
    """
    # Start & end come from user's existing helpers
    gcode = start_gcode()

    # Ensure we're at the correct Z for a single layer
    gcode += f"G1 Z{layer_height} F300\n"

    # Geometry
    radius = diameter_mm / 2.0

    # Perimeter: use enough segments for smoothness at 20 mm (e.g., 120)
    e = 0.0
    perim_g, e = circle_perimeter_gcode(center_x, center_y, radius, segments=120, e0=e)
    gcode += perim_g

    # Infill: 100% ⇒ spacing equals extrusion width (~ nozzle diameter)
    infill_spacing = nozzle_diameter
    infill_g, e = circle_linear_infill_gcode_gradient(center_x, center_y, radius, e0=e)
    gcode += infill_g

    # Wrap up
    gcode += end_gcode()

    save_gcode(filename, gcode)
    return filename

def circle_linear_infill_gcode_gradient(cx, cy, radius, e0, travel_f=9000, print_f=1800,
                                        min_spacing=0.4, max_spacing=4.0, final_density_at=0.9):
    """
    Linear gradient infill from min_spacing (100%) at bottom to max_spacing (~10%) at top.
    final_density_at: fraction of height at which we reach max_spacing (rest constant).
    """
    g = []
    e = e0
    y_min = cy - radius
    y_max = cy + radius
    total_height = y_max - y_min

    y = y_min
    left_to_right = True
    while y <= y_max + 1e-6:
        # Compute gradient position in [0,1]
        frac = (y - y_min) / total_height
        if frac > final_density_at:
            frac = final_density_at
        # Interpolate spacing
        spacing = min_spacing + (max_spacing - min_spacing) * (frac / final_density_at)

        # Intersect horizontal line y with circle
        dy = y - cy
        inside = radius**2 - dy**2
        if inside >= 0:
            dx = math.sqrt(inside)
            x_left = cx - dx
            x_right = cx + dx

            x_left = round(x_left, 3)
            x_right = round(x_right, 3)
            y_ = round(y, 3)

            # Alternate direction each line
            x_start, x_end = (x_left, x_right) if left_to_right else (x_right, x_left)

            # Travel move
            g.append(f"G1 X{x_start} Y{y_} F{travel_f}")
            # Extrude
            g.append(f"G1 F{print_f}")
            e = calculate_extrusion(x_start, y_, x_end, y_, e)
            g.append(f"G1 X{x_end} Y{y_} E{round(e,5)}")

            left_to_right = not left_to_right

        y += spacing

    return "\n".join(g) + "\n", e


# === Convenience wrapper for this exact request ===
def save_circle_20mm_single_layer():
    """
    Generates and saves G-code for a 20 mm by 20 mm single-layer circle.
    """
    return generate_single_layer_circle_gcode(
        filename="circle_20mm_single_layer.gcode",
        diameter_mm=20.0,
        center_x=110.0,
        center_y=100.0,
        layer_height=0.2,
        nozzle_diameter=0.4
    )

save_circle_20mm_single_layer()
