# Supplementary material for: Hybrid reasoning for perception, explanation, and autonomous action in manufacturing
Source: Nat Commun. 2026 May 18;17:6589. doi: 10.1038/s41467-026-72378-9 (PMC13381764; doi:10.1038/s41467-026-72378-9)
Supplement: Supplementary file 3 — Supplementary Files [file 41467_2026_72378_MOESM3_ESM.zip › supplementary-files/infill_types/python_snippets/single_layer_circle_20mm_radial60.py]

#!/usr/bin/env python3
import math

# -----------------------------
# Geometry / print parameters
# -----------------------------
LAYER_HEIGHT_MM = 0.2      # given
NOZZLE_DIAMETER_MM = 0.4   # given
LINE_WIDTH_MM = NOZZLE_DIAMETER_MM
PRINT_FEED_MM_MIN = 1500
TRAVEL_FEED_MM_MIN = 9000
EXTRUSION_MULTIPLIER = 0.04  # length->extrusion scaling provided by user

# Place the object so that start_gcode()'s X110 Y100 is the circle center.
CENTER_X = 110.0
CENTER_Y = 100.0

# -----------------------------
# Utility / required functions
# -----------------------------
def calculate_extrusion(x1, y1, x2, y2, previous_e):
    """
    Extrusion is proportional to move distance. Cumulative E is returned.
    """
    distance = math.sqrt((x2 - x1) ** 2 + (y2 - y1) ** 2)
    extrusion = distance * EXTRUSION_MULTIPLIER
    return previous_e + extrusion

def start_gcode():
    return (
        "G21 ; Set units to millimeters\n"
        "G90 ; Use absolute positioning\n"
        "M104 S200 ; Set extruder temperature to 200C\n"
        "M140 S60 ; Set bed temperature to 60C\n"
        "G28 ; Home all axes\n"
        "M109 S200 ; Wait for extruder to reach 200C\n"
        "M190 S60 ; Wait for bed to reach 60C\n"
        "G92 E0 ; Reset extruder\n"
        f"G1 Z{LAYER_HEIGHT_MM:.3f} F300 ; Move to first layer height\n"
        f"G1 X{CENTER_X:.3f} Y{CENTER_Y:.3f} F{PRINT_FEED_MM_MIN}\n"
        f"G1 F{TRAVEL_FEED_MM_MIN}\n"
    )

def end_gcode():
    return (
        "G1 Z50 F300 ; Lift nozzle\n"
        "M104 S0 ; Turn off extruder\n"
        "M140 S0 ; Turn off bed\n"
        "G28 X0 Y0 ; Home axes\n"
        "M84 ; Disable motors\n"
    )

def save_gcode(filename, gcode):
    with open(filename, 'w') as f:
        f.write(gcode)

# -----------------------------
# Geometry helpers
# -----------------------------
def circle_segments(radius_mm, max_segment_len_mm=0.5, min_segments=48):
    """
    Choose segment count so that arc segments are ~max_segment_len_mm.
    """
    circumference = 2 * math.pi * max(radius_mm, 0.001)
    segs = max(min_segments, int(math.ceil(circumference / max_segment_len_mm)))
    return segs

def move_travel(x, y, feed=TRAVEL_FEED_MM_MIN):
    return f"G1 X{x:.3f} Y{y:.3f} F{feed}\n"

def move_extrude(x, y, e, feed=None):
    if feed is not None:
        return f"G1 X{x:.3f} Y{y:.3f} E{e:.5f} F{feed}\n"
    return f"G1 X{x:.3f} Y{y:.3f} E{e:.5f}\n"

# -----------------------------
# Drawing primitives
# -----------------------------
def draw_circle_perimeter(cx, cy, radius, start_e=0.0, print_feed=PRINT_FEED_MM_MIN, max_seg_len=0.5):
    """
    Draw a single circular perimeter with cumulative extrusion.
    Returns (gcode, e_end, last_x, last_y)
    """
    g = ""
    e = start_e
    segs = circle_segments(radius, max_seg_len)
    ang_step = 2 * math.pi / segs

    # Travel to start point on perimeter (eastmost)
    x_start = cx + radius
    y_start = cy
    g += move_travel(x_start, y_start, feed=TRAVEL_FEED_MM_MIN)

    # Trace the circle
    prev_x, prev_y = x_start, y_start
    for i in range(1, segs + 1):
        a = i * ang_step
        x = cx + radius * math.cos(a)
        y = cy + radius * math.sin(a)
        e = calculate_extrusion(prev_x, prev_y, x, y, e)
        if i == 1:
            g += move_extrude(x, y, e, feed=print_feed)
        else:
            g += move_extrude(x, y, e)
        prev_x, prev_y = x, y

    return g, e, prev_x, prev_y

def draw_concentric_infill(cx, cy, outer_radius, spacing, start_e=0.0,
                           boundary_offset=LINE_WIDTH_MM/2.0, max_seg_len=0.5):
    """
    Concentric (radial) infill: rings stepping inward by 'spacing'.
    Keeps rings within the perimeter by offsetting inward by boundary_offset.
    Returns (gcode, e_end, last_x, last_y)
    """
    g = ""
    e = start_e

    # First ring centered just inside the perimeter so it doesn't exceed the boundary.
    r = max(outer_radius - boundary_offset, 0.0)

    last_x = cx
    last_y = cy

    while r > 0:
        segs = circle_segments(r, max_seg_len)
        ang_step = 2 * math.pi / segs

        # Travel to ring start
        x_start = cx + r
        y_start = cy
        g += move_travel(x_start, y_start, feed=TRAVEL_FEED_MM_MIN)

        # Draw the ring
        prev_x, prev_y = x_start, y_start
        for i in range(1, segs + 1):
            a = i * ang_step
            x = cx + r * math.cos(a)
            y = cy + r * math.sin(a)
            e = calculate_extrusion(prev_x, prev_y, x, y, e)
            # Feed rate only on first extruding move of each ring
            if i == 1:
                g += move_extrude(x, y, e, feed=PRINT_FEED_MM_MIN)
            else:
                g += move_extrude(x, y, e)
            prev_x, prev_y = x, y

        last_x, last_y = prev_x, prev_y

        # Next inner ring
        r -= spacing
        if r <= 0:
            break

    return g, e, last_x, last_y

# -----------------------------
# High-level generator
# -----------------------------
def generate_single_layer_circle_with_radial_infill(cx, cy, diameter_mm, infill_density_frac=0.8):
    """
    Creates start code, 1 perimeter, concentric (radial) infill at the given density, and end code.
    Returns the full G-code string.
    """
    radius = diameter_mm / 2.0
    spacing = LINE_WIDTH_MM / max(infill_density_frac, 1e-6)  # e.g., 0.4 / 0.8 = 0.5 mm

    gcode = start_gcode()

    e = 0.0
    # Perimeter
    perim_g, e, _, _ = draw_circle_perimeter(cx, cy, radius, start_e=e, print_feed=PRINT_FEED_MM_MIN)
    gcode += perim_g

    # Concentric infill (kept within the boundary)
    infill_g, e, _, _ = draw_concentric_infill(
        cx, cy, radius,
        spacing=spacing,
        start_e=e,
        boundary_offset=LINE_WIDTH_MM/2.0
    )
    gcode += infill_g

    gcode += end_gcode()
    return gcode

# -----------------------------
# Script entry point
# -----------------------------
if __name__ == "__main__":
    filename = "single_layer_circle_20mm_radial60.gcode"
    gcode = generate_single_layer_circle_with_radial_infill(
        cx=CENTER_X,
        cy=CENTER_Y,
        diameter_mm=20.0,
        infill_density_frac=0.6
    )
    save_gcode(filename, gcode)
    print(f"G-code saved to: {filename}")
