# Supplementary material for: Hybrid reasoning for perception, explanation, and autonomous action in manufacturing
Source: Nat Commun. 2026 May 18;17:6589. doi: 10.1038/s41467-026-72378-9 (PMC13381764; doi:10.1038/s41467-026-72378-9)
Supplement: Supplementary file 5 — Source Data [file 41467_2026_72378_MOESM5_ESM.zip]

Archive with 107 entries (96 files):
- source_data/
- source_data/.DS_Store
- __MACOSX/source_data/._.DS_Store
- source_data/Figure3/
- source_data/Figure4/
- source_data/Figure6/
- source_data/FigureS6/
- source_data/Figure3/.DS_Store
- __MACOSX/source_data/Figure3/._.DS_Store
- source_data/Figure3/flickr/
- source_data/Figure3/flowrate_reg+cls/
- source_data/Figure3/squad/
- source_data/Figure4/average_perplexity_exp4.txt
- __MACOSX/source_data/Figure4/._average_perplexity_exp4.txt
- source_data/Figure4/average_perplexity_exp5.txt
- __MACOSX/source_data/Figure4/._average_perplexity_exp5.txt
- source_data/Figure4/average_perplexity_exp7.txt
- __MACOSX/source_data/Figure4/._average_perplexity_exp7.txt
- source_data/Figure4/average_perplexity_exp6.txt
- __MACOSX/source_data/Figure4/._average_perplexity_exp6.txt
- source_data/Figure4/average_perplexity_exp2.txt
- __MACOSX/source_data/Figure4/._average_perplexity_exp2.txt
- source_data/Figure4/average_perplexity_exp3.txt
- __MACOSX/source_data/Figure4/._average_perplexity_exp3.txt
- source_data/Figure4/average_perplexity_exp1.txt
- __MACOSX/source_data/Figure4/._average_perplexity_exp1.txt
- source_data/Figure4/perplexity_comparison_summary.csv
- __MACOSX/source_data/Figure4/._perplexity_comparison_summary.csv
- source_data/Figure6/.DS_Store
- __MACOSX/source_data/Figure6/._.DS_Store
- source_data/Figure6/figure6a/
- source_data/Figure6/figure6c/
- source_data/Figure6/figure6b/
- source_data/FigureS6/source_data_generalisability_summary.csv
- __MACOSX/source_data/FigureS6/._source_data_generalisability_summary.csv
- source_data/FigureS6/source_data_generalisability_raw.csv
- __MACOSX/source_data/FigureS6/._source_data_generalisability_raw.csv
- source_data/Figure3/flickr/flickr_experiment_results_exp5.csv
- __MACOSX/source_data/Figure3/flickr/._flickr_experiment_results_exp5.csv
- source_data/Figure3/flickr/flickr_experiment_results_exp4.csv
- __MACOSX/source_data/Figure3/flickr/._flickr_experiment_results_exp4.csv
- source_data/Figure3/flickr/flickr_experiment_results_exp6.csv
- __MACOSX/source_data/Figure3/flickr/._flickr_experiment_results_exp6.csv
- source_data/Figure3/flickr/flickr_experiment_results_exp7.csv
- __MACOSX/source_data/Figure3/flickr/._flickr_experiment_results_exp7.csv
- source_data/Figure3/flickr/flickr_experiment_results_exp3.csv
- __MACOSX/source_data/Figure3/flickr/._flickr_experiment_results_exp3.csv
- source_data/Figure3/flickr/flickr_experiment_results_exp2.csv
- __MACOSX/source_data/Figure3/flickr/._flickr_experiment_results_exp2.csv
- source_data/Figure3/flickr/flickr_experiment_results_exp0.csv
- __MACOSX/source_data/Figure3/flickr/._flickr_experiment_results_exp0.csv
- source_data/Figure3/flickr/flickr_experiment_results_exp1.csv
- __MACOSX/source_data/Figure3/flickr/._flickr_experiment_results_exp1.csv
- source_data/Figure3/flickr/evaluation_flickr_cider_summary.csv
- __MACOSX/source_data/Figure3/flickr/._evaluation_flickr_cider_summary.csv
- source_data/Figure3/flowrate_reg+cls/evaluation_caxton_regression_summary.csv
- __MACOSX/source_data/Figure3/flowrate_reg+cls/._evaluation_caxton_regression_summary.csv
- source_data/Figure3/flowrate_reg+cls/evaluation_caxton_classification_summary.csv
- __MACOSX/source_data/Figure3/flowrate_reg+cls/._evaluation_caxton_classification_summary.csv
- source_data/Figure3/flowrate_reg+cls/caxton_experiment_results_exp3.csv
- __MACOSX/source_data/Figure3/flowrate_reg+cls/._caxton_experiment_results_exp3.csv
- source_data/Figure3/flowrate_reg+cls/caxton_experiment_results_exp2.csv
- __MACOSX/source_data/Figure3/flowrate_reg+cls/._caxton_experiment_results_exp2.csv
- source_data/Figure3/flowrate_reg+cls/caxton_experiment_results_exp1.csv
- __MACOSX/source_data/Figure3/flowrate_reg+cls/._caxton_experiment_results_exp1.csv
- source_data/Figure3/flowrate_reg+cls/caxton_experiment_results_exp5.csv
- __MACOSX/source_data/Figure3/flowrate_reg+cls/._caxton_experiment_results_exp5.csv
- source_data/Figure3/flowrate_reg+cls/caxton_experiment_results_exp4.csv
- __MACOSX/source_data/Figure3/flowrate_reg+cls/._caxton_experiment_results_exp4.csv
- source_data/Figure3/flowrate_reg+cls/caxton_experiment_results_exp6.csv
- __MACOSX/source_data/Figure3/flowrate_reg+cls/._caxton_experiment_results_exp6.csv
- source_data/Figure3/flowrate_reg+cls/caxton_experiment_results_exp7.csv
- __MACOSX/source_data/Figure3/flowrate_reg+cls/._caxton_experiment_results_exp7.csv
- source_data/Figure3/squad/evaluation_squad_recall_summary.csv
- __MACOSX/source_data/Figure3/squad/._evaluation_squad_recall_summary.csv
- source_data/Figure3/squad/squad_experiment_results_exp0.csv
- __MACOSX/source_data/Figure3/squad/._squad_experiment_results_exp0.csv
- source_data/Figure3/squad/squad_experiment_results_exp1.csv
- __MACOSX/source_data/Figure3/squad/._squad_experiment_results_exp1.csv
- source_data/Figure3/squad/squad_experiment_results_exp3.csv
- __MACOSX/source_data/Figure3/squad/._squad_experiment_results_exp3.csv
- source_data/Figure3/squad/squad_experiment_results_exp2.csv
- __MACOSX/source_data/Figure3/squad/._squad_experiment_results_exp2.csv
- source_data/Figure3/squad/squad_experiment_results_exp6.csv
- __MACOSX/source_data/Figure3/squad/._squad_experiment_results_exp6.csv
- source_data/Figure3/squad/squad_experiment_results_exp7.csv
- __MACOSX/source_data/Figure3/squad/._squad_experiment_results_exp7.csv
- source_data/Figure3/squad/squad_experiment_results_exp5.csv
- __MACOSX/source_data/Figure3/squad/._squad_experiment_results_exp5.csv
- source_data/Figure3/squad/squad_experiment_results_exp4.csv
- __MACOSX/source_data/Figure3/squad/._squad_experiment_results_exp4.csv
- source_data/Figure6/figure6a/source_data_gpt4o-mini.csv
- __MACOSX/source_data/Figure6/figure6a/._source_data_gpt4o-mini.csv
- source_data/Figure6/figure6a/source_data_summary.csv
- __MACOSX/source_data/Figure6/figure6a/._source_data_summary.csv
- source_data/Figure6/figure6a/source_data_llama.csv
- __MACOSX/source_data/Figure6/figure6a/._source_data_llama.csv
- source_data/Figure6/figure6a/source_data_exp2(ours).csv
- __MACOSX/source_data/Figure6/figure6a/._source_data_exp2(ours).csv
- source_data/Figure6/figure6c/source_data_elo_summary.csv
- __MACOSX/source_data/Figure6/figure6c/._source_data_elo_summary.csv
- source_data/Figure6/figure6c/source_data_elo_raw.csv
- __MACOSX/source_data/Figure6/figure6c/._source_data_elo_raw.csv
- source_data/Figure6/figure6b/source_data_elo_summary.csv
- __MACOSX/source_data/Figure6/figure6b/._source_data_elo_summary.csv
- source_data/Figure6/figure6b/source_data_elo_raw.csv
- __MACOSX/source_data/Figure6/figure6b/._source_data_elo_raw.csv
