# Supplementary material for: Hybrid reasoning for perception, explanation, and autonomous action in manufacturing
Source: Nat Commun. 2026 May 18;17:6589. doi: 10.1038/s41467-026-72378-9 (PMC13381764; doi:10.1038/s41467-026-72378-9)
Supplement: Supplementary file 5 — Source Data [file 41467_2026_72378_MOESM5_ESM.zip › source_data/Figure4/average_perplexity_exp4.txt]

Average Perplexity Analysis: exp4
Number of samples: 100
================================================================================

Position-wise Statistics:
--------------------------------------------------------------------------------
Pos    Samples  Avg Perp     Std Perp     Avg Prob     Avg Entropy 
--------------------------------------------------------------------------------
0      100      1.0000       0.0000       1.0000       nan         
1      100      1.0000       0.0000       1.0000       nan         
2      100      1.0000       0.0000       1.0000       nan         
3      100      1.0000       0.0000       1.0000       nan         
4      100      1.0000       0.0000       1.0000       nan         
5      100      1.0000       0.0000       1.0000       nan         
6      100      1.0000       0.0000       1.0000       nan         
7      100      3.1935       2.1523       0.4339       nan         
8      100      1.0000       0.0000       1.0000       nan         
9      100      1.0000       0.0000       1.0000       nan         
10     100      1.0000       0.0000       1.0000       nan         
11     100      1.0000       0.0000       1.0000       nan         
12     100      1.0000       0.0000       1.0000       nan         
13     100      1.0000       0.0000       1.0000       nan         
14     100      1.0023       0.0164       0.9979       nan         
15     100      1.0000       0.0000       1.0000       nan         
16     100      1.0745       0.5854       0.9799       nan         
17     100      2.1001       2.4460       0.7853       nan         
18     100      1.8949       2.1725       0.7830       nan         
19     100      1.1755       0.5706       0.9255       nan         
20     100      1.1345       0.7940       0.9648       nan         
21     100      1.2191       0.8633       0.9303       nan         
22     100      1.5092       1.4011       0.8705       nan         
23     100      1.4298       1.2315       0.8674       nan         
24     100      1.1969       0.4666       0.9047       nan         
25     100      1.2049       0.6339       0.9129       nan         
26     100      1.1382       0.9563       0.9701       nan         
27     100      1.1123       0.5576       0.9597       nan         
28     100      1.1895       0.5454       0.9129       nan         
29     100      1.2189       0.7764       0.9134       nan         
30     100      1.1458       0.5303       0.9432       nan         
31     100      1.0117       0.1162       0.9946       nan         
32     100      1.0269       0.2675       0.9927       nan         
33     100      1.0000       0.0000       1.0000       nan         
34     100      1.0000       0.0000       1.0000       nan         
35     100      1.0000       0.0000       1.0000       nan         
36     100      1.0000       0.0000       1.0000       nan         
37     100      1.0000       0.0000       1.0000       nan         
38     100      1.0035       0.0348       0.9974       nan         
39     99       1.0000       0.0000       1.0000       nan         
40     97       1.0000       0.0000       1.0000       nan         
41     96       1.0000       0.0000       1.0000       nan         
42     93       1.0000       0.0000       1.0000       nan         
43     93       1.0000       0.0000       1.0000       nan         
44     93       1.0000       0.0000       1.0000       nan         
45     87       1.0000       0.0000       1.0000       nan         
46     84       1.0000       0.0000       1.0000       nan         
47     76       1.0000       0.0000       1.0000       nan         
48     72       1.0000       0.0000       1.0000       nan         
49     67       1.0000       0.0000       1.0000       nan         
50     65       1.0000       0.0000       1.0000       nan         
51     64       1.0000       0.0000       1.0000       nan         
52     61       1.0000       0.0000       1.0000       nan         
53     57       1.0000       0.0000       1.0000       nan         
54     53       1.0000       0.0000       1.0000       nan         
55     49       1.0000       0.0000       1.0000       nan         
56     49       1.0000       0.0000       1.0000       nan         
57     49       1.0000       0.0000       1.0000       nan         
58     48       1.0000       0.0000       1.0000       nan         
59     47       1.0000       0.0000       1.0000       nan         
60     39       1.0000       0.0000       1.0000       nan         
61     28       1.0000       0.0000       1.0000       nan         
62     23       1.0000       0.0000       1.0000       nan         
63     16       1.0000       0.0000       1.0000       nan         
64     4        1.0000       0.0000       1.0000       nan         

================================================================================

Overall Statistics:
Mean perplexity across all positions: 1.1074
Median perplexity across all positions: 1.0000
Min perplexity: 1.0000
Max perplexity: 3.1935
