# Supplementary material for: Hybrid reasoning for perception, explanation, and autonomous action in manufacturing
Source: Nat Commun. 2026 May 18;17:6589. doi: 10.1038/s41467-026-72378-9 (PMC13381764; doi:10.1038/s41467-026-72378-9)
Supplement: Supplementary file 5 — Source Data [file 41467_2026_72378_MOESM5_ESM.zip › source_data/Figure4/average_perplexity_exp5.txt]

Average Perplexity Analysis: exp5
Number of samples: 100
================================================================================

Position-wise Statistics:
--------------------------------------------------------------------------------
Pos    Samples  Avg Perp     Std Perp     Avg Prob     Avg Entropy 
--------------------------------------------------------------------------------
0      100      1.0000       0.0000       1.0000       nan         
1      100      1.0000       0.0000       1.0000       nan         
2      100      1.0000       0.0000       1.0000       nan         
3      100      1.0000       0.0000       1.0000       nan         
4      100      1.0000       0.0000       1.0000       nan         
5      100      1.0000       0.0000       1.0000       nan         
6      100      1.0000       0.0000       1.0000       nan         
7      100      3.6345       1.6359       0.3289       nan         
8      100      1.0000       0.0000       1.0000       nan         
9      100      1.0000       0.0000       1.0000       nan         
10     100      1.0000       0.0000       1.0000       nan         
11     100      1.0000       0.0000       1.0000       nan         
12     100      1.0000       0.0000       1.0000       nan         
13     100      1.0000       0.0000       1.0000       nan         
14     100      1.0000       0.0000       1.0000       nan         
15     100      1.0000       0.0000       1.0000       nan         
16     100      1.0185       0.0626       0.9850       nan         
17     100      1.8693       2.6155       0.8474       nan         
18     100      1.2655       1.5553       0.9423       nan         
19     100      1.3684       1.9719       0.9543       nan         
20     100      1.1333       0.6562       0.9617       nan         
21     100      1.7414       1.6249       0.8048       nan         
22     100      1.6123       1.6261       0.8488       nan         
23     100      1.3616       0.7567       0.8515       nan         
24     100      1.2933       1.0488       0.9221       nan         
25     100      1.1633       0.7570       0.9508       nan         
26     100      1.0578       0.3191       0.9729       nan         
27     100      1.4112       1.6975       0.9109       nan         
28     100      1.6509       1.3406       0.7889       nan         
29     100      1.4304       1.1450       0.8655       nan         
30     100      1.3623       1.4339       0.9191       nan         
31     100      1.0056       0.0556       0.9964       nan         
32     100      1.0000       0.0000       1.0000       nan         
33     100      1.0000       0.0000       1.0000       nan         
34     100      1.0000       0.0000       1.0000       nan         
35     100      1.0000       0.0000       1.0000       nan         
36     100      1.0000       0.0000       1.0000       nan         
37     100      1.0000       0.0000       1.0000       nan         
38     100      1.0000       0.0000       1.0000       nan         
39     99       1.0000       0.0000       1.0000       nan         
40     98       1.0000       0.0000       1.0000       nan         
41     98       1.0000       0.0000       1.0000       nan         
42     95       1.0000       0.0000       1.0000       nan         
43     93       1.0000       0.0000       1.0000       nan         
44     91       1.0000       0.0000       1.0000       nan         
45     82       1.0000       0.0000       1.0000       nan         
46     69       1.0000       0.0000       1.0000       nan         
47     65       1.0000       0.0000       1.0000       nan         
48     57       1.0000       0.0000       1.0000       nan         
49     51       1.0000       0.0000       1.0000       nan         
50     50       1.0000       0.0000       1.0000       nan         
51     50       1.0000       0.0000       1.0000       nan         
52     48       1.0000       0.0000       1.0000       nan         
53     45       1.0000       0.0000       1.0000       nan         
54     40       1.0000       0.0000       1.0000       nan         
55     40       1.0000       0.0000       1.0000       nan         
56     40       1.0000       0.0000       1.0000       nan         
57     39       1.0000       0.0000       1.0000       nan         
58     38       1.0000       0.0000       1.0000       nan         
59     35       1.0000       0.0000       1.0000       nan         
60     32       1.0000       0.0000       1.0000       nan         
61     26       1.0000       0.0000       1.0000       nan         
62     22       1.0000       0.0000       1.0000       nan         
63     9        1.0000       0.0000       1.0000       nan         
64     5        1.0000       0.0000       1.0000       nan         
65     1        1.0000       0.0000       1.0000       nan         

================================================================================

Overall Statistics:
Mean perplexity across all positions: 1.1270
Median perplexity across all positions: 1.0000
Min perplexity: 1.0000
Max perplexity: 3.6345
