# Supplementary material for: Hybrid reasoning for perception, explanation, and autonomous action in manufacturing
Source: Nat Commun. 2026 May 18;17:6589. doi: 10.1038/s41467-026-72378-9 (PMC13381764; doi:10.1038/s41467-026-72378-9)
Supplement: Supplementary file 5 — Source Data [file 41467_2026_72378_MOESM5_ESM.zip › source_data/Figure4/average_perplexity_exp7.txt]

Average Perplexity Analysis: exp7
Number of samples: 100
================================================================================

Position-wise Statistics:
--------------------------------------------------------------------------------
Pos    Samples  Avg Perp     Std Perp     Avg Prob     Avg Entropy 
--------------------------------------------------------------------------------
0      100      1.0000       0.0000       1.0000       nan         
1      100      1.0000       0.0000       1.0000       nan         
2      100      1.0000       0.0000       1.0000       nan         
3      100      1.0000       0.0000       1.0000       nan         
4      100      1.0000       0.0000       1.0000       nan         
5      100      1.0000       0.0000       1.0000       nan         
6      100      1.0000       0.0000       1.0000       nan         
7      100      2.6892       2.1552       0.5503       nan         
8      100      1.0000       0.0000       1.0000       nan         
9      100      1.0000       0.0000       1.0000       nan         
10     100      1.0000       0.0000       1.0000       nan         
11     100      1.0000       0.0000       1.0000       nan         
12     100      1.0000       0.0000       1.0000       nan         
13     100      1.0000       0.0000       1.0000       nan         
14     100      1.0000       0.0000       1.0000       nan         
15     100      1.0000       0.0000       1.0000       nan         
16     100      1.2660       1.1641       0.9421       nan         
17     100      1.5010       1.2299       0.8462       nan         
18     100      1.3110       0.7113       0.8610       nan         
19     100      1.3393       1.2972       0.9288       nan         
20     100      1.5052       3.7419       0.9570       nan         
21     100      3.7141       7.6785       0.8102       nan         
22     100      2.1246       4.0166       0.8786       nan         
23     100      3.2649       8.0702       0.8313       nan         
24     100      1.5694       3.7976       0.9277       nan         
25     100      1.1837       0.6628       0.9412       nan         
26     100      1.2088       0.9715       0.9482       nan         
27     100      1.4145       1.1021       0.8747       nan         
28     100      1.2196       0.5631       0.9073       nan         
29     100      1.1557       0.4877       0.9284       nan         
30     100      1.1347       0.6480       0.9527       nan         
31     100      1.1538       1.0021       0.9744       nan         
32     100      1.0728       0.4684       0.9800       nan         
33     100      1.0292       0.2471       0.9892       nan         
34     100      1.0651       0.4753       0.9803       nan         
35     100      1.0138       0.0847       0.9909       nan         
36     100      1.0822       0.4180       0.9729       nan         
37     100      1.0074       0.0446       0.9942       nan         
38     100      1.0180       0.1668       0.9926       nan         
39     100      1.0230       0.1134       0.9852       nan         
40     100      1.0707       0.4368       0.9757       nan         
41     100      1.0013       0.0133       0.9988       nan         
42     98       1.0198       0.1370       0.9894       nan         
43     95       1.0134       0.0937       0.9919       nan         
44     91       1.0754       0.6703       0.9871       nan         
45     78       1.0113       0.0995       0.9940       nan         
46     71       1.0112       0.0659       0.9920       nan         
47     63       1.0344       0.2707       0.9891       nan         
48     57       1.0067       0.0499       0.9952       nan         
49     56       1.0034       0.0255       0.9971       nan         
50     50       1.0132       0.0923       0.9921       nan         
51     48       1.0000       0.0000       1.0000       nan         
52     45       1.0000       0.0000       1.0000       nan         
53     37       1.0000       0.0000       1.0000       nan         
54     32       1.0000       0.0000       1.0000       nan         
55     23       1.0000       0.0000       1.0000       nan         
56     17       1.0000       0.0000       1.0000       nan         
57     16       1.0000       0.0000       1.0000       nan         
58     14       1.0000       0.0000       1.0000       nan         
59     11       1.0000       0.0000       1.0000       nan         
60     6        1.0000       0.0000       1.0000       nan         
61     2        1.0000       0.0000       1.0000       nan         
62     1        1.0000       0.0000       1.0000       nan         

================================================================================

Overall Statistics:
Mean perplexity across all positions: 1.1957
Median perplexity across all positions: 1.0112
Min perplexity: 1.0000
Max perplexity: 3.7141
