# Supplementary material for: Hybrid reasoning for perception, explanation, and autonomous action in manufacturing
Source: Nat Commun. 2026 May 18;17:6589. doi: 10.1038/s41467-026-72378-9 (PMC13381764; doi:10.1038/s41467-026-72378-9)
Supplement: Supplementary file 5 — Source Data [file 41467_2026_72378_MOESM5_ESM.zip › source_data/Figure4/average_perplexity_exp6.txt]

Average Perplexity Analysis: exp6
Number of samples: 100
================================================================================

Position-wise Statistics:
--------------------------------------------------------------------------------
Pos    Samples  Avg Perp     Std Perp     Avg Prob     Avg Entropy 
--------------------------------------------------------------------------------
0      100      1.0000       0.0000       1.0000       nan         
1      100      1.0000       0.0000       1.0000       nan         
2      100      1.0000       0.0000       1.0000       nan         
3      100      1.0000       0.0000       1.0000       nan         
4      100      1.0000       0.0000       1.0000       nan         
5      100      1.0000       0.0000       1.0000       nan         
6      100      1.0000       0.0000       1.0000       nan         
7      100      2.8094       2.0821       0.5220       nan         
8      100      1.0000       0.0000       1.0000       nan         
9      100      1.0000       0.0000       1.0000       nan         
10     100      1.0000       0.0000       1.0000       nan         
11     100      1.0000       0.0000       1.0000       nan         
12     100      1.0000       0.0000       1.0000       nan         
13     100      1.0000       0.0000       1.0000       nan         
14     100      1.1702       1.0215       0.9621       nan         
15     100      1.0000       0.0000       1.0000       nan         
16     100      1.1013       0.4483       0.9641       nan         
17     100      1.0513       0.4534       0.9867       nan         
18     100      1.1807       0.6449       0.9254       nan         
19     100      1.0458       0.4561       0.9918       nan         
20     100      1.0161       0.1604       0.9938       nan         
21     100      1.0414       0.2114       0.9796       nan         
22     100      1.0000       0.0000       1.0000       nan         
23     100      1.1850       1.7002       0.9838       nan         
24     100      1.0000       0.0000       1.0000       nan         
25     100      1.0734       0.7230       0.9905       nan         
26     100      1.5026       1.2174       0.8509       nan         
27     100      1.5361       1.5426       0.8607       nan         
28     100      1.1075       0.4439       0.9476       nan         
29     100      1.0850       0.7946       0.9867       nan         
30     100      1.0418       0.3707       0.9884       nan         
31     100      1.1942       0.7017       0.9323       nan         
32     100      1.3984       0.8357       0.8362       nan         
33     100      1.0911       0.4393       0.9624       nan         
34     100      1.5261       1.3487       0.8408       nan         
35     100      1.3553       1.2516       0.8981       nan         
36     100      1.2243       1.1409       0.9512       nan         
37     100      1.3005       1.0041       0.9117       nan         
38     100      1.4493       1.7544       0.9066       nan         
39     100      1.3025       0.9676       0.9057       nan         
40     100      1.3009       1.0377       0.9113       nan         
41     98       1.0540       0.3131       0.9762       nan         
42     96       1.2960       1.2680       0.9294       nan         
43     89       1.3495       1.2311       0.9075       nan         
44     88       1.0779       0.3342       0.9639       nan         
45     84       1.1137       0.4726       0.9537       nan         
46     78       1.0661       0.3953       0.9757       nan         
47     74       1.1175       0.6495       0.9663       nan         
48     63       1.0189       0.0699       0.9851       nan         
49     57       1.0257       0.1164       0.9833       nan         
50     54       1.0039       0.0282       0.9968       nan         
51     53       1.0086       0.0443       0.9930       nan         
52     47       1.0000       0.0000       1.0000       nan         
53     33       1.0000       0.0000       1.0000       nan         
54     20       1.0000       0.0000       1.0000       nan         
55     8        1.0000       0.0000       1.0000       nan         
56     4        1.0000       0.0000       1.0000       nan         
57     1        1.0000       0.0000       1.0000       nan         
58     1        1.0000       0.0000       1.0000       nan         

================================================================================

Overall Statistics:
Mean perplexity across all positions: 1.1394
Median perplexity across all positions: 1.0418
Min perplexity: 1.0000
Max perplexity: 2.8094
