# Supplementary material for: Hybrid reasoning for perception, explanation, and autonomous action in manufacturing
Source: Nat Commun. 2026 May 18;17:6589. doi: 10.1038/s41467-026-72378-9 (PMC13381764; doi:10.1038/s41467-026-72378-9)
Supplement: Supplementary file 5 — Source Data [file 41467_2026_72378_MOESM5_ESM.zip › source_data/Figure4/average_perplexity_exp2.txt]

Average Perplexity Analysis: exp2
Number of samples: 100
================================================================================

Position-wise Statistics:
--------------------------------------------------------------------------------
Pos    Samples  Avg Perp     Std Perp     Avg Prob     Avg Entropy 
--------------------------------------------------------------------------------
0      100      1.0000       0.0000       1.0000       nan         
1      100      1.0000       0.0000       1.0000       nan         
2      100      1.0000       0.0000       1.0000       nan         
3      100      1.0000       0.0000       1.0000       nan         
4      100      1.0115       0.1142       0.9947       nan         
5      100      1.0445       0.4432       0.9918       nan         
6      100      1.5415       1.6021       0.8348       nan         
7      100      1.5443       1.1440       0.8185       nan         
8      100      1.0023       0.0233       0.9981       nan         
9      100      1.0023       0.0228       0.9981       nan         
10     100      1.0000       0.0000       1.0000       nan         
11     100      1.0000       0.0000       1.0000       nan         
12     100      1.0000       0.0000       1.0000       nan         
13     100      1.0386       0.2251       0.9811       nan         
14     100      1.1258       0.5952       0.9603       nan         
15     100      1.1799       0.9550       0.9465       nan         
16     100      1.1650       0.4434       0.9184       nan         
17     100      1.1761       0.8132       0.9425       nan         
18     100      1.2608       0.8917       0.9178       nan         
19     100      1.1479       0.5812       0.9484       nan         
20     100      3.7550       9.4017       0.8427       nan         
21     100      2.5368       6.8311       0.8682       nan         
22     100      3.6656       8.6736       0.7565       nan         
23     100      2.9782       6.4401       0.7935       nan         
24     100      1.4539       1.3807       0.8729       nan         
25     100      1.4891       1.9656       0.9013       nan         
26     100      1.0857       0.3209       0.9594       nan         
27     100      1.1860       0.8509       0.9481       nan         
28     100      1.3273       1.0653       0.9072       nan         
29     100      1.1386       0.6757       0.9530       nan         
30     100      1.2813       1.0983       0.9263       nan         
31     100      1.3588       1.9321       0.9353       nan         
32     100      1.2254       0.9479       0.9307       nan         
33     100      1.1135       0.4560       0.9543       nan         
34     100      1.2354       1.0091       0.9354       nan         
35     100      1.3787       1.3177       0.8993       nan         
36     100      1.2501       0.6366       0.8980       nan         
37     100      1.4030       1.2986       0.9091       nan         
38     100      1.2120       0.7092       0.9278       nan         
39     99       1.3188       1.1796       0.9168       nan         
40     99       1.0664       0.1814       0.9563       nan         
41     97       1.1742       0.5252       0.9252       nan         
42     95       1.0842       0.3829       0.9625       nan         
43     92       1.2011       0.6569       0.9253       nan         
44     85       1.6239       3.0506       0.9116       nan         
45     78       1.1494       0.6178       0.9418       nan         
46     75       1.1561       0.5910       0.9348       nan         
47     70       1.0852       0.2422       0.9480       nan         
48     66       1.1783       0.7956       0.9463       nan         
49     63       1.2670       1.2509       0.9408       nan         
50     61       1.1212       0.2966       0.9298       nan         
51     57       1.2278       0.7804       0.9222       nan         
52     53       1.2109       0.7731       0.9304       nan         
53     50       1.1831       0.6239       0.9315       nan         
54     49       1.1400       0.7534       0.9579       nan         
55     44       1.0923       0.6052       0.9818       nan         
56     37       1.2372       0.6940       0.9069       nan         
57     31       1.4103       1.5441       0.9132       nan         
58     24       1.0070       0.0336       0.9940       nan         
59     19       1.1172       0.4321       0.9533       nan         
60     12       1.0765       0.2537       0.9601       nan         
61     9        1.0000       0.0000       1.0000       nan         
62     7        1.0000       0.0000       1.0000       nan         
63     5        1.1133       0.2267       0.9277       nan         
64     3        2.8533       2.6210       0.7175       nan         
65     3        1.0000       0.0000       1.0000       nan         
66     2        1.0000       0.0000       1.0000       nan         
67     2        1.0000       0.0000       1.0000       nan         
68     2        1.0000       0.0000       1.0000       nan         
69     1        1.0000       0.0000       1.0000       nan         
70     1        1.0000       0.0000       1.0000       nan         

================================================================================

Overall Statistics:
Mean perplexity across all positions: 1.3015
Median perplexity across all positions: 1.1494
Min perplexity: 1.0000
Max perplexity: 3.7550
