# Supplementary material for: Hybrid reasoning for perception, explanation, and autonomous action in manufacturing
Source: Nat Commun. 2026 May 18;17:6589. doi: 10.1038/s41467-026-72378-9 (PMC13381764; doi:10.1038/s41467-026-72378-9)
Supplement: Supplementary file 5 — Source Data [file 41467_2026_72378_MOESM5_ESM.zip › source_data/Figure4/average_perplexity_exp3.txt]

Average Perplexity Analysis: exp3
Number of samples: 100
================================================================================

Position-wise Statistics:
--------------------------------------------------------------------------------
Pos    Samples  Avg Perp     Std Perp     Avg Prob     Avg Entropy 
--------------------------------------------------------------------------------
0      100      1.0000       0.0000       1.0000       nan         
1      100      1.0000       0.0000       1.0000       nan         
2      100      1.0000       0.0000       1.0000       nan         
3      100      1.0000       0.0000       1.0000       nan         
4      100      1.0000       0.0000       1.0000       nan         
5      100      1.0000       0.0000       1.0000       nan         
6      100      1.0000       0.0000       1.0000       nan         
7      100      4.4499       1.6149       0.2619       nan         
8      100      1.0000       0.0000       1.0000       nan         
9      100      1.0000       0.0000       1.0000       nan         
10     100      1.0000       0.0000       1.0000       nan         
11     100      1.0000       0.0000       1.0000       nan         
12     100      1.0000       0.0000       1.0000       nan         
13     100      1.0000       0.0000       1.0000       nan         
14     100      1.0000       0.0000       1.0000       nan         
15     100      1.0000       0.0000       1.0000       nan         
16     100      1.4286       1.8877       0.9277       nan         
17     100      1.6794       2.9438       0.9218       nan         
18     100      1.1348       1.0010       0.9613       nan         
19     100      1.2432       1.5623       0.9644       nan         
20     100      1.2528       0.6793       0.9021       nan         
21     100      1.6337       2.0102       0.8635       nan         
22     100      1.6339       1.5641       0.8275       nan         
23     100      1.5290       1.8279       0.8579       nan         
24     100      1.2336       0.8384       0.9221       nan         
25     100      1.0656       0.3710       0.9758       nan         
26     100      1.2427       1.1858       0.9441       nan         
27     100      1.5250       1.0914       0.8310       nan         
28     100      1.4829       1.2933       0.8604       nan         
29     100      1.5529       1.5425       0.8630       nan         
30     100      1.2073       0.7114       0.9303       nan         
31     100      1.0607       0.4536       0.9854       nan         
32     100      1.0000       0.0000       1.0000       nan         
33     100      1.0000       0.0000       1.0000       nan         
34     100      1.0000       0.0000       1.0000       nan         
35     100      1.0000       0.0000       1.0000       nan         
36     100      1.0000       0.0000       1.0000       nan         
37     100      1.0000       0.0000       1.0000       nan         
38     100      1.0000       0.0000       1.0000       nan         
39     100      1.0000       0.0000       1.0000       nan         
40     100      1.0000       0.0000       1.0000       nan         
41     98       1.0000       0.0000       1.0000       nan         
42     96       1.0000       0.0000       1.0000       nan         
43     96       1.0000       0.0000       1.0000       nan         
44     88       1.0000       0.0000       1.0000       nan         
45     78       1.0000       0.0000       1.0000       nan         
46     70       1.0000       0.0000       1.0000       nan         
47     59       1.0000       0.0000       1.0000       nan         
48     55       1.0000       0.0000       1.0000       nan         
49     49       1.0000       0.0000       1.0000       nan         
50     45       1.0000       0.0000       1.0000       nan         
51     44       1.0000       0.0000       1.0000       nan         
52     40       1.0000       0.0000       1.0000       nan         
53     36       1.0000       0.0000       1.0000       nan         
54     32       1.0000       0.0000       1.0000       nan         
55     31       1.0000       0.0000       1.0000       nan         
56     31       1.0000       0.0000       1.0000       nan         
57     31       1.0000       0.0000       1.0000       nan         
58     27       1.0000       0.0000       1.0000       nan         
59     25       1.0000       0.0000       1.0000       nan         
60     18       1.0000       0.0000       1.0000       nan         
61     16       1.0000       0.0000       1.0000       nan         
62     11       1.0000       0.0000       1.0000       nan         
63     4        1.0000       0.0000       1.0000       nan         
64     1        1.0000       0.0000       1.0000       nan         

================================================================================

Overall Statistics:
Mean perplexity across all positions: 1.1439
Median perplexity across all positions: 1.0000
Min perplexity: 1.0000
Max perplexity: 4.4499
