# Supplementary material for: Hybrid reasoning for perception, explanation, and autonomous action in manufacturing
Source: Nat Commun. 2026 May 18;17:6589. doi: 10.1038/s41467-026-72378-9 (PMC13381764; doi:10.1038/s41467-026-72378-9)
Supplement: Supplementary file 5 — Source Data [file 41467_2026_72378_MOESM5_ESM.zip › source_data/Figure4/average_perplexity_exp1.txt]

Average Perplexity Analysis: exp1
Number of samples: 100
================================================================================

Position-wise Statistics:
--------------------------------------------------------------------------------
Pos    Samples  Avg Perp     Std Perp     Avg Prob     Avg Entropy 
--------------------------------------------------------------------------------
0      100      1.0000       0.0000       1.0000       nan         
1      100      1.0000       0.0000       1.0000       nan         
2      100      1.0000       0.0000       1.0000       nan         
3      100      1.0000       0.0000       1.0000       nan         
4      100      1.0000       0.0000       1.0000       nan         
5      100      1.0000       0.0000       1.0000       nan         
6      100      1.0000       0.0000       1.0000       nan         
7      100      4.0458       1.3356       0.2777       nan         
8      100      1.0000       0.0000       1.0000       nan         
9      100      1.0000       0.0000       1.0000       nan         
10     100      1.0000       0.0000       1.0000       nan         
11     100      1.0000       0.0000       1.0000       nan         
12     100      1.0000       0.0000       1.0000       nan         
13     100      1.0000       0.0000       1.0000       nan         
14     100      1.0000       0.0000       1.0000       nan         
15     100      1.0000       0.0000       1.0000       nan         
16     100      1.2359       1.2560       0.9382       nan         
17     100      1.4229       1.6381       0.8959       nan         
18     100      1.2285       1.1544       0.9325       nan         
19     100      1.1969       1.1275       0.9538       nan         
20     100      4.9572       12.1500      0.8338       nan         
21     100      6.2021       14.1095      0.7359       nan         
22     100      4.8996       11.5461      0.7166       nan         
23     100      3.8588       10.5735      0.8007       nan         
24     100      1.3917       1.3213       0.8858       nan         
25     100      1.1916       0.8254       0.9354       nan         
26     100      1.2759       0.8516       0.9034       nan         
27     100      1.3736       1.0588       0.8771       nan         
28     100      1.3873       1.0159       0.8644       nan         
29     100      1.2549       1.1538       0.9191       nan         
30     100      1.0723       0.2327       0.9595       nan         
31     100      1.0036       0.0363       0.9973       nan         
32     100      1.0000       0.0000       1.0000       nan         
33     100      1.0000       0.0000       1.0000       nan         
34     100      1.0000       0.0000       1.0000       nan         
35     100      1.0000       0.0000       1.0000       nan         
36     100      1.0000       0.0000       1.0000       nan         
37     100      1.0000       0.0000       1.0000       nan         
38     100      1.0000       0.0000       1.0000       nan         
39     97       1.0000       0.0000       1.0000       nan         
40     90       1.0000       0.0000       1.0000       nan         
41     85       1.0000       0.0000       1.0000       nan         
42     78       1.0000       0.0000       1.0000       nan         
43     73       1.0000       0.0000       1.0000       nan         
44     71       1.0000       0.0000       1.0000       nan         
45     63       1.0000       0.0000       1.0000       nan         
46     62       1.0000       0.0000       1.0000       nan         
47     56       1.0000       0.0000       1.0000       nan         
48     52       1.0000       0.0000       1.0000       nan         
49     51       1.0000       0.0000       1.0000       nan         
50     51       1.0000       0.0000       1.0000       nan         
51     51       1.0000       0.0000       1.0000       nan         
52     44       1.0000       0.0000       1.0000       nan         
53     39       1.0000       0.0000       1.0000       nan         
54     33       1.0000       0.0000       1.0000       nan         
55     31       1.0000       0.0000       1.0000       nan         
56     31       1.0000       0.0000       1.0000       nan         
57     31       1.0000       0.0000       1.0000       nan         
58     28       1.0000       0.0000       1.0000       nan         
59     25       1.0000       0.0000       1.0000       nan         
60     20       1.0000       0.0000       1.0000       nan         
61     20       1.0000       0.0000       1.0000       nan         
62     17       1.0000       0.0000       1.0000       nan         
63     14       1.0000       0.0000       1.0000       nan         
64     5        1.0000       0.0000       1.0000       nan         
65     1        1.0000       0.0000       1.0000       nan         

================================================================================

Overall Statistics:
Mean perplexity across all positions: 1.3333
Median perplexity across all positions: 1.0000
Min perplexity: 1.0000
Max perplexity: 6.2021
