# Supplementary material for: Hybrid reasoning for perception, explanation, and autonomous action in manufacturing
Source: Nat Commun. 2026 May 18;17:6589. doi: 10.1038/s41467-026-72378-9 (PMC13381764; doi:10.1038/s41467-026-72378-9)
Supplement: Supplementary file 5 — Source Data [file 41467_2026_72378_MOESM5_ESM.zip › source_data/Figure4/perplexity_comparison_summary.csv]

experiment_key	label	perplexity_mean	perplexity_std
exp1	ex.1	1.3333121212121213	1.0224518904759894
exp2	ex.2	1.301543661971831	0.547111169981919
exp3	ex.3	1.1439384615384616	0.45410646521656045
exp4	ex.4	1.1074153846153847	0.3243317291486363
exp5	ex.5	1.1269636363636366	0.36798702407803346
exp6	ex.6	1.13935593220339	0.2664939756823378
exp7	ex.7	1.1956793650793651	0.49935785182309356
