# Supplementary material for: Hybrid reasoning for perception, explanation, and autonomous action in manufacturing
Source: Nat Commun. 2026 May 18;17:6589. doi: 10.1038/s41467-026-72378-9 (PMC13381764; doi:10.1038/s41467-026-72378-9)
Supplement: Supplementary file 5 — Source Data [file 41467_2026_72378_MOESM5_ESM.zip › source_data/FigureS6/source_data_generalisability_summary.csv]

Domain	Model	Metric	Mean ELO Rating	Std ELO Rating
3D_Printing	gpt4o	Correctness	1241.678412975017	13.714726066789103
3D_Printing	llama3	Correctness	1154.4821655097073	16.26548075711306
3D_Printing	ours_RAG	Correctness	1222.9931870988462	15.428102484454767
CNC	gpt4o	Correctness	1244.8860277084816	10.098605144658992
CNC	llama3	Correctness	1117.334712823624	12.329260023197465
CNC	ours_RAG	Correctness	1237.7792594678947	13.991651680619524
Vacuum_Forming	gpt4o	Correctness	1230.101310799596	35.34723141427006
Vacuum_Forming	llama3	Correctness	1178.0930244416065	11.657505801586893
Vacuum_Forming	ours_RAG	Correctness	1201.8056647587975	7.813501908785744
Welding	gpt4o	Correctness	1226.2515399850188	26.079859295924333
Welding	llama3	Correctness	1165.0009275585023	22.24181617016648
Welding	ours_RAG	Correctness	1208.7475324564787	7.58454974808411
