# Supplementary material for: Hybrid reasoning for perception, explanation, and autonomous action in manufacturing
Source: Nat Commun. 2026 May 18;17:6589. doi: 10.1038/s41467-026-72378-9 (PMC13381764; doi:10.1038/s41467-026-72378-9)
Supplement: Supplementary file 5 — Source Data [file 41467_2026_72378_MOESM5_ESM.zip › source_data/FigureS6/source_data_generalisability_raw.csv]

Domain	Model	Metric	ELO Rating
CNC	ours_RAG	Correctness	1229.8488897095142
CNC	llama3	Correctness	1131.0173880800346
CNC	gpt4o	Correctness	1239.1337222104512
CNC	ours_RAG	Correctness	1229.5543564321717
CNC	llama3	Correctness	1113.8990984798797
CNC	gpt4o	Correctness	1256.5465450879485
CNC	ours_RAG	Correctness	1253.9345322619977
CNC	llama3	Correctness	1107.0876519109572
CNC	gpt4o	Correctness	1238.9778158270453
Welding	ours_RAG	Correctness	1214.39077851546
Welding	llama3	Correctness	1189.4494383515441
Welding	gpt4o	Correctness	1196.159783132996
Welding	ours_RAG	Correctness	1200.1258468997814
Welding	llama3	Correctness	1159.5885093994214
Welding	gpt4o	Correctness	1240.2856437007972
Welding	ours_RAG	Correctness	1211.7259719541948
Welding	llama3	Correctness	1145.9648349245417
Welding	gpt4o	Correctness	1242.309193121263
3D_Printing	ours_RAG	Correctness	1239.8395981580738
3D_Printing	llama3	Correctness	1149.9355098497297
3D_Printing	gpt4o	Correctness	1236.2926153812268
3D_Printing	ours_RAG	Correctness	1219.5874681998562
3D_Printing	llama3	Correctness	1140.973801225344
3D_Printing	gpt4o	Correctness	1257.2685440058492
3D_Printing	ours_RAG	Correctness	1209.5524949386086
3D_Printing	llama3	Correctness	1172.5371854540485
3D_Printing	gpt4o	Correctness	1231.4740795379748
Vacuum_Forming	ours_RAG	Correctness	1208.4957930937294
Vacuum_Forming	llama3	Correctness	1179.0562356363507
Vacuum_Forming	gpt4o	Correctness	1212.44797126992
Vacuum_Forming	ours_RAG	Correctness	1193.2182300182792
Vacuum_Forming	llama3	Correctness	1165.9837961439669
Vacuum_Forming	gpt4o	Correctness	1270.7979738377537
Vacuum_Forming	ours_RAG	Correctness	1203.7029711643838
Vacuum_Forming	llama3	Correctness	1189.2390415445016
Vacuum_Forming	gpt4o	Correctness	1207.0579872911144
