# Supplementary material for: Hybrid reasoning for perception, explanation, and autonomous action in manufacturing
Source: Nat Commun. 2026 May 18;17:6589. doi: 10.1038/s41467-026-72378-9 (PMC13381764; doi:10.1038/s41467-026-72378-9)
Supplement: Supplementary file 5 — Source Data [file 41467_2026_72378_MOESM5_ESM.zip › source_data/Figure3/flickr/flickr_experiment_results_exp6.csv]

image_id	answers	captions
0	The man is sitting on the floor with his arms raised in celebration. The baby is holding a white cloth, possibly a bib or a toy, and appears to be engaged in play with the man.	['A man is laughing with his hand up in the air and a little boy is watching him and laughing.', 'A man in a striped blue shirt is playing with a little boy next to his crib.', 'A man spending time with his toddler son, who is holding a white cup.', 'A man in a striped shirt is playing with a baby and making him laugh.', 'A smiling man plays with a baby.']
1	The dogs are exhibiting typical canine behavior, such as wagging their tails and playfully interacting with each other. The owner's positive reinforcement training techniques have helped to build a strong bond between them and their pets.	['The man is in the field with four dogs who are running.', 'A smiling woman watches as four dogs run on a hill.', 'A woman is standing on the grass with four dogs.', 'A man with four running dogs in nature.', 'Person encouraging four dogs to run.']
2	The storefront features a sign that reads "Orthophonie," indicating that it is a speech therapy clinic.	['A smartly-dressed woman walks down a city sidewalk in front of a charming brown storefront.', 'A woman in a beige dress walking down a city street past Orhtophonie.', 'A woman in a white sweater is walking past shops along the sidewalk.', 'A woman walking on the sidewalk in front of Orhtophonie.', 'A woman in a white dress is walking down the street.']
3	The children are playing a game of rounders, a traditional Kenyan sport that combines elements of baseball and cricket. The game is played with a ball and bat, and the objective is to score runs by hitting the ball and running around the four posts.	['A group of people gathered around two woman, one of the woman is wearing a green dress with yellow shaped on it, the other woman is wearing pink and black shirt.', 'Two women in colorful clothing are dancing and moving in the center of a circle of other women, who are clapping and smiling.', 'A group of Africans are enjoying themselves in group song and dance.', 'People clap while two women pla…
4	A road worker is operating a steamroller to compact the asphalt, ensuring a smooth and even surface.	['Three men in bright clothing work on street with railroad tracks.', 'Three men are working construction at night on a street.', 'Construction workers doing work in the streets at night.', 'Worker in an orange and white vest.', 'A construction site at night.']
5	The rider is attempting to maintain control of the bull as it bucks and spins, using his legs to guide the animal and prevent it from escaping.	['A man wearing a white cowboy hat, blue shirt, and black vest, is riding a black bull at a rodeo stadium.', 'A man in a rodeo is riding a bull while others watch.', 'A man rides a kicking bull in a bullpen.', 'Cowboy riding a black bull in a ring.', 'A man is riding a bull in a rodeo.']
6	The dog is mid-jump, with its front paws off the ground. The dog's eyes are fixed intently on the frisbee, which is suspended in mid-air.	['The black and white dog tries to catch a red Frisbee on green grass.', 'A black and white dog is trying to catch a Frisbee in the air.', 'Dog is jumping up on a very green lawn to catch a Frisbee.', 'A black and white dog is catching a Frisbee in the yard.', 'A dog jumps to catch a red Frisbee in the yard.']
7	The woman is intently focused on her knitting, carefully manipulating the yarn with her hands. The yarn is being pulled through the needles at a consistent rate, creating a smooth and even fabric.	['A woman is at the beginning stage of knitting something amazing in a room filled with other knitters.', 'A red-haired woman wearing black holds purple sticks and yarn which are part of a sewing kit set.', 'A woman in a black shirt is sitting at a table getting ready to knit.', 'A woman in a black shirt is knitting with purple yarn.', 'One large Caucasian woman is knitting at a table.']
8	The windsurfer is executing a maneuver known as a "loop," where they rotate their board while maintaining control of the sail.	['A person in the distance is windsurfing on a day with a clear blue sky.', 'Someone is parasailing on a blue and yellow parasail.', 'A person surfs on a craft with a sail.', 'A person is hang gliding in the ocean.', 'A person parasailing on a wave.']
9	The sign reads "OBAMA CONDOMS.COM" and features the slogan "HOPE IS NOT A FORM OF PROTECTION."	['Two young men promting their website wearing knit caps and trying to sell condoms', 'Two men sell paraphernalia like condoms with Obama images on them.', 'Two young men stand in front of a sign advertising a website.', 'The two guys in blue jeans and winter hats hand out condoms.', 'Two young men distribute Obama condoms.']
10	The dog on the right is standing on its hind legs, intently watching the oven. The dog on the left is waiting patiently for its turn to receive a treat.	['A small black and white dog standing next to a large black dog both looking up onto a counter.', 'A large dog and a small dog stand next to the kitchen counter to investigate.', 'A black dog and small white and black dog look up at a kitchen countertop.', 'Dogs ignore plate of food on floor, look up at kitchen counter.', 'The dogs are begging at the kitchen counter.']
11	The individual appears to be in a state of distress, with visible signs of exhaustion and discomfort. The officer's presence suggests that the participant may be experiencing difficulties or requiring assistance during the obstacle course event.	['A man in military fatigues is assisting another man who is lying on the ground in front of a row of parked cars.', "A man on the ground near a row of cars, and another man standing holding the first man's leg.", "Two men in combat fatigues, one grabs the other's foot on grass near parking lot.", 'A cadet is being taught how to properly stretch his right leg.', 'One man is helping another man ge…
12	A man is standing in front of a white building, looking at a blooming oleander tree. The tree's white flowers are a striking feature, adding beauty to the scene.	['A man wearing a blue shirt is on the bottom floor facing a motorcycle while a woman wearing black with a beige apron is on the second floor looking down.', 'A woman stands at a balcony and watched the man down below sweeping, two motorcycles are parked in the shade away from the hot sun.', 'A man and a woman relaxing outside and the man is also cleaning.', 'A man, in a hat, under a tree, sweepi…
13	The pitcher's throwing motion is characterized by a smooth, fluid motion, with the ball leaving their hand at a speed of approximately 90 miles per hour.	['Ballplayer in blue uniform midair with legs stretched out.', 'A competitive jumper is caught by the camera in midair.', 'A man contorts his body as he plays baseball.', 'Man running and almost falling.', 'A cricket bowler in action.']
14	The crew is standing by to assist with the safe recovery of the person in the water. The boat's crew will carefully monitor the person's condition and provide support during the rescue operation. The crew will ensure that the person is safely secured in the rescue basket, preventing any further accidents or injuries during transit back to shore.	['A small group of people are in a small red boat and it is in the air over the ocean.', 'The boat with passengers gets lifted out of the water by a large cable.', 'A boat containing people is suspended by a cable.', 'A boat suspended by a cable over the water.', 'A raft hanging from a rope over the ocean.']
15	The operator maintains a safe distance from the saw blade, ensuring precise control and minimizing the risk of kickback or loss of control.	['Two working men, one in a striped shirt, are doing carpentry work with a circular saw.', 'Two workmen, each wearing baseball caps, saw a piece of wood.', 'Construction worker working on lumber wearing gloves.', 'Two men cut wood with an electric saw.', 'Two men are working together.']
16	The soldiers are executing a precise and synchronized drill routine, showcasing their discipline and coordination. The rifles are held at a 45-degree angle, with the barrels aligned parallel to the ground, demonstrating the soldiers' ability to maintain perfect control and accuracy.	['Several uniformed people carrying firearms and wearing white gloves are lined up in ranks and standing at attention.', 'Soldiers in white, black, and read stand at attention with their guns.', 'Seven men in black hats with white gloves and guns held upright.', 'A military group stands at attention.', 'Troops stand ready at attention.']
17	The man is holding the violin with his left hand supporting the neck and his right hand positioned on the fingerboard. He is playing a G major chord, which consists of the notes G, B, and D.	['A man wearing a tan sweater is sitting on the floor playing his violin, using a chair as a music stand.', 'A man plays violin in a small living room, looking at music propped on a chair', 'A man plays violin while using a living room chair to hold his sheet music.', 'A man in the kneeling position playing the violin.', 'A violin player uses an old chair as a music stand']
18	The skier is executing a trick, likely a "method" or "butter," where they spin while airborne, showcasing their control and style.	['A parachute caught on a tree with some people on the ground shining a light at it.', 'A person jumps up over the snow as their skis cross.', 'A skier is doing a trick in the air at night.', 'A skier makes a jump with his skis crossed.', 'A skier in midair']
19	The climber is standing on a snow-covered ridge, taking in the breathtaking view of the surrounding mountains. The snow-capped peaks stretch out as far as the eye can see, creating a stunning panorama.	['A person in a black jacket and a red hat stands on top of a mountain with more mountains and clouds in the distance.', 'A man with a black top and red helmet stands in front of a mountainous landscape.', 'A person poses on a mountain with other mountains in the background.', 'A person standing in front of a mountain background.', 'A man with a red helmet in the mountains']
20	The store's exterior features a prominent sign with the name "Roth" in red letters, indicating the business's identity.	['Two women are shopping for glassware outside a store.', 'People are looking at the wares of a street vendor.', 'Three people shop at tables outside a large store.', 'A table is covered in a variety of cups.', 'People shopping on the street.']
21	The woman is holding a bass guitar, which is an essential part of the band's sound. The bass guitar provides the low-pitched foundation and rhythmic pulse that underpins the overall musical structure.	['A woman with a white shirt playing a black guitar.', 'A woman in a white shirt plays a black guitar.', 'Woman in a white shirt plays a black guitar.', 'A girl in white playing the electric bass.', 'A woman in white plays a black guitar.']
22	A child is building a tower using a deck of cards, carefully placing each card on top of the previous one.	['A little boy wearing a white shirt with brown designs is sitting on the floor, playing with a puzzle game.', 'A young boy sitting on the ground is handing an empty card holder to another person.', 'A little boy punching out flashcards from the cardboard they came in.', 'A baby is playing with cards as a man reach out for the excess.', 'A little boy playing with a game on the floor.']
23	The car is a BMW Z4, which is a sports car known for its sleek design and agile handling.	['A small child stands close to a green sports car parked in a showroom.', 'A small boy looks at a green sports car in a showroom.', 'A boy in a baseball cap is looking at a green car.', 'White small child stands near green sports car.', 'A little boy is admiring a green sports car.']
24	The band is performing on stage, with the lead singer at the microphone. The guitarist is playing a Fender Stratocaster, which is known for its versatility and wide range of tonal possibilities.	['A group of men playing music, the man holding a guitar is talking to a man with drums.', 'Rock band performing on a dark stage.', 'Three people are playing in a band.', 'Three men play musical instruments.', 'One man is playing the drums.']
25	The dog is running towards the camera, its ears perked up and tail wagging excitedly. The dog's owner is likely waiting nearby, ready to praise and reward their pet for good behavior.	['A dog runs towards the camera with a blue ball in his mouth.', 'A young German Shepherd runs with a toy in his mouth.', 'A dog running with a blue toy in its mouth.', 'A dog carrying something blue and running.', 'A brown and black dog fetching a blue toy.']
26	The bird appears to be a common oystercatcher. It is actively foraging in the intertidal zone, searching for shellfish and other invertebrates to eat.	['Black and white bird with orange beak in water with rocks around.', 'The bird is bathing in the puddle that is surrounded by rocks.', 'A duck is splashing in a puddle of water.', 'A bird splashing around in a stream.', 'A bird splashing in a puddle']
27	The four women are likely colleagues or friends who have formed a close bond. They are wearing name tags, indicating that they are likely employees of the same company.	['Four people with black hair pose for a picture with windows in the background.', 'Four young Asian women are posing in front of a window', 'A group of asian women standing together for photo.', 'Four Asian women pose for a picture.', 'Four women, two with id badges.']
28	The camera's viewfinder displays a frozen scene, with the shutter speed set at 1/125s. The image captures a moment of interaction between two individuals, with the woman on the right wearing a black cap and a plaid coat.	['A girl with ice skate sits on a fence checking her cellphone while her friend looks on.', 'A girl sits on an ad and checks her phone; another girl waits.', 'Two girls are ice skating and one is checking her cellphone.', 'Two girls stand outdoors and talk to one another.', 'Two girls talk at an ice skating rink.']
29	The children are walking away from the camera, their footprints visible in the sand. The dunes' shifting sands can create an ever-changing landscape, making it challenging to navigate.	['Footprints and other tracks mar the sandy dunes while two boys dressed in blue and yellow disappear over the crest of one of the dunes.', 'People walking through a desert looking lost.', 'There are two people walking in the sand.', 'Two people walking through a sandy desert', 'Two people walking through sand dunes']
30	The man is standing in a dimly lit outdoor area, surrounded by a crowd of people. The atmosphere appears lively and festive, with the sound system playing music that complements the mood.	['A dark tent with nightclub lighting and people dancing with a man in a suit in the foreground.', 'People are gathering under colored lights in a large tent.', 'A group of people in a dimly lit nightclub.', 'A man stares out a window.', 'A man looks on in a club.']
31	The individual is holding a small glass tube, which is commonly used for collecting and handling heroin. The process of preparing heroin for injection often involves heating the substance in a spoon, causing it to melt and form a liquid.	['A black person in a home bathroom with a syringe.', 'A lady is preparing some medicine to take.', 'A nurse holding a needle in a hospital.', 'A woman in a bathroom using a syringe.', 'A woman in the bathroom in her pajamas']
32	The rider's body position is low and centered over the bike, with their weight evenly distributed between the wheels. This optimal position enables efficient pedaling, smooth cornering, and precise control, allowing the rider to navigate challenging terrain with confidence and precision.	['A man wearing a black bike helmet rides a bike on a brown, grassy surface with weeds all around.', 'A man is riding a trails bicycle on a dirt track through rough terrain.', 'A man in a black helmet riding his bike on a trail.', 'A man is riding a bicycle on a dirt path.', 'Man riding a bicycle through dry grass']
33	The room is set up for a presentation or meeting, with rows of folding chairs arranged in a neat and organized manner.	['A group of people milling about in a large room filled with folding chairs.', 'Several people are standing and chatting in a room with many empty chairs.', 'A group of people standing in front of a set-up of chairs.', 'A bunch of businessmen are gathered for a meeting.', 'A group of people are meeting up.']
34	A man is operating a yellow excavator, carefully maneuvering the machine to excavate the site.	['A man using a bulldozer or Bobcat to dig earth.', 'A construction worker bulldozes dirt clear.', 'A man operates a small piece of equipment.', 'A young man operating a tractor.', 'A man bulldozing dirt on site.']
35	The hammer's head is securely attached to the handle, ensuring a solid striking surface. The hammer's weight distribution and balance contribute to precise control and accurate strikes, allowing for efficient and effective work.	['An older woman in a blue shirt and colorful scarf admires a half-wrapped claw hammer.', 'An elderly lady in a colorful scarf is smiling while holding a hammer and nails.', 'An old woman is holding a hammer wrapped in bubble wrap.', 'An elderly woman in a blue shirt unwraps a hammer.', 'The older woman smiles as she holds up a hammer.']
36	The musician's fingers are poised over the fretboard, ready to execute the next chord or melody. The playing style is characterized by a mix of legato and staccato techniques, creating a dynamic and expressive sound.	['A man in a black shirt plays the acoustic guitar in front of a red brick wall.', 'An older man with shaggy gray hair and a black shirt plays guitar.', 'A man in black clothing plays a guitar in front of a brick wall.', 'A man is playing a guitar in front of a brick wall.', 'A man in a black shirt plays an acoustic guitar.']
37	A yellow taxi cab is driving down the street, its headlights illuminating the road ahead. The taxi's license plate number is 9M8K65.	['One man wearing a yellow jacket is poking another man wearing a blue jacket while they are standing outside on the sidewalk.', 'Two men hold a discussion on a street curb while a yellow taxi drives past a chaotic background of advertising.', 'Two men having a conversation in front of a large city background.', 'Two men are outside and talking to each other.', 'Two guys talking on the street in …
38	A young child is holding a Woody toy from the Toy Story franchise. The child is dressed in festive holiday attire, wearing red pajamas with a white bear design on the front.	['A toddler wears a red holiday jumper while clutching three Pixar toys.', 'A young girl dressed in red is playing with Toy Story action figures.', 'A young girl in pajamas is playing with figures from Toy Story.', 'Child in red during christmas looking at Toy Story toys.', 'Toddler in red jumper plays with Toy Story figurines.']
39	The hikers are enjoying the breathtaking view from the summit, taking in the stunning panorama of the surrounding landscape. The sun's rays cast a warm glow on the scene, creating a sense of warmth and tranquility.	['A group of climbers in silhouette stare towards the sun over the mountaintops.', 'Several people are standing on a ledge overlooking snowy mountains.', 'A group of people standing on a hill with the sun in the distance.', 'Eight people are standing on a hill above the clouds.', 'A group of hikers looks at the tops of mountains.']
40	The man is holding a mobile phone in his right hand, likely checking his messages or browsing the internet.	['A man wearing an identical light blue sweater to the man sitting next to him is using a cellular phone.', 'One in a blue shirt using his cellphone, and one man looking away, sitting outside a building.', 'A man in a blue jacket and gray pants sitting outside and looking at his cellphone.', 'Two men wearing blue jackets are seated next to one another.', 'Two men in blue jackets are sitting on a …
41	The guitarist is wearing a black balaclava, which adds to the band's distinctive visual identity. The guitarist's performance is characterized by intense energy and precision, contributing to the overall dynamic and engaging atmosphere of the concert.	['A man is a black ninja suit with a mask is playing a guitar.', 'A man with a ski mask, dressed all in black, plays guitar.', 'A man wearing a black ski mask is playing a guitar.', 'A person in a black ninja costume playing a guitar.', 'A man wearing a ninja suit plays the guitar']
42	The skateboarder is executing a trick, likely an ollie, as they ride the board down the ramp. The skateboarder's feet are positioned near the tail of the board, with one foot forward and the other backward, facilitating precise control and balance during the trick.	['A skateboarder does a trick off a brown ramp while three other people watch.', 'The skateboarder is in the air while holding his board.', 'A skateboarder in the air getting ready to land', 'A skateboarder in the air at the top of ramp.', 'A skateboarder is doing a stunt.']
43	The image depicts four men, each wearing a distinctive hat resembling a crown. The men are engaged in various activities, with one sitting on the couch, another standing and drinking from a can, and two others sitting on the couch, one with his legs crossed and the other leaning forward.	['Three men with matching shirts, pants and hats and a man in robe are in a room.', 'Four men who look alike sit in chairs, while two of them drink from glasses.', 'There is 4 pictures of the same guy and he has a crown on in 3 of them.', 'Four of the same man in the same room.', 'Four men wearing plaid sit on chairs.']
44	The dog is actively playing with its toy, demonstrating a joyful and engaged behavior. The toy's durability and the dog's enthusiasm suggest a satisfying play experience.	['A brown dog in snow is biting at a piece of pink cloth.', 'The brown dog is gnawing at something in the snow.', 'A dog in the snow ripping an object with its teeth', 'A brown dog bites a purple mitten in the snow.', 'A dog on snow has something in its mouth.']
45	The children are dressed in warm winter clothing, including snow pants, jackets, gloves, and hats. The snowball fight appears to be a fun and playful activity for the children, allowing them to enjoy the winter weather and each other's company.	['Two girls in winter jackets, knit hats, and glvoes are outside in the snow.', 'Two girls are playing in the snow and throwing snowballs.', 'A child in pink throwing a snowball at a child in blue.', 'A girl in pink tosses a snowball a girl wearing blue.', 'Two young kids wearing winter coats play in the snow.']
46	The game board is set up in the middle of the table, and players are taking turns rolling the dice and moving their game pieces. The game's objective is to be the first player to get all of their pawns to the finish line, which is located at the end of the board.	['A group of smiling teenagers sits at a table while playing a board game.', 'A group of young men and women at a kitchen table playing a board game.', 'A group of teenage friends are playing a board game and eating food.', 'There are five teens sitting at a table playing a board game.', 'Young adults playing a board game.']
47	The dancer's feet are moving in unison, executing precise jumps and turns with ease. The rhythmic motion of the dance creates a mesmerizing spectacle, showcasing the dancer's technical skill and artistic expression.	['Girl in black pants and an orange top jumping with one leg outstreached and foot pointed other in background dressed the same.', 'Outdoors, girl in orange dress dancing as other dancers huddle in background.', 'A girl in a costume is performing a dance as other girls in costumes watch.', 'An Irish dancer performs a solo.', 'A woman in tights dances.']
48	The pedestrian is crossing the street at a designated crosswalk, following the traffic signal's clearance. The traffic signal displays a green light, indicating that it is safe for the pedestrian to continue crossing.	['A woman in a blue hat and coat is crossing the road on a pedestrian crossing.', 'A city street is busy with people as one person walks across the crosswalk.', 'A man crosses the street next to a light rail station.', 'A man crossing an intersection and others are walking', 'Man walking in the street under green lights']
49	The guitarist is playing a Fender Stratocaster, a versatile and iconic electric guitar model known for its versatility and wide range of tonal possibilities.	['A man wearing a purple bandanna is playing guitar, while a woman plays keyboard behind him.', 'A man with a black shirt plays a black guitar, next to a woman playing electric keyboard.', 'A man playing guitar and signing next to a woman in a dress playing an instrument', 'These two people are performing as part of a rock band.', 'Two young musicians play from a stage.']
50	The man is standing on the platform, observing the surroundings. He is using binoculars to scan the riverbanks for any signs of wildlife or human activity.	['A man behind the wheel of a ship, stops to pose for a picture.', 'A young boy is watching the view from a tall building.', 'A young boy pretending to steer a wheel of a ship.', 'A boy in white shorts stands on a rusty tower.', 'A man stands guard overlooking a lake.']
51	A snowboarder is executing a trick, performing an aerial maneuver by jumping off a ramp and spinning in mid-air before landing smoothly on the slope.	['There are two snowboarders, one, who is dressed in white, is doing a trick.', 'There are two people on a ski run and one is high in the air making a jump.', 'A person does a trick in the air on a skateboard.', 'A snowboarder is leaping a mogul.', 'Three people are in the snow.']
52	The players are engaged in a scrum, a fundamental phase of rugby. The ball is being passed from one player to another, showcasing the team's coordination and strategy.	["A women's sports squad performs some tricks, including lifting members high and tossing a ball.", 'Team members being lifted up high to catch a flying ball.', 'Three young woman jumping into the air to catch a ball.', 'A group of woman hold each other up to catch a ball.', 'Woman being lifted by other women play volleyball.']
53	The man is wearing a pair of swim briefs. The woman is wearing a bikini top and bottoms.	['A man in a Speedo and a blond woman in a black and white bikini walk on a crowded beach.', 'A muscular man in a Speedo and a curvy blond in a bikini walk together at the beach.', 'A man and woman in black and white swimsuits and sunglasses are next to the ocean.', 'A man in a Speedo and a woman in a bikini standing on the beach', 'A couple in bathing suits walk on a beach.']
54	The graduate proudly holds his mortarboard aloft, a symbol of academic achievement and the culmination of years of hard work and dedication.	['The pictures shows a young man putting on his graduation cap and already has his gown on, with an older gentleman to his left and a stone building behind them.', 'This young man is wearing a black cap and gown, and he is holding onto his cap.', 'A man wearing a graduation gown is putting on a graduation cap and tassel.', 'A young man is taking his hat off while walking from his graduation.', 'A…
55	A child is playing in the ball pit, surrounded by colorful balls. The child's parent or caregiver is holding their hand, providing support and guidance as they navigate the play area.	["A kid with blond-hair is playing in balls and reaching up to grab someone's hand.", 'An adorable blond boy is smiling and being pulled out of a ball pit by an adult.', 'A happy child is getting a helping hand out of the box of nerf balls.', 'A boy is playing in a room full of balls.', 'Young child playing in a ball pit.']
56	The crowd appears to be gathered in a peaceful and organized manner, with no visible signs of conflict or unrest. The presence of women in headscarves adds a sense of diversity and inclusivity to the gathering.	['A group of five women with scarf head coverings look off the page, while two have their mouths open as if yelling something.', 'Women in headwraps are gathered together, speaking emotionally.', 'Five women wearing scarves on their heads are talking.', 'Five women with covered heads are standing in a crowd.', 'A group of women wearing headscarves are in a crowd.']
57	A boy is sliding down the slide, while another child waits in line. The slide's surface appears to be made of metal or plastic, providing a smooth and fast descent.	['Children playing on a playground sliding down a slide.', 'Two children in winter clothes playing on a slide.', 'Two boys are playing on the slide at a playground', 'There are two children playing in a playground.', 'Two boys playing on the slide in a playground.']
58	The runners are wearing race bibs with numbers, indicating that they are participating in a competitive cross-country running event.	['During a race, a young woman with red shorts is running in front of two other people.', 'Three women are running with numbers on their chest.', '3 ladies with numbers on their shirts running.', 'Three girls run a race in the mud.', 'Three runners run down a hill.']
59	The group appears to be celebrating a successful event or achievement, with their arms raised in triumph. The atmosphere is one of joy and accomplishment, as they revel in the success of their project.	['A group of people stand with their hands raised while standing on a wooden floor and in front of a blue backdrop.', 'A group of people dressed mostly in red and purple pose, with their arms raised, for a playful group photo.', 'A large group of women wearing red or purple outfits jump in unison.', 'There is a crowd of people on stage raising their hands in the air.', 'A group of people hold the…
60	The workers are using scaffolding to access the upper parts of the building, ensuring their safety while performing the repairs.	['Two workers on scaffolding painting the face of a building.', 'Man are standing on scaffolding and working on a building.', 'Three men work on restoring the front of building.', 'Three window washers perform their job.', 'Three men are on scaffolding.']
61	The doctor is wearing a stethoscope around his neck, a common tool used to listen to heart and lung sounds. The doctor is taking the patient's blood pressure, which is within a normal range of 120/80 mmHg.	['A man in a blue shirt is talking to someone in a blue shirt over a table filled with medical supplies.', 'The doctor in the blue scrubs is listening to a woman in a blue top.', 'Several people are talking with doctors in a room.', 'A doctor talks to patients in a makeshift clinic.', 'A male doctor interviewing a middle-aged woman.']
62	The child is surrounded by a large flock of pigeons, which are pecking at the ground in search of food.	['A little boy wearing a blue hat and coat is standing amongst the pigeons on the street.', 'The little boy stands in the middle of birds who have gathered on the sidewalk.', 'The little child in the blue cap is amidst the pigeons.', 'A little boy is surrounded by many pigeons.', 'A boy surrounded by pigeons']
63	The skier is navigating through a challenging terrain, characterized by steep slopes and dense snow cover. The skis carve through the powder, leaving behind a trail of disturbed snow.	['A skier wearing white sunglasses is skiing down a snowy mountain very fast.', 'A person dressed in red and gray is skiing down a snowy slope.', 'A skier is throwing up snow as he skis off piste.', 'A skier skiing downhill in a cloud of snow.', 'A man is skiing down a mountain.']
64	Two individuals dressed as Santa Claus are running along the sidewalk, their red suits and white beards adding to the festive atmosphere.	['Two men dressed as Santa Clause dancing on a wall in front of two spectators.', 'Two men wearing Santa Claus costumes are dancing while people watch.', 'Two men dressed as Santa Claus dance on a ledge in front of a car.', 'Two men dressed as Santa Clause performing in a park.', 'Two Santa dancing on concrete.']
65	The advertisement features a muscular male model showcasing a pair of tight-fitting jeans, highlighting the brand's focus on comfort and style.	['Pedestrians walk in front of an advertisement depicting a shirtless man in jeans.', 'People pass by a huge black and white poster of a male model unzipping his jeans.', 'People walk by a large advertisement of partially naked man.', 'Some people walk past a large billboard.', "A giant billboard of a man's abs"]
66	The musician is intently playing the trumpet, his fingers moving deftly over the instrument's keys. The sound produced is rich and full, with a clear, resonant tone that fills the room.	['A young man in a black sweater plays a trumpet into a microphone.', 'The man is sitting on a stool playing the trombone.', 'A man playing the Trumpet into a microphone.', 'A man plays the trumpet on stage', 'A young man plays the trumpet.']
67	The musher is guiding the sled through the snowy terrain, relying on the dogs' endurance and agility to navigate the challenging course.	['A musher waves and smiles behind his dogs who are running in snow.', 'The musher is pressing the dogs to the finish line.', 'Dogs are pulling a person on a sled in the snow.', 'A dog sled races through the snow.', 'A dog sled team and their driver.']
68	The snowboarder is executing a trick, shifting their weight to maintain balance and control during the jump.	['A person in an orange parka soaring through the air on a snowboard.', 'A snowboard rider jumping high on his snowboard in the snow.', 'A snowboarder wearing an orange jacket in midair.', 'A boy does a jumping trick on a snowboard.', 'A snowboarder gets some air.']
69	A girl is playfully hitting a pillow with her hands, creating a flurry of white feathers.	["A girl in a purple shirt is has pulled someone else's white shirt over their head.", 'Girl in pink shirt and blue flowered shorts swinging a pillow.', 'A woman is tugging on a white sheet and laughing', 'A girl in a purple shirt holds a pillow.', 'A girl smiling and raising her left arm']
70	The man is in mid-air, having just thrown the frisbee. The disc's trajectory appears stable, suggesting good throwing technique.	['A man is slightly jumping in the air while holding a tennis racket.', 'A man wearing a white shirt playing badminton on a grass field.', 'A man in a white shirt is playing tennis in a field.', 'A man with a tennis racket in a field.', 'Man playing badminton in a yard']
71	The skateboarder is executing a trick, likely an ollie, as they ride the board with precision and control. The smooth motion of the wheels on the skateboard creates a sense of fluidity and continuity, blending the physical action with the digital capture.	['A skateboarding soaring through the air in front of a blue building.', 'A skateboarder is airborne in front of some low brick buildings.', 'A skateboarder is flying through the air on a red skateboard.', 'A man performs a skateboard trick in a parking lot.', 'A person on a skateboard during a high jump.']
72	A young boy is running down a wooded path, his blonde hair bouncing with each step. He wears a dark blue shirt and jeans, his feet pounding out a lively rhythm on the leaf-covered ground.	['A small child in blue shirt and blue jeans is running through a wooded path over dry leaves.', 'A young child with blond-hair, wearing a blue shirt and jeans is walking in the woods.', 'A young boy in a blue shirt is walking on a trail through the woods.', 'A little boy with blue jeans runs on the leaves in the woods.', 'Young boy jogging through the forest.']
73	The man is wearing a yellow tank top and white shorts. He is holding a plastic cup in his right hand.	['Man in yellow tank top with friend in white shirt check the grill.', 'Two men stand near a brick wall while one is holding a few cups.', 'Two men in sleeveless shirts and shorts getting a beverage.', 'Two men are outside behind a building getting drinks.', 'Two men in conversing outside with drinks in hand.']
74	The man is dressed in a well-tailored blue pinstripe suit, complemented by a crisp white shirt and a matching blue tie. He is holding a newspaper in one hand and a cigar in the other, exuding an air of sophistication and refinement.	['A man in a blue suit reads the paper while smoking next to a marble building.', 'A man in a blue pinstriped suit is reading a newspaper while smoking a cigar', 'A man is standing up, reading a newspaper, and smoking a cigar.', 'A man standing by a building corner and reading a newspaper.', 'A man smoking a cigar reading a paper in a city']
75	The marquee displays the movie title "The Xmas Dr." and lists the showtimes for today and tomorrow.	['A person in a blue sweatshirt replaces letters in a theater marquee using a long pole.', 'A man in a blue jacket is changing the performance information board of a theater.', 'A man putting up letters on a sign with a long pole in front of a store.', 'A theater worker changes the marquee outside a community theater.', 'A man is using a large pole to remove letters from a sign.']
76	The wrestler's headgear is securely fastened, providing protection for his ears and forehead. The referee closely monitors the match, ensuring fair play and adherence to wrestling rules.	['A boy in a black wrestling uniform is wrestling with his opponent who is wearing a gold wrestling uniform.', 'Two men are wrestling inside an army gymnasium.', 'Two young males involved in a wrestling match.', 'Two male wrestlers in the midst of a match.', 'Two men are wrestling in a gym.']
77	The dog's mouth is open, and its teeth are visible. The dog's body language suggests that it is in a state of excitement or playfulness, as it is wagging its tail and appears to be enjoying the interaction.	['A black and white dog is standing on the grass with its mouth wide open.', 'A black and white dog, on a green field, barking at the camera.', 'A black and white dog looks at the camera with an open mouth.', 'The black and white dog has its mouth wide open.', 'A black and white dog runs with its mouth open.']
78	The man is surrounded by soap suds, which are typically created by mixing water with a generous amount of bubble bath or soap. The water temperature appears to be warm and relaxing, helping him to unwind and reduce muscle tension.	['A man with a mustache is taking a bubble bath in a bathtub and he is covered in bubbles.', 'A man smiles as he sits in a bubble bath wiggling his toes in front of the camera.', 'A man is lounging in the bathtub, covered in soap bubbles.', 'A smiling man with a beard is taking a bubble bath.', 'A man is sitting in the tub with his feet up.']
79	A sign with Chinese characters and the English phrase "Mind your head" is visible, indicating a height restriction for visitors.	['A woman holding a baby hanging from a branch and a small child hanging on that same branch.', 'Two asian kids are playing with a very large tree branch.', 'Two children and an adult standing next to a tree limb.', 'Two children hang from a low tree branch', 'Two children hanging on a large branch.']
80	A child is running on the wheel, their feet moving swiftly as they generate speed and momentum. The wheel's smooth surface allows for efficient rolling, minimizing friction and maximizing the child's velocity.	['A boy is running in a spinning metal tunnel in the playground.', 'A man is at a park and about to enter a large round structure.', 'Two children play on large barrel hoops on a playground.', 'A boy plays at the playground.', 'A boy run through a big wheel.']
81	The boy's belly button is still slightly red and swollen. The umbilical cord stump usually falls off within 1-3 weeks after birth, but in some cases, it may take longer to heal, leading to delayed umbilical cord separation.	['The small boy is using his blue shirt to wipe his face, exposing his belly.', 'A blond boy wipes his nose on his light blue shirt.', 'A little boy wipes his nose with his blue shirt.', 'Blond boy wiping his face with his blue shirt.', 'A blond boy wiping his nose on his blue shirt']
82	A caravan of camels is traversing the desert landscape, led by a skilled guide who navigates the dunes with ease.	['An Arab man leads three camels across a sand dune with a rocky background.', 'A man in a blue robe walking a herd of camels in the desert.', "An Arabic man walking his three camel's through the desert.", 'Camels are being led by a man in the desert.', 'A man leading his camels through the desert']
83	The parkour athlete executes a precise dismount from the wall, landing softly on both feet. The successful landing demonstrates good control and balance, indicating a high level of skill and training in parkour.	['A person is doing a back flip while other people and cars go by in the background.', 'A young man doing a black flip off a wall in the park on a nice day', 'The man is doing a flip in an urban area with people walking by.', 'Cool guy decides to do a back flip in a park.', 'A young man doing a flip at a city park.']
84	The man is wearing a blue shirt with a distinctive logo on the chest, which appears to be the Inter Milan crest. The man's attire suggests that he is a fan of the Italian football club.	['An indigenous man standing on the beach laughing at the photographer taking the picture.', 'A man with a long-sleeve soccer uniform and hat on stands on the beach smiling.', 'An older gentleman smiles for the camera while enjoying the beach.', 'A skinny old man in a beach hat laughs on a tropical beach.', 'An old asian man wearing a blue shirt on a beach smiling.']
85	The dog is running towards the camera, its eyes fixed intently on the path ahead. Its mouth is open, and it appears to be panting slightly, indicating that it has been actively engaged in play.	['A black and white dog with a chunk of snow it its mouth while walking on a snowy surface.', 'A brown and white dog walks in the snow with a big chunk of snow in his mouth.', 'A long-haired brown and white dog carries a snowball in his mouth.', 'A black and white dog biting onto a chunk of ice.', 'A brown and white dog is carrying a snowball.']
86	The man is wearing a blue sweatshirt with a sailboat design and black pajama pants featuring a pattern of buildings and vehicles.	['A barefoot man in his pajamas is looking toward the sky while walking on the tennis court.', 'The man is wearing a blue sweater and is barefoot on a court.', 'A man wearing a blue shirt walking barefoot on a tennis court', 'A barefoot man walks across a tennis court.', 'A man in a blue shirt is walking barefoot.']
87	The man is sitting on a rocky outcropping, gazing out at the ocean. He appears to be lost in thought, contemplating the vastness of the sea.	['A young man in a yellow and orange bathing suit squatting on a rocky protuberance overlooking the water.', 'Crouched on a rock, a man watches the calm waters of the ocean.', 'A man wearing yellow swimming trunks kneeling by the ocean', "A boy in yellow trunks kneels at the ocean's edge.", 'A guy is looking at the water.']
88	The goalie is in a defensive position, with their stick positioned to block any incoming shots on goal. The goalie's focus and concentration are evident as they prepare to make a save.	['An ice hockey goalkeeper in a red and blue strip is on his knees in front of the goal.', 'A goalie is crouching in a defensive position in front of the goal.', 'A hockey player in blue and red guarding the goal.', 'An ice hockey player is bending down on the ice.', 'The hockey player knelt on the ice.']
89	The man is wearing a name tag that reads "Michael". He is engaged in conversation with another attendee, likely discussing industry trends or sharing insights from his work at Microsoft.	['Several people in a crowd talking to each other with a guy in the background talking on a cellphone.', 'Two men are talking, and the third man is talking on the phone and drinking wine.', 'Two men are facing each other and a man on a phone is standing behind.', 'A casually dressed man having a conversation with a man in a suit.', 'Conversation between two man.']
90	The men are dressed in traditional Roman attire, complete with tunics, sandals, and armor. Their presence suggests a reenactment or historical recreation of a Roman legion's daily life, highlighting the discipline and camaraderie that defined these ancient warriors.	['Three men dressed in centurion costumes are sitting in front of the building.', 'Three people wearing gladiator garb standing in front of a building.', 'Three men rest on the steps near the entrance in full Roman attire.', 'Three men dressed as roman soldiers resting on some steps.', 'Three men dressed in roman gear lounge on a stone step.']
91	A human tower is being constructed, with each level carefully placed upon the shoulders of those below. The tower's base is formed by a group of strong individuals who provide stability and support.	['Little girl in pink shirt looking back in the midst of a large crowd watching a performance by several people in red, black and white costumes.', 'A crowd looking at a group of people wearing red shirts and white pants.', "A girl is sitting on an adult's shoulders at an outdoor event.", 'Little girl is disinterested by what entices the crowd.', "A child sitting on her dad's shoulders in a crowd…
92	A street performer, dressed in a white lab coat and black pants, is skillfully creating colorful balloon animals for an appreciative audience.	['Numerous people, including a child in a brown jacket, watch a street performer wearing a white lab coat.', 'People on stilts make balloons for a crowd in the city.', 'A woman on stilts is making balloon animals for others.', 'A crowd watching street performers wearing stilts.', 'A lady on stilts on a sidewalk has spectators.']
93	The band is playing a lively set, with the accordionist adding a dynamic rhythm to the music. The guitarist's fingers move swiftly over the fretboard, creating complex melodies that blend seamlessly with the other instruments.	['Couples are dancing in front of a band that consists of a guitar player, a banjo player and an accordion player with a black background and ornamental balls hanging from the ceiling.', 'Eight middle-aged couples dance and six other people mingle on the dance floor as a three man band consisting of a guitar, banjo, and accordion play on a stage.', 'A band consisting of a guitar payer, banjo play…
94	The ATV is moving at a moderate speed, with the rider maintaining control and balance. The rider's posture is upright, with their feet firmly planted on the footrests.	['A man drives an ATV down a dirt road with a power line behind him.', 'The man rides his quad through a rural area followed by his dog.', 'A man wearing a white hat is on a red ATV driving on the dirt.', 'Man riding four-wheel, off-road vehicle in rural area.', 'A man is driving a red ATV up a rugged hill.']
95	The child is carefully hanging an ornament on the tree, adding a personal touch to the festive decorations.	['The young child in the pirate shirt is hanging an ornament on the tree.', 'A little toddler is standing near a Christmas tree holding an ornament.', 'A child in orange pants is putting an ornament on a tree.', 'A toddler is putting an ornament on a Christmas tree.', 'A little boy helps decorate a Christmas tree.']
96	A large stuffed bear is the prize for winning the game, which costs 3 tickets.	['A crowd of people are at a fair in front of booth where giant teddy bears can be won.', 'People at an indoor carnival featuring a game with large stuffed animals as prizes.', 'Many people are crowded around a game table with toy bears hanging over it.', 'A picture of a crowd of people and hanging teddy bears at a stand.', 'Large stuffed bears hang above a carnival game.']
97	The player in green is attempting to intercept the ball, while the player in purple is trying to maintain possession and continue his run down the field.	['A man in a purple jersey is falling down while chasing a player in a green jersey playing soccer', 'A man in green kick a soccer ball while a man in purple and white is falling down.', 'Two men wearing different colored uniforms playing soccer.', 'The players manuever for the soccer ball.', 'Two men kick at a soccer ball.']
98	The server is pouring a glass of red beer, which is a popular choice among patrons at the establishment.	['A young man in black stands and pours a beverage for a gray-haired woman seated at a table among a gathering of older people.', 'A man in black pouring pink liquid from a green bottle for a old woman seated at a table.', 'A young man, dressed in black, pours a drink for an elderly women.', 'A gentleman pouring a glass of wine for a lady.', 'A waiter pouring a beverage for a lady.']
99	The group is standing in unison, their voices blending in perfect harmony. The choir's performance is characterized by a sense of unity and cohesion, with each member contributing their unique part to create a rich and layered sound.	['A group of women in red shirts singing together.', 'The women are wearing red shirts, and singing.', 'A group of woman in red shirts are singing.', 'Choir ensemble of women dressed in red.', 'These women in red tops are singing.']
