# Supplementary material for: Hybrid reasoning for perception, explanation, and autonomous action in manufacturing
Source: Nat Commun. 2026 May 18;17:6589. doi: 10.1038/s41467-026-72378-9 (PMC13381764; doi:10.1038/s41467-026-72378-9)
Supplement: Supplementary file 5 — Source Data [file 41467_2026_72378_MOESM5_ESM.zip › source_data/Figure3/flickr/flickr_experiment_results_exp2.csv]

image_id	answers	captions
0	The image shows a man and a baby sitting on the floor in a room. The man is sitting on the floor with his arms raised in the air, while the baby sits beside him, holding a toy.	['A man is laughing with his hand up in the air and a little boy is watching him and laughing.', 'A man in a striped blue shirt is playing with a little boy next to his crib.', 'A man spending time with his toddler son, who is holding a white cup.', 'A man in a striped shirt is playing with a baby and making him laugh.', 'A smiling man plays with a baby.']
1	The image shows a man standing in a field with four dogs, all of whom appear to be dogs. The man is wearing a black jacket and khaki pants, and he is crouched down with his hands clasped together in front of him. The dogs are all different breeds and sizes, but they all appear to be medium-sized. The man appears to be interacting with the dogs, possibly giving them treats or playing with them.	['The man is in the field with four dogs who are running.', 'A smiling woman watches as four dogs run on a hill.', 'A woman is standing on the grass with four dogs.', 'A man with four running dogs in nature.', 'Person encouraging four dogs to run.']
2	The image shows a woman walking past an orthophonie shop. Orthophonie is a type of speech therapy that helps people with speech and language disorders. The shop's name suggests that it provides services for people who need help with their speech.	['A smartly-dressed woman walks down a city sidewalk in front of a charming brown storefront.', 'A woman in a beige dress walking down a city street past Orhtophonie.', 'A woman in a white sweater is walking past shops along the sidewalk.', 'A woman walking on the sidewalk in front of Orhtophonie.', 'A woman in a white dress is walking down the street.']
3		['A group of people gathered around two woman, one of the woman is wearing a green dress with yellow shaped on it, the other woman is wearing pink and black shirt.', 'Two women in colorful clothing are dancing and moving in the center of a circle of other women, who are clapping and smiling.', 'A group of Africans are enjoying themselves in group song and dance.', 'People clap while two women pla…
4	The image shows a nighttime scene of road construction workers operating a steam-powered machine, with a truck labeled "Commonwealth" in the background. The workers are wearing reflective vests and hard hats, indicating their involvement in the construction process. The presence of caution signs and traffic cones suggests that the area is restricted to authorized personnel only, with the workers …	['Three men in bright clothing work on street with railroad tracks.', 'Three men are working construction at night on a street.', 'Construction workers doing work in the streets at night.', 'Worker in an orange and white vest.', 'A construction site at night.']
5	The image shows a bull riding competition, with a bull in motion and a rider attempting to maintain his balance. The rider is wearing a cowboy hat and a blue shirt, and is leaning forward to maintain his position on the bull's back. The bull is black and appears to be bucking, with its front legs lifted off the ground. The arena is filled with spectators, and there are several people watching the…	['A man wearing a white cowboy hat, blue shirt, and black vest, is riding a black bull at a rodeo stadium.', 'A man in a rodeo is riding a bull while others watch.', 'A man rides a kicking bull in a bullpen.', 'Cowboy riding a black bull in a ring.', 'A man is riding a bull in a rodeo.']
6	The image shows a dog playing with a frisbee in a well-manicured lawn. The dog is standing on its hind legs, with its front paws raised, and its mouth open, as if it is about to catch the red frisbee. The dog is black and white, with a distinctive pattern of black patches on its back and white patches on its chest and paws.	['The black and white dog tries to catch a red Frisbee on green grass.', 'A black and white dog is trying to catch a Frisbee in the air.', 'Dog is jumping up on a very green lawn to catch a Frisbee.', 'A black and white dog is catching a Frisbee in the yard.', 'A dog jumps to catch a red Frisbee in the yard.']
7	The woman in the foreground is engaged in knitting, while the woman in the background is focused on her own task, suggesting that they are participating in a knitting workshop or class.	['A woman is at the beginning stage of knitting something amazing in a room filled with other knitters.', 'A red-haired woman wearing black holds purple sticks and yarn which are part of a sewing kit set.', 'A woman in a black shirt is sitting at a table getting ready to knit.', 'A woman in a black shirt is knitting with purple yarn.', 'One large Caucasian woman is knitting at a table.']
8	The image shows a windsurfer riding a wave on the ocean. The windsurfer is wearing a blue and yellow wetsuit and is riding a windsurfing board with a large sail. The windsurfer is performing a trick, with their board tilted at an angle and their sail raised high.	['A person in the distance is windsurfing on a day with a clear blue sky.', 'Someone is parasailing on a blue and yellow parasail.', 'A person surfs on a craft with a sail.', 'A person is hang gliding in the ocean.', 'A person parasailing on a wave.']
9	The image shows two men standing in front of a sign that reads "OBAMA CONDOMS.COM" and "HOPE IS NOT A FORM OF PROTECTION." The sign is attached to a pole, and the men are holding condoms and flyers. The scene appears to be set up in a public place, possibly near a polling station or a political event. The men are wearing matching shirts with the word "OBAMA" on them, suggesting that they are supp…	['Two young men promting their website wearing knit caps and trying to sell condoms', 'Two men sell paraphernalia like condoms with Obama images on them.', 'Two young men stand in front of a sign advertising a website.', 'The two guys in blue jeans and winter hats hand out condoms.', 'Two young men distribute Obama condoms.']
10	The image shows two dogs standing in a kitchen, with one dog standing on its hind legs and the other standing on all fours. The dog on its hind legs is wearing an orange collar and has a black spot on its side, while the other dog has a black coat with brown paws. The dogs are standing in front of a stove with an oven, with a plate of food on the floor in front of them.	['A small black and white dog standing next to a large black dog both looking up onto a counter.', 'A large dog and a small dog stand next to the kitchen counter to investigate.', 'A black dog and small white and black dog look up at a kitchen countertop.', 'Dogs ignore plate of food on floor, look up at kitchen counter.', 'The dogs are begging at the kitchen counter.']
11	The man in the green camouflage uniform is helping the man on the ground, who is covered in mud. The man on the ground is holding a red and white flag.	['A man in military fatigues is assisting another man who is lying on the ground in front of a row of parked cars.', "A man on the ground near a row of cars, and another man standing holding the first man's leg.", "Two men in combat fatigues, one grabs the other's foot on grass near parking lot.", 'A cadet is being taught how to properly stretch his right leg.', 'One man is helping another man ge…
12	The man is standing in front of a tree with white flowers. The tree is planted in a concrete planter.	['A man wearing a blue shirt is on the bottom floor facing a motorcycle while a woman wearing black with a beige apron is on the second floor looking down.', 'A woman stands at a balcony and watched the man down below sweeping, two motorcycles are parked in the shade away from the hot sun.', 'A man and a woman relaxing outside and the man is also cleaning.', 'A man, in a hat, under a tree, sweepi…
13	The image shows a person in motion, wearing a blue and black uniform, with a baseball glove on their hand, throwing a ball on a baseball field.	['Ballplayer in blue uniform midair with legs stretched out.', 'A competitive jumper is caught by the camera in midair.', 'A man contorts his body as he plays baseball.', 'Man running and almost falling.', 'A cricket bowler in action.']
14	The boat appears to be suspended in mid-air, with its hull supported by a crane or other lifting device.	['A small group of people are in a small red boat and it is in the air over the ocean.', 'The boat with passengers gets lifted out of the water by a large cable.', 'A boat containing people is suspended by a cable.', 'A boat suspended by a cable over the water.', 'A raft hanging from a rope over the ocean.']
15	The men are working on a project that requires precision and attention to detail, as evidenced by their focused expressions and the tools scattered around them.	['Two working men, one in a striped shirt, are doing carpentry work with a circular saw.', 'Two workmen, each wearing baseball caps, saw a piece of wood.', 'Construction worker working on lumber wearing gloves.', 'Two men cut wood with an electric saw.', 'Two men are working together.']
16	The men are dressed in black uniforms with red accents and caps adorned with white emblems, indicating their affiliation with the Italian Carabinieri, an elite police force known for their ceremonial duties and law enforcement services.	['Several uniformed people carrying firearms and wearing white gloves are lined up in ranks and standing at attention.', 'Soldiers in white, black, and read stand at attention with their guns.', 'Seven men in black hats with white gloves and guns held upright.', 'A military group stands at attention.', 'Troops stand ready at attention.']
17	The man is playing a violin while kneeling on the floor in front of a television set.	['A man wearing a tan sweater is sitting on the floor playing his violin, using a chair as a music stand.', 'A man plays violin in a small living room, looking at music propped on a chair', 'A man plays violin while using a living room chair to hold his sheet music.', 'A man in the kneeling position playing the violin.', 'A violin player uses an old chair as a music stand']
18	The skier is wearing a white jacket with a red stripe. The skier is wearing a white jacket with a red stripe.	['A parachute caught on a tree with some people on the ground shining a light at it.', 'A person jumps up over the snow as their skis cross.', 'A skier is doing a trick in the air at night.', 'A skier makes a jump with his skis crossed.', 'A skier in midair']
19	The person in the image is wearing a red helmet, black jacket, and white pants.	['A person in a black jacket and a red hat stands on top of a mountain with more mountains and clouds in the distance.', 'A man with a black top and red helmet stands in front of a mountainous landscape.', 'A person poses on a mountain with other mountains in the background.', 'A person standing in front of a mountain background.', 'A man with a red helmet in the mountains']
20	The image shows a group of people standing in front of a storefront with tables set up outside, suggesting that they are participating in a sale or event. The tables are filled with various items, including cups, glasses, and other household goods, indicating that the event may be a sale of second-hand or surplus items.	['Two women are shopping for glassware outside a store.', 'People are looking at the wares of a street vendor.', 'Three people shop at tables outside a large store.', 'A table is covered in a variety of cups.', 'People shopping on the street.']
21	The woman is holding a guitar and wearing a white shirt and jeans. She is standing in front of a table with a can of soda and a notebook on it.	['A woman with a white shirt playing a black guitar.', 'A woman in a white shirt plays a black guitar.', 'Woman in a white shirt plays a black guitar.', 'A girl in white playing the electric bass.', 'A woman in white plays a black guitar.']
22	The boy is building a tower with cards. The boy is holding a card with pictures of different objects.	['A little boy wearing a white shirt with brown designs is sitting on the floor, playing with a puzzle game.', 'A young boy sitting on the ground is handing an empty card holder to another person.', 'A little boy punching out flashcards from the cardboard they came in.', 'A baby is playing with cards as a man reach out for the excess.', 'A little boy playing with a game on the floor.']
23	The image shows a green car on display in a room with a child standing in front of it.	['A small child stands close to a green sports car parked in a showroom.', 'A small boy looks at a green sports car in a showroom.', 'A boy in a baseball cap is looking at a green car.', 'White small child stands near green sports car.', 'A little boy is admiring a green sports car.']
24	The image shows a band performing on stage, with the drummer in the center and the guitarist on the right. The guitarist is wearing a black tank top with a white logo and white pants, and is holding a guitar with a white body and neck. The bassist is on the left, wearing a gray t-shirt and black pants, and is playing a bass guitar with a black body and white strings. The drummer is wearing a blac…	['A group of men playing music, the man holding a guitar is talking to a man with drums.', 'Rock band performing on a dark stage.', 'Three people are playing in a band.', 'Three men play musical instruments.', 'One man is playing the drums.']
25	The dog is running towards the camera, with a blue toy in its mouth.	['A dog runs towards the camera with a blue ball in his mouth.', 'A young German Shepherd runs with a toy in his mouth.', 'A dog running with a blue toy in its mouth.', 'A dog carrying something blue and running.', 'A brown and black dog fetching a blue toy.']
26	The image shows a black and white duck with an orange beak swimming in a stream.	['Black and white bird with orange beak in water with rocks around.', 'The bird is bathing in the puddle that is surrounded by rocks.', 'A duck is splashing in a puddle of water.', 'A bird splashing around in a stream.', 'A bird splashing in a puddle']
27	The image shows four women standing together in an office setting, posing for a photo. The woman on the left is wearing a lanyard with a name tag and badge, indicating that she is likely an employee of the company. The woman in the middle is wearing a watch, suggesting that she may be in a leadership or managerial position. The woman on the far right is wearing a sweater with a striped pattern, w…	['Four people with black hair pose for a picture with windows in the background.', 'Four young Asian women are posing in front of a window', 'A group of asian women standing together for photo.', 'Four Asian women pose for a picture.', 'Four women, two with id badges.']
28	The image shows two girls sitting on a Samsung advertisement, with one girl holding a phone and the other wearing ice skates. The scene suggests that they are at an ice rink, possibly during a holiday event or promotion.	['A girl with ice skate sits on a fence checking her cellphone while her friend looks on.', 'A girl sits on an ad and checks her phone; another girl waits.', 'Two girls are ice skating and one is checking her cellphone.', 'Two girls stand outdoors and talk to one another.', 'Two girls talk at an ice skating rink.']
29	The image shows two children walking through a desert landscape, with sand dunes and tire tracks in the background. The children are seen from behind, with their backs to the camera, and are walking away from the viewer. The boy is wearing a blue shirt and black pants, while the girl is wearing a green shirt and pants. The boy has his arms outstretched, and the girl is holding onto his arm. The s…	['Footprints and other tracks mar the sandy dunes while two boys dressed in blue and yellow disappear over the crest of one of the dunes.', 'People walking through a desert looking lost.', 'There are two people walking in the sand.', 'Two people walking through a sandy desert', 'Two people walking through sand dunes']
30	The man in the image is standing in a tent with a crowd of people around him. The tent is equipped with a lighting system that illuminates the space with a variety of colors, creating a vibrant and dynamic atmosphere.	['A dark tent with nightclub lighting and people dancing with a man in a suit in the foreground.', 'People are gathering under colored lights in a large tent.', 'A group of people in a dimly lit nightclub.', 'A man stares out a window.', 'A man looks on in a club.']
31	The person in the image is standing in a bathroom, holding a toothbrush and a small container of toothpaste. They are likely brushing their teeth, as indicated by the toothbrush and toothpaste, which suggests that they are maintaining good oral hygiene.	['A black person in a home bathroom with a syringe.', 'A lady is preparing some medicine to take.', 'A nurse holding a needle in a hospital.', 'A woman in a bathroom using a syringe.', 'A woman in the bathroom in her pajamas']
32	The image shows a man riding a mountain bike on a dirt path at night. The man is wearing a black helmet and a black shirt, and he is leaning forward as he rides. He is also wearing gloves and knee pads. The bike is equipped with a front suspension and a rear shock absorber. The man is riding on a dirt path surrounded by tall grass and bushes. The path is illuminated by a spotlight, which casts a …	['A man wearing a black bike helmet rides a bike on a brown, grassy surface with weeds all around.', 'A man is riding a trails bicycle on a dirt track through rough terrain.', 'A man in a black helmet riding his bike on a trail.', 'A man is riding a bicycle on a dirt path.', 'Man riding a bicycle through dry grass']
33	The image shows a group of people gathered in a large room, with some standing and others sitting in folding chairs. The room is well-lit, with white walls and a high ceiling featuring exposed ductwork. The group appears to be engaged in a meeting or workshop, with some individuals standing in small clusters, while others sit in rows of white folding chairs.	['A group of people milling about in a large room filled with folding chairs.', 'Several people are standing and chatting in a room with many empty chairs.', 'A group of people standing in front of a set-up of chairs.', 'A bunch of businessmen are gathered for a meeting.', 'A group of people are meeting up.']
34	The man is operating a Hi Tech Construction machine, which is equipped with a yellow body and black accents. The machine is labeled with the company name "Hi Tech" and the contact information "Cincinnati, Ohio 513-885-8877."	['A man using a bulldozer or Bobcat to dig earth.', 'A construction worker bulldozes dirt clear.', 'A man operates a small piece of equipment.', 'A young man operating a tractor.', 'A man bulldozing dirt on site.']
35	The woman is holding a hammer and a package of nails. The hammer is made of metal and has a curved claw for pulling nails out of the package. The package of nails is labeled with instructions for use.	['An older woman in a blue shirt and colorful scarf admires a half-wrapped claw hammer.', 'An elderly lady in a colorful scarf is smiling while holding a hammer and nails.', 'An old woman is holding a hammer wrapped in bubble wrap.', 'An elderly woman in a blue shirt unwraps a hammer.', 'The older woman smiles as she holds up a hammer.']
36	The man in the image is playing a guitar. The guitar is an acoustic guitar, which is characterized by its hollow body and lack of electronic pickups.	['A man in a black shirt plays the acoustic guitar in front of a red brick wall.', 'An older man with shaggy gray hair and a black shirt plays guitar.', 'A man in black clothing plays a guitar in front of a brick wall.', 'A man is playing a guitar in front of a brick wall.', 'A man in a black shirt plays an acoustic guitar.']
37	The image shows a busy street scene in New York City, with two people standing on the sidewalk, a yellow taxi cab driving by, and a large billboard advertising the Broadway play "Broadway's Sure Thing" in the background.	['One man wearing a yellow jacket is poking another man wearing a blue jacket while they are standing outside on the sidewalk.', 'Two men hold a discussion on a street curb while a yellow taxi drives past a chaotic background of advertising.', 'Two men having a conversation in front of a large city background.', 'Two men are outside and talking to each other.', 'Two guys talking on the street in …
38	The child is holding a toy horse and wearing a red shirt with a white reindeer on it. The child is standing in front of a pile of toys and a plastic bag.	['A toddler wears a red holiday jumper while clutching three Pixar toys.', 'A young girl dressed in red is playing with Toy Story action figures.', 'A young girl in pajamas is playing with figures from Toy Story.', 'Child in red during christmas looking at Toy Story toys.', 'Toddler in red jumper plays with Toy Story figurines.']
39	The image depicts a group of people standing on a hilltop, silhouetted against the sun. The group appears to be observing the sunrise, with the sun's rays shining brightly in the sky.	['A group of climbers in silhouette stare towards the sun over the mountaintops.', 'Several people are standing on a ledge overlooking snowy mountains.', 'A group of people standing on a hill with the sun in the distance.', 'Eight people are standing on a hill above the clouds.', 'A group of hikers looks at the tops of mountains.']
40	The man in the foreground is sitting on a step, wearing a light blue Adidas jacket with three black stripes on the sleeves, gray pants, and gray shoes, and is holding a cell phone in his hands.	['A man wearing an identical light blue sweater to the man sitting next to him is using a cellular phone.', 'One in a blue shirt using his cellphone, and one man looking away, sitting outside a building.', 'A man in a blue jacket and gray pants sitting outside and looking at his cellphone.', 'Two men wearing blue jackets are seated next to one another.', 'Two men in blue jackets are sitting on a …
41	The man in the image is wearing a black balaclava and is playing a guitar. He is wearing a black long-sleeved shirt and pants, and his face is obscured by the balaclava. The guitar he is playing appears to be a black electric guitar.	['A man is a black ninja suit with a mask is playing a guitar.', 'A man with a ski mask, dressed all in black, plays guitar.', 'A man wearing a black ski mask is playing a guitar.', 'A person in a black ninja costume playing a guitar.', 'A man wearing a ninja suit plays the guitar']
42	The image shows a skateboarder performing a trick on a ramp, with a crowd of people watching him. The skateboarder is wearing a black shirt and shorts, and is jumping high into the air, performing a trick on his skateboard.	['A skateboarder does a trick off a brown ramp while three other people watch.', 'The skateboarder is in the air while holding his board.', 'A skateboarder in the air getting ready to land', 'A skateboarder in the air at the top of ramp.', 'A skateboarder is doing a stunt.']
43	The image shows four men in a living room, each wearing a Santa hat and a plaid shirt. The man on the left is sitting on a couch, wearing a red plaid robe, while the other three men are wearing matching outfits, including plaid shirts and Santa hats. The man on the far right is holding a glass of beer, while the other three men are also holding glasses of beer. The scene suggests that the men are…	['Three men with matching shirts, pants and hats and a man in robe are in a room.', 'Four men who look alike sit in chairs, while two of them drink from glasses.', 'There is 4 pictures of the same guy and he has a crown on in 3 of them.', 'Four of the same man in the same room.', 'Four men wearing plaid sit on chairs.']
44	The dog is chewing on a toy.	['A brown dog in snow is biting at a piece of pink cloth.', 'The brown dog is gnawing at something in the snow.', 'A dog in the snow ripping an object with its teeth', 'A brown dog bites a purple mitten in the snow.', 'A dog on snow has something in its mouth.']
45	The image shows two children playing in the snow. The child on the right is wearing a blue and brown jacket with matching pants, and the child on the left is wearing a pink and white jacket with black pants.	['Two girls in winter jackets, knit hats, and glvoes are outside in the snow.', 'Two girls are playing in the snow and throwing snowballs.', 'A child in pink throwing a snowball at a child in blue.', 'A girl in pink tosses a snowball a girl wearing blue.', 'Two young kids wearing winter coats play in the snow.']
46	The image shows a group of people gathered around a table, engaged in a board game. They are seated in a kitchen, surrounded by various beverages and snacks. The game board is set up in the center of the table, with players taking turns making moves and interacting with each other.	['A group of smiling teenagers sits at a table while playing a board game.', 'A group of young men and women at a kitchen table playing a board game.', 'A group of teenage friends are playing a board game and eating food.', 'There are five teens sitting at a table playing a board game.', 'Young adults playing a board game.']
47	The image shows a young girl performing an Irish step dance on a stage, with a group of girls in matching outfits standing behind her. The girl's dress is orange with red trim, and she is wearing black leggings and shoes.	['Girl in black pants and an orange top jumping with one leg outstreached and foot pointed other in background dressed the same.', 'Outdoors, girl in orange dress dancing as other dancers huddle in background.', 'A girl in a costume is performing a dance as other girls in costumes watch.', 'An Irish dancer performs a solo.', 'A woman in tights dances.']
48	The image shows a busy street scene with a pedestrian crossing the road. The traffic light is currently green, indicating that it is safe for the pedestrian to cross.	['A woman in a blue hat and coat is crossing the road on a pedestrian crossing.', 'A city street is busy with people as one person walks across the crosswalk.', 'A man crosses the street next to a light rail station.', 'A man crossing an intersection and others are walking', 'Man walking in the street under green lights']
49	The man is playing an electric guitar while the woman is playing a keyboard.	['A man wearing a purple bandanna is playing guitar, while a woman plays keyboard behind him.', 'A man with a black shirt plays a black guitar, next to a woman playing electric keyboard.', 'A man playing guitar and signing next to a woman in a dress playing an instrument', 'These two people are performing as part of a rock band.', 'Two young musicians play from a stage.']
50	The man is standing on a tall, rusty metal structure with a flat roof. He is wearing a tank top and shorts, and he appears to be operating a machine or device.	['A man behind the wheel of a ship, stops to pose for a picture.', 'A young boy is watching the view from a tall building.', 'A young boy pretending to steer a wheel of a ship.', 'A boy in white shorts stands on a rusty tower.', 'A man stands guard overlooking a lake.']
51	The image shows a snowboarder in mid-air, performing a trick on a snowboard, with a ramp in the foreground and a banner with the word "Moco" in the background.	['There are two snowboarders, one, who is dressed in white, is doing a trick.', 'There are two people on a ski run and one is high in the air making a jump.', 'A person does a trick in the air on a skateboard.', 'A snowboarder is leaping a mogul.', 'Three people are in the snow.']
52	The image shows a group of women playing rugby, with one player in the foreground attempting to catch the ball. The scene depicts a dynamic and intense moment in the game, with the players' movements and expressions conveying their focus and determination.	["A women's sports squad performs some tricks, including lifting members high and tossing a ball.", 'Team members being lifted up high to catch a flying ball.', 'Three young woman jumping into the air to catch a ball.', 'A group of woman hold each other up to catch a ball.', 'Woman being lifted by other women play volleyball.']
53	The man and woman are wearing matching swimsuits.	['A man in a Speedo and a blond woman in a black and white bikini walk on a crowded beach.', 'A muscular man in a Speedo and a curvy blond in a bikini walk together at the beach.', 'A man and woman in black and white swimsuits and sunglasses are next to the ocean.', 'A man in a Speedo and a woman in a bikini standing on the beach', 'A couple in bathing suits walk on a beach.']
54	The man in the foreground is holding his graduation cap in one hand and raising it above his head.	['The pictures shows a young man putting on his graduation cap and already has his gown on, with an older gentleman to his left and a stone building behind them.', 'This young man is wearing a black cap and gown, and he is holding onto his cap.', 'A man wearing a graduation gown is putting on a graduation cap and tassel.', 'A young man is taking his hat off while walking from his graduation.', 'A…
55	The child is in a ball pit filled with colorful balls. The child is being held by an adult's hand.	["A kid with blond-hair is playing in balls and reaching up to grab someone's hand.", 'An adorable blond boy is smiling and being pulled out of a ball pit by an adult.', 'A happy child is getting a helping hand out of the box of nerf balls.', 'A boy is playing in a room full of balls.', 'Young child playing in a ball pit.']
56	The women are wearing headscarves. The headscarves are primarily made of lightweight materials such as cotton, polyester, or silk.	['A group of five women with scarf head coverings look off the page, while two have their mouths open as if yelling something.', 'Women in headwraps are gathered together, speaking emotionally.', 'Five women wearing scarves on their heads are talking.', 'Five women with covered heads are standing in a crowd.', 'A group of women wearing headscarves are in a crowd.']
57	The image shows two children playing on a playground, with one child sliding down a slide and the other climbing up the stairs. The slide is made of metal and has a curved surface, while the stairs are made of wood and have a flat surface.	['Children playing on a playground sliding down a slide.', 'Two children in winter clothes playing on a slide.', 'Two boys are playing on the slide at a playground', 'There are two children playing in a playground.', 'Two boys playing on the slide in a playground.']
58	The image shows three women running on a muddy track, wearing athletic clothing and numbers on their shirts. The women are participating in a race, as indicated by the numbers on their shirts and the presence of a finish line in the background.	['During a race, a young woman with red shorts is running in front of two other people.', 'Three women are running with numbers on their chest.', '3 ladies with numbers on their shirts running.', 'Three girls run a race in the mud.', 'Three runners run down a hill.']
59	The image shows a group of people standing in front of a blue curtain, with their arms raised. They appear to be wearing various colors, including red, purple, and magenta, and are standing on a wooden floor. The group seems to be posing for a photo, with some of them jumping up and others standing still. The presence of a green exit sign in the background suggests that the location is indoors, p…	['A group of people stand with their hands raised while standing on a wooden floor and in front of a blue backdrop.', 'A group of people dressed mostly in red and purple pose, with their arms raised, for a playful group photo.', 'A large group of women wearing red or purple outfits jump in unison.', 'There is a crowd of people on stage raising their hands in the air.', 'A group of people hold the…
60	The image shows a building under construction, with two workers on scaffolding. The building's facade features a red and white design, with a prominent circular logo above the entrance.	['Two workers on scaffolding painting the face of a building.', 'Man are standing on scaffolding and working on a building.', 'Three men work on restoring the front of building.', 'Three window washers perform their job.', 'Three men are on scaffolding.']
61	The man in the blue shirt is a doctor, and he is giving a toothbrush to a patient. The man in the green shirt is assisting him, and the woman in the blue shirt is observing. The children in the background are waiting for their turn.	['A man in a blue shirt is talking to someone in a blue shirt over a table filled with medical supplies.', 'The doctor in the blue scrubs is listening to a woman in a blue top.', 'Several people are talking with doctors in a room.', 'A doctor talks to patients in a makeshift clinic.', 'A male doctor interviewing a middle-aged woman.']
62	The child is surrounded by a large number of pigeons.	['A little boy wearing a blue hat and coat is standing amongst the pigeons on the street.', 'The little boy stands in the middle of birds who have gathered on the sidewalk.', 'The little child in the blue cap is amidst the pigeons.', 'A little boy is surrounded by many pigeons.', 'A boy surrounded by pigeons']
63	The image shows a skier in motion, descending a snowy slope.	['A skier wearing white sunglasses is skiing down a snowy mountain very fast.', 'A person dressed in red and gray is skiing down a snowy slope.', 'A skier is throwing up snow as he skis off piste.', 'A skier skiing downhill in a cloud of snow.', 'A man is skiing down a mountain.']
64	Two men dressed as Santa Claus are running in a park.	['Two men dressed as Santa Clause dancing on a wall in front of two spectators.', 'Two men wearing Santa Claus costumes are dancing while people watch.', 'Two men dressed as Santa Claus dance on a ledge in front of a car.', 'Two men dressed as Santa Clause performing in a park.', 'Two Santa dancing on concrete.']
65	The image shows a large black and white photograph of a muscular man's torso, with a group of people standing in front of it. The man in the photo is shirtless, wearing only underwear, and his abs are prominent.	['Pedestrians walk in front of an advertisement depicting a shirtless man in jeans.', 'People pass by a huge black and white poster of a male model unzipping his jeans.', 'People walk by a large advertisement of partially naked man.', 'Some people walk past a large billboard.', "A giant billboard of a man's abs"]
66	The man is playing a trumpet, which is a brass instrument that produces sound when air is blown through it.	['A young man in a black sweater plays a trumpet into a microphone.', 'The man is sitting on a stool playing the trombone.', 'A man playing the Trumpet into a microphone.', 'A man plays the trumpet on stage', 'A young man plays the trumpet.']
67	The image shows a man and his dog team racing through the snow, with the man wearing a bib with the number 11 on it. The man is wearing a blue cap, a black jacket, and a white bib with a yellow logo, and is waving his hand in the air. The dogs are wearing harnesses and are pulling a sled, with their mouths open and tongues out, indicating that they are working hard. The man is guiding the dogs wi…	['A musher waves and smiles behind his dogs who are running in snow.', 'The musher is pressing the dogs to the finish line.', 'Dogs are pulling a person on a sled in the snow.', 'A dog sled races through the snow.', 'A dog sled team and their driver.']
68	The image shows a snowboarder in mid-air, performing a trick on his snowboard. The snowboarder is wearing a bright orange jacket, brown pants, and goggles, and is jumping off a ramp or other elevated surface. He is holding his snowboard with both hands and has his knees bent, indicating that he is in mid-air.	['A person in an orange parka soaring through the air on a snowboard.', 'A snowboard rider jumping high on his snowboard in the snow.', 'A snowboarder wearing an orange jacket in midair.', 'A boy does a jumping trick on a snowboard.', 'A snowboarder gets some air.']
69	The woman is holding a pillow. The woman is wearing a purple shirt and blue shorts.	["A girl in a purple shirt is has pulled someone else's white shirt over their head.", 'Girl in pink shirt and blue flowered shorts swinging a pillow.', 'A woman is tugging on a white sheet and laughing', 'A girl in a purple shirt holds a pillow.', 'A girl smiling and raising her left arm']
70	The man is playing frisbee in a grassy area. The frisbee is in mid-air, and the man is in motion, with his arms outstretched and his body leaning forward.	['A man is slightly jumping in the air while holding a tennis racket.', 'A man wearing a white shirt playing badminton on a grass field.', 'A man in a white shirt is playing tennis in a field.', 'A man with a tennis racket in a field.', 'Man playing badminton in a yard']
71	The image shows a skateboarder performing a trick on a ramp, with a brick building and a fence in the background. The skateboarder is wearing a gray sweatshirt and dark pants, and is jumping high into the air. The ramp is made of wood and has a smooth surface, allowing the skateboarder to perform tricks with ease.	['A skateboarding soaring through the air in front of a blue building.', 'A skateboarder is airborne in front of some low brick buildings.', 'A skateboarder is flying through the air on a red skateboard.', 'A man performs a skateboard trick in a parking lot.', 'A person on a skateboard during a high jump.']
72	The child is running on a path in the woods.	['A small child in blue shirt and blue jeans is running through a wooded path over dry leaves.', 'A young child with blond-hair, wearing a blue shirt and jeans is walking in the woods.', 'A young boy in a blue shirt is walking on a trail through the woods.', 'A little boy with blue jeans runs on the leaves in the woods.', 'Young boy jogging through the forest.']
73	The man in the foreground is wearing a tank top and is operating a grill, while the man in the background is wearing a white shirt and appears to be observing him.	['Man in yellow tank top with friend in white shirt check the grill.', 'Two men stand near a brick wall while one is holding a few cups.', 'Two men in sleeveless shirts and shorts getting a beverage.', 'Two men are outside behind a building getting drinks.', 'Two men in conversing outside with drinks in hand.']
74	The man is reading a newspaper while smoking a cigar.	['A man in a blue suit reads the paper while smoking next to a marble building.', 'A man in a blue pinstriped suit is reading a newspaper while smoking a cigar', 'A man is standing up, reading a newspaper, and smoking a cigar.', 'A man standing by a building corner and reading a newspaper.', 'A man smoking a cigar reading a paper in a city']
75	The image shows a man standing in front of a movie theater, holding a long pole with a long white extension. The man is wearing a blue jacket and khaki pants, and he appears to be cleaning the windows of the theater. The sign above the theater reads "Barrymore" and lists the names of movies currently playing, including "The Xmas Dr. 10" and "Bodeans". The man's actions suggest that he is responsi…	['A person in a blue sweatshirt replaces letters in a theater marquee using a long pole.', 'A man in a blue jacket is changing the performance information board of a theater.', 'A man putting up letters on a sign with a long pole in front of a store.', 'A theater worker changes the marquee outside a community theater.', 'A man is using a large pole to remove letters from a sign.']
76	The image shows a wrestling match between two men in a gymnasium, with the U.S. Army logo prominently displayed on the wall. The wrestlers are wearing headgear and wrestling shoes, and one of them is attempting to pin the other to the mat.	['A boy in a black wrestling uniform is wrestling with his opponent who is wearing a gold wrestling uniform.', 'Two men are wrestling inside an army gymnasium.', 'Two young males involved in a wrestling match.', 'Two male wrestlers in the midst of a match.', 'Two men are wrestling in a gym.']
77	The dog's mouth is open, and its teeth are visible. The dog appears to be barking or growling, which could indicate that it is alerting its owner to potential threats or expressing excitement or anxiety.	['A black and white dog is standing on the grass with its mouth wide open.', 'A black and white dog, on a green field, barking at the camera.', 'A black and white dog looks at the camera with an open mouth.', 'The black and white dog has its mouth wide open.', 'A black and white dog runs with its mouth open.']
78	The man is smiling and has a happy expression on his face. He is surrounded by soap suds and appears to be enjoying the warm water.	['A man with a mustache is taking a bubble bath in a bathtub and he is covered in bubbles.', 'A man smiles as he sits in a bubble bath wiggling his toes in front of the camera.', 'A man is lounging in the bathtub, covered in soap bubbles.', 'A smiling man with a beard is taking a bubble bath.', 'A man is sitting in the tub with his feet up.']
79	The image shows two children standing on a bridge, with a tree branch leaning over the railing. The sign above them reads "Mind your bend" in English and Chinese.	['A woman holding a baby hanging from a branch and a small child hanging on that same branch.', 'Two asian kids are playing with a very large tree branch.', 'Two children and an adult standing next to a tree limb.', 'Two children hang from a low tree branch', 'Two children hanging on a large branch.']
80	The boy is wearing a long-sleeved shirt and jeans, and is standing on the edge of a large, rotating wheel. The wheel is made of metal and has a mesh surface, and is part of a playground structure.	['A boy is running in a spinning metal tunnel in the playground.', 'A man is at a park and about to enter a large round structure.', 'Two children play on large barrel hoops on a playground.', 'A boy plays at the playground.', 'A boy run through a big wheel.']
81	The boy is adjusting his shirt and exposing his stomach. He is wearing a polo shirt that is unbuttoned and partially unzipped, revealing his stomach.	['The small boy is using his blue shirt to wipe his face, exposing his belly.', 'A blond boy wipes his nose on his light blue shirt.', 'A little boy wipes his nose with his blue shirt.', 'Blond boy wiping his face with his blue shirt.', 'A blond boy wiping his nose on his blue shirt']
82	The image depicts a man walking alongside a group of camels in the desert, with the sun setting in the background. The man is dressed in a blue robe and turban, while the camels are equipped with ropes and saddles.	['An Arab man leads three camels across a sand dune with a rocky background.', 'A man in a blue robe walking a herd of camels in the desert.', "An Arabic man walking his three camel's through the desert.", 'Camels are being led by a man in the desert.', 'A man leading his camels through the desert']
83	The man is performing a backflip on a ledge, with his body arched and his legs bent in a fluid motion. He is wearing a gray t-shirt and black pants, and his curly hair is visible as he flips through the air. The man's feet are pointed towards the ground, and his arms are extended to maintain balance.	['A person is doing a back flip while other people and cars go by in the background.', 'A young man doing a black flip off a wall in the park on a nice day', 'The man is doing a flip in an urban area with people walking by.', 'Cool guy decides to do a back flip in a park.', 'A young man doing a flip at a city park.']
84		['An indigenous man standing on the beach laughing at the photographer taking the picture.', 'A man with a long-sleeve soccer uniform and hat on stands on the beach smiling.', 'An older gentleman smiles for the camera while enjoying the beach.', 'A skinny old man in a beach hat laughs on a tropical beach.', 'An old asian man wearing a blue shirt on a beach smiling.']
85	The dog is carrying a snowball in its mouth. The dog's fur is wet and matted, suggesting that it has been playing in the snow for some time.	['A black and white dog with a chunk of snow it its mouth while walking on a snowy surface.', 'A brown and white dog walks in the snow with a big chunk of snow in his mouth.', 'A long-haired brown and white dog carries a snowball in his mouth.', 'A black and white dog biting onto a chunk of ice.', 'A brown and white dog is carrying a snowball.']
86	The man is wearing a blue sweatshirt with a sailboat design and black pants with a pattern of houses.	['A barefoot man in his pajamas is looking toward the sky while walking on the tennis court.', 'The man is wearing a blue sweater and is barefoot on a court.', 'A man wearing a blue shirt walking barefoot on a tennis court', 'A barefoot man walks across a tennis court.', 'A man in a blue shirt is walking barefoot.']
87	The man is sitting on a rocky outcropping, gazing out at the water.	['A young man in a yellow and orange bathing suit squatting on a rocky protuberance overlooking the water.', 'Crouched on a rock, a man watches the calm waters of the ocean.', 'A man wearing yellow swimming trunks kneeling by the ocean', "A boy in yellow trunks kneels at the ocean's edge.", 'A guy is looking at the water.']
88	The image shows a hockey goalie in action, wearing a red and blue uniform with the number 30 on his jersey. The goalie is positioned in front of the net, ready to block shots.	['An ice hockey goalkeeper in a red and blue strip is on his knees in front of the goal.', 'A goalie is crouching in a defensive position in front of the goal.', 'A hockey player in blue and red guarding the goal.', 'An ice hockey player is bending down on the ice.', 'The hockey player knelt on the ice.']
89	The man on the right is wearing a name tag and a badge clip.	['Several people in a crowd talking to each other with a guy in the background talking on a cellphone.', 'Two men are talking, and the third man is talking on the phone and drinking wine.', 'Two men are facing each other and a man on a phone is standing behind.', 'A casually dressed man having a conversation with a man in a suit.', 'Conversation between two man.']
90	The image depicts three men dressed in ancient Roman attire, sitting on a step in front of a brick wall. The man on the left wears a red cape and a tunic, while the man on the right sits on a throne-like chair, adorned with a helmet and armor. The man in the middle wears a yellow tunic and sits on a stool, with a small table in front of him.	['Three men dressed in centurion costumes are sitting in front of the building.', 'Three people wearing gladiator garb standing in front of a building.', 'Three men rest on the steps near the entrance in full Roman attire.', 'Three men dressed as roman soldiers resting on some steps.', 'Three men dressed in roman gear lounge on a stone step.']
91	The image shows a young girl sitting on the shoulders of a man in a crowd of people, with a camera in her hands. The girl is wearing a pink shirt and white pants, and the man has short dark hair and is wearing a white shirt. The crowd is filled with people of all ages, some of whom are taking pictures or videos with their phones. In the background, a group of people in red shirts and white pants …	['Little girl in pink shirt looking back in the midst of a large crowd watching a performance by several people in red, black and white costumes.', 'A crowd looking at a group of people wearing red shirts and white pants.', "A girl is sitting on an adult's shoulders at an outdoor event.", 'Little girl is disinterested by what entices the crowd.', "A child sitting on her dad's shoulders in a crowd…
92	The image shows a street performer dressed in a white lab coat and black pants, standing on a busy street with a crowd of people gathered around him. He is holding a large balloon and appears to be creating a balloon animal. The scene suggests that the performer is entertaining the crowd with his skills, making balloon animals for children and adults alike.	['Numerous people, including a child in a brown jacket, watch a street performer wearing a white lab coat.', 'People on stilts make balloons for a crowd in the city.', 'A woman on stilts is making balloon animals for others.', 'A crowd watching street performers wearing stilts.', 'A lady on stilts on a sidewalk has spectators.']
93	The image shows a group of people dancing and playing musical instruments. The scene appears to be a lively and energetic gathering, with the musicians providing music for the dancers.	['Couples are dancing in front of a band that consists of a guitar player, a banjo player and an accordion player with a black background and ornamental balls hanging from the ceiling.', 'Eight middle-aged couples dance and six other people mingle on the dance floor as a three man band consisting of a guitar, banjo, and accordion play on a stage.', 'A band consisting of a guitar payer, banjo play…
94	The man is riding an all-terrain vehicle (ATV) on a dirt path. The ATV is red with black tires and has a metal frame.	['A man drives an ATV down a dirt road with a power line behind him.', 'The man rides his quad through a rural area followed by his dog.', 'A man wearing a white hat is on a red ATV driving on the dirt.', 'Man riding four-wheel, off-road vehicle in rural area.', 'A man is driving a red ATV up a rugged hill.']
95	The child is holding a red ornament and standing in front of a decorated Christmas tree.	['The young child in the pirate shirt is hanging an ornament on the tree.', 'A little toddler is standing near a Christmas tree holding an ornament.', 'A child in orange pants is putting an ornament on a tree.', 'A toddler is putting an ornament on a Christmas tree.', 'A little boy helps decorate a Christmas tree.']
96	The image shows a large crowd of people gathered around a stall selling stuffed bears. The stall is equipped with a machine that dispenses the bears, which are suspended from a metal frame.	['A crowd of people are at a fair in front of booth where giant teddy bears can be won.', 'People at an indoor carnival featuring a game with large stuffed animals as prizes.', 'Many people are crowded around a game table with toy bears hanging over it.', 'A picture of a crowd of people and hanging teddy bears at a stand.', 'Large stuffed bears hang above a carnival game.']
97	The image shows two soccer players in action, with one player wearing a green uniform and the other wearing a purple uniform. The player in green is kicking the ball, while the player in purple is attempting to block him.	['A man in a purple jersey is falling down while chasing a player in a green jersey playing soccer', 'A man in green kick a soccer ball while a man in purple and white is falling down.', 'Two men wearing different colored uniforms playing soccer.', 'The players manuever for the soccer ball.', 'Two men kick at a soccer ball.']
98	The man is pouring a green liquid from a green bottle into a glass. The woman is sitting at a table with glasses of drinks and a blue menu.	['A young man in black stands and pours a beverage for a gray-haired woman seated at a table among a gathering of older people.', 'A man in black pouring pink liquid from a green bottle for a old woman seated at a table.', 'A young man, dressed in black, pours a drink for an elderly women.', 'A gentleman pouring a glass of wine for a lady.', 'A waiter pouring a beverage for a lady.']
99	The women in the image are engaged in a group activity, possibly a choir or a performance, as indicated by their synchronized movements and coordinated attire.	['A group of women in red shirts singing together.', 'The women are wearing red shirts, and singing.', 'A group of woman in red shirts are singing.', 'Choir ensemble of women dressed in red.', 'These women in red tops are singing.']
