# Supplementary material for: Hybrid reasoning for perception, explanation, and autonomous action in manufacturing
Source: Nat Commun. 2026 May 18;17:6589. doi: 10.1038/s41467-026-72378-9 (PMC13381764; doi:10.1038/s41467-026-72378-9)
Supplement: Supplementary file 5 — Source Data [file 41467_2026_72378_MOESM5_ESM.zip › source_data/Figure3/flickr/evaluation_flickr_cider_summary.csv]

experiment_key	label	cider_mean_per_image	cider_std_per_image
exp0	ex.0	0.4121145359668457	0.4327114011012794
exp1	ex.1	0.00023373249072029646	0.0010079564719324499
exp2	ex.2	0.18951817509767524	0.49002356275824743
exp3	ex.3	0.0004808386508907269	0.001761124138197656
exp4	ex.4	0.0005373182306552534	0.001925540978911133
exp5	ex.5	7.221825481695172e-05	0.0004616182286145669
exp6	ex.6	0.06400371102845258	0.12923822154903777
exp7	ex.7	0.1232751494766996	0.20980644364702558
