# Supplementary material for: Hybrid reasoning for perception, explanation, and autonomous action in manufacturing
Source: Nat Commun. 2026 May 18;17:6589. doi: 10.1038/s41467-026-72378-9 (PMC13381764; doi:10.1038/s41467-026-72378-9)
Supplement: Supplementary file 5 — Source Data [file 41467_2026_72378_MOESM5_ESM.zip › source_data/Figure3/flowrate_reg+cls/evaluation_caxton_regression_summary.csv]

experiment_key	label	mae_mean	mae_std
exp1	ex.1	82.92	71.83159193558221
exp2	ex.2	17.522	28.889124528098808
exp3	ex.3	17.298	29.327209141000786
exp4	ex.4	17.622	30.041157034974535
exp5	ex.5	17.782	29.948196540025577
exp6	ex.6	61.946	52.9218204902288
exp7	ex.7	19.066	31.12615691022584
