# Supplementary material for: Hybrid reasoning for perception, explanation, and autonomous action in manufacturing
Source: Nat Commun. 2026 May 18;17:6589. doi: 10.1038/s41467-026-72378-9 (PMC13381764; doi:10.1038/s41467-026-72378-9)
Supplement: Supplementary file 5 — Source Data [file 41467_2026_72378_MOESM5_ESM.zip › source_data/Figure3/flowrate_reg+cls/evaluation_caxton_classification_summary.csv]

experiment_key	label	accuracy_mean_pct	accuracy_std_bootstrap
exp1	ex.1	29.7532	1.8777778782379986
exp2	ex.2	88.19460000000001	1.4367500965721223
exp3	ex.3	87.194	1.4952872633711571
exp4	ex.4	88.66839999999999	1.4419020216367007
exp5	ex.5	87.615	1.4846329512711232
exp6	ex.6	10.154	1.3423129292381866
exp7	ex.7	79.37939999999999	1.7917186274635861
