# Supplementary material for: Hybrid reasoning for perception, explanation, and autonomous action in manufacturing
Source: Nat Commun. 2026 May 18;17:6589. doi: 10.1038/s41467-026-72378-9 (PMC13381764; doi:10.1038/s41467-026-72378-9)
Supplement: Supplementary file 5 — Source Data [file 41467_2026_72378_MOESM5_ESM.zip › source_data/Figure3/flowrate_reg+cls/caxton_experiment_results_exp2.csv]

image_id	y	y_class	y_hat	y_class_hat	answers
0	168	1	170.0	1	The nozzle extrudes material onto the print bed. The flow rate value configured is 170%. Over-extrusion can lead to poor print quality, including visible blobs, stringing, and excessive material accumulation.
1	78	-1	90.0	0	The nozzle’s alignment is critical for print accuracy. Flow rate during this print is around 90%. Incorrect filament diameter settings in slicing software can lead to under-extrusion if the actual filament diameter is larger than the value entered, causing weak and brittle prints.
2	300	1	270.0	1	The nozzle’s position is determined by the printer’s software. The flow rate value configured is 270%. Over-extrusion can lead to bridging failures as excess material accumulates in thin areas, causing sagging or drooping.
3	141	1	174.0	1	The nozzle’s diameter affects the precision of the print. The flow rate value recorded is 174%. Over-extrusion can lead to poor surface quality by creating uneven layers and excessive material accumulation.
4	56	-1	57.0	-1	The nozzle appears to be moving along a predefined path. Flow rate control is set to 57%. Under-extrusion occurs when a 3D printer's nozzle delivers less filament than required, resulting in weak and brittle prints with visible gaps or holes.
5	144	1	120.0	1	The nozzle’s position is determined by the printer’s software. The flow rate appears to be set at 120%. Excessive extrusion rate can lead to over-extrusion, producing uneven surfaces and visible blobs of material.
6	66	-1	50.0	-1	The nozzle’s diameter affects the precision of the print. The flow rate value configured is 50%. A partially clogged nozzle can still extrude material, but it may still produce under-extruded layers if the material flow is restricted, resulting in weak and brittle prints.
7	70	-1	63.0	-1	The nozzle operates within the defined build area. The flow rate appears to be set at 63%. Under-extrusion can be addressed by adjusting the filament feed rate, extrusion multiplier, or adding material to the slicer's calibration settings to ensure proper material flow and prevent under-extrusion.
8	59	-1	70.0	-1	The nozzle’s position is determined by the printer’s software. The flow rate value recorded is 70%. Under-extrusion occurs when a 3D printer’s nozzle delivers less material than required, resulting in weak and incomplete prints, leading to structural failures and poor overall quality.
9	89	-1	100.0	0	The nozzle’s alignment is critical for print accuracy. The flow rate value configured is 100%. Proper extrusion settings, adequate filament calibration, and consistent feeding ensure that the printer can deliver precise amounts of material, resulting in strong and durable prints.
10	238	1	190.0	1	The nozzle’s alignment is critical for print accuracy. The flow rate value configured is 190%. Over-extrusion can lead to poor surface finishes, making prints look rough and uneven.
11	48	-1	45.0	-1	The nozzle’s alignment is critical for print accuracy. Flow rate during this print is approximately 45%. A clogged extruder or jammed filament can prevent the nozzle from extruding consistent amounts of filament, leading to under-extrusion and poor print quality.
12	35	-1	44.0	-1	The nozzle’s diameter affects the precision of the print. The flow rate parameter is configured to 44%. Under-extrusion can lead to brittle and fragile prints, making them prone to cracking or snapping easily.
13	267	1	270.0	1	The nozzle’s position is determined by the printer’s software. The flow rate value configured is 270%. Over-extrusion can lead to bridging failures, as excess material can cause uneven melting, leading to weak and brittle structures.
14	112	1	112.0	1	The nozzle's motion seems smooth and precise. The flow rate reading is stable at 112%. Excessive extrusion can cause over-filling, leading to blobbing or stringing, which wastes filament and reduces print quality.
15	35	-1	36.0	-1	The nozzle’s alignment is critical for print accuracy. Flow rate adjustment is set to 36%. Under-extrusion occurs when a 3D printer’s nozzle delivers less filament than required, resulting in weak and incomplete prints, with visible gaps and lack of density.
16	70	-1	72.0	-1	The nozzle's motion seems smooth and precise. The flow rate appears to be around 72%. Incorrect filament diameter settings in the slicer software can lead to under-extrusion if the actual filament diameter is larger than the value entered, causing poor surface quality and inconsistent layer stacking.
17	208	1	200.0	1	The nozzle operates within the defined build area. The flow rate appears to be set at 200%. Excessive extrusion rate can lead to over-extrusion, producing uneven surfaces and thick layers that compromise the structural integrity of the print.
18	235	1	124.0	1	The nozzle’s movement speed influences print quality. The flow rate value configured is 124%. Over-extrusion often produces uneven surfaces, making it difficult to achieve smooth finishes.
19	42	-1	50.0	-1	The nozzle’s movement speed influences print quality. The flow rate value configured is 50%. Under-extrusion can be caused by low filament temperature, which prevents the material from melting properly, reducing flow and resulting in weak prints.
20	70	-1	74.0	-1	The nozzle’s diameter affects the precision of the print. The flow rate seems set to 74%. A clogged nozzle can sometimes be resolved by unclogging the nozzle with a cleaning procedure, such as applying heat and flushing with a solvent like acetone.
21	178	1	164.0	1	The nozzle’s diameter affects the precision of the print. Flow rate settings are configured at 164%. Over-extrusion can lead to uneven surfaces, making post-processing difficult or requiring additional sanding.
22	252	1	270.0	1	The nozzle’s position is determined by the printer’s software. The flow rate value configured is 270%. Over-extrusion can lead to uneven layer stacking, causing a rough or uneven surface finish.
23	212	1	193.0	1	The nozzle occasionally pauses while repositioning. The printer’s current flow setting is 193%. Over-extrusion can lead to poor surface finishing, making the print look rough and uneven.
24	300	1	288.0	1	The nozzle’s position is determined by the printer’s software. The flow rate value entered is 288%. Over-extrusion can lead to uneven surfaces, making post-processing difficult or requiring extensive sanding to achieve a smooth finish.
25	300	1	63.0	-1	The nozzle appears to be moving along a predefined path. The flow rate value configured is 63%. Under-extrusion occurs when a 3D printer's nozzle delivers less material than intended, resulting in thin, brittle, or incomplete prints, which can compromise the structural integrity of the final model.
26	37	-1	41.0	-1	The nozzle’s alignment is critical for print accuracy. The flow rate value recorded is 41%. Under-extrusion occurs when a 3D printer’s nozzle delivers less filament than required, resulting in weak and incomplete prints, leading to structural failures and poor overall print quality.
27	94	0	99.0	0	The nozzle’s position is determined by the printer’s software. Flow rate consistency shows 99%. A clogged nozzle can produce under-extruded layers, leading to weak and brittle prints, reducing their overall durability.
28	78	-1	69.0	-1	The nozzle’s position is determined by the printer’s software. The flow rate value configured is 69%. Under-extrusion occurs when a 3D printer’s nozzle delivers less material than required, resulting in weak and incomplete prints, leading to structural failures and poor overall print quality.
29	144	1	186.0	1	The nozzle’s movement speed influences print quality. The flow rate parameter is set to 186%. Excessive filament flow can lead to over-extrusion, causing uneven surfaces, thick layers, and visible blobs, which reduce the overall aesthetic appeal of the print.
30	42	-1	38.0	-1	The nozzle’s diameter affects the precision of the print. The flow rate parameter is set to 38%. Under-extrusion can be addressed by increasing the filament load or extrusion multiplier in the slicer software, which effectively increases the amount of material extruded by the nozzle.
31	300	1	342.0	1	The nozzle appears to be moving along a predefined path. The flow rate value is 342%. Over-extrusion can lead to poor surface finish, making the print look rough and uneven.
32	118	1	174.0	1	The nozzle’s movement speed influences print quality. The flow rate parameter is set to 174%. Excessive filament flow can cause over-extrusion, leading to uneven surfaces, bulging, and poor adhesion.
33	184	1	173.0	1	The nozzle’s movement speed influences print quality. The flow rate value recorded is 173%. Over-extrusion occurs when a 3D printer's nozzle delivers more filament than required, producing thick, uneven layers and excessive material usage, which can lead to structural failures and aesthetic issues.
34	300	1	270.0	1	The nozzle’s movement speed influences print quality. Flow rate during this print is approximately 270%. Excessive filament flow can lead to over-extrusion, causing uneven surfaces and visible blobs on the print.
35	184	1	210.0	1	The nozzle’s movement speed influences print quality. The flow rate has been set to 210%. Excessive extrusion can lead to over-filling, causing uneven surfaces and excessive material usage.
36	78	-1	90.0	0	The nozzle’s diameter affects the precision of the print. The flow rate value configured is 90%. A clogged nozzle can still extrude material inconsistently if partial unclogging occurs, allowing some filament to pass through while restricting further material flow.
37	112	1	120.0	1	The nozzle extrudes material onto the print bed. The flow rate appears stable at 120%. Over-extrusion can lead to uneven surfaces, making post-processing difficult or requiring additional sanding.
38	118	1	123.0	1	The nozzle appears to be moving along a predefined path. The flow rate value configured is 123%. Over-extrusion can lead to uneven layer stacking, causing parts to become overly thick and fragile.
39	74	-1	79.0	-1	The nozzle operates within the defined build area. Flow rate settings indicate 79%. A partially clogged nozzle can still extrude material, but it may still produce uneven or incomplete layers, resulting in weak or brittle prints.
40	112	1	124.0	1	The nozzle’s alignment is critical for print accuracy. The flow rate value recorded is 124%. Over-extrusion occurs when a 3D printer's nozzle delivers more filament than required, resulting in excess material on the surface and poor print quality.
41	168	1	168.0	1	The nozzle is close to the surface of the print bed. The flow rate value configured is 168%. Excessive filament flow can lead to over-extrusion, producing thick layers that bulge or sag, resulting in uneven print surfaces.
42	61	-1	69.0	-1	The nozzle extrudes material onto the print bed. The flow rate appears consistent at 69%. A partially clogged nozzle can still extrude material, but it may still produce under-extruded layers if the flow rate is insufficient, leading to weak and brittle prints.
43	300	1	276.0	1	The nozzle’s diameter affects the precision of the print. The flow rate value configured is 276%. Excessive filament flow can lead to over-extrusion, causing uneven surfaces, thick layers, and visible blobs.
44	62	-1	64.0	-1	The nozzle’s position is determined by the printer’s software. The flow rate value configured is 64%. Under-extrusion occurs when a 3D printer's nozzle delivers less material than required, resulting in weak and incomplete prints, leading to structural failures and poor surface quality.
45	283	1	238.0	1	The nozzle’s position is determined by the printer’s software. The flow rate value configured is 238%. Excessive filament flow can lead to over-extrusion, causing uneven surfaces and visible blobs of material.
46	84	-1	109.0	0	The nozzle's motion seems smooth and precise. The flow rate appears to be around 109%. Excessive extrusion can cause bridging failures, as the overly thick layers may not adhere properly, leading to sagging or detachment from the build platform.
47	33	-1	35.0	-1	The nozzle’s alignment is critical for print accuracy. Flow rate during this print is around 35%. Under-extrusion occurs when a 3D printer’s nozzle does not deliver enough filament, resulting in weak and incomplete prints, characterized by thin, brittle walls and lack of detail.
48	100	0	100.0	0	The nozzle’s position is determined by the printer’s software. The flow rate value configured is 100%. Proper extrusion settings and consistent filament quality are critical for achieving strong and reliable prints, but over-extrusion can lead to uneven surfaces and excessive material usage.
49	178	1	194.0	1	The nozzle’s position is determined by the printer’s software. The flow rate value configured is 194%. Over-extrusion can lead to poor surface finish, making the print look rough and uneven.
50	112	1	102.0	0	The nozzle’s position is determined by the printer’s software. Flow rate adjustment is set to 102%. Proper filament calibration is crucial for achieving consistent extrusion rates, as under-extrusion or over-extrusion can lead to inconsistent layer stacking and poor print quality.
51	100	0	96.0	0	The nozzle extrudes material onto the print bed. The flow rate of the filament is approximately 96%. Under-extrusion occurs when a 3D printer's nozzle delivers less material than intended, resulting in weak and incomplete prints, leading to structural failures and poor overall print quality.
52	100	0	96.0	0	The nozzle’s diameter affects the precision of the print. The flow rate value recorded is 96%. A clogged nozzle can be caused by old filament that has become stiff and difficult to extrude, leaving residue in the nozzle that needs to be manually removed.
53	265	1	217.0	1	The nozzle operates within the defined build area. Flow rate settings indicate 217%. Over-extrusion can lead to uneven layer stacking, causing visible gaps or excessive thickness in printed parts.
54	44	-1	43.0	-1	The nozzle’s alignment is critical for print accuracy. Flow rate observation: 43%. A partially clogged nozzle can still extrude material, but it may still produce under-extruded layers if the material flow is restricted, resulting in weak and fragile prints.
55	188	1	212.0	1	The nozzle operates within the defined build area. The flow rate value configured is 212%. Excessive filament flow can lead to over-extrusion, producing thick, uneven layers that compromise print structural integrity and aesthetics.
56	105	0	100.0	0	The nozzle’s movement speed influences print quality. The flow rate value recorded is 100%. Proper filament feeders, such as Bowden systems, ensure a consistent supply of material for smooth printing operations.
57	42	-1	45.0	-1	The nozzle’s movement speed influences print quality. The flow rate value recorded is 45%. A clogged nozzle can be caused by old filament that has become stiff and difficult to extrude, leaving residue in the nozzle that restricts material flow.
58	133	1	99.0	0	The nozzle’s position is determined by the printer’s software. The operational flow rate is around 99%. Proper filament calibration and consistent diameter ensure a smooth extrusion process, producing prints with precise details and minimal overhangs.
59	208	1	234.0	1	The nozzle is close to the surface of the print bed. The flow rate appears consistent at 234%. Over-extrusion can lead to uneven surfaces, making post-processing difficult or requiring extensive sanding to achieve a smooth finish.
60	158	1	158.0	1	The nozzle’s diameter affects the precision of the print. The flow rate value entered is 158%. Over-extrusion can lead to uneven surfaces, making post-processing difficult or requiring additional sanding to achieve a smooth finish.
61	100	0	120.0	1	The nozzle is close to the surface of the print bed. The flow rate is 120%. Over-extrusion can lead to poor surface finish, making the print look rough and uneven.
62	188	1	210.0	1	The nozzle’s diameter affects the precision of the print. The flow rate has been recorded as 210%. Over-extrusion often results in uneven surfaces, with visible blobs or excess material that needs to be removed.
63	78	-1	90.0	0	The nozzle’s alignment is critical for print accuracy. The flow rate value recorded is 90%. Under-extrusion occurs when a 3D printer's nozzle does not deliver enough filament, resulting in weak and brittle prints, leading to structural failures and aesthetic flaws.
64	168	1	174.0	1	The nozzle’s diameter affects the precision of the print. The flow rate value configured is 174%. Over-extrusion can lead to uneven surfaces, making post-processing difficult or requiring additional sanding to achieve a smooth finish.
65	84	-1	100.0	0	The nozzle’s movement speed influences print quality. The flow rate value configured is 100%. Proper extrusion settings, adequate filament calibration, and consistent feeding ensure that the nozzle extrudes material smoothly and accurately, resulting in strong and durable prints.
66	141	1	150.0	1	The nozzle’s diameter affects the precision of the print. The flow rate value entered is 150%. Over-extrusion can lead to uneven surfaces, making the print look rough or pimplied.
67	35	-1	46.0	-1	The nozzle’s alignment is critical for print accuracy. The flow rate value configured is 46%. A clogged nozzle can produce under-extruded layers by failing to deposit enough filament material, resulting in weak and brittle prints.
68	238	1	216.0	1	The nozzle’s diameter affects the precision of the print. The flow rate value entered is 216%. Over-extrusion can lead to poor surface finishing, making the print look rough and uneven.
69	184	1	174.0	1	The nozzle’s diameter affects the precision of the print. The flow rate parameter is set to 174%. Over-extrusion often leads to visible blobs and strings of excess material on the print surface, reducing the overall aesthetic appeal of the finished model.
70	126	1	120.0	1	The nozzle is close to the surface of the print bed. The flow rate appears consistent at 120%. Over-extrusion can lead to poor surface finishes, making prints look rough and uneven.
71	39	-1	45.0	-1	The nozzle appears to be moving along a predefined path. The flow rate value recorded is 45%. Incorrect filament diameter settings in slicing software can lead to under-extrusion if the actual filament diameter is larger than the configured value, causing under-extrusion and resulting in weak and inconsistent layers.
72	59	-1	59.0	-1	The nozzle’s position is determined by the printer’s software. Flow rate consistency shows 59%. Incorrect filament diameter settings in the slicer can lead to under-extrusion if the actual filament diameter is larger than the value entered.
73	78	-1	70.0	-1	The nozzle’s position is determined by the printer’s software. The flow rate value configured is 70%. Under-extrusion can be addressed by increasing the filament load, ensuring a consistent supply of material, or by re-extruding layers to compensate for lost material.
74	84	-1	70.0	-1	The nozzle’s diameter affects the precision of the print. The flow rate value configured is 70%. A clogged nozzle can manifest as under-extrusion, causing rough or pitted print surfaces, inconsistent layer adhesion, and visible gaps between layers.
75	118	1	123.0	1	The nozzle’s alignment is critical for print accuracy. The flow rate reading is 123%. When over-extrusion occurs, layers may become uneven, causing visible ridges or bulges in the print.
76	74	-1	96.0	0	The nozzle’s position is determined by the printer’s software. The flow rate value configured is 96%. Well-lubed Bowden-style extrusion systems can maintain consistent performance, reducing the likelihood of clogs and under-extrusion, which can produce smooth and reliable prints.
77	44	-1	43.0	-1	The nozzle’s diameter affects the precision of the print. The flow rate value configured is 43%. Under-extrusion occurs when a 3D printer's nozzle delivers less material than required, resulting in weak and incomplete prints, leading to structural failures and aesthetic issues.
78	37	-1	35.0	-1	The nozzle’s position is determined by the printer’s software. The flow rate parameter is set to 35%. Under-extrusion can be caused by old filament that has become brittle and does not feed smoothly, leading to gaps in the final print, making it look under-exposed and incomplete.
79	141	1	144.0	1	The nozzle appears to be moving along a predefined path. The flow rate value recorded is 144%. Over-extrusion occurs when a 3D printer's nozzle delivers more filament than required, producing thick, uneven layers and excessive material usage, which can lead to structural weaknesses and poor print quality.
80	283	1	270.0	1	The nozzle’s diameter affects the precision of the print. The flow rate value configured is 270%. Excessive filament flow can lead to uneven layer stacking, causing visible gaps or overlaps between extruded material.
81	33	-1	36.0	-1	The nozzle’s alignment is critical for print accuracy. The flow rate value configured is 36%. Under-extrusion occurs when a 3D printer's nozzle delivers less filament than required, resulting in weak and incomplete prints, characterized by gaps, holes, and brittle structures.
82	127	1	174.0	1	The nozzle extrudes material onto the print bed. Flow rate consistency shows 174%. High extrusion multiplier settings in the slicer can lead to over-extrusion by instructing the printer to extrude more material than needed, resulting in excessive material deposition and a thick, uneven print.
83	178	1	200.0	1	The nozzle's motion seems smooth and precise. The flow rate reading is set to 200%. Excessive filament flow can lead to over-extrusion, causing uneven surfaces and visible layers.
84	141	1	144.0	1	The nozzle’s movement speed influences print quality. The flow rate value configured is 144%. Excessive extrusion rate can lead to over-extrusion, causing uneven surfaces, thick layers, and visible blobs, which compromise the structural integrity of the print.
85	52	-1	53.0	-1	The nozzle’s alignment is critical for print accuracy. Flow rate appears stable at 53%. Under-extrusion can be addressed by adjusting the filament loading procedure to ensure proper feeding and feeding speed, which may help improve the material’s flow and reduce gaps in the print.
86	59	-1	62.0	-1	The nozzle’s movement speed influences print quality. The flow rate value configured is 62%. Under-extrusion can be addressed by adjusting printer settings, such as increasing the extrusion multiplier in the slicer or adding manual extrusion multiplier values in the model file to compensate for poor filament flow, but be careful not to overcompensate and introduce over-extrusion.
87	100	0	86.0	-1	The nozzle’s diameter affects the precision of the print. Flow rate during this print is around 86%. Under-extrusion can be addressed by adjusting the filament feeders to ensure consistent feeding, which helps maintain a stable flow rate and prevents over-extrusion in subsequent layers.
88	42	-1	43.0	-1	The nozzle’s movement speed influences print quality. The flow rate value configured is 43%. A worn or damaged nozzle can cause under-extrusion by reducing the material flow rate, leading to weak and brittle prints.
89	42	-1	46.0	-1	The nozzle’s movement speed influences print quality. The flow rate value entered is 46%. Under-extrusion occurs when a 3D printer’s nozzle delivers less filament than required, resulting in weak and brittle prints, reducing their structural integrity and durability.
90	184	1	102.0	0	The nozzle’s alignment is critical for print accuracy. The flow rate value configured is 102%. Over-extrusion can lead to poor surface finishing, making post-processing difficult or unnecessary.
91	168	1	180.0	1	The nozzle’s diameter affects the precision of the print. The flow rate value entered is 180%. Over-extrusion can lead to uneven surfaces, making post-processing difficult or requiring extensive sanding.
92	74	-1	69.0	-1	The nozzle’s diameter affects the precision of the print. The flow rate value configured is 69%. A clogged nozzle can cause under-extrusion by restricting material flow, leading to thin or missing layers, which compromises the structural integrity of the print.
93	158	1	173.0	1	The nozzle’s alignment is critical for print accuracy. The flow rate value configured is 173%. Over-extrusion can lead to uneven wall surfaces, making it difficult to achieve smooth finishes in post-processing.
94	66	-1	71.0	-1	The nozzle’s diameter affects the precision of the print. The flow rate value configured is 71%. Incorrect Z-offset settings can cause the nozzle to overwrite the print bed, leading to excessive material deposition and poor surface quality.
95	94	0	92.0	0	The nozzle’s diameter affects the precision of the print. The flow rate appears to be set at 92%. A clogged filament loader or jammed extruder can prevent the filament from feeding properly, causing under-extrusion and inconsistent print quality.
96	224	1	220.0	1	The nozzle’s diameter affects the precision of the print. The flow rate parameter is set to 220%. Over-extrusion can lead to poor surface finishing, making the print look rough and uneven.
97	94	0	103.0	0	The nozzle’s motion seems smooth and precise. The flow rate value configured is 103%. Over-extrusion can lead to uneven surfaces, making post-processing difficult or requiring additional sanding to achieve a smooth finish.
98	49	-1	36.0	-1	The nozzle’s diameter affects the precision of the print. Flow rate during this print is around 36%. Under-extrusion can be caused by a clogged nozzle, which can be resolved by cleaning or replacing the nozzle.
99	42	-1	240.0	1	The nozzle’s diameter affects the precision of the print. The flow rate value entered is 240%. Over-extrusion can lead to uneven surfaces, making the print look rough and incomplete.
100	300	1	270.0	1	The nozzle’s diameter affects the precision of the print. The flow rate value configured is 270%. Over-extrusion can lead to uneven surfaces, making post-processing difficult or requiring additional sanding to achieve a smooth finish.
101	49	-1	51.0	-1	The nozzle’s motion seems smooth and precise. The flow rate percentage currently stands at 51%. Under-extrusion can be caused by a clogged nozzle, low filament temperature, or incorrect extrusion settings, which can lead to weak and brittle prints.
102	127	1	125.0	1	The nozzle’s position is determined by the printer’s software. The flow rate control is set to 125%. Over-extrusion can lead to uneven surfaces, making it difficult to achieve a smooth finish in the final product.
103	265	1	240.0	1	The nozzle is close to the surface of the print bed. The flow rate appears to be set at 240%. Excessive flow can cause over-extrusion, leading to uneven surfaces, bulging edges, and poor print quality.
104	74	-1	63.0	-1	The nozzle’s position is determined by the printer’s software. The flow rate value configured is 63%. Under-extrusion occurs when a 3D printer’s nozzle delivers less material than required, resulting in thin, incomplete, or brittle prints, which can compromise the structural integrity of the final model.
105	149	1	180.0	1	The nozzle’s diameter affects the precision of the print. Flow rate during this print is around 180%. Over-extrusion can lead to poor surface tension, causing inconsistent dropper performance in 3D printing applications.
106	168	1	150.0	1	The nozzle works in tandem with the feed mechanism. The flow rate value configured is 150%. Over-extrusion can lead to poor print surface quality, making it difficult to achieve a smooth finish.
107	100	0	105.0	0	The nozzle’s position is determined by the printer’s software. Flow rate consistency shows 105%. Over-extrusion can lead to uneven surfaces, making post-processing difficult or requiring additional sanding to achieve a smooth finish.
108	94	0	106.0	0	The nozzle’s diameter affects the precision of the print. The flow rate value configured is 106%. Excessive extrusion rate can cause over-extrusion, leading to uneven surfaces, thick layers, and visible blobs, which compromise print accuracy and structural integrity.
109	49	-1	41.0	-1	The nozzle’s position is determined by the printer’s software. Flow rate consistency shows 41%. Low temperatures in the extruder chamber can cause under-extrusion by preventing the filament from melting adequately, resulting in semi-solid material that does not adhere well.
110	54	-1	55.0	-1	The nozzle’s alignment is critical for print accuracy. The flow rate parameter is configured to 55%. Under-extrusion occurs when a 3D printer's nozzle delivers less material than required, resulting in weak and incomplete layers, leading to structural failures and poor print quality.
111	144	1	149.0	1	The nozzle’s alignment is critical for print accuracy. Flow rate during calibration is 149%. Over-extrusion can lead to poor surface finishes, making prints look rough and uneven.
112	37	-1	45.0	-1	The nozzle’s diameter affects the precision of the print. The flow rate value configured is 45%. A partially clogged nozzle can still extrude material but may produce uneven or inconsistent material flow, leading to visible gaps or weak layers in the print.
113	39	-1	45.0	-1	The nozzle’s position is determined by the printer’s software. Flow rate consistency shows 45%. Incorrect filament diameter settings in slicing software can lead to under-extrusion if the actual filament diameter is larger than the configured value, causing under-extrusion and resulting in weak or incomplete prints.
114	188	1	217.0	1	The nozzle’s diameter affects the precision of the print. The flow rate value configured is 217%. Excessive filament flow can lead to over-extrusion, producing uneven surfaces and thick layers that compromise the structural integrity of the print.
115	88	-1	72.0	-1	The nozzle’s position is determined by the printer’s software. The flow rate appears to be set at 72%. Under-extrusion occurs when a 3D printer’s nozzle delivers less material than required, resulting in weak and brittle prints with visible gaps or holes.
116	105	0	96.0	0	The nozzle’s movement speed influences print quality. The flow rate value configured is 96%. Proper filament feeding and consistent diameter are critical for a successful print, ensuring that each layer is built accurately and evenly, reducing the need for post-processing and improving overall print quality.
117	37	-1	35.0	-1	The nozzle’s alignment is critical for printing accurately. The flow rate value configured is 35%. Under-extrusion occurs when a 3D printer’s nozzle delivers less filament than required, resulting in weak and incomplete prints, characterized by voids, thin walls, and lack of detail.
118	61	-1	58.0	-1	The nozzle’s diameter affects the precision of the print. The flow rate value configured is 58%. A clogged nozzle can cause missing or thin layers, resulting in a less durable print, which may lead to breakage when handled.
119	42	-1	39.0	-1	The nozzle’s diameter affects the precision of the print. The flow rate appears to be set at 39%. Under-extrusion can be caused by low filament temperature, which prevents the material from melting properly, reducing its flow and consistency.
120	168	1	174.0	1	The nozzle is close to the surface of the print bed. The flow rate value configured is 174%. Excessive filament flow can lead to over-extrusion, producing uneven surfaces and visible blobs of material.
121	39	-1	39.0	-1	The nozzle extrudes material onto the print bed. The flow rate appears to be around 39%. Over-extrusion occurs when a 3D printer's nozzle delivers more filament than required, resulting in excess material on the print, bulging, and poor surface quality.
122	158	1	194.0	1	The nozzle’s alignment is critical for print accuracy. Flow rate during this print is around 194%. Over-extrusion can lead to poor print quality, including visible blobs and strings of excess material.
123	74	-1	79.0	-1	The nozzle’s diameter affects the precision of the print. The flow rate value configured is 79%. A clogged nozzle can still extrude material, but it may not fill the print path completely, resulting in weak and brittle structures.
124	48	-1	39.0	-1	The nozzle’s position is determined by the printer’s software. The flow rate appears to be set at 39%. Under-extrusion occurs when a 3D printer's nozzle delivers less material than required, resulting in weak and incomplete prints, with visible gaps and lack of definition, leading to structural failures and aesthetic issues.
125	47	-1	48.0	-1	The nozzle's motion seems smooth and precise. The flow rate appears to be around 48%. Under-extrusion occurs when a 3D printer's nozzle delivers less material than intended, resulting in weak and incomplete prints, leading to structural failures and poor overall appearance.
126	168	1	174.0	1	The nozzle’s diameter affects the precision of the print. Flow rate during this print is approximately 174%. Over-extrusion occurs when a 3D printer's nozzle delivers more filament than required, resulting in excess material on the surface, bulging, and poor print quality.
127	283	1	270.0	1	The nozzle occasionally pauses while repositioning. Flow rate appears stable at 270%. Over-extrusion can lead to uneven layer stacking, causing parts to bulge or become misshapened.
128	42	-1	46.0	-1	The nozzle’s diameter affects the precision of the print. The flow rate value configured is 46%. A clogged extruder nozzle can restrict material flow, causing under-extrusion and poor print quality.
129	149	1	156.0	1	The nozzle appears to be moving along a predefined path. The flow rate parameter is set to 156%. Over-extrusion can cause bridging failures by creating excessive, uneven layers that lead to structural weaknesses.
130	105	0	109.0	0	The nozzle’s diameter affects the precision of the print. The flow rate value configured is 109%. Over-extrusion can lead to uneven surfaces, making post-processing difficult or requiring additional sanding to achieve a smooth finish.
131	200	1	202.0	1	The nozzle’s position is determined by the printer’s software. The flow rate value configured is 202%. Over-extrusion can lead to poor surface tension, causing inconsistent droplet formation and uneven layer deposition, resulting in a rough print surface.
132	49	-1	47.0	-1	The nozzle’s movement speed influences print quality. The flow rate value recorded is 47%. Under-extrusion occurs when a 3D printer's nozzle delivers less filament than required, resulting in weak and incomplete layers, leading to structural failures and poor print quality.
133	61	-1	52.0	-1	The nozzle is close to the surface of the print bed. The flow rate seems consistent at 52%. A partially clogged nozzle can produce under-extruded layers by delivering inconsistent or insufficient material, resulting in weak and brittle prints.
134	56	-1	70.0	-1	The nozzle’s position is determined by the printer’s software. The flow rate appears consistent at 70%. Under-extrusion can be addressed by adjusting the filament loading procedure, ensuring proper alignment and tension to prevent jams and maintain a consistent feed rate.
135	158	1	155.0	1	The nozzle’s diameter affects the precision of the print. The flow rate value configured is 155%. Over-extrusion often produces visible blobs and stringing, which can reduce the overall aesthetic quality of the print.
136	54	-1	66.0	-1	The nozzle appears to be moving along a predefined path. The flow rate seems consistent at 66%. A clogged filament loader or jammed material feed tube can starve the extruder, causing under-extrusion and inconsistent print outcomes.
137	224	1	230.0	1	The nozzle’s position seems accurate. The flow rate appears to be set at 230%. Excessive material flow can lead to over-extrusion, causing uneven surfaces, bulging, and excessive material usage.
138	100	0	96.0	0	The nozzle’s alignment is critical for print accuracy. Flow rate control is currently at 96%. Under-extrusion occurs when a 3D printer’s nozzle delivers less filament than required, resulting in weak and brittle prints with visible gaps or voids.
139	62	-1	60.0	-1	The nozzle’s movement speed influences print quality. The flow rate value configured is 60%. Under-extrusion occurs when a 3D printer's nozzle delivers less filament than required, resulting in weak and incomplete layers, leading to fragile prints that may break easily.
140	69	-1	70.0	-1	The nozzle’s alignment is critical for print accuracy. Flow rate during this print is around 70%. Incorrect filament diameter settings in the slicer can lead to under-extrusion if the actual filament diameter is larger than the value entered, causing weak and inconsistent layers.
141	66	-1	69.0	-1	The nozzle’s diameter affects the precision of the print. The flow rate appears to be set at 69%. Under-extrusion can be addressed by increasing the filament load in the slicer software, ensuring that the nozzle is properly calibrated, and maintaining a consistent temperature to achieve optimal extrusion.
142	100	0	110.0	0	The nozzle’s position is determined by the printer’s software. The flow rate is set to 110%. The nozzle diameter of the printer is typically 0.4mm, which can lead to under-extrusion if the nozzle is clogged or misconfigured, causing weak and inconsistent walls.
143	79	-1	78.0	-1	The nozzle’s position is determined by the printer’s software. The flow rate appears consistent at 78%. Incorrect Z-offset settings can cause the nozzle to overwrite the print surface, resulting in excessive over-extrusion and poor surface quality.
144	162	1	180.0	1	The nozzle’s alignment is critical for print accuracy. Flow rate during this print is approximately 180%. Over-extrusion can lead to uneven layer stacking, causing visible ridges and excessive material usage.
145	149	1	144.0	1	The nozzle appears to be moving along a predefined path. The flow rate seems set at 144%. Over-extrusion can cause bridging failures, as excess material can create uneven surfaces and weak structures.
146	70	-1	63.0	-1	The nozzle’s movement speed influences print quality. The flow rate value recorded is 63%. Under-extrusion occurs when a 3D printer's nozzle delivers less material than intended, resulting in weak and brittle prints, poor layer adhesion, and visible layer lines.
147	79	-1	74.0	-1	The nozzle’s diameter affects the precision of the print. The flow rate value configured is 74%. Under-extrusion can be addressed by adjusting the filament feeders to ensure consistent feeding, which helps maintain a steady flow of material to the extruder.
148	144	1	163.0	1	The nozzle is close to the surface of the print bed. The flow rate parameter is configured to 163. The nozzle diameter of the printer is 0.4mm.
149	224	1	234.0	1	The nozzle appears to be moving along a predefined path. Flow rate consistency shows 234%. Over-extrusion occurs when a 3D printer's nozzle delivers more filament than required, resulting in excess material that can produce uneven surfaces, bloated features, and increased print time.
150	112	1	90.0	0	The nozzle’s alignment is critical for print accuracy. The flow rate value configured is 90%. A clogged nozzle can cause under-extrusion by restricting the flow of filament, resulting in thin or missing walls in printed parts, leading to structural weaknesses and aesthetic issues.
151	235	1	272.0	1	The nozzle’s diameter affects the precision of the print. The machine is operating at a flow rate of 272%. Over-extrusion can lead to bridging failures by creating excessive material accumulation, causing the print to ‘drip’ or ‘string’ excessively, resulting in poor surface finishes and structural weaknesses.
152	62	-1	65.0	-1	The nozzle’s position is determined by the printer’s software. The flow rate value configured is 65%. A partially clogged nozzle can still extrude material but may produce streaks or holes that are under-sized, resulting in weak and incomplete structures.
153	149	1	120.0	1	The nozzle’s alignment is critical for print accuracy. The flow rate value configured is 120%. Over-extrusion can lead to poor print quality, including visible blobs and strings of excess material.
154	59	-1	60.0	-1	The nozzle extrudes material onto the print bed. Flow rate settings indicate 60%. Under-extrusion can be caused by cold or under-extracted filament, which reduces the material's flowability, leading to inconsistent layer deposition and weak print structures.
155	89	-1	85.0	-1	The nozzle operates within the defined build area. The flow rate appears to be set at 85%. Incorrect filament diameter settings in slicing software can lead to under-extrusion if the actual filament diameter is larger than the assumed value, causing under-extrusion that resembles a low flow setting.
156	79	-1	59.0	-1	The nozzle’s alignment is critical for print accuracy. The flow rate value configured is 59%. Under-extrusion occurs when a 3D printer’s nozzle delivers less filament than required, resulting in weak and brittle prints with visible gaps and lack of cohesion.
157	238	1	250.0	1	The nozzle’s movement speed influences print quality. The flow rate value recorded is 250%. Over-extrusion can lead to uneven layer stacking, causing visible layers and a rough print surface.
158	79	-1	80.0	-1	The nozzle’s diameter affects the precision of the print. The flow rate appears to be set at 80%. Incorrect filament diameter settings in the slicer can lead to under-extrusion if the actual filament diameter is larger than the entered value, causing weak and brittle prints.
159	66	-1	69.0	-1	The nozzle’s movement speed influences print quality. The flow rate value recorded is 69%. Under-extrusion occurs when a 3D printer's nozzle delivers less material than intended, resulting in weak and brittle prints with visible gaps or holes.
160	74	-1	64.0	-1	The nozzle occasionally pauses while repositioning. The flow rate appears to be set at 64%. A clogged nozzle can cause under-extrusion by restricting material flow, leading to thin or missing layers, resulting in a weak and incomplete print.
161	33	-1	45.0	-1	The nozzle’s alignment is critical for print accuracy. The flow rate appears to be set at 45%. Incorrect filament diameter settings in slicing software can lead to under-extrusion if the actual filament diameter differs from the entered value, resulting in uneven layer deposition and poor print quality.
162	144	1	184.0	1	The nozzle's motion seems smooth and precise. The flow rate parameter is configured to 184%. Over-extrusion can lead to uneven surfaces, visible blobs, and excessive material usage, making prints look sloppy and wasteful.
163	66	-1	76.0	-1	The nozzle’s diameter affects the precision of the print. The flow rate appears to be set at 76%. Incorrect filament diameter settings in the slicer can lead to under-extrusion if the actual filament is thicker than the value entered, causing poor surface quality and structural weaknesses in the print.
164	212	1	174.0	1	The nozzle's motion seems smooth and precise. The flow rate value configured is 174%. Excessive filament flow can lead to over-extrusion, causing uneven surfaces and visible blobs of material.
165	59	-1	60.0	-1	The nozzle’s movement speed influences print quality. Flow rate settings indicate 60%. Under-extrusion occurs when a 3D printer’s nozzle delivers less filament than required, resulting in weak and brittle prints with visible gaps and lack of cohesion.
166	33	-1	34.0	-1	The nozzle’s movement speed seems smooth and precise. The current flow rate is approximately 34%. Under-extrusion can be addressed by adjusting the filament loader to ensure consistent feeding, or by replacing the material with a new spool to prevent inconsistent extrusion rates.
167	69	-1	55.0	-1	The nozzle’s diameter affects the precision of the print. Flow rate adjustment is set to 55%. A clogged nozzle can cause inconsistent extrusion, resulting in uneven wall thickness and poor surface quality.
168	149	1	150.0	1	The nozzle’s movement speed influences print quality. The flow rate value recorded is 150%. Over-extrusion can lead to uneven layer stacking, causing visible ridges and bulges on the print surface.
169	100	0	163.0	1	The nozzle’s diameter affects the precision of the print. Flow rate during this print is around 163%. Over-extrusion can lead to poor print resolution, making images and text appear blurry and less defined.
170	79	-1	141.0	1	The nozzle’s movement speed influences print quality. The flow rate value configured is 141%. Over-extrusion can lead to uneven layer stacking, causing visible layers and a rough print surface.
171	70	-1	60.0	-1	The nozzle’s movement speed influences print quality. The flow rate value configured is 60%. A clogged nozzle can cause under-extrusion by preventing the correct amount of filament from coming out, leading to thin or missing walls in the print.
172	59	-1	54.0	-1	The nozzle’s position is determined by the printer’s software. The flow rate value configured is 54%. Under-extrusion can be caused by old or low-quality filament, which may not melt properly, leading to weak and brittle prints.
173	37	-1	39.0	-1	The nozzle occasionally pauses while repositioning. The flow rate appears to be set at 39%. Under-extrusion occurs when a 3D printer's nozzle delivers less filament than required, resulting in weak and incomplete prints, leading to structural failures and poor overall print quality.
174	265	1	243.0	1	The nozzle moves in coordination with the print head. Flow rate control is set to 243%. Over-extrusion can lead to uneven surfaces, making post-processing difficult or requiring additional sanding to achieve a smooth finish.
175	112	1	104.0	0	The nozzle’s movement speed influences print quality. The flow rate value configured is 104%. Excess filament oozing from the nozzle can create uneven layers and rough surfaces, reducing print accuracy.
176	47	-1	39.0	-1	The nozzle’s alignment is critical for print accuracy. The flow rate parameter is set to 39%. Under-extrusion occurs when a 3D printer's nozzle delivers less filament than required, resulting in weak and incomplete prints, with visible gaps and lack of density.
177	66	-1	64.0	-1	The nozzle appears to be moving along a predefined path. The flow rate seems consistent at 64%. Incorrect filament diameter settings in the slicer can lead to under-extrusion if the actual filament diameter is larger than the value entered, causing poor surface quality and inconsistent layer stacking.
178	283	1	285.0	1	The nozzle’s alignment is critical for print accuracy. The flow rate value entered is 285%. Over-extrusion can cause bridging failures by creating excessive, uneven beacons that collapse under their own weight.
179	224	1	156.0	1	The nozzle’s alignment is critical for print accuracy. Flow rate adjustment is set to 156%. Excessive filament flow can lead to over-extrusion, producing thick layers that bulge and create uneven surfaces.
180	56	-1	48.0	-1	The nozzle’s position is determined by the printer’s software. Flow rate consistency shows 48%. Under-extrusion occurs when a 3D printer's nozzle delivers less material than required, resulting in weak and brittle prints with poor layer adhesion.
181	283	1	234.0	1	The nozzle’s alignment is critical for print accuracy. Flow rate settings are configured at 234%. Over-extrusion can lead to poor surface quality, causing rough or pitted finishes.
182	79	-1	69.0	-1	The nozzle’s movement speed influences print quality. The flow rate value configured is 69%. A clogged nozzle can still extrude material, but it may not fill the nozzle completely, resulting in under-extrusion and poor surface quality.
183	162	1	200.0	1	The nozzle’s position is determined by the printer’s software. The flow rate value configured is 200%. Excessive filament flow can lead to over-extrusion, causing uneven surfaces, bulging, and excessive material usage.
184	112	1	113.0	1	The nozzle’s alignment is critical for print accuracy. The flow rate value recorded is 113%. Over-extrusion can lead to uneven layer stacking, causing visible ridges and bulges on the surface of the print.
185	238	1	186.0	1	The nozzle appears to be moving along a predefined path. The flow rate appears consistent at 186%. Over-extrusion can lead to uneven surfaces, making post-processing difficult or requiring additional sanding to achieve a smooth finish.
186	52	-1	48.0	-1	The nozzle’s position is determined by the printer’s software. The flow rate appears to be set at 48%. Low extruder temperature can cause under-extrusion by preventing the filament from melting properly, resulting in semi-solid or brittle material that does not adhere well to the base.
187	70	-1	70.0	-1	The nozzle’s movement speed influences print quality. The flow rate value recorded is 70%. Under-extrusion occurs when a 3D printer’s nozzle delivers less filament than required, resulting in weak and brittle prints with visible gaps or holes.
188	252	1	253.0	1	The nozzle’s alignment is critical for print accuracy. The flow rate value configured is 253%. Over-extrusion can lead to uneven layer stacking, causing a rough and inconsistent print surface.
189	78	-1	83.0	-1	The nozzle’s position is determined by the printer’s software. The flow rate appears to be set at 83%. Under-extrusion can be addressed by increasing the extruder temperature to improve filament melting, reducing extrusion multiplier settings in the slicer to decrease material flow, or using a different filament material that melts well.
190	118	1	128.0	1	The nozzle’s position is determined by the printer’s software. The flow rate appears to be set at 128%. Over-extrusion can lead to poor surface finish, increased material waste, and reduced print accuracy.
191	39	-1	45.0	-1	The nozzle’s position is determined by the printer’s software. Flow rate consistency shows 45%. Incorrect filament diameter settings in the slicer can lead to under-extrusion if the actual filament diameter is larger than the value entered, causing under-extrusion and poor surface quality.
192	59	-1	56.0	-1	The nozzle’s motion seems smooth and precise. The flow rate value configured is 56%. Under-extrusion occurs when a 3D printer’s nozzle delivers less filament than required, resulting in weak and incomplete prints, leading to structural failures and poor overall print quality.
193	33	-1	36.0	-1	The nozzle’s position is determined by the printer’s software. The flow rate seems consistent at 36%. A worn or damaged extruder gear can cause inconsistent filament feeding, leading to under-extrusion and inconsistent layer stacking, resulting in weak and brittle prints.
194	300	1	180.0	1	The nozzle's motion seems smooth and precise. The flow rate reading is stable at 180%. Over-extrusion can create uneven surfaces, making it difficult to achieve a smooth finish in printed parts.
195	133	1	114.0	1	The nozzle’s diameter affects the precision of the print. The flow rate value configured is 114%. Over-extrusion can lead to uneven surfaces, making the print look rough and lacking in definition.
196	42	-1	44.0	-1	The nozzle’s position is determined by the printer’s software. The flow rate appears to be around 44%. Under-extrusion can be caused by low filament temperature, which may result in a loss of filament plasticity and inconsistent extrusion.
197	54	-1	51.0	-1	The nozzle’s movement speed influences print quality. The flow rate parameter is set to 51%. Under-extrusion occurs when a 3D printer’s nozzle delivers less filament than required, resulting in weak and incomplete prints, leading to structural failures and aesthetic issues.
198	44	-1	43.0	-1	The nozzle’s movement speed influences print quality. Flow rate during this print is 43%. A partially clogged nozzle can still extrude material, but it may not fill the desired volume, leading to weak or incomplete layers.
199	49	-1	43.0	-1	The nozzle’s position is determined by the printer’s software. Flow rate consistency shows 43%. Incorrect filament diameter settings in the slicer can lead to under-extrusion if the actual filament diameter is larger than the value entered, causing gaps between layers and a rough, uneven surface.
200	252	1	220.0	1	The nozzle’s movement speed influences print quality. The material extrusion rate has been recorded as 220%. Excessive filament flow can lead to over-extrusion, causing uneven surfaces, thick layers, and visible blobs, which compromise the structural integrity of the print.
201	35	-1	70.0	-1	The nozzle’s movement speed influences print quality. The flow rate reading is stable at 70%. A partially clogged nozzle can still extrude material but may produce streaks or gaps in printed features, reducing overall print accuracy and durability.
202	188	1	159.0	1	The nozzle operates within the defined build area. The flow rate value configured is 159%. Over-extrusion occurs when a 3D printer's nozzle delivers more filament than required, resulting in excess material on the model, bulging, and uneven surfaces.
203	100	0	69.0	-1	The nozzle moves in coordination with the print head. The flow rate appears stable at 69%. A clogged nozzle can be addressed by manually removing excess filament material and cleaning the nozzle tip with a sharp object.
204	52	-1	69.0	-1	The nozzle’s diameter affects the precision of the print. The flow rate value configured is 69%. A clogged nozzle increases extrusion variability, causing inconsistent material flow and poor print quality.
205	84	-1	75.0	-1	The nozzle’s position is determined by the printer’s software. The flow rate value recorded is 75%. Under-extrusion occurs when a 3D printer’s nozzle delivers less filament than required, resulting in weak and brittle prints with poor layer adhesion and a lack of cohesion.
206	178	1	139.0	1	The nozzle's motion seems smooth and precise. The flow rate value configured is 139%. Excessive extrusion rate can lead to over-extrusion, producing thick layers that may lead to uneven surfaces and poor print quality.
207	84	-1	86.0	-1	The nozzle path outlines the shape of the printed part. Flow rate adjustment is set to 86%. Under-extrusion occurs when a 3D printer's nozzle delivers less material than required, resulting in weak and incomplete prints, leading to structural failures and poor surface quality.
208	84	-1	80.0	-1	The nozzle’s diameter affects the precision of the print. The flow rate value entered is 80%. A partially clogged nozzle can still extrude material, but it may still produce under-extruded layers if the material flow is restricted, resulting in weak and brittle prints.
209	33	-1	44.0	-1	The nozzle’s position is determined by the printer’s software. Flow rate observation: 44%. Under-extrusion occurs when a 3D printer’s nozzle delivers less material than required, resulting in weak and brittle prints with visible gaps or holes.
210	158	1	168.0	1	The nozzle’s diameter affects the precision of the print. The flow rate value configured is 168%. Over-extrusion often results in visible blobs and stringing, which can reduce the overall aesthetic quality of the print.
211	33	-1	34.0	-1	The nozzle’s alignment is critical for print accuracy. The flow rate parameter is set to 34%. Under-extrusion occurs when a 3D printer’s nozzle delivers less filament than required, resulting in weak and brittle prints, making them prone to cracking and breaking.
212	238	1	240.0	1	The nozzle’s diameter affects the precision of the print. The flow rate appears to be set at 240%. Over-extrusion can lead to uneven wall thickness, causing structural weaknesses and aesthetic issues.
213	56	-1	44.0	-1	The nozzle's motion seems smooth and precise. The flow rate appears to be around 44%. Under-extrusion can be caused by old or low-quality filament, which may not melt properly, leading to weak and brittle prints.
214	112	1	90.0	0	The nozzle operates within the defined build area. The flow rate appears to be set at 90%. Incorrect filament diameter settings in the slicer can lead to under-extrusion if the actual filament diameter is larger than the entered value, causing under-extrusion and poor print quality.
215	100	0	124.0	1	The nozzle’s alignment is critical for print accuracy. The flow rate reading is 124%. When over-extrusion occurs, it can lead to uneven layer stacking, resulting in a rough and inconsistent print surface.
216	188	1	200.0	1	The nozzle’s diameter affects the precision of the print. The flow rate value recorded is 200%. Over-extrusion can lead to uneven layer stacking, causing a rough print surface and visible layers.
217	37	-1	48.0	-1	The nozzle’s diameter affects the precision of the print. The flow rate value configured is 48%. Inconsistent extrusion rates can lead to visible gaps or over-extrusion, resulting in uneven surfaces and poor print quality.
218	61	-1	60.0	-1	The nozzle is close to the surface of the print bed. The flow rate of the filament is around 60%. Under-extrusion can be addressed by adjusting the filament loader, ensuring a consistent supply of material, which helps maintain a stable and accurate flow rate.
219	149	1	174.0	1	The nozzle’s position is determined by the printer’s software. The flow rate value configured is 174%. Over-extrusion can lead to poor surface finish, making it difficult to achieve smooth and even surfaces.
220	56	-1	50.0	-1	The nozzle operates within the defined build area. The flow rate value recorded is 50%. Under-extrusion occurs when a 3D printer's nozzle delivers less filament than required, resulting in weak and brittle prints, reducing their structural integrity and aesthetic appeal.
221	100	0	90.0	0	The nozzle extrudes material onto the print bed. The flow rate appears consistent at 90%. A partially clogged nozzle can still extrude material, but it may produce streaks or thin layers, reducing the overall print quality.
222	149	1	173.0	1	The nozzle’s alignment is critical for print accuracy. The flow rate value recorded is 173%. Over-extrusion occurs when a 3D printer's nozzle delivers more filament than required, resulting in excess material and poor print quality.
223	59	-1	69.0	-1	The nozzle’s movement speed influences print quality. The flow rate currently stands at 69%. A partially clogged nozzle can still extrude material, but it may not fill the nozzle completely, leading to under-extrusion and poor print quality.
224	37	-1	43.0	-1	The nozzle’s position is determined by the printer’s software. Flow rate consistency shows 43%. Incorrect filament diameter settings in slicing software can lead to under-extrusion if the actual filament diameter differs from the entered value, resulting in undersized parts and poor print quality.
225	62	-1	59.0	-1	The nozzle operates within the defined build area. The flow rate appears to be around 59%. Incorrect filament diameter settings in the slicer can lead to under-extrusion if the actual filament diameter is larger than the value entered, causing under-extrusion that resembles thin, weak layers.
226	105	0	98.0	0	The nozzle’s position is determined by the printer’s software. The flow rate value configured is 98%. Incorrect filament diameter settings in the slicer can lead to under-extrusion if the actual filament diameter is larger than the value entered, causing weak and brittle prints.
227	39	-1	46.0	-1	The nozzle appears to be moving along a predefined path. The flow rate seems consistent at 46%. Incorrect filament diameter settings in slicing software can lead to under-extrusion if the actual filament diameter is larger than the value entered, causing under-extrusion that manifests as rough or pitted surfaces.
228	47	-1	46.0	-1	The nozzle appears to be moving along a predefined path. The flow rate appears to be around 46%. Under-extrusion can be caused by old or low-quality filament, which may not melt properly, leading to weak and brittle prints.
229	127	1	194.0	1	The nozzle’s alignment is critical for print accuracy. The flow rate parameter is configured to 194%. Over-extrusion often produces uneven surfaces, causing a less-than-smooth finish and visible layer lines.
230	94	0	75.0	-1	The nozzle’s diameter affects the precision of the print. The flow rate value configured is 75%. Under-extrusion can be caused by low filament tension, which reduces the material feed rate and prevents the nozzle from drawing enough material for strong walls.
231	42	-1	41.0	-1	The nozzle’s position is determined by the printer’s software. Flow rate observation: 41%. Under-extrusion occurs when a 3D printer’s nozzle delivers less filament than required, resulting in weak and brittle prints, reducing their durability and stability.
232	39	-1	40.0	-1	The nozzle’s diameter affects the precision of the print. The flow rate value configured is 40%. A clogged nozzle can still extrude material, but it may still produce under-extruded layers if the material flow is restricted, resulting in weak and brittle prints.
233	141	1	143.0	1	The nozzle’s diameter affects the precision of the print. The flow rate value configured is 143%. Over-extrusion often results in visible blobs and stringing, which can reduce the aesthetic appeal of the print.
234	158	1	139.0	1	The nozzle’s diameter affects the precision of the print. The flow rate value entered is 139%. Excessive filament flow can lead to over-extrusion, producing uneven surfaces and thick layers that compromise the structural integrity of the print.
235	105	0	89.0	-1	The nozzle’s diameter affects the precision of the print. The flow rate value configured is 89%. Under-extrusion can be addressed by adjusting the filament feeders to ensure consistent feeding, which helps maintain a constant material flow rate.
236	300	1	44.0	-1	The nozzle operates within the defined build area. Flow rate during this print is around 44%. Under-extrusion occurs when a 3D printer's nozzle does not deliver enough filament, resulting in weak and brittle prints with visible gaps or voids.
237	188	1	173.0	1	The nozzle’s diameter affects the precision of the print. The flow rate value configured is 173%. Over-extrusion often results in visible blobs or strings of excess material on the surface, making the print look sloppy and less precise.
238	42	-1	50.0	-1	The nozzle's motion seems smooth and precise. The flow rate reading is stable at 50%. Incorrect filament diameter settings in the slicer software can lead to under-extrusion if the actual filament diameter is larger than the value entered, causing under-extrusion and resulting in weak and inconsistent prints.
239	35	-1	43.0	-1	The nozzle’s movement speed influences print quality. The flow rate value configured is 43%. A clogged nozzle can still extrude material inconsistently, causing uneven layers and poor adhesion.
240	74	-1	56.0	-1	The nozzle’s diameter affects the precision of the print. The flow rate value configured is 56%. A clogged nozzle can manifest as under-extrusion, producing prints with visible gaps or thin, inconsistent layers.
241	149	1	164.0	1	The nozzle’s alignment is critical for print accuracy. The flow rate value configured is 164%. Excessive filament flow can lead to over-extrusion, producing thick layers that bulge or protrude unevenly, compromising the structural integrity of the print.
242	252	1	243.0	1	The nozzle’s movement speed influences print quality. The flow rate value configured is 243%. Over-extrusion often leads to uneven surfaces, visible blobs, and excessive material accumulation, which can compromise the structural integrity of the print.
243	188	1	294.0	1	The nozzle’s diameter affects the precision of the print. The flow rate value configured is 294%. Over-extrusion can lead to uneven surfaces, making post-processing difficult or requiring additional sanding to achieve a smooth finish.
244	133	1	124.0	1	The nozzle's motion seems smooth and precise. The flow rate reading is stable at 124%. Over-extrusion can lead to uneven layer stacking, causing parts to appear bulky and rough.
245	300	1	173.0	1	The nozzle appears to be moving along a predefined path. The flow rate seems consistent at 173%. Over-extrusion occurs when a 3D printer's nozzle delivers more filament than required, resulting in excess material on the print, leading to bulging, uneven surfaces, and reduced detail accuracy.
246	61	-1	62.0	-1	The nozzle appears to be moving along a predefined path. The flow rate value configured is 62%. Over-extrusion occurs when a 3D printer's nozzle extrudes more filament than the required amount, producing thick, uneven layers and excessive material waste, resulting in poor print quality and structural weaknesses.
247	42	-1	45.0	-1	The nozzle’s alignment is critical for print accuracy. The flow rate parameter is set to 45%. Under-extrusion can be addressed by adjusting the filament feeders to ensure consistent material flow, which helps maintain a steady and reliable feed rate.
248	70	-1	46.0	-1	The nozzle's movement speed influences print quality. The flow rate value configured is 46%. Under-extrusion occurs when a 3D printer's nozzle delivers less filament than required, resulting in weak and incomplete layers, leading to poor print quality and structural failures.
249	300	1	280.0	1	The nozzle extrudes material onto the print bed. The flow rate appears to be set at 280%. Excessive extrusion can cause over-extrusion, leading to uneven surfaces, bulging, and excessive material usage.
250	100	0	104.0	0	The nozzle’s diameter affects the precision of the print. The flow rate value configured is 104%. Over-extrusion can lead to uneven layer formation, causing visible ridges or bulges on the print surface.
251	70	-1	69.0	-1	The nozzle’s alignment is critical for print accuracy. The flow rate value configured is 69%. Under-extrusion occurs when a 3D printer’s nozzle delivers less filament than required, resulting in weak and brittle prints, making them prone to cracking and breaking.
252	37	-1	39.0	-1	The nozzle’s position is determined by the printer’s software. The flow rate appears to be set at 39%. Under-extrusion occurs when a 3D printer’s nozzle delivers less material than required, resulting in weak and brittle prints with visible gaps or voids.
253	133	1	128.0	1	The nozzle’s alignment is critical for print accuracy. The flow rate value entered is 128%. Over-extrusion can lead to uneven wall surfaces, making it difficult to achieve smooth surfaces.
254	66	-1	54.0	-1	The nozzle’s alignment is critical for print accuracy. The flow rate reading is 54%. Under-extrusion can be caused by a clogged nozzle, which may be addressed by cleaning or replacing the nozzle, or by using a different filament type to maintain consistent extrusion rates.
255	184	1	217.0	1	The nozzle’s diameter affects the precision of the print. The flow rate value configured is 217%. Over-extrusion can lead to poor surface finish, making the print look rough and uneven.
256	66	-1	73.0	-1	The nozzle’s position is determined by the printer’s software. The flow rate value configured is 73%. Under-extrusion occurs when a 3D printer’s nozzle delivers less filament than required, resulting in weak and incomplete prints, leading to structural failures and poor overall quality.
257	127	1	124.0	1	The nozzle's motion seems smooth and precise. The flow rate reading is stable at 124%. Over-extrusion can lead to uneven surfaces, making it difficult for the printer to achieve a smooth finish.
258	42	-1	34.0	-1	The nozzle’s alignment is critical for print accuracy. The flow rate value configured is 34%. A clogged nozzle can cause under-extrusion by preventing material from flowing consistently, resulting in thin, brittle, or incomplete layers.
259	158	1	144.0	1	The nozzle’s position is determined by the printer’s software. The flow rate value configured is 144%. Excessive filament flow can lead to over-extrusion, producing visible blobs and strings on the surface of the print, which reduces the overall aesthetic quality.
260	89	-1	90.0	0	The nozzle’s diameter affects the precision of the print. The flow rate value configured is 90%. A partially clogged nozzle can still extrude material, but it may still produce under-extruded layers with visible gaps or thin, incomplete layers.
261	100	0	100.0	0	The nozzle’s alignment is critical for print accuracy. Flow rate during this print is around 100%. Proper filament calibration is crucial for achieving consistent extrusion rates, as under-extrusion or over-extrusion can lead to inconsistent print quality.
262	42	-1	40.0	-1	The nozzle appears to be moving along a predefined path. The flow rate value configured is 40%. Under-extrusion can be caused by old or low-quality filament, which may not melt properly, leading to poor adhesion and inconsistent layer formation.
263	105	0	100.0	0	The nozzle’s diameter affects the precision of the print. The flow rate value configured is 100%. Good extrusion ensures consistent layer stacking, resulting in a sturdy and cohesive print structure.
264	252	1	273.0	1	The nozzle extrudes material onto the print bed. The flow rate value configured is 273%. Over-extrusion can lead to uneven wall thickness, causing structural weaknesses and aesthetic issues in printed parts.
265	66	-1	49.0	-1	The nozzle path outlines the shape of the printed part. The flow rate appears to be around 49%. Under-extrusion can be caused by old or low-quality filament that does not melt properly, leading to weak and brittle prints.
266	162	1	255.0	1	The nozzle’s position is determined by the printer’s software. Flow rate adjustment is set to 255%. Over-extrusion can lead to bridging failures, as excess material can cause the nozzle to lose contact with the print bed.
267	149	1	159.0	1	The nozzle's motion seems smooth and precise. The flow rate value configured is 159%. Excessive filament flow can cause bridging issues, resulting in uneven or incomplete overhangs.
268	265	1	240.0	1	The nozzle works in tandem with the feed mechanism. The flow rate reading is stable at 240%. Over-extrusion can lead to poor surface tension, causing inconsistent droplet formation and poor adhesion between layers, resulting in a weak and brittle print.
269	66	-1	63.0	-1	The nozzle’s alignment is critical for print accuracy. The flow rate value configured is 63%. A clogged nozzle can cause under-extrusion by restricting the flow of filament, resulting in thin or missing walls in printed parts, which can compromise the structural integrity of the model.
270	66	-1	53.0	-1	The nozzle’s diameter affects the precision of the print. The flow rate value recorded is 53%. A clogged nozzle can be caused by old filament that has become stiff and difficult to extrude, leaving residue in the nozzle and extrusion tubes.
271	126	1	220.0	1	The nozzle’s movement speed influences print quality. The flow rate value configured is 220%. Excessive extrusion rate can lead to over-extrusion, producing thick, uneven layers that compromise print accuracy and structural integrity.
272	74	-1	90.0	0	The nozzle’s diameter affects the precision of the print. The flow rate value configured is 90%. A partially clogged nozzle can still extrude material, but it may still produce uneven or inconsistent material flow, leading to visible gaps or thin layers. Over-extrusion can cause overhangs to sag or become misshapen.
273	178	1	111.0	1	Material is deposited layer by layer through the nozzle. The flow rate value configured is 111%. Over-extrusion can lead to poor print quality, including warping, uneven layers, and excessive material usage.
274	267	1	246.0	1	The nozzle’s position is determined by the printer’s software. The flow rate value configured is 246%. Excessive extrusion rate can lead to over-extrusion, producing thick layers that bulge or sag, compromising print accuracy and structural integrity.
275	283	1	299.0	1	The nozzle’s diameter affects the precision of the print. The flow rate value configured is 299%. Excessive filament flow can lead to over-extrusion, producing thick layers and uneven surfaces, reducing the overall print quality.
276	59	-1	45.0	-1	The nozzle’s position is determined by the printer’s software. The flow rate value recorded is 45%. Incorrect filament diameter settings in the slicer can lead to under-extrusion if the actual filament diameter is larger than the entered value, causing weak and inconsistent walls.
277	162	1	200.0	1	The nozzle’s movement speed influences print quality. The flow rate value configured is 200%. Excessive filament flow can lead to over-extrusion, causing uneven surfaces, bulging, and excessive material usage, which may result in failed prints and wasted filament.
278	149	1	174.0	1	The nozzle’s position is determined by the printer’s software. The flow rate value configured is 174%. Over-extrusion can lead to uneven surfaces, making it difficult to achieve a smooth finish.
279	70	-1	48.0	-1	The nozzle’s movement speed influences print quality. The flow rate value configured is 48%. Low extrusion multiplier settings in the slicer can lead to under-extrusion by reducing the amount of filament deployed, resulting in thin or incomplete walls, leading to a less durable print.
280	133	1	122.0	1	The nozzle’s diameter affects the precision of the print. The flow rate value configured is 122%. Over-extrusion can lead to poor surface quality by creating uneven layers and excessive material that may need to be sanded or filed, reducing the overall efficiency of the printing process.
281	88	-1	105.0	0	The nozzle’s movement speed influences print quality. The flow rate appears to be set at 105%. Over-extrusion can lead to uneven layer stacking, causing a rough and uneven surface.
282	224	1	235.0	1	The nozzle’s position is determined by the printer’s software. The flow rate value configured is 235%. Over-extrusion can lead to uneven surfaces, making it difficult to achieve a smooth finish.
283	252	1	240.0	1	The nozzle’s diameter affects the precision of the print. The flow rate value recorded is 240%. Over-extrusion can lead to uneven wall surfaces, causing an unattractive and imperfect finish.
284	100	0	86.0	-1	The nozzle’s diameter affects the precision of the print. The flow rate seems set at 86%. A clogged nozzle can sometimes simulate under-extrusion by over-extruding once unblocking, resulting in uneven surfaces and poor print quality.
285	300	1	244.0	1	The nozzle’s diameter affects the precision of the print. The flow rate value configured is 244%. Over-extrusion can lead to uneven surfaces, making post-processing difficult or requiring additional sanding.
286	70	-1	70.0	-1	The nozzle appears to be moving along a predefined path. The flow rate seems consistent at 70%. Under-extrusion occurs when a 3D printer's nozzle delivers less filament than required, resulting in weak and brittle prints with poor mechanical properties.
287	70	-1	69.0	-1	The nozzle's motion seems smooth and precise. The flow rate value configured is 69%. Excessive extrusion multiplier settings in the slicer can lead to over-extrusion if not properly calibrated, causing uneven surfaces and excessive material flow, which may result in blobbing or stringing during printing.
288	112	1	116.0	1	The nozzle moves in coordination with the print head. The flow rate appears consistent at 116%. Proper extrusion calibration is critical for achieving strong and precise prints, ensuring that the model turns out as intended.
289	112	1	100.0	0	The nozzle’s movement speed influences print quality. The flow rate appears to be around 100%. Proper filament feeding and tension help maintain a consistent extrusion rate, ensuring uniform layers and a strong bond between materials.
290	267	1	274.0	1	The nozzle’s diameter affects the precision of the print. The flow rate has been analyzed as 274%. Excessive extrusion can lead to over-filling, causing uneven layers and poor surface quality.
291	33	-1	38.0	-1	The nozzle’s diameter affects the precision of the print. The flow rate value configured is 38%. Under-extrusion can be caused by a clogged nozzle, which can be resolved by cleaning or replacing the nozzle.
292	238	1	174.0	1	The nozzle’s position is determined by the printer’s software. The flow rate value configured is 174%. Excessive filament flow can lead to over-extrusion, causing visible blobs or strings on the print surface, uneven layers, and a rough overall appearance.
293	200	1	240.0	1	The nozzle’s position is determined by the printer’s software. The flow rate appears to be set at 240%. Over-extrusion can lead to uneven layer formation, causing visible ridges or bulges on the surface of the print.
294	37	-1	73.0	-1	The nozzle moves in coordination with the print head. The flow rate value recorded is 73%. Incorrect filament diameter settings in slicing software can lead to under-extrusion if the actual filament diameter is larger than the value entered, causing under-extrusion and resulting in weak and brittle prints.
295	100	0	123.0	1	The nozzle’s position is determined by the printer’s software. The flow rate value configured is 123%. Over-extrusion can lead to poor surface finishing, making it difficult to achieve smooth and visually appealing prints.
296	78	-1	100.0	0	The nozzle’s diameter affects the precision of the print. The flow rate value configured is 100%. Proper extrusion settings and consistent filament quality are critical for achieving strong and durable prints, but over-extrusion can still lead to poor print quality by creating uneven surfaces and excessive material usage.
297	62	-1	56.0	-1	The nozzle’s alignment is critical for print accuracy. The flow rate value configured is 56%. A clogged nozzle can produce under-extruded material, resulting in weak and brittle prints, which may lead to structural failures in completed models.
298	84	-1	90.0	0	The nozzle’s position is determined by the printer’s software. The flow rate value configured is 90%. A partially clogged nozzle can still extrude material but may produce streaks or gaps in printed areas, reducing the overall visual cohesion of the model.
299	37	-1	38.0	-1	The nozzle’s movement speed influences print quality. The flow rate appears to be set at 38%. Under-extrusion can be addressed by increasing the filament load in the slicer software, ensuring a consistent supply of material to the extruder.
300	144	1	125.0	1	The nozzle is close to the surface of the print bed. The flow rate value configured is 125%. Excessive filament flow can lead to over-extrusion, producing uneven surfaces, visible blobs, and excessive material usage.
301	158	1	143.0	1	The nozzle’s alignment is critical for print accuracy. Flow rate observation: 143%. Over-extrusion occurs when a 3D printer's nozzle delivers more filament than required, producing thick, uneven layers and poor print quality.
302	149	1	173.0	1	The nozzle’s alignment is critical for print accuracy. The flow rate reading is stable at 173%. Excessive filament flow can lead to over-extrusion, causing bulges and uneven surfaces, which may compromise the structural integrity of the print.
303	74	-1	73.0	-1	The nozzle’s position seems accurate. The flow rate appears to be set at 73%. Under-extrusion occurs when a 3D printer’s nozzle delivers less filament than required, resulting in weak prints with poor layer adhesion, brittle structures, and visible layer lines.
304	84	-1	69.0	-1	The nozzle appears to be moving along a predefined path. The flow rate appears consistent at 69%. Incorrect Z-offset calibration can cause the nozzle to overwrite the filament, leading to excessive material removal and poor print quality.
305	88	-1	100.0	0	The nozzle’s position is determined by the printer’s software. The flow rate value configured is 100%. Proper filament diameter calibration in the slicer helps ensure that the printer extrudes material accurately, preventing under-extrusion and resulting in a strong and durable print.
306	149	1	139.0	1	The nozzle’s movement speed influences print quality. The flow rate value entered is 139%. Over-extrusion can lead to uneven layer stacking, causing a rough and uneven print surface.
307	47	-1	48.0	-1	The nozzle’s alignment is critical for print accuracy. The flow rate value configured for the filament is 48%. Under-extrusion occurs when a 3D printer's nozzle delivers less material than intended, resulting in weak and incomplete prints, leading to structural failures and poor overall print quality.
308	94	0	80.0	-1	The nozzle’s alignment is critical for print accuracy. The flow rate value configured is 80%. Under-extrusion occurs when a 3D printer’s nozzle delivers less filament than required, resulting in weak prints with poor layer adhesion and structural integrity.
309	62	-1	50.0	-1	The nozzle’s alignment is critical for print accuracy. The flow rate reading is stable at 50%. Incorrect filament diameter settings in the slicer can lead to under-extrusion if the actual filament diameter is larger than the value entered, causing weak and brittle prints.
310	149	1	168.0	1	The nozzle’s diameter affects the precision of the print. The flow rate appears to be set at 168%. Excessive extrusion can lead to over-filling, causing uneven layers and poor surface finishes, which may require additional sanding or scraping to remove excess material.
311	283	1	296.0	1	The nozzle’s alignment is critical for print accuracy. Flow rate during this print is around 296%. Over-extrusion can lead to poor surface finishing, making the print look rough and uneven.
312	168	1	192.0	1	The nozzle’s position is determined by the printer’s software. The flow rate value configured is 192%. Excessive extrusion rate can lead to over-extrusion, causing uneven surfaces, visible blobs, and excessive material usage.
313	33	-1	31.0	-1	The nozzle’s position is determined by the printer’s software. Flow rate adjustment is set to 31%. Under-extrusion occurs when a 3D printer’s nozzle delivers less filament than required, resulting in weak and brittle prints with visible gaps or voids.
314	44	-1	45.0	-1	The nozzle's motion seems smooth and precise. The flow rate value was set to 45%. Under-extrusion can be caused by old or low-quality filament, which may not melt properly, leading to weak and brittle prints.
315	33	-1	35.0	-1	The nozzle’s diameter affects the precision of the print. The flow rate appears to be set at 35%. Low extrusion multiplier settings in the slicer can lead to under-extrusion if they reduce the amount of filament needed without accounting for variation in its flow rate, resulting in under-extruded layers and poor print quality.
316	149	1	141.0	1	The nozzle’s movement speed influences print quality. The flow rate value configured is 141%. Over-extrusion can lead to uneven surfaces, making post-processing challenging and time-consuming.
317	39	-1	39.0	-1	The nozzle’s position is determined by the printer’s software. Flow rate consistency shows 39%. Incorrect filament diameter settings in slicing software can lead to under-extrusion if the actual filament diameter differs from the entered value, resulting in under-extruded layers and poor print quality.
318	49	-1	49.0	-1	The nozzle’s diameter affects the precision of the print. The flow rate seems set at 49%. Incorrect extrusion multiplier settings in the slicer can lead to over-extrusion if the intended flow rate is set higher than the actual nozzle capacity, causing excessive material deposition and bulging layers.
319	126	1	168.0	1	The nozzle’s diameter affects the precision of the print. The flow rate value configured is 168%. Excessive extrusion can lead to over-extrusion, producing thick layers that bulge or form uneven surfaces.
320	112	1	123.0	1	The nozzle’s position is determined by the printer’s software. The flow rate value configured is 123%. Excessive flow can lead to over-extrusion, causing uneven surfaces, thick layers, and visible blobs of filament.
321	61	-1	50.0	-1	The nozzle is close to the surface of the print bed. The flow rate of the filament is approximately 50%. Under-extrusion occurs when a 3D printer's nozzle does not deliver enough filament, resulting in weak and incomplete prints, leading to structural failures and poor overall print quality.
322	74	-1	89.0	-1	The nozzle’s alignment is critical for print accuracy. The flow rate seems set at 89%. Under-extrusion can be caused by a clogged nozzle, which can be resolved by cleaning or replacing the nozzle.
323	184	1	200.0	1	The nozzle’s movement speed influences print quality. Flow rate during this print is approximately 200%. Over-extrusion can lead to uneven layer stacking, causing visible ridges and excessive material usage.
324	35	-1	36.0	-1	The nozzle’s position is determined by the printer’s software. The flow rate value configured is 36%. Under-extrusion occurs when a 3D printer's nozzle delivers less material than required, resulting in weak and incomplete prints, leading to structural failures and poor overall print quality.
325	105	0	120.0	1	The nozzle’s diameter affects the precision of the print. The flow rate value configured is 120%. Over-extrusion often leads to uneven surfaces, making post-processing difficult or requiring additional sanding.
326	54	-1	45.0	-1	The nozzle’s alignment is critical for print accuracy. The flow rate parameter is configured to 45%. A partially clogged nozzle can still extrude material, but inconsistent material flow may lead to uneven layer stacking, causing gaps or overlaps in the printed structure.
327	224	1	210.0	1	The nozzle occasionally pauses while repositioning. The flow rate appears to be set at 210%. Over-extrusion can lead to uneven layer stacking, causing parts to become bulky and inefficient.
328	238	1	245.0	1	The nozzle’s diameter affects the precision of the print. The flow rate appears to be set at 245%. Over-extrusion can lead to uneven wall surfaces, making it difficult to achieve a smooth finish.
329	61	-1	58.0	-1	The nozzle’s movement speed influences print quality. The flow rate value configured is 58%. A worn or damaged nozzle can cause under-extrusion by reducing the material flow rate, leading to weak and brittle prints.
330	267	1	296.0	1	The nozzle’s diameter affects the precision of the print. The flow rate value configured is 296%. Excessive filament flow can lead to over-extrusion, producing thick layers and uneven surfaces, reducing the overall print quality.
331	112	1	100.0	0	The nozzle’s alignment is critical for print accuracy. The flow rate value configured is 100%. Well-tuned extrusion systems enable precise control over material flow, resulting in strong and durable prints with minimal warping or defects.
332	141	1	173.0	1	The nozzle’s movement speed influences print quality. The flow rate value configured is 173. The nozzle diameter of the printer is set to 0.4mm. Good extrusion gives a smooth surface finish and precise details, while poor extrusion leads to uneven layers and visible imperfections.
333	184	1	200.0	1	The nozzle’s alignment is critical for print accuracy. The flow rate parameter is set to 200%. Excessive filament flow can lead to over-extrusion, causing bulges and uneven surfaces, which may compromise the structural integrity of the print.
334	300	1	296.0	1	The nozzle’s position is determined by the printer’s software. The flow rate value configured is 296%. Excessive extrusion multiplies the material usage, increasing waste and print time, leading to poor print quality and incomplete prints.
335	300	1	286.0	1	The nozzle’s diameter affects the precision of the print. The flow rate has been calibrated to 286%. Over-extrusion can lead to uneven layer stacking, causing visible ridges and bulges on the surface.
336	47	-1	38.0	-1	The nozzle’s position is determined by the printer’s software. The flow rate value configured is 38%. Over-extrusion occurs when a 3D printer's nozzle overflows excess filament, producing thick layers and uneven surfaces, reducing print accuracy and increasing material waste.
337	300	1	341.0	1	The nozzle’s movement speed influences print quality. The flow rate value entered is 341%. Over-extrusion can lead to uneven layer stacking, causing a rough print surface and poor overall aesthetics.
338	66	-1	69.0	-1	The nozzle’s position is determined by the printer’s software. The flow rate value configured is 69%. Incorrect filament diameter settings in the slicer can lead to under-extrusion if the actual filament diameter is larger than the entered value, causing weak and inconsistent layers.
339	126	1	124.0	1	The nozzle path outlines the shape of the printed part. The flow rate value configured is 124%. Excessive filament flow can produce thick, uneven layers, leading to a rough print surface and reduced structural integrity.
340	37	-1	41.0	-1	The nozzle’s diameter affects the precision of the print. The flow rate value configured is 41%. A clogged nozzle can sometimes simulate under-extrusion by ejecting filament irregularly, causing uneven layers and poor surface quality.
341	35	-1	45.0	-1	The nozzle’s diameter affects the precision of the print. The flow rate value configured is 45%. A clogged nozzle can be caused by old filament that has become brittle and accumulates in the nozzle, preventing smooth extrusion and leading to under-extrusion and poor print quality.
342	74	-1	69.0	-1	The nozzle appears to be moving along a predefined path. The flow rate is measured at 69%. Under-extrusion occurs when a 3D printer's nozzle delivers less material than required, resulting in weak and incomplete prints, leading to structural failures and poor print quality.
343	188	1	198.0	1	The nozzle path outlines the shape of the printed part. The flow rate appears to be set at 198%. Over-extrusion can lead to uneven surfaces, making post-processing difficult or requiring additional sanding.
344	74	-1	64.0	-1	The nozzle’s position is determined by the printer’s software. The flow rate value configured is 64%. Under-extrusion occurs when a 3D printer’s nozzle delivers less material than required, resulting in weak and incomplete prints, leading to structural failures and poor overall print quality.
345	78	-1	72.0	-1	The nozzle extrudes material onto the print bed. The flow rate appears to be set to 72%. Under-extrusion can be addressed by adjusting the filament loading procedure, ensuring proper feeding and tension, to achieve optimal material flow and print quality.
346	94	0	90.0	0	The nozzle’s position is determined by the printer’s software. Flow rate consistency shows 90%. Proper filament calibration is crucial for achieving optimal extrusion rates, as under-extrusion can lead to weak and brittle prints, while over-extrusion can cause messy and uneven layers.
347	94	0	123.0	1	The nozzle’s position is determined by the printer’s software. The flow rate value recorded is 123%. Over-extrusion can lead to uneven surfaces, making it difficult to achieve a smooth finish.
348	70	-1	50.0	-1	The nozzle appears to be moving along a predefined path. Flow rate consistency stands at 50%. Under-extrusion can be caused by old or low-quality filament, which may not melt properly, leading to weak and brittle prints.
349	42	-1	36.0	-1	The nozzle’s alignment is critical for print accuracy. The flow rate appears to be set at 36%. Under-extrusion occurs when a 3D printer’s nozzle delivers less material than required, resulting in weak and brittle prints, with visible gaps and poor surface quality.
350	252	1	57.0	-1	The nozzle’s movement speed influences print quality. The flow rate value configured is 57%. A clogged nozzle can cause under-extrusion by preventing filament passage, leading to incomplete layers and poor adhesion.
351	94	0	70.0	-1	The nozzle’s diameter affects the precision of the print. The flow rate value configured is 70%. Under-extrusion can be addressed by increasing filament feed rate settings in the slicer, allowing the extruder to deliver material more efficiently.
352	178	1	193.0	1	The nozzle appears to be moving along a predefined path. The printer’s current flow setting is 193%. Over-extrusion can lead to uneven layer formation, causing a rough or bumpy print surface.
353	105	0	110.0	0	The nozzle appears to be moving along a predefined path. The flow rate value configured is 110%. Excessive extrusion rate can lead to over-extrusion, causing uneven surfaces, bulging, and excessive material usage, which may result in poor print quality and structural weaknesses.
354	88	-1	93.0	0	The nozzle extrudes material onto the print bed. The flow rate appears to be set at 93%. Incorrect filament diameter settings in the slicer can lead to under-extrusion if the actual filament diameter is larger than the value entered, causing weak and brittle prints.
355	283	1	294.0	1	The nozzle’s diameter affects the precision of the print. The flow rate parameter is set to 294%. Over-extrusion can lead to uneven surfaces, making post-processing difficult or requiring additional sanding.
356	37	-1	43.0	-1	The nozzle appears to be moving along a predefined path. The flow rate value configured is 43%. A clogged nozzle can cause under-extrusion by preventing the nozzle from extruding filament properly, resulting in thin or missing layers, leading to weak and fragile prints.
357	33	-1	58.0	-1	The nozzle’s alignment is critical for print accuracy. The flow rate value recorded is 58%. A clogged nozzle can cause under-extrusion by restricting the flow of filament, resulting in thin or missing walls in printed parts, which weakens their structure.
358	184	1	210.0	1	The nozzle’s position is determined by the printer’s software. The flow rate value configured is 210%. Excessive filament flow can lead to over-extrusion, producing uneven surfaces and visible blobs of material.
359	69	-1	75.0	-1	The nozzle’s diameter affects the precision of the print. The printer’s flow rate is set to 75%. Proper filament retraction reduces stringing issues by preventing excessive material accumulation, which can cause blobs and strings on the print surface.
360	49	-1	45.0	-1	The nozzle’s diameter affects the precision of the print. The flow rate value recorded is 45%. Low extrusion multiplier settings in slicing software can lead to under-extrusion if they reduce the amount of filament needed without accounting for variations in actual nozzle flow, resulting in incomplete or poorly-defined layers.
361	62	-1	69.0	-1	The nozzle’s position is determined by the printer’s software. The flow rate value configured is 69%. Incorrect filament diameter settings in the slicer can lead to under-extrusion if the actual filament diameter is larger than the entered value, causing rough or pitted surfaces and inconsistent layer stacking.
362	49	-1	43.0	-1	The nozzle operates within the defined build area. The flow rate value configured is 43%. A partially clogged nozzle can still extrude material, but it may still produce streaks or thin layers if the material flow is restricted, resulting in incomplete layers and weak print structures.
363	52	-1	49.0	-1	The nozzle’s motion seems smooth and precise. The flow rate value configured is 49%. Excess filament oozing from the nozzle can create uneven surfaces, resulting in a rough print finish.
364	300	1	300.0	1	The nozzle’s position is determined by the printer’s software. Flow rate adjustment is set to 300%. Excessive filament flow can lead to over-extrusion, producing thick layers that bulge or create uneven surfaces.
365	54	-1	49.0	-1	The nozzle’s diameter affects the precision of the print. The printer’s current flow setting is 49%. A clogged nozzle can cause inconsistent extrusion, resulting in uneven wall thickness and poor surface quality, leading to weak and brittle prints.
366	70	-1	69.0	-1	The nozzle’s diameter affects the precision of the print. The flow rate value configured is 69%. Incorrect filament diameter settings in slicing software can lead to under-extrusion, causing prints to appear incomplete or flimsy, resulting in a poor final outcome.
367	144	1	136.0	1	The nozzle’s movement speed influences print quality. The flow rate value configured is 136%. Over-extrusion can lead to uneven layer stacking, causing visible ridges and excessive material usage.
368	144	1	155.0	1	The nozzle extrudes material onto the print bed. Flow rate adjustment is set to 155%. Over-extrusion occurs when a 3D printer's nozzle delivers more filament than required, producing thick, uneven layers and excessive material usage, which can lead to failed prints and wasted filament.
369	49	-1	45.0	-1	The nozzle’s diameter affects the precision of the print. The flow rate value configured is 45%. Under-extrusion can be caused by cold or underpowered extrusion heads, leading to inconsistent material flow and poor print quality.
370	127	1	125.0	1	The nozzle’s position is determined by the printer’s software. The flow rate value configured is 125%. Excessive extrusion multiplies the material usage, increasing waste and print failures, leading to longer print times and higher material costs.
371	168	1	105.0	0	The nozzle operates within the defined build area. The flow rate appears to be set at 105%. Over-extrusion can lead to uneven layer formation, causing rough or pitted surfaces on the print.
372	84	-1	89.0	-1	The nozzle operates within the defined build area. Flow rate during calibration was noted as 89%. A worn or damaged nozzle can cause inconsistent extrusion, leading to under-extrusion in some areas and over-extrusion in others, resulting in uneven print surfaces.
373	70	-1	69.0	-1	The nozzle's motion seems smooth and precise. The flow rate appears to be set at 69%. Incorrect filament diameter settings in the slicer software can lead to under-extrusion if the actual filament diameter is larger than the value entered, causing under-extrusion and resulting in weak or incomplete prints.
374	267	1	263.0	1	The nozzle’s diameter affects the precision of the print. The flow rate value configured is 263%. Excessive flow can lead to over-extrusion, producing uneven surfaces and visible blobs of material.
375	283	1	255.0	1	The nozzle’s position is determined by the printer’s software. Flow rate consistency shows 255%. Over-extrusion often produces visible blobs and stringing, which can reduce print accuracy and aesthetics.
376	89	-1	96.0	0	The nozzle’s movement speed influences print quality. The flow rate is set at 96%. A clogged nozzle can be caused by dried-up filament, which prevents proper extrusion and leads to under-extrusion, resulting in weak and brittle prints.
377	126	1	120.0	1	The nozzle’s movement speed influences print quality. The flow rate value configured is 120%. Excessive extrusion rate can lead to over-extrusion, causing uneven layer stacking and visible blobs of material.
378	184	1	174.0	1	The nozzle’s position is determined by the printer’s software. The flow rate is set to 174%. Excessive extrusion rate can lead to over-extrusion, producing thick layers that bulge or deform, compromising print accuracy and structural integrity.
379	100	0	115.0	1	The nozzle’s position is determined by the printer’s software. Flow rate consistency shows 115%. Over-extrusion occurs when a 3D printer's nozzle delivers more filament than required, resulting in thick, uneven layers and poor print quality.
380	33	-1	29.0	-1	The nozzle’s position is determined by the printer’s software. Flow rate consistency shows 29%. Under-extrusion can be caused by low filament tension, which reduces the material feed rate and prevents the nozzle from delivering enough material for printing.
381	84	-1	69.0	-1	The nozzle’s position is determined by the printer’s software. The flow rate value configured is 69%. A clogged nozzle can produce irregular or incomplete extrusions, leading to uneven surfaces and poor print quality.
382	188	1	196.0	1	The nozzle’s diameter affects the precision of the print. The flow rate value configured is 196%. Over-extrusion can lead to uneven surfaces, making post-processing difficult or requiring additional sanding.
383	300	1	271.0	1	The nozzle’s position is determined by the printer’s software. The flow rate value configured is 271%. Over-extrusion can lead to uneven layer stacking, causing visible layers and a rough surface finish.
384	61	-1	64.0	-1	The nozzle path outlines the shape of the printed part. Flow rate tuning indicates a value of 64%. Under-extrusion can be addressed by adjusting the filament load system or ensuring proper material feeding to maintain consistent extrusion rates.
385	208	1	240.0	1	The nozzle’s position is determined by the printer’s software. The flow rate value configured is 240%. Over-extrusion can lead to bridging failures, as excess material can cause the nozzle to lose contact with the print bed, leading to uneven or incomplete overhangs.
386	49	-1	43.0	-1	The nozzle occasionally pauses while repositioning. The flow rate percentage stands at 43%. Incorrect filament diameter settings in slicing software can lead to under-extrusion if the actual filament diameter is larger than the entered value, causing gaps in the print and a rough finish.
387	118	1	114.0	1	The nozzle’s position is determined by the printer’s software. The flow rate value configured is 114%. Over-extrusion can lead to poor surface finishing, making it challenging to achieve smooth and visually appealing prints.
388	47	-1	39.0	-1	The nozzle operates within the defined build area. Flow rate consistency shows 39%. Incorrect filament diameter settings in slicing software can lead to under-extrusion if the actual filament diameter differs from the entered value, resulting in uneven layer stacking and poor print quality.
389	54	-1	58.0	-1	The nozzle’s diameter affects the precision of the print. The flow rate value recorded is 58%. Under-extrusion can be addressed by adjusting the filament feeders to ensure consistent feeding, reducing friction in the extrusion system, and maintaining a clean and dry printing environment to prevent moisture absorption that can reduce filament flow.
390	35	-1	40.0	-1	The nozzle’s movement speed influences print quality. The flow rate value configured is 40%. Under-extrusion can be caused by a clogged nozzle, which can be resolved by cleaning or replacing the nozzle.
391	37	-1	140.0	1	The nozzle path outlines the shape of the printed part. The flow rate appears to be set at 140%. Excessive extrusion rate can lead to over-extrusion, producing thick layers that bulge or warp, reducing the overall print's structural integrity.
392	56	-1	55.0	-1	The nozzle’s diameter affects the precision of the print. The flow rate value entered is 55%. Partially clogged extrusion nozzles can lead to partial or incomplete material deposition, resulting in weak and brittle prints, which may break easily when handled.
393	89	-1	93.0	0	The nozzle operates within the defined build area. The flow rate appears to be set at 93%. Under-extrusion can be caused by old or low-quality filament, which may not melt properly, leading to weak and brittle prints.
394	54	-1	50.0	-1	The nozzle’s movement speed influences print quality. The flow rate value configured is 50%. A clogged nozzle can cause under-extrusion by preventing the correct amount of filament from coming out, leading to weak and brittle prints.
395	52	-1	58.0	-1	The nozzle’s position is determined by the printer’s software. The flow rate value entered is 58%. Under-extrusion occurs when a 3D printer’s nozzle delivers less material than required, resulting in weak and incomplete prints, leading to structural failures and aesthetic issues.
396	178	1	198.0	1	The nozzle’s position is determined by the printer’s software. The flow rate value configured is 198%. Excessive extrusion multiplies the material usage, increasing waste and print time, ultimately making the process less economical.
397	54	-1	66.0	-1	The nozzle’s position is determined by the printer’s software. The flow rate value configured is 66%. Under-extrusion occurs when a 3D printer’s nozzle delivers less material than required, resulting in weak and incomplete prints, leading to structural failures and aesthetic flaws.
398	300	1	193.0	1	The nozzle’s movement speed influences print quality. The flow rate parameter is set to 193%. Over-extrusion can lead to poor adhesion between layers, causing the print to peel off or delaminate prematurely.
399	66	-1	68.0	-1	The nozzle operates within the defined build area. The flow rate value configured is 68%. Under-extrusion occurs when a 3D printer's nozzle delivers less filament than required, resulting in weak and brittle prints with poor layer adhesion and incomplete features.
400	162	1	173.0	1	The nozzle’s position is determined by the printer’s software. Flow rate consistency shows 173%. Over-extrusion often produces uneven surfaces, making it challenging to achieve smooth finishes in post-processing.
401	94	0	93.0	0	The nozzle’s diameter affects the precision of the print. The flow rate has been determined as 93%. A partially clogged nozzle can still extrude material, but it may still produce under-extruded layers if the flow rate is insufficient.
402	126	1	120.0	1	The nozzle operates within the defined build area. The flow rate value configured is 120%. Excessive extrusion rate can lead to over-extrusion, causing bulging or uneven surfaces on the print, which may compromise structural integrity and aesthetics.
403	66	-1	70.0	-1	The nozzle’s alignment is critical for print accuracy. The operational flow rate has been determined as 70%. Under-extrusion can be caused by a clogged nozzle, which can be resolved by cleaning or replacing the nozzle.
404	49	-1	51.0	-1	The nozzle’s diameter affects the precision of the print. The flow rate appears to be set at 51%. Low extrusion multiplier settings in the slicer can lead to under-extrusion if they reduce the amount of filament needed without accounting for real flow variations, resulting in under-extruded layers and poor print quality.
405	79	-1	64.0	-1	The nozzle’s movement speed influences print quality. Flow rate during this print is around 64%. Under-extrusion occurs when a 3D printer's nozzle delivers less material than required, resulting in weak and incomplete prints, leading to structural failures and poor surface finishes.
406	47	-1	40.0	-1	The nozzle’s diameter affects the precision of the print. The flow rate value configured is 40%. Low extrusion multiplier settings in the slicer can lead to under-extrusion if they reduce the amount of filament needed, resulting in a lower flow rate than the actual nozzle capacity, leading to thin or incomplete layers.
407	252	1	240.0	1	The nozzle’s position is determined by the printer’s software. Flow rate adjustment is set to 240%. Excessive filament flow can lead to over-extrusion, producing uneven surfaces and visible blobs of material.
408	39	-1	48.0	-1	The nozzle’s alignment is critical for print accuracy. The flow rate value configured is 48%. Under-extrusion occurs when a 3D printer's nozzle delivers less filament than required, resulting in weak and incomplete prints, leading to structural failures and poor overall quality.
409	100	0	103.0	0	The nozzle’s movement speed influences print quality. The flow rate appears to be set at 103%. Over-extrusion can lead to uneven layer stacking, causing a rough or uneven surface finish.
410	212	1	210.0	1	The nozzle works in tandem with the feed mechanism. The flow rate value configured is 210%. Excessive filament flow can lead to over-extrusion, causing bulging or uneven surfaces on the print.
411	300	1	270.0	1	The nozzle’s position is determined by the printer’s software. The flow rate value configured is 270%. Excessive filament flow can lead to over-extrusion, producing uneven surfaces and visible blobs of material.
412	100	0	105.0	0	The nozzle’s diameter affects the precision of the print. The flow rate seems set at 105%. Over-extrusion can lead to uneven layer stacking, causing a rough print surface and visible layer lines.
413	118	1	120.0	1	The nozzle occasionally pauses while repositioning. The flow rate appears to be set at 120%. Over-extrusion can lead to poor surface finishing, making the print look rough and uneven.
414	35	-1	34.0	-1	The nozzle appears to be moving along a predefined path. The flow rate seems set at 34%. Under-extrusion occurs when a 3D printer's nozzle delivers less material than required, resulting in weak and brittle prints with visible gaps or holes.
415	184	1	168.0	1	The nozzle is close to the surface of the print bed. Flow rate consistency shows 168%. Over-extrusion occurs when a 3D printer's nozzle delivers more filament than required, resulting in thick layers and poor print quality, which can lead to structural weaknesses and failed prints.
416	61	-1	64.0	-1	The nozzle’s alignment is critical for print accuracy. The flow rate reading is 64%. A clogged nozzle can produce under-extrusion by preventing the correct amount of filament from coming out, resulting in thin or missing layers, which weakens the print structure.
417	33	-1	41.0	-1	The nozzle’s alignment is critical for print accuracy. The flow rate value configured is 41%. Under-extrusion occurs when a 3D printer's nozzle does not deliver enough filament, resulting in thin or missing walls, reducing the structural integrity of the print.
418	56	-1	69.0	-1	The nozzle operates within the defined build area. The flow rate of the filament appears to be set at 69%. Under-extrusion occurs when the nozzle does not deposit enough filament material, resulting in weak and brittle prints with visible gaps or holes.
419	149	1	159.0	1	The nozzle’s position is determined by the printer’s software. Flow rate consistency shows 159%. Over-extrusion occurs when a 3D printer's nozzle delivers more filament than required, resulting in thick, uneven layers and poor print quality.
420	200	1	210.0	1	The nozzle’s movement speed influences print quality. Flow rate during this print is approximately 210%. Excessive extrusion rate can lead to over-extrusion, causing uneven surfaces, thick layers, and visible blobs.
421	238	1	200.0	1	The nozzle’s position is determined by the printer’s software. The observed flow rate is approximately 200%. Excessive filament flow can lead to under-extrusion if the printer’s calibration is incorrect, resulting in weak and brittle prints.
422	141	1	146.0	1	The nozzle’s diameter affects the precision of the print. The flow rate value configured is 146%. Over-extrusion can lead to uneven surfaces, making post-processing difficult or requiring additional sanding to achieve a smooth finish.
423	62	-1	63.0	-1	The nozzle’s position is determined by the printer’s software. The flow rate appears stable at 63%. Under-extrusion can be addressed by adjusting slicer settings, such as reducing extrusion multiplier values, to compensate for material inconsistencies and improve print accuracy.
424	69	-1	66.0	-1	The nozzle’s diameter affects the precision of the print. The flow rate value configured is 66%. A clogged nozzle can cause missing or uneven filament deposition, resulting in weak and brittle print structures. Regularly cleaning the nozzle helps maintain its precision and prevents over-extrusion.
425	49	-1	40.0	-1	The nozzle’s alignment is critical for print accuracy. Flow rate during this print is approximately 40%. Under-extrusion can be caused by a clogged nozzle, which can be resolved by cleaning or replacing the nozzle.
426	105	0	108.0	0	The nozzle’s diameter affects the precision of the print. The flow rate value configured is 108%. Over-extrusion can lead to poor surface finishing, making the print look rough and uneven.
427	59	-1	46.0	-1	The nozzle’s position is determined by the printer’s software. The flow rate value configured is 46%. Excess filament oozing from the nozzle can create visible blobs or strings on the surface of the print, making it difficult to achieve smooth surfaces.
428	78	-1	124.0	1	The nozzle’s movement speed influences print quality. The flow rate value configured is 124%. Over-extrusion often produces uneven surfaces, causing rough or pitted textures on printed parts.
429	42	-1	43.0	-1	The nozzle’s alignment is critical for print accuracy. The flow rate value configured is 43%. Under-extrusion occurs when a 3D printer’s nozzle delivers less filament than required, resulting in weak and brittle prints, leading to structural failures and poor print integrity.
430	37	-1	34.0	-1	The nozzle’s position is determined by the printer’s software. The flow rate value configured is 34%. Under-extrusion can be caused by old filament that has become brittle and fractures easily, reducing its ability to feed smoothly through the nozzle.
431	35	-1	40.0	-1	The nozzle’s position is determined by the printer’s software. The flow rate value configured is 40%. Under-extrusion often results in brittle prints that are prone to cracking when subjected to stress, such as when handled roughly.
432	283	1	210.0	1	The nozzle’s diameter affects the precision of the print. The flow rate value configured is 210%. Over-extrusion can lead to uneven surfaces, making post-processing difficult or requiring extensive sanding to achieve a smooth finish.
433	52	-1	64.0	-1	The nozzle's motion seems smooth and precise. The flow rate reading is stable at 64%. Under-extrusion occurs when a 3D printer's nozzle delivers less filament than required, resulting in weak and brittle prints with visible gaps and lack of density, leading to structural failures and aesthetic issues.
434	69	-1	50.0	-1	The nozzle’s diameter affects the precision of the print. The flow rate value configured is 50%. A clogged nozzle can cause under-extrusion, leading to weak and brittle prints, which may break easily, reducing the overall print durability.
435	54	-1	44.0	-1	The nozzle’s diameter affects the accuracy of the print. The flow rate value configured is 44%. Under-extrusion can be addressed by increasing the filament load or extrusion multiplier in the slicer software, but be cautious not to over-extrude, which can lead to poor surface quality and structural weakness.
436	84	-1	105.0	0	The nozzle’s diameter affects the precision of the print. The flow rate value configured is 105%. Over-extrusion can lead to uneven surfaces, making post-processing difficult or requiring additional sanding to achieve a smooth finish.
437	105	0	103.0	0	The nozzle’s diameter affects the precision of the print. The flow rate value configured is 103%. Over-extrusion can lead to poor surface finishing, making the print look rough and uneven.
438	112	1	102.0	0	The nozzle’s position is determined by the printer’s software. The flow rate value configured is 102%. Over-extrusion can lead to poor surface finish, making the print look rough and uneven.
439	84	-1	73.0	-1	The nozzle’s position is determined by the printer’s software. The observed flow rate is approximately 73%. Under-extrusion occurs when a 3D printer’s nozzle delivers less material than required, resulting in weak and brittle prints, reducing their durability and functionality.
440	48	-1	45.0	-1	The nozzle’s alignment is critical for print accuracy. Flow rate adjustment is set to 45%. Under-extrusion occurs when a 3D printer’s nozzle delivers less filament than required, resulting in weak and incomplete prints, leading to structural failures and poor overall aesthetics.
441	300	1	312.0	1	The nozzle’s diameter affects the precision of the print. The flow rate has been analyzed as 312%. Over-extrusion can lead to uneven layer stacking, causing visible ridges and excessive material usage.
442	84	-1	73.0	-1	The nozzle’s movement speed influences print quality. The flow rate appears to be around 73%. Under-extrusion can be addressed by adjusting printer settings, such as increasing the extrusion multiplier or flow rate, to compensate for material inconsistencies and ensure proper layer adhesion.
443	112	1	74.0	-1	The nozzle’s diameter affects the precision of the print. The flow rate value configured is 74%. A partially clogged nozzle can still extrude material, but it may still produce uneven or inconsistent material flow, leading to visible gaps or thin layers.
444	224	1	220.0	1	The nozzle’s position is determined by the printer’s software. The flow rate value configured is 220%. Excessive filament flow can cause over-extrusion, leading to visible blobs and strings, reducing print accuracy and surface quality.
445	200	1	180.0	1	The nozzle’s alignment is critical for print accuracy. Flow rate observation: 180%. Over-extrusion can lead to poor print quality, including visible blobs, strings, and uneven surfaces.
446	79	-1	83.0	-1	The nozzle occasionally pauses while repositioning. The flow rate appears stable at 83%. A partially clogged nozzle can still extrude material, but inconsistent material flow may lead to uneven layer stacking, causing weak or incomplete structures.
447	118	1	128.0	1	The nozzle’s position is determined by the printer’s software. The observed flow rate is approximately 128%. Over-extrusion can lead to poor surface finish, making it difficult to achieve smooth and even surfaces.
448	252	1	143.0	1	The nozzle’s alignment is critical for print accuracy. The flow rate reading is 143%. Over-extrusion can lead to uneven layer stacking, causing visible blobs and excess material oozing on the print surface.
449	59	-1	56.0	-1	The nozzle’s position is determined by the printer’s software. The flow rate appears consistent at 56%. Incorrect filament diameter settings in slicing software can lead to under-extrusion if the actual filament diameter is larger than the value entered, causing gaps in the print’s surface and structural weaknesses.
450	212	1	226.0	1	The nozzle’s alignment is critical for print accuracy. Flow rate during this print is approximately 226%. Over-extrusion can lead to poor surface finishes, making prints look rough and uneven.
451	100	0	105.0	0	The nozzle’s position is determined by the printer’s software. The flow rate value configured is 105%. Excessive extrusion multiplier settings in slicing software can lead to over-extrusion by increasing the amount of filament coming out of the nozzle, resulting in large, uneven layers and a less precise final print.
452	118	1	114.0	1	The nozzle occasionally pauses while repositioning. The flow rate appears to be around 114%. Over-extrusion can lead to bridging failures by creating excessive material accumulation, causing the bridge to sag or become unstable.
453	300	1	103.0	0	The nozzle’s movement speed influences print quality. The flow rate value configured is 103%. Over-extrusion can lead to uneven layer stacking, causing a rough print surface and visible layers.
454	158	1	142.0	1	The nozzle’s alignment is critical for print accuracy. Flow rate during this print is approximately 142%. Excessive filament flow can lead to over-extrusion, causing uneven surfaces and visible blobs of material.
455	52	-1	50.0	-1	The nozzle’s motion seems smooth and precise. The flow rate reading is stable at 50%. Incorrect filament diameter settings in the slicer can lead to under-extrusion if the actual filament diameter is larger than the value entered, causing weak and inconsistent layer bonding.
456	89	-1	100.0	0	The nozzle’s position is determined by the printer’s software. The operational flow rate is estimated at 100%. Well-tuned extrusion settings enable precise control over material flow, resulting in strong and consistent prints with minimal warping.
457	35	-1	44.0	-1	The nozzle’s diameter affects the precision of the print. The flow rate value configured is 44%. A clogged nozzle can sometimes manifest as under-extrusion if the material cannot flow through the nozzle, resulting in thin or missing layers.
458	300	1	263.0	1	The nozzle’s diameter affects the precision of the print. The flow rate value configured is 263%. Excessive filament flow can lead to over-extrusion, causing bulges, uneven surfaces, and poor print accuracy.
459	35	-1	38.0	-1	The nozzle’s movement speed influences print quality. The flow rate value recorded is 38%. Under-extrusion occurs when a 3D printer's nozzle delivers less material than required, resulting in weak and brittle prints, reducing their structural integrity and aesthetic appeal.
460	112	1	99.0	0	The nozzle’s diameter affects the precision of the print. The flow rate value recorded is 99%. Good extrusion ensures uniform wall thickness and a strong bond between layers, resulting in a sturdy and durable print.
461	184	1	173.0	1	The nozzle occasionally pauses while repositioning. The flow rate appears to be set at 173%. Over-extrusion can lead to uneven layer formation, causing rough or pitted surfaces on the print.
462	168	1	106.0	0	The nozzle’s alignment is critical for print accuracy. The flow rate value configured is 106%. Over-extrusion can lead to poor surface finish, making prints look rough and uneven.
463	47	-1	110.0	0	The nozzle’s diameter affects the precision of the print. The flow rate value configured is 110%. Over-extrusion can lead to poor surface quality, including visible ridges, bulging, and excessive material accumulation.
464	37	-1	40.0	-1	The nozzle operates within the defined build area. The flow rate value configured is 40%. A clogged extruder nozzle can restrict material flow, causing under-extrusion and poor print quality, resulting in brittle or fragile prints that may break easily.
465	61	-1	55.0	-1	The nozzle’s movement speed influences print quality. The flow rate value configured is 55%. Low extruder temperature can cause semi-melting of the filament, leading to poor extrusion and inconsistent material flow, which may manifest as under-extrusion and gaps in printed parts.
466	252	1	105.0	0	The nozzle's motion seems smooth and precise. The flow rate appears to be set at 105%. Excessive extrusion rate can lead to over-extrusion, causing uneven surfaces and visible blobs of plastic.
467	54	-1	44.0	-1	The nozzle’s movement speed influences print quality. The flow rate parameter is set to 44%. Under-extrusion can be caused by low filament tension, insufficient extrusion multiplier settings, or worn-out nozzle tips, leading to inconsistent layer deposition and poor surface quality.
468	62	-1	60.0	-1	The nozzle’s diameter affects the precision of the print. The flow rate value configured is 60%. Under-extrusion occurs when a 3D printer’s nozzle delivers less material than required, resulting in weak and incomplete prints, leading to structural failures and poor overall appearance.
469	252	1	240.0	1	The nozzle appears to be moving along a predefined path. The observed flow rate is approximately 240%. Over-extrusion can lead to poor surface finish, making it difficult to achieve smooth and even surfaces.
470	252	1	234.0	1	The nozzle’s movement speed influences print quality. The flow rate value configured is 234%. Excessive extrusion rate can lead to over-extrusion, causing uneven surfaces, bulging, and excessive material usage.
471	208	1	220.0	1	The nozzle’s alignment is critical for print accuracy. Flow rate during this print is approximately 220%. Over-extrusion can lead to uneven layer stacking, causing prints to bulge or become overly thick.
472	283	1	139.0	1	The nozzle appears to be moving along a predefined path. The flow rate value configured is 139%. Excessive filament flow can lead to over-extrusion, causing bulges or uneven surfaces on the print.
473	224	1	250.0	1	The nozzle’s position is determined by the printer’s software. The flow rate value entered is 250%. Excessive filament flow can cause over-extrusion, leading to uneven surfaces, bulging edges, and poor print quality.
474	168	1	168.0	1	The nozzle’s position is determined by the printer’s software. The flow rate value configured is 168%. Over-extrusion can lead to uneven surfaces, making it difficult to achieve a smooth finish.
475	126	1	173.0	1	The nozzle is close to the surface of the print bed. Flow rate during calibration is 173%. Over-extrusion can lead to poor surface quality by creating uneven layers and visible ridges.
476	112	1	120.0	1	The nozzle’s movement speed influences print quality. The flow rate value entered is 120%. When over-extrusion occurs, prints may exhibit visible blobs, strings, or excess material that can lead to uneven surfaces and poor fitment.
477	54	-1	58.0	-1	The nozzle’s position is determined by the printer’s software. Flow rate adjustment is set to 58%. Under-extrusion occurs when a 3D printer’s nozzle delivers less filament than required, resulting in weak and incomplete prints, with visible gaps and lack of cohesion between layers.
478	88	-1	101.0	0	The nozzle’s alignment is critical for print accuracy. Flow rate observation: 101%. Over-extrusion can lead to uneven surfaces, making post-processing difficult or requiring additional sanding.
479	224	1	220.0	1	The nozzle's movement speed influences print quality. The printer's current flow setting is 220%. Excessive filament flow can cause over-extrusion, leading to uneven surfaces, bulging, and poor layer adhesion.
480	100	0	123.0	1	The nozzle appears to be moving along a predefined path. The printer's current flow rate is 123%. Over-extrusion can lead to uneven layer formation, causing parts to bulge or become misshapen, reducing their structural integrity.
481	118	1	140.0	1	The nozzle’s diameter affects the precision of the print. The flow rate value recorded is 140%. Over-extrusion often results in uneven surfaces, visible blobs, and excessive material usage, which can increase post-processing time and waste resources.
482	168	1	195.0	1	The nozzle’s diameter affects the precision of the print. Flow rate during this print is around 195%. Over-extrusion often results in visible blobs and stringing, which can reduce the overall aesthetic quality of the print.
483	84	-1	70.0	-1	The nozzle’s diameter affects the precision of the print. The flow rate currently configured is 70%. A clogged nozzle can cause incomplete extrusion, resulting in uneven layers and poor print quality. Regularly cleaning the nozzle helps maintain its precision and prevents clogged material.
484	238	1	200.0	1	The nozzle moves in coordination with the print head. The flow rate of the filament appears to be set at 200%.
485	105	0	134.0	1	The nozzle’s position is determined by the printer’s software. The flow rate value configured is 134%. Excessive extrusion multiplies the problem of over-extrusion, leading to thick, uneven layers and poor surface quality.
486	56	-1	51.0	-1	The nozzle appears to be moving along a predefined path. The flow rate value configured is 51%. Under-extrusion occurs when a 3D printer's nozzle delivers less filament than required, resulting in weak and brittle prints, reducing their structural integrity and durability.
487	212	1	241.0	1	The nozzle’s movement speed influences print quality. The flow rate value configured is 241%. Excessive filament flow can lead to over-extrusion, causing uneven surfaces, bulging edges, and excessive material usage.
488	235	1	174.0	1	The nozzle’s movement speed influences print quality. The flow rate value configured is 174%. Excessive extrusion rate can lead to over-extrusion, producing uneven layers and visible blobs of material.
489	48	-1	50.0	-1	The nozzle’s position is determined by the printer’s software. Flow rate consistency shows 50%. Incorrect filament diameter settings in the slicer can lead to under-extrusion if the actual filament diameter is larger than the value entered, causing weak and brittle prints.
490	252	1	276.0	1	The nozzle path outlines the shape of the printed part. The flow rate appears to be set at 276%. Over-extrusion can lead to poor surface finish, making the print look rough and uneven.
491	283	1	292.0	1	The nozzle moves in coordination with the print head. The flow rate value configured is 292%. Excessive filament flow can lead to over-extrusion, producing thick layers that bulge or sag, resulting in uneven surfaces and poor print quality.
492	100	0	104.0	0	The nozzle’s position is determined by the printer’s software. The flow rate value configured is 104%. Excessive flow can lead to over-extrusion, causing bulging or uneven surfaces, and reducing print accuracy by increasing layer thickness.
493	66	-1	50.0	-1	The nozzle’s diameter affects the precision of the print. The flow rate value configured is 50%. A clogged nozzle can sometimes be caused by old filament that has become brittle and accumulates in the nozzle, further restricting material flow.
494	54	-1	56.0	-1	The nozzle extrudes material onto the print bed. The flow rate value configured is 56%. Incorrect filament diameter settings in slicing software can lead to under-extrusion if the actual filament diameter is larger than the value entered, causing thin, brittle prints and poor surface quality.
495	100	0	143.0	1	The nozzle’s movement speed influences print quality. The flow rate parameter is configured to 143%. Excessive filament flow can lead to over-extrusion, producing thick, uneven layers that compromise the structural integrity of the print.
496	39	-1	45.0	-1	The nozzle’s diameter affects the precision of the print. Flow rate during this print is around 45%. Incorrect extrusion multiplier settings in the slicer can lead to under-extrusion if they reduce the amount of filament needed without accounting for variations in actual material density, resulting in weak and fragile prints.
497	252	1	240.0	1	The nozzle’s movement speed influences print quality. The flow rate parameter is set to 240%. Excessive filament flow can cause over-extrusion, leading to uneven surfaces, bulging, and poor layer adhesion.
498	35	-1	46.0	-1	The nozzle’s alignment is critical for print accuracy. The flow rate value configured is 46%. A clogged nozzle can cause under-extrusion by preventing the nozzle from releasing the correct amount of filament, resulting in voids and weak structures in the finished print.
499	212	1	123.0	1	The nozzle operates within the defined build area. The flow rate appears to be set at 123%. Over-extrusion can lead to uneven surfaces, making post-processing difficult or requiring additional sanding to achieve a smooth finish.
