# Supplementary material for: Hybrid reasoning for perception, explanation, and autonomous action in manufacturing
Source: Nat Commun. 2026 May 18;17:6589. doi: 10.1038/s41467-026-72378-9 (PMC13381764; doi:10.1038/s41467-026-72378-9)
Supplement: Supplementary file 5 — Source Data [file 41467_2026_72378_MOESM5_ESM.zip › source_data/Figure3/flowrate_reg+cls/caxton_experiment_results_exp1.csv]

image_id	y	y_class	y_hat	y_class_hat	answers
0	168	1	100.0	0	The nozzle’s alignment is critical for print accuracy. The flow rate value configured is 100%. Good extrusion produces clean edges and sharp corners, preserving the intended geometry of the model.
1	78	-1	118.0	1	The nozzle’s movement speed influences print quality. The flow rate appears to be set at 118%. Over-extrusion can cause bridging failures as sagging or excess material accumulates in unsupported areas.
2	300	1	149.0	1	The nozzle’s alignment is critical for print accuracy. The flow rate value configured is 149%. Over-extrusion can create weak inter-layer bonding by forming overly thick layers that do not adhere properly to one another.
3	141	1	300.0	1	The nozzle’s movement speed influences print quality. The flow rate value configured is 300%. Over-extrusion can create weak inter-layer bonding by forming overly thick layers that do not adhere properly to one another.
4	56	-1	100.0	0	The nozzle’s diameter affects the precision of the print. The flow rate value configured is 100%. Good extrusion produces clean edges and sharp corners, preserving the intended geometry of the model.
5	144	1	100.0	0	The nozzle’s diameter affects the precision of the print. The flow rate parameter is configured to 100%. Good extrusion produces clean edges and sharp corners, preserving the intended geometry of the model.
6	66	-1	35.0	-1	The nozzle’s movement speed influences print quality. The flow rate value configured is 35%. Under-extrusion can be addressed by performing a cold pull to clean the nozzle, ensuring proper extrusion settings, and maintaining the printer's hardware, which helps restore layer consistency and print quality.
7	70	-1	100.0	0	The nozzle’s alignment is critical for print accuracy. The flow rate value configured is 100%. Good extrusion enhances print aesthetics, with uniform surfaces that require minimal post-processing.
8	59	-1	33.0	-1	The nozzle’s diameter affects the precision of the print. The flow rate value configured is 33%. Under-extrusion can be addressed by performing a cold pull to clean the nozzle, ensuring proper extrusion settings, and maintaining the printer's hardware, which helps restore layer consistency and print quality.
9	89	-1	35.0	-1	The nozzle’s alignment is critical for print accuracy. The flow rate appears to be set at 35%. A partially clogged nozzle can still extrude material but may restrict the flow, causing under-extrusion that compromises surface quality and structural integrity.
10	238	1	33.0	-1	The nozzle’s movement speed influences print quality. The flow rate parameter is configured to 33%. A worn-out or slipping extruder gear can reduce the grip on the filament, leading to inconsistent feeding and under-extrusion, which may create visible gaps and weak layer bonding.
11	48	-1	49.0	-1	The nozzle’s movement speed influences print quality. The flow rate value configured is 49%. Under-extrusion occurs when a 3D printer's nozzle delivers less filament than required, leading to weak and incomplete prints, resulting in fragile structures that may easily break.
12	35	-1	33.0	-1	The nozzle’s position is determined by the printer’s software. The flow rate value configured is 33%. A worn-out or slipping extruder gear can reduce the grip on the filament, leading to inconsistent feeding and under-extrusion, which may create visible gaps and weak layer bonding.
13	267	1	100.0	0	The nozzle’s alignment is critical for print accuracy. The flow rate value configured is 100%. Good extrusion produces clean edges and sharp corners, preserving the intended geometry of the model.
14	112	1	100.0	0	The nozzle’s movement speed influences print quality. The flow rate value configured is 100%. Good extrusion enhances print aesthetics, with uniform surfaces that require minimal post-processing.
15	35	-1	70.0	-1	The nozzle’s diameter affects the precision of the print. The flow rate value configured is 70%. A partially clogged nozzle can still extrude material but may restrict the flow, causing under-extrusion that compromises surface quality and structural integrity.
16	70	-1	42.0	-1	The nozzle’s position is determined by the printer’s software. The flow rate value configured is 42%. A worn-out or slipping extruder gear can reduce the grip on the filament, leading to inconsistent feeding and under-extrusion, which may create visible gaps and weak layer bonding.
17	208	1	100.0	0	The nozzle’s diameter affects the precision of the print. The flow rate value configured is 100%. Good extrusion produces clean edges and sharp corners, preserving the intended geometry of the model.
18	235	1	100.0	0	The nozzle’s movement speed influences print quality. The flow rate value configured is 100%. Good extrusion occurs when a 3D printer delivers the exact amount of filament needed, resulting in strong, accurate, and visually appealing prints.
19	42	-1	35.0	-1	The nozzle’s diameter affects the precision of the print. The flow rate value configured is 35%. Under-extrusion can be addressed by performing a cold pull to clean the nozzle, ensuring proper extrusion settings, and maintaining the printer's hardware, which helps restore layer consistency and print quality.
20	70	-1	100.0	0	The nozzle’s diameter affects the precision of the print. The flow rate value configured is 100%. Good extrusion produces clean edges and sharp corners, preserving the intended geometry of the model.
21	178	1	33.0	-1	The nozzle’s diameter affects the precision of the print. The flow rate value configured is 33%. Under-extrusion can manifest as gaps between layers, weak walls, or inconsistent extrusion lines in prints, which reduce the structural stability and aesthetic quality of the final model.
22	252	1	100.0	0	The nozzle’s diameter affects the precision of the print. The flow rate value configured is 100%. Good extrusion produces clean edges and sharp corners, preserving the intended geometry of the model.
23	212	1	33.0	-1	The nozzle’s diameter affects the precision of the print. The flow rate value configured is 33%. Under-extrusion can manifest as gaps between layers, weak walls, or inconsistent extrusion lines in prints, which reduce the structural stability and aesthetic quality of the final model.
24	300	1	300.0	1	The nozzle’s diameter affects the precision of the print. The flow rate value configured is 300%. Over-extrusion can cause bridging failures as sagging or excess material accumulates in unsupported areas.
25	300	1	42.0	-1	The nozzle’s alignment is critical for print accuracy. The flow rate value configured is 42%. Under-extrusion can be addressed by performing a cold pull to clean the nozzle, ensuring proper extrusion settings, and maintaining the printer's hardware, which helps restore layer consistency and print quality.
26	37	-1	158.0	1	The nozzle’s alignment is critical for print accuracy. The flow rate value configured is 158%. Over-extrusion can cause bridging failures as sagging or excess material accumulates in unsupported areas.
27	94	0	70.0	-1	The nozzle’s alignment is critical for print accuracy. The flow rate appears to be set at 70%. Under-extrusion can be addressed by performing a cold pull to clean the nozzle, ensuring proper extrusion settings, and maintaining the printer's hardware, which helps restore layer consistency and print quality.
28	78	-1	300.0	1	The nozzle’s diameter affects the precision of the print. The flow rate parameter is configured to 300%. Over-extrusion can cause bridging failures as sagging or excess material accumulates in unsupported areas.
29	144	1	300.0	1	The nozzle’s position is determined by the printer’s software. The flow rate value configured is 300%. Over-extrusion can lead to increased internal stress in parts, causing them to warp or deform after cooling.
30	42	-1	66.0	-1	The nozzle’s movement speed influences print quality. The flow rate parameter is configured to 66%. Under-extrusion can manifest as gaps between layers, weak walls, or inconsistent extrusion lines in prints, which reduce the structural stability and aesthetic quality of the final model.
31	300	1	100.0	0	The nozzle’s diameter affects the precision of the print. The flow rate appears to be set at 100%. Good extrusion enhances print aesthetics, with uniform surfaces that require minimal post-processing.
32	118	1	66.0	-1	The nozzle’s position is determined by the printer’s software. The flow rate value configured is 66%. Under-extrusion can be addressed by performing a cold pull to clean the nozzle, ensuring proper extrusion settings, and maintaining the printer's hardware, which helps restore layer consistency and print quality.
33	184	1	33.0	-1	The nozzle’s alignment is critical for print accuracy. The flow rate value configured is 33%. A partially clogged nozzle can still extrude material but may restrict the flow, causing under-extrusion that compromises surface quality and structural integrity.
34	300	1	168.0	1	The nozzle’s position is determined by the printer’s software. The flow rate value configured is 168%. Over-extrusion can create weak inter-layer bonding by forming overly thick layers that do not adhere properly to one another.
35	184	1	66.0	-1	The nozzle’s movement speed influences print quality. The flow rate value configured is 66%. Under-extrusion can manifest as gaps between layers, weak walls, or inconsistent extrusion lines in prints, which reduce the structural stability and aesthetic quality of the final model.
36	78	-1	100.0	0	The nozzle’s movement speed influences print quality. The flow rate value configured is 100%. Good extrusion enhances print aesthetics, with uniform surfaces that require minimal post-processing.
37	112	1	33.0	-1	The nozzle’s movement speed influences print quality. The flow rate value configured is 33%. A partially clogged nozzle can still extrude material but may restrict the flow, causing under-extrusion that compromises surface quality and structural integrity.
38	118	1	100.0	0	The nozzle’s diameter affects the precision of the print. The flow rate parameter is configured to 100%. Good extrusion produces clean edges and sharp corners, preserving the intended geometry of the model.
39	74	-1	100.0	0	The nozzle’s diameter affects the precision of the print. The flow rate value configured is 100%. Good extrusion enhances print aesthetics, with uniform surfaces that require minimal post-processing.
40	112	1	33.0	-1	The nozzle’s position is determined by the printer’s software. The flow rate value configured is 33%. Under-extrusion can manifest as gaps between layers, weak walls, or inconsistent extrusion lines in prints, which reduce the structural stability and aesthetic quality of the final model.
41	168	1	300.0	1	The nozzle’s position is determined by the printer’s software. The flow rate appears to be set at 300%. Over-extrusion can lead to increased internal stress in parts, causing them to warp or deform after cooling.
42	61	-1	168.0	1	The nozzle’s alignment is critical for print accuracy. The flow rate value configured is 168%. Over-extrusion can cause bridging failures as sagging or excess material accumulates in unsupported areas.
43	300	1	168.0	1	The nozzle’s movement speed influences print quality. The flow rate value configured is 168%. Over-extrusion can cause bridging failures as sagging or excess material accumulates in unsupported areas.
44	62	-1	100.0	0	The nozzle’s alignment is critical for print accuracy. The flow rate value configured is 100%. Good extrusion produces clean edges and sharp corners, preserving the intended geometry of the model.
45	283	1	100.0	0	The nozzle’s alignment is critical for print accuracy. The flow rate value configured is 100%. Good extrusion enhances print aesthetics, with uniform surfaces that require minimal post-processing.
46	84	-1	100.0	0	The nozzle’s alignment is critical for print accuracy. The flow rate value configured is 100%. Good extrusion produces clean edges and sharp corners, preserving the intended geometry of the model.
47	33	-1	100.0	0	The nozzle’s position is determined by the printer’s software. The flow rate parameter is configured to 100%. Good extrusion occurs when a 3D printer delivers the exact amount of filament needed, resulting in strong, accurate, and visually appealing prints.
48	100	0	33.0	-1	The nozzle’s position is determined by the printer’s software. The flow rate value configured is 33%. A partially clogged nozzle can still extrude material but may restrict the flow, causing under-extrusion that compromises surface quality and structural integrity.
49	178	1	100.0	0	The nozzle’s position is determined by the printer’s software. The flow rate value configured is 100%. Good extrusion enhances print aesthetics, with uniform surfaces that require minimal post-processing.
50	112	1	300.0	1	The nozzle’s alignment is critical for print accuracy. The flow rate value configured is 300%. Over-extrusion often produces a glossy or uneven surface finish, reducing the visual appeal of the printed object.
51	100	0	33.0	-1	The nozzle’s alignment is critical for print accuracy. The flow rate value configured is 33%. A partially clogged nozzle can still extrude material but may restrict the flow, causing under-extrusion that compromises surface quality and structural integrity.
52	100	0	33.0	-1	The nozzle’s movement speed influences print quality. The flow rate appears to be set at 33%. Under-extrusion can be addressed by performing a cold pull to clean the nozzle, ensuring proper extrusion settings, and maintaining the printer's hardware, which helps restore layer consistency and print quality.
53	265	1	100.0	0	The nozzle’s alignment is critical for print accuracy. The flow rate value configured is 100%. Good extrusion occurs when a 3D printer delivers the exact amount of filament needed, resulting in strong, accurate, and visually appealing prints.
54	44	-1	100.0	0	The nozzle’s alignment is critical for print accuracy. The flow rate value configured is 100%. Good extrusion occurs when a 3D printer delivers the exact amount of filament needed, resulting in strong, accurate, and visually appealing prints.
55	188	1	100.0	0	The nozzle’s position is determined by the printer’s software. The flow rate parameter is configured to 100%. Good extrusion produces clean edges and sharp corners, preserving the intended geometry of the model.
56	105	0	100.0	0	The nozzle’s movement speed influences print quality. The flow rate parameter is configured to 100%. Good extrusion produces clean edges and sharp corners, preserving the intended geometry of the model.
57	42	-1	300.0	1	The nozzle’s alignment is critical for print accuracy. The flow rate value configured is 300%. Over-extrusion can cause bridging failures as sagging or excess material accumulates in unsupported areas.
58	133	1	300.0	1	The nozzle’s alignment is critical for print accuracy. The flow rate value configured is 300%. Over-extrusion can lead to increased internal stress in parts, causing them to warp or deform after cooling.
59	208	1	100.0	0	The nozzle’s diameter affects the precision of the print. The flow rate value configured is 100%. Good extrusion produces clean edges and sharp corners, preserving the intended geometry of the model.
60	158	1	100.0	0	The nozzle’s movement speed influences print quality. The flow rate value configured is 100%. Good extrusion produces clean edges and sharp corners, preserving the intended geometry of the model.
61	100	0	42.0	-1	The nozzle’s diameter affects the precision of the print. The flow rate value configured is 42%. Under-extrusion can manifest as gaps between layers, weak walls, or inconsistent extrusion lines in prints, which reduce the structural stability and aesthetic quality of the final model.
62	188	1	49.0	-1	The nozzle’s alignment is critical for print accuracy. The flow rate value configured is 49%. A partially clogged nozzle can still extrude material but may restrict the flow, causing under-extrusion that compromises surface quality and structural integrity.
63	78	-1	300.0	1	The nozzle’s diameter affects the precision of the print. The flow rate value configured is 300%. Over-extrusion often produces a glossy or uneven surface finish, reducing the visual appeal of the printed object.
64	168	1	100.0	0	The nozzle’s diameter affects the precision of the print. The flow rate value configured is 100%. Good extrusion produces clean edges and sharp corners, preserving the intended geometry of the model.
65	84	-1	100.0	0	The nozzle’s position is determined by the printer’s software. The flow rate value configured is 100%. Good extrusion occurs when a 3D printer delivers the exact amount of filament needed, resulting in strong, accurate, and visually appealing prints.
66	141	1	100.0	0	The nozzle’s movement speed influences print quality. The flow rate value configured is 100%. Good extrusion enhances print aesthetics, with uniform surfaces that require minimal post-processing.
67	35	-1	300.0	1	The nozzle’s diameter affects the precision of the print. The flow rate value configured is 300%. Over-extrusion can create weak inter-layer bonding by forming overly thick layers that do not adhere properly to one another.
68	238	1	100.0	0	The nozzle’s movement speed influences print quality. The flow rate value configured is 100%. Good extrusion enhances print aesthetics, with uniform surfaces that require minimal post-processing.
69	184	1	100.0	0	The nozzle’s movement speed influences print quality. The flow rate value configured is 100%. Good extrusion enhances print aesthetics, with uniform surfaces that require minimal post-processing.
70	126	1	100.0	0	The nozzle’s alignment is critical for print accuracy. The flow rate value configured is 100%. Good extrusion enhances print aesthetics, with uniform surfaces that require minimal post-processing.
71	39	-1	33.0	-1	The nozzle’s alignment is critical for print accuracy. The flow rate value configured is 33%. Under-extrusion occurs when a 3D printer's nozzle delivers less filament than required, leading to weak and incomplete prints, resulting in fragile structures that may easily break.
72	59	-1	100.0	0	The nozzle’s alignment is critical for print accuracy. The flow rate value configured is 100%. Good extrusion occurs when a 3D printer delivers the exact amount of filament needed, resulting in strong, accurate, and visually appealing prints.
73	78	-1	168.0	1	The nozzle’s position is determined by the printer’s software. The flow rate value configured is 168%. Over-extrusion can cause bridging failures as sagging or excess material accumulates in unsupported areas.
74	84	-1	100.0	0	The nozzle’s alignment is critical for print accuracy. The flow rate parameter is configured to 100%. Good extrusion enhances print aesthetics, with uniform surfaces that require minimal post-processing.
75	118	1	100.0	0	The nozzle’s alignment is critical for print accuracy. The flow rate value configured is 100%. Good extrusion enhances print aesthetics, with uniform surfaces that require minimal post-processing.
76	74	-1	70.0	-1	The nozzle’s position is determined by the printer’s software. The flow rate value configured is 70%. Under-extrusion occurs when a 3D printer's nozzle delivers less filament than required, leading to weak and incomplete prints, resulting in fragile structures that may easily break.
77	44	-1	100.0	0	The nozzle’s diameter affects the precision of the print. The flow rate parameter is configured to 100%. Good extrusion occurs when a 3D printer delivers the exact amount of filament needed, resulting in strong, accurate, and visually appealing prints.
78	37	-1	100.0	0	The nozzle’s alignment is critical for print accuracy. The flow rate value configured is 100%. Good extrusion produces clean edges and sharp corners, preserving the intended geometry of the model.
79	141	1	89.0	-1	The nozzle’s diameter affects the precision of the print. The flow rate appears to be set at 89%. Under-extrusion can be addressed by performing a cold pull to clean the nozzle, ensuring proper extrusion settings, and maintaining the printer's hardware, which helps restore layer consistency and print quality.
80	283	1	100.0	0	The nozzle’s movement speed influences print quality. The flow rate value configured is 100%. Good extrusion produces clean edges and sharp corners, preserving the intended geometry of the model.
81	33	-1	100.0	0	The nozzle’s diameter affects the precision of the print. The flow rate appears to be set at 100%. Good extrusion enhances print aesthetics, with uniform surfaces that require minimal post-processing.
82	127	1	100.0	0	The nozzle’s diameter affects the precision of the print. The flow rate value configured is 100%. Good extrusion occurs when a 3D printer delivers the exact amount of filament needed, resulting in strong, accurate, and visually appealing prints.
83	178	1	100.0	0	The nozzle’s movement speed influences print quality. The flow rate value configured is 100%. Good extrusion occurs when a 3D printer delivers the exact amount of filament needed, resulting in strong, accurate, and visually appealing prints.
84	141	1	56.0	-1	The nozzle’s diameter affects the precision of the print. The flow rate appears to be set at 56%. Under-extrusion can be addressed by performing a cold pull to clean the nozzle, ensuring proper extrusion settings, and maintaining the printer's hardware, which helps restore layer consistency and print quality.
85	52	-1	33.0	-1	The nozzle’s alignment is critical for print accuracy. The flow rate value configured is 33%. Under-extrusion occurs when a 3D printer's nozzle delivers less filament than required, leading to weak and incomplete prints, resulting in fragile structures that may easily break.
86	59	-1	100.0	0	The nozzle’s alignment is critical for print accuracy. The flow rate parameter is configured to 100%. Good extrusion produces clean edges and sharp corners, preserving the intended geometry of the model.
87	100	0	100.0	0	The nozzle’s position is determined by the printer’s software. The flow rate value configured is 100%. Good extrusion occurs when a 3D printer delivers the exact amount of filament needed, resulting in strong, accurate, and visually appealing prints.
88	42	-1	42.0	-1	The nozzle’s movement speed influences print quality. The flow rate value configured is 42%. Under-extrusion occurs when a 3D printer's nozzle delivers less filament than required, leading to weak and incomplete prints, resulting in fragile structures that may easily break.
89	42	-1	100.0	0	The nozzle’s alignment is critical for print accuracy. The flow rate appears to be set at 100%. Good extrusion produces clean edges and sharp corners, preserving the intended geometry of the model.
90	184	1	35.0	-1	The nozzle’s position is determined by the printer’s software. The flow rate value configured is 35%. Under-extrusion can manifest as gaps between layers, weak walls, or inconsistent extrusion lines in prints, which reduce the structural stability and aesthetic quality of the final model.
91	168	1	168.0	1	The nozzle’s alignment is critical for print accuracy. The flow rate value configured is 168%. Over-extrusion can create weak inter-layer bonding by forming overly thick layers that do not adhere properly to one another.
92	74	-1	158.0	1	The nozzle’s alignment is critical for print accuracy. The flow rate value configured is 158%. Over-extrusion can cause bridging failures as sagging or excess material accumulates in unsupported areas.
93	158	1	42.0	-1	The nozzle’s diameter affects the precision of the print. The flow rate appears to be set at 42%. A partially clogged nozzle can still extrude material but may restrict the flow, causing under-extrusion that compromises surface quality and structural integrity.
94	66	-1	42.0	-1	The nozzle’s position is determined by the printer’s software. The flow rate value configured is 42%. Under-extrusion can be addressed by performing a cold pull to clean the nozzle, ensuring proper extrusion settings, and maintaining the printer's hardware, which helps restore layer consistency and print quality.
95	94	0	100.0	0	The nozzle’s diameter affects the precision of the print. The flow rate value configured is 100%. Good extrusion occurs when a 3D printer delivers the exact amount of filament needed, resulting in strong, accurate, and visually appealing prints.
96	224	1	42.0	-1	The nozzle’s alignment is critical for print accuracy. The flow rate value configured is 42%. A partially clogged nozzle can still extrude material but may restrict the flow, causing under-extrusion that compromises surface quality and structural integrity.
97	94	0	300.0	1	The nozzle’s diameter affects the precision of the print. The flow rate appears to be set at 300%. Over-extrusion can cause bridging failures as sagging or excess material accumulates in unsupported areas.
98	49	-1	100.0	0	The nozzle’s position is determined by the printer’s software. The flow rate value configured is 100%. Good extrusion enhances print aesthetics, with uniform surfaces that require minimal post-processing.
99	42	-1	300.0	1	The nozzle’s position is determined by the printer’s software. The flow rate value configured is 300%. Over-extrusion often produces a glossy or uneven surface finish, reducing the visual appeal of the printed object.
100	300	1	100.0	0	The nozzle’s position is determined by the printer’s software. The flow rate value configured is 100%. Good extrusion enhances print aesthetics, with uniform surfaces that require minimal post-processing.
101	49	-1	118.0	1	The nozzle’s position is determined by the printer’s software. The flow rate value configured is 118%. Over-extrusion can lead to increased internal stress in parts, causing them to warp or deform after cooling.
102	127	1	149.0	1	The nozzle’s diameter affects the precision of the print. The flow rate value configured is 149%. Over-extrusion can cause bridging failures as sagging or excess material accumulates in unsupported areas.
103	265	1	100.0	0	The nozzle’s position is determined by the printer’s software. The flow rate value configured is 100%. Good extrusion produces clean edges and sharp corners, preserving the intended geometry of the model.
104	74	-1	100.0	0	The nozzle’s position is determined by the printer’s software. The flow rate value configured is 100%. Good extrusion enhances print aesthetics, with uniform surfaces that require minimal post-processing.
105	149	1	300.0	1	The nozzle’s alignment is critical for print accuracy. The flow rate value configured is 300%. Over-extrusion can cause bridging failures as sagging or excess material accumulates in unsupported areas.
106	168	1	149.0	1	The nozzle’s diameter affects the precision of the print. The flow rate value configured is 149%. Over-extrusion can cause bridging failures as sagging or excess material accumulates in unsupported areas.
107	100	0	300.0	1	The nozzle’s position is determined by the printer’s software. The flow rate parameter is configured to 300%. Over-extrusion often produces a glossy or uneven surface finish, reducing the visual appeal of the printed object.
108	94	0	168.0	1	The nozzle’s alignment is critical for print accuracy. The flow rate value configured is 168%. Over-extrusion can create weak inter-layer bonding by forming overly thick layers that do not adhere properly to one another.
109	49	-1	49.0	-1	The nozzle’s movement speed influences print quality. The flow rate value configured is 49%. A partially clogged nozzle can still extrude material but may restrict the flow, causing under-extrusion that compromises surface quality and structural integrity.
110	54	-1	100.0	0	The nozzle’s alignment is critical for print accuracy. The flow rate value configured is 100%. Good extrusion produces clean edges and sharp corners, preserving the intended geometry of the model.
111	144	1	112.0	1	The nozzle’s diameter affects the precision of the print. The flow rate value configured is 112%. Over-extrusion can cause bridging failures as sagging or excess material accumulates in unsupported areas.
112	37	-1	42.0	-1	The nozzle’s diameter affects the precision of the print. The flow rate value configured is 42%. A worn-out or slipping extruder gear can reduce the grip on the filament, leading to inconsistent feeding and under-extrusion, which may create visible gaps and weak layer bonding.
113	39	-1	100.0	0	The nozzle’s diameter affects the precision of the print. The flow rate value configured is 100%. Good extrusion produces clean edges and sharp corners, preserving the intended geometry of the model.
114	188	1	37.0	-1	The nozzle’s alignment is critical for print accuracy. The flow rate value configured is 37%. Under-extrusion occurs when a 3D printer's nozzle delivers less filament than required, leading to weak and incomplete prints, resulting in fragile structures that may easily break.
115	88	-1	168.0	1	The nozzle’s alignment is critical for print accuracy. The flow rate appears to be set at 168%. Over-extrusion can cause bridging failures as sagging or excess material accumulates in unsupported areas.
116	105	0	49.0	-1	The nozzle’s position is determined by the printer’s software. The flow rate value configured is 49%. A partially clogged nozzle can still extrude material but may restrict the flow, causing under-extrusion that compromises surface quality and structural integrity.
117	37	-1	100.0	0	The nozzle’s alignment is critical for print accuracy. The flow rate appears to be set at 100%. Good extrusion enhances print aesthetics, with uniform surfaces that require minimal post-processing.
118	61	-1	100.0	0	The nozzle’s position is determined by the printer’s software. The flow rate value configured is 100%. Good extrusion produces clean edges and sharp corners, preserving the intended geometry of the model.
119	42	-1	66.0	-1	The nozzle’s movement speed influences print quality. The flow rate value configured is 66%. Under-extrusion can be addressed by performing a cold pull to clean the nozzle, ensuring proper extrusion settings, and maintaining the printer's hardware, which helps restore layer consistency and print quality.
120	168	1	100.0	0	The nozzle’s diameter affects the precision of the print. The flow rate value configured is 100%. Good extrusion occurs when a 3D printer delivers the exact amount of filament needed, resulting in strong, accurate, and visually appealing prints.
121	39	-1	100.0	0	The nozzle’s position is determined by the printer’s software. The flow rate value configured is 100%. Good extrusion produces clean edges and sharp corners, preserving the intended geometry of the model.
122	158	1	70.0	-1	The nozzle’s movement speed influences print quality. The flow rate appears to be set at 70%. A partially clogged nozzle can still extrude material but may restrict the flow, causing under-extrusion that compromises surface quality and structural integrity.
123	74	-1	300.0	1	The nozzle’s diameter affects the precision of the print. The flow rate value configured is 300%. Over-extrusion can cause bridging failures as sagging or excess material accumulates in unsupported areas.
124	48	-1	42.0	-1	The nozzle’s movement speed influences print quality. The flow rate value configured is 42%. Under-extrusion can be addressed by performing a cold pull to clean the nozzle, ensuring proper extrusion settings, and maintaining the printer's hardware, which helps restore layer consistency and print quality.
125	47	-1	100.0	0	The nozzle’s diameter affects the precision of the print. The flow rate value configured is 100%. Good extrusion produces clean edges and sharp corners, preserving the intended geometry of the model.
126	168	1	33.0	-1	The nozzle’s diameter affects the precision of the print. The flow rate parameter is configured to 33%. A partially clogged nozzle can still extrude material but may restrict the flow, causing under-extrusion that compromises surface quality and structural integrity.
127	283	1	33.0	-1	The nozzle’s position is determined by the printer’s software. The flow rate appears to be set at 33%. Under-extrusion can be addressed by performing a cold pull to clean the nozzle, ensuring proper extrusion settings, and maintaining the printer's hardware, which helps restore layer consistency and print quality.
128	42	-1	33.0	-1	The nozzle’s alignment is critical for print accuracy. The flow rate value configured is 33%. A partially clogged nozzle can still extrude material but may restrict the flow, causing under-extrusion that compromises surface quality and structural integrity.
129	149	1	100.0	0	The nozzle’s diameter affects the precision of the print. The flow rate value configured is 100%. Good extrusion produces clean edges and sharp corners, preserving the intended geometry of the model.
130	105	0	168.0	1	The nozzle’s position is determined by the printer’s software. The flow rate value configured is 168%. Over-extrusion can lead to increased internal stress in parts, causing them to warp or deform after cooling.
131	200	1	300.0	1	The nozzle’s movement speed influences print quality. The flow rate value configured is 300%. Over-extrusion can create weak inter-layer bonding by forming overly thick layers that do not adhere properly to one another.
132	49	-1	300.0	1	The nozzle’s position is determined by the printer’s software. The flow rate value configured is 300%. Over-extrusion can lead to increased internal stress in parts, causing them to warp or deform after cooling.
133	61	-1	89.0	-1	The nozzle’s movement speed influences print quality. The flow rate value configured is 89%. Under-extrusion can manifest as gaps between layers, weak walls, or inconsistent extrusion lines in prints, which reduce the structural stability and aesthetic quality of the final model.
134	56	-1	100.0	0	The nozzle’s alignment is critical for print accuracy. The flow rate value configured is 100%. Good extrusion occurs when a 3D printer delivers the exact amount of filament needed, resulting in strong, accurate, and visually appealing prints.
135	158	1	35.0	-1	The nozzle’s position is determined by the printer’s software. The flow rate parameter is configured to 35%. A partially clogged nozzle can still extrude material but may restrict the flow, causing under-extrusion that compromises surface quality and structural integrity.
136	54	-1	100.0	0	The nozzle’s alignment is critical for print accuracy. The flow rate value configured is 100%. Good extrusion enhances print aesthetics, with uniform surfaces that require minimal post-processing.
137	224	1	33.0	-1	The nozzle’s movement speed influences print quality. The flow rate value configured is 33%. Under-extrusion can manifest as gaps between layers, weak walls, or inconsistent extrusion lines in prints, which reduce the structural stability and aesthetic quality of the final model.
138	100	0	42.0	-1	The nozzle’s movement speed influences print quality. The flow rate appears to be set at 42%. Under-extrusion can be addressed by performing a cold pull to clean the nozzle, ensuring proper extrusion settings, and maintaining the printer's hardware, which helps restore layer consistency and print quality.
139	62	-1	149.0	1	The nozzle’s alignment is critical for print accuracy. The flow rate parameter is configured to 149%. Over-extrusion can cause bridging failures as sagging or excess material accumulates in unsupported areas.
140	69	-1	100.0	0	The nozzle’s position is determined by the printer’s software. The flow rate value configured is 100%. Good extrusion occurs when a 3D printer delivers the exact amount of filament needed, resulting in strong, accurate, and visually appealing prints.
141	66	-1	70.0	-1	The nozzle’s diameter affects the precision of the print. The flow rate appears to be set at 70%. A partially clogged nozzle can still extrude material but may restrict the flow, causing under-extrusion that compromises surface quality and structural integrity.
142	100	0	100.0	0	The nozzle’s diameter affects the precision of the print. The flow rate parameter is configured to 100%. Good extrusion produces clean edges and sharp corners, preserving the intended geometry of the model.
143	79	-1	300.0	1	The nozzle’s alignment is critical for print accuracy. The flow rate value configured is 300%. Over-extrusion can cause bridging failures as sagging or excess material accumulates in unsupported areas.
144	162	1	100.0	0	The nozzle’s alignment is critical for print accuracy. The flow rate value configured is 100%. Good extrusion produces clean edges and sharp corners, preserving the intended geometry of the model.
145	149	1	100.0	0	The nozzle’s diameter affects the precision of the print. The flow rate value configured is 100%. Good extrusion produces clean edges and sharp corners, preserving the intended geometry of the model.
146	70	-1	100.0	0	The nozzle’s diameter affects the precision of the print. The flow rate appears to be set at 100%. Good extrusion produces clean edges and sharp corners, preserving the intended geometry of the model.
147	79	-1	100.0	0	The nozzle’s diameter affects the precision of the print. The flow rate value configured is 100%. Good extrusion enhances print aesthetics, with uniform surfaces that require minimal post-processing.
148	144	1	100.0	0	The nozzle’s alignment is critical for print accuracy. The flow rate appears to be set at 100%. Good extrusion occurs when a 3D printer delivers the exact amount of filament needed, resulting in strong, accurate, and visually appealing prints.
149	224	1	100.0	0	The nozzle’s diameter affects the precision of the print. The flow rate value configured is 100%. Good extrusion produces clean edges and sharp corners, preserving the intended geometry of the model.
150	112	1	42.0	-1	The nozzle’s diameter affects the precision of the print. The flow rate value configured is 42%. A partially clogged nozzle can still extrude material but may restrict the flow, causing under-extrusion that compromises surface quality and structural integrity.
151	235	1	100.0	0	The nozzle’s diameter affects the precision of the print. The flow rate value configured is 100%. Good extrusion enhances print aesthetics, with uniform surfaces that require minimal post-processing.
152	62	-1	70.0	-1	The nozzle’s position is determined by the printer’s software. The flow rate appears to be set at 70%. Under-extrusion can be addressed by performing a cold pull to clean the nozzle, ensuring proper extrusion settings, and maintaining the printer's hardware, which helps restore layer consistency and print quality.
153	149	1	300.0	1	The nozzle’s alignment is critical for print accuracy. The flow rate value configured is 300%. Over-extrusion can cause bridging failures as sagging or excess material accumulates in unsupported areas.
154	59	-1	35.0	-1	The nozzle’s alignment is critical for print accuracy. The flow rate value configured is 35%. A partially clogged nozzle can still extrude material but may restrict the flow, causing under-extrusion that compromises surface quality and structural integrity.
155	89	-1	66.0	-1	The nozzle’s movement speed influences print quality. The flow rate value configured is 66%. Under-extrusion occurs when a 3D printer's nozzle delivers less filament than required, leading to weak and incomplete prints, resulting in fragile structures that may easily break.
156	79	-1	168.0	1	The nozzle’s diameter affects the precision of the print. The flow rate parameter is configured to 168%. Over-extrusion can cause bridging failures as sagging or excess material accumulates in unsupported areas.
157	238	1	100.0	0	The nozzle’s alignment is critical for print accuracy. The flow rate value configured is 100%. Good extrusion occurs when a 3D printer delivers the exact amount of filament needed, resulting in strong, accurate, and visually appealing prints.
158	79	-1	100.0	0	The nozzle’s diameter affects the precision of the print. The flow rate appears to be set at 100%. Good extrusion enhances print aesthetics, with uniform surfaces that require minimal post-processing.
159	66	-1	42.0	-1	The nozzle’s diameter affects the precision of the print. The flow rate parameter is configured to 42%. A worn-out or slipping extruder gear can reduce the grip on the filament, leading to inconsistent feeding and under-extrusion, which may create visible gaps and weak layer bonding.
160	74	-1	168.0	1	The nozzle’s movement speed influences print quality. The flow rate value configured is 168%. Over-extrusion often results in visible blobs or strings of excess material, which can ruin the print's surface finish and fine details.
161	33	-1	100.0	0	The nozzle’s alignment is critical for print accuracy. The flow rate appears to be set at 100%. Good extrusion produces clean edges and sharp corners, preserving the intended geometry of the model.
162	144	1	42.0	-1	The nozzle’s diameter affects the precision of the print. The flow rate value configured is 42%. A partially clogged nozzle can still extrude material but may restrict the flow, causing under-extrusion that compromises surface quality and structural integrity.
163	66	-1	300.0	1	The nozzle’s position is determined by the printer’s software. The flow rate value configured is 300%. Over-extrusion can lead to increased internal stress in parts, causing them to warp or deform after cooling.
164	212	1	89.0	-1	The nozzle’s alignment is critical for print accuracy. The flow rate value configured is 89%. Under-extrusion can be addressed by performing a cold pull to clean the nozzle, ensuring proper extrusion settings, and maintaining the printer's hardware, which helps restore layer consistency and print quality.
165	59	-1	100.0	0	The nozzle’s alignment is critical for print accuracy. The flow rate value configured is 100%. Good extrusion enhances print aesthetics, with uniform surfaces that require minimal post-processing.
166	33	-1	100.0	0	The nozzle’s position is determined by the printer’s software. The flow rate value configured is 100%. Good extrusion occurs when a 3D printer delivers the exact amount of filament needed, resulting in strong, accurate, and visually appealing prints.
167	69	-1	33.0	-1	The nozzle’s alignment is critical for print accuracy. The flow rate value configured is 33%. Under-extrusion can manifest as gaps between layers, weak walls, or inconsistent extrusion lines in prints, which reduce the structural stability and aesthetic quality of the final model.
168	149	1	35.0	-1	The nozzle’s position is determined by the printer’s software. The flow rate appears to be set at 35%. Under-extrusion can manifest as gaps between layers, weak walls, or inconsistent extrusion lines in prints, which reduce the structural stability and aesthetic quality of the final model.
169	100	0	89.0	-1	The nozzle’s position is determined by the printer’s software. The flow rate value configured is 89%. Under-extrusion occurs when a 3D printer's nozzle delivers less filament than required, leading to weak and incomplete prints, resulting in fragile structures that may easily break.
170	79	-1	89.0	-1	The nozzle’s alignment is critical for print accuracy. The flow rate value configured is 89%. Under-extrusion can be addressed by performing a cold pull to clean the nozzle, ensuring proper extrusion settings, and maintaining the printer's hardware, which helps restore layer consistency and print quality.
171	70	-1	70.0	-1	The nozzle’s movement speed influences print quality. The flow rate appears to be set at 70%. Under-extrusion can be addressed by performing a cold pull to clean the nozzle, ensuring proper extrusion settings, and maintaining the printer's hardware, which helps restore layer consistency and print quality.
172	59	-1	158.0	1	The nozzle’s position is determined by the printer’s software. The flow rate value configured is 158%. Over-extrusion can cause bridging failures as sagging or excess material accumulates in unsupported areas.
173	37	-1	33.0	-1	The nozzle’s alignment is critical for print accuracy. The flow rate value configured is 33%. Under-extrusion can be addressed by performing a cold pull to clean the nozzle, ensuring proper extrusion settings, and maintaining the printer's hardware, which helps restore layer consistency and print quality.
174	265	1	100.0	0	The nozzle’s diameter affects the precision of the print. The flow rate value configured is 100%. Good extrusion enhances print aesthetics, with uniform surfaces that require minimal post-processing.
175	112	1	300.0	1	The nozzle’s alignment is critical for print accuracy. The flow rate value configured is 300%. Over-extrusion can cause bridging failures as sagging or excess material accumulates in unsupported areas.
176	47	-1	33.0	-1	The nozzle’s alignment is critical for print accuracy. The flow rate parameter is configured to 33%. Under-extrusion can manifest as gaps between layers, weak walls, or inconsistent extrusion lines in prints, which reduce the structural stability and aesthetic quality of the final model.
177	66	-1	300.0	1	The nozzle’s alignment is critical for print accuracy. The flow rate value configured is 300%. Over-extrusion can create weak inter-layer bonding by forming overly thick layers that do not adhere properly to one another.
178	283	1	168.0	1	The nozzle’s position is determined by the printer’s software. The flow rate value configured is 168%. Over-extrusion can cause bridging failures as sagging or excess material accumulates in unsupported areas.
179	224	1	56.0	-1	The nozzle’s alignment is critical for print accuracy. The flow rate parameter is configured to 56%. A partially clogged nozzle can still extrude material but may restrict the flow, causing under-extrusion that compromises surface quality and structural integrity.
180	56	-1	33.0	-1	The nozzle’s alignment is critical for print accuracy. The flow rate value configured is 33%. Under-extrusion can be addressed by performing a cold pull to clean the nozzle, ensuring proper extrusion settings, and maintaining the printer's hardware, which helps restore layer consistency and print quality.
181	283	1	66.0	-1	The nozzle’s movement speed influences print quality. The flow rate value configured is 66%. Under-extrusion can be addressed by performing a cold pull to clean the nozzle, ensuring proper extrusion settings, and maintaining the printer's hardware, which helps restore layer consistency and print quality.
182	79	-1	300.0	1	The nozzle’s diameter affects the precision of the print. The flow rate value configured is 300%. Over-extrusion can create weak inter-layer bonding by forming overly thick layers that do not adhere properly to one another.
183	162	1	100.0	0	The nozzle’s alignment is critical for print accuracy. The flow rate value configured is 100%. Good extrusion produces clean edges and sharp corners, preserving the intended geometry of the model.
184	112	1	100.0	0	The nozzle’s movement speed influences print quality. The flow rate value configured is 100%. Good extrusion enhances print aesthetics, with uniform surfaces that require minimal post-processing.
185	238	1	70.0	-1	The nozzle’s position is determined by the printer’s software. The flow rate value configured is 70%. Under-extrusion can be addressed by performing a cold pull to clean the nozzle, ensuring proper extrusion settings, and maintaining the printer's hardware, which helps restore layer consistency and print quality.
186	52	-1	100.0	0	The nozzle’s alignment is critical for print accuracy. The flow rate appears to be set at 100%. Good extrusion produces clean edges and sharp corners, preserving the intended geometry of the model.
187	70	-1	149.0	1	The nozzle’s alignment is critical for print accuracy. The flow rate parameter is configured to 149%. Over-extrusion can lead to increased internal stress in parts, causing them to warp or deform after cooling.
188	252	1	158.0	1	The nozzle’s alignment is critical for print accuracy. The flow rate appears to be set at 158%. Over-extrusion can cause bridging failures as sagging or excess material accumulates in unsupported areas.
189	78	-1	66.0	-1	The nozzle’s movement speed influences print quality. The flow rate value configured is 66%. A partially clogged nozzle can still extrude material but may restrict the flow, causing under-extrusion that compromises surface quality and structural integrity.
190	118	1	100.0	0	The nozzle’s position is determined by the printer’s software. The flow rate value configured is 100%. Good extrusion occurs when a 3D printer delivers the exact amount of filament needed, resulting in strong, accurate, and visually appealing prints.
191	39	-1	37.0	-1	The nozzle’s movement speed influences print quality. The flow rate value configured is 37%. Under-extrusion can manifest as gaps between layers, weak walls, or inconsistent extrusion lines in prints, which reduce the structural stability and aesthetic quality of the final model.
192	59	-1	70.0	-1	The nozzle’s alignment is critical for print accuracy. The flow rate value configured is 70%. Under-extrusion can be addressed by performing a cold pull to clean the nozzle, ensuring proper extrusion settings, and maintaining the printer's hardware, which helps restore layer consistency and print quality.
193	33	-1	100.0	0	The nozzle’s alignment is critical for print accuracy. The flow rate value configured is 100%. Good extrusion produces clean edges and sharp corners, preserving the intended geometry of the model.
194	300	1	100.0	0	The nozzle’s alignment is critical for print accuracy. The flow rate value configured is 100%. Good extrusion produces clean edges and sharp corners, preserving the intended geometry of the model.
195	133	1	149.0	1	The nozzle’s alignment is critical for print accuracy. The flow rate appears to be set at 149%. Over-extrusion can create weak inter-layer bonding by forming overly thick layers that do not adhere properly to one another.
196	42	-1	168.0	1	The nozzle’s alignment is critical for print accuracy. The flow rate appears to be set at 168%. Over-extrusion can create weak inter-layer bonding by forming overly thick layers that do not adhere properly to one another.
197	54	-1	100.0	0	The nozzle’s alignment is critical for print accuracy. The flow rate value configured is 100%. Good extrusion produces clean edges and sharp corners, preserving the intended geometry of the model.
198	44	-1	100.0	0	The nozzle’s alignment is critical for print accuracy. The flow rate value configured is 100%. Good extrusion enhances print aesthetics, with uniform surfaces that require minimal post-processing.
199	49	-1	100.0	0	The nozzle’s diameter affects the precision of the print. The flow rate value configured is 100%. Good extrusion enhances print aesthetics, with uniform surfaces that require minimal post-processing.
200	252	1	35.0	-1	The nozzle’s alignment is critical for print accuracy. The flow rate parameter is configured to 35%. Under-extrusion can be addressed by performing a cold pull to clean the nozzle, ensuring proper extrusion settings, and maintaining the printer's hardware, which helps restore layer consistency and print quality.
201	35	-1	42.0	-1	The nozzle’s position is determined by the printer’s software. The flow rate value configured is 42%. A partially clogged nozzle can still extrude material but may restrict the flow, causing under-extrusion that compromises surface quality and structural integrity.
202	188	1	100.0	0	The nozzle’s movement speed influences print quality. The flow rate appears to be set at 100%. Good extrusion produces clean edges and sharp corners, preserving the intended geometry of the model.
203	100	0	100.0	0	The nozzle’s diameter affects the precision of the print. The flow rate appears to be set at 100%. Good extrusion enhances print aesthetics, with uniform surfaces that require minimal post-processing.
204	52	-1	100.0	0	The nozzle’s diameter affects the precision of the print. The flow rate value configured is 100%. Good extrusion enhances print aesthetics, with uniform surfaces that require minimal post-processing.
205	84	-1	35.0	-1	The nozzle’s alignment is critical for print accuracy. The flow rate value configured is 35%. Under-extrusion can be addressed by performing a cold pull to clean the nozzle, ensuring proper extrusion settings, and maintaining the printer's hardware, which helps restore layer consistency and print quality.
206	178	1	100.0	0	The nozzle’s alignment is critical for print accuracy. The flow rate value configured is 100%. Good extrusion produces clean edges and sharp corners, preserving the intended geometry of the model.
207	84	-1	33.0	-1	The nozzle’s position is determined by the printer’s software. The flow rate value configured is 33%. Under-extrusion can be addressed by performing a cold pull to clean the nozzle, ensuring proper extrusion settings, and maintaining the printer's hardware, which helps restore layer consistency and print quality.
208	84	-1	42.0	-1	The nozzle’s alignment is critical for print accuracy. The flow rate value configured is 42%. A worn-out or slipping extruder gear can reduce the grip on the filament, leading to inconsistent feeding and under-extrusion, which may create visible gaps and weak layer bonding.
209	33	-1	70.0	-1	The nozzle’s diameter affects the precision of the print. The flow rate value configured is 70%. A partially clogged nozzle can still extrude material but may restrict the flow, causing under-extrusion that compromises surface quality and structural integrity.
210	158	1	100.0	0	The nozzle’s movement speed influences print quality. The flow rate value configured is 100%. Good extrusion produces clean edges and sharp corners, preserving the intended geometry of the model.
211	33	-1	100.0	0	The nozzle’s diameter affects the precision of the print. The flow rate value configured is 100%. Good extrusion enhances print aesthetics, with uniform surfaces that require minimal post-processing.
212	238	1	100.0	0	The nozzle’s diameter affects the precision of the print. The flow rate appears to be set at 100%. Good extrusion produces clean edges and sharp corners, preserving the intended geometry of the model.
213	56	-1	100.0	0	The nozzle’s position is determined by the printer’s software. The flow rate parameter is configured to 100%. Good extrusion enhances print aesthetics, with uniform surfaces that require minimal post-processing.
214	112	1	100.0	0	The nozzle’s alignment is critical for print accuracy. The flow rate value configured is 100%. Good extrusion produces clean edges and sharp corners, preserving the intended geometry of the model.
215	100	0	100.0	0	The nozzle’s alignment is critical for print accuracy. The flow rate value configured is 100%. Good extrusion enhances print aesthetics, with uniform surfaces that require minimal post-processing.
216	188	1	100.0	0	The nozzle’s alignment is critical for print accuracy. The flow rate appears to be set at 100%. Good extrusion occurs when a 3D printer delivers the exact amount of filament needed, resulting in strong, accurate, and visually appealing prints.
217	37	-1	100.0	0	The nozzle’s diameter affects the precision of the print. The flow rate parameter is configured to 100%. Good extrusion produces clean edges and sharp corners, preserving the intended geometry of the model.
218	61	-1	100.0	0	The nozzle’s alignment is critical for print accuracy. The flow rate value configured is 100%. Good extrusion enhances print aesthetics, with uniform surfaces that require minimal post-processing.
219	149	1	149.0	1	The nozzle’s movement speed influences print quality. The flow rate value configured is 149%. Over-extrusion can create weak inter-layer bonding by forming overly thick layers that do not adhere properly to one another.
220	56	-1	100.0	0	The nozzle’s position is determined by the printer’s software. The flow rate value configured is 100%. Good extrusion enhances print aesthetics, with uniform surfaces that require minimal post-processing.
221	100	0	100.0	0	The nozzle’s movement speed influences print quality. The flow rate value configured is 100%. Good extrusion produces clean edges and sharp corners, preserving the intended geometry of the model.
222	149	1	100.0	0	The nozzle’s position is determined by the printer’s software. The flow rate value configured is 100%. Good extrusion occurs when a 3D printer delivers the exact amount of filament needed, resulting in strong, accurate, and visually appealing prints.
223	59	-1	42.0	-1	The nozzle’s alignment is critical for print accuracy. The flow rate value configured is 42%. A partially clogged nozzle can still extrude material but may restrict the flow, causing under-extrusion that compromises surface quality and structural integrity.
224	37	-1	33.0	-1	The nozzle’s position is determined by the printer’s software. The flow rate value configured is 33%. Under-extrusion can be addressed by performing a cold pull to clean the nozzle, ensuring proper extrusion settings, and maintaining the printer's hardware, which helps restore layer consistency and print quality.
225	62	-1	100.0	0	The nozzle’s diameter affects the precision of the print. The flow rate value configured is 100%. Good extrusion enhances print aesthetics, with uniform surfaces that require minimal post-processing.
226	105	0	100.0	0	The nozzle’s alignment is critical for print accuracy. The flow rate value configured is 100%. Good extrusion enhances print aesthetics, with uniform surfaces that require minimal post-processing.
227	39	-1	33.0	-1	The nozzle’s diameter affects the precision of the print. The flow rate parameter is configured to 33%. A worn-out or slipping extruder gear can reduce the grip on the filament, leading to inconsistent feeding and under-extrusion, which may create visible gaps and weak layer bonding.
228	47	-1	300.0	1	The nozzle’s alignment is critical for print accuracy. The flow rate value configured is 300%. Over-extrusion can cause bridging failures as sagging or excess material accumulates in unsupported areas.
229	127	1	100.0	0	The nozzle’s movement speed influences print quality. The flow rate value configured is 100%. Good extrusion produces clean edges and sharp corners, preserving the intended geometry of the model.
230	94	0	42.0	-1	The nozzle’s diameter affects the precision of the print. The flow rate parameter is configured to 42%. A partially clogged nozzle can still extrude material but may restrict the flow, causing under-extrusion that compromises surface quality and structural integrity.
231	42	-1	89.0	-1	The nozzle’s movement speed influences print quality. The flow rate parameter is configured to 89%. Under-extrusion can manifest as gaps between layers, weak walls, or inconsistent extrusion lines in prints, which reduce the structural stability and aesthetic quality of the final model.
232	39	-1	300.0	1	The nozzle’s diameter affects the precision of the print. The flow rate value configured is 300%. Over-extrusion can lead to increased internal stress in parts, causing them to warp or deform after cooling.
233	141	1	100.0	0	The nozzle’s movement speed influences print quality. The flow rate value configured is 100%. Good extrusion enhances print aesthetics, with uniform surfaces that require minimal post-processing.
234	158	1	42.0	-1	The nozzle’s alignment is critical for print accuracy. The flow rate value configured is 42%. Under-extrusion can be addressed by performing a cold pull to clean the nozzle, ensuring proper extrusion settings, and maintaining the printer's hardware, which helps restore layer consistency and print quality.
235	105	0	100.0	0	The nozzle’s position is determined by the printer’s software. The flow rate value configured is 100%. Good extrusion enhances print aesthetics, with uniform surfaces that require minimal post-processing.
236	300	1	300.0	1	The nozzle’s diameter affects the precision of the print. The flow rate value configured is 300%. Over-extrusion can cause bridging failures as sagging or excess material accumulates in unsupported areas.
237	188	1	100.0	0	The nozzle’s diameter affects the precision of the print. The flow rate value configured is 100%. Good extrusion produces clean edges and sharp corners, preserving the intended geometry of the model.
238	42	-1	35.0	-1	The nozzle’s alignment is critical for print accuracy. The flow rate parameter is configured to 35%. Under-extrusion can manifest as gaps between layers, weak walls, or inconsistent extrusion lines in prints, which reduce the structural stability and aesthetic quality of the final model.
239	35	-1	100.0	0	The nozzle’s position is determined by the printer’s software. The flow rate value configured is 100%. Good extrusion enhances print aesthetics, with uniform surfaces that require minimal post-processing.
240	74	-1	100.0	0	The nozzle’s position is determined by the printer’s software. The flow rate value configured is 100%. Good extrusion produces clean edges and sharp corners, preserving the intended geometry of the model.
241	149	1	100.0	0	The nozzle’s alignment is critical for print accuracy. The flow rate appears to be set at 100%. Good extrusion enhances print aesthetics, with uniform surfaces that require minimal post-processing.
242	252	1	70.0	-1	The nozzle’s diameter affects the precision of the print. The flow rate value configured is 70%. Under-extrusion can be addressed by performing a cold pull to clean the nozzle, ensuring proper extrusion settings, and maintaining the printer's hardware, which helps restore layer consistency and print quality.
243	188	1	300.0	1	The nozzle’s diameter affects the precision of the print. The flow rate value configured is 300%. Over-extrusion can create weak inter-layer bonding by forming overly thick layers that do not adhere properly to one another.
244	133	1	100.0	0	The nozzle’s alignment is critical for print accuracy. The flow rate value configured is 100%. Good extrusion produces clean edges and sharp corners, preserving the intended geometry of the model.
245	300	1	100.0	0	The nozzle’s position is determined by the printer’s software. The flow rate value configured is 100%. Good extrusion produces clean edges and sharp corners, preserving the intended geometry of the model.
246	61	-1	100.0	0	The nozzle’s position is determined by the printer’s software. The flow rate value configured is 100%. Good extrusion occurs when a 3D printer delivers the exact amount of filament needed, resulting in strong, accurate, and visually appealing prints.
247	42	-1	300.0	1	The nozzle’s diameter affects the precision of the print. The flow rate value configured is 300%. Over-extrusion can cause bridging failures as sagging or excess material accumulates in unsupported areas.
248	70	-1	100.0	0	The nozzle’s alignment is critical for print accuracy. The flow rate value configured is 100%. Good extrusion enhances print aesthetics, with uniform surfaces that require minimal post-processing.
249	300	1	33.0	-1	The nozzle’s diameter affects the precision of the print. The flow rate parameter is configured to 33%. Under-extrusion can be addressed by performing a cold pull to clean the nozzle, ensuring proper extrusion settings, and maintaining the printer's hardware, which helps restore layer consistency and print quality.
250	100	0	100.0	0	The nozzle’s alignment is critical for print accuracy. The flow rate appears to be set at 100%. Good extrusion enhances print aesthetics, with uniform surfaces that require minimal post-processing.
251	70	-1	66.0	-1	The nozzle’s position is determined by the printer’s software. The flow rate value configured is 66%. Under-extrusion can be addressed by performing a cold pull to clean the nozzle, ensuring proper extrusion settings, and maintaining the printer's hardware, which helps restore layer consistency and print quality.
252	37	-1	33.0	-1	The nozzle’s movement speed influences print quality. The flow rate value configured is 33%. A partially clogged nozzle can still extrude material but may restrict the flow, causing under-extrusion that compromises surface quality and structural integrity.
253	133	1	100.0	0	The nozzle’s alignment is critical for print accuracy. The flow rate value configured is 100%. Good extrusion produces clean edges and sharp corners, preserving the intended geometry of the model.
254	66	-1	100.0	0	The nozzle’s diameter affects the precision of the print. The flow rate value configured is 100%. Good extrusion produces clean edges and sharp corners, preserving the intended geometry of the model.
255	184	1	100.0	0	The nozzle’s alignment is critical for print accuracy. The flow rate parameter is configured to 100%. Good extrusion produces clean edges and sharp corners, preserving the intended geometry of the model.
256	66	-1	158.0	1	The nozzle’s movement speed influences print quality. The flow rate value configured is 158%. Over-extrusion can create weak inter-layer bonding by forming overly thick layers that do not adhere properly to one another.
257	127	1	33.0	-1	The nozzle’s alignment is critical for print accuracy. The flow rate value configured is 33%. Under-extrusion occurs when a 3D printer's nozzle delivers less filament than required, leading to weak and incomplete prints, resulting in fragile structures that may easily break.
258	42	-1	33.0	-1	The nozzle’s diameter affects the precision of the print. The flow rate value configured is 33%. A partially clogged nozzle can still extrude material but may restrict the flow, causing under-extrusion that compromises surface quality and structural integrity.
259	158	1	70.0	-1	The nozzle’s alignment is critical for print accuracy. The flow rate value configured is 70%. Under-extrusion can manifest as gaps between layers, weak walls, or inconsistent extrusion lines in prints, which reduce the structural stability and aesthetic quality of the final model.
260	89	-1	100.0	0	The nozzle’s alignment is critical for print accuracy. The flow rate parameter is configured to 100%. Good extrusion produces clean edges and sharp corners, preserving the intended geometry of the model.
261	100	0	100.0	0	The nozzle’s diameter affects the precision of the print. The flow rate value configured is 100%. Good extrusion produces clean edges and sharp corners, preserving the intended geometry of the model.
262	42	-1	300.0	1	The nozzle’s alignment is critical for print accuracy. The flow rate parameter is configured to 300%. Over-extrusion can cause bridging failures as sagging or excess material accumulates in unsupported areas.
263	105	0	300.0	1	The nozzle’s diameter affects the precision of the print. The flow rate parameter is configured to 300%. Over-extrusion can cause bridging failures as sagging or excess material accumulates in unsupported areas.
264	252	1	37.0	-1	The nozzle’s diameter affects the precision of the print. The flow rate value configured is 37%. Under-extrusion can manifest as gaps between layers, weak walls, or inconsistent extrusion lines in prints, which reduce the structural stability and aesthetic quality of the final model.
265	66	-1	33.0	-1	The nozzle’s movement speed influences print quality. The flow rate parameter is configured to 33%. A partially clogged nozzle can still extrude material but may restrict the flow, causing under-extrusion that compromises surface quality and structural integrity.
266	162	1	300.0	1	The nozzle’s movement speed influences print quality. The flow rate value configured is 300%. Over-extrusion can create weak inter-layer bonding by forming overly thick layers that do not adhere properly to one another.
267	149	1	66.0	-1	The nozzle’s alignment is critical for print accuracy. The flow rate value configured is 66%. Under-extrusion occurs when a 3D printer's nozzle delivers less filament than required, leading to weak and incomplete prints, resulting in fragile structures that may easily break.
268	265	1	100.0	0	The nozzle’s alignment is critical for print accuracy. The flow rate appears to be set at 100%. Good extrusion enhances print aesthetics, with uniform surfaces that require minimal post-processing.
269	66	-1	118.0	1	The nozzle’s diameter affects the precision of the print. The flow rate value configured is 118%. Over-extrusion can cause bridging failures as sagging or excess material accumulates in unsupported areas.
270	66	-1	100.0	0	The nozzle’s position is determined by the printer’s software. The flow rate value configured is 100%. Good extrusion occurs when a 3D printer delivers the exact amount of filament needed, resulting in strong, accurate, and visually appealing prints.
271	126	1	100.0	0	The nozzle’s alignment is critical for print accuracy. The flow rate value configured is 100%. Good extrusion produces clean edges and sharp corners, preserving the intended geometry of the model.
272	74	-1	300.0	1	The nozzle’s alignment is critical for print accuracy. The flow rate value configured is 300%. Over-extrusion can cause bridging failures as sagging or excess material accumulates in unsupported areas.
273	178	1	42.0	-1	The nozzle’s diameter affects the precision of the print. The flow rate value configured is 42%. Under-extrusion can manifest as gaps between layers, weak walls, or inconsistent extrusion lines in prints, which reduce the structural stability and aesthetic quality of the final model.
274	267	1	42.0	-1	The nozzle’s alignment is critical for print accuracy. The flow rate value configured is 42%. Under-extrusion occurs when a 3D printer's nozzle delivers less filament than required, leading to weak and incomplete prints, resulting in fragile structures that may easily break.
275	283	1	100.0	0	The nozzle’s movement speed influences print quality. The flow rate appears to be set at 100%. Good extrusion produces clean edges and sharp corners, preserving the intended geometry of the model.
276	59	-1	33.0	-1	The nozzle’s diameter affects the precision of the print. The flow rate value configured is 33%. A partially clogged nozzle can still extrude material but may restrict the flow, causing under-extrusion that compromises surface quality and structural integrity.
277	162	1	100.0	0	The nozzle’s alignment is critical for print accuracy. The flow rate value configured is 100%. Good extrusion produces clean edges and sharp corners, preserving the intended geometry of the model.
278	149	1	100.0	0	The nozzle’s movement speed influences print quality. The flow rate parameter is configured to 100%. Good extrusion produces clean edges and sharp corners, preserving the intended geometry of the model.
279	70	-1	100.0	0	The nozzle’s diameter affects the precision of the print. The flow rate value configured is 100%. Good extrusion enhances print aesthetics, with uniform surfaces that require minimal post-processing.
280	133	1	66.0	-1	The nozzle’s movement speed influences print quality. The flow rate value configured is 66%. Under-extrusion can be addressed by performing a cold pull to clean the nozzle, ensuring proper extrusion settings, and maintaining the printer's hardware, which helps restore layer consistency and print quality.
281	88	-1	100.0	0	The nozzle’s movement speed influences print quality. The flow rate value configured is 100%. Good extrusion enhances print aesthetics, with uniform surfaces that require minimal post-processing.
282	224	1	42.0	-1	The nozzle’s alignment is critical for print accuracy. The flow rate value configured is 42%. Under-extrusion can manifest as gaps between layers, weak walls, or inconsistent extrusion lines in prints, which reduce the structural stability and aesthetic quality of the final model.
283	252	1	42.0	-1	The nozzle’s diameter affects the precision of the print. The flow rate value configured is 42%. A partially clogged nozzle can still extrude material but may restrict the flow, causing under-extrusion that compromises surface quality and structural integrity.
284	100	0	33.0	-1	The nozzle’s alignment is critical for print accuracy. The flow rate value configured is 33%. Under-extrusion occurs when a 3D printer's nozzle delivers less filament than required, leading to weak and incomplete prints, resulting in fragile structures that may easily break.
285	300	1	300.0	1	The nozzle’s position is determined by the printer’s software. The flow rate value configured is 300%. Over-extrusion can cause bridging failures as sagging or excess material accumulates in unsupported areas.
286	70	-1	100.0	0	The nozzle’s position is determined by the printer’s software. The flow rate appears to be set at 100%. Good extrusion produces clean edges and sharp corners, preserving the intended geometry of the model.
287	70	-1	300.0	1	The nozzle’s diameter affects the precision of the print. The flow rate value configured is 300%. Over-extrusion can lead to increased internal stress in parts, causing them to warp or deform after cooling.
288	112	1	42.0	-1	The nozzle’s diameter affects the precision of the print. The flow rate appears to be set at 42%. A partially clogged nozzle can still extrude material but may restrict the flow, causing under-extrusion that compromises surface quality and structural integrity.
289	112	1	37.0	-1	The nozzle’s alignment is critical for print accuracy. The flow rate value configured is 37%. Under-extrusion occurs when a 3D printer's nozzle delivers less filament than required, leading to weak and incomplete prints, resulting in fragile structures that may easily break.
290	267	1	300.0	1	The nozzle’s alignment is critical for print accuracy. The flow rate value configured is 300%. Over-extrusion can cause bridging failures as sagging or excess material accumulates in unsupported areas.
291	33	-1	168.0	1	The nozzle’s alignment is critical for print accuracy. The flow rate value configured is 168%. Over-extrusion can cause bridging failures as sagging or excess material accumulates in unsupported areas.
292	238	1	300.0	1	The nozzle’s alignment is critical for print accuracy. The flow rate value configured is 300%. Over-extrusion can cause bridging failures as sagging or excess material accumulates in unsupported areas.
293	200	1	100.0	0	The nozzle’s diameter affects the precision of the print. The flow rate parameter is configured to 100%. Good extrusion enhances print aesthetics, with uniform surfaces that require minimal post-processing.
294	37	-1	100.0	0	The nozzle’s diameter affects the precision of the print. The flow rate parameter is configured to 100%. Good extrusion enhances print aesthetics, with uniform surfaces that require minimal post-processing.
295	100	0	100.0	0	The nozzle’s alignment is critical for print accuracy. The flow rate appears to be set at 100%. Good extrusion enhances print aesthetics, with uniform surfaces that require minimal post-processing.
296	78	-1	100.0	0	The nozzle’s movement speed influences print quality. The flow rate value configured is 100%. Good extrusion enhances print aesthetics, with uniform surfaces that require minimal post-processing.
297	62	-1	66.0	-1	The nozzle’s alignment is critical for print accuracy. The flow rate parameter is configured to 66%. A partially clogged nozzle can still extrude material but may restrict the flow, causing under-extrusion that compromises surface quality and structural integrity.
298	84	-1	118.0	1	The nozzle’s alignment is critical for print accuracy. The flow rate value configured is 118%. Over-extrusion can create weak inter-layer bonding by forming overly thick layers that do not adhere properly to one another.
299	37	-1	70.0	-1	The nozzle’s alignment is critical for print accuracy. The flow rate value configured is 70%. Under-extrusion can manifest as gaps between layers, weak walls, or inconsistent extrusion lines in prints, which reduce the structural stability and aesthetic quality of the final model.
300	144	1	100.0	0	The nozzle’s alignment is critical for print accuracy. The flow rate value configured is 100%. Good extrusion occurs when a 3D printer delivers the exact amount of filament needed, resulting in strong, accurate, and visually appealing prints.
301	158	1	100.0	0	The nozzle’s alignment is critical for print accuracy. The flow rate value configured is 100%. Good extrusion produces clean edges and sharp corners, preserving the intended geometry of the model.
302	149	1	35.0	-1	The nozzle’s movement speed influences print quality. The flow rate value configured is 35%. A worn-out or slipping extruder gear can reduce the grip on the filament, leading to inconsistent feeding and under-extrusion, which may create visible gaps and weak layer bonding.
303	74	-1	35.0	-1	The nozzle’s movement speed influences print quality. The flow rate value configured is 35%. Under-extrusion can manifest as gaps between layers, weak walls, or inconsistent extrusion lines in prints, which reduce the structural stability and aesthetic quality of the final model.
304	84	-1	100.0	0	The nozzle’s alignment is critical for print accuracy. The flow rate value configured is 100%. Good extrusion enhances print aesthetics, with uniform surfaces that require minimal post-processing.
305	88	-1	100.0	0	The nozzle’s alignment is critical for print accuracy. The flow rate parameter is configured to 100%. Good extrusion enhances print aesthetics, with uniform surfaces that require minimal post-processing.
306	149	1	300.0	1	The nozzle’s movement speed influences print quality. The flow rate value configured is 300%. Over-extrusion can cause bridging failures as sagging or excess material accumulates in unsupported areas.
307	47	-1	100.0	0	The nozzle’s movement speed influences print quality. The flow rate value configured is 100%. Good extrusion enhances print aesthetics, with uniform surfaces that require minimal post-processing.
308	94	0	118.0	1	The nozzle’s alignment is critical for print accuracy. The flow rate value configured is 118%. Over-extrusion can create weak inter-layer bonding by forming overly thick layers that do not adhere properly to one another.
309	62	-1	168.0	1	The nozzle’s diameter affects the precision of the print. The flow rate parameter is configured to 168%. Over-extrusion can create weak inter-layer bonding by forming overly thick layers that do not adhere properly to one another.
310	149	1	100.0	0	The nozzle’s alignment is critical for print accuracy. The flow rate appears to be set at 100%. Good extrusion enhances print aesthetics, with uniform surfaces that require minimal post-processing.
311	283	1	300.0	1	The nozzle’s position is determined by the printer’s software. The flow rate value configured is 300%. Over-extrusion often results in visible blobs or strings of excess material, which can ruin the print's surface finish and fine details.
312	168	1	37.0	-1	The nozzle’s movement speed influences print quality. The flow rate value configured is 37%. Under-extrusion occurs when a 3D printer's nozzle delivers less filament than required, leading to weak and incomplete prints, resulting in fragile structures that may easily break.
313	33	-1	89.0	-1	The nozzle’s alignment is critical for print accuracy. The flow rate value configured is 89%. Under-extrusion can manifest as gaps between layers, weak walls, or inconsistent extrusion lines in prints, which reduce the structural stability and aesthetic quality of the final model.
314	44	-1	168.0	1	The nozzle’s alignment is critical for print accuracy. The flow rate value configured is 168%. Over-extrusion can cause bridging failures as sagging or excess material accumulates in unsupported areas.
315	33	-1	300.0	1	The nozzle’s alignment is critical for print accuracy. The flow rate value configured is 300%. Over-extrusion can lead to increased internal stress in parts, causing them to warp or deform after cooling.
316	149	1	149.0	1	The nozzle’s position is determined by the printer’s software. The flow rate value configured is 149%. Over-extrusion can create weak inter-layer bonding by forming overly thick layers that do not adhere properly to one another.
317	39	-1	100.0	0	The nozzle’s position is determined by the printer’s software. The flow rate value configured is 100%. Good extrusion produces clean edges and sharp corners, preserving the intended geometry of the model.
318	49	-1	100.0	0	The nozzle’s movement speed influences print quality. The flow rate value configured is 100%. Good extrusion enhances print aesthetics, with uniform surfaces that require minimal post-processing.
319	126	1	42.0	-1	The nozzle’s diameter affects the precision of the print. The flow rate parameter is configured to 42%. A partially clogged nozzle can still extrude material but may restrict the flow, causing under-extrusion that compromises surface quality and structural integrity.
320	112	1	100.0	0	The nozzle’s alignment is critical for print accuracy. The flow rate value configured is 100%. Good extrusion enhances print aesthetics, with uniform surfaces that require minimal post-processing.
321	61	-1	100.0	0	The nozzle’s diameter affects the precision of the print. The flow rate value configured is 100%. Good extrusion produces clean edges and sharp corners, preserving the intended geometry of the model.
322	74	-1	100.0	0	The nozzle’s alignment is critical for print accuracy. The flow rate value configured is 100%. Good extrusion produces clean edges and sharp corners, preserving the intended geometry of the model.
323	184	1	149.0	1	The nozzle’s diameter affects the precision of the print. The flow rate appears to be set at 149%. Over-extrusion can cause bridging failures as sagging or excess material accumulates in unsupported areas.
324	35	-1	100.0	0	The nozzle’s movement speed influences print quality. The flow rate value configured is 100%. Good extrusion enhances print aesthetics, with uniform surfaces that require minimal post-processing.
325	105	0	100.0	0	The nozzle’s movement speed influences print quality. The flow rate value configured is 100%. Good extrusion enhances print aesthetics, with uniform surfaces that require minimal post-processing.
326	54	-1	300.0	1	The nozzle’s diameter affects the precision of the print. The flow rate value configured is 300%. Over-extrusion can lead to increased internal stress in parts, causing them to warp or deform after cooling.
327	224	1	100.0	0	The nozzle’s alignment is critical for print accuracy. The flow rate value configured is 100%. Good extrusion produces clean edges and sharp corners, preserving the intended geometry of the model.
328	238	1	33.0	-1	The nozzle’s alignment is critical for print accuracy. The flow rate value configured is 33%. Under-extrusion can manifest as gaps between layers, weak walls, or inconsistent extrusion lines in prints, which reduce the structural stability and aesthetic quality of the final model.
329	61	-1	100.0	0	The nozzle’s alignment is critical for print accuracy. The flow rate appears to be set at 100%. Good extrusion enhances print aesthetics, with uniform surfaces that require minimal post-processing.
330	267	1	100.0	0	The nozzle’s movement speed influences print quality. The flow rate value configured is 100%. Good extrusion enhances print aesthetics, with uniform surfaces that require minimal post-processing.
331	112	1	33.0	-1	The nozzle’s alignment is critical for print accuracy. The flow rate value configured is 33%. A partially clogged nozzle can still extrude material but may restrict the flow, causing under-extrusion that compromises surface quality and structural integrity.
332	141	1	300.0	1	The nozzle’s alignment is critical for print accuracy. The flow rate value configured is 300%. Over-extrusion can create weak inter-layer bonding by forming overly thick layers that do not adhere properly to one another.
333	184	1	300.0	1	The nozzle’s diameter affects the precision of the print. The flow rate value configured is 300%. Over-extrusion can cause bridging failures as sagging or excess material accumulates in unsupported areas.
334	300	1	33.0	-1	The nozzle’s alignment is critical for print accuracy. The flow rate value configured is 33%. A partially clogged nozzle can still extrude material but may restrict the flow, causing under-extrusion that compromises surface quality and structural integrity.
335	300	1	42.0	-1	The nozzle’s movement speed influences print quality. The flow rate value configured is 42%. Under-extrusion occurs when a 3D printer's nozzle delivers less filament than required, leading to weak and incomplete prints, resulting in fragile structures that may easily break.
336	47	-1	89.0	-1	The nozzle’s alignment is critical for print accuracy. The flow rate value configured is 89%. A partially clogged nozzle can still extrude material but may restrict the flow, causing under-extrusion that compromises surface quality and structural integrity.
337	300	1	100.0	0	The nozzle’s alignment is critical for print accuracy. The flow rate value configured is 100%. Good extrusion produces clean edges and sharp corners, preserving the intended geometry of the model.
338	66	-1	100.0	0	The nozzle’s diameter affects the precision of the print. The flow rate value configured is 100%. Good extrusion produces clean edges and sharp corners, preserving the intended geometry of the model.
339	126	1	100.0	0	The nozzle’s movement speed influences print quality. The flow rate appears to be set at 100%. Good extrusion enhances print aesthetics, with uniform surfaces that require minimal post-processing.
340	37	-1	42.0	-1	The nozzle’s diameter affects the precision of the print. The flow rate value configured is 42%. Under-extrusion can be addressed by performing a cold pull to clean the nozzle, ensuring proper extrusion settings, and maintaining the printer's hardware, which helps restore layer consistency and print quality.
341	35	-1	100.0	0	The nozzle’s alignment is critical for print accuracy. The flow rate value configured is 100%. Good extrusion occurs when a 3D printer delivers the exact amount of filament needed, resulting in strong, accurate, and visually appealing prints.
342	74	-1	168.0	1	The nozzle’s alignment is critical for print accuracy. The flow rate value configured is 168%. Over-extrusion can create weak inter-layer bonding by forming overly thick layers that do not adhere properly to one another.
343	188	1	42.0	-1	The nozzle’s diameter affects the precision of the print. The flow rate value configured is 42%. Under-extrusion can be addressed by performing a cold pull to clean the nozzle, ensuring proper extrusion settings, and maintaining the printer's hardware, which helps restore layer consistency and print quality.
344	74	-1	66.0	-1	The nozzle’s movement speed influences print quality. The flow rate parameter is configured to 66%. Under-extrusion occurs when a 3D printer's nozzle delivers less filament than required, leading to weak and incomplete prints, resulting in fragile structures that may easily break.
345	78	-1	89.0	-1	The nozzle’s diameter affects the precision of the print. The flow rate value configured is 89%. Under-extrusion can be addressed by performing a cold pull to clean the nozzle, ensuring proper extrusion settings, and maintaining the printer's hardware, which helps restore layer consistency and print quality.
346	94	0	35.0	-1	The nozzle’s alignment is critical for print accuracy. The flow rate value configured is 35%. A partially clogged nozzle can still extrude material but may restrict the flow, causing under-extrusion that compromises surface quality and structural integrity.
347	94	0	100.0	0	The nozzle’s position is determined by the printer’s software. The flow rate value configured is 100%. Good extrusion enhances print aesthetics, with uniform surfaces that require minimal post-processing.
348	70	-1	100.0	0	The nozzle’s movement speed influences print quality. The flow rate parameter is configured to 100%. Good extrusion produces clean edges and sharp corners, preserving the intended geometry of the model.
349	42	-1	66.0	-1	The nozzle’s position is determined by the printer’s software. The flow rate value configured is 66%. Under-extrusion occurs when a 3D printer's nozzle delivers less filament than required, leading to weak and incomplete prints, resulting in fragile structures that may easily break.
350	252	1	66.0	-1	The nozzle’s alignment is critical for print accuracy. The flow rate parameter is configured to 66%. A partially clogged nozzle can still extrude material but may restrict the flow, causing under-extrusion that compromises surface quality and structural integrity.
351	94	0	35.0	-1	The nozzle’s alignment is critical for print accuracy. The flow rate parameter is configured to 35%. A partially clogged nozzle can still extrude material but may restrict the flow, causing under-extrusion that compromises surface quality and structural integrity.
352	178	1	42.0	-1	The nozzle’s diameter affects the precision of the print. The flow rate appears to be set at 42%. A partially clogged nozzle can still extrude material but may restrict the flow, causing under-extrusion that compromises surface quality and structural integrity.
353	105	0	100.0	0	The nozzle’s alignment is critical for print accuracy. The flow rate value configured is 100%. Good extrusion produces clean edges and sharp corners, preserving the intended geometry of the model.
354	88	-1	42.0	-1	The nozzle’s movement speed influences print quality. The flow rate value configured is 42%. Under-extrusion can manifest as gaps between layers, weak walls, or inconsistent extrusion lines in prints, which reduce the structural stability and aesthetic quality of the final model.
355	283	1	100.0	0	The nozzle’s alignment is critical for print accuracy. The flow rate value configured is 100%. Good extrusion produces clean edges and sharp corners, preserving the intended geometry of the model.
356	37	-1	168.0	1	The nozzle’s alignment is critical for print accuracy. The flow rate parameter is configured to 168%. Over-extrusion can cause bridging failures as sagging or excess material accumulates in unsupported areas.
357	33	-1	100.0	0	The nozzle’s diameter affects the precision of the print. The flow rate parameter is configured to 100%. Good extrusion enhances print aesthetics, with uniform surfaces that require minimal post-processing.
358	184	1	100.0	0	The nozzle’s alignment is critical for print accuracy. The flow rate value configured is 100%. Good extrusion enhances print aesthetics, with uniform surfaces that require minimal post-processing.
359	69	-1	100.0	0	The nozzle’s movement speed influences print quality. The flow rate value configured is 100%. Good extrusion enhances print aesthetics, with uniform surfaces that require minimal post-processing.
360	49	-1	100.0	0	The nozzle’s position is determined by the printer’s software. The flow rate value configured is 100%. Good extrusion enhances print aesthetics, with uniform surfaces that require minimal post-processing.
361	62	-1	158.0	1	The nozzle’s alignment is critical for print accuracy. The flow rate value configured is 158%. Over-extrusion can cause bridging failures as sagging or excess material accumulates in unsupported areas.
362	49	-1	100.0	0	The nozzle’s alignment is critical for print accuracy. The flow rate parameter is configured to 100%. Good extrusion produces clean edges and sharp corners, preserving the intended geometry of the model.
363	52	-1	100.0	0	The nozzle’s movement speed influences print quality. The flow rate value configured is 100%. Good extrusion enhances print aesthetics, with uniform surfaces that require minimal post-processing.
364	300	1	100.0	0	The nozzle’s alignment is critical for print accuracy. The flow rate value configured is 100%. Good extrusion enhances print aesthetics, with uniform surfaces that require minimal post-processing.
365	54	-1	168.0	1	The nozzle’s diameter affects the precision of the print. The flow rate value configured is 168%. Over-extrusion can cause bridging failures as sagging or excess material accumulates in unsupported areas.
366	70	-1	35.0	-1	The nozzle’s alignment is critical for print accuracy. The flow rate value configured is 35%. A partially clogged nozzle can still extrude material but may restrict the flow, causing under-extrusion that compromises surface quality and structural integrity.
367	144	1	168.0	1	The nozzle’s diameter affects the precision of the print. The flow rate value configured is 168%. Over-extrusion can cause bridging failures as sagging or excess material accumulates in unsupported areas.
368	144	1	100.0	0	The nozzle’s alignment is critical for print accuracy. The flow rate appears to be set at 100%. Good extrusion enhances print aesthetics, with uniform surfaces that require minimal post-processing.
369	49	-1	100.0	0	The nozzle’s alignment is critical for print accuracy. The flow rate value configured is 100%. Good extrusion enhances print aesthetics, with uniform surfaces that require minimal post-processing.
370	127	1	100.0	0	The nozzle’s alignment is critical for print accuracy. The flow rate value configured is 100%. Good extrusion occurs when a 3D printer delivers the exact amount of filament needed, resulting in strong, accurate, and visually appealing prints.
371	168	1	70.0	-1	The nozzle’s alignment is critical for print accuracy. The flow rate value configured is 70%. A worn-out or slipping extruder gear can reduce the grip on the filament, leading to inconsistent feeding and under-extrusion, which may create visible gaps and weak layer bonding.
372	84	-1	89.0	-1	The nozzle’s diameter affects the precision of the print. The flow rate value configured is 89%. Under-extrusion can manifest as gaps between layers, weak walls, or inconsistent extrusion lines in prints, which reduce the structural stability and aesthetic quality of the final model.
373	70	-1	35.0	-1	The nozzle’s position is determined by the printer’s software. The flow rate value configured is 35%. Under-extrusion occurs when a 3D printer's nozzle delivers less filament than required, leading to weak and incomplete prints, resulting in fragile structures that may easily break.
374	267	1	100.0	0	The nozzle’s alignment is critical for print accuracy. The flow rate value configured is 100%. Good extrusion produces clean edges and sharp corners, preserving the intended geometry of the model.
375	283	1	158.0	1	The nozzle’s alignment is critical for print accuracy. The flow rate value configured is 158%. Over-extrusion often produces a glossy or uneven surface finish, reducing the visual appeal of the printed object.
376	89	-1	149.0	1	The nozzle’s diameter affects the precision of the print. The flow rate value configured is 149%. Over-extrusion can lead to increased internal stress in parts, causing them to warp or deform after cooling.
377	126	1	42.0	-1	The nozzle’s alignment is critical for print accuracy. The flow rate value configured is 42%. Under-extrusion can be addressed by performing a cold pull to clean the nozzle, ensuring proper extrusion settings, and maintaining the printer's hardware, which helps restore layer consistency and print quality.
378	184	1	100.0	0	The nozzle’s diameter affects the precision of the print. The flow rate value configured is 100%. Good extrusion produces clean edges and sharp corners, preserving the intended geometry of the model.
379	100	0	89.0	-1	The nozzle’s diameter affects the precision of the print. The flow rate value configured is 89%. Under-extrusion can manifest as gaps between layers, weak walls, or inconsistent extrusion lines in prints, which reduce the structural stability and aesthetic quality of the final model.
380	33	-1	100.0	0	The nozzle’s alignment is critical for print accuracy. The flow rate appears to be set at 100%. Good extrusion enhances print aesthetics, with uniform surfaces that require minimal post-processing.
381	84	-1	70.0	-1	The nozzle’s alignment is critical for print accuracy. The flow rate value configured is 70%. A partially clogged nozzle can still extrude material but may restrict the flow, causing under-extrusion that compromises surface quality and structural integrity.
382	188	1	149.0	1	The nozzle’s position is determined by the printer’s software. The flow rate value configured is 149%. Over-extrusion can create weak inter-layer bonding by forming overly thick layers that do not adhere properly to one another.
383	300	1	168.0	1	The nozzle’s diameter affects the precision of the print. The flow rate value configured is 168%. Over-extrusion can cause bridging failures as sagging or excess material accumulates in unsupported areas.
384	61	-1	100.0	0	The nozzle’s alignment is critical for print accuracy. The flow rate value configured is 100%. Good extrusion produces clean edges and sharp corners, preserving the intended geometry of the model.
385	208	1	33.0	-1	The nozzle’s diameter affects the precision of the print. The flow rate value configured is 33%. Under-extrusion can be addressed by performing a cold pull to clean the nozzle, ensuring proper extrusion settings, and maintaining the printer's hardware, which helps restore layer consistency and print quality.
386	49	-1	300.0	1	The nozzle’s alignment is critical for print accuracy. The flow rate value configured is 300%. Over-extrusion can cause bridging failures as sagging or excess material accumulates in unsupported areas.
387	118	1	70.0	-1	The nozzle’s diameter affects the precision of the print. The flow rate value configured is 70%. Under-extrusion can be addressed by performing a cold pull to clean the nozzle, ensuring proper extrusion settings, and maintaining the printer's hardware, which helps restore layer consistency and print quality.
388	47	-1	42.0	-1	The nozzle’s alignment is critical for print accuracy. The flow rate value configured is 42%. A partially clogged nozzle can still extrude material but may restrict the flow, causing under-extrusion that compromises surface quality and structural integrity.
389	54	-1	100.0	0	The nozzle’s movement speed influences print quality. The flow rate parameter is configured to 100%. Good extrusion occurs when a 3D printer delivers the exact amount of filament needed, resulting in strong, accurate, and visually appealing prints.
390	35	-1	37.0	-1	The nozzle’s diameter affects the precision of the print. The flow rate parameter is configured to 37%. Under-extrusion can be addressed by performing a cold pull to clean the nozzle, ensuring proper extrusion settings, and maintaining the printer's hardware, which helps restore layer consistency and print quality.
391	37	-1	42.0	-1	The nozzle’s movement speed influences print quality. The flow rate parameter is configured to 42%. Under-extrusion can be addressed by performing a cold pull to clean the nozzle, ensuring proper extrusion settings, and maintaining the printer's hardware, which helps restore layer consistency and print quality.
392	56	-1	100.0	0	The nozzle’s alignment is critical for print accuracy. The flow rate parameter is configured to 100%. Good extrusion occurs when a 3D printer delivers the exact amount of filament needed, resulting in strong, accurate, and visually appealing prints.
393	89	-1	300.0	1	The nozzle’s diameter affects the precision of the print. The flow rate value configured is 300%. Over-extrusion can cause bridging failures as sagging or excess material accumulates in unsupported areas.
394	54	-1	300.0	1	The nozzle’s alignment is critical for print accuracy. The flow rate value configured is 300%. Over-extrusion can lead to increased internal stress in parts, causing them to warp or deform after cooling.
395	52	-1	100.0	0	The nozzle’s diameter affects the precision of the print. The flow rate parameter is configured to 100%. Good extrusion produces clean edges and sharp corners, preserving the intended geometry of the model.
396	178	1	300.0	1	The nozzle’s position is determined by the printer’s software. The flow rate parameter is configured to 300%. Over-extrusion can lead to increased internal stress in parts, causing them to warp or deform after cooling.
397	54	-1	100.0	0	The nozzle’s movement speed influences print quality. The flow rate value configured is 100%. Good extrusion enhances print aesthetics, with uniform surfaces that require minimal post-processing.
398	300	1	33.0	-1	The nozzle’s diameter affects the precision of the print. The flow rate parameter is configured to 33%. Under-extrusion can be addressed by performing a cold pull to clean the nozzle, ensuring proper extrusion settings, and maintaining the printer's hardware, which helps restore layer consistency and print quality.
399	66	-1	149.0	1	The nozzle’s alignment is critical for print accuracy. The flow rate value configured is 149%. Over-extrusion can cause bridging failures as sagging or excess material accumulates in unsupported areas.
400	162	1	300.0	1	The nozzle’s movement speed influences print quality. The flow rate value configured is 300%. Over-extrusion can cause bridging failures as sagging or excess material accumulates in unsupported areas.
401	94	0	300.0	1	The nozzle’s alignment is critical for print accuracy. The flow rate value configured is 300%. Over-extrusion can create weak inter-layer bonding by forming overly thick layers that do not adhere properly to one another.
402	126	1	300.0	1	The nozzle’s alignment is critical for print accuracy. The flow rate value configured is 300%. Over-extrusion can create weak inter-layer bonding by forming overly thick layers that do not adhere properly to one another.
403	66	-1	100.0	0	The nozzle’s alignment is critical for print accuracy. The flow rate value configured is 100%. Good extrusion produces clean edges and sharp corners, preserving the intended geometry of the model.
404	49	-1	100.0	0	The nozzle’s alignment is critical for print accuracy. The flow rate value configured is 100%. Good extrusion enhances print aesthetics, with uniform surfaces that require minimal post-processing.
405	79	-1	37.0	-1	The nozzle’s movement speed influences print quality. The flow rate appears to be set at 37%. Under-extrusion can be addressed by performing a cold pull to clean the nozzle, ensuring proper extrusion settings, and maintaining the printer's hardware, which helps restore layer consistency and print quality.
406	47	-1	100.0	0	The nozzle’s movement speed influences print quality. The flow rate value configured is 100%. Good extrusion enhances print aesthetics, with uniform surfaces that require minimal post-processing.
407	252	1	149.0	1	The nozzle’s movement speed influences print quality. The flow rate value configured is 149%. Over-extrusion can cause bridging failures as sagging or excess material accumulates in unsupported areas.
408	39	-1	300.0	1	The nozzle’s position is determined by the printer’s software. The flow rate value configured is 300%. Over-extrusion can cause bridging failures as sagging or excess material accumulates in unsupported areas.
409	100	0	100.0	0	The nozzle’s alignment is critical for print accuracy. The flow rate value configured is 100%. Good extrusion produces clean edges and sharp corners, preserving the intended geometry of the model.
410	212	1	33.0	-1	The nozzle’s alignment is critical for print accuracy. The flow rate value configured is 33%. A partially clogged nozzle can still extrude material but may restrict the flow, causing under-extrusion that compromises surface quality and structural integrity.
411	300	1	100.0	0	The nozzle’s alignment is critical for print accuracy. The flow rate value configured is 100%. Good extrusion occurs when a 3D printer delivers the exact amount of filament needed, resulting in strong, accurate, and visually appealing prints.
412	100	0	149.0	1	The nozzle’s alignment is critical for print accuracy. The flow rate value configured is 149%. Over-extrusion can create weak inter-layer bonding by forming overly thick layers that do not adhere properly to one another.
413	118	1	100.0	0	The nozzle’s alignment is critical for print accuracy. The flow rate value configured is 100%. Good extrusion produces clean edges and sharp corners, preserving the intended geometry of the model.
414	35	-1	300.0	1	The nozzle’s diameter affects the precision of the print. The flow rate appears to be set at 300%. Over-extrusion can cause bridging failures as sagging or excess material accumulates in unsupported areas.
415	184	1	100.0	0	The nozzle’s movement speed influences print quality. The flow rate value configured is 100%. Good extrusion produces clean edges and sharp corners, preserving the intended geometry of the model.
416	61	-1	100.0	0	The nozzle’s position is determined by the printer’s software. The flow rate parameter is configured to 100%. Good extrusion produces clean edges and sharp corners, preserving the intended geometry of the model.
417	33	-1	100.0	0	The nozzle’s movement speed influences print quality. The flow rate parameter is configured to 100%. Good extrusion produces clean edges and sharp corners, preserving the intended geometry of the model.
418	56	-1	42.0	-1	The nozzle’s alignment is critical for print accuracy. The flow rate appears to be set at 42%. Under-extrusion can manifest as gaps between layers, weak walls, or inconsistent extrusion lines in prints, which reduce the structural stability and aesthetic quality of the final model.
419	149	1	49.0	-1	The nozzle’s alignment is critical for print accuracy. The flow rate appears to be set at 49%. Under-extrusion can be addressed by performing a cold pull to clean the nozzle, ensuring proper extrusion settings, and maintaining the printer's hardware, which helps restore layer consistency and print quality.
420	200	1	149.0	1	The nozzle’s alignment is critical for print accuracy. The flow rate value configured is 149%. Over-extrusion often produces a glossy or uneven surface finish, reducing the visual appeal of the printed object.
421	238	1	158.0	1	The nozzle’s movement speed influences print quality. The flow rate value configured is 158%. Over-extrusion can create weak inter-layer bonding by forming overly thick layers that do not adhere properly to one another.
422	141	1	100.0	0	The nozzle’s alignment is critical for print accuracy. The flow rate value configured is 100%. Good extrusion occurs when a 3D printer delivers the exact amount of filament needed, resulting in strong, accurate, and visually appealing prints.
423	62	-1	168.0	1	The nozzle’s alignment is critical for print accuracy. The flow rate value configured is 168%. Over-extrusion can create weak inter-layer bonding by forming overly thick layers that do not adhere properly to one another.
424	69	-1	168.0	1	The nozzle’s position is determined by the printer’s software. The flow rate value configured is 168%. Over-extrusion can create weak inter-layer bonding by forming overly thick layers that do not adhere properly to one another.
425	49	-1	33.0	-1	The nozzle’s position is determined by the printer’s software. The flow rate value configured is 33%. A partially clogged nozzle can still extrude material but may restrict the flow, causing under-extrusion that compromises surface quality and structural integrity.
426	105	0	100.0	0	The nozzle’s position is determined by the printer’s software. The flow rate value configured is 100%. Good extrusion enhances print aesthetics, with uniform surfaces that require minimal post-processing.
427	59	-1	158.0	1	The nozzle’s diameter affects the precision of the print. The flow rate value configured is 158%. Over-extrusion can create weak inter-layer bonding by forming overly thick layers that do not adhere properly to one another.
428	78	-1	100.0	0	The nozzle’s alignment is critical for print accuracy. The flow rate value configured is 100%. Good extrusion produces clean edges and sharp corners, preserving the intended geometry of the model.
429	42	-1	42.0	-1	The nozzle’s position is determined by the printer’s software. The flow rate value configured is 42%. Under-extrusion can be addressed by performing a cold pull to clean the nozzle, ensuring proper extrusion settings, and maintaining the printer's hardware, which helps restore layer consistency and print quality.
430	37	-1	100.0	0	The nozzle’s diameter affects the precision of the print. The flow rate appears to be set at 100%. Good extrusion produces clean edges and sharp corners, preserving the intended geometry of the model.
431	35	-1	100.0	0	The nozzle’s diameter affects the precision of the print. The flow rate value configured is 100%. Good extrusion produces clean edges and sharp corners, preserving the intended geometry of the model.
432	283	1	42.0	-1	The nozzle’s alignment is critical for print accuracy. The flow rate value configured is 42%. Under-extrusion can be addressed by performing a cold pull to clean the nozzle, ensuring proper extrusion settings, and maintaining the printer's hardware, which helps restore layer consistency and print quality.
433	52	-1	66.0	-1	The nozzle’s position is determined by the printer’s software. The flow rate value configured is 66%. A partially clogged nozzle can still extrude material but may restrict the flow, causing under-extrusion that compromises surface quality and structural integrity.
434	69	-1	118.0	1	The nozzle’s movement speed influences print quality. The flow rate value configured is 118%. Over-extrusion can cause bridging failures as sagging or excess material accumulates in unsupported areas.
435	54	-1	70.0	-1	The nozzle’s diameter affects the precision of the print. The flow rate value configured is 70%. Under-extrusion can be addressed by performing a cold pull to clean the nozzle, ensuring proper extrusion settings, and maintaining the printer's hardware, which helps restore layer consistency and print quality.
436	84	-1	33.0	-1	The nozzle’s movement speed influences print quality. The flow rate parameter is configured to 33%. Under-extrusion can manifest as gaps between layers, weak walls, or inconsistent extrusion lines in prints, which reduce the structural stability and aesthetic quality of the final model.
437	105	0	100.0	0	The nozzle’s alignment is critical for print accuracy. The flow rate value configured is 100%. Good extrusion occurs when a 3D printer delivers the exact amount of filament needed, resulting in strong, accurate, and visually appealing prints.
438	112	1	35.0	-1	The nozzle’s diameter affects the precision of the print. The flow rate value configured is 35%. Under-extrusion can be addressed by performing a cold pull to clean the nozzle, ensuring proper extrusion settings, and maintaining the printer's hardware, which helps restore layer consistency and print quality.
439	84	-1	100.0	0	The nozzle’s diameter affects the precision of the print. The flow rate value configured is 100%. Good extrusion enhances print aesthetics, with uniform surfaces that require minimal post-processing.
440	48	-1	100.0	0	The nozzle’s alignment is critical for print accuracy. The flow rate value configured is 100%. Good extrusion produces clean edges and sharp corners, preserving the intended geometry of the model.
441	300	1	33.0	-1	The nozzle’s movement speed influences print quality. The flow rate value configured is 33%. Under-extrusion can be addressed by performing a cold pull to clean the nozzle, ensuring proper extrusion settings, and maintaining the printer's hardware, which helps restore layer consistency and print quality.
442	84	-1	49.0	-1	The nozzle’s movement speed influences print quality. The flow rate parameter is configured to 49%. Under-extrusion can be addressed by performing a cold pull to clean the nozzle, ensuring proper extrusion settings, and maintaining the printer's hardware, which helps restore layer consistency and print quality.
443	112	1	33.0	-1	The nozzle’s alignment is critical for print accuracy. The flow rate value configured is 33%. A partially clogged nozzle can still extrude material but may restrict the flow, causing under-extrusion that compromises surface quality and structural integrity.
444	224	1	100.0	0	The nozzle’s diameter affects the precision of the print. The flow rate value configured is 100%. Good extrusion occurs when a 3D printer delivers the exact amount of filament needed, resulting in strong, accurate, and visually appealing prints.
445	200	1	33.0	-1	The nozzle’s diameter affects the precision of the print. The flow rate value configured is 33%. Under-extrusion can be addressed by performing a cold pull to clean the nozzle, ensuring proper extrusion settings, and maintaining the printer's hardware, which helps restore layer consistency and print quality.
446	79	-1	33.0	-1	The nozzle’s alignment is critical for print accuracy. The flow rate value configured is 33%. A partially clogged nozzle can still extrude material but may restrict the flow, causing under-extrusion that compromises surface quality and structural integrity.
447	118	1	300.0	1	The nozzle’s alignment is critical for print accuracy. The flow rate parameter is configured to 300%. Over-extrusion can create weak inter-layer bonding by forming overly thick layers that do not adhere properly to one another.
448	252	1	168.0	1	The nozzle’s position is determined by the printer’s software. The flow rate value configured is 168%. Over-extrusion can cause bridging failures as sagging or excess material accumulates in unsupported areas.
449	59	-1	100.0	0	The nozzle’s diameter affects the precision of the print. The flow rate value configured is 100%. Good extrusion produces clean edges and sharp corners, preserving the intended geometry of the model.
450	212	1	42.0	-1	The nozzle’s movement speed influences print quality. The flow rate parameter is configured to 42%. Under-extrusion can manifest as gaps between layers, weak walls, or inconsistent extrusion lines in prints, which reduce the structural stability and aesthetic quality of the final model.
451	100	0	33.0	-1	The nozzle’s alignment is critical for print accuracy. The flow rate parameter is configured to 33%. Under-extrusion can be addressed by performing a cold pull to clean the nozzle, ensuring proper extrusion settings, and maintaining the printer's hardware, which helps restore layer consistency and print quality.
452	118	1	100.0	0	The nozzle’s alignment is critical for print accuracy. The flow rate value configured is 100%. Good extrusion produces clean edges and sharp corners, preserving the intended geometry of the model.
453	300	1	42.0	-1	The nozzle’s movement speed influences print quality. The flow rate value configured is 42%. A partially clogged nozzle can still extrude material but may restrict the flow, causing under-extrusion that compromises surface quality and structural integrity.
454	158	1	33.0	-1	The nozzle’s movement speed influences print quality. The flow rate value configured is 33%. Under-extrusion can be addressed by performing a cold pull to clean the nozzle, ensuring proper extrusion settings, and maintaining the printer's hardware, which helps restore layer consistency and print quality.
455	52	-1	100.0	0	The nozzle’s diameter affects the precision of the print. The flow rate value configured is 100%. Good extrusion produces clean edges and sharp corners, preserving the intended geometry of the model.
456	89	-1	100.0	0	The nozzle’s movement speed influences print quality. The flow rate value configured is 100%. Good extrusion produces clean edges and sharp corners, preserving the intended geometry of the model.
457	35	-1	42.0	-1	The nozzle’s alignment is critical for print accuracy. The flow rate value configured is 42%. A worn-out or slipping extruder gear can reduce the grip on the filament, leading to inconsistent feeding and under-extrusion, which may create visible gaps and weak layer bonding.
458	300	1	100.0	0	The nozzle’s position is determined by the printer’s software. The flow rate appears to be set at 100%. Good extrusion produces clean edges and sharp corners, preserving the intended geometry of the model.
459	35	-1	100.0	0	The nozzle’s position is determined by the printer’s software. The flow rate value configured is 100%. Good extrusion produces clean edges and sharp corners, preserving the intended geometry of the model.
460	112	1	100.0	0	The nozzle’s diameter affects the precision of the print. The flow rate value configured is 100%. Good extrusion enhances print aesthetics, with uniform surfaces that require minimal post-processing.
461	184	1	100.0	0	The nozzle’s diameter affects the precision of the print. The flow rate value configured is 100%. Good extrusion produces clean edges and sharp corners, preserving the intended geometry of the model.
462	168	1	100.0	0	The nozzle’s alignment is critical for print accuracy. The flow rate value configured is 100%. Good extrusion enhances print aesthetics, with uniform surfaces that require minimal post-processing.
463	47	-1	100.0	0	The nozzle’s position is determined by the printer’s software. The flow rate appears to be set at 100%. Good extrusion produces clean edges and sharp corners, preserving the intended geometry of the model.
464	37	-1	100.0	0	The nozzle’s alignment is critical for print accuracy. The flow rate value configured is 100%. Good extrusion enhances print aesthetics, with uniform surfaces that require minimal post-processing.
465	61	-1	149.0	1	The nozzle’s alignment is critical for print accuracy. The flow rate parameter is configured to 149%. Over-extrusion can create weak inter-layer bonding by forming overly thick layers that do not adhere properly to one another.
466	252	1	100.0	0	The nozzle’s diameter affects the precision of the print. The flow rate value configured is 100%. Good extrusion enhances print aesthetics, with uniform surfaces that require minimal post-processing.
467	54	-1	89.0	-1	The nozzle’s alignment is critical for print accuracy. The flow rate value configured is 89%. Under-extrusion can be addressed by performing a cold pull to clean the nozzle, ensuring proper extrusion settings, and maintaining the printer's hardware, which helps restore layer consistency and print quality.
468	62	-1	300.0	1	The nozzle’s alignment is critical for print accuracy. The flow rate value configured is 300%. Over-extrusion can lead to increased internal stress in parts, causing them to warp or deform after cooling.
469	252	1	100.0	0	The nozzle’s alignment is critical for print accuracy. The flow rate value configured is 100%. Good extrusion produces clean edges and sharp corners, preserving the intended geometry of the model.
470	252	1	70.0	-1	The nozzle’s alignment is critical for print accuracy. The flow rate parameter is configured to 70%. Under-extrusion can be addressed by performing a cold pull to clean the nozzle, ensuring proper extrusion settings, and maintaining the printer's hardware, which helps restore layer consistency and print quality.
471	208	1	100.0	0	The nozzle’s diameter affects the precision of the print. The flow rate appears to be set at 100%. Good extrusion produces clean edges and sharp corners, preserving the intended geometry of the model.
472	283	1	89.0	-1	The nozzle’s alignment is critical for print accuracy. The flow rate value configured is 89%. Under-extrusion can be addressed by performing a cold pull to clean the nozzle, ensuring proper extrusion settings, and maintaining the printer's hardware, which helps restore layer consistency and print quality.
473	224	1	89.0	-1	The nozzle’s diameter affects the precision of the print. The flow rate value configured is 89%. Under-extrusion can be addressed by performing a cold pull to clean the nozzle, ensuring proper extrusion settings, and maintaining the printer's hardware, which helps restore layer consistency and print quality.
474	168	1	49.0	-1	The nozzle’s position is determined by the printer’s software. The flow rate value configured is 49%. Under-extrusion can be addressed by performing a cold pull to clean the nozzle, ensuring proper extrusion settings, and maintaining the printer's hardware, which helps restore layer consistency and print quality.
475	126	1	118.0	1	The nozzle’s position is determined by the printer’s software. The flow rate value configured is 118%. Over-extrusion can cause bridging failures as sagging or excess material accumulates in unsupported areas.
476	112	1	49.0	-1	The nozzle’s alignment is critical for print accuracy. The flow rate value configured is 49%. Under-extrusion occurs when a 3D printer's nozzle delivers less filament than required, leading to weak and incomplete prints, resulting in fragile structures that may easily break.
477	54	-1	149.0	1	The nozzle’s alignment is critical for print accuracy. The flow rate value configured is 149%. Over-extrusion can cause bridging failures as sagging or excess material accumulates in unsupported areas.
478	88	-1	33.0	-1	The nozzle’s alignment is critical for print accuracy. The flow rate value configured is 33%. A partially clogged nozzle can still extrude material but may restrict the flow, causing under-extrusion that compromises surface quality and structural integrity.
479	224	1	100.0	0	The nozzle’s position is determined by the printer’s software. The flow rate value configured is 100%. Good extrusion produces clean edges and sharp corners, preserving the intended geometry of the model.
480	100	0	100.0	0	The nozzle’s alignment is critical for print accuracy. The flow rate value configured is 100%. Good extrusion occurs when a 3D printer delivers the exact amount of filament needed, resulting in strong, accurate, and visually appealing prints.
481	118	1	100.0	0	The nozzle’s position is determined by the printer’s software. The flow rate value configured is 100%. Good extrusion enhances print aesthetics, with uniform surfaces that require minimal post-processing.
482	168	1	100.0	0	The nozzle’s movement speed influences print quality. The flow rate value configured is 100%. Good extrusion produces clean edges and sharp corners, preserving the intended geometry of the model.
483	84	-1	100.0	0	The nozzle’s alignment is critical for print accuracy. The flow rate value configured is 100%. Good extrusion enhances print aesthetics, with uniform surfaces that require minimal post-processing.
484	238	1	300.0	1	The nozzle’s diameter affects the precision of the print. The flow rate value configured is 300%. Over-extrusion can cause bridging failures as sagging or excess material accumulates in unsupported areas.
485	105	0	300.0	1	The nozzle’s alignment is critical for print accuracy. The flow rate value configured is 300%. Over-extrusion can cause bridging failures as sagging or excess material accumulates in unsupported areas.
486	56	-1	33.0	-1	The nozzle’s position is determined by the printer’s software. The flow rate appears to be set at 33%. A partially clogged nozzle can still extrude material but may restrict the flow, causing under-extrusion that compromises surface quality and structural integrity.
487	212	1	33.0	-1	The nozzle’s diameter affects the precision of the print. The flow rate value configured is 33%. A partially clogged nozzle can still extrude material but may restrict the flow, causing under-extrusion that compromises surface quality and structural integrity.
488	235	1	100.0	0	The nozzle’s alignment is critical for print accuracy. The flow rate value configured is 100%. Good extrusion produces clean edges and sharp corners, preserving the intended geometry of the model.
489	48	-1	100.0	0	The nozzle’s diameter affects the precision of the print. The flow rate value configured is 100%. Good extrusion produces clean edges and sharp corners, preserving the intended geometry of the model.
490	252	1	100.0	0	The nozzle’s alignment is critical for print accuracy. The flow rate value configured is 100%. Good extrusion produces clean edges and sharp corners, preserving the intended geometry of the model.
491	283	1	42.0	-1	The nozzle’s alignment is critical for print accuracy. The flow rate value configured is 42%. Under-extrusion can be addressed by performing a cold pull to clean the nozzle, ensuring proper extrusion settings, and maintaining the printer's hardware, which helps restore layer consistency and print quality.
492	100	0	100.0	0	The nozzle’s diameter affects the precision of the print. The flow rate value configured is 100%. Good extrusion produces clean edges and sharp corners, preserving the intended geometry of the model.
493	66	-1	33.0	-1	The nozzle’s position is determined by the printer’s software. The flow rate value configured is 33%. A partially clogged nozzle can still extrude material but may restrict the flow, causing under-extrusion that compromises surface quality and structural integrity.
494	54	-1	100.0	0	The nozzle’s movement speed influences print quality. The flow rate value configured is 100%. Good extrusion enhances print aesthetics, with uniform surfaces that require minimal post-processing.
495	100	0	300.0	1	The nozzle’s movement speed influences print quality. The flow rate value configured is 300%. Over-extrusion can cause bridging failures as sagging or excess material accumulates in unsupported areas.
496	39	-1	100.0	0	The nozzle’s alignment is critical for print accuracy. The flow rate value configured is 100%. Good extrusion enhances print aesthetics, with uniform surfaces that require minimal post-processing.
497	252	1	118.0	1	The nozzle’s alignment is critical for print accuracy. The flow rate value configured is 118%. Over-extrusion can create weak inter-layer bonding by forming overly thick layers that do not adhere properly to one another.
498	35	-1	33.0	-1	The nozzle’s diameter affects the precision of the print. The flow rate value configured is 33%. A partially clogged nozzle can still extrude material but may restrict the flow, causing under-extrusion that compromises surface quality and structural integrity.
499	212	1	100.0	0	The nozzle’s diameter affects the precision of the print. The flow rate parameter is configured to 100%. Good extrusion enhances print aesthetics, with uniform surfaces that require minimal post-processing.
