# Supplementary material for: Hybrid reasoning for perception, explanation, and autonomous action in manufacturing
Source: Nat Commun. 2026 May 18;17:6589. doi: 10.1038/s41467-026-72378-9 (PMC13381764; doi:10.1038/s41467-026-72378-9)
Supplement: Supplementary file 5 — Source Data [file 41467_2026_72378_MOESM5_ESM.zip › source_data/Figure3/flowrate_reg+cls/caxton_experiment_results_exp5.csv]

image_id	y	y_class	y_hat	y_class_hat	answers
0	168	1	168.0	1	The nozzle’s diameter affects the precision of the print. The flow rate value configured is 168%. Over-extrusion can cause bridging failures as sagging or excess material accumulates in unsupported areas.
1	78	-1	89.0	-1	The nozzle’s movement speed influences print quality. The flow rate value configured is 89%. A partially clogged nozzle can still extrude material but may restrict the flow, causing under-extrusion that compromises surface quality and structural integrity.
2	300	1	300.0	1	The nozzle’s alignment is critical for print accuracy. The flow rate value configured is 300%. Over-extrusion can cause bridging failures as sagging or excess material accumulates in unsupported areas.
3	141	1	149.0	1	The nozzle’s alignment is critical for print accuracy. The flow rate value configured is 149%. Over-extrusion can cause bridging failures as sagging or excess material accumulates in unsupported areas.
4	56	-1	61.0	-1	The nozzle’s diameter affects the precision of the print. The flow rate value configured is 61%. Under-extrusion can be addressed by performing a cold pull to clean the nozzle, ensuring proper extrusion settings, and maintaining the printer's hardware, which helps restore layer consistency and print quality.
5	144	1	118.0	1	The nozzle’s diameter affects the precision of the print. The flow rate value configured is 118%. Over-extrusion can cause bridging failures as sagging or excess material accumulates in unsupported areas.
6	66	-1	52.0	-1	The nozzle’s alignment is critical for print accuracy. The flow rate value configured is 52%. Under-extrusion can be addressed by performing a cold pull to clean the nozzle, ensuring proper extrusion settings, and maintaining the printer's hardware, which helps restore layer consistency and print quality.
7	70	-1	70.0	-1	The nozzle’s diameter affects the precision of the print. The flow rate value configured is 70%. Under-extrusion can manifest as gaps between layers, weak walls, or inconsistent extrusion lines in prints, which reduce the structural stability and aesthetic quality of the final model.
8	59	-1	70.0	-1	The nozzle’s movement speed influences print quality. The flow rate value configured is 70%. A worn-out or slipping extruder gear can reduce the grip on the filament, leading to inconsistent feeding and under-extrusion, which may create visible gaps and weak layer bonding.
9	89	-1	100.0	0	The nozzle’s diameter affects the precision of the print. The flow rate value configured is 100%. Good extrusion produces clean edges and sharp corners, preserving the intended geometry of the model.
10	238	1	184.0	1	The nozzle’s diameter affects the precision of the print. The flow rate value configured is 184%. Over-extrusion can cause bridging failures as sagging or excess material accumulates in unsupported areas.
11	48	-1	47.0	-1	The nozzle’s diameter affects the precision of the print. The flow rate value configured is 47%. Under-extrusion can be addressed by performing a cold pull to clean the nozzle, ensuring proper extrusion settings, and maintaining the printer's hardware, which helps restore layer consistency and print quality.
12	35	-1	42.0	-1	The nozzle’s position is determined by the printer’s software. The flow rate value configured is 42%. Under-extrusion can be addressed by performing a cold pull to clean the nozzle, ensuring proper extrusion settings, and maintaining the printer's hardware, which helps restore layer consistency and print quality.
13	267	1	300.0	1	The nozzle’s movement speed influences print quality. The flow rate value configured is 300%. Over-extrusion can cause bridging failures as sagging or excess material accumulates in unsupported areas.
14	112	1	112.0	1	The nozzle’s movement speed influences print quality. The flow rate value configured is 112%. Over-extrusion can cause bridging failures as sagging or excess material accumulates in unsupported areas.
15	35	-1	33.0	-1	The nozzle’s alignment is critical for print accuracy. The flow rate value configured is 33%. A partially clogged nozzle can still extrude material but may restrict the flow, causing under-extrusion that compromises surface quality and structural integrity.
16	70	-1	70.0	-1	The nozzle’s movement speed influences print quality. The flow rate value configured is 70%. Under-extrusion can manifest as gaps between layers, weak walls, or inconsistent extrusion lines in prints, which reduce the structural stability and aesthetic quality of the final model.
17	208	1	200.0	1	The nozzle’s alignment is critical for print accuracy. The flow rate value configured is 200%. Over-extrusion can cause bridging failures as sagging or excess material accumulates in unsupported areas.
18	235	1	149.0	1	The nozzle’s alignment is critical for print accuracy. The flow rate value configured is 149%. Over-extrusion can cause bridging failures as sagging or excess material accumulates in unsupported areas.
19	42	-1	49.0	-1	The nozzle’s position is determined by the printer’s software. The flow rate value configured is 49%. Under-extrusion can be addressed by performing a cold pull to clean the nozzle, ensuring proper extrusion settings, and maintaining the printer's hardware, which helps restore layer consistency and print quality.
20	70	-1	70.0	-1	The nozzle’s diameter affects the precision of the print. The flow rate parameter is configured to 70%. Under-extrusion can be addressed by performing a cold pull to clean the nozzle, ensuring proper extrusion settings, and maintaining the printer's hardware, which helps restore layer consistency and print quality.
21	178	1	158.0	1	The nozzle’s position is determined by the printer’s software. The flow rate value configured is 158%. Over-extrusion can cause bridging failures as sagging or excess material accumulates in unsupported areas.
22	252	1	300.0	1	The nozzle’s alignment is critical for print accuracy. The flow rate value configured is 300%. Over-extrusion can lead to increased internal stress in parts, causing them to warp or deform after cooling.
23	212	1	184.0	1	The nozzle’s movement speed influences print quality. The flow rate value configured is 184%. Over-extrusion can lead to increased internal stress in parts, causing them to warp or deform after cooling.
24	300	1	300.0	1	The nozzle’s alignment is critical for print accuracy. The flow rate value configured is 300%. Over-extrusion can lead to increased internal stress in parts, causing them to warp or deform after cooling.
25	300	1	70.0	-1	The nozzle’s movement speed influences print quality. The flow rate value configured is 70%. Under-extrusion can be addressed by performing a cold pull to clean the nozzle, ensuring proper extrusion settings, and maintaining the printer's hardware, which helps restore layer consistency and print quality.
26	37	-1	33.0	-1	The nozzle’s diameter affects the precision of the print. The flow rate value configured is 33%. A partially clogged nozzle can still extrude material but may restrict the flow, causing under-extrusion that compromises surface quality and structural integrity.
27	94	0	100.0	0	The nozzle’s movement speed influences print quality. The flow rate value configured is 100%. Good extrusion produces clean edges and sharp corners, preserving the intended geometry of the model.
28	78	-1	70.0	-1	The nozzle’s position is determined by the printer’s software. The flow rate value configured is 70%. Under-extrusion can be addressed by performing a cold pull to clean the nozzle, ensuring proper extrusion settings, and maintaining the printer's hardware, which helps restore layer consistency and print quality.
29	144	1	168.0	1	The nozzle’s alignment is critical for print accuracy. The flow rate value configured is 168%. Over-extrusion can cause bridging failures as sagging or excess material accumulates in unsupported areas.
30	42	-1	35.0	-1	The nozzle’s alignment is critical for print accuracy. The flow rate value configured is 35%. Under-extrusion can be addressed by performing a cold pull to clean the nozzle, ensuring proper extrusion settings, and maintaining the printer's hardware, which helps restore layer consistency and print quality.
31	300	1	300.0	1	The nozzle’s diameter affects the precision of the print. The flow rate appears to be set at 300%. Over-extrusion can cause bridging failures as sagging or excess material accumulates in unsupported areas.
32	118	1	149.0	1	The nozzle’s alignment is critical for print accuracy. The flow rate value configured is 149%. Over-extrusion can create weak inter-layer bonding by forming overly thick layers that do not adhere properly to one another.
33	184	1	168.0	1	The nozzle’s movement speed influences print quality. The flow rate value configured is 168%. Over-extrusion can cause bridging failures as sagging or excess material accumulates in unsupported areas.
34	300	1	283.0	1	The nozzle’s diameter affects the precision of the print. The flow rate value configured is 283%. Over-extrusion can create weak inter-layer bonding by forming overly thick layers that do not adhere properly to one another.
35	184	1	208.0	1	The nozzle’s alignment is critical for print accuracy. The flow rate value configured is 208%. Over-extrusion can lead to increased internal stress in parts, causing them to warp or deform after cooling.
36	78	-1	84.0	-1	The nozzle’s diameter affects the precision of the print. The flow rate value configured is 84%. A partially clogged nozzle can still extrude material but may restrict the flow, causing under-extrusion that compromises surface quality and structural integrity.
37	112	1	100.0	0	The nozzle’s alignment is critical for print accuracy. The flow rate value configured is 100%. Good extrusion produces clean edges and sharp corners, preserving the intended geometry of the model.
38	118	1	118.0	1	The nozzle’s movement speed influences print quality. The flow rate appears to be set at 118%. Over-extrusion can create weak inter-layer bonding by forming overly thick layers that do not adhere properly to one another.
39	74	-1	84.0	-1	The nozzle’s alignment is critical for print accuracy. The flow rate value configured is 84%. Under-extrusion can be addressed by performing a cold pull to clean the nozzle, ensuring proper extrusion settings, and maintaining the printer's hardware, which helps restore layer consistency and print quality.
40	112	1	133.0	1	The nozzle’s position is determined by the printer’s software. The flow rate value configured is 133%. Over-extrusion can create weak inter-layer bonding by forming overly thick layers that do not adhere properly to one another.
41	168	1	168.0	1	The nozzle’s diameter affects the precision of the print. The flow rate appears to be set at 168%. Over-extrusion can create weak inter-layer bonding by forming overly thick layers that do not adhere properly to one another.
42	61	-1	66.0	-1	The nozzle’s alignment is critical for print accuracy. The flow rate parameter is configured to 66%. Under-extrusion can manifest as gaps between layers, weak walls, or inconsistent extrusion lines in prints, which reduce the structural stability and aesthetic quality of the final model.
43	300	1	300.0	1	The nozzle’s position is determined by the printer’s software. The flow rate value configured is 300%. Over-extrusion can cause bridging failures as sagging or excess material accumulates in unsupported areas.
44	62	-1	66.0	-1	The nozzle’s movement speed influences print quality. The flow rate value configured is 66%. A partially clogged nozzle can still extrude material but may restrict the flow, causing under-extrusion that compromises surface quality and structural integrity.
45	283	1	238.0	1	The nozzle’s diameter affects the precision of the print. The flow rate parameter is configured to 238%. Over-extrusion can create weak inter-layer bonding by forming overly thick layers that do not adhere properly to one another.
46	84	-1	118.0	1	The nozzle’s alignment is critical for print accuracy. The flow rate value configured is 118%. Over-extrusion can lead to increased internal stress in parts, causing them to warp or deform after cooling.
47	33	-1	35.0	-1	The nozzle’s diameter affects the precision of the print. The flow rate value configured is 35%. Under-extrusion can be addressed by performing a cold pull to clean the nozzle, ensuring proper extrusion settings, and maintaining the printer's hardware, which helps restore layer consistency and print quality.
48	100	0	89.0	-1	The nozzle’s movement speed influences print quality. The flow rate value configured is 89%. Under-extrusion can manifest as gaps between layers, weak walls, or inconsistent extrusion lines in prints, which reduce the structural stability and aesthetic quality of the final model.
49	178	1	184.0	1	The nozzle’s alignment is critical for print accuracy. The flow rate value configured is 184%. Over-extrusion can create weak inter-layer bonding by forming overly thick layers that do not adhere properly to one another.
50	112	1	100.0	0	The nozzle’s alignment is critical for print accuracy. The flow rate value configured is 100%. Good extrusion produces clean edges and sharp corners, preserving the intended geometry of the model.
51	100	0	100.0	0	The nozzle’s alignment is critical for print accuracy. The flow rate appears to be set at 100%. Good extrusion enhances print aesthetics, with uniform surfaces that require minimal post-processing.
52	100	0	89.0	-1	The nozzle’s alignment is critical for print accuracy. The flow rate value configured is 89%. Under-extrusion can be addressed by performing a cold pull to clean the nozzle, ensuring proper extrusion settings, and maintaining the printer's hardware, which helps restore layer consistency and print quality.
53	265	1	200.0	1	The nozzle’s diameter affects the precision of the print. The flow rate value configured is 200%. Over-extrusion can cause bridging failures as sagging or excess material accumulates in unsupported areas.
54	44	-1	49.0	-1	The nozzle’s alignment is critical for print accuracy. The flow rate appears to be set at 49%. Under-extrusion can be addressed by performing a cold pull to clean the nozzle, ensuring proper extrusion settings, and maintaining the printer's hardware, which helps restore layer consistency and print quality.
55	188	1	238.0	1	The nozzle’s alignment is critical for print accuracy. The flow rate value configured is 238%. Over-extrusion can cause bridging failures as sagging or excess material accumulates in unsupported areas.
56	105	0	100.0	0	The nozzle’s diameter affects the precision of the print. The flow rate value configured is 100%. Good extrusion produces clean edges and sharp corners, preserving the intended geometry of the model.
57	42	-1	49.0	-1	The nozzle’s position is determined by the printer’s software. The flow rate value configured is 49%. A partially clogged nozzle can still extrude material but may restrict the flow, causing under-extrusion that compromises surface quality and structural integrity.
58	133	1	100.0	0	The nozzle’s diameter affects the precision of the print. The flow rate value configured is 100%. Good extrusion produces clean edges and sharp corners, preserving the intended geometry of the model.
59	208	1	238.0	1	The nozzle’s diameter affects the precision of the print. The flow rate value configured is 238%. Over-extrusion can create weak inter-layer bonding by forming overly thick layers that do not adhere properly to one another.
60	158	1	149.0	1	The nozzle’s alignment is critical for print accuracy. The flow rate value configured is 149%. Over-extrusion can cause bridging failures as sagging or excess material accumulates in unsupported areas.
61	100	0	118.0	1	The nozzle’s movement speed influences print quality. The flow rate value configured is 118%. Over-extrusion can cause bridging failures as sagging or excess material accumulates in unsupported areas.
62	188	1	212.0	1	The nozzle’s diameter affects the precision of the print. The flow rate value configured is 212%. Over-extrusion can create weak inter-layer bonding by forming overly thick layers that do not adhere properly to one another.
63	78	-1	84.0	-1	The nozzle’s diameter affects the precision of the print. The flow rate value configured is 84%. Under-extrusion can be addressed by performing a cold pull to clean the nozzle, ensuring proper extrusion settings, and maintaining the printer's hardware, which helps restore layer consistency and print quality.
64	168	1	168.0	1	The nozzle’s alignment is critical for print accuracy. The flow rate value configured is 168%. Over-extrusion can cause bridging failures as sagging or excess material accumulates in unsupported areas.
65	84	-1	89.0	-1	The nozzle’s alignment is critical for print accuracy. The flow rate value configured is 89%. A partially clogged nozzle can still extrude material but may restrict the flow, causing under-extrusion that compromises surface quality and structural integrity.
66	141	1	168.0	1	The nozzle’s movement speed influences print quality. The flow rate value configured is 168%. Over-extrusion can lead to increased internal stress in parts, causing them to warp or deform after cooling.
67	35	-1	49.0	-1	The nozzle’s alignment is critical for print accuracy. The flow rate parameter is configured to 49%. Under-extrusion can manifest as gaps between layers, weak walls, or inconsistent extrusion lines in prints, which reduce the structural stability and aesthetic quality of the final model.
68	238	1	200.0	1	The nozzle’s alignment is critical for print accuracy. The flow rate value configured is 200%. Over-extrusion can create weak inter-layer bonding by forming overly thick layers that do not adhere properly to one another.
69	184	1	168.0	1	The nozzle’s diameter affects the precision of the print. The flow rate value configured is 168%. Over-extrusion often results in visible blobs or strings of excess material, which can ruin the print's surface finish and fine details.
70	126	1	133.0	1	The nozzle’s position is determined by the printer’s software. The flow rate value configured is 133%. Over-extrusion can lead to increased internal stress in parts, causing them to warp or deform after cooling.
71	39	-1	42.0	-1	The nozzle’s diameter affects the precision of the print. The flow rate value configured is 42%. Under-extrusion can be addressed by performing a cold pull to clean the nozzle, ensuring proper extrusion settings, and maintaining the printer's hardware, which helps restore layer consistency and print quality.
72	59	-1	59.0	-1	The nozzle’s diameter affects the precision of the print. The flow rate value configured is 59%. Under-extrusion can be addressed by performing a cold pull to clean the nozzle, ensuring proper extrusion settings, and maintaining the printer's hardware, which helps restore layer consistency and print quality.
73	78	-1	70.0	-1	The nozzle’s alignment is critical for print accuracy. The flow rate value configured is 70%. Under-extrusion can be addressed by performing a cold pull to clean the nozzle, ensuring proper extrusion settings, and maintaining the printer's hardware, which helps restore layer consistency and print quality.
74	84	-1	70.0	-1	The nozzle’s position is determined by the printer’s software. The flow rate value configured is 70%. A partially clogged nozzle can still extrude material but may restrict the flow, causing under-extrusion that compromises surface quality and structural integrity.
75	118	1	118.0	1	The nozzle’s alignment is critical for print accuracy. The flow rate value configured is 118%. Over-extrusion can lead to increased internal stress in parts, causing them to warp or deform after cooling.
76	74	-1	89.0	-1	The nozzle’s position is determined by the printer’s software. The flow rate value configured is 89%. Under-extrusion can manifest as gaps between layers, weak walls, or inconsistent extrusion lines in prints, which reduce the structural stability and aesthetic quality of the final model.
77	44	-1	35.0	-1	The nozzle’s position is determined by the printer’s software. The flow rate value configured is 35%. Under-extrusion can be addressed by performing a cold pull to clean the nozzle, ensuring proper extrusion settings, and maintaining the printer's hardware, which helps restore layer consistency and print quality.
78	37	-1	33.0	-1	The nozzle’s position is determined by the printer’s software. The flow rate value configured is 33%. Under-extrusion can be addressed by performing a cold pull to clean the nozzle, ensuring proper extrusion settings, and maintaining the printer's hardware, which helps restore layer consistency and print quality.
79	141	1	133.0	1	The nozzle’s alignment is critical for print accuracy. The flow rate value configured is 133%. Over-extrusion can cause bridging failures as sagging or excess material accumulates in unsupported areas.
80	283	1	300.0	1	The nozzle’s diameter affects the precision of the print. The flow rate value configured is 300%. Over-extrusion can cause bridging failures as sagging or excess material accumulates in unsupported areas.
81	33	-1	33.0	-1	The nozzle’s alignment is critical for print accuracy. The flow rate value configured is 33%. Under-extrusion can be addressed by performing a cold pull to clean the nozzle, ensuring proper extrusion settings, and maintaining the printer's hardware, which helps restore layer consistency and print quality.
82	127	1	168.0	1	The nozzle’s position is determined by the printer’s software. The flow rate parameter is configured to 168%. Over-extrusion can cause bridging failures as sagging or excess material accumulates in unsupported areas.
83	178	1	184.0	1	The nozzle’s movement speed influences print quality. The flow rate value configured is 184%. Over-extrusion can cause bridging failures as sagging or excess material accumulates in unsupported areas.
84	141	1	149.0	1	The nozzle’s alignment is critical for print accuracy. The flow rate value configured is 149%. Over-extrusion can lead to increased internal stress in parts, causing them to warp or deform after cooling.
85	52	-1	52.0	-1	The nozzle’s alignment is critical for print accuracy. The flow rate appears to be set at 52%. Under-extrusion can be addressed by performing a cold pull to clean the nozzle, ensuring proper extrusion settings, and maintaining the printer's hardware, which helps restore layer consistency and print quality.
86	59	-1	70.0	-1	The nozzle’s diameter affects the precision of the print. The flow rate value configured is 70%. Under-extrusion can be addressed by performing a cold pull to clean the nozzle, ensuring proper extrusion settings, and maintaining the printer's hardware, which helps restore layer consistency and print quality.
87	100	0	84.0	-1	The nozzle’s diameter affects the precision of the print. The flow rate value configured is 84%. Under-extrusion can be addressed by performing a cold pull to clean the nozzle, ensuring proper extrusion settings, and maintaining the printer's hardware, which helps restore layer consistency and print quality.
88	42	-1	42.0	-1	The nozzle’s alignment is critical for print accuracy. The flow rate value configured is 42%. Under-extrusion can manifest as gaps between layers, weak walls, or inconsistent extrusion lines in prints, which reduce the structural stability and aesthetic quality of the final model.
89	42	-1	49.0	-1	The nozzle’s alignment is critical for print accuracy. The flow rate parameter is configured to 49%. Under-extrusion occurs when a 3D printer's nozzle delivers less filament than required, leading to weak and incomplete prints, resulting in fragile structures that may easily break.
90	184	1	100.0	0	The nozzle’s alignment is critical for print accuracy. The flow rate value configured is 100%. Good extrusion produces clean edges and sharp corners, preserving the intended geometry of the model.
91	168	1	178.0	1	The nozzle’s alignment is critical for print accuracy. The flow rate value configured is 178%. Over-extrusion can create weak inter-layer bonding by forming overly thick layers that do not adhere properly to one another.
92	74	-1	66.0	-1	The nozzle’s diameter affects the precision of the print. The flow rate value configured is 66%. Under-extrusion can be addressed by performing a cold pull to clean the nozzle, ensuring proper extrusion settings, and maintaining the printer's hardware, which helps restore layer consistency and print quality.
93	158	1	168.0	1	The nozzle’s movement speed influences print quality. The flow rate value configured is 168%. Over-extrusion can cause bridging failures as sagging or excess material accumulates in unsupported areas.
94	66	-1	70.0	-1	The nozzle’s alignment is critical for print accuracy. The flow rate value configured is 70%. A partially clogged nozzle can still extrude material but may restrict the flow, causing under-extrusion that compromises surface quality and structural integrity.
95	94	0	89.0	-1	The nozzle’s alignment is critical for print accuracy. The flow rate value configured is 89%. A partially clogged nozzle can still extrude material but may restrict the flow, causing under-extrusion that compromises surface quality and structural integrity.
96	224	1	238.0	1	The nozzle’s alignment is critical for print accuracy. The flow rate value configured is 238%. Over-extrusion can cause bridging failures as sagging or excess material accumulates in unsupported areas.
97	94	0	89.0	-1	The nozzle’s alignment is critical for print accuracy. The flow rate value configured is 89%. A worn-out or slipping extruder gear can reduce the grip on the filament, leading to inconsistent feeding and under-extrusion, which may create visible gaps and weak layer bonding.
98	49	-1	42.0	-1	The nozzle’s alignment is critical for print accuracy. The flow rate value configured is 42%. Under-extrusion can be addressed by performing a cold pull to clean the nozzle, ensuring proper extrusion settings, and maintaining the printer's hardware, which helps restore layer consistency and print quality.
99	42	-1	267.0	1	The nozzle’s diameter affects the precision of the print. The flow rate value configured is 267%. Over-extrusion can create weak inter-layer bonding by forming overly thick layers that do not adhere properly to one another.
100	300	1	300.0	1	The nozzle’s movement speed influences print quality. The flow rate value configured is 300%. Over-extrusion often results in visible blobs or strings of excess material, which can ruin the print's surface finish and fine details.
101	49	-1	56.0	-1	The nozzle’s diameter affects the precision of the print. The flow rate value configured is 56%. A partially clogged nozzle can still extrude material but may restrict the flow, causing under-extrusion that compromises surface quality and structural integrity.
102	127	1	126.0	1	The nozzle’s alignment is critical for print accuracy. The flow rate value configured is 126%. Over-extrusion can create weak inter-layer bonding by forming overly thick layers that do not adhere properly to one another.
103	265	1	238.0	1	The nozzle’s movement speed influences print quality. The flow rate parameter is configured to 238%. Over-extrusion can create weak inter-layer bonding by forming overly thick layers that do not adhere properly to one another.
104	74	-1	66.0	-1	The nozzle’s alignment is critical for print accuracy. The flow rate value configured is 66%. Under-extrusion can be addressed by performing a cold pull to clean the nozzle, ensuring proper extrusion settings, and maintaining the printer's hardware, which helps restore layer consistency and print quality.
105	149	1	184.0	1	The nozzle’s alignment is critical for print accuracy. The flow rate parameter is configured to 184%. Over-extrusion can create weak inter-layer bonding by forming overly thick layers that do not adhere properly to one another.
106	168	1	149.0	1	The nozzle’s movement speed influences print quality. The flow rate appears to be set at 149%. Over-extrusion can create weak inter-layer bonding by forming overly thick layers that do not adhere properly to one another.
107	100	0	100.0	0	The nozzle’s diameter affects the precision of the print. The flow rate value configured is 100%. Good extrusion produces clean edges and sharp corners, preserving the intended geometry of the model.
108	94	0	100.0	0	The nozzle’s alignment is critical for print accuracy. The flow rate value configured is 100%. Good extrusion produces clean edges and sharp corners, preserving the intended geometry of the model.
109	49	-1	37.0	-1	The nozzle’s alignment is critical for print accuracy. The flow rate value configured is 37%. A partially clogged nozzle can still extrude material but may restrict the flow, causing under-extrusion that compromises surface quality and structural integrity.
110	54	-1	66.0	-1	The nozzle’s position is determined by the printer’s software. The flow rate value configured is 66%. Under-extrusion occurs when a 3D printer's nozzle delivers less filament than required, leading to weak and incomplete prints, resulting in fragile structures that may easily break.
111	144	1	144.0	1	The nozzle’s movement speed influences print quality. The flow rate value configured is 144%. Over-extrusion can cause bridging failures as sagging or excess material accumulates in unsupported areas.
112	37	-1	42.0	-1	The nozzle’s alignment is critical for print accuracy. The flow rate value configured is 42%. A partially clogged nozzle can still extrude material but may restrict the flow, causing under-extrusion that compromises surface quality and structural integrity.
113	39	-1	42.0	-1	The nozzle’s alignment is critical for print accuracy. The flow rate value configured is 42%. Under-extrusion occurs when a 3D printer's nozzle delivers less filament than required, leading to weak and incomplete prints, resulting in fragile structures that may easily break.
114	188	1	212.0	1	The nozzle’s alignment is critical for print accuracy. The flow rate value configured is 212%. Over-extrusion can create weak inter-layer bonding by forming overly thick layers that do not adhere properly to one another.
115	88	-1	74.0	-1	The nozzle’s diameter affects the precision of the print. The flow rate parameter is configured to 74%. Under-extrusion can be addressed by performing a cold pull to clean the nozzle, ensuring proper extrusion settings, and maintaining the printer's hardware, which helps restore layer consistency and print quality.
116	105	0	100.0	0	The nozzle’s diameter affects the precision of the print. The flow rate value configured is 100%. Good extrusion produces clean edges and sharp corners, preserving the intended geometry of the model.
117	37	-1	33.0	-1	The nozzle’s position is determined by the printer’s software. The flow rate value configured is 33%. Under-extrusion can be addressed by performing a cold pull to clean the nozzle, ensuring proper extrusion settings, and maintaining the printer's hardware, which helps restore layer consistency and print quality.
118	61	-1	56.0	-1	The nozzle’s diameter affects the precision of the print. The flow rate appears to be set at 56%. Under-extrusion can manifest as gaps between layers, weak walls, or inconsistent extrusion lines in prints, which reduce the structural stability and aesthetic quality of the final model.
119	42	-1	33.0	-1	The nozzle’s movement speed influences print quality. The flow rate value configured is 33%. Under-extrusion can be addressed by performing a cold pull to clean the nozzle, ensuring proper extrusion settings, and maintaining the printer's hardware, which helps restore layer consistency and print quality.
120	168	1	168.0	1	The nozzle’s alignment is critical for print accuracy. The flow rate value configured is 168%. Over-extrusion can cause bridging failures as sagging or excess material accumulates in unsupported areas.
121	39	-1	35.0	-1	The nozzle’s diameter affects the precision of the print. The flow rate parameter is configured to 35%. Under-extrusion can manifest as gaps between layers, weak walls, or inconsistent extrusion lines in prints, which reduce the structural stability and aesthetic quality of the final model.
122	158	1	184.0	1	The nozzle’s diameter affects the precision of the print. The flow rate parameter is configured to 184%. Over-extrusion can cause bridging failures as sagging or excess material accumulates in unsupported areas.
123	74	-1	84.0	-1	The nozzle’s alignment is critical for print accuracy. The flow rate value configured is 84%. Under-extrusion can be addressed by performing a cold pull to clean the nozzle, ensuring proper extrusion settings, and maintaining the printer's hardware, which helps restore layer consistency and print quality.
124	48	-1	33.0	-1	The nozzle’s alignment is critical for print accuracy. The flow rate appears to be set at 33%. Under-extrusion can be addressed by performing a cold pull to clean the nozzle, ensuring proper extrusion settings, and maintaining the printer's hardware, which helps restore layer consistency and print quality.
125	47	-1	52.0	-1	The nozzle’s alignment is critical for print accuracy. The flow rate value configured is 52%. A partially clogged nozzle can still extrude material but may restrict the flow, causing under-extrusion that compromises surface quality and structural integrity.
126	168	1	178.0	1	The nozzle’s diameter affects the precision of the print. The flow rate value configured is 178%. Over-extrusion can cause bridging failures as sagging or excess material accumulates in unsupported areas.
127	283	1	300.0	1	The nozzle’s alignment is critical for print accuracy. The flow rate value configured is 300%. Over-extrusion often results in visible blobs or strings of excess material, which can ruin the print's surface finish and fine details.
128	42	-1	49.0	-1	The nozzle’s alignment is critical for print accuracy. The flow rate value configured is 49%. Under-extrusion can manifest as gaps between layers, weak walls, or inconsistent extrusion lines in prints, which reduce the structural stability and aesthetic quality of the final model.
129	149	1	149.0	1	The nozzle’s alignment is critical for print accuracy. The flow rate value configured is 149%. Over-extrusion can cause bridging failures as sagging or excess material accumulates in unsupported areas.
130	105	0	100.0	0	The nozzle’s movement speed influences print quality. The flow rate value configured is 100%. Good extrusion enhances print aesthetics, with uniform surfaces that require minimal post-processing.
131	200	1	200.0	1	The nozzle’s movement speed influences print quality. The flow rate value configured is 200%. Over-extrusion can cause bridging failures as sagging or excess material accumulates in unsupported areas.
132	49	-1	52.0	-1	The nozzle’s position is determined by the printer’s software. The flow rate value configured is 52%. A partially clogged nozzle can still extrude material but may restrict the flow, causing under-extrusion that compromises surface quality and structural integrity.
133	61	-1	56.0	-1	The nozzle’s alignment is critical for print accuracy. The flow rate parameter is configured to 56%. Under-extrusion can be addressed by performing a cold pull to clean the nozzle, ensuring proper extrusion settings, and maintaining the printer's hardware, which helps restore layer consistency and print quality.
134	56	-1	62.0	-1	The nozzle’s diameter affects the precision of the print. The flow rate value configured is 62%. A partially clogged nozzle can still extrude material but may restrict the flow, causing under-extrusion that compromises surface quality and structural integrity.
135	158	1	168.0	1	The nozzle’s alignment is critical for print accuracy. The flow rate value configured is 168%. Over-extrusion can create weak inter-layer bonding by forming overly thick layers that do not adhere properly to one another.
136	54	-1	66.0	-1	The nozzle’s movement speed influences print quality. The flow rate value configured is 66%. Under-extrusion can be addressed by performing a cold pull to clean the nozzle, ensuring proper extrusion settings, and maintaining the printer's hardware, which helps restore layer consistency and print quality.
137	224	1	238.0	1	The nozzle’s alignment is critical for print accuracy. The flow rate value configured is 238%. Over-extrusion can cause bridging failures as sagging or excess material accumulates in unsupported areas.
138	100	0	100.0	0	The nozzle’s alignment is critical for print accuracy. The flow rate value configured is 100%. Good extrusion produces clean edges and sharp corners, preserving the intended geometry of the model.
139	62	-1	70.0	-1	The nozzle’s position is determined by the printer’s software. The flow rate value configured is 70%. Under-extrusion can be addressed by performing a cold pull to clean the nozzle, ensuring proper extrusion settings, and maintaining the printer's hardware, which helps restore layer consistency and print quality.
140	69	-1	70.0	-1	The nozzle’s diameter affects the precision of the print. The flow rate value configured is 70%. Under-extrusion can be addressed by performing a cold pull to clean the nozzle, ensuring proper extrusion settings, and maintaining the printer's hardware, which helps restore layer consistency and print quality.
141	66	-1	70.0	-1	The nozzle’s movement speed influences print quality. The flow rate value configured is 70%. Under-extrusion can be addressed by performing a cold pull to clean the nozzle, ensuring proper extrusion settings, and maintaining the printer's hardware, which helps restore layer consistency and print quality.
142	100	0	118.0	1	The nozzle’s movement speed influences print quality. The flow rate value configured is 118%. Over-extrusion can cause bridging failures as sagging or excess material accumulates in unsupported areas.
143	79	-1	84.0	-1	The nozzle’s position is determined by the printer’s software. The flow rate value configured is 84%. Under-extrusion can be addressed by performing a cold pull to clean the nozzle, ensuring proper extrusion settings, and maintaining the printer's hardware, which helps restore layer consistency and print quality.
144	162	1	168.0	1	The nozzle’s diameter affects the precision of the print. The flow rate appears to be set at 168%. Over-extrusion often produces a glossy or uneven surface finish, reducing the visual appeal of the printed object.
145	149	1	149.0	1	The nozzle’s movement speed influences print quality. The flow rate value configured is 149%. Over-extrusion can lead to increased internal stress in parts, causing them to warp or deform after cooling.
146	70	-1	62.0	-1	The nozzle’s position is determined by the printer’s software. The flow rate value configured is 62%. Under-extrusion can manifest as gaps between layers, weak walls, or inconsistent extrusion lines in prints, which reduce the structural stability and aesthetic quality of the final model.
147	79	-1	70.0	-1	The nozzle’s alignment is critical for print accuracy. The flow rate value configured is 70%. Under-extrusion can be addressed by performing a cold pull to clean the nozzle, ensuring proper extrusion settings, and maintaining the printer's hardware, which helps restore layer consistency and print quality.
148	144	1	133.0	1	The nozzle’s diameter affects the precision of the print. The flow rate value configured is 133%. Over-extrusion can cause bridging failures as sagging or excess material accumulates in unsupported areas.
149	224	1	238.0	1	The nozzle’s diameter affects the precision of the print. The flow rate value configured is 238%. Over-extrusion can create weak inter-layer bonding by forming overly thick layers that do not adhere properly to one another.
150	112	1	84.0	-1	The nozzle’s diameter affects the precision of the print. The flow rate value configured is 84%. Under-extrusion can be addressed by performing a cold pull to clean the nozzle, ensuring proper extrusion settings, and maintaining the printer's hardware, which helps restore layer consistency and print quality.
151	235	1	300.0	1	The nozzle’s position is determined by the printer’s software. The flow rate value configured is 300%. Over-extrusion can lead to increased internal stress in parts, causing them to warp or deform after cooling.
152	62	-1	70.0	-1	The nozzle’s alignment is critical for print accuracy. The flow rate value configured is 70%. Under-extrusion can be addressed by performing a cold pull to clean the nozzle, ensuring proper extrusion settings, and maintaining the printer's hardware, which helps restore layer consistency and print quality.
153	149	1	118.0	1	The nozzle’s diameter affects the precision of the print. The flow rate value configured is 118%. Over-extrusion can cause bridging failures as sagging or excess material accumulates in unsupported areas.
154	59	-1	66.0	-1	The nozzle’s alignment is critical for print accuracy. The flow rate value configured is 66%. Under-extrusion can be addressed by performing a cold pull to clean the nozzle, ensuring proper extrusion settings, and maintaining the printer's hardware, which helps restore layer consistency and print quality.
155	89	-1	84.0	-1	The nozzle’s diameter affects the precision of the print. The flow rate value configured is 84%. Under-extrusion can manifest as gaps between layers, weak walls, or inconsistent extrusion lines in prints, which reduce the structural stability and aesthetic quality of the final model.
156	79	-1	66.0	-1	The nozzle’s position is determined by the printer’s software. The flow rate value configured is 66%. A partially clogged nozzle can still extrude material but may restrict the flow, causing under-extrusion that compromises surface quality and structural integrity.
157	238	1	238.0	1	The nozzle’s alignment is critical for print accuracy. The flow rate value configured is 238%. Over-extrusion can cause bridging failures as sagging or excess material accumulates in unsupported areas.
158	79	-1	84.0	-1	The nozzle’s diameter affects the precision of the print. The flow rate value configured is 84%. Under-extrusion can be addressed by performing a cold pull to clean the nozzle, ensuring proper extrusion settings, and maintaining the printer's hardware, which helps restore layer consistency and print quality.
159	66	-1	70.0	-1	The nozzle’s position is determined by the printer’s software. The flow rate value configured is 70%. Under-extrusion can manifest as gaps between layers, weak walls, or inconsistent extrusion lines in prints, which reduce the structural stability and aesthetic quality of the final model.
160	74	-1	66.0	-1	The nozzle’s alignment is critical for print accuracy. The flow rate value configured is 66%. Under-extrusion occurs when a 3D printer's nozzle delivers less filament than required, leading to weak and incomplete prints, resulting in fragile structures that may easily break.
161	33	-1	42.0	-1	The nozzle’s alignment is critical for print accuracy. The flow rate value configured is 42%. Under-extrusion can be addressed by performing a cold pull to clean the nozzle, ensuring proper extrusion settings, and maintaining the printer's hardware, which helps restore layer consistency and print quality.
162	144	1	184.0	1	The nozzle’s alignment is critical for print accuracy. The flow rate value configured is 184%. Over-extrusion can create weak inter-layer bonding by forming overly thick layers that do not adhere properly to one another.
163	66	-1	74.0	-1	The nozzle’s position is determined by the printer’s software. The flow rate value configured is 74%. Under-extrusion can be addressed by performing a cold pull to clean the nozzle, ensuring proper extrusion settings, and maintaining the printer's hardware, which helps restore layer consistency and print quality.
164	212	1	188.0	1	The nozzle’s alignment is critical for print accuracy. The flow rate value configured is 188%. Over-extrusion can create weak inter-layer bonding by forming overly thick layers that do not adhere properly to one another.
165	59	-1	70.0	-1	The nozzle’s movement speed influences print quality. The flow rate value configured is 70%. Under-extrusion occurs when a 3D printer's nozzle delivers less filament than required, leading to weak and incomplete prints, resulting in fragile structures that may easily break.
166	33	-1	49.0	-1	The nozzle’s position is determined by the printer’s software. The flow rate value configured is 49%. Under-extrusion can be addressed by performing a cold pull to clean the nozzle, ensuring proper extrusion settings, and maintaining the printer's hardware, which helps restore layer consistency and print quality.
167	69	-1	56.0	-1	The nozzle’s position is determined by the printer’s software. The flow rate value configured is 56%. Under-extrusion can manifest as gaps between layers, weak walls, or inconsistent extrusion lines in prints, which reduce the structural stability and aesthetic quality of the final model.
168	149	1	133.0	1	The nozzle’s alignment is critical for print accuracy. The flow rate value configured is 133%. Over-extrusion can cause bridging failures as sagging or excess material accumulates in unsupported areas.
169	100	0	168.0	1	The nozzle’s alignment is critical for print accuracy. The flow rate value configured is 168%. Over-extrusion can create weak inter-layer bonding by forming overly thick layers that do not adhere properly to one another.
170	79	-1	144.0	1	The nozzle’s alignment is critical for print accuracy. The flow rate value configured is 144%. Over-extrusion can cause bridging failures as sagging or excess material accumulates in unsupported areas.
171	70	-1	66.0	-1	The nozzle’s diameter affects the precision of the print. The flow rate value configured is 66%. Under-extrusion can be addressed by performing a cold pull to clean the nozzle, ensuring proper extrusion settings, and maintaining the printer's hardware, which helps restore layer consistency and print quality.
172	59	-1	52.0	-1	The nozzle’s alignment is critical for print accuracy. The flow rate value configured is 52%. Under-extrusion can be addressed by performing a cold pull to clean the nozzle, ensuring proper extrusion settings, and maintaining the printer's hardware, which helps restore layer consistency and print quality.
173	37	-1	33.0	-1	The nozzle’s position is determined by the printer’s software. The flow rate value configured is 33%. Under-extrusion can be addressed by performing a cold pull to clean the nozzle, ensuring proper extrusion settings, and maintaining the printer's hardware, which helps restore layer consistency and print quality.
174	265	1	300.0	1	The nozzle’s alignment is critical for print accuracy. The flow rate value configured is 300%. Over-extrusion can lead to increased internal stress in parts, causing them to warp or deform after cooling.
175	112	1	100.0	0	The nozzle’s diameter affects the precision of the print. The flow rate value configured is 100%. Good extrusion produces clean edges and sharp corners, preserving the intended geometry of the model.
176	47	-1	35.0	-1	The nozzle’s movement speed influences print quality. The flow rate parameter is configured to 35%. A partially clogged nozzle can still extrude material but may restrict the flow, causing under-extrusion that compromises surface quality and structural integrity.
177	66	-1	66.0	-1	The nozzle’s diameter affects the precision of the print. The flow rate value configured is 66%. Under-extrusion can be addressed by performing a cold pull to clean the nozzle, ensuring proper extrusion settings, and maintaining the printer's hardware, which helps restore layer consistency and print quality.
178	283	1	300.0	1	The nozzle’s alignment is critical for print accuracy. The flow rate value configured is 300%. Over-extrusion can cause bridging failures as sagging or excess material accumulates in unsupported areas.
179	224	1	149.0	1	The nozzle’s diameter affects the precision of the print. The flow rate value configured is 149%. Over-extrusion often produces a glossy or uneven surface finish, reducing the visual appeal of the printed object.
180	56	-1	47.0	-1	The nozzle’s alignment is critical for print accuracy. The flow rate parameter is configured to 47%. Under-extrusion can be addressed by performing a cold pull to clean the nozzle, ensuring proper extrusion settings, and maintaining the printer's hardware, which helps restore layer consistency and print quality.
181	283	1	224.0	1	The nozzle’s alignment is critical for print accuracy. The flow rate appears to be set at 224%. Over-extrusion can create weak inter-layer bonding by forming overly thick layers that do not adhere properly to one another.
182	79	-1	66.0	-1	The nozzle’s position is determined by the printer’s software. The flow rate appears to be set at 66%. Under-extrusion can be addressed by performing a cold pull to clean the nozzle, ensuring proper extrusion settings, and maintaining the printer's hardware, which helps restore layer consistency and print quality.
183	162	1	184.0	1	The nozzle’s alignment is critical for print accuracy. The flow rate value configured is 184%. Over-extrusion can cause bridging failures as sagging or excess material accumulates in unsupported areas.
184	112	1	100.0	0	The nozzle’s position is determined by the printer’s software. The flow rate value configured is 100%. Good extrusion enhances print aesthetics, with uniform surfaces that require minimal post-processing.
185	238	1	168.0	1	The nozzle’s position is determined by the printer’s software. The flow rate value configured is 168%. Over-extrusion can lead to increased internal stress in parts, causing them to warp or deform after cooling.
186	52	-1	49.0	-1	The nozzle’s alignment is critical for print accuracy. The flow rate value configured is 49%. Under-extrusion can be addressed by performing a cold pull to clean the nozzle, ensuring proper extrusion settings, and maintaining the printer's hardware, which helps restore layer consistency and print quality.
187	70	-1	70.0	-1	The nozzle’s diameter affects the precision of the print. The flow rate value configured is 70%. Under-extrusion can be addressed by performing a cold pull to clean the nozzle, ensuring proper extrusion settings, and maintaining the printer's hardware, which helps restore layer consistency and print quality.
188	252	1	238.0	1	The nozzle’s position is determined by the printer’s software. The flow rate value configured is 238%. Over-extrusion can create weak inter-layer bonding by forming overly thick layers that do not adhere properly to one another.
189	78	-1	84.0	-1	The nozzle’s alignment is critical for print accuracy. The flow rate value configured is 84%. A partially clogged nozzle can still extrude material but may restrict the flow, causing under-extrusion that compromises surface quality and structural integrity.
190	118	1	133.0	1	The nozzle’s diameter affects the precision of the print. The flow rate value configured is 133%. Over-extrusion can cause bridging failures as sagging or excess material accumulates in unsupported areas.
191	39	-1	42.0	-1	The nozzle’s diameter affects the precision of the print. The flow rate appears to be set at 42%. Under-extrusion can manifest as gaps between layers, weak walls, or inconsistent extrusion lines in prints, which reduce the structural stability and aesthetic quality of the final model.
192	59	-1	52.0	-1	The nozzle’s movement speed influences print quality. The flow rate value configured is 52%. Under-extrusion can manifest as gaps between layers, weak walls, or inconsistent extrusion lines in prints, which reduce the structural stability and aesthetic quality of the final model.
193	33	-1	35.0	-1	The nozzle’s alignment is critical for print accuracy. The flow rate value configured is 35%. Under-extrusion can be addressed by performing a cold pull to clean the nozzle, ensuring proper extrusion settings, and maintaining the printer's hardware, which helps restore layer consistency and print quality.
194	300	1	168.0	1	The nozzle’s position is determined by the printer’s software. The flow rate value configured is 168%. Over-extrusion can cause bridging failures as sagging or excess material accumulates in unsupported areas.
195	133	1	100.0	0	The nozzle’s alignment is critical for print accuracy. The flow rate value configured is 100%. Good extrusion produces clean edges and sharp corners, preserving the intended geometry of the model.
196	42	-1	42.0	-1	The nozzle’s movement speed influences print quality. The flow rate value configured is 42%. Under-extrusion can be addressed by performing a cold pull to clean the nozzle, ensuring proper extrusion settings, and maintaining the printer's hardware, which helps restore layer consistency and print quality.
197	54	-1	52.0	-1	The nozzle’s alignment is critical for print accuracy. The flow rate value configured is 52%. Under-extrusion can be addressed by performing a cold pull to clean the nozzle, ensuring proper extrusion settings, and maintaining the printer's hardware, which helps restore layer consistency and print quality.
198	44	-1	49.0	-1	The nozzle’s diameter affects the precision of the print. The flow rate value configured is 49%. Under-extrusion can be addressed by performing a cold pull to clean the nozzle, ensuring proper extrusion settings, and maintaining the printer's hardware, which helps restore layer consistency and print quality.
199	49	-1	42.0	-1	The nozzle’s alignment is critical for print accuracy. The flow rate value configured is 42%. Under-extrusion can be addressed by performing a cold pull to clean the nozzle, ensuring proper extrusion settings, and maintaining the printer's hardware, which helps restore layer consistency and print quality.
200	252	1	200.0	1	The nozzle’s alignment is critical for print accuracy. The flow rate value configured is 200%. Over-extrusion can create weak inter-layer bonding by forming overly thick layers that do not adhere properly to one another.
201	35	-1	66.0	-1	The nozzle’s diameter affects the precision of the print. The flow rate appears to be set at 66%. A partially clogged nozzle can still extrude material but may restrict the flow, causing under-extrusion that compromises surface quality and structural integrity.
202	188	1	168.0	1	The nozzle’s diameter affects the precision of the print. The flow rate value configured is 168%. Over-extrusion can lead to increased internal stress in parts, causing them to warp or deform after cooling.
203	100	0	66.0	-1	The nozzle’s alignment is critical for print accuracy. The flow rate value configured is 66%. Under-extrusion can be addressed by performing a cold pull to clean the nozzle, ensuring proper extrusion settings, and maintaining the printer's hardware, which helps restore layer consistency and print quality.
204	52	-1	66.0	-1	The nozzle’s alignment is critical for print accuracy. The flow rate value configured is 66%. A partially clogged nozzle can still extrude material but may restrict the flow, causing under-extrusion that compromises surface quality and structural integrity.
205	84	-1	70.0	-1	The nozzle’s movement speed influences print quality. The flow rate value configured is 70%. Under-extrusion can manifest as gaps between layers, weak walls, or inconsistent extrusion lines in prints, which reduce the structural stability and aesthetic quality of the final model.
206	178	1	133.0	1	The nozzle’s diameter affects the precision of the print. The flow rate value configured is 133%. Over-extrusion can cause bridging failures as sagging or excess material accumulates in unsupported areas.
207	84	-1	94.0	0	The nozzle’s position is determined by the printer’s software. The flow rate value configured is 94%. Good extrusion produces clean edges and sharp corners, preserving the intended geometry of the model.
208	84	-1	100.0	0	The nozzle’s position is determined by the printer’s software. The flow rate value configured is 100%. Good extrusion produces clean edges and sharp corners, preserving the intended geometry of the model.
209	33	-1	42.0	-1	The nozzle’s alignment is critical for print accuracy. The flow rate value configured is 42%. Under-extrusion can be addressed by performing a cold pull to clean the nozzle, ensuring proper extrusion settings, and maintaining the printer's hardware, which helps restore layer consistency and print quality.
210	158	1	149.0	1	The nozzle’s diameter affects the precision of the print. The flow rate value configured is 149%. Over-extrusion can create weak inter-layer bonding by forming overly thick layers that do not adhere properly to one another.
211	33	-1	33.0	-1	The nozzle’s position is determined by the printer’s software. The flow rate value configured is 33%. A partially clogged nozzle can still extrude material but may restrict the flow, causing under-extrusion that compromises surface quality and structural integrity.
212	238	1	238.0	1	The nozzle’s diameter affects the precision of the print. The flow rate value configured is 238%. Over-extrusion can cause bridging failures as sagging or excess material accumulates in unsupported areas.
213	56	-1	49.0	-1	The nozzle’s diameter affects the precision of the print. The flow rate value configured is 49%. Under-extrusion can be addressed by performing a cold pull to clean the nozzle, ensuring proper extrusion settings, and maintaining the printer's hardware, which helps restore layer consistency and print quality.
214	112	1	89.0	-1	The nozzle’s alignment is critical for print accuracy. The flow rate parameter is configured to 89%. Under-extrusion can be addressed by performing a cold pull to clean the nozzle, ensuring proper extrusion settings, and maintaining the printer's hardware, which helps restore layer consistency and print quality.
215	100	0	100.0	0	The nozzle’s position is determined by the printer’s software. The flow rate value configured is 100%. Good extrusion produces clean edges and sharp corners, preserving the intended geometry of the model.
216	188	1	184.0	1	The nozzle’s movement speed influences print quality. The flow rate appears to be set at 184%. Over-extrusion can create weak inter-layer bonding by forming overly thick layers that do not adhere properly to one another.
217	37	-1	49.0	-1	The nozzle’s alignment is critical for print accuracy. The flow rate value configured is 49%. Under-extrusion can be addressed by performing a cold pull to clean the nozzle, ensuring proper extrusion settings, and maintaining the printer's hardware, which helps restore layer consistency and print quality.
218	61	-1	56.0	-1	The nozzle’s alignment is critical for print accuracy. The flow rate value configured is 56%. Under-extrusion can be addressed by performing a cold pull to clean the nozzle, ensuring proper extrusion settings, and maintaining the printer's hardware, which helps restore layer consistency and print quality.
219	149	1	168.0	1	The nozzle’s position is determined by the printer’s software. The flow rate value configured is 168%. Over-extrusion can lead to increased internal stress in parts, causing them to warp or deform after cooling.
220	56	-1	48.0	-1	The nozzle’s alignment is critical for print accuracy. The flow rate value configured is 48%. A partially clogged nozzle can still extrude material but may restrict the flow, causing under-extrusion that compromises surface quality and structural integrity.
221	100	0	94.0	0	The nozzle’s position is determined by the printer’s software. The flow rate value configured is 94%. Good extrusion produces clean edges and sharp corners, preserving the intended geometry of the model.
222	149	1	168.0	1	The nozzle’s diameter affects the precision of the print. The flow rate parameter is configured to 168%. Over-extrusion can create weak inter-layer bonding by forming overly thick layers that do not adhere properly to one another.
223	59	-1	66.0	-1	The nozzle’s position is determined by the printer’s software. The flow rate value configured is 66%. A partially clogged nozzle can still extrude material but may restrict the flow, causing under-extrusion that compromises surface quality and structural integrity.
224	37	-1	49.0	-1	The nozzle’s diameter affects the precision of the print. The flow rate parameter is configured to 49%. A partially clogged nozzle can still extrude material but may restrict the flow, causing under-extrusion that compromises surface quality and structural integrity.
225	62	-1	70.0	-1	The nozzle’s alignment is critical for print accuracy. The flow rate value configured is 70%. Under-extrusion can be addressed by performing a cold pull to clean the nozzle, ensuring proper extrusion settings, and maintaining the printer's hardware, which helps restore layer consistency and print quality.
226	105	0	100.0	0	The nozzle’s alignment is critical for print accuracy. The flow rate value configured is 100%. Good extrusion produces clean edges and sharp corners, preserving the intended geometry of the model.
227	39	-1	42.0	-1	The nozzle’s position is determined by the printer’s software. The flow rate value configured is 42%. Under-extrusion can manifest as gaps between layers, weak walls, or inconsistent extrusion lines in prints, which reduce the structural stability and aesthetic quality of the final model.
228	47	-1	49.0	-1	The nozzle’s movement speed influences print quality. The flow rate value configured is 49%. A partially clogged nozzle can still extrude material but may restrict the flow, causing under-extrusion that compromises surface quality and structural integrity.
229	127	1	184.0	1	The nozzle’s position is determined by the printer’s software. The flow rate appears to be set at 184%. Over-extrusion can cause bridging failures as sagging or excess material accumulates in unsupported areas.
230	94	0	70.0	-1	The nozzle’s alignment is critical for print accuracy. The flow rate value configured is 70%. A partially clogged nozzle can still extrude material but may restrict the flow, causing under-extrusion that compromises surface quality and structural integrity.
231	42	-1	49.0	-1	The nozzle’s alignment is critical for print accuracy. The flow rate value configured is 49%. A partially clogged nozzle can still extrude material but may restrict the flow, causing under-extrusion that compromises surface quality and structural integrity.
232	39	-1	39.0	-1	The nozzle’s alignment is critical for print accuracy. The flow rate value configured is 39%. Under-extrusion can be addressed by performing a cold pull to clean the nozzle, ensuring proper extrusion settings, and maintaining the printer's hardware, which helps restore layer consistency and print quality.
233	141	1	144.0	1	The nozzle’s alignment is critical for print accuracy. The flow rate value configured is 144%. Over-extrusion can cause bridging failures as sagging or excess material accumulates in unsupported areas.
234	158	1	144.0	1	The nozzle’s movement speed influences print quality. The flow rate value configured is 144%. Over-extrusion can cause bridging failures as sagging or excess material accumulates in unsupported areas.
235	105	0	89.0	-1	The nozzle’s position is determined by the printer’s software. The flow rate appears to be set at 89%. A worn-out or slipping extruder gear can reduce the grip on the filament, leading to inconsistent feeding and under-extrusion, which may create visible gaps and weak layer bonding.
236	300	1	49.0	-1	The nozzle’s position is determined by the printer’s software. The flow rate appears to be set at 49%. Under-extrusion can be addressed by performing a cold pull to clean the nozzle, ensuring proper extrusion settings, and maintaining the printer's hardware, which helps restore layer consistency and print quality.
237	188	1	168.0	1	The nozzle’s position is determined by the printer’s software. The flow rate value configured is 168%. Over-extrusion can cause bridging failures as sagging or excess material accumulates in unsupported areas.
238	42	-1	49.0	-1	The nozzle’s alignment is critical for print accuracy. The flow rate value configured is 49%. Under-extrusion can be addressed by performing a cold pull to clean the nozzle, ensuring proper extrusion settings, and maintaining the printer's hardware, which helps restore layer consistency and print quality.
239	35	-1	42.0	-1	The nozzle’s diameter affects the precision of the print. The flow rate value configured is 42%. Under-extrusion can be addressed by performing a cold pull to clean the nozzle, ensuring proper extrusion settings, and maintaining the printer's hardware, which helps restore layer consistency and print quality.
240	74	-1	56.0	-1	The nozzle’s position is determined by the printer’s software. The flow rate value configured is 56%. A partially clogged nozzle can still extrude material but may restrict the flow, causing under-extrusion that compromises surface quality and structural integrity.
241	149	1	149.0	1	The nozzle’s position is determined by the printer’s software. The flow rate value configured is 149%. Over-extrusion can cause bridging failures as sagging or excess material accumulates in unsupported areas.
242	252	1	238.0	1	The nozzle’s movement speed influences print quality. The flow rate value configured is 238%. Over-extrusion can create weak inter-layer bonding by forming overly thick layers that do not adhere properly to one another.
243	188	1	300.0	1	The nozzle’s alignment is critical for print accuracy. The flow rate parameter is configured to 300%. Over-extrusion often results in visible blobs or strings of excess material, which can ruin the print's surface finish and fine details.
244	133	1	144.0	1	The nozzle’s alignment is critical for print accuracy. The flow rate appears to be set at 144%. Over-extrusion can lead to increased internal stress in parts, causing them to warp or deform after cooling.
245	300	1	158.0	1	The nozzle’s movement speed influences print quality. The flow rate value configured is 158%. Over-extrusion can create weak inter-layer bonding by forming overly thick layers that do not adhere properly to one another.
246	61	-1	66.0	-1	The nozzle’s diameter affects the precision of the print. The flow rate value configured is 66%. A partially clogged nozzle can still extrude material but may restrict the flow, causing under-extrusion that compromises surface quality and structural integrity.
247	42	-1	33.0	-1	The nozzle’s alignment is critical for print accuracy. The flow rate appears to be set at 33%. Under-extrusion can be addressed by performing a cold pull to clean the nozzle, ensuring proper extrusion settings, and maintaining the printer's hardware, which helps restore layer consistency and print quality.
248	70	-1	49.0	-1	The nozzle’s diameter affects the precision of the print. The flow rate value configured is 49%. Under-extrusion can manifest as gaps between layers, weak walls, or inconsistent extrusion lines in prints, which reduce the structural stability and aesthetic quality of the final model.
249	300	1	300.0	1	The nozzle’s alignment is critical for print accuracy. The flow rate value configured is 300%. Over-extrusion can lead to increased internal stress in parts, causing them to warp or deform after cooling.
250	100	0	100.0	0	The nozzle’s diameter affects the precision of the print. The flow rate value configured is 100%. Good extrusion produces clean edges and sharp corners, preserving the intended geometry of the model.
251	70	-1	70.0	-1	The nozzle’s movement speed influences print quality. The flow rate value configured is 70%. Under-extrusion can manifest as gaps between layers, weak walls, or inconsistent extrusion lines in prints, which reduce the structural stability and aesthetic quality of the final model.
252	37	-1	33.0	-1	The nozzle’s diameter affects the precision of the print. The flow rate value configured is 33%. A partially clogged nozzle can still extrude material but may restrict the flow, causing under-extrusion that compromises surface quality and structural integrity.
253	133	1	133.0	1	The nozzle’s movement speed influences print quality. The flow rate value configured is 133%. Over-extrusion can cause bridging failures as sagging or excess material accumulates in unsupported areas.
254	66	-1	54.0	-1	The nozzle’s position is determined by the printer’s software. The flow rate value configured is 54%. Under-extrusion can be addressed by performing a cold pull to clean the nozzle, ensuring proper extrusion settings, and maintaining the printer's hardware, which helps restore layer consistency and print quality.
255	184	1	238.0	1	The nozzle’s movement speed influences print quality. The flow rate value configured is 238%. Over-extrusion can cause bridging failures as sagging or excess material accumulates in unsupported areas.
256	66	-1	70.0	-1	The nozzle’s alignment is critical for print accuracy. The flow rate value configured is 70%. Under-extrusion can manifest as gaps between layers, weak walls, or inconsistent extrusion lines in prints, which reduce the structural stability and aesthetic quality of the final model.
257	127	1	133.0	1	The nozzle’s movement speed influences print quality. The flow rate parameter is configured to 133%. Over-extrusion can cause bridging failures as sagging or excess material accumulates in unsupported areas.
258	42	-1	33.0	-1	The nozzle’s movement speed influences print quality. The flow rate value configured is 33%. Under-extrusion occurs when a 3D printer's nozzle delivers less filament than required, leading to weak and incomplete prints, resulting in fragile structures that may easily break.
259	158	1	149.0	1	The nozzle’s diameter affects the precision of the print. The flow rate value configured is 149%. Over-extrusion can cause bridging failures as sagging or excess material accumulates in unsupported areas.
260	89	-1	84.0	-1	The nozzle’s diameter affects the precision of the print. The flow rate value configured is 84%. Under-extrusion can be addressed by performing a cold pull to clean the nozzle, ensuring proper extrusion settings, and maintaining the printer's hardware, which helps restore layer consistency and print quality.
261	100	0	100.0	0	The nozzle’s alignment is critical for print accuracy. The flow rate value configured is 100%. Good extrusion produces clean edges and sharp corners, preserving the intended geometry of the model.
262	42	-1	33.0	-1	The nozzle’s alignment is critical for print accuracy. The flow rate value configured is 33%. A partially clogged nozzle can still extrude material but may restrict the flow, causing under-extrusion that compromises surface quality and structural integrity.
263	105	0	112.0	1	The nozzle’s movement speed influences print quality. The flow rate value configured is 112%. Over-extrusion can create weak inter-layer bonding by forming overly thick layers that do not adhere properly to one another.
264	252	1	300.0	1	The nozzle’s movement speed influences print quality. The flow rate value configured is 300%. Over-extrusion can create weak inter-layer bonding by forming overly thick layers that do not adhere properly to one another.
265	66	-1	56.0	-1	The nozzle’s alignment is critical for print accuracy. The flow rate value configured is 56%. A partially clogged nozzle can still extrude material but may restrict the flow, causing under-extrusion that compromises surface quality and structural integrity.
266	162	1	238.0	1	The nozzle’s alignment is critical for print accuracy. The flow rate appears to be set at 238%. Over-extrusion can lead to increased internal stress in parts, causing them to warp or deform after cooling.
267	149	1	158.0	1	The nozzle’s alignment is critical for print accuracy. The flow rate value configured is 158%. Over-extrusion can cause bridging failures as sagging or excess material accumulates in unsupported areas.
268	265	1	238.0	1	The nozzle’s movement speed influences print quality. The flow rate value configured is 238%. Over-extrusion can cause bridging failures as sagging or excess material accumulates in unsupported areas.
269	66	-1	70.0	-1	The nozzle’s diameter affects the precision of the print. The flow rate value configured is 70%. Under-extrusion can be addressed by performing a cold pull to clean the nozzle, ensuring proper extrusion settings, and maintaining the printer's hardware, which helps restore layer consistency and print quality.
270	66	-1	56.0	-1	The nozzle’s alignment is critical for print accuracy. The flow rate value configured is 56%. Under-extrusion can be addressed by performing a cold pull to clean the nozzle, ensuring proper extrusion settings, and maintaining the printer's hardware, which helps restore layer consistency and print quality.
271	126	1	200.0	1	The nozzle’s diameter affects the precision of the print. The flow rate value configured is 200%. Over-extrusion can create weak inter-layer bonding by forming overly thick layers that do not adhere properly to one another.
272	74	-1	100.0	0	The nozzle’s alignment is critical for print accuracy. The flow rate value configured is 100%. Good extrusion produces clean edges and sharp corners, preserving the intended geometry of the model.
273	178	1	100.0	0	The nozzle’s alignment is critical for print accuracy. The flow rate value configured is 100%. Good extrusion produces clean edges and sharp corners, preserving the intended geometry of the model.
274	267	1	238.0	1	The nozzle’s alignment is critical for print accuracy. The flow rate value configured is 238%. Over-extrusion can cause bridging failures as sagging or excess material accumulates in unsupported areas.
275	283	1	300.0	1	The nozzle’s alignment is critical for print accuracy. The flow rate parameter is configured to 300%. Over-extrusion can cause bridging failures as sagging or excess material accumulates in unsupported areas.
276	59	-1	42.0	-1	The nozzle’s diameter affects the precision of the print. The flow rate value configured is 42%. A partially clogged nozzle can still extrude material but may restrict the flow, causing under-extrusion that compromises surface quality and structural integrity.
277	162	1	184.0	1	The nozzle’s movement speed influences print quality. The flow rate value configured is 184%. Over-extrusion often produces a glossy or uneven surface finish, reducing the visual appeal of the printed object.
278	149	1	158.0	1	The nozzle’s alignment is critical for print accuracy. The flow rate value configured is 158%. Over-extrusion can cause bridging failures as sagging or excess material accumulates in unsupported areas.
279	70	-1	49.0	-1	The nozzle’s diameter affects the precision of the print. The flow rate value configured is 49%. Under-extrusion can be addressed by performing a cold pull to clean the nozzle, ensuring proper extrusion settings, and maintaining the printer's hardware, which helps restore layer consistency and print quality.
280	133	1	118.0	1	The nozzle’s alignment is critical for print accuracy. The flow rate parameter is configured to 118%. Over-extrusion can cause bridging failures as sagging or excess material accumulates in unsupported areas.
281	88	-1	100.0	0	The nozzle’s alignment is critical for print accuracy. The flow rate value configured is 100%. Good extrusion occurs when a 3D printer delivers the exact amount of filament needed, resulting in strong, accurate, and visually appealing prints.
282	224	1	224.0	1	The nozzle’s movement speed influences print quality. The flow rate value configured is 224%. Over-extrusion often produces a glossy or uneven surface finish, reducing the visual appeal of the printed object.
283	252	1	238.0	1	The nozzle’s position is determined by the printer’s software. The flow rate value configured is 238%. Over-extrusion can create weak inter-layer bonding by forming overly thick layers that do not adhere properly to one another.
284	100	0	84.0	-1	The nozzle’s position is determined by the printer’s software. The flow rate value configured is 84%. Under-extrusion can manifest as gaps between layers, weak walls, or inconsistent extrusion lines in prints, which reduce the structural stability and aesthetic quality of the final model.
285	300	1	238.0	1	The nozzle’s alignment is critical for print accuracy. The flow rate value configured is 238%. Over-extrusion can lead to increased internal stress in parts, causing them to warp or deform after cooling.
286	70	-1	70.0	-1	The nozzle’s position is determined by the printer’s software. The flow rate value configured is 70%. Under-extrusion can be addressed by performing a cold pull to clean the nozzle, ensuring proper extrusion settings, and maintaining the printer's hardware, which helps restore layer consistency and print quality.
287	70	-1	66.0	-1	The nozzle’s alignment is critical for print accuracy. The flow rate value configured is 66%. Under-extrusion can manifest as gaps between layers, weak walls, or inconsistent extrusion lines in prints, which reduce the structural stability and aesthetic quality of the final model.
288	112	1	118.0	1	The nozzle’s alignment is critical for print accuracy. The flow rate value configured is 118%. Over-extrusion can lead to increased internal stress in parts, causing them to warp or deform after cooling.
289	112	1	100.0	0	The nozzle’s diameter affects the precision of the print. The flow rate parameter is configured to 100%. Good extrusion enhances print aesthetics, with uniform surfaces that require minimal post-processing.
290	267	1	300.0	1	The nozzle’s diameter affects the precision of the print. The flow rate parameter is configured to 300%. Over-extrusion can create weak inter-layer bonding by forming overly thick layers that do not adhere properly to one another.
291	33	-1	33.0	-1	The nozzle’s diameter affects the precision of the print. The flow rate value configured is 33%. Under-extrusion can be addressed by performing a cold pull to clean the nozzle, ensuring proper extrusion settings, and maintaining the printer's hardware, which helps restore layer consistency and print quality.
292	238	1	168.0	1	The nozzle’s alignment is critical for print accuracy. The flow rate appears to be set at 168%. Over-extrusion can cause bridging failures as sagging or excess material accumulates in unsupported areas.
293	200	1	208.0	1	The nozzle’s alignment is critical for print accuracy. The flow rate appears to be set at 208%. Over-extrusion can create weak inter-layer bonding by forming overly thick layers that do not adhere properly to one another.
294	37	-1	70.0	-1	The nozzle’s alignment is critical for print accuracy. The flow rate appears to be set at 70%. A partially clogged nozzle can still extrude material but may restrict the flow, causing under-extrusion that compromises surface quality and structural integrity.
295	100	0	118.0	1	The nozzle’s alignment is critical for print accuracy. The flow rate value configured is 118%. Over-extrusion can cause bridging failures as sagging or excess material accumulates in unsupported areas.
296	78	-1	100.0	0	The nozzle’s position is determined by the printer’s software. The flow rate value configured is 100%. Good extrusion enhances print aesthetics, with uniform surfaces that require minimal post-processing.
297	62	-1	54.0	-1	The nozzle’s diameter affects the precision of the print. The flow rate value configured is 54%. Under-extrusion can manifest as gaps between layers, weak walls, or inconsistent extrusion lines in prints, which reduce the structural stability and aesthetic quality of the final model.
298	84	-1	74.0	-1	The nozzle’s alignment is critical for print accuracy. The flow rate value configured is 74%. A partially clogged nozzle can still extrude material but may restrict the flow, causing under-extrusion that compromises surface quality and structural integrity.
299	37	-1	35.0	-1	The nozzle’s alignment is critical for print accuracy. The flow rate value configured is 35%. Under-extrusion occurs when a 3D printer's nozzle delivers less filament than required, leading to weak and incomplete prints, resulting in fragile structures that may easily break.
300	144	1	144.0	1	The nozzle’s movement speed influences print quality. The flow rate value configured is 144%. Over-extrusion can cause bridging failures as sagging or excess material accumulates in unsupported areas.
301	158	1	133.0	1	The nozzle’s position is determined by the printer’s software. The flow rate value configured is 133%. Over-extrusion can create weak inter-layer bonding by forming overly thick layers that do not adhere properly to one another.
302	149	1	168.0	1	The nozzle’s diameter affects the precision of the print. The flow rate value configured is 168%. Over-extrusion can cause bridging failures as sagging or excess material accumulates in unsupported areas.
303	74	-1	70.0	-1	The nozzle’s alignment is critical for print accuracy. The flow rate appears to be set at 70%. Under-extrusion can be addressed by performing a cold pull to clean the nozzle, ensuring proper extrusion settings, and maintaining the printer's hardware, which helps restore layer consistency and print quality.
304	84	-1	70.0	-1	The nozzle’s diameter affects the precision of the print. The flow rate value configured is 70%. Under-extrusion can be addressed by performing a cold pull to clean the nozzle, ensuring proper extrusion settings, and maintaining the printer's hardware, which helps restore layer consistency and print quality.
305	88	-1	100.0	0	The nozzle’s alignment is critical for print accuracy. The flow rate value configured is 100%. Good extrusion enhances print aesthetics, with uniform surfaces that require minimal post-processing.
306	149	1	133.0	1	The nozzle’s alignment is critical for print accuracy. The flow rate appears to be set at 133%. Over-extrusion can cause bridging failures as sagging or excess material accumulates in unsupported areas.
307	47	-1	42.0	-1	The nozzle’s movement speed influences print quality. The flow rate value configured is 42%. Under-extrusion can manifest as gaps between layers, weak walls, or inconsistent extrusion lines in prints, which reduce the structural stability and aesthetic quality of the final model.
308	94	0	84.0	-1	The nozzle’s movement speed influences print quality. The flow rate value configured is 84%. Under-extrusion can be addressed by performing a cold pull to clean the nozzle, ensuring proper extrusion settings, and maintaining the printer's hardware, which helps restore layer consistency and print quality.
309	62	-1	52.0	-1	The nozzle’s position is determined by the printer’s software. The flow rate value configured is 52%. Under-extrusion can be addressed by performing a cold pull to clean the nozzle, ensuring proper extrusion settings, and maintaining the printer's hardware, which helps restore layer consistency and print quality.
310	149	1	168.0	1	The nozzle’s diameter affects the precision of the print. The flow rate value configured is 168%. Over-extrusion often produces a glossy or uneven surface finish, reducing the visual appeal of the printed object.
311	283	1	300.0	1	The nozzle’s alignment is critical for print accuracy. The flow rate appears to be set at 300%. Over-extrusion can cause bridging failures as sagging or excess material accumulates in unsupported areas.
312	168	1	184.0	1	The nozzle’s position is determined by the printer’s software. The flow rate value configured is 184%. Over-extrusion can create weak inter-layer bonding by forming overly thick layers that do not adhere properly to one another.
313	33	-1	33.0	-1	The nozzle’s movement speed influences print quality. The flow rate appears to be set at 33%. Under-extrusion can be addressed by performing a cold pull to clean the nozzle, ensuring proper extrusion settings, and maintaining the printer's hardware, which helps restore layer consistency and print quality.
314	44	-1	42.0	-1	The nozzle’s movement speed influences print quality. The flow rate value configured is 42%. Under-extrusion can be addressed by performing a cold pull to clean the nozzle, ensuring proper extrusion settings, and maintaining the printer's hardware, which helps restore layer consistency and print quality.
315	33	-1	33.0	-1	The nozzle’s alignment is critical for print accuracy. The flow rate value configured is 33%. Under-extrusion can be addressed by performing a cold pull to clean the nozzle, ensuring proper extrusion settings, and maintaining the printer's hardware, which helps restore layer consistency and print quality.
316	149	1	149.0	1	The nozzle’s movement speed influences print quality. The flow rate value configured is 149%. Over-extrusion can lead to increased internal stress in parts, causing them to warp or deform after cooling.
317	39	-1	35.0	-1	The nozzle’s movement speed influences print quality. The flow rate value configured is 35%. Under-extrusion can be addressed by performing a cold pull to clean the nozzle, ensuring proper extrusion settings, and maintaining the printer's hardware, which helps restore layer consistency and print quality.
318	49	-1	52.0	-1	The nozzle’s alignment is critical for print accuracy. The flow rate value configured is 52%. A partially clogged nozzle can still extrude material but may restrict the flow, causing under-extrusion that compromises surface quality and structural integrity.
319	126	1	168.0	1	The nozzle’s diameter affects the precision of the print. The flow rate value configured is 168%. Over-extrusion can create weak inter-layer bonding by forming overly thick layers that do not adhere properly to one another.
320	112	1	118.0	1	The nozzle’s movement speed influences print quality. The flow rate value configured is 118%. Over-extrusion can cause bridging failures as sagging or excess material accumulates in unsupported areas.
321	61	-1	56.0	-1	The nozzle’s diameter affects the precision of the print. The flow rate value configured is 56%. A partially clogged nozzle can still extrude material but may restrict the flow, causing under-extrusion that compromises surface quality and structural integrity.
322	74	-1	94.0	0	The nozzle’s position is determined by the printer’s software. The flow rate value configured is 94%. Good extrusion occurs when a 3D printer delivers the exact amount of filament needed, resulting in strong, accurate, and visually appealing prints.
323	184	1	184.0	1	The nozzle’s diameter affects the precision of the print. The flow rate value configured is 184%. Over-extrusion can lead to increased internal stress in parts, causing them to warp or deform after cooling.
324	35	-1	33.0	-1	The nozzle’s diameter affects the precision of the print. The flow rate value configured is 33%. A partially clogged nozzle can still extrude material but may restrict the flow, causing under-extrusion that compromises surface quality and structural integrity.
325	105	0	118.0	1	The nozzle’s alignment is critical for print accuracy. The flow rate value configured is 118%. Over-extrusion can cause bridging failures as sagging or excess material accumulates in unsupported areas.
326	54	-1	48.0	-1	The nozzle’s alignment is critical for print accuracy. The flow rate value configured is 48%. Under-extrusion can be addressed by performing a cold pull to clean the nozzle, ensuring proper extrusion settings, and maintaining the printer's hardware, which helps restore layer consistency and print quality.
327	224	1	184.0	1	The nozzle’s alignment is critical for print accuracy. The flow rate value configured is 184%. Over-extrusion can create weak inter-layer bonding by forming overly thick layers that do not adhere properly to one another.
328	238	1	238.0	1	The nozzle’s movement speed influences print quality. The flow rate value configured is 238%. Over-extrusion can create weak inter-layer bonding by forming overly thick layers that do not adhere properly to one another.
329	61	-1	59.0	-1	The nozzle’s diameter affects the precision of the print. The flow rate parameter is configured to 59%. A partially clogged nozzle can still extrude material but may restrict the flow, causing under-extrusion that compromises surface quality and structural integrity.
330	267	1	300.0	1	The nozzle’s alignment is critical for print accuracy. The flow rate value configured is 300%. Over-extrusion can lead to increased internal stress in parts, causing them to warp or deform after cooling.
331	112	1	100.0	0	The nozzle’s diameter affects the precision of the print. The flow rate value configured is 100%. Good extrusion produces clean edges and sharp corners, preserving the intended geometry of the model.
332	141	1	144.0	1	The nozzle’s movement speed influences print quality. The flow rate value configured is 144%. Over-extrusion can cause bridging failures as sagging or excess material accumulates in unsupported areas.
333	184	1	188.0	1	The nozzle’s alignment is critical for print accuracy. The flow rate value configured is 188%. Over-extrusion can cause bridging failures as sagging or excess material accumulates in unsupported areas.
334	300	1	300.0	1	The nozzle’s movement speed influences print quality. The flow rate value configured is 300%. Over-extrusion can cause bridging failures as sagging or excess material accumulates in unsupported areas.
335	300	1	300.0	1	The nozzle’s position is determined by the printer’s software. The flow rate value configured is 300%. Over-extrusion can cause bridging failures as sagging or excess material accumulates in unsupported areas.
336	47	-1	37.0	-1	The nozzle’s alignment is critical for print accuracy. The flow rate value configured is 37%. Under-extrusion can manifest as gaps between layers, weak walls, or inconsistent extrusion lines in prints, which reduce the structural stability and aesthetic quality of the final model.
337	300	1	300.0	1	The nozzle’s movement speed influences print quality. The flow rate value configured is 300%. Over-extrusion can cause bridging failures as sagging or excess material accumulates in unsupported areas.
338	66	-1	66.0	-1	The nozzle’s movement speed influences print quality. The flow rate value configured is 66%. A partially clogged nozzle can still extrude material but may restrict the flow, causing under-extrusion that compromises surface quality and structural integrity.
339	126	1	133.0	1	The nozzle’s diameter affects the precision of the print. The flow rate value configured is 133%. Over-extrusion can cause bridging failures as sagging or excess material accumulates in unsupported areas.
340	37	-1	33.0	-1	The nozzle’s position is determined by the printer’s software. The flow rate value configured is 33%. Under-extrusion can be addressed by performing a cold pull to clean the nozzle, ensuring proper extrusion settings, and maintaining the printer's hardware, which helps restore layer consistency and print quality.
341	35	-1	42.0	-1	The nozzle’s position is determined by the printer’s software. The flow rate value configured is 42%. Under-extrusion can be addressed by performing a cold pull to clean the nozzle, ensuring proper extrusion settings, and maintaining the printer's hardware, which helps restore layer consistency and print quality.
342	74	-1	70.0	-1	The nozzle’s alignment is critical for print accuracy. The flow rate parameter is configured to 70%. Under-extrusion can be addressed by performing a cold pull to clean the nozzle, ensuring proper extrusion settings, and maintaining the printer's hardware, which helps restore layer consistency and print quality.
343	188	1	184.0	1	The nozzle’s position is determined by the printer’s software. The flow rate parameter is configured to 184%. Over-extrusion can create weak inter-layer bonding by forming overly thick layers that do not adhere properly to one another.
344	74	-1	66.0	-1	The nozzle’s movement speed influences print quality. The flow rate value configured is 66%. Under-extrusion can be addressed by performing a cold pull to clean the nozzle, ensuring proper extrusion settings, and maintaining the printer's hardware, which helps restore layer consistency and print quality.
345	78	-1	70.0	-1	The nozzle’s alignment is critical for print accuracy. The flow rate appears to be set at 70%. A worn-out or slipping extruder gear can reduce the grip on the filament, leading to inconsistent feeding and under-extrusion, which may create visible gaps and weak layer bonding.
346	94	0	94.0	0	The nozzle’s alignment is critical for print accuracy. The flow rate appears to be set at 94%. Good extrusion produces clean edges and sharp corners, preserving the intended geometry of the model.
347	94	0	100.0	0	The nozzle’s alignment is critical for print accuracy. The flow rate value configured is 100%. Good extrusion enhances print aesthetics, with uniform surfaces that require minimal post-processing.
348	70	-1	42.0	-1	The nozzle’s position is determined by the printer’s software. The flow rate value configured is 42%. Under-extrusion can be addressed by performing a cold pull to clean the nozzle, ensuring proper extrusion settings, and maintaining the printer's hardware, which helps restore layer consistency and print quality.
349	42	-1	33.0	-1	The nozzle’s alignment is critical for print accuracy. The flow rate parameter is configured to 33%. Under-extrusion can be addressed by performing a cold pull to clean the nozzle, ensuring proper extrusion settings, and maintaining the printer's hardware, which helps restore layer consistency and print quality.
350	252	1	59.0	-1	The nozzle’s diameter affects the precision of the print. The flow rate value configured is 59%. A partially clogged nozzle can still extrude material but may restrict the flow, causing under-extrusion that compromises surface quality and structural integrity.
351	94	0	70.0	-1	The nozzle’s diameter affects the precision of the print. The flow rate value configured is 70%. A partially clogged nozzle can still extrude material but may restrict the flow, causing under-extrusion that compromises surface quality and structural integrity.
352	178	1	184.0	1	The nozzle’s diameter affects the precision of the print. The flow rate parameter is configured to 184%. Over-extrusion can cause bridging failures as sagging or excess material accumulates in unsupported areas.
353	105	0	100.0	0	The nozzle’s alignment is critical for print accuracy. The flow rate value configured is 100%. Good extrusion produces clean edges and sharp corners, preserving the intended geometry of the model.
354	88	-1	100.0	0	The nozzle’s position is determined by the printer’s software. The flow rate value configured is 100%. Good extrusion produces clean edges and sharp corners, preserving the intended geometry of the model.
355	283	1	300.0	1	The nozzle’s diameter affects the precision of the print. The flow rate parameter is configured to 300%. Over-extrusion can cause bridging failures as sagging or excess material accumulates in unsupported areas.
356	37	-1	33.0	-1	The nozzle’s movement speed influences print quality. The flow rate value configured is 33%. Under-extrusion can be addressed by performing a cold pull to clean the nozzle, ensuring proper extrusion settings, and maintaining the printer's hardware, which helps restore layer consistency and print quality.
357	33	-1	56.0	-1	The nozzle’s diameter affects the precision of the print. The flow rate value configured is 56%. Under-extrusion can manifest as gaps between layers, weak walls, or inconsistent extrusion lines in prints, which reduce the structural stability and aesthetic quality of the final model.
358	184	1	200.0	1	The nozzle’s alignment is critical for print accuracy. The flow rate parameter is configured to 200%. Over-extrusion can cause bridging failures as sagging or excess material accumulates in unsupported areas.
359	69	-1	70.0	-1	The nozzle’s alignment is critical for print accuracy. The flow rate value configured is 70%. A partially clogged nozzle can still extrude material but may restrict the flow, causing under-extrusion that compromises surface quality and structural integrity.
360	49	-1	49.0	-1	The nozzle’s diameter affects the precision of the print. The flow rate value configured is 49%. Under-extrusion can manifest as gaps between layers, weak walls, or inconsistent extrusion lines in prints, which reduce the structural stability and aesthetic quality of the final model.
361	62	-1	70.0	-1	The nozzle’s diameter affects the precision of the print. The flow rate value configured is 70%. Under-extrusion can manifest as gaps between layers, weak walls, or inconsistent extrusion lines in prints, which reduce the structural stability and aesthetic quality of the final model.
362	49	-1	49.0	-1	The nozzle’s diameter affects the precision of the print. The flow rate value configured is 49%. Under-extrusion can manifest as gaps between layers, weak walls, or inconsistent extrusion lines in prints, which reduce the structural stability and aesthetic quality of the final model.
363	52	-1	49.0	-1	The nozzle’s position is determined by the printer’s software. The flow rate value configured is 49%. A partially clogged nozzle can still extrude material but may restrict the flow, causing under-extrusion that compromises surface quality and structural integrity.
364	300	1	300.0	1	The nozzle’s diameter affects the precision of the print. The flow rate value configured is 300%. Over-extrusion can lead to increased internal stress in parts, causing them to warp or deform after cooling.
365	54	-1	59.0	-1	The nozzle’s diameter affects the precision of the print. The flow rate value configured is 59%. Under-extrusion can be addressed by performing a cold pull to clean the nozzle, ensuring proper extrusion settings, and maintaining the printer's hardware, which helps restore layer consistency and print quality.
366	70	-1	70.0	-1	The nozzle’s alignment is critical for print accuracy. The flow rate value configured is 70%. Under-extrusion can be addressed by performing a cold pull to clean the nozzle, ensuring proper extrusion settings, and maintaining the printer's hardware, which helps restore layer consistency and print quality.
367	144	1	133.0	1	The nozzle’s diameter affects the precision of the print. The flow rate value configured is 133%. Over-extrusion can cause bridging failures as sagging or excess material accumulates in unsupported areas.
368	144	1	149.0	1	The nozzle’s alignment is critical for print accuracy. The flow rate value configured is 149%. Over-extrusion can create weak inter-layer bonding by forming overly thick layers that do not adhere properly to one another.
369	49	-1	49.0	-1	The nozzle’s alignment is critical for print accuracy. The flow rate value configured is 49%. Under-extrusion can be addressed by performing a cold pull to clean the nozzle, ensuring proper extrusion settings, and maintaining the printer's hardware, which helps restore layer consistency and print quality.
370	127	1	133.0	1	The nozzle’s alignment is critical for print accuracy. The flow rate value configured is 133%. Over-extrusion can cause bridging failures as sagging or excess material accumulates in unsupported areas.
371	168	1	100.0	0	The nozzle’s position is determined by the printer’s software. The flow rate value configured is 100%. Good extrusion produces clean edges and sharp corners, preserving the intended geometry of the model.
372	84	-1	84.0	-1	The nozzle’s position is determined by the printer’s software. The flow rate value configured is 84%. A partially clogged nozzle can still extrude material but may restrict the flow, causing under-extrusion that compromises surface quality and structural integrity.
373	70	-1	70.0	-1	The nozzle’s alignment is critical for print accuracy. The flow rate value configured is 70%. Under-extrusion can be addressed by performing a cold pull to clean the nozzle, ensuring proper extrusion settings, and maintaining the printer's hardware, which helps restore layer consistency and print quality.
374	267	1	300.0	1	The nozzle’s alignment is critical for print accuracy. The flow rate value configured is 300%. Over-extrusion can cause bridging failures as sagging or excess material accumulates in unsupported areas.
375	283	1	238.0	1	The nozzle’s position is determined by the printer’s software. The flow rate value configured is 238%. Over-extrusion can cause bridging failures as sagging or excess material accumulates in unsupported areas.
376	89	-1	100.0	0	The nozzle’s alignment is critical for print accuracy. The flow rate value configured is 100%. Good extrusion enhances print aesthetics, with uniform surfaces that require minimal post-processing.
377	126	1	118.0	1	The nozzle’s movement speed influences print quality. The flow rate value configured is 118%. Over-extrusion can cause bridging failures as sagging or excess material accumulates in unsupported areas.
378	184	1	168.0	1	The nozzle’s alignment is critical for print accuracy. The flow rate value configured is 168%. Over-extrusion can cause bridging failures as sagging or excess material accumulates in unsupported areas.
379	100	0	100.0	0	The nozzle’s diameter affects the precision of the print. The flow rate value configured is 100%. Good extrusion produces clean edges and sharp corners, preserving the intended geometry of the model.
380	33	-1	33.0	-1	The nozzle’s position is determined by the printer’s software. The flow rate parameter is configured to 33%. Under-extrusion can manifest as gaps between layers, weak walls, or inconsistent extrusion lines in prints, which reduce the structural stability and aesthetic quality of the final model.
381	84	-1	66.0	-1	The nozzle’s alignment is critical for print accuracy. The flow rate value configured is 66%. Under-extrusion can be addressed by performing a cold pull to clean the nozzle, ensuring proper extrusion settings, and maintaining the printer's hardware, which helps restore layer consistency and print quality.
382	188	1	188.0	1	The nozzle’s diameter affects the precision of the print. The flow rate value configured is 188%. Over-extrusion can cause bridging failures as sagging or excess material accumulates in unsupported areas.
383	300	1	300.0	1	The nozzle’s position is determined by the printer’s software. The flow rate value configured is 300%. Over-extrusion can lead to increased internal stress in parts, causing them to warp or deform after cooling.
384	61	-1	66.0	-1	The nozzle’s alignment is critical for print accuracy. The flow rate value configured is 66%. A partially clogged nozzle can still extrude material but may restrict the flow, causing under-extrusion that compromises surface quality and structural integrity.
385	208	1	224.0	1	The nozzle’s alignment is critical for print accuracy. The flow rate value configured is 224%. Over-extrusion can cause bridging failures as sagging or excess material accumulates in unsupported areas.
386	49	-1	49.0	-1	The nozzle’s alignment is critical for print accuracy. The flow rate value configured is 49%. Under-extrusion can be addressed by performing a cold pull to clean the nozzle, ensuring proper extrusion settings, and maintaining the printer's hardware, which helps restore layer consistency and print quality.
387	118	1	112.0	1	The nozzle’s alignment is critical for print accuracy. The flow rate parameter is configured to 112%. Over-extrusion can cause bridging failures as sagging or excess material accumulates in unsupported areas.
388	47	-1	35.0	-1	The nozzle’s diameter affects the precision of the print. The flow rate value configured is 35%. Under-extrusion can be addressed by performing a cold pull to clean the nozzle, ensuring proper extrusion settings, and maintaining the printer's hardware, which helps restore layer consistency and print quality.
389	54	-1	59.0	-1	The nozzle’s alignment is critical for print accuracy. The flow rate value configured is 59%. Under-extrusion can be addressed by performing a cold pull to clean the nozzle, ensuring proper extrusion settings, and maintaining the printer's hardware, which helps restore layer consistency and print quality.
390	35	-1	33.0	-1	The nozzle’s alignment is critical for print accuracy. The flow rate parameter is configured to 33%. Under-extrusion can be addressed by performing a cold pull to clean the nozzle, ensuring proper extrusion settings, and maintaining the printer's hardware, which helps restore layer consistency and print quality.
391	37	-1	133.0	1	The nozzle’s diameter affects the precision of the print. The flow rate value configured is 133%. Over-extrusion can cause bridging failures as sagging or excess material accumulates in unsupported areas.
392	56	-1	59.0	-1	The nozzle’s alignment is critical for print accuracy. The flow rate appears to be set at 59%. A partially clogged nozzle can still extrude material but may restrict the flow, causing under-extrusion that compromises surface quality and structural integrity.
393	89	-1	89.0	-1	The nozzle’s diameter affects the precision of the print. The flow rate value configured is 89%. A partially clogged nozzle can still extrude material but may restrict the flow, causing under-extrusion that compromises surface quality and structural integrity.
394	54	-1	56.0	-1	The nozzle’s alignment is critical for print accuracy. The flow rate value configured is 56%. A partially clogged nozzle can still extrude material but may restrict the flow, causing under-extrusion that compromises surface quality and structural integrity.
395	52	-1	52.0	-1	The nozzle’s alignment is critical for print accuracy. The flow rate value configured is 52%. Under-extrusion can be addressed by performing a cold pull to clean the nozzle, ensuring proper extrusion settings, and maintaining the printer's hardware, which helps restore layer consistency and print quality.
396	178	1	200.0	1	The nozzle’s movement speed influences print quality. The flow rate value configured is 200%. Over-extrusion can create weak inter-layer bonding by forming overly thick layers that do not adhere properly to one another.
397	54	-1	70.0	-1	The nozzle’s diameter affects the precision of the print. The flow rate parameter is configured to 70%. Under-extrusion can be addressed by performing a cold pull to clean the nozzle, ensuring proper extrusion settings, and maintaining the printer's hardware, which helps restore layer consistency and print quality.
398	300	1	168.0	1	The nozzle’s alignment is critical for print accuracy. The flow rate value configured is 168%. Over-extrusion can create weak inter-layer bonding by forming overly thick layers that do not adhere properly to one another.
399	66	-1	70.0	-1	The nozzle’s movement speed influences print quality. The flow rate value configured is 70%. Under-extrusion occurs when a 3D printer's nozzle delivers less filament than required, leading to weak and incomplete prints, resulting in fragile structures that may easily break.
400	162	1	168.0	1	The nozzle’s diameter affects the precision of the print. The flow rate value configured is 168%. Over-extrusion can cause bridging failures as sagging or excess material accumulates in unsupported areas.
401	94	0	84.0	-1	The nozzle’s alignment is critical for print accuracy. The flow rate value configured is 84%. Under-extrusion can manifest as gaps between layers, weak walls, or inconsistent extrusion lines in prints, which reduce the structural stability and aesthetic quality of the final model.
402	126	1	118.0	1	The nozzle’s diameter affects the precision of the print. The flow rate value configured is 118%. Over-extrusion can cause bridging failures as sagging or excess material accumulates in unsupported areas.
403	66	-1	70.0	-1	The nozzle’s position is determined by the printer’s software. The flow rate parameter is configured to 70%. A partially clogged nozzle can still extrude material but may restrict the flow, causing under-extrusion that compromises surface quality and structural integrity.
404	49	-1	49.0	-1	The nozzle’s alignment is critical for print accuracy. The flow rate value configured is 49%. Under-extrusion can manifest as gaps between layers, weak walls, or inconsistent extrusion lines in prints, which reduce the structural stability and aesthetic quality of the final model.
405	79	-1	56.0	-1	The nozzle’s alignment is critical for print accuracy. The flow rate value configured is 56%. A partially clogged nozzle can still extrude material but may restrict the flow, causing under-extrusion that compromises surface quality and structural integrity.
406	47	-1	49.0	-1	The nozzle’s alignment is critical for print accuracy. The flow rate value configured is 49%. Under-extrusion can be addressed by performing a cold pull to clean the nozzle, ensuring proper extrusion settings, and maintaining the printer's hardware, which helps restore layer consistency and print quality.
407	252	1	238.0	1	The nozzle’s diameter affects the precision of the print. The flow rate value configured is 238%. Over-extrusion can create weak inter-layer bonding by forming overly thick layers that do not adhere properly to one another.
408	39	-1	42.0	-1	The nozzle’s alignment is critical for print accuracy. The flow rate value configured is 42%. Under-extrusion can be addressed by performing a cold pull to clean the nozzle, ensuring proper extrusion settings, and maintaining the printer's hardware, which helps restore layer consistency and print quality.
409	100	0	118.0	1	The nozzle’s movement speed influences print quality. The flow rate parameter is configured to 118%. Over-extrusion can cause bridging failures as sagging or excess material accumulates in unsupported areas.
410	212	1	200.0	1	The nozzle’s alignment is critical for print accuracy. The flow rate value configured is 200%. Over-extrusion can cause bridging failures as sagging or excess material accumulates in unsupported areas.
411	300	1	267.0	1	The nozzle’s alignment is critical for print accuracy. The flow rate value configured is 267%. Over-extrusion can cause bridging failures as sagging or excess material accumulates in unsupported areas.
412	100	0	100.0	0	The nozzle’s alignment is critical for print accuracy. The flow rate value configured is 100%. Good extrusion produces clean edges and sharp corners, preserving the intended geometry of the model.
413	118	1	144.0	1	The nozzle’s movement speed influences print quality. The flow rate parameter is configured to 144%. Over-extrusion can create weak inter-layer bonding by forming overly thick layers that do not adhere properly to one another.
414	35	-1	33.0	-1	The nozzle’s alignment is critical for print accuracy. The flow rate value configured is 33%. A partially clogged nozzle can still extrude material but may restrict the flow, causing under-extrusion that compromises surface quality and structural integrity.
415	184	1	168.0	1	The nozzle’s diameter affects the precision of the print. The flow rate value configured is 168%. Over-extrusion can cause bridging failures as sagging or excess material accumulates in unsupported areas.
416	61	-1	66.0	-1	The nozzle’s alignment is critical for print accuracy. The flow rate value configured is 66%. A partially clogged nozzle can still extrude material but may restrict the flow, causing under-extrusion that compromises surface quality and structural integrity.
417	33	-1	42.0	-1	The nozzle’s diameter affects the precision of the print. The flow rate value configured is 42%. Under-extrusion can be addressed by performing a cold pull to clean the nozzle, ensuring proper extrusion settings, and maintaining the printer's hardware, which helps restore layer consistency and print quality.
418	56	-1	66.0	-1	The nozzle’s movement speed influences print quality. The flow rate value configured is 66%. Under-extrusion can manifest as gaps between layers, weak walls, or inconsistent extrusion lines in prints, which reduce the structural stability and aesthetic quality of the final model.
419	149	1	149.0	1	The nozzle’s alignment is critical for print accuracy. The flow rate appears to be set at 149%. Over-extrusion can create weak inter-layer bonding by forming overly thick layers that do not adhere properly to one another.
420	200	1	168.0	1	The nozzle’s alignment is critical for print accuracy. The flow rate value configured is 168%. Over-extrusion can create weak inter-layer bonding by forming overly thick layers that do not adhere properly to one another.
421	238	1	184.0	1	The nozzle’s diameter affects the precision of the print. The flow rate value configured is 184%. Over-extrusion can create weak inter-layer bonding by forming overly thick layers that do not adhere properly to one another.
422	141	1	133.0	1	The nozzle’s diameter affects the precision of the print. The flow rate value configured is 133%. Over-extrusion can create weak inter-layer bonding by forming overly thick layers that do not adhere properly to one another.
423	62	-1	66.0	-1	The nozzle’s alignment is critical for print accuracy. The flow rate value configured is 66%. A partially clogged nozzle can still extrude material but may restrict the flow, causing under-extrusion that compromises surface quality and structural integrity.
424	69	-1	70.0	-1	The nozzle’s position is determined by the printer’s software. The flow rate value configured is 70%. Under-extrusion can be addressed by performing a cold pull to clean the nozzle, ensuring proper extrusion settings, and maintaining the printer's hardware, which helps restore layer consistency and print quality.
425	49	-1	39.0	-1	The nozzle’s movement speed influences print quality. The flow rate value configured is 39%. Under-extrusion can be addressed by performing a cold pull to clean the nozzle, ensuring proper extrusion settings, and maintaining the printer's hardware, which helps restore layer consistency and print quality.
426	105	0	100.0	0	The nozzle’s diameter affects the precision of the print. The flow rate value configured is 100%. Good extrusion occurs when a 3D printer delivers the exact amount of filament needed, resulting in strong, accurate, and visually appealing prints.
427	59	-1	49.0	-1	The nozzle’s diameter affects the precision of the print. The flow rate value configured is 49%. A partially clogged nozzle can still extrude material but may restrict the flow, causing under-extrusion that compromises surface quality and structural integrity.
428	78	-1	144.0	1	The nozzle’s position is determined by the printer’s software. The flow rate value configured is 144%. Over-extrusion can cause bridging failures as sagging or excess material accumulates in unsupported areas.
429	42	-1	42.0	-1	The nozzle’s position is determined by the printer’s software. The flow rate value configured is 42%. Under-extrusion can be addressed by performing a cold pull to clean the nozzle, ensuring proper extrusion settings, and maintaining the printer's hardware, which helps restore layer consistency and print quality.
430	37	-1	33.0	-1	The nozzle’s alignment is critical for print accuracy. The flow rate parameter is configured to 33%. Under-extrusion can be addressed by performing a cold pull to clean the nozzle, ensuring proper extrusion settings, and maintaining the printer's hardware, which helps restore layer consistency and print quality.
431	35	-1	33.0	-1	The nozzle’s movement speed influences print quality. The flow rate value configured is 33%. Under-extrusion can manifest as gaps between layers, weak walls, or inconsistent extrusion lines in prints, which reduce the structural stability and aesthetic quality of the final model.
432	283	1	212.0	1	The nozzle’s alignment is critical for print accuracy. The flow rate value configured is 212%. Over-extrusion can create weak inter-layer bonding by forming overly thick layers that do not adhere properly to one another.
433	52	-1	66.0	-1	The nozzle’s alignment is critical for print accuracy. The flow rate appears to be set at 66%. A partially clogged nozzle can still extrude material but may restrict the flow, causing under-extrusion that compromises surface quality and structural integrity.
434	69	-1	49.0	-1	The nozzle’s alignment is critical for print accuracy. The flow rate value configured is 49%. A partially clogged nozzle can still extrude material but may restrict the flow, causing under-extrusion that compromises surface quality and structural integrity.
435	54	-1	49.0	-1	The nozzle’s alignment is critical for print accuracy. The flow rate value configured is 49%. Under-extrusion can manifest as gaps between layers, weak walls, or inconsistent extrusion lines in prints, which reduce the structural stability and aesthetic quality of the final model.
436	84	-1	100.0	0	The nozzle’s movement speed influences print quality. The flow rate value configured is 100%. Good extrusion enhances print aesthetics, with uniform surfaces that require minimal post-processing.
437	105	0	100.0	0	The nozzle’s alignment is critical for print accuracy. The flow rate parameter is configured to 100%. Good extrusion enhances print aesthetics, with uniform surfaces that require minimal post-processing.
438	112	1	100.0	0	The nozzle’s position is determined by the printer’s software. The flow rate value configured is 100%. Good extrusion produces clean edges and sharp corners, preserving the intended geometry of the model.
439	84	-1	70.0	-1	The nozzle’s alignment is critical for print accuracy. The flow rate value configured is 70%. A partially clogged nozzle can still extrude material but may restrict the flow, causing under-extrusion that compromises surface quality and structural integrity.
440	48	-1	42.0	-1	The nozzle’s alignment is critical for print accuracy. The flow rate value configured is 42%. A partially clogged nozzle can still extrude material but may restrict the flow, causing under-extrusion that compromises surface quality and structural integrity.
441	300	1	300.0	1	The nozzle’s alignment is critical for print accuracy. The flow rate value configured is 300%. Over-extrusion can cause bridging failures as sagging or excess material accumulates in unsupported areas.
442	84	-1	84.0	-1	The nozzle’s alignment is critical for print accuracy. The flow rate value configured is 84%. Under-extrusion can be addressed by performing a cold pull to clean the nozzle, ensuring proper extrusion settings, and maintaining the printer's hardware, which helps restore layer consistency and print quality.
443	112	1	70.0	-1	The nozzle’s movement speed influences print quality. The flow rate appears to be set at 70%. Under-extrusion can be addressed by performing a cold pull to clean the nozzle, ensuring proper extrusion settings, and maintaining the printer's hardware, which helps restore layer consistency and print quality.
444	224	1	200.0	1	The nozzle’s movement speed influences print quality. The flow rate value configured is 200%. Over-extrusion can lead to increased internal stress in parts, causing them to warp or deform after cooling.
445	200	1	168.0	1	The nozzle’s movement speed influences print quality. The flow rate appears to be set at 168%. Over-extrusion can create weak inter-layer bonding by forming overly thick layers that do not adhere properly to one another.
446	79	-1	84.0	-1	The nozzle’s movement speed influences print quality. The flow rate value configured is 84%. Under-extrusion can be addressed by performing a cold pull to clean the nozzle, ensuring proper extrusion settings, and maintaining the printer's hardware, which helps restore layer consistency and print quality.
447	118	1	133.0	1	The nozzle’s diameter affects the precision of the print. The flow rate value configured is 133%. Over-extrusion can lead to increased internal stress in parts, causing them to warp or deform after cooling.
448	252	1	149.0	1	The nozzle’s alignment is critical for print accuracy. The flow rate value configured is 149%. Over-extrusion can cause bridging failures as sagging or excess material accumulates in unsupported areas.
449	59	-1	56.0	-1	The nozzle’s alignment is critical for print accuracy. The flow rate value configured is 56%. Under-extrusion can manifest as gaps between layers, weak walls, or inconsistent extrusion lines in prints, which reduce the structural stability and aesthetic quality of the final model.
450	212	1	238.0	1	The nozzle’s diameter affects the precision of the print. The flow rate value configured is 238%. Over-extrusion often produces a glossy or uneven surface finish, reducing the visual appeal of the printed object.
451	100	0	100.0	0	The nozzle’s alignment is critical for print accuracy. The flow rate value configured is 100%. Good extrusion enhances print aesthetics, with uniform surfaces that require minimal post-processing.
452	118	1	118.0	1	The nozzle’s movement speed influences print quality. The flow rate value configured is 118%. Over-extrusion can cause bridging failures as sagging or excess material accumulates in unsupported areas.
453	300	1	100.0	0	The nozzle’s diameter affects the precision of the print. The flow rate value configured is 100%. Good extrusion produces clean edges and sharp corners, preserving the intended geometry of the model.
454	158	1	149.0	1	The nozzle’s movement speed influences print quality. The flow rate parameter is configured to 149%. Over-extrusion can create weak inter-layer bonding by forming overly thick layers that do not adhere properly to one another.
455	52	-1	49.0	-1	The nozzle’s alignment is critical for print accuracy. The flow rate value configured is 49%. Under-extrusion can be addressed by performing a cold pull to clean the nozzle, ensuring proper extrusion settings, and maintaining the printer's hardware, which helps restore layer consistency and print quality.
456	89	-1	89.0	-1	The nozzle’s position is determined by the printer’s software. The flow rate value configured is 89%. Under-extrusion can manifest as gaps between layers, weak walls, or inconsistent extrusion lines in prints, which reduce the structural stability and aesthetic quality of the final model.
457	35	-1	35.0	-1	The nozzle’s alignment is critical for print accuracy. The flow rate value configured is 35%. Under-extrusion can be addressed by performing a cold pull to clean the nozzle, ensuring proper extrusion settings, and maintaining the printer's hardware, which helps restore layer consistency and print quality.
458	300	1	283.0	1	The nozzle’s position is determined by the printer’s software. The flow rate value configured is 283%. Over-extrusion can cause bridging failures as sagging or excess material accumulates in unsupported areas.
459	35	-1	33.0	-1	The nozzle’s alignment is critical for print accuracy. The flow rate value configured is 33%. Under-extrusion can manifest as gaps between layers, weak walls, or inconsistent extrusion lines in prints, which reduce the structural stability and aesthetic quality of the final model.
460	112	1	100.0	0	The nozzle’s alignment is critical for print accuracy. The flow rate value configured is 100%. Good extrusion enhances print aesthetics, with uniform surfaces that require minimal post-processing.
461	184	1	178.0	1	The nozzle’s alignment is critical for print accuracy. The flow rate appears to be set at 178%. Over-extrusion can cause bridging failures as sagging or excess material accumulates in unsupported areas.
462	168	1	100.0	0	The nozzle’s alignment is critical for print accuracy. The flow rate value configured is 100%. Good extrusion enhances print aesthetics, with uniform surfaces that require minimal post-processing.
463	47	-1	100.0	0	The nozzle’s diameter affects the precision of the print. The flow rate value configured is 100%. Good extrusion produces clean edges and sharp corners, preserving the intended geometry of the model.
464	37	-1	35.0	-1	The nozzle’s alignment is critical for print accuracy. The flow rate appears to be set at 35%. Under-extrusion can manifest as gaps between layers, weak walls, or inconsistent extrusion lines in prints, which reduce the structural stability and aesthetic quality of the final model.
465	61	-1	56.0	-1	The nozzle’s diameter affects the precision of the print. The flow rate value configured is 56%. A partially clogged nozzle can still extrude material but may restrict the flow, causing under-extrusion that compromises surface quality and structural integrity.
466	252	1	100.0	0	The nozzle’s alignment is critical for print accuracy. The flow rate value configured is 100%. Good extrusion produces clean edges and sharp corners, preserving the intended geometry of the model.
467	54	-1	47.0	-1	The nozzle’s position is determined by the printer’s software. The flow rate parameter is configured to 47%. A partially clogged nozzle can still extrude material but may restrict the flow, causing under-extrusion that compromises surface quality and structural integrity.
468	62	-1	70.0	-1	The nozzle’s diameter affects the precision of the print. The flow rate value configured is 70%. Under-extrusion can be addressed by performing a cold pull to clean the nozzle, ensuring proper extrusion settings, and maintaining the printer's hardware, which helps restore layer consistency and print quality.
469	252	1	300.0	1	The nozzle’s movement speed influences print quality. The flow rate value configured is 300%. Over-extrusion can lead to increased internal stress in parts, causing them to warp or deform after cooling.
470	252	1	238.0	1	The nozzle’s alignment is critical for print accuracy. The flow rate value configured is 238%. Over-extrusion can cause bridging failures as sagging or excess material accumulates in unsupported areas.
471	208	1	238.0	1	The nozzle’s position is determined by the printer’s software. The flow rate value configured is 238%. Over-extrusion can cause bridging failures as sagging or excess material accumulates in unsupported areas.
472	283	1	133.0	1	The nozzle’s position is determined by the printer’s software. The flow rate value configured is 133%. Over-extrusion can lead to increased internal stress in parts, causing them to warp or deform after cooling.
473	224	1	212.0	1	The nozzle’s alignment is critical for print accuracy. The flow rate parameter is configured to 212%. Over-extrusion can create weak inter-layer bonding by forming overly thick layers that do not adhere properly to one another.
474	168	1	168.0	1	The nozzle’s alignment is critical for print accuracy. The flow rate value configured is 168%. Over-extrusion can create weak inter-layer bonding by forming overly thick layers that do not adhere properly to one another.
475	126	1	168.0	1	The nozzle’s diameter affects the precision of the print. The flow rate value configured is 168%. Over-extrusion can cause bridging failures as sagging or excess material accumulates in unsupported areas.
476	112	1	118.0	1	The nozzle’s movement speed influences print quality. The flow rate value configured is 118%. Over-extrusion can create weak inter-layer bonding by forming overly thick layers that do not adhere properly to one another.
477	54	-1	70.0	-1	The nozzle’s alignment is critical for print accuracy. The flow rate value configured is 70%. Under-extrusion can be addressed by performing a cold pull to clean the nozzle, ensuring proper extrusion settings, and maintaining the printer's hardware, which helps restore layer consistency and print quality.
478	88	-1	100.0	0	The nozzle’s diameter affects the precision of the print. The flow rate value configured is 100%. Good extrusion produces clean edges and sharp corners, preserving the intended geometry of the model.
479	224	1	212.0	1	The nozzle’s alignment is critical for print accuracy. The flow rate value configured is 212%. Over-extrusion can cause bridging failures as sagging or excess material accumulates in unsupported areas.
480	100	0	118.0	1	The nozzle’s position is determined by the printer’s software. The flow rate value configured is 118%. Over-extrusion can create weak inter-layer bonding by forming overly thick layers that do not adhere properly to one another.
481	118	1	144.0	1	The nozzle’s position is determined by the printer’s software. The flow rate value configured is 144%. Over-extrusion can lead to increased internal stress in parts, causing them to warp or deform after cooling.
482	168	1	184.0	1	The nozzle’s position is determined by the printer’s software. The flow rate value configured is 184%. Over-extrusion can create weak inter-layer bonding by forming overly thick layers that do not adhere properly to one another.
483	84	-1	70.0	-1	The nozzle’s diameter affects the precision of the print. The flow rate value configured is 70%. Under-extrusion can be addressed by performing a cold pull to clean the nozzle, ensuring proper extrusion settings, and maintaining the printer's hardware, which helps restore layer consistency and print quality.
484	238	1	184.0	1	The nozzle’s diameter affects the precision of the print. The flow rate value configured is 184%. Over-extrusion can lead to increased internal stress in parts, causing them to warp or deform after cooling.
485	105	0	133.0	1	The nozzle’s position is determined by the printer’s software. The flow rate value configured is 133%. Over-extrusion can cause bridging failures as sagging or excess material accumulates in unsupported areas.
486	56	-1	54.0	-1	The nozzle’s alignment is critical for print accuracy. The flow rate appears to be set at 54%. Under-extrusion can be addressed by performing a cold pull to clean the nozzle, ensuring proper extrusion settings, and maintaining the printer's hardware, which helps restore layer consistency and print quality.
487	212	1	267.0	1	The nozzle’s diameter affects the precision of the print. The flow rate value configured is 267%. Over-extrusion can cause bridging failures as sagging or excess material accumulates in unsupported areas.
488	235	1	168.0	1	The nozzle’s position is determined by the printer’s software. The flow rate value configured is 168%. Over-extrusion can cause bridging failures as sagging or excess material accumulates in unsupported areas.
489	48	-1	49.0	-1	The nozzle’s alignment is critical for print accuracy. The flow rate value configured is 49%. Under-extrusion can manifest as gaps between layers, weak walls, or inconsistent extrusion lines in prints, which reduce the structural stability and aesthetic quality of the final model.
490	252	1	300.0	1	The nozzle’s alignment is critical for print accuracy. The flow rate value configured is 300%. Over-extrusion often results in visible blobs or strings of excess material, which can ruin the print's surface finish and fine details.
491	283	1	300.0	1	The nozzle’s diameter affects the precision of the print. The flow rate value configured is 300%. Over-extrusion can lead to increased internal stress in parts, causing them to warp or deform after cooling.
492	100	0	100.0	0	The nozzle’s position is determined by the printer’s software. The flow rate parameter is configured to 100%. Good extrusion occurs when a 3D printer delivers the exact amount of filament needed, resulting in strong, accurate, and visually appealing prints.
493	66	-1	56.0	-1	The nozzle’s alignment is critical for print accuracy. The flow rate value configured is 56%. Under-extrusion can manifest as gaps between layers, weak walls, or inconsistent extrusion lines in prints, which reduce the structural stability and aesthetic quality of the final model.
494	54	-1	56.0	-1	The nozzle’s alignment is critical for print accuracy. The flow rate parameter is configured to 56%. A partially clogged nozzle can still extrude material but may restrict the flow, causing under-extrusion that compromises surface quality and structural integrity.
495	100	0	149.0	1	The nozzle’s alignment is critical for print accuracy. The flow rate value configured is 149%. Over-extrusion can lead to increased internal stress in parts, causing them to warp or deform after cooling.
496	39	-1	42.0	-1	The nozzle’s movement speed influences print quality. The flow rate value configured is 42%. A partially clogged nozzle can still extrude material but may restrict the flow, causing under-extrusion that compromises surface quality and structural integrity.
497	252	1	283.0	1	The nozzle’s alignment is critical for print accuracy. The flow rate appears to be set at 283%. Over-extrusion can create weak inter-layer bonding by forming overly thick layers that do not adhere properly to one another.
498	35	-1	42.0	-1	The nozzle’s alignment is critical for print accuracy. The flow rate value configured is 42%. A partially clogged nozzle can still extrude material but may restrict the flow, causing under-extrusion that compromises surface quality and structural integrity.
499	212	1	133.0	1	The nozzle’s position is determined by the printer’s software. The flow rate parameter is configured to 133%. Over-extrusion can cause bridging failures as sagging or excess material accumulates in unsupported areas.
