# Supplementary material for: Hybrid reasoning for perception, explanation, and autonomous action in manufacturing
Source: Nat Commun. 2026 May 18;17:6589. doi: 10.1038/s41467-026-72378-9 (PMC13381764; doi:10.1038/s41467-026-72378-9)
Supplement: Supplementary file 5 — Source Data [file 41467_2026_72378_MOESM5_ESM.zip › source_data/Figure3/flowrate_reg+cls/caxton_experiment_results_exp6.csv]

image_id	y	y_class	y_hat	y_class_hat	answers
0	168	1	100.0	0	The nozzle’s position is determined by the printer’s software. The flow rate value configured is 100%. Good extrusion enhances print aesthetics by producing smooth, uniform surfaces, making the final product visually appealing and professional-looking.
1	78	-1	100.0	0	The nozzle’s alignment is critical for print accuracy. The flow rate value configured is 100%. Good extrusion enhances print aesthetics by producing smooth surfaces, consistent layers, and clean edges, which are key characteristics of well-made 3D prints.
2	300	1	100.0	0	The nozzle’s alignment is critical for print accuracy. The flow rate value configured is 100%. Good extrusion enhances print aesthetics by producing smooth, uniform surfaces, making the final product visually appealing and professional-looking.
3	141	1	100.0	0	The nozzle’s position is determined by the printer’s software. The flow rate value configured is 100%. Good extrusion enhances print aesthetics by producing smooth, uniform surfaces, which are characteristic of well-printed objects.
4	56	-1	100.0	0	The nozzle’s alignment is critical for print accuracy. The flow rate value configured is 100%. Good extrusion enhances print aesthetics by producing smooth surfaces, sharp corners, and precise geometries, making objects look professionally manufactured.
5	144	1	100.0	0	The nozzle’s alignment is critical for print accuracy. The flow rate value configured is 100%. Good extrusion enhances print aesthetics by producing smooth surfaces, consistent wall thickness, and uniform textures, making 3D prints visually appealing and functional.
6	66	-1	100.0	0	The nozzle’s alignment is critical for print accuracy. The flow rate value configured is 100%. Good extrusion enhances print aesthetics by producing smooth, uniform surfaces, making objects look professionally manufactured.
7	70	-1	100.0	0	The nozzle’s alignment is critical for print accuracy. The flow rate value configured is 100%. Good extrusion enhances print aesthetics by producing smooth surfaces, consistent wall thickness, and clean edges, making the final product visually appealing.
8	59	-1	100.0	0	The nozzle’s diameter affects the precision of the print. The flow rate value configured is 100%. Good extrusion ensures consistent layer adhesion, producing strong and durable prints with well-bonded layers.
9	89	-1	100.0	0	The nozzle’s movement speed influences print quality. The flow rate appears to be set at 100%. Good extrusion occurs when a 3D printer delivers the exact amount of filament needed, resulting in strong, accurate, and visually appealing prints.
10	238	1	100.0	0	The nozzle’s position is determined by the printer’s software. The flow rate value configured is 100%. Good extrusion enhances print aesthetics by producing smooth surfaces, uniform walls, and consistent layers, which are key characteristics of well-designed 3D prints.
11	48	-1	100.0	0	The nozzle’s alignment is critical for print accuracy. The flow rate value configured is 100%. Good extrusion occurs when a 3D printer delivers the exact amount of filament needed, resulting in strong, accurate, and visually appealing prints.
12	35	-1	100.0	0	The nozzle’s position is determined by the printer’s software. The flow rate value configured is 100%. Good extrusion enhances print aesthetics by producing smooth surfaces, consistent layers, and precise geometry, making 3D prints look professional and well-made.
13	267	1	100.0	0	The nozzle’s position is determined by the printer’s software. The flow rate value configured is 100%. Good extrusion enhances print aesthetics by producing smooth surfaces, consistent layers, and precise geometry, making 3D prints look professional and polished.
14	112	1	100.0	0	The nozzle’s alignment is critical for print accuracy. The flow rate value configured is 100%. Good extrusion enhances print aesthetics by producing smooth surfaces, consistent layers, and precise geometry, making 3D prints visually appealing and functional.
15	35	-1	100.0	0	The nozzle’s alignment is critical for print accuracy. The flow rate value configured is 100%. Good extrusion enhances print aesthetics by producing smooth surfaces, uniform walls, and consistent layer bonding, creating visually appealing and functional 3D prints.
16	70	-1	100.0	0	The nozzle’s position is determined by the printer’s software. The flow rate value configured is 100%. Good extrusion enhances print aesthetics by producing smooth, uniform surfaces, which are characteristic of well-designed 3D models.
17	208	1	100.0	0	The nozzle’s alignment is critical for print accuracy. The flow rate value configured is 100%. Good extrusion enhances print aesthetics by producing smooth, uniform surfaces, making objects look professionally manufactured.
18	235	1	100.0	0	The nozzle’s alignment is critical for print accuracy. The flow rate value configured is 100%. Good extrusion occurs when a 3D printer delivers the exact amount of filament needed, resulting in strong, accurate, and visually appealing prints.
19	42	-1	100.0	0	The nozzle’s diameter affects the precision of the print. The flow rate value configured is 100%. Good extrusion occurs when a 3D printer delivers the exact amount of filament needed, resulting in strong, accurate, and visually appealing prints.
20	70	-1	100.0	0	The nozzle’s alignment is critical for print accuracy. The flow rate value configured is 100%. Good extrusion enhances print aesthetics by producing smooth surfaces, sharp corners, and precise geometry, making the final product visually appealing and functional.
21	178	1	100.0	0	The nozzle’s movement speed influences print quality. The flow rate value configured is 100%. Good extrusion enhances print aesthetics, producing smooth and uniform surfaces that mimic industrial manufacturing.
22	252	1	100.0	0	The nozzle’s diameter affects the precision of the print. The flow rate value configured is 100%. Good extrusion ensures consistent layer adhesion by delivering uniform layers, preventing delamination and poor print durability.
23	212	1	100.0	0	The nozzle’s diameter affects the precision of the print. The flow rate value configured is 100%. Good extrusion enhances print aesthetics by producing smooth surfaces, consistent wall thickness, and uniform textures, making 3D prints visually appealing and functional.
24	300	1	100.0	0	The nozzle’s position is determined by the printer’s software. The flow rate value configured is 100%. Good extrusion enhances print aesthetics by producing smooth surfaces, consistent layers, and precise geometry, making prints look professionally manufactured.
25	300	1	100.0	0	The nozzle’s alignment is critical for print accuracy. The flow rate value configured is 100%. Good extrusion enhances print aesthetics by producing smooth surfaces, consistent wall thickness, and clean edges, making the final product visually appealing and functional.
26	37	-1	100.0	0	The nozzle’s position is determined by the printer’s software. The flow rate value configured is 100%. Good extrusion enhances print aesthetics by producing smooth, uniform surfaces, making the final product visually appealing and professional-looking.
27	94	0	100.0	0	The nozzle’s diameter affects the precision of the print. The flow rate parameter is configured to 100%. Good extrusion enhances print aesthetics by producing smooth surfaces, uniform walls, and consistent textures, making the final product visually appealing and professional-looking.
28	78	-1	100.0	0	The nozzle’s alignment is critical for print accuracy. The flow rate value configured is 100%. Good extrusion enhances print aesthetics by producing smooth surfaces, consistent wall thickness, and uniform layers, resulting in visually appealing and professional-looking objects.
29	144	1	100.0	0	The nozzle’s alignment is critical for print accuracy. The flow rate value configured is 100%. Good extrusion enhances print aesthetics by producing smooth, uniform surfaces, making objects look professionally manufactured.
30	42	-1	100.0	0	The nozzle’s alignment is critical for print accuracy. The flow rate appears to be set at 100%. Good extrusion ensures consistent layer adhesion, preventing layers from delaminating or detaching.
31	300	1	100.0	0	The nozzle’s alignment is critical for print accuracy. The flow rate value configured is 100%. Good extrusion enhances print aesthetics by producing smooth, uniform surfaces, making objects look professionally manufactured.
32	118	1	100.0	0	The nozzle’s alignment is critical for print accuracy. The flow rate value configured is 100%. Good extrusion enhances print aesthetics by producing smooth surfaces, consistent wall thickness, and clean edges, making 3D prints visually appealing and functional.
33	184	1	100.0	0	The nozzle’s diameter affects the precision of the print. The flow rate value configured is 100%. Good extrusion occurs when a 3D printer delivers the exact amount of filament needed, resulting in strong, accurate, and visually appealing prints.
34	300	1	100.0	0	The nozzle’s alignment is critical for print accuracy. The flow rate value configured is 100%. Good extrusion enhances print aesthetics by producing smooth surfaces, uniform walls, and consistent layer bonding, making the final model both functional and visually appealing.
35	184	1	100.0	0	The nozzle’s position is determined by the printer’s software. The flow rate value configured is 100%. Good extrusion enhances print aesthetics by producing smooth, uniform surfaces, which are characteristic of well-printed objects.
36	78	-1	100.0	0	The nozzle’s diameter affects the precision of the print. The flow rate value configured is 100%. Good extrusion enhances print aesthetics by producing smooth surfaces, consistent layers, and accurate geometry, making the final product visually appealing and functional.
37	112	1	100.0	0	The nozzle’s position is determined by the printer’s software. The flow rate value configured is 100%. Good extrusion enhances print aesthetics by producing smooth surfaces, consistent layers, and clean edges, which are key characteristics of well-designed 3D prints.
38	118	1	100.0	0	The nozzle’s alignment is critical for print accuracy. The flow rate value configured is 100%. Good extrusion enhances print aesthetics by producing smooth surfaces, sharp corners, and precise geometries, making the final product visually appealing and functional.
39	74	-1	100.0	0	The nozzle’s alignment is critical for print accuracy. The flow rate value configured is 100%. Good extrusion enhances print aesthetics by producing smooth, uniform surfaces, making objects look professionally manufactured.
40	112	1	100.0	0	The nozzle’s position is determined by the printer’s software. The flow rate value configured is 100%. Good extrusion enhances print aesthetics by producing smooth surfaces, consistent wall thickness, and uniform layers, which all contribute to visually appealing and functional 3D prints.
41	168	1	100.0	0	The nozzle’s position is determined by the printer’s software. The flow rate value configured is 100%. Good extrusion ensures consistent layer adhesion, producing strong and durable prints with well-bonded layers.
42	61	-1	100.0	0	The nozzle’s alignment is critical for print accuracy. The flow rate value configured is 100%. Good extrusion enhances print aesthetics by producing smooth, uniform surfaces, making objects look professionally manufactured.
43	300	1	100.0	0	The nozzle’s position is determined by the printer’s software. The flow rate value configured is 100%. Good extrusion enhances print aesthetics by producing smooth surfaces, uniform layers, and consistent wall thicknesses, resulting in visually appealing and functional 3D prints.
44	62	-1	100.0	0	The nozzle’s alignment is critical for print accuracy. The flow rate value configured is 100%. Good extrusion enhances print aesthetics by producing smooth, uniform surfaces that mimic commercial products.
45	283	1	100.0	0	The nozzle’s diameter affects the precision of the print. The flow rate value configured is 100%. Good extrusion occurs when a 3D printer delivers the exact amount of filament needed, resulting in strong, accurate, and visually appealing prints.
46	84	-1	100.0	0	The nozzle’s alignment is critical for print accuracy. The flow rate value configured is 100%. Good extrusion enhances print aesthetics by producing smooth, uniform surfaces that mimic commercial products.
47	33	-1	50.0	-1	The nozzle’s alignment is critical for print accuracy. The flow rate value configured is 50%. A partially clogged nozzle can still extrude material but may restrict the flow, causing under-extrusion that compromises surface quality and structural integrity.
48	100	0	100.0	0	The nozzle’s alignment is critical for print accuracy. The flow rate value configured is 100%. Good extrusion enhances print aesthetics by producing smooth surfaces, sharp corners, and precise geometries, making the final model both functional and visually appealing.
49	178	1	100.0	0	The nozzle’s position is determined by the printer’s software. The flow rate value configured is 100%. Good extrusion enhances print aesthetics by producing smooth, uniform surfaces, which are characteristic of well-designed 3D models.
50	112	1	100.0	0	The nozzle’s alignment is critical for print accuracy. The flow rate value configured is 100%. Good extrusion enhances print aesthetics by producing smooth surfaces, consistent layers, and precise geometry, making the final product visually appealing and functional.
51	100	0	100.0	0	The nozzle’s position is determined by the printer’s software. The flow rate value configured is 100%. Good extrusion occurs when a 3D printer delivers the exact amount of filament needed, resulting in strong, accurate, and visually appealing prints.
52	100	0	100.0	0	The nozzle’s position is determined by the printer’s software. The flow rate value configured is 100%. Good extrusion occurs when a 3D printer delivers the exact amount of filament needed, resulting in strong, accurate, and visually appealing prints.
53	265	1	100.0	0	The nozzle’s movement speed influences print quality. The flow rate appears to be set at 100%. Good extrusion occurs when a 3D printer delivers the exact amount of filament needed, resulting in strong, accurate, and visually appealing prints.
54	44	-1	100.0	0	The nozzle’s diameter affects the precision of the print. The flow rate value configured is 100%. Good extrusion enhances print aesthetics by producing smooth, uniform surfaces, making objects look professionally manufactured.
55	188	1	100.0	0	The nozzle’s alignment is critical for print accuracy. The flow rate value configured is 100%. Good extrusion enhances print aesthetics by producing smooth surfaces, consistent layers, and clean edges, making the final product visually appealing and professional-looking.
56	105	0	100.0	0	The nozzle’s diameter affects the precision of the print. The flow rate value configured is 100%. Good extrusion occurs when a 3D printer delivers the exact amount of filament needed, resulting in strong, accurate, and visually appealing prints.
57	42	-1	100.0	0	The nozzle’s alignment is critical for print accuracy. The flow rate value configured is 100%. Good extrusion enhances print aesthetics by producing smooth, uniform surfaces, making objects look professionally manufactured.
58	133	1	100.0	0	The nozzle’s alignment is critical for print accuracy. The flow rate value configured is 100%. Good extrusion enhances print aesthetics by producing smooth, uniform surfaces, making objects look professionally manufactured.
59	208	1	100.0	0	The nozzle’s diameter affects the precision of the print. The flow rate value configured is 100%. Good extrusion ensures consistent layer adhesion, producing strong and durable prints with minimal risk of layer separation.
60	158	1	100.0	0	The nozzle’s position is determined by the printer’s software. The flow rate value configured is 100%. Good extrusion ensures consistent layer adhesion, preventing layers from delaminating or detaching from the print.
61	100	0	100.0	0	The nozzle’s diameter affects the precision of the print. The flow rate appears to be set at 100%. Good extrusion ensures uniform layer adhesion, preventing layers from delaminating or cracking over time.
62	188	1	100.0	0	The nozzle’s alignment is critical for print accuracy. The flow rate value configured is 100%. Good extrusion enhances print aesthetics by producing smooth, uniform surfaces, making objects look professionally manufactured.
63	78	-1	100.0	0	The nozzle’s alignment is critical for print accuracy. The flow rate value configured is 100%. Good extrusion enhances print aesthetics by producing smooth surfaces, consistent layers, and precise geometry, making the final product visually appealing and functional.
64	168	1	100.0	0	The nozzle’s position is determined by the printer’s software. The flow rate value configured is 100%. Good extrusion enhances print aesthetics by producing smooth, uniform surfaces, making the final product visually appealing and professional-looking.
65	84	-1	100.0	0	The nozzle’s alignment is critical for print accuracy. The flow rate value configured is 100%. Good extrusion occurs when a 3D printer delivers the exact amount of filament needed, resulting in strong, accurate, and visually appealing prints.
66	141	1	100.0	0	The nozzle’s alignment is critical for print accuracy. The flow rate value configured is 100%. Good extrusion enhances print aesthetics by producing smooth, uniform surfaces, making objects look professionally manufactured.
67	35	-1	100.0	0	The nozzle’s movement speed influences print quality. The flow rate appears to be set at 100%. Good extrusion occurs when a 3D printer delivers the exact amount of filament needed, resulting in strong, accurate, and visually appealing prints.
68	238	1	100.0	0	The nozzle’s diameter affects the precision of the print. The flow rate value configured is 100%. Good extrusion ensures consistent layer adhesion, producing strong and durable prints with minimal risk of layer failure.
69	184	1	100.0	0	The nozzle’s diameter affects the precision of the print. The flow rate value configured is 100%. Good extrusion ensures consistent layer adhesion, producing strong and durable prints with well-bonded layers.
70	126	1	100.0	0	The nozzle’s alignment is critical for print accuracy. The flow rate appears to be set at 100%. Good extrusion ensures uniform layer adhesion between different parts of the model, preventing delamination and ensuring structural integrity.
71	39	-1	100.0	0	The nozzle’s diameter affects the precision of the print. The flow rate value configured is 100%. Good extrusion enhances print aesthetics by producing smooth surfaces, consistent wall thickness, and clean edges, making the final product visually appealing.
72	59	-1	100.0	0	The nozzle’s alignment is critical for print accuracy. The flow rate value configured is 100%. Good extrusion enhances print aesthetics, producing smooth surfaces and fine details that mimic traditional manufacturing methods.
73	78	-1	100.0	0	The nozzle’s diameter affects the precision of the print. The flow rate value configured is 100%. Good extrusion enhances print aesthetics by producing smooth, uniform surfaces, making objects look professionally manufactured.
74	84	-1	100.0	0	The nozzle’s alignment is critical for print accuracy. Flow rate appears consistent at 100%. Good extrusion enables the creation of complex geometries with high precision, making products both functional and visually appealing.
75	118	1	100.0	0	The nozzle’s diameter affects the precision of the print. The flow rate appears to be set at 100%. Good extrusion occurs when a 3D printer delivers the exact amount of filament needed, resulting in strong, accurate, and visually appealing prints.
76	74	-1	100.0	0	The nozzle’s alignment is critical for print accuracy. The flow rate value configured is 100%. Good extrusion enhances print aesthetics by producing smooth surfaces, sharp corners, and precise geometries, making objects look professionally manufactured.
77	44	-1	100.0	0	The nozzle’s alignment is critical for print accuracy. The flow rate value configured is 100%. Good extrusion enhances print aesthetics by producing smooth surfaces, sharp corners, and precise geometries, making objects look professionally manufactured.
78	37	-1	100.0	0	The nozzle’s alignment is critical for print accuracy. The flow rate value configured is 100%. Good extrusion enhances print aesthetics by producing smooth, uniform surfaces, making objects look professionally manufactured.
79	141	1	100.0	0	The nozzle’s movement speed influences print quality. The flow rate parameter is configured to 100%. Good extrusion occurs when a 3D printer delivers the exact amount of filament needed, resulting in strong, accurate, and visually appealing prints.
80	283	1	100.0	0	The nozzle’s alignment is critical for print accuracy. The flow rate value configured is 100%. Good extrusion enhances print aesthetics by producing smooth, uniform surfaces that mimic commercial products.
81	33	-1	100.0	0	The nozzle’s diameter affects the precision of the print. The flow rate parameter is configured to 100%. Good extrusion enhances print aesthetics by producing smooth, uniform surfaces that mimic commercial products.
82	127	1	100.0	0	The nozzle’s position is determined by the printer’s software. The flow rate value configured is 100%. Good extrusion enhances print aesthetics by producing smooth surfaces, consistent wall thickness, and uniform layers, resulting in visually appealing and professional-looking objects.
83	178	1	100.0	0	The nozzle’s position is determined by the printer’s software. The flow rate value configured is 100%. Good extrusion ensures consistent layer adhesion, producing strong and durable prints with well-defined layers.
84	141	1	100.0	0	The nozzle’s alignment is critical for print accuracy. The flow rate value configured is 100%. Good extrusion ensures uniform layer adhesion, preventing delamination and ensuring the print's structural integrity.
85	52	-1	100.0	0	The nozzle’s diameter affects the precision of the print. The flow rate parameter is configured to 100%. Good extrusion occurs when a 3D printer delivers the exact amount of filament needed, resulting in strong, accurate, and visually appealing prints.
86	59	-1	100.0	0	The nozzle’s alignment is critical for print accuracy. The flow rate value configured is 100%. Good extrusion occurs when a 3D printer delivers the exact amount of filament needed, resulting in strong, accurate, and visually appealing prints.
87	100	0	100.0	0	The nozzle’s diameter affects the precision of the print. The flow rate value configured is 100%. Good extrusion ensures consistent layer adhesion by delivering uniform layers, preventing layer delamination, and maintaining structural integrity.
88	42	-1	100.0	0	The nozzle’s alignment is critical for print accuracy. The flow rate value configured is 100%. Good extrusion enhances print aesthetics by producing smooth surfaces, consistent wall thickness, and clean edges, making the final product visually appealing.
89	42	-1	100.0	0	The nozzle’s position is determined by the printer’s software. The flow rate value configured is 100%. Good extrusion enhances print aesthetics by producing smooth, uniform surfaces, which are characteristic of well-printed objects.
90	184	1	100.0	0	The nozzle’s alignment is critical for print accuracy. The flow rate value configured is 100%. Good extrusion enhances print aesthetics by producing smooth surfaces, uniform walls, and consistent layer bonding, making the final product visually appealing and reliable.
91	168	1	100.0	0	The nozzle’s movement speed influences print quality. The flow rate value recorded is 100%. Good extrusion enhances print aesthetics, producing smooth and uniform surfaces that mimic the look of traditionally manufactured parts.
92	74	-1	100.0	0	The nozzle’s alignment is critical for print accuracy. The flow rate value configured is 100%. Good extrusion ensures uniform layer adhesion, preventing delamination and ensuring the print's structural integrity.
93	158	1	100.0	0	The nozzle’s alignment is critical for print accuracy. The flow rate value configured is 100%. Good extrusion enhances print aesthetics by producing smooth surfaces, consistent layers, and precise geometry, making 3D prints visually appealing and functional.
94	66	-1	100.0	0	The nozzle’s diameter affects the precision of the print. The flow rate value configured is 100%. Good extrusion enhances print aesthetics by producing smooth surfaces, uniform layers, and consistent colors, making 3D prints visually appealing and professional-looking.
95	94	0	100.0	0	The nozzle’s alignment is critical for print accuracy. The flow rate value configured is 100%. Good extrusion enhances print aesthetics by producing smooth surfaces, consistent wall thickness, and uniform layers, making the final model both functional and visually appealing.
96	224	1	100.0	0	The nozzle’s position is determined by the printer’s software. The flow rate value configured is 100%. Good extrusion enhances print aesthetics, producing smooth and uniform surfaces that mimic the look of professionally manufactured parts.
97	94	0	100.0	0	The nozzle’s diameter affects the precision of the print. The flow rate value configured is 100%. Good extrusion occurs when a 3D printer delivers the exact amount of filament needed, resulting in strong, accurate, and visually appealing prints.
98	49	-1	100.0	0	The nozzle’s alignment is critical for print accuracy. The flow rate value configured is 100%. Good extrusion enhances print aesthetics by producing smooth surfaces, uniform walls, and consistent layer bonding, making the final product visually appealing and functional.
99	42	-1	100.0	0	The nozzle’s diameter affects the precision of the print. The flow rate value configured is 100%. Good extrusion enhances print aesthetics by producing smooth surfaces, consistent layers, and clean edges, making the final model both functional and visually appealing.
100	300	1	100.0	0	The nozzle’s diameter affects the precision of the print. The flow rate value configured is 100%. Good extrusion ensures uniform layer adhesion, producing strong and durable prints with consistent properties.
101	49	-1	100.0	0	The nozzle’s alignment is critical for print accuracy. The flow rate appears to be set at 100%. Good extrusion occurs when a 3D printer delivers the exact amount of filament needed, resulting in strong, accurate, and visually appealing prints.
102	127	1	100.0	0	The nozzle’s movement speed influences print quality. The flow rate appears to be set at 100%. Good extrusion ensures consistent layer adhesion, producing durable and long-lasting prints with excellent structural integrity.
103	265	1	100.0	0	The nozzle’s diameter affects the precision of the print. The flow rate appears to be set at 100%. Good extrusion ensures consistent layer adhesion by delivering uniform layers, preventing layer delamination, and maintaining structural integrity.
104	74	-1	100.0	0	The nozzle’s diameter affects the precision of the print. The flow rate value configured is 100%. Good extrusion enhances print aesthetics by producing smooth surfaces, consistent layers, and accurate shapes, making the final product visually appealing and functional.
105	149	1	100.0	0	The nozzle’s alignment is critical for print accuracy. The flow rate value configured is 100%. Good extrusion enhances print aesthetics by producing smooth surfaces, sharp corners, and precise geometry, making objects look professionally manufactured.
106	168	1	100.0	0	The nozzle’s alignment is critical for print accuracy. The flow rate value configured is 100%. Good extrusion enhances print aesthetics by producing smooth surfaces, consistent wall thickness, and uniform layers, resulting in visually appealing and professional-looking objects.
107	100	0	100.0	0	The nozzle’s diameter affects the precision of the print. The flow rate value configured is 100%. Good extrusion occurs when a 3D printer delivers the exact amount of filament needed, resulting in strong, accurate, and visually appealing prints.
108	94	0	100.0	0	The nozzle’s alignment is critical for print accuracy. The flow rate value configured is 100%. Good extrusion enhances print aesthetics by producing smooth surfaces, sharp corners, and precise geometries, making the final product visually appealing.
109	49	-1	100.0	0	The nozzle’s alignment is critical for print accuracy. Flow rate appears consistent at 100%. Good extrusion ensures a smooth surface finish, which enhances the aesthetic appeal of the final print.
110	54	-1	100.0	0	The nozzle’s diameter affects the precision of the print. The flow rate value configured is 100%. Good extrusion enhances print aesthetics by producing smooth surfaces, consistent wall thickness, and visually appealing textures, making 3D prints look professional and polished.
111	144	1	100.0	0	The nozzle’s alignment is critical for print accuracy. The flow rate value configured is 100%. Good extrusion enhances print aesthetics by producing smooth, uniform surfaces, making objects look professionally manufactured.
112	37	-1	100.0	0	The nozzle’s alignment is critical for print accuracy. The flow rate value configured is 100%. Good extrusion enhances print aesthetics by producing smooth surfaces, sharp corners, and precise geometry, making objects look professionally manufactured.
113	39	-1	100.0	0	The nozzle’s movement speed influences print quality. The flow rate appears to be set at 100%. Good extrusion ensures consistent layer adhesion, producing strong and durable prints with minimal risk of layer failure.
114	188	1	100.0	0	The nozzle’s position is determined by the printer’s software. The flow rate value configured is 100%. Good extrusion enhances print aesthetics by producing smooth, uniform surfaces, which are characteristic of well-printed objects.
115	88	-1	100.0	0	The nozzle’s alignment is critical for print accuracy. The flow rate value configured is 100%. Good extrusion enhances print aesthetics by producing smooth surfaces, sharp corners, and precise geometries, making the final model both functional and visually appealing.
116	105	0	100.0	0	The nozzle’s position is determined by the printer’s software. The flow rate value configured is 100%. Good extrusion enhances print aesthetics by producing smooth surfaces, consistent layers, and clean edges, making the final model look professional and polished.
117	37	-1	100.0	0	The nozzle’s position is determined by the printer’s software. The flow rate value configured is 100%. Good extrusion enhances print aesthetics, producing smooth surfaces and fine details, which are key advantages of good 3D printing.
118	61	-1	100.0	0	The nozzle’s alignment is critical for print accuracy. The flow rate value configured is 100%. Good extrusion occurs when a 3D printer delivers the exact amount of filament needed, resulting in strong, accurate, and visually appealing prints.
119	42	-1	100.0	0	The nozzle’s movement speed influences print quality. The flow rate parameter is configured to 100%. Good extrusion ensures consistent layer adhesion, producing strong and durable prints with well-defined layers.
120	168	1	100.0	0	The nozzle’s alignment is critical for print accuracy. The flow rate appears to be set at 100%. Good extrusion occurs when a 3D printer delivers the exact amount of filament needed, resulting in strong, accurate, and visually appealing prints.
121	39	-1	100.0	0	The nozzle’s diameter affects the precision of the print. The flow rate value configured is 100%. Good extrusion ensures uniform wall thickness, which maintains structural stability and visual consistency in printed enclosures.
122	158	1	100.0	0	The nozzle’s alignment is critical for print accuracy. The flow rate value configured is 100%. Good extrusion enhances print aesthetics by producing smooth surfaces, consistent layers, and precise geometry, making the final product visually appealing and functional.
123	74	-1	100.0	0	The nozzle’s position is determined by the printer’s software. The flow rate value configured is 100%. Good extrusion ensures consistent layer adhesion, preventing layers from delaminating or pulling away from one another.
124	48	-1	100.0	0	The nozzle’s alignment is critical for print accuracy. The flow rate value recorded is 100%. Good extrusion enhances print aesthetics by producing smooth surfaces, sharp corners, and precise geometries, making objects look professionally manufactured.
125	47	-1	100.0	0	The nozzle’s alignment is critical for print accuracy. The flow rate value configured is 100%. Good extrusion enhances print aesthetics by producing smooth, uniform surfaces, making objects look professionally manufactured.
126	168	1	100.0	0	The nozzle’s alignment is critical for print accuracy. The flow rate value configured is 100%. Good extrusion enhances print aesthetics by producing smooth surfaces, sharp edges, and fine details, making objects look professionally manufactured.
127	283	1	100.0	0	The nozzle’s diameter affects the precision of the print. The flow rate value configured is 100%. Good extrusion enhances print aesthetics by producing smooth, uniform surfaces, making objects look professionally manufactured.
128	42	-1	100.0	0	The nozzle’s movement speed influences print quality. The flow rate appears to be set at 100%. Good extrusion occurs when a 3D printer delivers the exact amount of filament needed, resulting in strong, accurate, and visually appealing prints.
129	149	1	100.0	0	The nozzle’s position is determined by the printer’s software. The flow rate value configured is 100%. Good extrusion occurs when a 3D printer delivers the exact amount of filament needed, resulting in strong, accurate, and visually appealing prints.
130	105	0	100.0	0	The nozzle’s diameter affects the precision of the print. The flow rate parameter is configured to 100%. Good extrusion ensures consistent layer adhesion by delivering uniform layers, preventing layer delamination.
131	200	1	100.0	0	The nozzle’s position is determined by the printer’s software. The flow rate value configured is 100%. Good extrusion enhances print aesthetics by producing smooth, uniform surfaces, making the final product visually appealing and professional-looking.
132	49	-1	100.0	0	The nozzle’s diameter affects the precision of the print. The flow rate value configured is 100%. Good extrusion enhances print aesthetics by producing smooth surfaces, uniform walls, and consistent layer heights, which are key attributes of well-designed 3D prints.
133	61	-1	50.0	-1	The nozzle’s movement speed influences print quality. The flow rate appears to be set at 50%. A partially clogged nozzle can still extrude material but may restrict the flow, causing under-extrusion that compromises surface quality and structural integrity.
134	56	-1	100.0	0	The nozzle’s alignment is critical for print accuracy. The flow rate value configured is 100%. Good extrusion occurs when a 3D printer delivers the exact amount of filament needed, resulting in strong, accurate, and visually appealing prints.
135	158	1	100.0	0	The nozzle’s alignment is critical for print accuracy. The flow rate value configured is 100%. Good extrusion enhances print aesthetics by producing smooth, uniform surfaces, making objects look professionally manufactured.
136	54	-1	100.0	0	The nozzle’s alignment is critical for print accuracy. The flow rate value configured is 100%. Good extrusion enhances print aesthetics by producing smooth, uniform surfaces, making objects look professionally manufactured.
137	224	1	100.0	0	The nozzle’s diameter affects the precision of the print. The flow rate parameter is configured to 100%. Good extrusion ensures consistent layer adhesion, producing strong and durable prints with well-bonded layers.
138	100	0	100.0	0	The nozzle’s position is determined by the printer’s software. The flow rate value configured is 100%. Good extrusion enhances print aesthetics by producing smooth surfaces, consistent layers, and precise geometry, making 3D prints look professional and well-made.
139	62	-1	100.0	0	The nozzle’s alignment is critical for print accuracy. The flow rate value configured is 100%. Good extrusion enhances print aesthetics by producing smooth, uniform surfaces, making objects look professionally manufactured.
140	69	-1	100.0	0	The nozzle’s alignment is critical for print accuracy. Flow rate tuning indicates a value of 100%. Good extrusion enhances print aesthetics by producing smooth, uniform surfaces and edges, making objects look professionally manufactured.
141	66	-1	100.0	0	The nozzle’s position is determined by the printer’s software. The flow rate value configured is 100%. Good extrusion enhances print aesthetics, producing smooth surfaces and fine details, which are key advantages of additive manufacturing over traditional subtractive methods.
142	100	0	100.0	0	The nozzle’s alignment is critical for print accuracy. The flow rate value configured is 100%. Good extrusion enhances print aesthetics by producing smooth, uniform surfaces, making objects look professionally manufactured.
143	79	-1	100.0	0	The nozzle’s alignment is critical for print accuracy. The flow rate value configured is 100%. Good extrusion enhances print aesthetics by producing smooth, uniform surfaces, making objects look professionally manufactured.
144	162	1	100.0	0	The nozzle’s alignment is critical for print accuracy. The flow rate value configured is 100%. Good extrusion ensures uniform wall thickness, which maintains the structural integrity of the model without creating weak points.
145	149	1	100.0	0	The nozzle’s diameter affects the precision of the print. The flow rate value configured is 100%. Good extrusion ensures consistent layer adhesion by delivering uniform layers, preventing layer delamination, and maintaining structural integrity.
146	70	-1	100.0	0	The nozzle’s alignment is critical for print accuracy. The flow rate value configured is 100%. Good extrusion enables the creation of complex geometries with smooth surfaces, fine details, and realistic textures, enhancing the overall aesthetic and functional quality of 3D prints.
147	79	-1	100.0	0	The nozzle’s position is determined by the printer’s software. The flow rate value configured is 100%. Good extrusion enhances print aesthetics, producing smooth surfaces and fine details, which are key advantages of good 3D printing.
148	144	1	100.0	0	The nozzle’s alignment is critical for print accuracy. The flow rate value configured is 100%. Good extrusion enhances print aesthetics by producing smooth, uniform surfaces, making it difficult to distinguish between printed parts and traditional manufactured components.
149	224	1	100.0	0	The nozzle’s movement speed influences print quality. The flow rate appears to be set at 100%. Good extrusion ensures consistent layer adhesion, preventing layers from delaminating or detaching.
150	112	1	100.0	0	The nozzle’s diameter affects the precision of the print. The flow rate parameter is configured to 100%. Good extrusion enhances print aesthetics by producing smooth surfaces, sharp corners, and precise geometries, making objects look professionally manufactured.
151	235	1	100.0	0	The nozzle’s position is determined by the printer’s software. The flow rate value configured is 100%. Good extrusion enhances print aesthetics, producing smooth surfaces and fine details, which are key advantages over traditional manufacturing methods.
152	62	-1	100.0	0	The nozzle’s diameter affects the precision of the print. The flow rate parameter is configured to 100%. Good extrusion ensures consistent layer adhesion by delivering uniform layers, preventing layer delamination, and maintaining structural integrity.
153	149	1	100.0	0	The nozzle’s alignment is critical for print accuracy. The flow rate appears to be set at 100%. Good extrusion ensures consistent layer adhesion, producing strong and durable prints with minimal risk of layer failure.
154	59	-1	100.0	0	The nozzle’s position is determined by the printer’s software. The flow rate value configured is 100%. Good extrusion enhances print aesthetics by producing smooth surfaces, consistent layers, and precise geometry, making prints look professional and well-made.
155	89	-1	100.0	0	The nozzle’s alignment is critical for print accuracy. The flow rate value configured is 100%. Good extrusion enhances print aesthetics by producing smooth, uniform surfaces, making objects look professionally manufactured.
156	79	-1	100.0	0	The nozzle’s alignment is critical for print accuracy. The flow rate value configured is 100%. Good extrusion ensures consistent layer adhesion by delivering uniform layers, preventing delamination and poor print durability.
157	238	1	100.0	0	The nozzle’s diameter affects the precision of the print. The flow rate value configured is 100%. Good extrusion enhances print aesthetics by producing smooth surfaces, consistent wall thickness, and clean edges, making the final product visually appealing and functional.
158	79	-1	100.0	0	The nozzle’s alignment is critical for print accuracy. The flow rate value configured is 100%. Good extrusion occurs when a 3D printer delivers the exact amount of filament needed, resulting in strong, accurate, and visually appealing prints.
159	66	-1	100.0	0	The nozzle’s diameter affects the precision of the print. The flow rate value configured is 100%. Good extrusion enhances print aesthetics by producing smooth surfaces, uniform walls, and consistent layer bonding, creating visually appealing and durable objects.
160	74	-1	40.0	-1	The nozzle’s alignment is critical for print accuracy. The flow rate value recorded is 40%. A worn-out or slipping extruder gear can reduce the grip on the filament, leading to inconsistent feeding and under-extrusion, which may create visible gaps and weak layer bonding.
161	33	-1	100.0	0	The nozzle’s alignment is critical for print accuracy. The flow rate value configured is 100%. Good extrusion enhances print aesthetics by producing smooth surfaces, consistent wall thickness, and clean edges, making the final product visually appealing and functional.
162	144	1	100.0	0	The nozzle’s diameter affects the precision of the print. The flow rate value configured is 100%. Good extrusion enhances print aesthetics by producing smooth surfaces, consistent wall thickness, and uniform layers, resulting in visually appealing and professional-looking objects.
163	66	-1	100.0	0	The nozzle’s alignment is critical for print accuracy. The flow rate value configured is 100%. Good extrusion enhances print aesthetics by producing smooth surfaces, sharp edges, and fine details, making objects look professionally manufactured.
164	212	1	100.0	0	The nozzle’s movement speed influences print quality. The flow rate appears to be set at 100%. Good extrusion enhances print aesthetics by producing smooth surfaces, uniform walls, and consistent layer bonding, making 3D prints look professional and visually appealing.
165	59	-1	100.0	0	The nozzle’s position is determined by the printer’s software. The flow rate value configured is 100%. Good extrusion enhances print aesthetics by producing smooth, uniform surfaces, which are characteristic of well-printed objects.
166	33	-1	100.0	0	The nozzle’s movement speed influences print quality. The flow rate appears to be set at 100%. Good extrusion ensures consistent layer adhesion, producing strong and durable prints with minimal risk of layer delamination.
167	69	-1	100.0	0	The nozzle’s alignment is critical for print accuracy. The flow rate value configured is 100%. Good extrusion enhances print aesthetics by producing smooth surfaces, consistent wall thickness, and clean edges, making the final product visually appealing.
168	149	1	100.0	0	The nozzle’s diameter affects the precision of the print. The flow rate value configured is 100%. Good extrusion occurs when a 3D printer delivers the exact amount of filament needed, resulting in strong, accurate, and visually appealing prints.
169	100	0	100.0	0	The nozzle’s movement speed influences print quality. The flow rate value configured is 100%. Good extrusion ensures uniform layer adhesion, producing strong and durable prints with consistent properties.
170	79	-1	56.0	-1	The nozzle’s alignment is critical for print accuracy. The flow rate value recorded is 56%. A partially clogged nozzle can still extrude material but may restrict the flow, causing under-extrusion that compromises surface quality and structural integrity.
171	70	-1	100.0	0	The nozzle’s alignment is critical for print accuracy. The flow rate value configured is 100%. Good extrusion enhances print aesthetics by producing smooth, uniform surfaces, making it difficult to distinguish between printed parts and traditional manufacturing.
172	59	-1	100.0	0	The nozzle’s alignment is critical for print accuracy. The flow rate appears to be set at 100%. Good extrusion enhances print aesthetics by producing smooth surfaces, sharp corners, and precise geometries, making the final model both functional and visually appealing.
173	37	-1	100.0	0	The nozzle’s alignment is critical for print accuracy. The flow rate value configured is 100%. Good extrusion enhances print aesthetics by producing smooth, uniform surfaces that mimic commercial products.
174	265	1	100.0	0	The nozzle’s position is determined by the printer’s software. The flow rate value configured is 100%. Good extrusion enhances print aesthetics by producing smooth, uniform surfaces, making the final product visually appealing and professional-looking.
175	112	1	100.0	0	The nozzle’s diameter affects the precision of the print. The flow rate value configured is 100%. Good extrusion enhances print aesthetics by producing smooth surfaces, consistent layers, and accurate geometry, making the final product visually appealing and functional.
176	47	-1	100.0	0	The nozzle’s diameter affects the precision of the print. The flow rate parameter is configured to 100%. Good extrusion occurs when a 3D printer delivers the exact amount of filament needed, resulting in strong, accurate, and visually appealing prints.
177	66	-1	100.0	0	The nozzle’s movement speed influences print quality. The flow rate appears to be set at 100%. Good extrusion occurs when a 3D printer delivers the exact amount of filament needed, resulting in strong, accurate, and visually appealing prints.
178	283	1	54.0	-1	The nozzle’s alignment is critical for print accuracy. The flow rate value recorded is 54%. A partially clogged nozzle can still extrude material but may restrict the flow, causing under-extrusion that compromises surface quality and structural integrity.
179	224	1	100.0	0	The nozzle’s alignment is critical for print accuracy. The flow rate value configured is 100%. Good extrusion enhances print aesthetics by producing smooth surfaces, uniform layers, and consistent colors, making 3D prints visually appealing and professional-looking.
180	56	-1	100.0	0	The nozzle’s alignment is critical for print accuracy. The flow rate value configured is 100%. Good extrusion enhances print aesthetics by producing smooth, uniform surfaces, making the final product visually appealing and professional-looking.
181	283	1	100.0	0	The nozzle’s alignment is critical for print accuracy. The flow rate value configured is 100%. Good extrusion enhances print aesthetics by producing smooth, uniform surfaces, making objects look professionally manufactured.
182	79	-1	100.0	0	The nozzle’s alignment is critical for print accuracy. The flow rate value configured is 100%. Good extrusion occurs when a 3D printer delivers the exact amount of filament needed, resulting in strong, accurate, and visually appealing prints.
183	162	1	100.0	0	The nozzle’s position is determined by the printer’s software. The flow rate value configured is 100%. Good extrusion occurs when a 3D printer delivers the exact amount of filament needed, resulting in strong, accurate, and visually appealing prints.
184	112	1	100.0	0	The nozzle’s diameter affects the precision of the print. The flow rate value configured is 100%. Good extrusion occurs when a 3D printer delivers the exact amount of filament needed, resulting in strong, accurate, and visually appealing prints.
185	238	1	100.0	0	The nozzle’s alignment is critical for print accuracy. The flow rate appears to be set at 100%. Good extrusion occurs when a 3D printer delivers the exact amount of filament needed, resulting in strong, accurate, and visually appealing prints.
186	52	-1	100.0	0	The nozzle’s alignment is critical for print accuracy. The flow rate value configured is 100%. Good extrusion enhances print aesthetics by producing smooth, uniform surfaces, making the final product visually appealing.
187	70	-1	100.0	0	The nozzle’s position is determined by the printer’s software. The flow rate value configured is 100%. Good extrusion occurs when a 3D printer delivers the exact amount of filament needed, resulting in strong, accurate, and visually appealing prints.
188	252	1	100.0	0	The nozzle’s position is determined by the printer’s software. The flow rate value configured is 100%. Good extrusion occurs when a 3D printer delivers the exact amount of filament needed, resulting in strong, accurate, and visually appealing prints.
189	78	-1	100.0	0	The nozzle’s alignment is critical for print accuracy. The flow rate value configured is 100%. Good extrusion enhances print aesthetics by producing smooth surfaces, consistent wall thickness, and clean edges, making the final product visually appealing and functional.
190	118	1	100.0	0	The nozzle’s alignment is critical for print accuracy. The flow rate value configured is 100%. Good extrusion ensures consistent layer adhesion by delivering uniform layers, preventing layer delamination, and maintaining structural integrity.
191	39	-1	100.0	0	The nozzle’s alignment is critical for print accuracy. The flow rate value recorded is 100%. Good extrusion enhances print aesthetics by producing smooth surfaces, consistent wall thickness, and precise geometry, making 3D prints look professional and well-made.
192	59	-1	100.0	0	The nozzle’s movement speed influences print quality. The flow rate value configured is 100%. Good extrusion enhances print aesthetics by producing smooth, uniform surfaces, making objects look professionally manufactured.
193	33	-1	100.0	0	The nozzle’s alignment is critical for print accuracy. The flow rate value configured is 100%. Good extrusion enhances print aesthetics by producing smooth, uniform surfaces, making objects look professionally manufactured.
194	300	1	100.0	0	The nozzle’s alignment is critical for print accuracy. The flow rate value configured is 100%. Good extrusion enhances print aesthetics by producing smooth, uniform surfaces, making objects look professionally manufactured.
195	133	1	100.0	0	The nozzle’s diameter affects the precision of the print. The flow rate value configured is 100%. Good extrusion ensures consistent layer adhesion by delivering uniform layers, preventing layer delamination, and maintaining structural integrity.
196	42	-1	100.0	0	The nozzle’s alignment is critical for print accuracy. The flow rate value configured is 100%. Good extrusion occurs when a 3D printer delivers the exact amount of filament needed, resulting in strong, accurate, and visually appealing prints.
197	54	-1	100.0	0	The nozzle’s movement speed influences print quality. The flow rate value configured is 100%. Good extrusion occurs when a 3D printer delivers the exact amount of filament needed, resulting in strong, accurate, and visually appealing prints.
198	44	-1	100.0	0	The nozzle’s position is determined by the printer’s software. The flow rate value configured is 100%. Good extrusion enhances print aesthetics by producing smooth surfaces, consistent layers, and well-defined features, making the final model both functional and visually appealing.
199	49	-1	100.0	0	The nozzle’s position is determined by the printer’s software. The flow rate value configured is 100%. Good extrusion occurs when a 3D printer delivers the exact amount of filament needed, resulting in strong, accurate, and visually appealing prints.
200	252	1	100.0	0	The nozzle’s movement speed influences print quality. The flow rate appears to be set at 100%. Good extrusion ensures consistent layer adhesion, producing strong and durable prints with excellent structural integrity.
201	35	-1	100.0	0	The nozzle’s alignment is critical for print accuracy. The flow rate appears to be set at 100%. Good extrusion enhances print aesthetics by producing smooth surfaces, sharp corners, and fine details, making 3D prints visually appealing and functional.
202	188	1	100.0	0	The nozzle’s diameter affects the precision of the print. The flow rate value configured is 100%. Good extrusion enhances print aesthetics by producing smooth surfaces, uniform layers, and consistent colors, making 3D prints visually appealing and professional-looking.
203	100	0	100.0	0	The nozzle’s position is determined by the printer’s software. The flow rate value configured is 100%. Good extrusion enhances print aesthetics, producing smooth surfaces and fine details that mimic traditional manufacturing methods.
204	52	-1	100.0	0	The nozzle’s diameter affects the precision of the print. The flow rate value configured is 100%. Good extrusion ensures consistent layer adhesion, producing strong and durable prints with well-bonded layers.
205	84	-1	100.0	0	The nozzle’s movement speed influences print quality. The flow rate parameter is configured to 100%. Good extrusion ensures consistent layer adhesion, producing strong and durable prints with well-defined layers.
206	178	1	100.0	0	The nozzle’s alignment is critical for print accuracy. The flow rate value configured is 100%. Good extrusion enhances print aesthetics by producing smooth surfaces, uniform layers, and consistent colors, making 3D prints visually appealing and professional-looking.
207	84	-1	100.0	0	The nozzle’s alignment is critical for print accuracy. The flow rate value configured is 100%. Good extrusion enhances print aesthetics by producing smooth, uniform surfaces, making objects look professionally finished.
208	84	-1	100.0	0	The nozzle’s alignment is critical for print accuracy. The flow rate value configured is 100%. Good extrusion occurs when a 3D printer delivers the exact amount of filament needed, resulting in strong, accurate, and visually appealing prints.
209	33	-1	52.0	-1	The nozzle’s alignment is critical for print accuracy. Flow rate consistency shows 52%. Under-extrusion can manifest as gaps between layers, weak walls, or inconsistent extrusion lines in prints, which reduce the structural stability and aesthetic quality of the final model.
210	158	1	100.0	0	The nozzle’s alignment is critical for print accuracy. The flow rate value configured is 100%. Good extrusion enhances print aesthetics by producing smooth surfaces, uniform walls, and consistent layer bonding, making the final model both functional and visually appealing.
211	33	-1	100.0	0	The nozzle’s alignment is critical for print accuracy. The flow rate value configured is 100%. Good extrusion enhances print aesthetics by producing smooth surfaces, consistent wall thickness, and uniform layers, creating visually appealing and professional-looking objects.
212	238	1	100.0	0	The nozzle’s position is determined by the printer’s software. The flow rate value configured is 100%. Good extrusion occurs when a 3D printer delivers the exact amount of filament needed, resulting in strong, accurate, and visually appealing prints.
213	56	-1	100.0	0	The nozzle’s alignment is critical for print accuracy. The flow rate value configured is 100%. Good extrusion enhances print aesthetics by producing smooth surfaces, consistent layers, and accurate geometry, making 3D prints look professional and well-made.
214	112	1	100.0	0	The nozzle’s movement speed influences print quality. The flow rate parameter is configured to 100%. Good extrusion occurs when a 3D printer delivers the exact amount of filament needed, resulting in strong, accurate, and visually appealing prints.
215	100	0	100.0	0	The nozzle’s alignment is critical for print accuracy. The flow rate value recorded is 100%. Good extrusion enhances print aesthetics by producing smooth surfaces, consistent wall thickness, and clean edges, making the final product visually appealing and functional.
216	188	1	100.0	0	The nozzle’s alignment is critical for print accuracy. The flow rate value configured is 100%. Good extrusion enhances print aesthetics by producing smooth, uniform surfaces, making objects look professionally manufactured.
217	37	-1	100.0	0	The nozzle’s diameter affects the precision of the print. The flow rate value configured is 100%. Good extrusion ensures consistent layer adhesion by delivering uniform layers, preventing layer delamination, and maintaining structural integrity.
218	61	-1	100.0	0	The nozzle’s alignment is critical for print accuracy. The flow rate value configured is 100%. Good extrusion enhances print aesthetics by producing smooth surfaces, sharp corners, and precise geometries, making the final model both functional and visually appealing.
219	149	1	100.0	0	The nozzle’s alignment is critical for print accuracy. The flow rate value recorded is 100%. Good extrusion enhances print aesthetics by producing smooth surfaces, sharp corners, and precise geometries, making the final product visually appealing and functional.
220	56	-1	100.0	0	The nozzle’s position is determined by the printer’s software. The flow rate value configured is 100%. Good extrusion enhances print aesthetics by producing smooth, uniform surfaces, which are characteristic of well-printed objects.
221	100	0	100.0	0	The nozzle’s alignment is critical for print accuracy. The flow rate value configured is 100%. Good extrusion enhances print aesthetics by producing smooth surfaces, uniform walls, and consistent layer bonding, making the final product visually appealing and functional.
222	149	1	100.0	0	The nozzle’s diameter affects the precision of the print. The flow rate value configured is 100%. Good extrusion occurs when a 3D printer delivers the exact amount of filament needed, resulting in strong, accurate, and visually appealing prints.
223	59	-1	100.0	0	The nozzle’s position is determined by the printer’s software. The flow rate value configured is 100%. Good extrusion enhances print aesthetics by producing smooth surfaces, consistent layers, and well-defined features, making the final model both functional and visually appealing.
224	37	-1	100.0	0	The nozzle’s position is determined by the printer’s software. The flow rate value configured is 100%. Good extrusion enhances print aesthetics by producing smooth, uniform surfaces, which are characteristic of well-designed 3D models.
225	62	-1	100.0	0	The nozzle’s alignment is critical for print accuracy. Flow rate tuning indicates a value of 100%. Good extrusion enhances print aesthetics by producing smooth, uniform surfaces and edges, which mimic the appearance of professionally manufactured parts.
226	105	0	100.0	0	The nozzle’s alignment is critical for print accuracy. The flow rate value configured is 100%. Good extrusion enhances print aesthetics by producing smooth surfaces, consistent wall thickness, and clean edges, making the final product visually appealing and functional.
227	39	-1	100.0	0	The nozzle’s diameter affects the precision of the print. The flow rate value configured is 100%. Good extrusion ensures consistent layer adhesion, producing strong and durable prints with well-bonded layers.
228	47	-1	100.0	0	The nozzle’s alignment is critical for print accuracy. The flow rate value recorded is 100%. Good extrusion enhances print aesthetics by producing smooth surfaces, sharp corners, and fine details, making the final product visually appealing and professional-looking.
229	127	1	100.0	0	The nozzle’s alignment is critical for print accuracy. The flow rate value configured is 100%. Good extrusion enhances print aesthetics by producing smooth surfaces, sharp corners, and precise geometry, making objects look professionally manufactured.
230	94	0	100.0	0	The nozzle’s diameter affects the precision of the print. The flow rate value configured is 100%. Good extrusion occurs when a 3D printer delivers the exact amount of filament needed, resulting in strong, accurate, and visually appealing prints.
231	42	-1	100.0	0	The nozzle’s position is determined by the printer’s software. The flow rate value recorded is 100%. Good extrusion enhances print aesthetics by producing smooth surfaces, consistent walls, and uniform layers, creating visually appealing and professional-looking 3D prints.
232	39	-1	100.0	0	The nozzle’s alignment is critical for print accuracy. The flow rate value configured is 100%. Good extrusion enhances print aesthetics by producing smooth, uniform surfaces, making the final product visually appealing and professional-looking.
233	141	1	100.0	0	The nozzle’s alignment is critical for print accuracy. The flow rate value configured is 100%. Good extrusion enhances print aesthetics by producing smooth surfaces, consistent layers, and well-defined features like fine textures and logos.
234	158	1	100.0	0	The nozzle’s diameter affects the precision of the print. The flow rate value configured is 100%. Good extrusion ensures even layer formation, maintaining the intended surface finish and structural integrity of the print.
235	105	0	100.0	0	The nozzle’s alignment is critical for print accuracy. The flow rate value configured is 100%. Good extrusion enhances print aesthetics by producing smooth surfaces, sharp corners, and precise geometry, making objects look professionally manufactured.
236	300	1	100.0	0	The nozzle’s alignment is critical for print accuracy. The flow rate value configured is 100%. Good extrusion enhances print aesthetics, producing smooth and uniform surfaces that mimic the look of traditionally manufactured parts.
237	188	1	100.0	0	The nozzle’s position is determined by the printer’s software. The flow rate value configured is 100%. Good extrusion enhances print aesthetics by producing smooth surfaces, consistent layers, and precise geometry, making the final product visually appealing and functional.
238	42	-1	100.0	0	The nozzle’s alignment is critical for print accuracy. The flow rate value configured is 100%. Good extrusion enhances print aesthetics by producing smooth, uniform surfaces, making it difficult to distinguish between printed parts and traditionally manufactured components.
239	35	-1	100.0	0	The nozzle’s alignment is critical for print accuracy. The flow rate value configured is 100%. Good extrusion enhances print aesthetics by producing smooth surfaces, sharp corners, and precise geometries, making the final product visually appealing and functional.
240	74	-1	100.0	0	The nozzle’s diameter affects the precision of the print. The flow rate value configured is 100%. Good extrusion ensures consistent layer adhesion, producing strong and durable prints with well-bonded layers.
241	149	1	100.0	0	The nozzle’s position is determined by the printer’s software. The flow rate value configured is 100%. Good extrusion enhances print aesthetics by producing smooth surfaces, consistent layers, and well-defined features like fine textures and logos.
242	252	1	100.0	0	The nozzle’s alignment is critical for print accuracy. The flow rate value configured is 100%. Good extrusion enhances print aesthetics by producing smooth surfaces, consistent wall thickness, and uniform layers, which all contribute to visually appealing and functional 3D prints.
243	188	1	100.0	0	The nozzle’s diameter affects the precision of the print. The flow rate value configured is 100%. Good extrusion ensures consistent layer adhesion, producing strong and durable prints with well-bonded layers.
244	133	1	100.0	0	The nozzle’s alignment is critical for print accuracy. The flow rate value configured is 100%. Good extrusion enhances print aesthetics by producing smooth surfaces, consistent wall thickness, and clean edges, making 3D prints look professional and polished.
245	300	1	100.0	0	The nozzle’s movement speed influences print quality. The flow rate value configured is 100%. Good extrusion enhances print aesthetics by producing smooth surfaces, uniform layers, and consistent colors, making 3D prints visually appealing and professional-looking.
246	61	-1	100.0	0	The nozzle’s position is determined by the printer’s software. The flow rate value configured is 100%. Good extrusion enhances print aesthetics, producing smooth surfaces and fine details, which are key advantages of additive manufacturing over traditional subtractive methods.
247	42	-1	100.0	0	The nozzle’s diameter affects the precision of the print. The flow rate appears to be set at 100%. Good extrusion occurs when a 3D printer delivers the exact amount of filament needed, resulting in strong, accurate, and visually appealing prints.
248	70	-1	100.0	0	The nozzle’s diameter affects the precision of the print. The flow rate value configured is 100%. Good extrusion enhances print aesthetics by producing smooth surfaces, uniform walls, and consistent layer bonding, making the final product visually appealing and durable.
249	300	1	54.0	-1	The nozzle’s alignment is critical for print accuracy. Flow rate during calibration was noted as 54%. Under-extrusion occurs when a 3D printer's nozzle delivers less filament than required, leading to weak and incomplete prints, resulting in fragile structures that may easily break.
250	100	0	100.0	0	The nozzle’s alignment is critical for print accuracy. The flow rate value configured is 100%. Good extrusion enhances print aesthetics by producing smooth surfaces, sharp corners, and precise geometries, making the final model both functional and visually appealing.
251	70	-1	100.0	0	The nozzle’s position is determined by the printer’s software. The flow rate value configured is 100%. Good extrusion occurs when a 3D printer delivers the exact amount of filament needed, resulting in strong, accurate, and visually appealing prints.
252	37	-1	100.0	0	The nozzle’s position is determined by the printer’s software. The flow rate value configured is 100%. Good extrusion enhances print aesthetics by producing smooth surfaces, consistent layers, and precise geometry, making prints look professionally manufactured.
253	133	1	100.0	0	The nozzle’s diameter affects the precision of the print. The flow rate parameter is configured to 100%. Good extrusion occurs when a 3D printer delivers the exact amount of filament needed, resulting in strong, accurate, and visually appealing prints.
254	66	-1	100.0	0	The nozzle’s position is determined by the printer’s software. The flow rate appears to be set at 100%. Good extrusion enhances print aesthetics, producing smooth surfaces and fine details that mimic traditional manufacturing methods.
255	184	1	100.0	0	The nozzle’s position is determined by the printer’s software. The flow rate value configured is 100%. Good extrusion occurs when a 3D printer delivers the exact amount of filament needed, resulting in strong, accurate, and visually appealing prints.
256	66	-1	100.0	0	The nozzle’s movement speed influences print quality. The flow rate parameter is configured to 100%. Good extrusion enhances print aesthetics by producing smooth, uniform surfaces and fine details, making objects look professionally manufactured.
257	127	1	100.0	0	The nozzle’s position is determined by the printer’s software. The flow rate value configured is 100%. Good extrusion enhances print aesthetics by producing smooth surfaces, consistent walls, and well-defined layers, which are key attributes of well-designed 3D prints.
258	42	-1	100.0	0	The nozzle’s alignment is critical for print accuracy. The flow rate value configured is 100%. Good extrusion enhances print aesthetics by producing smooth, uniform surfaces and edges, making the final product visually appealing and professional-looking.
259	158	1	100.0	0	The nozzle’s alignment is critical for print accuracy. The flow rate value recorded is 100%. Good extrusion enhances print aesthetics by producing smooth surfaces, consistent wall thickness, and clean edges, making 3D prints visually appealing and functional.
260	89	-1	100.0	0	The nozzle’s diameter affects the precision of the print. The flow rate parameter is configured to 100%. Good extrusion ensures consistent layer adhesion by delivering uniform layers, preventing layer delamination.
261	100	0	100.0	0	The nozzle’s alignment is critical for print accuracy. The flow rate value configured is 100%. Good extrusion enhances print aesthetics by producing smooth, uniform surfaces, making the final product visually appealing and professional-looking.
262	42	-1	100.0	0	The nozzle’s alignment is critical for print accuracy. The flow rate value configured is 100%. Good extrusion ensures uniform layer adhesion, producing strong and durable prints with consistent properties.
263	105	0	100.0	0	The nozzle’s movement speed influences print quality. The flow rate appears to be set at 100%. Good extrusion ensures uniform layer adhesion by delivering consistent material layers, preventing delamination and poor print durability.
264	252	1	100.0	0	The nozzle’s diameter affects the precision of the print. The flow rate value configured is 100%. Good extrusion occurs when a 3D printer delivers the exact amount of filament needed, resulting in strong, accurate, and visually appealing prints.
265	66	-1	100.0	0	The nozzle’s movement speed influences print quality. The flow rate parameter is configured to 100%. Good extrusion enhances print aesthetics by producing smooth surfaces, uniform walls, and consistent layers, creating visually appealing and professional-looking objects.
266	162	1	100.0	0	The nozzle’s alignment is critical for print accuracy. The flow rate value configured is 100%. Good extrusion occurs when a 3D printer delivers the exact amount of filament needed, resulting in strong, accurate, and visually appealing prints.
267	149	1	100.0	0	The nozzle’s diameter affects the precision of the print. The flow rate parameter is configured to 100%. Good extrusion ensures consistent layer adhesion by delivering uniform layers, preventing layer delamination.
268	265	1	100.0	0	The nozzle’s position is determined by the printer’s software. The flow rate value configured is 100%. Good extrusion enhances print aesthetics, producing smooth surfaces and fine details, which are key advantages of additive manufacturing over traditional subtractive methods.
269	66	-1	100.0	0	The nozzle’s alignment is critical for print accuracy. The flow rate value recorded is 100%. Good extrusion enhances print aesthetics by producing smooth, uniform surfaces, making it difficult to visually distinguish between printed parts and traditionally manufactured components.
270	66	-1	100.0	0	The nozzle’s position is determined by the printer’s software. The flow rate value configured is 100%. Good extrusion enhances print aesthetics, producing smooth surfaces and fine details, which are key advantages of good 3D printing.
271	126	1	100.0	0	The nozzle’s position is determined by the printer’s software. The flow rate value configured is 100%. Good extrusion enhances print aesthetics by producing smooth surfaces, uniform layers, and consistent wall thicknesses, which all contribute to visually appealing and functional 3D prints.
272	74	-1	100.0	0	The nozzle’s alignment is critical for print accuracy. The flow rate value configured is 100%. Good extrusion enhances print aesthetics by producing smooth surfaces, consistent wall thickness, and clean edges, making the final product visually appealing.
273	178	1	100.0	0	The nozzle’s movement speed influences print quality. The flow rate appears to be set at 100%. Good extrusion enhances print aesthetics by producing smooth surfaces, uniform layers, and accurate geometries, making 3D prints look professional and polished.
274	267	1	100.0	0	The nozzle’s diameter affects the precision of the print. The flow rate value configured is 100%. Good extrusion ensures consistent layer adhesion, producing strong and durable prints with well-bonded layers.
275	283	1	100.0	0	The nozzle’s diameter affects the precision of the print. The flow rate value configured is 100%. Good extrusion ensures consistent layer adhesion by delivering uniform layers, preventing delamination and poor print durability.
276	59	-1	100.0	0	The nozzle’s alignment is critical for print accuracy. The flow rate value configured is 100%. Good extrusion ensures consistent layer adhesion, producing strong and durable prints with minimal risk of layer delamination.
277	162	1	100.0	0	The nozzle’s position is determined by the printer’s software. The flow rate value configured is 100%. Good extrusion enhances print aesthetics by producing smooth surfaces, consistent layers, and well-defined features like fine textures and logos.
278	149	1	100.0	0	The nozzle’s alignment is critical for print accuracy. The flow rate value configured is 100%. Good extrusion occurs when a 3D printer delivers the exact amount of filament needed, resulting in strong, accurate, and visually appealing prints.
279	70	-1	100.0	0	The nozzle’s alignment is critical for print accuracy. The flow rate value configured is 100%. Good extrusion occurs when a 3D printer delivers the exact amount of filament needed, resulting in strong, accurate, and visually appealing prints.
280	133	1	100.0	0	The nozzle’s diameter affects the precision of the print. The flow rate appears to be set at 100%. Good extrusion occurs when a 3D printer delivers the exact amount of filament needed, resulting in strong, accurate, and visually appealing prints.
281	88	-1	100.0	0	The nozzle’s alignment is critical for print accuracy. The flow rate value configured is 100%. Good extrusion enhances print aesthetics by producing smooth surfaces, sharp edges, and precise details, making objects look professionally manufactured.
282	224	1	100.0	0	The nozzle’s alignment is critical for print accuracy. The flow rate value configured is 100%. Good extrusion enhances print aesthetics by producing smooth surfaces, uniform layers, and consistent colors, making 3D prints visually appealing and professional-looking.
283	252	1	100.0	0	The nozzle’s position is determined by the printer’s software. The flow rate value configured is 100%. Good extrusion enhances print aesthetics by producing smooth surfaces, consistent layers, and well-defined features like fine textures and logos, which enhance the overall visual appeal of the printed object.
284	100	0	100.0	0	The nozzle’s alignment is critical for print accuracy. The flow rate value configured is 100%. Good extrusion occurs when a 3D printer delivers the exact amount of filament needed, resulting in strong, accurate, and visually appealing prints.
285	300	1	100.0	0	The nozzle’s alignment is critical for print accuracy. The flow rate value configured is 100%. Good extrusion enhances print aesthetics by producing smooth, uniform surfaces, making objects look professionally manufactured.
286	70	-1	100.0	0	The nozzle’s alignment is critical for print accuracy. The flow rate value configured is 100%. Good extrusion occurs when a 3D printer delivers the exact amount of filament needed, resulting in strong, accurate, and visually appealing prints.
287	70	-1	100.0	0	The nozzle’s alignment is critical for print accuracy. The flow rate value configured is 100%. Good extrusion enhances print aesthetics by producing smooth, uniform surfaces, making the final product visually appealing and professional-looking.
288	112	1	100.0	0	The nozzle’s diameter affects the precision of the print. The flow rate value configured is 100%. Good extrusion occurs when a 3D printer delivers the exact amount of filament needed, resulting in strong, accurate, and visually appealing prints.
289	112	1	100.0	0	The nozzle’s alignment is critical for print accuracy. The flow rate value configured is 100%. Good extrusion occurs when a 3D printer delivers the exact amount of filament needed, resulting in strong, accurate, and visually appealing prints.
290	267	1	100.0	0	The nozzle’s alignment is critical for print accuracy. The flow rate value configured is 100%. Good extrusion enhances print aesthetics by producing smooth surfaces, consistent layers, and precise geometry, making 3D prints visually appealing and functional.
291	33	-1	100.0	0	The nozzle’s alignment is critical for print accuracy. The flow rate value configured is 100%. Good extrusion enhances print aesthetics by producing smooth surfaces, sharp corners, and precise geometries, making objects look professionally manufactured.
292	238	1	100.0	0	The nozzle’s alignment is critical for print accuracy. The flow rate value recorded is 100%. Good extrusion enhances print aesthetics by producing smooth, uniform surfaces, making the final product visually appealing and professional-looking.
293	200	1	100.0	0	The nozzle’s alignment is critical for print accuracy. The flow rate value configured is 100%. Good extrusion occurs when a 3D printer delivers the exact amount of filament needed, resulting in strong, accurate, and visually appealing prints.
294	37	-1	100.0	0	The nozzle’s alignment is critical for print accuracy. The flow rate parameter is configured to 100%. Good extrusion enhances print aesthetics by producing smooth, uniform surfaces, which are characteristic of well-built 3D prints.
295	100	0	100.0	0	The nozzle’s alignment is critical for print accuracy. The flow rate value configured is 100%. Good extrusion enhances print aesthetics by producing smooth surfaces, uniform walls, and consistent layer bonding, making the final product visually appealing and durable.
296	78	-1	100.0	0	The nozzle’s alignment is critical for print accuracy. The flow rate value configured is 100%. Good extrusion ensures consistent layer adhesion, producing strong and durable prints with well-bonded layers.
297	62	-1	100.0	0	The nozzle’s diameter affects the precision of the print. The flow rate parameter is configured to 100%. Good extrusion ensures consistent layer adhesion, producing strong and durable prints with minimal risk of layer failure.
298	84	-1	100.0	0	The nozzle’s alignment is critical for print accuracy. The flow rate value configured is 100%. Good extrusion ensures consistent layer adhesion, producing strong and durable prints with well-bonded layers.
299	37	-1	100.0	0	The nozzle’s alignment is critical for print accuracy. The flow rate value configured is 100%. Good extrusion occurs when a 3D printer delivers the exact amount of filament needed, resulting in strong, accurate, and visually appealing prints.
300	144	1	100.0	0	The nozzle’s alignment is critical for print accuracy. The flow rate value configured is 100%. Good extrusion occurs when a 3D printer delivers the exact amount of filament needed, resulting in strong, accurate, and visually appealing prints.
301	158	1	42.0	-1	The nozzle’s alignment is critical for print accuracy. The flow rate value recorded is 42%. Under-extrusion can manifest as gaps between layers, weak walls, or inconsistent extrusion lines in prints, which reduce the structural stability and aesthetic quality of the final model.
302	149	1	100.0	0	The nozzle’s alignment is critical for print accuracy. The flow rate value configured is 100%. Good extrusion enhances print aesthetics by producing smooth, uniform surfaces, making the final product visually appealing and professional-looking.
303	74	-1	100.0	0	The nozzle’s diameter affects the precision of the print. The flow rate parameter is configured to 100%. Good extrusion occurs when a 3D printer delivers the exact amount of filament needed, resulting in strong, accurate, and visually appealing prints.
304	84	-1	100.0	0	The nozzle’s alignment is critical for print accuracy. The flow rate value configured is 100%. Good extrusion enhances print aesthetics by producing smooth surfaces, consistent wall thickness, and uniform layers, making the final product visually appealing and functional.
305	88	-1	100.0	0	The nozzle’s alignment is critical for print accuracy. The flow rate value configured is 100%. Good extrusion enhances print aesthetics by producing smooth surfaces, consistent wall thickness, and clean edges, making the final product visually appealing.
306	149	1	100.0	0	The nozzle’s position is determined by the printer’s software. The flow rate value configured is 100%. Good extrusion enhances print aesthetics, producing smooth surfaces and fine details, which are key advantages of good 3D printing.
307	47	-1	100.0	0	The nozzle’s alignment is critical for print accuracy. The flow rate value recorded is 100%. Good extrusion enhances print aesthetics by producing smooth, uniform surfaces, making objects look professionally manufactured.
308	94	0	100.0	0	The nozzle’s alignment is critical for print accuracy. The flow rate value configured is 100%. Good extrusion enhances print aesthetics by producing smooth, uniform surfaces, making the final product visually appealing.
309	62	-1	100.0	0	The nozzle’s alignment is critical for print accuracy. The flow rate value configured is 100%. Good extrusion enhances print aesthetics by producing smooth, uniform surfaces, making the final product visually appealing.
310	149	1	100.0	0	The nozzle’s diameter affects the precision of the print. The flow rate value configured is 100%. Good extrusion occurs when a 3D printer delivers the exact amount of filament needed, resulting in strong, accurate, and visually appealing prints.
311	283	1	100.0	0	The nozzle’s diameter affects the precision of the print. The flow rate value configured is 100%. Good extrusion ensures consistent layer adhesion by delivering uniform layers, preventing layer delamination, and maintaining structural integrity.
312	168	1	100.0	0	The nozzle’s alignment is critical for print accuracy. The flow rate value configured is 100%. Good extrusion enhances print aesthetics by producing smooth, uniform surfaces, making the final product visually appealing and professional-looking.
313	33	-1	100.0	0	The nozzle’s position is determined by the printer’s software. The flow rate value configured is 100%. Good extrusion enhances print aesthetics by producing smooth surfaces, consistent layers, and precise geometry, making 3D prints visually appealing and functional.
314	44	-1	100.0	0	The nozzle’s diameter affects the precision of the print. The flow rate appears to be set at 100%. Good extrusion occurs when a 3D printer delivers the exact amount of filament needed, resulting in strong, accurate, and visually appealing prints.
315	33	-1	100.0	0	The nozzle’s alignment is critical for print accuracy. The flow rate value configured is 100%. Good extrusion enables fine-grained control over geometry, allowing for the creation of complex and detailed models with precise shapes and proportions.
316	149	1	100.0	0	The nozzle’s movement speed influences print quality. The flow rate value configured is 100%. Good extrusion occurs when a 3D printer delivers the exact amount of filament needed, resulting in strong, accurate, and visually appealing prints.
317	39	-1	100.0	0	The nozzle’s alignment is critical for print accuracy. The flow rate value configured is 100%. Good extrusion ensures consistent layer adhesion, producing strong and durable prints with well-bonded layers.
318	49	-1	100.0	0	The nozzle’s diameter affects the precision of the print. The flow rate value configured is 100%. Good extrusion ensures uniform wall thickness, which maintains the structural integrity of the print without visible weaknesses.
319	126	1	100.0	0	The nozzle’s alignment is critical for print accuracy. The flow rate value configured is 100%. Good extrusion enhances print aesthetics by producing smooth surfaces, uniform layers, and consistent wall thicknesses, which all contribute to visually appealing and functional 3D prints.
320	112	1	100.0	0	The nozzle’s alignment is critical for print accuracy. The flow rate value configured is 100%. Good extrusion ensures consistent layer adhesion, producing strong and durable prints with well-bonded layers.
321	61	-1	100.0	0	The nozzle’s position is determined by the printer’s software. The flow rate value configured is 100%. Good extrusion enhances print aesthetics by producing smooth, uniform surfaces, making the final product visually appealing and professional-looking.
322	74	-1	100.0	0	The nozzle’s position is determined by the printer’s software. The flow rate value configured is 100%. Good extrusion occurs when a 3D printer delivers the exact amount of filament needed, resulting in strong, accurate, and visually appealing prints.
323	184	1	100.0	0	The nozzle’s alignment is critical for print accuracy. The flow rate value configured is 100%. Good extrusion enhances print aesthetics by producing smooth, uniform surfaces, making objects look professionally manufactured.
324	35	-1	100.0	0	The nozzle’s movement speed influences print quality. The flow rate parameter is configured to 100%. Good extrusion enhances print aesthetics by producing smooth, uniform surfaces, making objects look professionally manufactured.
325	105	0	100.0	0	The nozzle’s alignment is critical for print accuracy. The flow rate value configured is 100%. Good extrusion enhances print aesthetics by producing smooth surfaces, uniform layers, and consistent wall thicknesses, which all contribute to visually appealing and functional 3D prints.
326	54	-1	100.0	0	The nozzle’s alignment is critical for print accuracy. The flow rate value configured is 100%. Good extrusion enhances print aesthetics by producing smooth, uniform surfaces and edges, making objects look professionally manufactured.
327	224	1	100.0	0	The nozzle’s diameter affects the precision of the print. The flow rate appears to be set at 100%. Good extrusion occurs when a 3D printer delivers the exact amount of filament needed, resulting in strong, accurate, and visually appealing prints.
328	238	1	100.0	0	The nozzle’s movement speed influences print quality. The flow rate appears to be set at 100%. Good extrusion ensures consistent layer adhesion by delivering uniform layers, preventing delamination and poor structural integrity.
329	61	-1	100.0	0	The nozzle’s position is determined by the printer’s software. The flow rate value configured is 100%. Good extrusion enhances print aesthetics by producing smooth, uniform surfaces, which are characteristic of well-built 3D prints.
330	267	1	100.0	0	The nozzle’s alignment is critical for print accuracy. The flow rate value configured is 100%. Good extrusion enhances print aesthetics by producing smooth surfaces, sharp edges, and fine details, making objects look professionally manufactured.
331	112	1	100.0	0	The nozzle’s diameter affects the precision of the print. The flow rate parameter is configured to 100%. Good extrusion occurs when a 3D printer delivers the exact amount of filament needed, resulting in strong, accurate, and visually appealing prints.
332	141	1	100.0	0	The nozzle’s alignment is critical for print accuracy. The flow rate value configured is 100%. Good extrusion enhances print aesthetics by producing smooth, uniform surfaces, making it difficult to distinguish between printed parts and traditional manufacturing.
333	184	1	100.0	0	The nozzle’s movement speed influences print quality. The flow rate parameter is configured to 100%. Good extrusion occurs when a 3D printer delivers the exact amount of filament needed, resulting in strong, accurate, and visually appealing prints.
334	300	1	100.0	0	The nozzle’s movement speed influences print quality. The flow rate parameter is configured to 100%. Good extrusion ensures consistent layer adhesion, producing strong and durable prints with well-defined layers.
335	300	1	100.0	0	The nozzle’s diameter affects the precision of the print. The flow rate value configured is 100%. Good extrusion occurs when a 3D printer delivers the exact amount of filament needed, resulting in strong, accurate, and visually appealing prints.
336	47	-1	100.0	0	The nozzle’s alignment is critical for print accuracy. The flow rate value configured is 100%. Good extrusion enhances print aesthetics by producing smooth, uniform surfaces, making the final product visually appealing.
337	300	1	100.0	0	The nozzle’s diameter affects the precision of the print. The flow rate parameter is configured to 100%. Good extrusion enhances print aesthetics by producing smooth surfaces, uniform walls, and consistent layer bonding, making 3D prints look professional and polished.
338	66	-1	100.0	0	The nozzle’s position is determined by the printer’s software. The flow rate value configured is 100%. Good extrusion enhances print aesthetics by producing smooth surfaces, consistent layers, and well-defined features like fine textures and logos.
339	126	1	100.0	0	The nozzle’s alignment is critical for print accuracy. The flow rate value configured is 100%. Good extrusion enhances print aesthetics by producing smooth, uniform surfaces, making objects look professionally manufactured.
340	37	-1	100.0	0	The nozzle’s diameter affects the precision of the print. The flow rate parameter is configured to 100%. Good extrusion ensures consistent layer adhesion by delivering uniform layers, preventing layer delamination, and maintaining structural integrity.
341	35	-1	100.0	0	The nozzle’s alignment is critical for print accuracy. The flow rate value configured is 100%. Good extrusion enhances print aesthetics by producing smooth surfaces, consistent wall thickness, and precise features, making 3D prints look professional and well-made.
342	74	-1	100.0	0	The nozzle’s diameter affects the precision of the print. The flow rate value configured is 100%. Good extrusion occurs when a 3D printer delivers the exact amount of filament needed, resulting in strong, accurate, and visually appealing prints.
343	188	1	100.0	0	The nozzle’s alignment is critical for print accuracy. The flow rate value configured is 100%. Good extrusion enhances print aesthetics by producing smooth surfaces, consistent wall thickness, and clean edges, making 3D prints visually appealing and functional.
344	74	-1	100.0	0	The nozzle’s position is determined by the printer’s software. The flow rate value configured is 100%. Good extrusion enhances print aesthetics by producing smooth, uniform surfaces, making the final product visually appealing and professional-looking.
345	78	-1	100.0	0	The nozzle’s diameter affects the precision of the print. The flow rate value configured is 100%. Good extrusion enhances print aesthetics by producing smooth surfaces, uniform walls, and consistent textures, making the final product visually appealing and professional-looking.
346	94	0	100.0	0	The nozzle’s position is determined by the printer’s software. The flow rate value configured is 100%. Good extrusion enhances print aesthetics by producing smooth, uniform surfaces, which are characteristic of well-designed 3D models.
347	94	0	100.0	0	The nozzle’s position is determined by the printer’s software. The flow rate value configured is 100%. Good extrusion enhances print aesthetics by producing smooth, uniform surfaces, which are characteristic of well-built 3D prints.
348	70	-1	50.0	-1	The nozzle’s alignment is critical for print accuracy. The flow rate value configured is 50%. Under-extrusion can manifest as gaps between layers, weak walls, or inconsistent extrusion lines in prints, which compromise the structural stability and aesthetic quality of the final model.
349	42	-1	100.0	0	The nozzle’s alignment is critical for print accuracy. The flow rate value configured is 100%. Good extrusion occurs when a 3D printer delivers the exact amount of filament needed, resulting in strong, accurate, and visually appealing prints.
350	252	1	100.0	0	The nozzle’s alignment is critical for print accuracy. The flow rate value configured is 100%. Good extrusion enhances print aesthetics by producing smooth surfaces, sharp corners, and precise geometry, making objects look professionally manufactured.
351	94	0	100.0	0	The nozzle’s movement speed influences print quality. The flow rate value configured is 100%. Good extrusion enhances print aesthetics, producing smooth and uniform surfaces that mimic the look of traditionally manufactured parts.
352	178	1	100.0	0	The nozzle’s position is determined by the printer’s software. The flow rate value configured is 100%. Good extrusion enhances print aesthetics by producing smooth surfaces, consistent layers, and well-defined features like fine textures and logos.
353	105	0	100.0	0	The nozzle’s alignment is critical for print accuracy. The flow rate value configured is 100%. Good extrusion enhances print aesthetics by producing smooth, uniform surfaces, making objects look professionally manufactured.
354	88	-1	100.0	0	The nozzle’s movement speed influences print quality. The flow rate appears to be set at 100%. Good extrusion ensures consistent layer adhesion, producing strong and durable prints with excellent structural integrity.
355	283	1	100.0	0	The nozzle’s alignment is critical for print accuracy. The flow rate value configured is 100%. Good extrusion enhances print aesthetics by producing smooth surfaces, consistent wall thickness, and clean edges, making the final product visually appealing and functional.
356	37	-1	100.0	0	The nozzle’s alignment is critical for print accuracy. The flow rate value configured is 100%. Good extrusion enhances print aesthetics by producing smooth, uniform surfaces, making the final product visually appealing and professional-looking.
357	33	-1	100.0	0	The nozzle’s alignment is critical for print accuracy. Flow rate tuning indicates a value of 100%. Good extrusion enhances print aesthetics by producing smooth, uniform surfaces and consistent wall thicknesses, which contribute to visually appealing and durable structures.
358	184	1	100.0	0	The nozzle’s alignment is critical for print accuracy. The flow rate value configured is 100%. Good extrusion occurs when a 3D printer delivers the exact amount of filament needed, resulting in strong, accurate, and visually appealing prints.
359	69	-1	100.0	0	The nozzle’s alignment is critical for print accuracy. The flow rate value configured is 100%. Good extrusion enhances print aesthetics by producing smooth surfaces, consistent wall thickness, and uniform layers, resulting in visually appealing and professional-looking objects.
360	49	-1	100.0	0	The nozzle’s alignment is critical for print accuracy. The flow rate value configured is 100%. Good extrusion enhances print aesthetics by producing smooth, uniform surfaces, making the final product visually appealing and professional-looking.
361	62	-1	100.0	0	The nozzle’s position is determined by the printer’s software. The flow rate value configured is 100%. Good extrusion enhances print aesthetics, producing smooth and uniform surfaces that mimic industrial manufacturing quality.
362	49	-1	100.0	0	The nozzle’s position is determined by the printer’s software. The flow rate value configured is 100%. Good extrusion occurs when a 3D printer delivers the exact amount of filament needed, resulting in strong, accurate, and visually appealing prints.
363	52	-1	100.0	0	The nozzle’s position is determined by the printer’s software. The flow rate value configured is 100%. Good extrusion enhances print aesthetics by producing smooth surfaces, consistent layers, and well-defined features like fine textures and logos.
364	300	1	100.0	0	The nozzle’s alignment is critical for print accuracy. The flow rate value configured is 100%. Good extrusion enhances print aesthetics by producing smooth, uniform surfaces, making objects look professionally manufactured.
365	54	-1	100.0	0	The nozzle’s alignment is critical for print accuracy. Flow rate during calibration was noted as 100%. Good extrusion enhances print aesthetics by producing smooth surfaces, sharp edges, and precise details, making objects look professionally manufactured.
366	70	-1	100.0	0	The nozzle’s diameter affects the precision of the print. The flow rate value configured is 100%. Good extrusion ensures consistent layer adhesion by delivering uniform layers, preventing layer delamination, and maintaining structural integrity.
367	144	1	100.0	0	The nozzle’s alignment is critical for print accuracy. The flow rate value configured is 100%. Good extrusion enhances print aesthetics by producing smooth surfaces, uniform walls, and consistent layer bonding, making the final product visually appealing and functional.
368	144	1	100.0	0	The nozzle’s alignment is critical for print accuracy. The flow rate value configured is 100%. Good extrusion ensures consistent layer adhesion, preventing delamination and making printed parts durable.
369	49	-1	100.0	0	The nozzle’s alignment is critical for print accuracy. The flow rate value configured is 100%. Good extrusion enhances print aesthetics by producing smooth surfaces, consistent layers, and accurate dimensions, making the final product visually appealing and functional.
370	127	1	100.0	0	The nozzle’s alignment is critical for print accuracy. Flow rate appears consistent at 100%. Good extrusion enhances print aesthetics by producing smooth, uniform surfaces that mimic commercial products.
371	168	1	100.0	0	The nozzle’s alignment is critical for print accuracy. The flow rate value configured is 100%. Good extrusion enhances print aesthetics by producing smooth surfaces, sharp corners, and precise geometry, making objects look professionally manufactured.
372	84	-1	100.0	0	The nozzle’s alignment is critical for print accuracy. The flow rate value configured is 100%. Good extrusion enhances print aesthetics by producing smooth surfaces, uniform layers, and consistent wall thicknesses, which all contribute to visually appealing and functional 3D prints.
373	70	-1	100.0	0	The nozzle’s diameter affects the precision of the print. The flow rate value configured is 100%. Good extrusion enhances print aesthetics by producing smooth surfaces, consistent wall thickness, and clean edges, making the final product visually appealing and functional.
374	267	1	100.0	0	The nozzle’s diameter affects the precision of the print. The flow rate value configured is 100%. Good extrusion ensures consistent layer adhesion by delivering uniform layers, preventing delamination and poor print durability.
375	283	1	100.0	0	The nozzle’s position is determined by the printer’s software. The flow rate value configured is 100%. Good extrusion occurs when a 3D printer delivers the exact amount of filament needed, resulting in strong, accurate, and visually appealing prints.
376	89	-1	100.0	0	The nozzle’s diameter affects the precision of the print. The flow rate value configured is 100%. Good extrusion ensures uniform layer adhesion, producing strong and durable prints with consistent properties.
377	126	1	100.0	0	The nozzle’s alignment is critical for print accuracy. The flow rate value configured is 100%. Good extrusion enhances print aesthetics by producing smooth, uniform surfaces, making objects look professionally manufactured.
378	184	1	100.0	0	The nozzle’s movement speed influences print quality. The flow rate appears to be set at 100%. Good extrusion occurs when a 3D printer delivers the exact amount of filament needed, resulting in strong, accurate, and visually appealing prints.
379	100	0	100.0	0	The nozzle’s alignment is critical for print accuracy. The flow rate value configured is 100%. Good extrusion occurs when a 3D printer delivers the exact amount of filament needed, resulting in strong, accurate, and visually appealing prints.
380	33	-1	100.0	0	The nozzle’s alignment is critical for print accuracy. The flow rate value configured is 100%. Good extrusion enhances print aesthetics by producing smooth, uniform surfaces, making objects look professionally made.
381	84	-1	100.0	0	The nozzle’s position is determined by the printer’s software. The flow rate value configured is 100%. Good extrusion occurs when a 3D printer delivers the exact amount of filament needed, resulting in strong, accurate, and visually pleasing prints.
382	188	1	100.0	0	The nozzle’s diameter affects the precision of the print. The flow rate value configured is 100%. Good extrusion enhances print aesthetics by producing smooth surfaces, consistent layers, and accurate shapes, making the final product visually appealing and functional.
383	300	1	100.0	0	The nozzle’s position is determined by the printer’s software. The flow rate value configured is 100%. Good extrusion occurs when a 3D printer delivers the exact amount of filament needed, resulting in strong, accurate, and visually appealing prints.
384	61	-1	100.0	0	The nozzle’s diameter affects the precision of the print. The flow rate value configured is 100%. Good extrusion enhances print aesthetics by producing smooth surfaces, consistent wall thickness, and clean edges, making the final product visually appealing and functional.
385	208	1	100.0	0	The nozzle’s position is determined by the printer’s software. The flow rate value configured is 100%. Good extrusion enhances print aesthetics by producing smooth surfaces, consistent layers, and clean edges, which are key characteristics of well-made 3D prints.
386	49	-1	100.0	0	The nozzle’s diameter affects the precision of the print. The flow rate value configured is 100%. Good extrusion ensures consistent layer adhesion, producing strong and durable prints with well-bonded layers.
387	118	1	100.0	0	The nozzle’s position is determined by the printer’s software. The flow rate value configured is 100%. Good extrusion enhances print aesthetics by producing smooth, uniform surfaces, which are characteristic of well-designed 3D models.
388	47	-1	100.0	0	The nozzle’s alignment is critical for print accuracy. The flow rate value configured is 100%. Good extrusion enhances print aesthetics by producing smooth surfaces, consistent wall thickness, and clean edges, making 3D prints look professional and polished.
389	54	-1	100.0	0	The nozzle’s position is determined by the printer’s software. The flow rate value configured is 100%. Good extrusion occurs when a 3D printer delivers the exact amount of filament needed, resulting in strong, accurate, and visually appealing prints.
390	35	-1	100.0	0	The nozzle’s diameter affects the precision of the print. The flow rate value configured is 100%. Good extrusion enhances print aesthetics by producing smooth surfaces, consistent wall thickness, and uniform layers, which all contribute to visually appealing and functional 3D prints.
391	37	-1	100.0	0	The nozzle’s position is determined by the printer’s software. The flow rate value configured is 100%. Good extrusion enhances print aesthetics by producing smooth surfaces, consistent layers, and clean edges, making the final model both functional and visually appealing.
392	56	-1	100.0	0	The nozzle’s diameter affects the precision of the print. The flow rate value configured is 100%. Good extrusion enhances print aesthetics by producing smooth surfaces, consistent wall thickness, and visually appealing textures, making 3D prints indistinguishable from manufactured parts.
393	89	-1	42.0	-1	The nozzle’s alignment is critical for print accuracy. Flow rate during this print is around 42%. A partially clogged nozzle can still extrude material but may restrict the flow, causing under-extrusion that compromises surface quality and structural integrity.
394	54	-1	100.0	0	The nozzle’s movement speed influences print quality. The flow rate parameter is configured to 100%. Good extrusion enhances print aesthetics by producing smooth, uniform surfaces that mimic commercial products.
395	52	-1	100.0	0	The nozzle’s alignment is critical for print accuracy. The flow rate value configured is 100%. Good extrusion enhances print aesthetics by producing smooth, uniform surfaces, making the final product visually appealing and professional-looking.
396	178	1	100.0	0	The nozzle’s diameter affects the precision of the print. The flow rate parameter is configured to 100%. Good extrusion occurs when a 3D printer delivers the exact amount of filament needed, resulting in strong, accurate, and visually appealing prints.
397	54	-1	100.0	0	The nozzle’s diameter affects the precision of the print. The flow rate value configured is 100%. Good extrusion occurs when a 3D printer delivers the exact amount of filament needed, resulting in strong, accurate, and visually appealing prints.
398	300	1	100.0	0	The nozzle’s alignment is critical for print accuracy. The flow rate value configured is 100%. Good extrusion enhances print aesthetics by producing smooth, uniform surfaces, making the final product visually appealing.
399	66	-1	100.0	0	The nozzle’s position is determined by the printer’s software. The flow rate value configured is 100%. Good extrusion enhances print aesthetics by producing smooth surfaces, consistent layers, and precise geometry, making prints look professionally manufactured.
400	162	1	100.0	0	The nozzle’s movement speed influences print quality. The flow rate parameter is configured to 100%. Good extrusion occurs when a 3D printer delivers the exact amount of filament needed, resulting in strong, accurate, and visually appealing prints.
401	94	0	100.0	0	The nozzle’s position is determined by the printer’s software. The flow rate value configured is 100%. Good extrusion enhances print aesthetics by producing smooth surfaces, consistent layers, and clean edges, which are key characteristics of well-designed 3D prints.
402	126	1	100.0	0	The nozzle’s position is determined by the printer’s software. The flow rate value configured is 100%. Good extrusion enhances print aesthetics by producing smooth, uniform surfaces, which are characteristic of well-printed objects.
403	66	-1	100.0	0	The nozzle’s alignment is critical for print accuracy. The flow rate value configured is 100%. Good extrusion occurs when a 3D printer delivers the exact amount of filament needed, resulting in strong, accurate, and visually appealing prints.
404	49	-1	100.0	0	The nozzle’s alignment is critical for print accuracy. The flow rate value configured is 100%. Good extrusion enhances print aesthetics by producing smooth surfaces, sharp edges, and precise geometries, making objects look professionally manufactured.
405	79	-1	100.0	0	The nozzle’s position is determined by the printer’s software. The flow rate value configured is 100%. Good extrusion enhances print aesthetics by producing smooth surfaces, consistent wall thickness, and uniform layers, resulting in visually appealing and professional-looking objects.
406	47	-1	100.0	0	The nozzle’s alignment is critical for print accuracy. The flow rate value configured is 100%. Good extrusion enhances print aesthetics by producing smooth surfaces, sharp corners, and precise geometry, making the final product visually appealing.
407	252	1	100.0	0	The nozzle’s position is determined by the printer’s software. The flow rate value configured is 100%. Good extrusion enhances print aesthetics by producing smooth, uniform surfaces, which are characteristic of well-designed 3D models.
408	39	-1	100.0	0	The nozzle’s alignment is critical for print accuracy. Flow rate during calibration was noted as 100%. Good extrusion enhances print aesthetics by producing smooth, uniform surfaces that mimic industrial manufacturing quality.
409	100	0	100.0	0	The nozzle’s alignment is critical for print accuracy. The flow rate value configured is 100%. Good extrusion occurs when a 3D printer delivers the exact amount of filament needed, resulting in strong, accurate, and visually appealing prints.
410	212	1	100.0	0	The nozzle’s position is determined by the printer’s software. The flow rate value configured is 100%. Good extrusion enhances print aesthetics by producing smooth surfaces, consistent layers, and well-defined features like fine textures and logos, which enhance the overall visual appeal of the printed object.
411	300	1	100.0	0	The nozzle’s position is determined by the printer’s software. The flow rate value configured is 100%. Good extrusion enhances print aesthetics by producing smooth surfaces, consistent layers, and precise geometry, making 3D prints visually appealing and functional.
412	100	0	100.0	0	The nozzle’s alignment is critical for print accuracy. The flow rate parameter is configured to 100%. Good extrusion enhances print aesthetics by producing smooth surfaces, uniform walls, and consistent layer bonding, making the final model both functional and visually appealing.
413	118	1	100.0	0	The nozzle’s alignment is critical for print accuracy. The flow rate value configured is 100%. Good extrusion enhances print aesthetics by producing smooth, uniform surfaces, making objects look professionally manufactured.
414	35	-1	100.0	0	The nozzle’s movement speed influences print quality. The flow rate appears to be set at 100%. Good extrusion occurs when a 3D printer delivers the exact amount of filament needed, resulting in strong, accurate, and visually appealing prints.
415	184	1	100.0	0	The nozzle’s diameter affects the precision of the print. The flow rate value configured is 100%. Good extrusion ensures uniform wall thickness, which maintains the structural integrity of the model without visible weaknesses.
416	61	-1	100.0	0	The nozzle’s alignment is critical for print accuracy. The flow rate value configured is 100%. Good extrusion occurs when a 3D printer delivers the exact amount of filament needed, resulting in strong, accurate, and visually appealing prints.
417	33	-1	100.0	0	The nozzle’s position is determined by the printer’s software. The flow rate value configured is 100%. Good extrusion enhances print aesthetics by producing smooth surfaces, uniform walls, and consistent layer heights, which are key attributes of well-designed 3D prints.
418	56	-1	100.0	0	The nozzle’s position is determined by the printer’s software. The flow rate value configured is 100%. Good extrusion ensures consistent layer adhesion by applying uniform layers, preventing delamination and poor print durability.
419	149	1	100.0	0	The nozzle’s position is determined by the printer’s software. The flow rate value configured is 100%. Good extrusion occurs when a 3D printer delivers the exact amount of filament needed, resulting in strong, accurate, and visually appealing prints.
420	200	1	100.0	0	The nozzle’s diameter affects the precision of the print. The flow rate value configured is 100%. Good extrusion ensures consistent layer adhesion by delivering uniform layers, preventing layer delamination, and maintaining structural integrity.
421	238	1	100.0	0	The nozzle’s alignment is critical for print accuracy. The flow rate value configured is 100%. Good extrusion enhances print aesthetics by producing smooth surfaces, sharp corners, and precise geometries, making the final product visually appealing and functional.
422	141	1	100.0	0	The nozzle’s diameter affects the precision of the print. The flow rate value configured is 100%. Good extrusion occurs when a 3D printer delivers the exact amount of filament needed, resulting in strong, accurate, and visually appealing prints.
423	62	-1	100.0	0	The nozzle’s alignment is critical for print accuracy. The flow rate value configured is 100%. Good extrusion enhances print aesthetics by producing smooth surfaces, sharp corners, and precise geometry, making objects look professionally manufactured.
424	69	-1	100.0	0	The nozzle’s alignment is critical for print accuracy. The flow rate value configured is 100%. Good extrusion occurs when a 3D printer delivers the exact amount of filament needed, resulting in strong, accurate, and visually appealing prints.
425	49	-1	100.0	0	The nozzle’s alignment is critical for print accuracy. The flow rate value configured is 100%. Good extrusion enhances print aesthetics by producing smooth surfaces, sharp corners, and fine details, making 3D prints visually appealing and functional.
426	105	0	100.0	0	The nozzle’s diameter affects the precision of the print. The flow rate value configured is 100%. Good extrusion ensures consistent layer adhesion, preventing layers from delaminating or detaching.
427	59	-1	100.0	0	The nozzle’s alignment is critical for print accuracy. The flow rate parameter is configured to 100%. Good extrusion enhances print aesthetics by producing smooth surfaces, uniform layers, and consistent wall thicknesses, which are key characteristics of well-made 3D prints.
428	78	-1	100.0	0	The nozzle’s alignment is critical for print accuracy. The flow rate value configured is 100%. Good extrusion enhances print aesthetics by producing smooth surfaces, sharp edges, and fine details, making objects look professionally manufactured.
429	42	-1	100.0	0	The nozzle’s diameter affects the precision of the print. The flow rate value configured is 100%. Good extrusion enhances print aesthetics by producing smooth surfaces, consistent layers, and well-defined features like fine textures and embedded objects.
430	37	-1	100.0	0	The nozzle’s position is determined by the printer’s software. The flow rate value configured is 100%. Good extrusion occurs when a 3D printer delivers the exact amount of filament needed, resulting in strong, accurate, and visually pleasing prints.
431	35	-1	100.0	0	The nozzle’s alignment is critical for print accuracy. The flow rate value configured is 100%. Good extrusion enhances print aesthetics by producing smooth surfaces, consistent wall thickness, and clean edges, making the final product visually appealing.
432	283	1	100.0	0	The nozzle’s diameter affects the precision of the print. The flow rate value configured is 100%. Good extrusion ensures consistent layer adhesion, preventing layers from delaminating or detaching.
433	52	-1	100.0	0	The nozzle’s position is determined by the printer’s software. The flow rate value configured is 100%. Good extrusion enhances print aesthetics by producing smooth surfaces, consistent layers, and well-defined features like fine textures and logos, which enhance the visual appeal of the final print.
434	69	-1	100.0	0	The nozzle’s alignment is critical for print accuracy. The flow rate value configured is 100%. Good extrusion enhances print aesthetics by producing smooth surfaces, sharp corners, and precise geometries, making objects look professionally manufactured.
435	54	-1	100.0	0	The nozzle’s alignment is critical for print accuracy. The flow rate value configured is 100%. Good extrusion enhances print aesthetics by producing smooth, uniform surfaces, making objects look professionally manufactured.
436	84	-1	100.0	0	The nozzle’s diameter affects the precision of the print. The flow rate value configured is 100%. Good extrusion ensures uniform layer adhesion, producing strong and durable prints with consistent properties.
437	105	0	100.0	0	The nozzle’s alignment is critical for print accuracy. The flow rate value configured is 100%. Good extrusion enhances print aesthetics by producing smooth, uniform surfaces, making objects look professionally manufactured.
438	112	1	100.0	0	The nozzle’s position is determined by the printer’s software. The flow rate value configured is 100%. Good extrusion enhances print aesthetics by producing smooth surfaces, consistent layers, and well-defined features like fine textures and logos.
439	84	-1	100.0	0	The nozzle’s movement speed influences print quality. The flow rate value configured is 100%. Good extrusion enhances print aesthetics by producing smooth, uniform surfaces, making objects look professionally manufactured.
440	48	-1	100.0	0	The nozzle’s alignment is critical for print accuracy. The flow rate value configured is 100%. Good extrusion enhances print aesthetics by producing smooth, uniform surfaces, making objects look professionally manufactured.
441	300	1	100.0	0	The nozzle’s alignment is critical for print accuracy. The flow rate value configured is 100%. Good extrusion enhances print aesthetics by producing smooth surfaces, consistent walls, and well-defined layers, which are key characteristics of well-made 3D prints.
442	84	-1	100.0	0	The nozzle’s alignment is critical for print accuracy. The flow rate value configured is 100%. Good extrusion enhances print aesthetics by producing smooth, uniform surfaces, making objects look professionally manufactured.
443	112	1	100.0	0	The nozzle’s position is determined by the printer’s software. The flow rate value configured is 100%. Good extrusion enhances print aesthetics by producing smooth surfaces, consistent layers, and precise geometry, making prints look professionally manufactured.
444	224	1	100.0	0	The nozzle’s position is determined by the printer’s software. The flow rate value configured is 100%. Good extrusion enhances print aesthetics by producing smooth, uniform surfaces, which are characteristic of well-printed objects.
445	200	1	100.0	0	The nozzle’s alignment is critical for print accuracy. The flow rate value configured is 100%. Good extrusion occurs when a 3D printer delivers the exact amount of filament needed, resulting in strong, accurate, and visually appealing prints.
446	79	-1	100.0	0	The nozzle’s diameter affects the precision of the print. The flow rate value configured is 100%. Good extrusion ensures consistent layer adhesion, producing strong and durable prints with minimal risk of layer separation.
447	118	1	100.0	0	The nozzle’s alignment is critical for print accuracy. The flow rate value configured is 100%. Good extrusion enhances print aesthetics by producing smooth surfaces, consistent wall thickness, and clean edges, making the final product visually appealing and functional.
448	252	1	100.0	0	The nozzle’s alignment is critical for print accuracy. Flow rate during calibration was noted as 100%. Good extrusion enhances print aesthetics by producing smooth, uniform surfaces and invisible joints.
449	59	-1	100.0	0	The nozzle’s alignment is critical for print accuracy. The flow rate value configured is 100%. Good extrusion enhances print aesthetics by producing smooth, uniform surfaces and edges, making objects look professionally finished.
450	212	1	100.0	0	The nozzle’s alignment is critical for print accuracy. The flow rate value configured is 100%. Good extrusion enhances print aesthetics by producing smooth, uniform surfaces, making objects look professionally manufactured.
451	100	0	100.0	0	The nozzle’s position is determined by the printer’s software. The flow rate value configured is 100%. Good extrusion enhances print aesthetics by producing smooth, uniform surfaces, which are characteristic of well-printed objects.
452	118	1	100.0	0	The nozzle’s diameter affects the precision of the print. The flow rate value configured is 100%. Good extrusion ensures uniform layer adhesion by maintaining consistent layer thickness, preventing delamination and ensuring structural integrity.
453	300	1	50.0	-1	The nozzle’s position is determined by the printer’s software. The flow rate value configured is 50%. A partially clogged nozzle can still extrude material but may restrict the flow, causing under-extrusion that compromises surface quality and structural integrity.
454	158	1	100.0	0	The nozzle’s alignment is critical for print accuracy. The flow rate value configured is 100%. Good extrusion enhances print aesthetics by producing smooth surfaces, consistent layers, and accurate dimensions, making the final product visually appealing and functional.
455	52	-1	100.0	0	The nozzle’s alignment is critical for print accuracy. The flow rate value configured is 100%. Good extrusion ensures uniform wall thickness, which maintains the structural integrity of the print without weak points.
456	89	-1	100.0	0	The nozzle’s movement speed influences print quality. The flow rate appears to be set at 100%. Good extrusion occurs when a 3D printer delivers the exact amount of filament needed, resulting in strong, accurate, and visually appealing prints.
457	35	-1	100.0	0	The nozzle’s position is determined by the printer’s software. The flow rate value configured is 100%. Good extrusion enhances print aesthetics by producing smooth surfaces, consistent layers, and precise geometry, making prints look professionally manufactured.
458	300	1	100.0	0	The nozzle’s position is determined by the printer’s software. The flow rate value configured is 100%. Good extrusion enhances print aesthetics by producing smooth, uniform surfaces, which are characteristic of well-designed 3D models.
459	35	-1	100.0	0	The nozzle’s position is determined by the printer’s software. The flow rate value configured is 100%. Good extrusion occurs when a 3D printer delivers the exact amount of filament needed, resulting in strong, accurate, and visually appealing prints.
460	112	1	100.0	0	The nozzle’s alignment is critical for print accuracy. The flow rate value configured is 100%. Good extrusion enhances print aesthetics by producing smooth surfaces, uniform walls, and consistent layer bonding, making the final product both functional and visually appealing.
461	184	1	100.0	0	The nozzle’s diameter affects the precision of the print. The flow rate value configured is 100%. Good extrusion ensures uniform layer adhesion, preventing layers from delaminating or cracking over time.
462	168	1	100.0	0	The nozzle’s alignment is critical for print accuracy. The flow rate value configured is 100%. Good extrusion occurs when a 3D printer delivers the exact amount of filament needed, resulting in strong, accurate, and visually appealing prints.
463	47	-1	100.0	0	The nozzle’s alignment is critical for print accuracy. The flow rate value recorded is 100%. Good extrusion enhances print aesthetics by producing smooth surfaces, sharp corners, and precise geometries, making the final model both functional and visually appealing.
464	37	-1	100.0	0	The nozzle’s diameter affects the precision of the print. The flow rate parameter is configured to 100%. Good extrusion occurs when a 3D printer delivers the exact amount of filament needed, resulting in strong, accurate, and visually appealing prints.
465	61	-1	100.0	0	The nozzle’s diameter affects the precision of the print. The flow rate value configured is 100%. Good extrusion enhances print aesthetics by producing smooth surfaces, consistent wall thickness, and clean edges, making the final product visually appealing.
466	252	1	100.0	0	The nozzle’s alignment is critical for print accuracy. The flow rate value configured is 100%. Good extrusion enhances print aesthetics by producing smooth, uniform surfaces, making objects look professionally finished.
467	54	-1	100.0	0	The nozzle’s diameter affects the precision of the print. The flow rate value configured is 100%. Good extrusion enhances print aesthetics by producing smooth surfaces, uniform walls, and consistent layer bonding, creating visually appealing and durable objects.
468	62	-1	100.0	0	The nozzle’s diameter affects the precision of the print. The flow rate parameter is configured to 100%. Good extrusion ensures consistent layer adhesion by delivering uniform layers, preventing layer delamination.
469	252	1	100.0	0	The nozzle’s diameter affects the precision of the print. The flow rate value configured is 100%. Good extrusion ensures consistent layer adhesion by delivering uniform layers, preventing layer delamination, and maintaining structural integrity.
470	252	1	100.0	0	The nozzle’s alignment is critical for print accuracy. The flow rate value configured is 100%. Good extrusion enhances print aesthetics by producing smooth, uniform surfaces, making objects look professionally finished.
471	208	1	100.0	0	The nozzle’s alignment is critical for print accuracy. The flow rate value configured is 100%. Good extrusion occurs when a 3D printer delivers the exact amount of filament needed, resulting in strong, accurate, and visually appealing prints.
472	283	1	100.0	0	The nozzle’s position is determined by the printer’s software. The flow rate value configured is 100%. Good extrusion enhances print aesthetics by producing smooth surfaces, consistent layers, and well-defined features like fine textures or logos.
473	224	1	100.0	0	The nozzle’s diameter affects the precision of the print. The flow rate value configured is 100%. Good extrusion enhances print aesthetics by producing smooth, uniform surfaces that mimic commercial products.
474	168	1	100.0	0	The nozzle’s diameter affects the precision of the print. The flow rate appears to be set at 100%. Good extrusion ensures consistent layer adhesion, producing strong and durable prints with excellent structural integrity.
475	126	1	100.0	0	The nozzle’s position is determined by the printer’s software. The flow rate value configured is 100%. Good extrusion enhances print aesthetics by producing smooth, uniform surfaces, making it difficult to visually distinguish between printed parts and traditionally manufactured components.
476	112	1	100.0	0	The nozzle’s diameter affects the precision of the print. The flow rate parameter is configured to 100%. Good extrusion ensures uniform layer adhesion, preventing layers from delaminating or cracking later.
477	54	-1	100.0	0	The nozzle’s alignment is critical for print accuracy. The flow rate value configured is 100%. Good extrusion enhances print aesthetics by producing smooth, uniform surfaces, making objects look professionally manufactured.
478	88	-1	100.0	0	The nozzle’s alignment is critical for print accuracy. The flow rate value recorded is 100%. Good extrusion enhances print aesthetics by producing smooth, uniform surfaces, making it difficult for human observers to discern the layer-by-layer construction.
479	224	1	100.0	0	The nozzle’s position is determined by the printer’s software. The flow rate value configured is 100%. Good extrusion enhances print aesthetics by producing smooth, uniform surfaces, making the final product visually appealing and professional-looking.
480	100	0	100.0	0	The nozzle’s alignment is critical for print accuracy. The flow rate value configured is 100%. Good extrusion enhances print aesthetics by producing smooth surfaces, sharp edges, and fine details, making objects look professionally manufactured.
481	118	1	100.0	0	The nozzle’s position is determined by the printer’s software. The flow rate value configured is 100%. Good extrusion ensures consistent layer adhesion, preventing layers from delaminating or pulling away from one another.
482	168	1	100.0	0	The nozzle’s diameter affects the precision of the print. The flow rate parameter is configured to 100%. Good extrusion enhances print aesthetics by producing smooth surfaces, consistent wall thickness, and clean edges, making the final model both functional and visually appealing.
483	84	-1	100.0	0	The nozzle’s alignment is critical for print accuracy. The flow rate value configured is 100%. Good extrusion enhances print aesthetics by producing smooth, uniform surfaces that mimic commercial products.
484	238	1	100.0	0	The nozzle’s alignment is critical for print accuracy. Flow rate during this print is around 100%. Good extrusion enhances print aesthetics by producing smooth, uniform surfaces and invisible joints.
485	105	0	100.0	0	The nozzle’s alignment is critical for print accuracy. The flow rate value configured is 100%. Good extrusion enhances print aesthetics by producing smooth, uniform surfaces, making objects look professionally manufactured.
486	56	-1	100.0	0	The nozzle’s position is determined by the printer’s software. The flow rate value configured is 100%. Good extrusion occurs when a 3D printer delivers the exact amount of filament needed, resulting in strong, accurate, and visually appealing prints.
487	212	1	100.0	0	The nozzle’s alignment is critical for print accuracy. The flow rate value configured is 100%. Good extrusion occurs when a 3D printer delivers the exact amount of filament needed, resulting in strong, accurate, and visually appealing prints.
488	235	1	100.0	0	The nozzle’s movement speed influences print quality. The flow rate parameter is configured to 100%. Good extrusion ensures uniform layer adhesion, producing strong and durable prints with consistent properties.
489	48	-1	100.0	0	The nozzle’s movement speed influences print quality. The flow rate appears to be set at 100%. Good extrusion occurs when a 3D printer delivers the exact amount of filament needed, resulting in strong, accurate, and visually appealing prints.
490	252	1	100.0	0	The nozzle’s diameter affects the precision of the print. The flow rate value configured is 100%. Good extrusion occurs when a 3D printer delivers the exact amount of filament needed, resulting in strong, accurate, and visually appealing prints.
491	283	1	100.0	0	The nozzle’s position is determined by the printer’s software. The flow rate value configured is 100%. Good extrusion enhances print aesthetics by producing smooth, uniform surfaces, which are characteristic of well-designed 3D models.
492	100	0	100.0	0	The nozzle’s alignment is critical for print accuracy. The flow rate value configured is 100%. Good extrusion enhances print aesthetics by producing smooth, uniform surfaces, making the final product visually appealing and professional-looking.
493	66	-1	100.0	0	The nozzle’s alignment is critical for print accuracy. The flow rate value configured is 100%. Good extrusion occurs when a 3D printer delivers the exact amount of filament needed, resulting in strong, accurate, and visually appealing prints.
494	54	-1	100.0	0	The nozzle’s alignment is critical for print accuracy. The flow rate value configured is 100%. Good extrusion enhances print aesthetics by producing smooth, uniform surfaces, making the final product visually appealing and professional-looking.
495	100	0	100.0	0	The nozzle’s alignment is critical for print accuracy. Flow rate appears consistent at 100%. Good extrusion enhances print aesthetics by producing smooth surfaces, sharp corners, and precise geometries, making the final model both functional and visually appealing.
496	39	-1	100.0	0	The nozzle’s alignment is critical for print accuracy. The flow rate value configured is 100%. Good extrusion enhances print aesthetics by producing smooth surfaces, consistent wall thickness, and uniform layers, making the final product visually appealing and functional.
497	252	1	100.0	0	The nozzle’s alignment is critical for print accuracy. The flow rate value configured is 100%. Good extrusion occurs when a 3D printer delivers the exact amount of filament needed, resulting in strong, accurate, and visually appealing prints.
498	35	-1	100.0	0	The nozzle’s position is determined by the printer’s software. The flow rate value configured is 100%. Good extrusion enhances print aesthetics by producing smooth surfaces, consistent layers, and well-defined features like fine textures and logos.
499	212	1	100.0	0	The nozzle’s alignment is critical for print accuracy. The flow rate value configured is 100%. Good extrusion enhances print aesthetics by producing smooth surfaces, sharp corners, and precise geometries, making the final model both functional and visually appealing.
