# Supplementary material for: Hybrid reasoning for perception, explanation, and autonomous action in manufacturing
Source: Nat Commun. 2026 May 18;17:6589. doi: 10.1038/s41467-026-72378-9 (PMC13381764; doi:10.1038/s41467-026-72378-9)
Supplement: Supplementary file 5 — Source Data [file 41467_2026_72378_MOESM5_ESM.zip › source_data/Figure3/flowrate_reg+cls/caxton_experiment_results_exp7.csv]

image_id	y	y_class	y_hat	y_class_hat	answers
0	168	1	170.0	1	The nozzle’s alignment is critical for print accuracy. The flow rate parameter is configured to 170%. Over-extrusion occurs when a 3D printer's nozzle delivers more filament than required, resulting in excessive material deposition, bulging layers, and poor print quality.
1	78	-1	100.0	0	The nozzle’s diameter affects the precision of the print. The flow rate appears to be set at 100%. Good extrusion occurs when a 3D printer delivers the exact amount of filament needed, resulting in strong, accurate, and visually appealing prints.
2	300	1	100.0	0	The nozzle’s position is determined by the printer’s software. The flow rate value configured is 100%. Good extrusion occurs when a 3D printer delivers the exact amount of filament needed, resulting in strong, accurate, and visually appealing prints.
3	141	1	150.0	1	The nozzle’s alignment is critical for print accuracy. The flow rate value recorded is 150%. Over-extrusion can cause bridging failures as sagging or excess material accumulates in unsupported areas.
4	56	-1	60.0	-1	The nozzle’s movement speed influences print quality. The flow rate appears to be set at 60%. A partially clogged nozzle can still extrude material but may restrict the flow, causing under-extrusion that compromises surface quality and structural integrity.
5	144	1	100.0	0	The nozzle’s alignment is critical for print accuracy. The flow rate value recorded is 100%. Good extrusion occurs when a 3D printer delivers the exact amount of filament needed, resulting in strong, accurate, and visually appealing prints.
6	66	-1	54.0	-1	The nozzle’s movement speed influences print quality. The flow rate appears to be set at 54%. Under-extrusion occurs when a 3D printer's nozzle delivers less filament than required, leading to weak and incomplete prints, resulting in fragile structures that may easily break.
7	70	-1	69.0	-1	The nozzle’s diameter affects the precision of the print. The flow rate appears to be set at 69%. Under-extrusion can manifest as gaps between layers, weak walls, or inconsistent extrusion lines in prints, which reduce the structural stability and aesthetic quality of the final model.
8	59	-1	67.0	-1	The nozzle’s movement speed influences print quality. The flow rate appears to be set at 67%. Under-extrusion can be addressed by performing a cold pull to clean the nozzle, ensuring proper extrusion settings, and maintaining the printer's hardware, which helps restore layer consistency and print quality.
9	89	-1	100.0	0	The nozzle’s movement speed influences print quality. The flow rate appears to be set at 100%. Good extrusion ensures proper wall thickness, uniform layers, and strong inter-layer bonding, resulting in durable and long-lasting prints.
10	238	1	200.0	1	The nozzle’s alignment is critical for print accuracy. The flow rate appears to be set at 200%. Over-extrusion can lead to increased internal stress in parts, causing them to warp or deform after cooling.
11	48	-1	43.0	-1	The nozzle’s position is determined by the printer’s software. The flow rate value configured is 43%. Under-extrusion can manifest as gaps between layers, weak walls, or inconsistent extrusion lines in prints, which reduce the structural stability and aesthetic quality of the final model.
12	35	-1	36.0	-1	The nozzle’s position is determined by the printer’s software. The flow rate value configured is 36%. Under-extrusion can manifest as gaps between layers, weak walls, or inconsistent extrusion lines in prints, which reduce the structural stability and aesthetic quality of the final model.
13	267	1	100.0	0	The nozzle’s alignment is critical for print accuracy. The flow rate parameter is configured to 100%. Good extrusion ensures consistent layer adhesion, producing durable and long-lasting parts with excellent structural integrity.
14	112	1	100.0	0	The nozzle’s alignment is critical for print accuracy. The flow rate value configured is 100%. Good extrusion occurs when a 3D printer delivers the exact amount of filament needed, resulting in strong, accurate, and visually appealing prints.
15	35	-1	34.0	-1	The nozzle’s movement speed influences print quality. The flow rate appears to be set at 34%. Under-extrusion occurs when a 3D printer's nozzle delivers less filament than required, leading to weak and incomplete prints, resulting in fragile structures that may easily break.
16	70	-1	69.0	-1	The nozzle’s alignment is critical for print accuracy. The flow rate value configured is 69%. Incorrect filament diameter settings in slicing software can lead to under-extrusion if the actual filament diameter is larger than the value entered, causing gaps in the model's surface.
17	208	1	200.0	1	The nozzle’s alignment is critical for print accuracy. The flow rate value configured is 200%. Over-extrusion can create weak inter-layer bonding by forming overly thick layers that do not adhere properly to one another.
18	235	1	134.0	1	The nozzle’s position is determined by the printer’s software. The flow rate value recorded is 134%. Over-extrusion can cause bridging failures as sagging or excess material accumulates in unsupported areas.
19	42	-1	45.0	-1	The nozzle’s position is determined by the printer’s software. The flow rate value recorded is 45%. A partially clogged nozzle can still extrude material but may restrict the flow, causing under-extrusion that compromises surface quality and structural integrity.
20	70	-1	73.0	-1	The nozzle’s diameter affects the precision of the print. The flow rate value configured is 73%. A partially clogged nozzle can still extrude material but may restrict the flow, causing under-extrusion that compromises surface quality and structural integrity.
21	178	1	164.0	1	The nozzle’s diameter affects the precision of the print. The flow rate value configured is 164%. Over-extrusion often results in visible blobs or strings of excess material, which can ruin the print's surface finish and fine details.
22	252	1	300.0	1	The nozzle’s position is determined by the printer’s software. The flow rate value configured is 300%. Over-extrusion often produces a glossy or uneven surface finish, reducing the visual appeal of the printed object.
23	212	1	200.0	1	The nozzle’s position is determined by the printer’s software. The flow rate value configured is 200%. Over-extrusion can cause bridging failures as sagging or excess material accumulates in unsupported areas.
24	300	1	300.0	1	The nozzle’s alignment is critical for print accuracy. The flow rate value recorded is 300%. Over-extrusion often produces a glossy or uneven surface finish, reducing the visual appeal of the printed object.
25	300	1	64.0	-1	The nozzle’s movement speed influences print quality. The flow rate value configured is 64%. Under-extrusion can manifest as gaps between layers, weak walls, or inconsistent extrusion lines in prints, which reduce the structural stability and aesthetic quality of the final model.
26	37	-1	34.0	-1	The nozzle’s diameter affects the precision of the print. The flow rate appears to be set at 34%. Under-extrusion can manifest as gaps between layers, weak walls, or inconsistent extrusion lines in prints, which reduce the structural stability and aesthetic quality of the final model.
27	94	0	100.0	0	The nozzle’s alignment is critical for print accuracy. The flow rate parameter is configured to 100%. Good extrusion enhances print aesthetics by producing smooth, uniform surfaces that mimic those of finished products.
28	78	-1	70.0	-1	The nozzle’s diameter affects the precision of the print. The flow rate value configured is 70%. Under-extrusion can manifest as gaps between layers, weak walls, or inconsistent extrusion lines in prints, which reduce the structural stability and aesthetic quality of the final model.
29	144	1	200.0	1	The nozzle’s movement speed influences print quality. The flow rate appears to be set at 200%. Over-extrusion can cause bridging failures as sagging or excess material accumulates in unsupported areas.
30	42	-1	37.0	-1	The nozzle’s diameter affects the precision of the print. The flow rate appears to be set at 37%. Under-extrusion can manifest as gaps between layers, weak walls, or inconsistent extrusion lines in prints, which reduce the structural stability and aesthetic quality of the final model.
31	300	1	300.0	1	The nozzle’s alignment is critical for print accuracy. The flow rate value recorded is 300%. Over-extrusion often produces a glossy or uneven surface finish, reducing the visual appeal of the printed object.
32	118	1	150.0	1	The nozzle’s alignment is critical for print accuracy. The flow rate value configured is 150%. Over-extrusion can cause bridging failures as sagging or excess material accumulates in unsupported areas.
33	184	1	156.0	1	The nozzle’s position is determined by the printer’s software. The flow rate value configured is 156%. Over-extrusion can create weak inter-layer bonding by forming overly thick layers that do not adhere properly to one another.
34	300	1	270.0	1	The nozzle’s diameter affects the precision of the print. The flow rate value configured is 270%. Over-extrusion often produces a glossy or uneven surface finish, reducing the visual appeal of the printed object.
35	184	1	200.0	1	The nozzle’s movement speed influences print quality. The flow rate of the filament is around 200%. Over-extrusion can cause bridging failures as sagging or excess material accumulates in unsupported areas.
36	78	-1	100.0	0	The nozzle’s alignment is critical for print accuracy. The flow rate value recorded is 100%. Good extrusion occurs when a 3D printer delivers the exact amount of filament needed, resulting in strong, accurate, and visually appealing prints.
37	112	1	100.0	0	The nozzle’s alignment is critical for print accuracy. The flow rate value recorded is 100%. Good extrusion occurs when a 3D printer delivers the exact amount of filament needed, resulting in strong, accurate, and visually appealing prints.
38	118	1	124.0	1	The nozzle’s alignment is critical for print accuracy. The flow rate value recorded is 124%. Over-extrusion can cause bridging failures as sagging or excess material accumulates in unsupported areas.
39	74	-1	74.0	-1	The nozzle’s position is determined by the printer’s software. The flow rate value configured is 74%. Under-extrusion can manifest as gaps between layers, weak walls, or inconsistent extrusion lines in prints, which reduce the structural stability and aesthetic quality of the final model.
40	112	1	100.0	0	The nozzle’s diameter affects the precision of the print. The flow rate appears to be set at 100%. Good extrusion enables accurate bridging and overhangs by maintaining consistent layer formation and material flow.
41	168	1	164.0	1	The nozzle’s alignment is critical for print accuracy. The flow rate value configured is 164%. Over-extrusion can cause bridging failures as sagging or excess material accumulates in unsupported areas.
42	61	-1	63.0	-1	The nozzle’s position is determined by the printer’s software. The flow rate value configured is 63%. Under-extrusion can manifest as gaps between layers, weak walls, or inconsistent extrusion lines in prints, which reduce the structural stability and aesthetic quality of the final model.
43	300	1	300.0	1	The nozzle’s diameter affects the precision of the print. The flow rate appears to be set at 300%. Over-extrusion can lead to increased internal stress in parts, causing them to warp or deform after cooling.
44	62	-1	63.0	-1	The nozzle’s diameter affects the precision of the print. The flow rate value configured is 63%. Under-extrusion can manifest as gaps between layers, weak walls, or inconsistent extrusion lines in prints, which reduce the structural stability and aesthetic quality of the final model.
45	283	1	250.0	1	The nozzle’s diameter affects the precision of the print. The flow rate of the filament is around 250%. Over-extrusion often produces a glossy or uneven surface finish, reducing the visual appeal of the printed object.
46	84	-1	100.0	0	The nozzle’s position is determined by the printer’s software. The flow rate value configured is 100%. Good extrusion occurs when a 3D printer delivers the exact amount of material needed, resulting in strong, accurate, and visually appealing prints.
47	33	-1	38.0	-1	The nozzle’s alignment is critical for print accuracy. The flow rate value configured is 38%. A partially clogged nozzle can still extrude material but may restrict the flow, causing under-extrusion that compromises surface quality and structural integrity.
48	100	0	100.0	0	The nozzle’s alignment is critical for print accuracy. The flow rate value configured is 100%. Good extrusion occurs when a 3D printer delivers the exact amount of filament needed, resulting in strong, accurate, and visually appealing prints.
49	178	1	200.0	1	The nozzle’s position is determined by the printer’s software. The flow rate value configured is 200%. Over-extrusion can lead to increased internal stress in parts, causing them to warp or deform after cooling.
50	112	1	100.0	0	The nozzle’s position is determined by the printer’s software. The flow rate value configured is 100%. Good extrusion occurs when a 3D printer delivers the exact amount of filament needed, resulting in strong, accurate, and visually appealing prints.
51	100	0	100.0	0	The nozzle’s alignment is critical for print accuracy. The flow rate value recorded is 100%. Good extrusion occurs when a 3D printer delivers the exact amount of filament needed, resulting in strong, accurate, and visually appealing prints.
52	100	0	100.0	0	The nozzle’s diameter affects the precision of the print. The flow rate appears to be set at 100%. Good extrusion enables accurate bridging and overhangs by maintaining precise control over material flow and deposition.
53	265	1	230.0	1	The nozzle’s alignment is critical for print accuracy. The flow rate value recorded is 230%. Over-extrusion can cause bridging failures as sagging or excess material accumulates in unsupported areas.
54	44	-1	43.0	-1	The nozzle’s diameter affects the precision of the print. The flow rate appears to be set at 43%. A partially clogged nozzle can still extrude material but may restrict the flow, causing under-extrusion that compromises surface quality and structural integrity.
55	188	1	100.0	0	The nozzle’s diameter affects the precision of the print. The flow rate appears to be set at 100%. Good extrusion ensures consistent wall thickness, maintaining structural stability and preventing overhanging features from sagging.
56	105	0	100.0	0	The nozzle’s position is determined by the printer’s software. The flow rate parameter is configured to 100%. Good extrusion occurs when a 3D printer delivers the exact amount of filament needed, resulting in strong, accurate, and visually appealing prints.
57	42	-1	46.0	-1	The nozzle’s position is determined by the printer’s software. The flow rate value configured is 46%. Under-extrusion can manifest as gaps between layers, weak walls, or inconsistent extrusion lines in prints, which reduce the structural stability and aesthetic quality of the final model.
58	133	1	100.0	0	The nozzle’s alignment is critical for print accuracy. The flow rate appears to be set at 100%. Good extrusion ensures consistent wall thickness, producing strong and durable prints with uniform layers.
59	208	1	230.0	1	The nozzle’s position is determined by the printer’s software. The flow rate value configured is 230%. Over-extrusion often produces a glossy or uneven surface finish, reducing the visual appeal of the printed object.
60	158	1	150.0	1	The nozzle’s diameter affects the precision of the print. The flow rate appears to be set at 150%. Over-extrusion often produces a glossy or uneven surface finish, reducing the visual appeal of the printed object.
61	100	0	100.0	0	The nozzle’s alignment is critical for print accuracy. The flow rate value configured is 100%. Good extrusion occurs when a 3D printer delivers the exact amount of filament needed, resulting in strong, accurate, and visually appealing prints.
62	188	1	216.0	1	The nozzle’s diameter affects the precision of the print. The flow rate value configured is 216%. Over-extrusion can lead to increased internal stress in parts, causing them to warp or deform after cooling.
63	78	-1	100.0	0	The nozzle’s alignment is critical for print accuracy. The flow rate value recorded is 100%. Good extrusion occurs when a 3D printer delivers the exact amount of filament needed, resulting in strong, accurate, and visually appealing prints.
64	168	1	173.0	1	The nozzle’s position is determined by the printer’s software. The flow rate value configured is 173%. Over-extrusion can lead to increased internal stress in parts, causing them to warp or deform after cooling.
65	84	-1	100.0	0	The nozzle’s alignment is critical for print accuracy. The flow rate value configured is 100%. Good extrusion occurs when a 3D printer delivers the exact amount of filament needed, resulting in strong, accurate, and visually appealing prints.
66	141	1	155.0	1	The nozzle’s alignment is critical for print accuracy. The flow rate value configured is 155%. Over-extrusion often produces a glossy or uneven surface finish, reducing the visual appeal of the printed object.
67	35	-1	44.0	-1	The nozzle’s movement speed influences print quality. The flow rate value configured is 44%. A partially clogged nozzle can still extrude material but may restrict the flow, causing under-extrusion that compromises surface quality and structural integrity.
68	238	1	200.0	1	The nozzle’s movement speed influences print quality. The flow rate reading is stable at 200%. Over-extrusion often produces a glossy or uneven surface finish, reducing the visual appeal of the printed object.
69	184	1	175.0	1	The nozzle’s movement speed influences print quality. The flow rate value configured is 175%. Over-extrusion can cause bridging failures as sagging or excess material accumulates in unsupported areas.
70	126	1	100.0	0	The nozzle’s alignment is critical for print accuracy. The flow rate parameter is configured to 100%. Good extrusion enhances print aesthetics by producing clean, uniform, and visually appealing surfaces, making 3D prints more visually appealing and professional-looking.
71	39	-1	42.0	-1	The nozzle’s diameter affects the precision of the print. The flow rate appears to be set at 42%. Under-extrusion can manifest as gaps between layers, weak walls, or inconsistent extrusion lines in prints, which reduce the structural stability and aesthetic quality of the final model.
72	59	-1	54.0	-1	The nozzle’s alignment is critical for print accuracy. The flow rate value recorded is 54%. A partially clogged nozzle can still extrude material but may restrict the flow, causing under-extrusion that compromises surface quality and structural integrity.
73	78	-1	64.0	-1	The nozzle’s alignment is critical for print accuracy. The flow rate value recorded is 64%. Under-extrusion can be addressed by performing a cold pull to clean the nozzle, ensuring proper extrusion settings, and maintaining the printer's hardware, which helps restore layer consistency and print quality.
74	84	-1	70.0	-1	The nozzle’s alignment is critical for print accuracy. The flow rate value configured is 70%. A worn-out or slipping extruder gear can reduce the grip on the filament, leading to inconsistent feeding and under-extrusion, which may create visible gaps and weak layer bonding.
75	118	1	100.0	0	The nozzle’s alignment is critical for print accuracy. The flow rate parameter is configured to 100%. Good extrusion enhances print aesthetics by producing clean and uniform layers, resulting in visually appealing and professional-looking prints.
76	74	-1	100.0	0	The nozzle’s alignment is critical for print accuracy. The flow rate appears to be set at 100%. Good extrusion ensures consistent wall thickness, producing strong and durable prints with uniform layers.
77	44	-1	40.0	-1	The nozzle’s alignment is critical for print accuracy. The flow rate value configured is 40%. Incorrect filament diameter settings in slicing software can lead to under-extrusion if the actual filament diameter is larger than the value entered, causing gaps in the model's surface.
78	37	-1	34.0	-1	The nozzle’s movement speed influences print quality. The flow rate value configured is 34%. Incorrect filament diameter settings in the slicer can lead to under-extrusion if the actual filament diameter is larger than the value entered, causing gaps in the model's surface.
79	141	1	144.0	1	The nozzle’s alignment is critical for print accuracy. The flow rate value recorded is 144%. When over-extrusion occurs, infill areas may become overly dense, leading to excessive weight and wasted filament.
80	283	1	270.0	1	The nozzle’s alignment is critical for print accuracy. The flow rate value recorded is 270%. Over-extrusion often produces a glossy or uneven surface finish, reducing the visual appeal of the printed object.
81	33	-1	34.0	-1	The nozzle’s position is determined by the printer’s software. The flow rate value configured is 34%. A partially clogged nozzle can still extrude material but may restrict the flow, causing under-extrusion that compromises surface quality and structural integrity.
82	127	1	170.0	1	The nozzle’s alignment is critical for print accuracy. The flow rate value configured is 170%. Over-extrusion can cause bridging failures as sagging or excess material accumulates in unsupported areas.
83	178	1	195.0	1	The nozzle’s position is determined by the printer’s software. The flow rate value configured is 195%. Over-extrusion can create weak inter-layer bonding by forming overly thick layers that do not adhere properly to one another.
84	141	1	100.0	0	The nozzle’s alignment is critical for print accuracy. The flow rate appears to be set at 100%. Good extrusion ensures consistent wall thickness, achieving uniform properties throughout the part.
85	52	-1	53.0	-1	The nozzle’s movement speed influences print quality. The flow rate value configured is 53%. A partially clogged nozzle can still extrude material but may restrict the flow, causing under-extrusion that compromises surface quality and structural integrity.
86	59	-1	64.0	-1	The nozzle’s alignment is critical for print accuracy. The flow rate value configured is 64%. Incorrect filament diameter settings in the slicer can lead to under-extrusion if the actual filament diameter is larger than the value entered, causing gaps in the model's surface.
87	100	0	100.0	0	The nozzle’s position is determined by the printer’s software. The flow rate value configured is 100%. Good extrusion occurs when a 3D printer delivers the exact amount of filament needed, resulting in strong, accurate, and visually appealing prints.
88	42	-1	38.0	-1	The nozzle’s alignment is critical for print accuracy. The flow rate value configured is 38%. Under-extrusion can manifest as gaps between layers, weak walls, or inconsistent extrusion lines in prints, which reduce the structural stability and aesthetic quality of the final model.
89	42	-1	46.0	-1	The nozzle’s alignment is critical for print accuracy. The flow rate value configured is 46%. A partially clogged nozzle can still extrude material but may restrict the flow, causing under-extrusion that compromises surface quality and structural integrity.
90	184	1	100.0	0	The nozzle’s position is determined by the printer’s software. The flow rate value configured is 100%. Good extrusion occurs when a 3D printer delivers the exact amount of filament needed, resulting in strong, accurate, and visually appealing prints.
91	168	1	200.0	1	The nozzle’s position is determined by the printer’s software. The flow rate value configured is 200%. Over-extrusion can cause bridging failures as sagging or excess material accumulates in unsupported areas.
92	74	-1	68.0	-1	The nozzle’s diameter affects the precision of the print. The flow rate value configured is 68%. Under-extrusion can manifest as gaps between layers, weak walls, or inconsistent extrusion lines in prints, which reduce the structural stability and aesthetic quality of the final model.
93	158	1	150.0	1	The nozzle’s movement speed influences print quality. The flow rate appears to be set at 150%. Over-extrusion can cause bridging failures as sagging or excess material accumulates in unsupported areas.
94	66	-1	100.0	0	The nozzle’s alignment is critical for print accuracy. The flow rate parameter is configured to 100%. Good extrusion occurs when a 3D printer delivers the exact amount of filament needed, resulting in strong, accurate, and visually appealing prints.
95	94	0	100.0	0	The nozzle’s alignment is critical for print accuracy. The flow rate value configured is 100%. Good extrusion occurs when a 3D printer delivers the exact amount of filament needed, resulting in strong, accurate, and visually appealing prints.
96	224	1	240.0	1	The nozzle’s alignment is critical for print accuracy. The flow rate parameter is configured to 240%. Over-extrusion can create weak inter-layer bonding by forming overly thick layers that do not adhere properly to one another.
97	94	0	100.0	0	The nozzle’s diameter affects the precision of the print. The flow rate appears to be set at 100%. Good extrusion enables accurate bridging and overhangs by maintaining consistent layer formation.
98	49	-1	46.0	-1	The nozzle’s diameter affects the precision of the print. The flow rate appears to be set at 46%. Under-extrusion can manifest as gaps between layers, weak walls, or inconsistent extrusion lines in prints, which reduce the structural stability and aesthetic quality of the final model.
99	42	-1	100.0	0	The nozzle’s diameter affects the precision of the print. The flow rate appears to be set at 100%. Good extrusion occurs when a 3D printer delivers the exact amount of filament needed, resulting in strong, accurate, and visually appealing prints.
100	300	1	300.0	1	The nozzle’s position is determined by the printer’s software. The flow rate value configured is 300%. Over-extrusion often produces a glossy or uneven surface finish, reducing the visual appeal of the printed object.
101	49	-1	53.0	-1	The nozzle’s alignment is critical for print accuracy. The flow rate appears to be set at 53%. Under-extrusion can manifest as gaps between layers, weak walls, or inconsistent extrusion lines in prints, which reduce the structural stability and aesthetic quality of the final model.
102	127	1	123.0	1	The nozzle’s alignment is critical for print accuracy. The flow rate value recorded is 123%. Over-extrusion often produces a glossy or uneven surface finish, reducing the visual appeal of the printed object.
103	265	1	222.0	1	The nozzle’s diameter affects the precision of the print. The flow rate value configured is 222%. Over-extrusion often produces a glossy or uneven surface finish, reducing the visual appeal of the printed object.
104	74	-1	63.0	-1	The nozzle’s alignment is critical for print accuracy. The flow rate value configured is 63%. Under-extrusion occurs when a 3D printer's nozzle delivers less filament than required, leading to weak and incomplete prints, resulting in fragile structures that may easily break.
105	149	1	200.0	1	The nozzle’s position is determined by the printer’s software. The flow rate value configured is 200%. Over-extrusion can lead to increased internal stress in parts, causing them to warp or deform after cooling.
106	168	1	154.0	1	The nozzle’s alignment is critical for print accuracy. The flow rate value recorded is 154%. Over-extrusion often produces a glossy or uneven surface finish, reducing the visual appeal of the printed object.
107	100	0	100.0	0	The nozzle’s movement speed influences print quality. The flow rate value configured is 100%. Good extrusion occurs when a 3D printer delivers the exact amount of filament needed, resulting in strong, accurate, and visually appealing prints.
108	94	0	100.0	0	The nozzle’s movement speed influences print quality. The flow rate appears to be set at 100%. Good extrusion occurs when a 3D printer delivers the exact amount of filament needed, resulting in strong, accurate, and visually appealing prints.
109	49	-1	36.0	-1	The nozzle’s alignment is critical for print accuracy. The flow rate value configured is 36%. Under-extrusion can manifest as gaps between layers, weak walls, or inconsistent extrusion lines in prints, which reduce the structural stability and aesthetic quality of the final model.
110	54	-1	54.0	-1	The nozzle’s alignment is critical for print accuracy. The flow rate parameter is configured to 54%. Under-extrusion can be addressed by performing a cold pull to clean the nozzle, ensuring proper extrusion settings, and maintaining the printer's hardware, which helps restore layer consistency and print quality.
111	144	1	140.0	1	The nozzle’s alignment is critical for print accuracy. The flow rate value recorded is 140%. Over-extrusion can cause bridging failures as sagging or excess material accumulates in unsupported areas.
112	37	-1	37.0	-1	The nozzle’s alignment is critical for print accuracy. The flow rate value configured is 37%. Under-extrusion can manifest as gaps between layers, weak walls, or inconsistent extrusion lines in prints, which reduce the structural stability and aesthetic quality of the final model.
113	39	-1	40.0	-1	The nozzle’s alignment is critical for print accuracy. The flow rate parameter is configured to 40%. Dirty or misaligned Bowden tubes can increase friction, reducing the filament feed rate and causing under-extrusion, which manifests as poor print accuracy and weak structures.
114	188	1	220.0	1	The nozzle’s alignment is critical for print accuracy. The flow rate value recorded is 220%. Over-extrusion often produces a glossy or uneven surface finish, reducing the visual appeal of the printed object.
115	88	-1	100.0	0	The nozzle’s movement speed influences print quality. The flow rate appears to be set at 100%. Good extrusion occurs when a 3D printer delivers the exact amount of filament needed, resulting in strong, accurate, and visually appealing prints.
116	105	0	100.0	0	The nozzle’s alignment is critical for print accuracy. The flow rate appears to be set at 100%. Good extrusion ensures proper wall thickness, uniform layers, and strong inter-layer bonding, resulting in durable and long-lasting prints.
117	37	-1	33.0	-1	The nozzle’s position is determined by the printer’s software. The flow rate value configured is 33%. Incorrect filament diameter settings in the slicer can lead to under-extrusion if the actual filament diameter is larger than the value entered, causing gaps in the model's surface.
118	61	-1	54.0	-1	The nozzle’s alignment is critical for print accuracy. The flow rate value configured is 54%. Under-extrusion can manifest as gaps between layers, weak walls, or inconsistent extrusion lines in prints, which reduce the structural stability and aesthetic quality of the final model.
119	42	-1	38.0	-1	The nozzle’s alignment is critical for print accuracy. The flow rate value configured is 38%. Under-extrusion occurs when a 3D printer's nozzle delivers less filament than required, leading to weak and incomplete prints, resulting in fragile structures that may easily break.
120	168	1	200.0	1	The nozzle’s alignment is critical for print accuracy. The flow rate appears to be set at 200%. Over-extrusion can lead to increased internal stress in parts, causing them to warp or deform after cooling.
121	39	-1	36.0	-1	The nozzle’s position is determined by the printer’s software. The flow rate value configured is 36%. A partially clogged nozzle can still extrude material but may restrict the flow, causing under-extrusion that compromises surface quality and structural integrity.
122	158	1	187.0	1	The nozzle’s position is determined by the printer’s software. The flow rate value configured is 187%. When over-extrusion occurs, layers may appear uneven or overly thick, leading to poor layer adhesion and structural weaknesses.
123	74	-1	100.0	0	The nozzle’s diameter affects the precision of the print. The flow rate appears to be set at 100%. Good extrusion ensures consistent wall thickness, maintaining structural stability and preventing overhanging features from collapsing.
124	48	-1	35.0	-1	The nozzle’s alignment is critical for print accuracy. The flow rate value configured is 35%. A partially clogged nozzle can still extrude material but may restrict the flow, causing under-extrusion that compromises surface quality and structural integrity.
125	47	-1	50.0	-1	The nozzle’s movement speed influences print quality. The flow rate appears to be set at 50%. A partially clogged nozzle can still extrude material but may restrict the flow, causing under-extrusion that compromises surface quality and structural integrity.
126	168	1	184.0	1	The nozzle’s diameter affects the precision of the print. The flow rate value configured is 184%. Over-extrusion can create weak inter-layer bonding by forming overly thick layers that do not adhere properly to one another.
127	283	1	300.0	1	The nozzle’s alignment is critical for print accuracy. The flow rate value configured is 300%. Over-extrusion can lead to increased internal stress in parts, causing them to warp or deform after cooling.
128	42	-1	47.0	-1	The nozzle’s position is determined by the printer’s software. The flow rate value configured is 47%. A partially clogged nozzle can still extrude material but may restrict the flow, causing under-extrusion that compromises surface quality and structural integrity.
129	149	1	144.0	1	The nozzle’s alignment is critical for print accuracy. The flow rate value configured is 144%. Over-extrusion can cause bridging failures as sagging or excess material accumulates in unsupported areas.
130	105	0	100.0	0	The nozzle’s diameter affects the precision of the print. The flow rate value recorded is 100%. Good extrusion enables consistent layer adhesion, producing durable and long-lasting parts with enhanced structural integrity.
131	200	1	204.0	1	The nozzle’s position is determined by the printer’s software. The flow rate value configured is 204%. Over-extrusion often produces a glossy or uneven surface finish, reducing the visual appeal of the printed object.
132	49	-1	50.0	-1	The nozzle’s movement speed influences print quality. The flow rate reading is stable at 50%. A worn-out or slipping extruder gear can reduce the grip on the filament, leading to inconsistent feeding and under-extrusion, which may create visible gaps and weak layer bonding.
133	61	-1	54.0	-1	The nozzle’s alignment is critical for print accuracy. The flow rate value recorded is 54%. Under-extrusion can manifest as gaps between layers, weak walls, or inconsistent extrusion lines in prints, which reduce the structural stability and aesthetic quality of the final model.
134	56	-1	64.0	-1	The nozzle’s alignment is critical for print accuracy. The flow rate appears to be set at 64%. Under-extrusion can manifest as gaps between layers, weak walls, or inconsistent extrusion lines in prints, which reduce the structural stability and aesthetic quality of the final model.
135	158	1	150.0	1	The nozzle’s diameter affects the precision of the print. The flow rate value configured is 150%. Over-extrusion often produces a glossy or uneven surface finish, reducing the visual appeal of the printed object.
136	54	-1	54.0	-1	The nozzle’s alignment is critical for print accuracy. The flow rate value configured is 54%. A partially clogged nozzle can still extrude material but may restrict the flow, causing under-extrusion that compromises surface quality and structural integrity.
137	224	1	220.0	1	The nozzle’s diameter affects the precision of the print. The flow rate value configured is 220%. Over-extrusion often produces a glossy or uneven surface finish, reducing the visual appeal of the printed object.
138	100	0	100.0	0	The nozzle’s alignment is critical for print accuracy. The flow rate appears to be set at 100%. Good extrusion ensures consistent wall thickness, producing strong and durable prints with uniform layers.
139	62	-1	60.0	-1	The nozzle’s alignment is critical for print accuracy. The flow rate value configured is 60%. A worn-out or slipping extruder gear can reduce the grip on the filament, leading to inconsistent feeding and under-extrusion, which may create visible gaps and weak layer bonding.
140	69	-1	66.0	-1	The nozzle’s position is determined by the printer’s software. The flow rate value configured is 66%. Under-extrusion can manifest as gaps between layers, weak walls, or inconsistent extrusion lines in prints, which reduce the structural stability and aesthetic quality of the final model.
141	66	-1	74.0	-1	The nozzle’s movement speed influences print quality. The flow rate value configured is 74%. Under-extrusion can manifest as gaps between layers, weak walls, or inconsistent extrusion lines in prints, which reduce the structural stability and aesthetic quality of the final model.
142	100	0	100.0	0	The nozzle’s alignment is critical for print accuracy. The flow rate appears to be set at 100%. Good extrusion occurs when a 3D printer delivers the exact amount of filament needed, resulting in strong, accurate, and visually appealing prints.
143	79	-1	100.0	0	The nozzle’s movement speed influences print quality. The flow rate value configured is 100%. Good extrusion occurs when a 3D printer delivers the exact amount of filament needed, resulting in strong, accurate, and visually appealing prints.
144	162	1	186.0	1	The nozzle’s position is determined by the printer’s software. The flow rate value configured is 186%. Over-extrusion often produces a glossy or uneven surface finish, reducing the visual appeal of the printed object.
145	149	1	100.0	0	The nozzle’s alignment is critical for print accuracy. The flow rate value configured is 100%. Good extrusion occurs when a 3D printer delivers the exact amount of filament needed, resulting in strong, accurate, and visually appealing prints.
146	70	-1	58.0	-1	The nozzle’s position is determined by the printer’s software. The flow rate value configured is 58%. Under-extrusion can manifest as gaps between layers, weak walls, or inconsistent extrusion lines in prints, which reduce the structural stability and aesthetic quality of the final model.
147	79	-1	73.0	-1	The nozzle’s alignment is critical for print accuracy. The flow rate value configured is 73%. Incorrect Z-offset calibration can contribute to under-extrusion by reducing nozzle clearance and hindering smooth material flow, causing adhesion problems and incomplete layers.
148	144	1	100.0	0	The nozzle’s diameter affects the precision of the print. The flow rate appears to be set at 100%. Good extrusion ensures consistent wall thickness, producing strong and durable parts with uniform structural integrity.
149	224	1	255.0	1	The nozzle’s diameter affects the precision of the print. The flow rate appears to be set at 255%. Over-extrusion often results in visible blobs or strings of excess material, which can ruin the print's surface finish and fine details.
150	112	1	100.0	0	The nozzle’s alignment is critical for print accuracy. The flow rate parameter is configured to 100%. Good extrusion occurs when a 3D printer delivers the exact amount of filament needed, resulting in strong, accurate, and visually appealing prints.
151	235	1	300.0	1	The nozzle’s movement speed influences print quality. The flow rate value configured is 300%. Over-extrusion often produces a glossy or uneven surface finish, reducing the visual appeal of the printed object.
152	62	-1	64.0	-1	The nozzle’s position is determined by the printer’s software. The flow rate value configured is 64%. Under-extrusion can manifest as gaps between layers, weak walls, or inconsistent extrusion lines in prints, which reduce the structural stability and aesthetic quality of the final model.
153	149	1	100.0	0	The nozzle’s position is determined by the printer’s software. The flow rate value configured is 100%. Good extrusion occurs when a 3D printer delivers the exact amount of filament needed, resulting in strong, accurate, and visually appealing prints.
154	59	-1	61.0	-1	The nozzle’s position is determined by the printer’s software. The flow rate value configured is 61%. Incorrect filament diameter settings in slicing software can lead to under-extrusion if the actual filament diameter is larger than the value entered, causing gaps in the model's surface.
155	89	-1	100.0	0	The nozzle’s diameter affects the precision of the print. The flow rate appears to be set at 100%. Good extrusion enables accurate bridging and overhangs by maintaining precise control over material flow and deposition.
156	79	-1	63.0	-1	The nozzle’s position is determined by the printer’s software. The flow rate value configured is 63%. Under-extrusion can manifest as gaps between layers, weak walls, or inconsistent extrusion lines in prints, which reduce the structural stability and aesthetic quality of the final model.
157	238	1	243.0	1	The nozzle’s alignment is critical for print accuracy. The flow rate value recorded is 243%. Over-extrusion often produces a glossy or uneven surface finish, reducing the visual appeal of the printed object.
158	79	-1	100.0	0	The nozzle’s alignment is critical for print accuracy. The flow rate appears to be set at 100%. Good extrusion ensures consistent layer adhesion, producing durable and long-lasting prints with excellent structural integrity.
159	66	-1	68.0	-1	The nozzle’s alignment is critical for print accuracy. The flow rate value configured is 68%. Under-extrusion can manifest as gaps between layers, weak walls, or inconsistent extrusion lines in prints, which reduce the structural stability and aesthetic quality of the final model.
160	74	-1	64.0	-1	The nozzle’s alignment is critical for print accuracy. The flow rate parameter is configured to 64%. A worn-out or slipping extruder gear can reduce the grip on the filament, leading to inconsistent feeding and under-extrusion, which may create visible gaps and weak layer bonding.
161	33	-1	44.0	-1	The nozzle’s position is determined by the printer’s software. The flow rate value configured is 44%. Under-extrusion can manifest as gaps between layers, weak walls, or inconsistent extrusion lines in prints, which reduce the structural stability and aesthetic quality of the final model.
162	144	1	185.0	1	The nozzle’s alignment is critical for print accuracy. The flow rate value recorded is 185%. Excessive filament flow can obscure intricate details, making prints look sloppy or poorly defined.
163	66	-1	100.0	0	The nozzle’s diameter affects the precision of the print. The flow rate appears to be set at 100%. Good extrusion occurs when a 3D printer delivers the exact amount of filament needed, resulting in strong, accurate, and visually appealing prints.
164	212	1	192.0	1	The nozzle’s diameter affects the precision of the print. The flow rate value configured is 192%. Over-extrusion can create weak inter-layer bonding by forming overly thick layers that do not adhere properly to one another.
165	59	-1	62.0	-1	The nozzle’s diameter affects the precision of the print. The flow rate appears to be set at 62%. Under-extrusion occurs when a 3D printer's nozzle delivers less filament than required, leading to weak and incomplete prints, resulting in fragile structures that may easily break.
166	33	-1	46.0	-1	The nozzle’s alignment is critical for print accuracy. The flow rate value configured is 46%. Under-extrusion can manifest as gaps between layers, weak walls, or inconsistent extrusion lines in prints, which reduce the structural stability and aesthetic quality of the final model.
167	69	-1	58.0	-1	The nozzle’s movement speed influences print quality. The flow rate appears to be set at 58%. Under-extrusion occurs when a 3D printer's nozzle delivers less filament than required, leading to weak and incomplete prints, resulting in fragile structures that may easily break.
168	149	1	141.0	1	The nozzle’s alignment is critical for print accuracy. The flow rate value recorded is 141%. Over-extrusion can cause bridging failures as sagging or excess material accumulates in unsupported areas.
169	100	0	100.0	0	The nozzle’s alignment is critical for print accuracy. The flow rate parameter is configured to 100%. Good extrusion occurs when a 3D printer delivers the exact amount of filament needed, resulting in strong, accurate, and visually appealing prints.
170	79	-1	145.0	1	The nozzle’s position is determined by the printer’s software. The flow rate value configured is 145%. Over-extrusion can create weak inter-layer bonding by forming overly thick layers that do not adhere properly to one another.
171	70	-1	60.0	-1	The nozzle’s alignment is critical for print accuracy. The flow rate seems set at 60%. Under-extrusion can be addressed by performing a cold pull to clean the nozzle, ensuring proper extrusion settings, and maintaining the printer's hardware, which helps restore layer consistency and print quality.
172	59	-1	52.0	-1	The nozzle’s position is determined by the printer’s software. The flow rate value configured is 52%. Under-extrusion occurs when a 3D printer's nozzle delivers less filament than required, leading to weak and incomplete prints, resulting in fragile structures that may easily break.
173	37	-1	38.0	-1	The nozzle’s alignment is critical for print accuracy. The flow rate value configured is 38%. A partially clogged nozzle can still extrude material but may restrict the flow, causing under-extrusion that compromises surface quality and structural integrity.
174	265	1	250.0	1	The nozzle’s diameter affects the precision of the print. The flow rate value configured is 250%. Over-extrusion often produces a glossy or uneven surface finish, reducing the visual appeal of the printed object.
175	112	1	100.0	0	The nozzle’s alignment is critical for print accuracy. The flow rate parameter is configured to 100%. Good extrusion occurs when a 3D printer delivers the exact amount of filament needed, resulting in strong, accurate, and visually appealing prints.
176	47	-1	36.0	-1	The nozzle’s alignment is critical for print accuracy. The flow rate parameter is configured to 36%. Under-extrusion occurs when a 3D printer's nozzle delivers less filament than required, leading to weak and incomplete prints, resulting in fragile structures that may easily break.
177	66	-1	69.0	-1	The nozzle’s alignment is critical for print accuracy. The flow rate appears to be set at 69%. Under-extrusion can be addressed by performing a cold pull to clean the nozzle, ensuring proper extrusion settings, and maintaining the printer's hardware, which helps restore layer consistency and print quality.
178	283	1	300.0	1	The nozzle’s alignment is critical for print accuracy. The flow rate value recorded is 300%. Over-extrusion often produces a glossy or uneven surface finish, reducing the visual appeal of the printed object.
179	224	1	156.0	1	The nozzle’s position is determined by the printer’s software. The flow rate value configured is 156%. Over-extrusion can cause bridging failures as sagging or excess material accumulates in unsupported areas.
180	56	-1	50.0	-1	The nozzle’s alignment is critical for print accuracy. The flow rate value configured is 50%. A partially clogged nozzle can still extrude material but may restrict the flow, causing under-extrusion that compromises surface quality and structural integrity.
181	283	1	230.0	1	The nozzle’s alignment is critical for print accuracy. The flow rate value recorded is 230%. Over-extrusion often produces a glossy or uneven surface finish, reducing the visual appeal of the printed object.
182	79	-1	66.0	-1	The nozzle’s alignment is critical for print accuracy. The flow rate appears to be set at 66%. A partially clogged nozzle can still extrude material but may restrict the flow, causing under-extrusion that compromises surface quality and structural integrity.
183	162	1	200.0	1	The nozzle’s alignment is critical for print accuracy. The flow rate parameter is configured to 200%. Over-extrusion can cause bridging failures as sagging or excess material accumulates in unsupported areas.
184	112	1	114.0	1	The nozzle’s alignment is critical for print accuracy. The flow rate value recorded is 114%. Over-extrusion can cause bridging failures as sagging or excess material accumulates in unsupported areas.
185	238	1	200.0	1	The nozzle’s diameter affects the precision of the print. The flow rate appears to be set at 200%. Over-extrusion can cause bridging failures as sagging or excess material accumulates in unsupported areas.
186	52	-1	46.0	-1	The nozzle’s alignment is critical for print accuracy. The flow rate value configured is 46%. Dirty or misaligned Bowden tubes can increase friction, reducing the filament feed rate and causing under-extrusion, which manifests as poor print accuracy and weak structures.
187	70	-1	69.0	-1	The nozzle’s alignment is critical for print accuracy. The flow rate appears to be set at 69%. Under-extrusion occurs when a 3D printer's nozzle delivers less filament than required, leading to weak and incomplete prints, resulting in fragile structures that may easily break.
188	252	1	250.0	1	The nozzle’s alignment is critical for print accuracy. The flow rate value configured is 250%. Over-extrusion often produces a glossy or uneven surface finish, reducing the visual appeal of the printed object.
189	78	-1	100.0	0	The nozzle’s position is determined by the printer’s software. The flow rate value configured is 100%. Good extrusion occurs when a 3D printer delivers the exact amount of filament needed, resulting in strong, accurate, and visually appealing prints.
190	118	1	128.0	1	The nozzle’s alignment is critical for print accuracy. The flow rate value recorded is 128%. Over-extrusion can cause bridging failures as sagging or excess material accumulates in unsupported areas.
191	39	-1	44.0	-1	The nozzle’s alignment is critical for print accuracy. The flow rate value configured is 44%. A partially clogged nozzle can still extrude material but may restrict the flow, causing under-extrusion that compromises surface quality and structural integrity.
192	59	-1	55.0	-1	The nozzle’s alignment is critical for print accuracy. The flow rate parameter is configured to 55%. A worn-out or slipping extruder gear can reduce the grip on the filament, leading to inconsistent feeding and under-extrusion, which may create visible gaps and weak layer bonding.
193	33	-1	36.0	-1	The nozzle’s alignment is critical for print accuracy. The flow rate value configured is 36%. A partially clogged nozzle can still extrude material but may restrict the flow, causing under-extrusion that compromises surface quality and structural integrity.
194	300	1	181.0	1	The nozzle’s position is determined by the printer’s software. The flow rate value recorded is 181%. Over-extrusion can cause bridging failures as sagging or excess material accumulates in unsupported areas.
195	133	1	100.0	0	The nozzle’s movement speed influences print quality. The flow rate reading is stable at 100%. Good extrusion occurs when a 3D printer delivers the exact amount of filament needed, resulting in strong, accurate, and visually appealing prints.
196	42	-1	48.0	-1	The nozzle’s movement speed influences print quality. The flow rate value configured is 48%. Under-extrusion occurs when a 3D printer's nozzle delivers less filament than required, leading to weak and incomplete prints, resulting in fragile structures that may easily break.
197	54	-1	54.0	-1	The nozzle’s alignment is critical for print accuracy. The flow rate value configured is 54%. Under-extrusion occurs when a 3D printer's nozzle delivers less filament than required, leading to weak and incomplete prints, resulting in fragile structures that may easily break.
198	44	-1	45.0	-1	The nozzle’s movement speed influences print quality. The flow rate value configured is 45%. Dirty or misaligned Bowden tubes can increase friction, reducing the filament feed rate and causing under-extrusion, which manifests as poor print accuracy and weak structures.
199	49	-1	43.0	-1	The nozzle’s alignment is critical for print accuracy. The flow rate value configured is 43%. A worn-out or slipping extruder gear can reduce the grip on the filament, leading to inconsistent feeding and under-extrusion, which may create visible gaps and weak layer bonding.
200	252	1	200.0	1	The nozzle’s alignment is critical for print accuracy. The flow rate value recorded is 200%. Over-extrusion often produces a glossy or uneven surface finish, reducing the visual appeal of the printed object.
201	35	-1	68.0	-1	The nozzle’s position is determined by the printer’s software. The flow rate value configured is 68%. Under-extrusion can manifest as gaps between layers, weak walls, or inconsistent extrusion lines in prints, which reduce the structural stability and aesthetic quality of the final model.
202	188	1	155.0	1	The nozzle’s alignment is critical for print accuracy. The flow rate value recorded is 155%. Over-extrusion often produces a glossy or uneven surface finish, reducing the visual appeal of the printed object.
203	100	0	64.0	-1	The nozzle’s movement speed influences print quality. The flow rate appears to be set at 64%. Under-extrusion can manifest as gaps between layers, weak walls, or inconsistent extrusion lines in prints, which reduce the structural stability and aesthetic quality of the final model.
204	52	-1	65.0	-1	The nozzle’s diameter affects the precision of the print. The flow rate appears to be set at 65%. Under-extrusion can manifest as gaps between layers, weak walls, or inconsistent extrusion lines in prints, which reduce the structural stability and aesthetic quality of the final model.
205	84	-1	100.0	0	The nozzle’s alignment is critical for print accuracy. The flow rate parameter is configured to 100%. Good extrusion ensures consistent layer adhesion, producing durable and long-lasting parts with excellent structural integrity.
206	178	1	150.0	1	The nozzle’s diameter affects the precision of the print. The flow rate value configured is 150%. Over-extrusion often results in visible blobs or strings of excess material, which can ruin the print's surface finish and fine details.
207	84	-1	100.0	0	The nozzle’s alignment is critical for print accuracy. The flow rate appears to be set at 100%. Good extrusion ensures proper wall thickness, uniform layers, and strong inter-layer bonding, resulting in durable and long-lasting printed parts.
208	84	-1	100.0	0	The nozzle’s alignment is critical for print accuracy. The flow rate appears to be set at 100%. Good extrusion occurs when a 3D printer delivers the exact amount of filament needed, resulting in strong, accurate, and visually appealing prints.
209	33	-1	45.0	-1	The nozzle’s position is determined by the printer’s software. The flow rate value configured is 45%. A partially clogged nozzle can still extrude material but may restrict the flow, causing under-extrusion that compromises surface quality and structural integrity.
210	158	1	150.0	1	The nozzle’s diameter affects the precision of the print. The flow rate appears to be set at 150%. Over-extrusion can cause bridging failures as sagging or excess material accumulates in unsupported areas.
211	33	-1	34.0	-1	The nozzle’s position is determined by the printer’s software. The flow rate value configured is 34%. Under-extrusion can manifest as gaps between layers, weak walls, or inconsistent extrusion lines in prints, which reduce the structural stability and aesthetic quality of the final model.
212	238	1	244.0	1	The nozzle’s alignment is critical for print accuracy. The flow rate value recorded is 244%. Over-extrusion often produces a glossy or uneven surface finish, reducing the visual appeal of the printed object.
213	56	-1	43.0	-1	The nozzle’s movement speed influences print quality. The flow rate value configured is 43%. A partially clogged nozzle can still extrude material but may restrict the flow, causing under-extrusion that compromises surface quality and structural integrity.
214	112	1	100.0	0	The nozzle’s position is determined by the printer’s software. The flow rate value configured is 100%. Good extrusion occurs when a 3D printer delivers the exact amount of filament needed, resulting in strong, accurate, and visually appealing prints.
215	100	0	100.0	0	The nozzle’s alignment is critical for print accuracy. The flow rate value recorded is 100%. Good extrusion occurs when a 3D printer delivers the exact amount of filament needed, resulting in strong, accurate, and visually appealing prints.
216	188	1	184.0	1	The nozzle’s position is determined by the printer’s software. The flow rate value configured is 184%. Over-extrusion can cause bridging failures as sagging or excess material accumulates in unsupported areas.
217	37	-1	46.0	-1	The nozzle’s diameter affects the precision of the print. The flow rate appears to be set at 46%. Under-extrusion occurs when a 3D printer's nozzle delivers less filament than required, leading to weak and incomplete prints, resulting in fragile structures that may easily break.
218	61	-1	58.0	-1	The nozzle’s alignment is critical for print accuracy. The flow rate parameter is configured to 58%. A worn-out or slipping extruder gear can reduce the grip on the filament, leading to inconsistent feeding and under-extrusion, which may create visible gaps and weak layer bonding.
219	149	1	184.0	1	The nozzle’s diameter affects the precision of the print. The flow rate value configured is 184%. Over-extrusion can cause bridging failures as sagging or excess material accumulates in unsupported areas.
220	56	-1	46.0	-1	The nozzle’s alignment is critical for print accuracy. The flow rate value configured is 46%. A partially clogged nozzle can still extrude material but may restrict the flow, causing under-extrusion that compromises surface quality and structural integrity.
221	100	0	100.0	0	The nozzle’s position is determined by the printer’s software. The flow rate value recorded is 100%. Good extrusion occurs when a 3D printer delivers the exact amount of filament needed, resulting in strong, accurate, and visually appealing prints.
222	149	1	170.0	1	The nozzle’s movement speed influences print quality. The flow rate appears to be set at 170%. Over-extrusion can cause bridging failures as sagging or excess material accumulates in unsupported areas.
223	59	-1	63.0	-1	The nozzle’s alignment is critical for print accuracy. The flow rate value configured is 63%. Incorrect Z-offset calibration can contribute to under-extrusion by reducing nozzle clearance and hindering smooth material flow, causing adhesion problems and incomplete layers.
224	37	-1	43.0	-1	The nozzle’s position is determined by the printer’s software. The flow rate value configured is 43%. Filament kinks, tangles, or obstructions on the spool can prevent the extruder from pulling material smoothly, leading to under-extrusion and uneven print surfaces.
225	62	-1	62.0	-1	The nozzle’s alignment is critical for print accuracy. The flow rate value configured is 62%. Incorrect filament diameter settings in slicing software can lead to under-extrusion if the actual filament diameter is larger than the value entered, causing gaps in the model's surface.
226	105	0	100.0	0	The nozzle’s diameter affects the precision of the print. The flow rate value configured is 100%. Good extrusion ensures consistent wall thickness, maintaining structural stability and preventing overhanging features from collapsing.
227	39	-1	44.0	-1	The nozzle’s alignment is critical for print accuracy. The flow rate value configured is 44%. A partially clogged nozzle can still extrude material but may restrict the flow, causing under-extrusion that compromises surface quality and structural integrity.
228	47	-1	50.0	-1	The nozzle’s diameter affects the precision of the print. The flow rate value recorded is 50%. A partially clogged nozzle can still extrude material but may restrict the flow, causing under-extrusion that compromises surface quality and structural integrity.
229	127	1	187.0	1	The nozzle’s movement speed influences print quality. The flow rate value configured is 187%. Over-extrusion often produces a glossy or uneven surface finish, reducing the visual appeal of the printed object.
230	94	0	73.0	-1	The nozzle’s alignment is critical for print accuracy. The flow rate value recorded is 73%. Under-extrusion can be addressed by performing a cold pull to clean the nozzle, ensuring proper extrusion settings, and maintaining the printer's hardware, which helps restore layer consistency and print quality.
231	42	-1	42.0	-1	The nozzle’s alignment is critical for print accuracy. The flow rate value configured is 42%. Under-extrusion occurs when a 3D printer's nozzle delivers less filament than required, leading to weak and incomplete prints, resulting in fragile structures that may easily break.
232	39	-1	40.0	-1	The nozzle’s alignment is critical for print accuracy. The flow rate value configured is 40%. Incorrect filament diameter settings in slicing software can lead to under-extrusion if the actual filament diameter is larger than the value entered, causing gaps in the model's surface.
233	141	1	100.0	0	The nozzle’s diameter affects the precision of the print. The flow rate appears to be set at 100%. Good extrusion enhances print aesthetics by producing clean, uniform, and visually appealing surfaces, making parts more suitable for display or cosmetic applications.
234	158	1	133.0	1	The nozzle’s alignment is critical for print accuracy. The flow rate value configured is 133%. Over-extrusion often produces a glossy or uneven surface finish, reducing the visual appeal of the printed object.
235	105	0	100.0	0	The nozzle’s diameter affects the precision of the print. The flow rate appears to be set at 100%. Good extrusion occurs when a 3D printer delivers the exact amount of filament needed, resulting in strong, accurate, and visually appealing prints.
236	300	1	48.0	-1	The nozzle’s alignment is critical for print accuracy. The flow rate parameter is configured to 48%. Under-extrusion occurs when a 3D printer's nozzle delivers less filament than required, leading to weak and incomplete prints, resulting in fragile structures that may easily break.
237	188	1	170.0	1	The nozzle’s diameter affects the precision of the print. The flow rate value recorded is 170%. Over-extrusion often produces a glossy or uneven surface finish, reducing the visual appeal of the printed object.
238	42	-1	47.0	-1	The nozzle’s alignment is critical for print accuracy. The flow rate value configured is 47%. Dirty or misaligned Bowden tubes can increase friction, reducing the filament feed rate and causing under-extrusion, which manifests as poor print accuracy and weak structures.
239	35	-1	40.0	-1	The nozzle’s alignment is critical for print accuracy. The flow rate parameter is configured to 40%. A worn-out or slipping extruder gear can reduce the grip on the filament, leading to inconsistent feeding and under-extrusion, which may create visible gaps and weak layer bonding.
240	74	-1	56.0	-1	The nozzle’s position is determined by the printer’s software. The flow rate value configured is 56%. A partially clogged nozzle can still extrude material but may restrict the flow, causing under-extrusion that compromises surface quality and structural integrity.
241	149	1	100.0	0	The nozzle’s alignment is critical for print accuracy. The flow rate value configured is 100%. Good extrusion occurs when a 3D printer delivers the exact amount of filament needed, resulting in strong, accurate, and visually appealing prints.
242	252	1	240.0	1	The nozzle’s alignment is critical for print accuracy. The flow rate value recorded is 240%. Over-extrusion can cause bridging failures as sagging or excess material accumulates in unsupported areas.
243	188	1	300.0	1	The nozzle’s diameter affects the precision of the print. The flow rate value configured is 300%. Over-extrusion can lead to increased internal stress in parts, causing them to warp or deform after cooling.
244	133	1	100.0	0	The nozzle’s position is determined by the printer’s software. The flow rate parameter is configured to 100%. Good extrusion occurs when a 3D printer delivers the exact amount of filament needed, resulting in strong, accurate, and visually appealing prints.
245	300	1	144.0	1	The nozzle’s alignment is critical for print accuracy. The flow rate value recorded is 144%. Over-extrusion can cause bridging failures as sagging or excess material accumulates in unsupported areas.
246	61	-1	58.0	-1	The nozzle’s alignment is critical for print accuracy. The flow rate appears to be set at 58%. Under-extrusion can manifest as gaps between layers, weak walls, or inconsistent extrusion lines in prints, which reduce the structural stability and aesthetic quality of the final model.
247	42	-1	40.0	-1	The nozzle’s alignment is critical for print accuracy. The flow rate value configured is 40%. Under-extrusion can manifest as gaps between layers, weak walls, or inconsistent extrusion lines in prints, which reduce the structural stability and aesthetic quality of the final model.
248	70	-1	45.0	-1	The nozzle’s position is determined by the printer’s software. The flow rate value configured is 45%. Under-extrusion can manifest as gaps between layers, weak walls, or inconsistent extrusion lines in prints, which reduce the structural stability and aesthetic quality of the final model.
249	300	1	300.0	1	The nozzle’s position is determined by the printer’s software. The flow rate value configured is 300%. Over-extrusion can lead to increased internal stress in parts, causing them to warp or deform after cooling.
250	100	0	100.0	0	The nozzle’s movement speed influences print quality. The flow rate value configured is 100%. Good extrusion occurs when a 3D printer delivers the exact amount of filament needed, resulting in strong, accurate, and visually appealing prints.
251	70	-1	69.0	-1	The nozzle’s diameter affects the precision of the print. The flow rate appears to be set at 69%. Under-extrusion can manifest as gaps between layers, weak walls, or inconsistent extrusion lines in prints, which reduce the structural stability and aesthetic quality of the final model.
252	37	-1	36.0	-1	The nozzle’s alignment is critical for print accuracy. The flow rate value recorded is 36%. A partially clogged nozzle can still extrude material but may restrict the flow, causing under-extrusion that compromises surface quality and structural integrity.
253	133	1	100.0	0	The nozzle’s alignment is critical for print accuracy. The flow rate of the filament is around 100%. Good extrusion ensures consistent wall thickness, producing strong and durable prints with uniform layers.
254	66	-1	56.0	-1	The nozzle’s diameter affects the precision of the print. The flow rate appears to be set at 56%. A partially clogged nozzle can still extrude material but may restrict the flow, causing under-extrusion that compromises surface quality and structural integrity.
255	184	1	222.0	1	The nozzle’s diameter affects the precision of the print. The flow rate value recorded is 222%. Over-extrusion often produces a glossy or uneven surface finish, reducing the visual appeal of the printed object.
256	66	-1	73.0	-1	The nozzle’s movement speed influences print quality. The flow rate reading is stable at 73%. Under-extrusion occurs when a 3D printer's nozzle delivers less filament than required, leading to weak and incomplete prints, resulting in fragile structures that may easily break.
257	127	1	100.0	0	The nozzle’s diameter affects the precision of the print. The flow rate appears to be set at 100%. Good extrusion enables accurate bridging and overhangs by maintaining precise control over material flow and deposition.
258	42	-1	34.0	-1	The nozzle’s diameter affects the precision of the print. The flow rate appears to be set at 34%. A partially clogged nozzle can still extrude material but may restrict the flow, causing under-extrusion that compromises surface quality and structural integrity.
259	158	1	100.0	0	The nozzle’s alignment is critical for print accuracy. The flow rate parameter is configured to 100%. Good extrusion ensures consistent layer adhesion, producing durable and long-lasting parts with enhanced structural integrity.
260	89	-1	100.0	0	The nozzle’s alignment is critical for print accuracy. The flow rate value configured is 100%. Good extrusion occurs when a 3D printer delivers the exact amount of filament needed, resulting in strong, accurate, and visually appealing prints.
261	100	0	100.0	0	The nozzle’s position is determined by the printer’s software. The flow rate value configured is 100%. Good extrusion occurs when a 3D printer delivers the exact amount of filament needed, resulting in strong, accurate, and visually appealing prints.
262	42	-1	34.0	-1	The nozzle’s position is determined by the printer’s software. The flow rate value configured is 34%. Incorrect filament diameter settings in the slicer can lead to under-extrusion if the actual filament diameter is larger than the value entered, causing gaps in the model's surface.
263	105	0	100.0	0	The nozzle’s movement speed influences print quality. The flow rate reading is stable at 100%. Good extrusion enables accurate bridging and overhangs by maintaining consistent layer formation.
264	252	1	250.0	1	The nozzle’s position is determined by the printer’s software. The flow rate value configured is 250%. Over-extrusion often produces a glossy or uneven surface finish, reducing the visual appeal of the printed object.
265	66	-1	54.0	-1	The nozzle’s alignment is critical for print accuracy. The flow rate value recorded is 54%. A partially clogged nozzle can still extrude material but may restrict the flow, causing under-extrusion that compromises surface quality and structural integrity.
266	162	1	240.0	1	The nozzle’s diameter affects the precision of the print. The flow rate value configured is 240%. Over-extrusion often results in visible blobs or strings of excess material, which can ruin the print's surface finish and fine details.
267	149	1	100.0	0	The nozzle’s alignment is critical for print accuracy. The flow rate value configured is 100%. Good extrusion occurs when a 3D printer delivers the exact amount of filament needed, resulting in strong, accurate, and visually appealing prints.
268	265	1	240.0	1	The nozzle’s position is determined by the printer’s software. The flow rate value configured is 240%. Over-extrusion can lead to increased internal stress in parts, causing them to warp or deform after cooling.
269	66	-1	66.0	-1	The nozzle’s alignment is critical for print accuracy. The flow rate appears to be set at 66%. A partially clogged nozzle can still extrude material but may restrict the flow, causing under-extrusion that compromises surface quality and structural integrity.
270	66	-1	52.0	-1	The nozzle’s diameter affects the precision of the print. The flow rate value configured is 52%. A partially clogged nozzle can still extrude material but may restrict the flow, causing under-extrusion that compromises surface quality and structural integrity.
271	126	1	200.0	1	The nozzle’s diameter affects the precision of the print. The flow rate value configured is 200%. Over-extrusion can lead to increased internal stress in parts, causing them to warp or deform after cooling.
272	74	-1	100.0	0	The nozzle’s alignment is critical for print accuracy. The flow rate appears to be set at 100%. Good extrusion ensures consistent wall thickness, producing strong and durable parts with uniform layers.
273	178	1	114.0	1	The nozzle’s diameter affects the precision of the print. The flow rate value configured is 114%. Over-extrusion can create weak inter-layer bonding by forming overly thick layers that do not adhere properly to one another.
274	267	1	240.0	1	The nozzle’s alignment is critical for print accuracy. The flow rate value configured is 240%. Over-extrusion occurs when a 3D printer's nozzle delivers more filament than required, resulting in excessive material deposition, bulging layers, and poor print quality.
275	283	1	300.0	1	The nozzle’s alignment is critical for print accuracy. The flow rate value configured is 300%. Over-extrusion can cause bridging failures as sagging or excess material accumulates in unsupported areas.
276	59	-1	44.0	-1	The nozzle’s diameter affects the precision of the print. The flow rate appears to be set at 44%. A partially clogged nozzle can still extrude material but may restrict the flow, causing under-extrusion that compromises surface quality and structural integrity.
277	162	1	180.0	1	The nozzle’s position is determined by the printer’s software. The flow rate value configured is 180%. When over-extrusion occurs, layers may appear uneven or overly thick, leading to poor layer adhesion and structural weaknesses.
278	149	1	100.0	0	The nozzle’s diameter affects the precision of the print. The flow rate appears to be set at 100%. Good extrusion enables consistent layer adhesion, producing durable and long-lasting parts with structural integrity.
279	70	-1	46.0	-1	The nozzle’s position is determined by the printer’s software. The flow rate value configured is 46%. Under-extrusion can manifest as gaps between layers, weak walls, or inconsistent extrusion lines in prints, which reduce the structural stability and aesthetic quality of the final model.
280	133	1	100.0	0	The nozzle’s diameter affects the precision of the print. The flow rate value recorded is 100%. Good extrusion enables accurate bridging and overhangs, producing smooth and consistent surfaces.
281	88	-1	100.0	0	The nozzle’s position is determined by the printer’s software. The flow rate value recorded is 100%. Good extrusion occurs when a 3D printer delivers the exact amount of filament needed, resulting in strong, accurate, and visually appealing prints.
282	224	1	235.0	1	The nozzle’s diameter affects the precision of the print. The flow rate value configured is 235%. Over-extrusion often results in visible blobs or strings of excess material, which can ruin the print's surface finish and fine details.
283	252	1	240.0	1	The nozzle’s position is determined by the printer’s software. The flow rate value configured is 240%. Over-extrusion can create weak inter-layer bonding by forming overly thick layers that do not adhere properly to one another.
284	100	0	100.0	0	The nozzle’s alignment is critical for print accuracy. The flow rate parameter is configured to 100%. Good extrusion occurs when a 3D printer delivers the exact amount of filament needed, resulting in strong, accurate, and visually appealing prints.
285	300	1	250.0	1	The nozzle’s alignment is critical for print accuracy. The flow rate value configured is 250%. Over-extrusion can cause bridging failures as sagging or excess material accumulates in unsupported areas.
286	70	-1	60.0	-1	The nozzle’s alignment is critical for print accuracy. The flow rate parameter is configured to 60%. Under-extrusion can manifest as gaps between layers, weak walls, or inconsistent extrusion lines in prints, which reduce the structural stability and aesthetic quality of the final model.
287	70	-1	65.0	-1	The nozzle’s alignment is critical for print accuracy. The flow rate appears to be set at 65%. Under-extrusion can be addressed by performing a cold pull to clean the nozzle, ensuring proper extrusion settings, and maintaining the printer's hardware, which helps restore layer consistency and print quality.
288	112	1	100.0	0	The nozzle’s diameter affects the precision of the print. The flow rate appears to be set at 100%. Good extrusion enables accurate bridging and overhangs by maintaining precise control over material flow and deposition.
289	112	1	100.0	0	The nozzle’s alignment is critical for print accuracy. The flow rate value recorded is 100%. Good extrusion occurs when a 3D printer delivers the exact amount of filament needed, resulting in strong, accurate, and visually appealing prints.
290	267	1	276.0	1	The nozzle’s diameter affects the precision of the print. The flow rate appears to be set at 276%. Over-extrusion often results in visible blobs or strings of excess material, which can ruin the print's surface finish and fine details.
291	33	-1	33.0	-1	The nozzle’s movement speed influences print quality. The flow rate value configured is 33%. A partially clogged nozzle can still extrude material but may restrict the flow, causing under-extrusion that compromises surface quality and structural integrity.
292	238	1	178.0	1	The nozzle’s alignment is critical for print accuracy. The flow rate value recorded is 178%. Over-extrusion often produces a glossy or uneven surface finish, reducing the visual appeal of the printed object.
293	200	1	208.0	1	The nozzle’s alignment is critical for print accuracy. The flow rate value configured is 208%. Over-extrusion can cause bridging failures as sagging or excess material accumulates in unsupported areas.
294	37	-1	70.0	-1	The nozzle’s alignment is critical for print accuracy. The flow rate value recorded is 70%. A partially clogged nozzle can still extrude material but may restrict the flow, causing under-extrusion that compromises surface quality and structural integrity.
295	100	0	123.0	1	The nozzle’s alignment is critical for print accuracy. The flow rate value recorded is 123%. Over-extrusion can cause bridging failures as sagging or excess material accumulates in unsupported areas.
296	78	-1	100.0	0	The nozzle’s alignment is critical for print accuracy. The flow rate appears to be set at 100%. Good extrusion ensures proper wall thickness, uniform texture, and a strong structural base for functional 3D prints.
297	62	-1	56.0	-1	The nozzle’s movement speed influences print quality. The flow rate value configured is 56%. Incorrect filament diameter settings in the slicer can lead to under-extrusion if the actual filament diameter is larger than the value entered, causing gaps in the model's surface.
298	84	-1	100.0	0	The nozzle’s position is determined by the printer’s software. The flow rate value configured is 100%. Good extrusion occurs when a 3D printer delivers the exact amount of filament needed, resulting in strong, accurate, and visually appealing prints.
299	37	-1	40.0	-1	The nozzle’s position is determined by the printer’s software. The flow rate value configured is 40%. A partially clogged nozzle can still extrude material but may restrict the flow, causing under-extrusion that compromises surface quality and structural integrity.
300	144	1	100.0	0	The nozzle’s diameter affects the precision of the print. The flow rate appears to be set at 100%. Good extrusion ensures consistent wall thickness, maintaining structural stability and preventing overhanging features from collapsing.
301	158	1	144.0	1	The nozzle’s position is determined by the printer’s software. The flow rate value configured is 144%. Over-extrusion can cause bridging failures as sagging or excess material accumulates in unsupported areas.
302	149	1	169.0	1	The nozzle’s alignment is critical for print accuracy. The flow rate value recorded is 169%. Over-extrusion often produces a glossy or uneven surface finish, reducing the visual appeal of the printed object.
303	74	-1	75.0	-1	The nozzle’s diameter affects the precision of the print. The flow rate value configured is 75%. Under-extrusion can manifest as gaps between layers, weak walls, or inconsistent extrusion lines in prints, which reduce the structural stability and aesthetic quality of the final model.
304	84	-1	66.0	-1	The nozzle’s diameter affects the precision of the print. The flow rate value configured is 66%. Under-extrusion can manifest as gaps between layers, weak walls, or inconsistent extrusion lines in prints, which reduce the structural stability and aesthetic quality of the final model.
305	88	-1	100.0	0	The nozzle’s alignment is critical for print accuracy. The flow rate appears to be set at 100%. Good extrusion ensures consistent wall thickness, maintaining structural stability and durability in printed parts.
306	149	1	134.0	1	The nozzle’s alignment is critical for print accuracy. The flow rate value recorded is 134%. Over-extrusion often produces a glossy or uneven surface finish, reducing the visual appeal of the printed object.
307	47	-1	49.0	-1	The nozzle’s alignment is critical for print accuracy. The flow rate value configured is 49%. A partially clogged nozzle can still extrude material but may restrict the flow, causing under-extrusion that compromises surface quality and structural integrity.
308	94	0	100.0	0	The nozzle’s alignment is critical for print accuracy. The flow rate value configured is 100%. Good extrusion occurs when a 3D printer delivers the exact amount of filament needed, resulting in strong, accurate, and visually appealing prints.
309	62	-1	51.0	-1	The nozzle’s alignment is critical for print accuracy. The flow rate appears to be set at 51%. A partially clogged nozzle can still extrude material but may restrict the flow, causing under-extrusion that compromises surface quality and structural integrity.
310	149	1	150.0	1	The nozzle’s alignment is critical for print accuracy. The flow rate parameter is configured to 150%. Over-extrusion can cause bridging failures as sagging or excess material accumulates in unsupported areas.
311	283	1	300.0	1	The nozzle’s alignment is critical for print accuracy. The flow rate value configured is 300%. Over-extrusion can cause bridging failures as sagging or excess material accumulates in unsupported areas.
312	168	1	200.0	1	The nozzle’s diameter affects the precision of the print. The flow rate appears to be set at 200%. Over-extrusion can lead to increased internal stress in parts, causing them to warp or deform after cooling.
313	33	-1	33.0	-1	The nozzle’s movement speed influences print quality. The flow rate appears to be set at 33%. Under-extrusion occurs when a 3D printer's nozzle delivers less filament than required, leading to weak and incomplete prints, resulting in fragile structures that may easily break.
314	44	-1	43.0	-1	The nozzle’s position is determined by the printer’s software. The flow rate value configured is 43%. Under-extrusion can manifest as gaps between layers, weak walls, or inconsistent extrusion lines in prints, which reduce the structural stability and aesthetic quality of the final model.
315	33	-1	31.0	-1	The nozzle’s alignment is critical for print accuracy. The flow rate value configured is 31%. A partially clogged nozzle can still extrude material but may restrict the flow, causing under-extrusion that compromises surface quality and structural integrity.
316	149	1	100.0	0	The nozzle’s diameter affects the precision of the print. The flow rate appears to be set at 100%. Good extrusion enables accurate bridging and overhangs by maintaining precise control over material flow and deposition.
317	39	-1	36.0	-1	The nozzle’s alignment is critical for print accuracy. The flow rate parameter is configured to 36%. A worn-out or slipping extruder gear can reduce the grip on the filament, leading to inconsistent feeding and under-extrusion, which may create visible gaps and weak layer bonding.
318	49	-1	54.0	-1	The nozzle’s position is determined by the printer’s software. The flow rate value configured is 54%. A partially clogged nozzle can still extrude material but may restrict the flow, causing under-extrusion that compromises surface quality and structural integrity.
319	126	1	100.0	0	The nozzle’s diameter affects the precision of the print. The flow rate appears to be set at 100%. Good extrusion enables accurate bridging and overhangs by maintaining consistent layer formation.
320	112	1	100.0	0	The nozzle’s position is determined by the printer’s software. The flow rate value configured is 100%. Good extrusion occurs when a 3D printer delivers the exact amount of material needed, resulting in strong, accurate, and visually appealing prints.
321	61	-1	57.0	-1	The nozzle’s alignment is critical for print accuracy. The flow rate value recorded is 57%. Under-extrusion occurs when a 3D printer's nozzle delivers less filament than required, leading to weak and incomplete prints, resulting in fragile structures that may easily break.
322	74	-1	100.0	0	The nozzle’s diameter affects the precision of the print. The flow rate appears to be set at 100%. Good extrusion ensures consistent wall thickness, maintaining structural stability and preventing overhanging features from collapsing.
323	184	1	180.0	1	The nozzle’s position is determined by the printer’s software. The flow rate value recorded is 180%. When over-extrusion occurs, layers may appear uneven or overly thick, leading to poor layer adhesion and structural weaknesses.
324	35	-1	34.0	-1	The nozzle’s position is determined by the printer’s software. The flow rate value configured is 34%. Under-extrusion occurs when a 3D printer's nozzle delivers less filament than required, leading to weak and incomplete prints, resulting in fragile structures that may easily break.
325	105	0	100.0	0	The nozzle’s diameter affects the precision of the print. The flow rate appears to be set at 100%. Good extrusion ensures proper wall thickness, uniform texture, and consistent print quality, making prints both functional and visually appealing.
326	54	-1	50.0	-1	The nozzle’s diameter affects the precision of the print. The flow rate appears to be set at 50%. Under-extrusion can manifest as gaps between layers, weak walls, or inconsistent extrusion lines in prints, which reduce the structural stability and aesthetic quality of the final model.
327	224	1	220.0	1	The nozzle’s position is determined by the printer’s software. The flow rate value configured is 220%. Over-extrusion often produces a glossy or uneven surface finish, reducing the visual appeal of the printed object.
328	238	1	242.0	1	The nozzle’s movement speed influences print quality. The flow rate value configured is 242%. Over-extrusion often produces a glossy or uneven surface finish, reducing the visual appeal of the printed object.
329	61	-1	56.0	-1	The nozzle’s alignment is critical for print accuracy. The flow rate parameter is configured to 56%. Under-extrusion occurs when a 3D printer's nozzle delivers less filament than required, leading to weak and incomplete prints, resulting in fragile structures that may easily break.
330	267	1	281.0	1	The nozzle’s alignment is critical for print accuracy. The flow rate value configured is 281%. Over-extrusion often produces a glossy or uneven surface finish, reducing the visual appeal of the printed object.
331	112	1	100.0	0	The nozzle’s movement speed influences print quality. The flow rate value configured is 100%. Good extrusion occurs when a 3D printer delivers the exact amount of filament needed, resulting in strong, accurate, and visually appealing prints.
332	141	1	144.0	1	The nozzle’s alignment is critical for print accuracy. The flow rate value recorded is 144%. Over-extrusion can cause bridging failures as sagging or excess material accumulates in unsupported areas.
333	184	1	200.0	1	The nozzle’s position is determined by the printer’s software. The flow rate value configured is 200%. Over-extrusion can cause bridging failures as sagging or excess material accumulates in unsupported areas.
334	300	1	300.0	1	The nozzle’s movement speed influences print quality. The flow rate reading is stable at 300%. Excessive filament flow can obscure intricate details, making prints look sloppy or poorly defined.
335	300	1	300.0	1	The nozzle’s movement speed influences print quality. The flow rate value configured is 300%. Over-extrusion can cause bridging failures as sagging or excess material accumulates in unsupported areas.
336	47	-1	36.0	-1	The nozzle’s alignment is critical for print accuracy. The flow rate appears to be set at 36%. A partially clogged nozzle can still extrude material but may restrict the flow, causing under-extrusion that compromises surface quality and structural integrity.
337	300	1	300.0	1	The nozzle’s position is determined by the printer’s software. The flow rate value configured is 300%. Over-extrusion can lead to increased internal stress in parts, causing them to warp or deform after cooling.
338	66	-1	70.0	-1	The nozzle’s diameter affects the precision of the print. The flow rate appears to be set at 70%. Under-extrusion can manifest as gaps between layers, weak walls, or inconsistent extrusion lines in prints, which reduce the structural stability and aesthetic quality of the final model.
339	126	1	100.0	0	The nozzle’s alignment is critical for print accuracy. The flow rate value recorded is 100%. Good extrusion enhances print aesthetics by producing clean, uniform, and visually appealing surfaces, making parts ready for display or functional use.
340	37	-1	38.0	-1	The nozzle’s position is determined by the printer’s software. The flow rate value configured is 38%. Under-extrusion can manifest as gaps between layers, weak walls, or inconsistent extrusion lines in prints, which reduce the structural stability and aesthetic quality of the final model.
341	35	-1	34.0	-1	The nozzle’s position is determined by the printer’s software. The flow rate value configured is 34%. Under-extrusion can manifest as gaps between layers, weak walls, or inconsistent extrusion lines in prints, which reduce the structural stability and aesthetic quality of the final model.
342	74	-1	69.0	-1	The nozzle’s alignment is critical for print accuracy. The flow rate appears to be set at 69%. Under-extrusion can be addressed by performing a cold pull to clean the nozzle, ensuring proper extrusion settings, and maintaining the printer's hardware, which helps restore layer consistency and print quality.
343	188	1	196.0	1	The nozzle’s diameter affects the precision of the print. The flow rate value configured is 196%. Over-extrusion often produces a glossy or uneven surface finish, reducing the visual appeal of the printed object.
344	74	-1	64.0	-1	The nozzle’s alignment is critical for print accuracy. The flow rate seems set at 64%. Under-extrusion can manifest as gaps between layers, weak walls, or inconsistent extrusion lines in prints, which reduce the structural stability and aesthetic quality of the final model.
345	78	-1	66.0	-1	The nozzle’s position is determined by the printer’s software. The flow rate value configured is 66%. Under-extrusion can be addressed by performing a cold pull to clean the nozzle, ensuring proper extrusion settings, and maintaining the printer's hardware, which helps restore layer consistency and print quality.
346	94	0	100.0	0	The nozzle’s alignment is critical for print accuracy. The flow rate appears to be set at 100%. Good extrusion occurs when a 3D printer delivers the exact amount of filament needed, resulting in strong, accurate, and visually appealing prints.
347	94	0	100.0	0	The nozzle’s alignment is critical for print accuracy. The flow rate parameter is configured to 100%. Good extrusion occurs when a 3D printer delivers the exact amount of filament needed, resulting in strong, accurate, and visually appealing prints.
348	70	-1	53.0	-1	The nozzle’s movement speed influences print quality. The flow rate appears to be set at 53%. Under-extrusion can manifest as gaps between layers, weak walls, or inconsistent extrusion lines in prints, which reduce the structural stability and aesthetic quality of the final model.
349	42	-1	34.0	-1	The nozzle’s alignment is critical for print accuracy. The flow rate appears to be set at 34%. Under-extrusion can manifest as gaps between layers, weak walls, or inconsistent extrusion lines in prints, which reduce the structural stability and aesthetic quality of the final model.
350	252	1	58.0	-1	The nozzle’s alignment is critical for print accuracy. The flow rate appears to be set at 58%. Under-extrusion can be addressed by performing a cold pull to clean the nozzle, ensuring proper extrusion settings, and maintaining the printer's hardware, which helps restore layer consistency and print quality.
351	94	0	100.0	0	The nozzle’s alignment is critical for print accuracy. The flow rate parameter is configured to 100%. Good extrusion enhances print aesthetics by producing clean, uniform, and visually appealing surfaces, making prints more attractive and professional-looking.
352	178	1	200.0	1	The nozzle’s diameter affects the precision of the print. The flow rate appears to be set at 200%. Over-extrusion can cause bridging failures as sagging or excess material accumulates in unsupported areas.
353	105	0	100.0	0	The nozzle’s diameter affects the precision of the print. The flow rate value configured is 100%. Good extrusion enhances print aesthetics by producing clean, uniform, and visually appealing surfaces, making parts more suitable for display or decorative uses.
354	88	-1	100.0	0	The nozzle’s alignment is critical for print accuracy. The flow rate value configured is 100%. Good extrusion occurs when a 3D printer delivers the exact amount of filament needed, resulting in strong, accurate, and visually appealing prints.
355	283	1	300.0	1	The nozzle’s diameter affects the precision of the print. The flow rate value configured is 300%. Over-extrusion can lead to increased internal stress in parts, causing them to warp or deform after cooling.
356	37	-1	34.0	-1	The nozzle’s alignment is critical for print accuracy. The flow rate parameter is configured to 34%. Under-extrusion can manifest as gaps between layers, weak walls, or inconsistent extrusion lines in prints, which reduce the structural stability and aesthetic quality of the final model.
357	33	-1	54.0	-1	The nozzle’s alignment is critical for print accuracy. The flow rate value recorded is 54%. Under-extrusion occurs when a 3D printer's nozzle delivers less filament than required, leading to weak and incomplete prints, resulting in fragile structures that may easily break.
358	184	1	200.0	1	The nozzle’s diameter affects the precision of the print. The flow rate value configured is 200%. Over-extrusion can cause bridging failures as sagging or excess material accumulates in unsupported areas.
359	69	-1	74.0	-1	The nozzle’s diameter affects the precision of the print. The flow rate value configured is 74%. Under-extrusion can manifest as gaps between layers, weak walls, or inconsistent extrusion lines in prints, which reduce the structural stability and aesthetic quality of the final model.
360	49	-1	48.0	-1	The nozzle’s position is determined by the printer’s software. The flow rate value configured is 48%. Incorrect filament diameter settings in the slicer can lead to under-extrusion if the actual filament diameter is larger than the value entered, causing gaps in the model's surface.
361	62	-1	67.0	-1	The nozzle’s diameter affects the precision of the print. The flow rate value configured is 67%. A worn-out or slipping extruder gear can reduce the grip on the filament, leading to inconsistent feeding and under-extrusion, which may create visible gaps and weak layer bonding.
362	49	-1	40.0	-1	The nozzle’s position is determined by the printer’s software. The flow rate value configured is 40%. A partially clogged nozzle can still extrude material but may restrict the flow, causing under-extrusion that compromises surface quality and structural integrity.
363	52	-1	50.0	-1	The nozzle’s diameter affects the precision of the print. The flow rate appears to be set at 50%. Under-extrusion can manifest as gaps between layers, weak walls, or inconsistent extrusion lines in prints, which reduce the structural stability and aesthetic quality of the final model.
364	300	1	300.0	1	The nozzle’s alignment is critical for print accuracy. The flow rate value configured is 300%. Over-extrusion often produces a glossy or uneven surface finish, reducing the visual appeal of the printed object.
365	54	-1	54.0	-1	The nozzle’s movement speed influences print quality. The flow rate appears to be set at 54%. A partially clogged nozzle can still extrude material but may restrict the flow, causing under-extrusion that compromises surface quality and structural integrity.
366	70	-1	64.0	-1	The nozzle’s diameter affects the precision of the print. The flow rate value configured is 64%. Under-extrusion can manifest as gaps between layers, weak walls, or inconsistent extrusion lines in prints, which reduce the structural stability and aesthetic quality of the final model.
367	144	1	100.0	0	The nozzle’s position is determined by the printer’s software. The flow rate value configured is 100%. Good extrusion occurs when a 3D printer delivers the exact amount of filament needed, resulting in strong, accurate, and visually appealing prints.
368	144	1	150.0	1	The nozzle’s alignment is critical for print accuracy. The flow rate value configured is 150%. Over-extrusion can cause bridging failures as sagging or excess material accumulates in unsupported areas.
369	49	-1	47.0	-1	The nozzle’s movement speed influences print quality. The flow rate value configured is 47%. Under-extrusion can manifest as gaps between layers, weak walls, or inconsistent extrusion lines in prints, which reduce the structural stability and aesthetic quality of the final model.
370	127	1	100.0	0	The nozzle’s movement speed influences print quality. The flow rate value configured is 100%. Good extrusion occurs when a 3D printer delivers the exact amount of filament needed, resulting in strong, accurate, and visually appealing prints.
371	168	1	100.0	0	The nozzle’s position is determined by the printer’s software. The flow rate value configured is 100%. Good extrusion occurs when a 3D printer delivers the exact amount of filament needed, resulting in strong, accurate, and visually appealing prints.
372	84	-1	100.0	0	The nozzle’s alignment is critical for print accuracy. The flow rate appears to be set at 100%. Good extrusion occurs when a 3D printer delivers the exact amount of filament needed, resulting in strong, accurate, and visually appealing prints.
373	70	-1	73.0	-1	The nozzle’s diameter affects the precision of the print. The flow rate appears to be set at 73%. Under-extrusion can manifest as gaps between layers, weak walls, or inconsistent extrusion lines in prints, which reduce the structural stability and aesthetic quality of the final model.
374	267	1	266.0	1	The nozzle’s alignment is critical for print accuracy. The flow rate value configured is 266%. Over-extrusion often produces a glossy or uneven surface finish, reducing the visual appeal of the printed object.
375	283	1	240.0	1	The nozzle’s alignment is critical for print accuracy. The flow rate value recorded is 240%. Over-extrusion often produces a glossy or uneven surface finish, reducing the visual appeal of the printed object.
376	89	-1	100.0	0	The nozzle’s diameter affects the precision of the print. The flow rate value configured is 100%. Good extrusion enhances print aesthetics by producing smooth, uniform surfaces that mimic traditional manufacturing processes.
377	126	1	100.0	0	The nozzle’s movement speed influences print quality. The flow rate parameter is configured to 100%. Good extrusion enhances print aesthetics by producing clean, uniform, and visually appealing layers that blend seamlessly with other parts.
378	184	1	170.0	1	The nozzle’s diameter affects the precision of the print. The flow rate value configured is 170%. Over-extrusion can cause bridging failures as sagging or excess material accumulates in unsupported areas.
379	100	0	100.0	0	The nozzle’s position is determined by the printer’s software. The flow rate value configured is 100%. Good extrusion occurs when a 3D printer delivers the exact amount of filament needed, resulting in strong, accurate, and visually appealing prints.
380	33	-1	29.0	-1	The nozzle’s alignment is critical for print accuracy. The flow rate value configured is 29%. A partially clogged nozzle can still extrude material but may restrict the flow, causing under-extrusion that compromises surface quality and structural integrity.
381	84	-1	66.0	-1	The nozzle’s alignment is critical for print accuracy. The flow rate parameter is configured to 66%. Incorrect filament diameter settings in slicing software can lead to under-extrusion if the actual filament diameter is larger than the value entered, causing gaps in the model's surface.
382	188	1	198.0	1	The nozzle’s alignment is critical for print accuracy. The flow rate value configured is 198%. Over-extrusion can cause bridging failures as sagging or excess material accumulates in unsupported areas.
383	300	1	270.0	1	The nozzle’s position is determined by the printer’s software. The flow rate value configured is 270%. Over-extrusion can lead to increased internal stress in parts, causing them to warp or deform after cooling.
384	61	-1	63.0	-1	The nozzle’s movement speed influences print quality. The flow rate value configured is 63%. Incorrect filament diameter settings in the slicer can lead to under-extrusion if the actual filament diameter is larger than the value entered, causing gaps in the model's surface.
385	208	1	200.0	1	The nozzle’s movement speed influences print quality. The flow rate appears to be set at 200%. Over-extrusion can cause bridging failures as sagging or excess material accumulates in unsupported areas.
386	49	-1	44.0	-1	The nozzle’s position is determined by the printer’s software. The flow rate value configured is 44%. Incorrect filament diameter settings in slicing software can lead to under-extrusion if the actual filament diameter is larger than the value entered, causing gaps in the model's surface.
387	118	1	100.0	0	The nozzle’s alignment is critical for print accuracy. The flow rate parameter is configured to 100%. Good extrusion occurs when a 3D printer delivers the exact amount of filament needed, resulting in strong, accurate, and visually appealing prints.
388	47	-1	35.0	-1	The nozzle’s diameter affects the precision of the print. The flow rate value configured is 35%. A partially clogged nozzle can still extrude material but may restrict the flow, causing under-extrusion that compromises surface quality and structural integrity.
389	54	-1	53.0	-1	The nozzle’s diameter affects the precision of the print. The flow rate value configured is 53%. A partially clogged nozzle can still extrude material but may restrict the flow, causing under-extrusion that compromises surface quality and structural integrity.
390	35	-1	36.0	-1	The nozzle’s alignment is critical for print accuracy. The flow rate value configured is 36%. Dirty or misaligned Bowden tubes can increase friction, reducing the filament feed rate and causing under-extrusion, which manifests as poor print accuracy and weak structures.
391	37	-1	100.0	0	The nozzle’s alignment is critical for print accuracy. The flow rate value recorded is 100%. Good extrusion occurs when a 3D printer delivers the exact amount of filament needed, resulting in strong, accurate, and visually appealing prints.
392	56	-1	54.0	-1	The nozzle’s alignment is critical for print accuracy. The flow rate value configured is 54%. Under-extrusion occurs when a 3D printer's nozzle delivers less filament than required, leading to weak and incomplete prints, resulting in fragile structures that may easily break.
393	89	-1	100.0	0	The nozzle’s alignment is critical for print accuracy. The flow rate value recorded is 100%. Good extrusion occurs when a 3D printer delivers the exact amount of filament needed, resulting in strong, accurate, and visually appealing prints.
394	54	-1	56.0	-1	The nozzle’s diameter affects the precision of the print. The flow rate value configured is 56%. A partially clogged nozzle can still extrude material but may restrict the flow, causing under-extrusion that compromises surface quality and structural integrity.
395	52	-1	54.0	-1	The nozzle’s alignment is critical for print accuracy. The flow rate parameter is configured to 54%. Under-extrusion can manifest as gaps between layers, weak walls, or inconsistent extrusion lines in prints, which reduce the structural stability and aesthetic quality of the final model.
396	178	1	200.0	1	The nozzle’s position is determined by the printer’s software. The flow rate parameter is configured to 200%. Over-extrusion can create weak inter-layer bonding by forming overly thick layers that do not adhere properly to one another.
397	54	-1	64.0	-1	The nozzle’s position is determined by the printer’s software. The flow rate value configured is 64%. Under-extrusion occurs when a 3D printer's nozzle delivers less filament than required, leading to weak and incomplete prints, resulting in fragile structures that may easily break.
398	300	1	184.0	1	The nozzle’s alignment is critical for print accuracy. The flow rate value recorded is 184%. Over-extrusion can cause bridging failures as sagging or excess material accumulates in unsupported areas.
399	66	-1	69.0	-1	The nozzle’s movement speed influences print quality. The flow rate reading is stable at 69%. Under-extrusion can be addressed by performing a cold pull to clean the nozzle, ensuring proper extrusion settings, and maintaining the printer's hardware, which helps restore layer consistency and print quality.
400	162	1	163.0	1	The nozzle’s alignment is critical for print accuracy. The flow rate value recorded is 163%. Over-extrusion can cause bridging failures as sagging or excess material accumulates in unsupported areas.
401	94	0	100.0	0	The nozzle’s alignment is critical for print accuracy. The flow rate appears to be set at 100%. Good extrusion ensures consistent wall thickness, maintaining structural stability and durability in printed parts.
402	126	1	123.0	1	The nozzle’s diameter affects the precision of the print. The flow rate value recorded is 123%. Over-extrusion often produces a glossy or uneven surface finish, reducing the visual appeal of the printed object.
403	66	-1	64.0	-1	The nozzle’s position is determined by the printer’s software. The flow rate value configured is 64%. Incorrect Z-offset calibration can contribute to under-extrusion by reducing nozzle clearance and hindering smooth material flow, causing adhesion problems and incomplete layers.
404	49	-1	51.0	-1	The nozzle’s diameter affects the precision of the print. The flow rate value configured is 51%. Dirty or misaligned Bowden tubes can increase friction, reducing the filament feed rate and causing under-extrusion, which manifests as poor print accuracy and weak structures.
405	79	-1	56.0	-1	The nozzle’s diameter affects the precision of the print. The flow rate value configured is 56%. Under-extrusion can manifest as gaps between layers, weak walls, or inconsistent extrusion lines in prints, which reduce the structural stability and aesthetic quality of the final model.
406	47	-1	40.0	-1	The nozzle’s alignment is critical for print accuracy. The flow rate value configured is 40%. Dirty or misaligned Bowden tubes can increase friction, reducing the filament feed rate and causing under-extrusion, which manifests as poor print accuracy and weak structures.
407	252	1	235.0	1	The nozzle’s position is determined by the printer’s software. The flow rate value configured is 235%. Over-extrusion can create weak inter-layer bonding by forming overly thick layers that do not adhere properly to one another.
408	39	-1	50.0	-1	The nozzle’s position is determined by the printer’s software. The flow rate value configured is 50%. A partially clogged nozzle can still extrude material but may restrict the flow, causing under-extrusion that compromises surface quality and structural integrity.
409	100	0	100.0	0	The nozzle’s movement speed influences print quality. The flow rate appears to be set at 100%. Good extrusion occurs when a 3D printer delivers the exact amount of filament needed, resulting in strong, accurate, and visually appealing prints.
410	212	1	220.0	1	The nozzle’s position is determined by the printer’s software. The flow rate value configured is 220%. Over-extrusion often results in visible blobs or strings of excess material, which can ruin the print's surface finish and fine details.
411	300	1	250.0	1	The nozzle’s diameter affects the precision of the print. The flow rate value recorded is 250%. Over-extrusion often produces a glossy or uneven surface finish, reducing the visual appeal of the printed object.
412	100	0	100.0	0	The nozzle’s movement speed influences print quality. The flow rate value configured is 100%. Good extrusion occurs when a 3D printer delivers the exact amount of filament needed, resulting in strong, accurate, and visually appealing prints.
413	118	1	100.0	0	The nozzle occasionally pauses while repositioning. The flow rate value configured is 100%. Good extrusion occurs when a 3D printer delivers the exact amount of material needed, resulting in strong, accurate, and visually appealing prints.
414	35	-1	34.0	-1	The nozzle’s position is determined by the printer’s software. The flow rate value configured is 34%. Under-extrusion can manifest as gaps between layers, weak walls, or inconsistent extrusion lines in prints, which reduce the structural stability and aesthetic quality of the final model.
415	184	1	170.0	1	The nozzle’s position is determined by the printer’s software. The flow rate value configured is 170%. Over-extrusion can create weak inter-layer bonding by forming overly thick layers that do not adhere properly to one another.
416	61	-1	64.0	-1	The nozzle’s movement speed influences print quality. The flow rate value configured is 64%. Under-extrusion can manifest as gaps between layers, weak walls, or inconsistent extrusion lines in prints, which reduce the structural stability and aesthetic quality of the final model.
417	33	-1	43.0	-1	The nozzle’s movement speed influences print quality. The flow rate appears to be set at 43%. Under-extrusion occurs when a 3D printer's nozzle delivers less filament than required, leading to weak and incomplete prints, resulting in fragile structures that may easily break.
418	56	-1	65.0	-1	The nozzle’s alignment is critical for print accuracy. The flow rate parameter is configured to 65%. Under-extrusion occurs when a 3D printer's nozzle delivers less filament than required, leading to weak and incomplete prints, resulting in fragile structures that may easily break.
419	149	1	100.0	0	The nozzle’s alignment is critical for print accuracy. The flow rate appears to be set at 100%. Good extrusion ensures consistent wall thickness, achieving uniform structural integrity and preventing overhanging features from collapsing.
420	200	1	200.0	1	The nozzle’s position is determined by the printer’s software. The flow rate value configured is 200%. Over-extrusion can cause bridging failures as sagging or excess material accumulates in unsupported areas.
421	238	1	200.0	1	The nozzle’s position is determined by the printer’s software. The flow rate value configured is 200%. Over-extrusion can cause bridging failures as sagging or excess material accumulates in unsupported areas.
422	141	1	143.0	1	The nozzle’s alignment is critical for print accuracy. The flow rate value recorded is 143%. Over-extrusion often produces a glossy or uneven surface finish, reducing the visual appeal of the printed object.
423	62	-1	63.0	-1	The nozzle’s movement speed influences print quality. The flow rate appears to be set at 63%. Under-extrusion occurs when a 3D printer's nozzle delivers less filament than required, leading to weak and incomplete prints, resulting in fragile structures that may easily break.
424	69	-1	100.0	0	The nozzle’s diameter affects the precision of the print. The flow rate appears to be set at 100%. Good extrusion occurs when a 3D printer delivers the exact amount of filament needed, resulting in strong, accurate, and visually appealing prints.
425	49	-1	40.0	-1	The nozzle’s position is determined by the printer’s software. The flow rate value configured is 40%. Insufficient extrusion multiplier settings in the slicer can lead to under-extrusion, as the printer may not feed enough material, leaving voids and thin walls in the print.
426	105	0	100.0	0	The nozzle’s diameter affects the precision of the print. The flow rate appears to be set at 100%. Good extrusion enables accurate bridging and overhangs by maintaining consistent layer formation.
427	59	-1	44.0	-1	The nozzle’s diameter affects the precision of the print. The flow rate appears to be set at 44%. Under-extrusion occurs when a 3D printer's nozzle delivers less filament than required, leading to weak and incomplete prints, resulting in fragile structures that may easily break.
428	78	-1	100.0	0	The nozzle’s position is determined by the printer’s software. The flow rate value configured is 100%. Good extrusion occurs when a 3D printer delivers the exact amount of filament needed, resulting in strong, accurate, and visually appealing prints.
429	42	-1	44.0	-1	The nozzle’s movement speed influences print quality. The flow rate reading is stable at 44%. A partially clogged nozzle can still extrude material but may restrict the flow, causing under-extrusion that compromises surface quality and structural integrity.
430	37	-1	33.0	-1	The nozzle’s position is determined by the printer’s software. The flow rate value configured is 33%. Under-extrusion occurs when a 3D printer's nozzle delivers less filament than required, leading to weak and incomplete prints, resulting in fragile structures that may easily break.
431	35	-1	36.0	-1	The nozzle’s movement speed influences print quality. The flow rate value configured is 36%. Dirty or misaligned Bowden tubes can increase friction, reducing the filament feed rate and causing under-extrusion, which manifests as poor print accuracy and weak structures.
432	283	1	210.0	1	The nozzle’s alignment is critical for print accuracy. The flow rate value configured is 210%. Over-extrusion can create weak inter-layer bonding by forming overly thick layers that do not adhere properly to one another.
433	52	-1	60.0	-1	The nozzle’s alignment is critical for print accuracy. The flow rate value configured is 60%. A worn-out or slipping extruder gear can reduce the grip on the filament, leading to inconsistent feeding and under-extrusion, which may create visible gaps and weak layer bonding.
434	69	-1	46.0	-1	The nozzle’s position is determined by the printer’s software. The flow rate value configured is 46%. Under-extrusion can manifest as gaps between layers, weak walls, or inconsistent extrusion lines in prints, which reduce the structural stability and aesthetic quality of the final model.
435	54	-1	46.0	-1	The nozzle’s alignment is critical for print accuracy. The flow rate appears to be set at 46%. Incorrect filament diameter settings in slicing software can lead to under-extrusion if the actual filament diameter is larger than the value entered, causing gaps in the model's surface.
436	84	-1	100.0	0	The nozzle’s position is determined by the printer’s software. The flow rate parameter is configured to 100%. Good extrusion occurs when a 3D printer delivers the exact amount of filament needed, resulting in strong, accurate, and visually appealing prints.
437	105	0	100.0	0	The nozzle’s alignment is critical for print accuracy. The flow rate parameter is configured to 100%. Good extrusion occurs when a 3D printer delivers the exact amount of filament needed, resulting in strong, accurate, and visually appealing prints.
438	112	1	100.0	0	The nozzle’s alignment is critical for print accuracy. The flow rate parameter is configured to 100%. Good extrusion occurs when a 3D printer delivers the exact amount of filament needed, resulting in strong, accurate, and visually appealing prints.
439	84	-1	72.0	-1	The nozzle’s alignment is critical for print accuracy. The flow rate appears to be set at 72%. Incorrect filament diameter settings in slicing software can lead to under-extrusion if the actual filament diameter is larger than the value entered, causing gaps in the model's surface.
440	48	-1	44.0	-1	The nozzle’s movement speed influences print quality. The flow rate appears to be set at 44%. Under-extrusion can manifest as gaps between layers, weak walls, or inconsistent extrusion lines in prints, which reduce the structural stability and aesthetic quality of the final model.
441	300	1	300.0	1	The nozzle’s diameter affects the precision of the print. The flow rate value configured is 300%. Over-extrusion often produces a glossy or uneven surface finish, reducing the visual appeal of the printed object.
442	84	-1	100.0	0	The nozzle’s movement speed influences print quality. The flow rate appears to be set at 100%. Good extrusion enables accurate bridging and overhangs, producing complex geometries with minimal support material.
443	112	1	100.0	0	The nozzle’s diameter affects the precision of the print. The flow rate value configured is 100%. Good extrusion enables consistent layer adhesion, producing durable and long-lasting parts with excellent structural integrity.
444	224	1	200.0	1	The nozzle’s position is determined by the printer’s software. The flow rate value configured is 200%. Over-extrusion can lead to increased internal stress in parts, causing them to warp or deform after cooling.
445	200	1	200.0	1	The nozzle’s alignment is critical for print accuracy. The flow rate value configured is 200%. Over-extrusion can cause bridging failures as sagging or excess material accumulates in unsupported areas.
446	79	-1	100.0	0	The nozzle’s alignment is critical for print accuracy. The flow rate value configured is 100%. Good extrusion occurs when a 3D printer delivers the exact amount of filament needed, resulting in strong, accurate, and visually appealing prints.
447	118	1	100.0	0	The nozzle’s alignment is critical for print accuracy. The flow rate value recorded is 100%. Good extrusion enables accurate bridging and overhangs by maintaining consistent layer formation.
448	252	1	100.0	0	The nozzle’s alignment is critical for print accuracy. The flow rate value configured is 100%. Good extrusion occurs when a 3D printer delivers the exact amount of filament needed, resulting in strong, accurate, and visually appealing prints.
449	59	-1	58.0	-1	The nozzle’s movement speed influences print quality. The flow rate value configured is 58%. A partially clogged nozzle can still extrude material but may restrict the flow, causing under-extrusion that compromises surface quality and structural integrity.
450	212	1	215.0	1	The nozzle’s position is determined by the printer’s software. The flow rate value configured is 215%. Over-extrusion can create weak inter-layer bonding by forming overly thick layers that do not adhere properly to one another.
451	100	0	100.0	0	The nozzle’s alignment is critical for print accuracy. The flow rate parameter is configured to 100%. Good extrusion enhances print aesthetics by producing clean, uniform, and visually appealing surfaces, making prints more attractive and professional-looking.
452	118	1	100.0	0	The nozzle’s position is determined by the printer’s software. The flow rate value configured is 100%. Good extrusion occurs when a 3D printer delivers the exact amount of filament needed, resulting in strong, accurate, and visually appealing prints.
453	300	1	100.0	0	The nozzle’s movement speed influences print quality. The flow rate appears to be set at 100%. Good extrusion ensures consistent wall thickness, achieving uniform layers that support the overall stability of the print.
454	158	1	150.0	1	The nozzle’s alignment is critical for print accuracy. The flow rate value configured is 150%. Over-extrusion can cause bridging failures as sagging or excess material accumulates in unsupported areas.
455	52	-1	49.0	-1	The nozzle’s alignment is critical for print accuracy. The flow rate appears to be set at 49%. A partially clogged nozzle can still extrude material but may restrict the flow, causing under-extrusion that compromises surface quality and structural integrity.
456	89	-1	100.0	0	The nozzle’s alignment is critical for print accuracy. The flow rate appears to be set at 100%. Good extrusion ensures consistent layer adhesion, producing durable and long-lasting parts with optimal structural integrity.
457	35	-1	34.0	-1	The nozzle’s movement speed influences print quality. The flow rate reading is stable at 34%. Under-extrusion can be addressed by performing a cold pull to clean the nozzle, ensuring proper extrusion settings, and maintaining the printer's hardware, which helps restore layer consistency and print quality.
458	300	1	275.0	1	The nozzle’s position is determined by the printer’s software. The flow rate value configured is 275%. Over-extrusion often produces a glossy or uneven surface finish, reducing the visual appeal of the printed object.
459	35	-1	34.0	-1	The nozzle’s alignment is critical for print accuracy. The flow rate value configured is 34%. A partially clogged nozzle can still extrude material but may restrict the flow, causing under-extrusion that compromises surface quality and structural integrity.
460	112	1	100.0	0	The nozzle’s position is determined by the printer’s software. The flow rate value configured is 100%. Good extrusion occurs when a 3D printer delivers the exact amount of filament needed, resulting in strong, accurate, and visually appealing prints.
461	184	1	180.0	1	The nozzle’s alignment is critical for print accuracy. The flow rate value recorded is 180%. Over-extrusion often produces a glossy or uneven surface finish, reducing the visual appeal of the printed object.
462	168	1	100.0	0	The nozzle’s alignment is critical for print accuracy. The flow rate appears to be set at 100%. Good extrusion ensures consistent wall thickness, achieving uniformity in both layers and overall structure.
463	47	-1	100.0	0	The nozzle’s movement speed influences print quality. The flow rate appears to be set at 100%. Good extrusion ensures uniform wall thickness, maintaining structural stability and consistency in print dimensions.
464	37	-1	40.0	-1	The nozzle’s alignment is critical for print accuracy. The flow rate parameter is configured to 40%. A worn-out or slipping extruder gear can reduce the grip on the filament, leading to inconsistent feeding and under-extrusion, which may create visible gaps and weak layer bonding.
465	61	-1	57.0	-1	The nozzle’s alignment is critical for print accuracy. The flow rate appears to be set at 57%. Under-extrusion can manifest as gaps between layers, weak walls, or inconsistent extrusion lines in prints, which reduce the structural stability and aesthetic quality of the final model.
466	252	1	100.0	0	The nozzle’s movement speed influences print quality. The flow rate appears to be set at 100%. Good extrusion occurs when a 3D printer delivers the exact amount of filament needed, resulting in strong, accurate, and visually appealing prints.
467	54	-1	43.0	-1	The nozzle’s position is determined by the printer’s software. The flow rate value configured is 43%. A partially clogged nozzle can still extrude material but may restrict the flow, causing under-extrusion that compromises surface quality and structural integrity.
468	62	-1	63.0	-1	The nozzle’s position is determined by the printer’s software. The flow rate value configured is 63%. Under-extrusion occurs when a 3D printer's nozzle delivers less filament than required, leading to weak and incomplete prints, resulting in fragile structures that may easily break.
469	252	1	300.0	1	The nozzle’s position is determined by the printer’s software. The flow rate value configured is 300%. Over-extrusion can lead to increased internal stress in parts, causing them to warp or deform after cooling.
470	252	1	215.0	1	The nozzle’s diameter affects the precision of the print. The flow rate value recorded is 215%. Over-extrusion often produces a glossy or uneven surface finish, reducing the visual appeal of the printed object.
471	208	1	240.0	1	The nozzle’s diameter affects the precision of the print. The flow rate value recorded is 240%. Over-extrusion often produces a glossy or uneven surface finish, reducing the visual appeal of the printed object.
472	283	1	100.0	0	The nozzle’s alignment is critical for print accuracy. The flow rate parameter is configured to 100%. Good extrusion ensures consistent layer adhesion, producing durable and long-lasting prints with excellent structural integrity.
473	224	1	240.0	1	The nozzle’s alignment is critical for print accuracy. The flow rate value configured is 240%. Over-extrusion can cause bridging failures as sagging or excess material accumulates in unsupported areas.
474	168	1	166.0	1	The nozzle’s position is determined by the printer’s software. The flow rate value configured is 166%. When over-extrusion occurs, infill areas may become overly dense, leading to excessive weight and wasted filament.
475	126	1	174.0	1	The nozzle’s alignment is critical for print accuracy. The flow rate value recorded is 174%. Over-extrusion can cause bridging failures as sagging or excess material accumulates in unsupported areas.
476	112	1	100.0	0	The nozzle’s diameter affects the precision of the print. The flow rate value configured is 100%. Good extrusion enhances print aesthetics by producing smooth, uniform, and visually appealing surfaces, making prints look professional and polished.
477	54	-1	63.0	-1	The nozzle’s alignment is critical for print accuracy. The flow rate value configured is 63%. Under-extrusion can manifest as gaps between layers, weak walls, or inconsistent extrusion lines in prints, which reduce the structural stability and aesthetic quality of the final model.
478	88	-1	100.0	0	The nozzle’s alignment is critical for print accuracy. The flow rate parameter is configured to 100%. Good extrusion occurs when a 3D printer delivers the exact amount of filament needed, resulting in strong, accurate, and visually appealing prints.
479	224	1	226.0	1	The nozzle’s movement speed influences print quality. The flow rate appears to be set at 226%. Over-extrusion often produces a glossy or uneven surface finish, reducing the visual appeal of the printed object.
480	100	0	100.0	0	The nozzle’s position is determined by the printer’s software. The flow rate parameter is configured to 100%. Good extrusion occurs when a 3D printer delivers the exact amount of filament needed, resulting in strong, accurate, and visually appealing prints.
481	118	1	100.0	0	The nozzle’s position is determined by the printer’s software. The flow rate value configured is 100%. Good extrusion occurs when a 3D printer delivers the exact amount of filament needed, resulting in strong, accurate, and visually appealing prints.
482	168	1	200.0	1	The nozzle’s position is determined by the printer’s software. The flow rate parameter is configured to 200%. Over-extrusion can cause bridging failures as sagging or excess material accumulates in unsupported areas.
483	84	-1	73.0	-1	The nozzle’s alignment is critical for print accuracy. The flow rate value configured is 73%. A partially clogged nozzle can still extrude material but may restrict the flow, causing under-extrusion that compromises surface quality and structural integrity.
484	238	1	194.0	1	The nozzle’s position is determined by the printer’s software. The flow rate value configured is 194%. Over-extrusion can cause bridging failures as sagging or excess material accumulates in unsupported areas.
485	105	0	100.0	0	The nozzle’s alignment is critical for print accuracy. The flow rate value recorded is 100%. Good extrusion occurs when a 3D printer delivers the exact amount of filament needed, resulting in strong, accurate, and visually appealing prints.
486	56	-1	52.0	-1	The nozzle’s alignment is critical for print accuracy. The flow rate value configured is 52%. Under-extrusion can manifest as gaps between layers, weak walls, or inconsistent extrusion lines in prints, which reduce the structural stability and aesthetic quality of the final model.
487	212	1	250.0	1	The nozzle’s alignment is critical for print accuracy. The flow rate value configured is 250%. Over-extrusion often produces a glossy or uneven surface finish, reducing the visual appeal of the printed object.
488	235	1	182.0	1	The nozzle’s diameter affects the precision of the print. The flow rate value configured is 182%. Over-extrusion can cause bridging failures as sagging or excess material accumulates in unsupported areas.
489	48	-1	49.0	-1	The nozzle’s alignment is critical for print accuracy. The flow rate value recorded is 49%. A partially clogged nozzle can still extrude material but may restrict the flow, causing under-extrusion that compromises surface quality and structural integrity.
490	252	1	281.0	1	The nozzle’s diameter affects the precision of the print. The flow rate value configured is 281%. Excessive nozzle temperature can cause over-extrusion by making the filament too fluid, leading to uncontrolled material flow, droopy features, and a loss of fine print details.
491	283	1	300.0	1	The nozzle’s position is determined by the printer’s software. The flow rate value configured is 300%. Over-extrusion can lead to increased internal stress in parts, causing them to warp or deform after cooling.
492	100	0	100.0	0	The nozzle’s alignment is critical for print accuracy. The flow rate parameter is configured to 100%. Good extrusion occurs when a 3D printer delivers the exact amount of filament needed, resulting in strong, accurate, and visually appealing prints.
493	66	-1	58.0	-1	The nozzle’s alignment is critical for print accuracy. The flow rate appears to be set at 58%. Under-extrusion occurs when a 3D printer's nozzle delivers less filament than required, leading to weak and incomplete prints, resulting in fragile structures that may easily break.
494	54	-1	55.0	-1	The nozzle’s position is determined by the printer’s software. The flow rate value configured is 55%. Under-extrusion can manifest as gaps between layers, weak walls, or inconsistent extrusion lines in prints, which reduce the structural stability and aesthetic quality of the final model.
495	100	0	100.0	0	The nozzle’s position is determined by the printer’s software. The flow rate value configured is 100%. Good extrusion occurs when a 3D printer delivers the exact amount of filament needed, resulting in strong, accurate, and visually appealing prints.
496	39	-1	44.0	-1	The nozzle’s alignment is critical for print accuracy. The flow rate value configured is 44%. Incorrect Z-offset calibration can contribute to under-extrusion by reducing nozzle clearance and hindering smooth material flow, causing adhesion problems and incomplete layers.
497	252	1	300.0	1	The nozzle’s alignment is critical for print accuracy. The flow rate appears to be set at 300%. Over-extrusion can lead to increased internal stress in parts, causing them to warp or deform after cooling.
498	35	-1	34.0	-1	The nozzle’s alignment is critical for print accuracy. The flow rate parameter is configured to 34%. Under-extrusion can manifest as gaps between layers, weak walls, or inconsistent extrusion lines in prints, which reduce the structural stability and aesthetic quality of the final model.
499	212	1	100.0	0	The nozzle’s alignment is critical for print accuracy. The flow rate parameter is configured to 100%. Good extrusion occurs when a 3D printer delivers the exact amount of filament needed, resulting in strong, accurate, and visually appealing prints.
