# Supplementary material for: Hybrid reasoning for perception, explanation, and autonomous action in manufacturing
Source: Nat Commun. 2026 May 18;17:6589. doi: 10.1038/s41467-026-72378-9 (PMC13381764; doi:10.1038/s41467-026-72378-9)
Supplement: Supplementary file 5 — Source Data [file 41467_2026_72378_MOESM5_ESM.zip › source_data/Figure3/squad/evaluation_squad_recall_summary.csv]

experiment_key	label	recall_mean	recall_std_bootstrap
exp0	ex.0	0.9646593333333333	0.01598512595439203
exp1	ex.1	0.0	0.0
exp2	ex.2	0.893905	0.030065361714105496
exp3	ex.3	0.030246153846153846	0.019134182059260416
exp4	ex.4	0.87918	0.032965551716905954
exp5	ex.5	0.0	0.0
exp6	ex.6	0.857412037037037	0.036063037504344815
exp7	ex.7	0.8752516666666667	0.030453479959877603
