# Supplementary material for: Hybrid reasoning for perception, explanation, and autonomous action in manufacturing
Source: Nat Commun. 2026 May 18;17:6589. doi: 10.1038/s41467-026-72378-9 (PMC13381764; doi:10.1038/s41467-026-72378-9)
Supplement: Supplementary file 5 — Source Data [file 41467_2026_72378_MOESM5_ESM.zip › source_data/Figure3/squad/squad_experiment_results_exp0.csv]

question_id	answers	original_answers
0	The Main Building at Notre Dame was destroyed by a fire in April 1879.	['1879']
1	Beyoncé receives praise for her stage presence and voice during live performances.	['stage presence']
2	The UN summit you are referring to is the United Nations Sustainable Development Summit, also known as the UN Summit for the Adoption of the Post-2015 Development Agenda. It took place in September 2015, specifically from September 25 to 27, 2015, at the United Nations Headquarters in New York City.	['September 2015']
3	According to the information provided, Beyoncé's concert tour, The Beyoncé Experience, grossed over $24 million in 2007.	['24 million']
4	The single from Beyoncé's album B'Day that was only released in the United Kingdom is "Green Light".	['Green Light']
5	Baz Luhrmann said Beyoncé is the heir-apparent diva of the USA.	['Baz Luhrmann']
6	According to the information provided, Catholic Mass is celebrated over 100 times per week on the campus of Notre Dame.	['over 100 times']
7	Beyoncé released the Spanish songs for the album "Irreemplazable" (re-recordings of songs from "B'Day" for a Spanish-language audience) and the re-release of "B'Day".	["re-release of B'Day"]
8	The individual who offered land to Father Edward Sorin was the Bishop of Vincennes, Célestine Guynemer de la Hailandière.	['Célestine Guynemer de la Hailandière']
9	The College of Commerce was added to Notre Dame in 1921.	['College of Commerce']
10	Beyoncé gave birth to her first child, Blue Ivy Carter, at Lenox Hill Hospital in New York.	['Lenox Hill Hospital']
11	Beyoncé shares the House of Deréon fashion line introduction with her mother, Tina.	['her mother']
12	Beyoncé's first concert was when she was five years old, and it was performed by Michael Jackson.	['Michael Jackson']
13	The Mamas, Beyoncé's background singers, consisted of Montina Cooper, Crystal Collins, and Tiffany Moniqué Riddick.	['Montina Cooper-Donnell, Crystal Collins and Tiffany Moniqué Riddick']
14	The event where Beyoncé received the Pop Songwriter of the Year award is not explicitly mentioned in the passage. However, it is mentioned that she received this award at the American Society of Composers, Authors, and Publishers Pop Music Awards in 2001.	['American Society of Composers, Authors, and Publishers Pop Music Awards']
15	Beyoncé introduced Sasha Fierce with the release of her 2008 album "I Am... Sasha Fierce".	['2008']
16	The single with the most success from Beyoncé's album "4" is "Love on Top."	['Love on Top']
17	Edward Malloy was the president of the University of Notre Dame from 1987 to 2005.	['1987–2005']
18	The professor from Northeastern University who wrote about how race correlates with the criticisms of Beyoncé is Emmett Price.	['Emmett Price']
19	Taylor Swift won the Best Female Video category at the 2009 MTV Video Music Awards for her song "You Belong with Me".	['Taylor Swift']
20	Beyoncé donated the money she earned from her shows for the family of Libyan ruler Muammar Gaddafi to the Clinton Bush Haiti Fund.	['Clinton Bush Haiti Fund']
21	Beyoncé was blamed by the media, critics, and blogs for the split of LeToya Luckett and Roberson from Destiny's Child.	['Beyoncé']
22	Anton-Hermann Chroust specialized in classics and law.	['classics and law']
23	Beyoncé's first official fragrance was named "Heat."	['Heat']
24	Beyoncé announced in February 2010 that she was comfortable enough with herself to no longer need Sasha Fierce.	['2010']
25	Beyoncé publicly endorsed same-sex marriage on March 26, 2013.	['same sex marriage']
26	Beyoncé's first number-one single as a solo artist in the US was "Crazy in Love", which featured Jay Z.	['Crazy in Love']
27	The correct answer is Twitter.	['Twitter']
28	Destiny's Child released the compilation album "Love Songs" in January 2013.	['January 2013']
29	Beyoncé's role in Dreamgirls was based on Diana Ross, the lead singer of The Supremes.	['Diana Ross.']
30	Beyoncé was speaking about her mother, Tina Knowles, when she said her gift was "finding the best qualities in every human being."	['her mother']
31	The official colors of Notre Dame used by its athletic teams in competition are Navy Blue and Gold Rush.	['Navy Blue and Gold Rush']
32	The Science Hall at Notre Dame came to be known as LaFortune Student Center.	['LaFortune Student Center']
33	The Mrs. Carter Show World Tour began on April 15 in Belgrade, Serbia.	['April 15']
34	Beyoncé, as part of Destiny's Child, sold an additional 60 million records.	['60 million']
35	The study of germ-free-life began in 1928.	['1928']
36	Beyoncé participated in the Hope for Haiti Now: A Global Benefit for Earthquake Relief telethon with George Clooney and Wyclef Jean.	['George Clooney and Wyclef Jean']
37	The word "Bey Hive" derives from the word "beehive."	['beehive']
38	Mathew Knowles managed the Destiny's Child group. He is Beyoncé's father.	['Mathew Knowles']
39	The song Jay Z released two days after Blue Ivy was born is "Glory".	['Glory']
40	The College of Arts and Letters at Notre Dame offers 33 BA majors.	['33']
41	Madonna inspired Beyoncé to take control of her own career.	['Madonna']
42	Beyoncé mainly sings in English.	['English']
43	The name Destiny's Child was based on a passage in the Book of Isaiah.	['Book of Isaiah']
44	The Review of Politics was founded by Walter Kauffman, but it was actually founded by Walter Kauffman and later edited by Walter Kauffman and others.	['Review of Politics']
45	You can purchase Beyoncé's clothing line, House of Deréon, in the United States and Canada.	['US and Canada']
46	The Beyoncé Experience was Beyoncé's first worldwide concert tour, which she embarked on in April 2007.	['The Beyoncé Experience']
47	According to the information provided, Beyoncé received a total of 64 music certifications from the Recording Industry Association of America (RIAA) in the 2000s.	['64 certifications']
48	As of May 2015, Beyoncé's net worth is estimated to be $250 million.	['250 million']
49	L.A. Reid, the ex-President of Def Jam, has described Beyoncé as the greatest entertainer alive.	['L.A. Reid']
50	Beyoncé's all-female tour band was named Suga Mama.	['Suga Mama']
51	According to the information provided, 13 members from Notre Dame have entered the Pro Football Hall of Fame.	['13']
52	Beyoncé went through depression.	['depression']
53	Beyoncé donated her entire salary from the film "Cadillac Records" to Phoenix House, an organization of rehabilitation centers for heroin addicts around the country.	['Phoenix House']
54	Beyoncé parted ways with her father, Mathew Knowles, as business partners during her hiatus.	['her father']
55	The question asks for the average distance that students travel to study at Notre Dame. The information provided states that "the average student traveled more than 750 miles to Notre Dame."	['more than 750 miles']
56	The new track for Destiny's Child's compilation album "Love Songs" was "Nuclear".	['Nuclear']
57	According to the information provided, the University of Notre Dame's dining services sources 40% of its food locally.	['40%']
58	Etta James influenced Beyoncé's third solo album, I Am... Sasha Fierce, by inspiring her to explore other musical genres and styles.	['boldness']
59	Jody Rosen highlighted Beyoncé's tone and timbre as particularly distinctive, describing her voice as "one of the most compelling instruments in popular music".	['Jody Rosen']
60	The Center for Science in the Public Interest (CSPINET) asked Beyoncé to reconsider the deal due to the unhealthiness of the product.	['The Center for Science in the Public Interest (CSPINET)']
61	Beyoncé performed wearing Josephine Baker's trademark mini-hula skirt embellished with fake bananas at the 2006 Fashion Rocks concert.	['2006 Fashion Rocks concert']
62	The event that caused Beyoncé's depression was the split of Destiny's Child due to LeToya Luckett and Roberson leaving the group, which led to the media, critics, and blogs blaming her for the split.	['split with Luckett and Rober']
63	Agnèz Deréon.	['Agnèz Deréon']
64	The lead single on Beyoncé's first album "Dangerously in Love" is "Crazy in Love," which features Jay Z.	['Crazy in Love']
65	Beyoncé was raised in a Methodist household.	['Methodist']
66	Beyoncé has 52 Grammy nominations.	['52 nominations']
67	The focus of the Gucci Chime for Change campaign was to spread female empowerment.	['spread female empowerment']
68	The Bengal Bouts tournament at Notre Dame raises money for the Holy Cross Missions in Bangladesh.	['the Holy Cross Missions in Bangladesh']
69	The film "Obsessed" grossed $68 million, and the film "Cadillac Records" grossed $8 million ($68 million - $60 million).	['60 million']
70	The term "Bootylicious" was added to the Oxford English Dictionary in 2006.	['2006']
71	The main campus of the University of Notre Dame covers 1,250 acres.	['1,250']
72	Beyoncé donated her entire salary from the film "Cadillac Records" to Phoenix House, an organization of rehabilitation centers for heroin addicts around the country.	['Phoenix House']
73	When Edward Malloy became president in 1987, the average SAT score at Notre Dame was 1240.	['1240']
74	Beyoncé's vocal range spans four octaves.	['four octaves']
75	Beyoncé tied with Lauryn Hill for most Grammy nominations in a single year by a female artist.	['Lauryn Hill']
76	St. John's United Methodist Church.	["St. John's United Methodist Church"]
77	The Fighting Irish hockey team competed in the Central Collegiate Hockey Association (CCHA) prior to its move to Hockey East.	['Central Collegiate Hockey Association']
78	Beyoncé got her fifth consecutive number-one album on December 13, 2013, with the release of her self-titled fifth studio album.	['December 13, 2013']
79	Beyoncé beat out Madonna and Celine Dion to become the world's best-paid music personality between June 2007 and June 2008.	['Madonna and Celine Dion']
80	According to the information provided, 70 staff members lost their jobs when Beyoncé cancelled the video game deal with GateFive.	['70 staff']
81	Beyoncé's first worldwide concert tour was "The Beyoncé Experience," which started in April 2007.	['2007']
82	The Suffolk Street location started to house a Notre Dame facility in 1998.	['1998']
83	In 2006, PETA criticized Beyoncé for wearing and using fur in her clothing line House of Deréon.	['for wearing and using fur']
84	Beyoncé gave birth to her daughter, Blue Ivy Carter, on January 7, 2012.	['January 7, 2012']
85	The state flower for Montana is the bitterroot.	['bitterroot']
86	Those who attended a Jesuit college may have been forbidden from joining Harvard Law School due to the curricula at the Jesuit institution.	['Harvard Law School']
87	Forbes magazine listed Beyoncé as the most powerful female musician of 2015.	['Forbes']
88	The name of Beyoncé's all-female tour band is Suga Mama.	['Suga Mama']
89	Rivers from Montana feed Hudson Bay.	['Hudson Bay']
90	Beyoncé's second film was Dreamgirls.	['Dreamgirls']
91	The TV network that listed Beyoncé as number 1 on its 100 Sexiest Artists list is VH1.	['VH1']
92	Vogue requested that only "natural pictures" be used.	['natural pictures be used']
93	Beyoncé recorded the lead single "Fighting Temptation" with Missy Elliott, MC Lyte, and Free for the movie "The Fighting Temptations".	['Missy Elliott']
94	Beyoncé received the Legend Award at the 2008 World Music Awards.	['the 2008 World Music Awards']
95	Beyoncé released her first solo album, "Dangerously in Love", in 2003.	['2003']
96	The notable football player who played at Notre Dame from 1916 to 1920 was George Gipp.	['George Gipp']
97	Beyoncé's vocal range spans four octaves.	['four']
98	Beyoncé and Jay Z held a fundraiser at the 40/40 Club in Manhattan for Obama's 2012 presidential campaign, which raised $4 million.	['4 million']
99	The Basilica of the Sacred Heart is located on the spot of Fr. Sorin's original church at Notre Dame.	['Basilica of the Sacred Heart']
