# Supplementary material for: Hybrid reasoning for perception, explanation, and autonomous action in manufacturing
Source: Nat Commun. 2026 May 18;17:6589. doi: 10.1038/s41467-026-72378-9 (PMC13381764; doi:10.1038/s41467-026-72378-9)
Supplement: Supplementary file 5 — Source Data [file 41467_2026_72378_MOESM5_ESM.zip › source_data/Figure3/squad/squad_experiment_results_exp1.csv]

question_id	answers	original_answers
0		['Coldplay', 'Coldplay', 'Coldplay']
1	The nozzle’s diameter affects the precision of the print. The flow rate value configured is 89%. A partially clogged nozzle can still extrude material but may restrict the flow, causing under-extrusion that compromises surface quality and structural integrity.	['Newton', 'Newton', 'Newton']
2		['Peyton Manning', 'Peyton Manning', 'Manning']
3		['Super Bowl LI', 'LI', 'LI']
4		['Super Bowl V', 'Super Bowl V', 'V']
5		['Wojciech Bogusławski Theatre', 'Wojciech Bogusławski Theatre', 'Wojciech Bogusławski Theatre']
6		['CBS', 'CBS', 'CBS']
7		['Owen Daniels', 'Owen Daniels', 'Daniels']
8		['Ten', 'Ten', 'Ten']
9		['CBS', 'CBS', 'CBS']
10		['66', '66 lb', '33']
11		['During the Second World War', 'Second World War', 'During the Second World War']
12		['DeMarcus Ware', 'DeMarcus Ware', 'Ware']
13		['punts.', 'punts', 'punts']
14		['28', '28', '28']
15	The nozzle’s diameter affects the precision of the print. The flow rate value configured is 66%. Under-extrusion occurs when a 3D printer's nozzle delivers less filament than required, leading to weak and incomplete prints, resulting in fragile structures that may easily break.	['one', 'one', 'one']
16		['Business Connect', 'Business Connect', 'Business Connect']
17		['Sun Life Stadium', 'Sun Life Stadium', 'Sun Life Stadium']
18		['10,000 m2', 'more than 10,000 m2', '10,000 m2']
19		['50', '50-yard line', '50']
20		['Super Bowl Opening Night.', 'Super Bowl Opening Night', 'Super Bowl Opening Night']
21		['26', '26', '26']
22		['Super Bowl XLVIII', 'Super Bowl XLVIII', 'XLVIII']
23	The nozzle’s alignment is critical for print accuracy. The flow rate value configured is 100%. Good extrusion produces clean edges and sharp corners, preserving the intended geometry of the model.	['religious freedom', 'religious freedom in the Polish–Lithuanian Commonwealth', 'religious freedom']
24		['five', '2½', '2']
25		['KOA (850 AM) and KRFX (103.5 FM)', 'KOA (850 AM) and KRFX (103.5 FM)', 'KOA (850 AM) and KRFX (103.5 FM)']
26		['34–19', '34–19', '34–19']
27		['13', '13', '13']
28		['three', 'three', 'three']
29		['L.', 'L', 'L']
30		['a commune', 'commune', 'commune']
31	The nozzle’s diameter affects the precision of the print. The flow rate value configured is 42%. A partially clogged nozzle can still extrude material but may restrict the flow, causing under-extrusion that compromises surface quality and structural integrity.	['Cam Newton', 'Cam Newton', 'Cam Newton']
32		['Bruno Mars', 'Bruno Mars', 'Bruno Mars,']
33		['December 28, 2015', 'December 28, 2015', 'December 28, 2015,']
34		['1390', '1390', '1390']
35		['three', 'three', 'three']
36		['within the borders of Warsaw', 'Warsaw', 'within the borders of Warsaw']
37		['around 34%', '34', '34%']
38	The nozzle’s diameter affects the precision of the print. The flow rate value configured is 35%. A partially clogged nozzle can still extrude material but may restrict the flow, causing under-extrusion that compromises surface quality and structural integrity.	['2,249', '2,249', '2,249']
39		['James Lofton and Mark Malone', 'James Lofton and Mark Malone', 'James Lofton and Mark Malone']
40		['2013', '2013', '2013']
41		['41-yard line.', '41', '41']
42		['a deficit.', 'a deficit', 'deficit']
43		['Peyton Manning', 'Peyton Manning', 'Manning', 'Manning']
44		['5', 'five', 'five']
45	The nozzle’s diameter affects the precision of the print. The flow rate value configured is 100%. Good extrusion produces clean edges and sharp corners, preserving the intended geometry of the model.	['former flooded terraces', 'former flooded terraces', 'peat swamps or small ponds']
46		['Super Bowl LI.', 'Super Bowl LI', 'Super Bowl LI']
47		['captured', 'captured the mermaid', 'captured']
48		['Super Bowl XLVII', 'Super Bowl XLVII', 'XLVII']
49	The nozzle’s diameter affects the precision of the print. The flow rate appears to be set at 100%. Good extrusion produces clean edges and sharp corners, preserving the intended geometry of the model.	['wards', 'Ward', 'Ward']
50		['Ealy', 'Ealy', 'Ealy']
51		['four', 'four', 'four']
52		['1998', '1998', '1998']
53		['Moscone Center', 'at the Moscone Center', 'Moscone Center']
54		['SAP Center in San Jose.', 'at SAP Center in San Jose', 'San Jose']
55		['4', 'four', 'four']
56		['CBS', 'CBS', 'CBS']
57		['Florida legislature', 'the Florida legislature', 'Florida legislature']
58		['44', '44', '44']
59		['Coldplay.', 'Coldplay', 'Coldplay']
60		['1413', '1413', '1413']
61		['McManus', 'McManus', 'McManus']
62		['13 years and 48 days', '13 years and 48 days', '13 years']
63	The nozzle’s alignment is critical for print accuracy. The flow rate seems set at 35%. A partially clogged nozzle can still extrude material but may restrict the flow, causing under-extrusion that compromises surface quality and structural integrity.	['Vistula River', 'Vistula River', 'Vistula River']
64		['road white jerseys', 'matching white', 'white']
65		['New England Patriots', 'New England Patriots', 'Patriots']
66	The nozzle’s diameter affects the precision of the print. The flow rate value configured is 35%. Under-extrusion occurs when a 3D printer's nozzle delivers less filament than required, leading to weak and incomplete prints, resulting in fragile structures that may easily break.	['Kraków', 'Kraków', 'Kraków']
67		['Kraków', 'Kraków']
68		['seven', 'seven', 'seven']
69		['Super Bowl City', '"Super Bowl City"', 'Super Bowl City']
70		['four', 'four', 'four']
71		['number one', 'number one', 'one']
72		['1 million', 'More than 1 million', '1 million']
73		['San Francisco', 'San Francisco', "San Francisco Bay Area's"]
74		['Bruno Mars', 'Bruno Mars', 'Bruno Mars,']
75		['$2 million', '$2 million', '$2 million']
76		['New England Patriots', 'New England Patriots', 'Patriots']
77	The nozzle’s diameter affects the precision of the print. The flow rate parameter is configured to 66%. A partially clogged nozzle can still extrude material but may restrict the flow, causing under-extrusion that compromises surface quality and structural integrity.	['six', 'six', 'six']
78		['CBSSports.com', 'CBSSports.com', 'CBSSports']
79		['Marlee Matlin', 'Marlee Matlin', 'Marlee Matlin']
80		['a German Nazi colonial administration', 'German Nazi', 'German Nazi colonial administration']
81		['2014', '2014', '2014']
82		['Boston', 'in Boston', 'May 21, 2013']
83		['Medical University of Warsaw', 'National Defence University', 'Medical University of Warsaw']
84		['Kevin Harlan', 'Kevin Harlan', 'Kevin Harlan']
85	The nozzle’s alignment is critical for print accuracy. The flow rate value configured is 100%. Good extrusion produces clean edges and sharp corners, preserving the intended geometry of the model.	['1951', '1951', '1951']
86		['Beyoncé and Bruno Mars', 'Beyoncé and Bruno Mars', 'Beyoncé and Bruno Mars']
87		['Arizona Cardinals', 'the Arizona Cardinals', 'Cardinals']
88		['Newton', 'Newton', 'Newton']
89		['The Book of Roger', 'The Book of Roger', 'The Book of Roger']
90		['Super Bowl XLV', 'Super Bowl XLV', 'V']
91	The nozzle’s diameter affects the precision of the print. The flow rate value configured is 118%. Over-extrusion can create weak inter-layer bonding by forming overly thick layers that do not adhere properly to one another.	['Broncos', 'Denver', 'Denver']
92		['Three-Year Plan', 'Three-Year Plan', 'Three-Year Plan']
93		['Justin Tucker', 'Justin Tucker', 'Tucker']
94		['Isaac Bashevis Singer', 'Isaac Bashevis Singer', 'Isaac Bashevis Singer']
95		['4.7', '4.7', '4.7']
96	The nozzle’s alignment is critical for print accuracy. The flow rate parameter is configured to 300%. Over-extrusion can create weak inter-layer bonding by forming overly thick layers that do not adhere properly to one another.	['four', 'four', 'four']
97		['"Hymn for the Weekend"', 'Hymn for the Weekend', 'Hymn for the Weekend']
98		['1110 AM', '1110 AM', '(1110 AM)']
99		['Sun Life Stadium', 'Sun Life Stadium', 'Sun Life Stadium']
