# Supplementary material for: Hybrid reasoning for perception, explanation, and autonomous action in manufacturing
Source: Nat Commun. 2026 May 18;17:6589. doi: 10.1038/s41467-026-72378-9 (PMC13381764; doi:10.1038/s41467-026-72378-9)
Supplement: Supplementary file 5 — Source Data [file 41467_2026_72378_MOESM5_ESM.zip › source_data/Figure3/squad/squad_experiment_results_exp2.csv]

question_id	answers	original_answers
0	The main performer at the Super Bowl 50 halftime show was Coldplay, a British rock group. They had special guest performers Beyoncé and Bruno Mars.	['Coldplay', 'Coldplay', 'Coldplay']
1	The player who was criticized for not jumping into the pile to recover the ball was Cam Newton.	['Newton', 'Newton', 'Newton']
2	Russell Wilson is the current quarterback of the Denver Broncos.	['Peyton Manning', 'Peyton Manning', 'Manning']
3	According to the information provided, the use of Roman numerals will be reinstated for Super Bowl LI.	['Super Bowl LI', 'LI', 'LI']
4	The first Super Bowl branded with Roman numerals was Super Bowl V.	['Super Bowl V', 'Super Bowl V', 'V']
5	The Wojciech Bogusławski Theatre (1922-26) was the best example of "Polish monumental theatre".	['Wojciech Bogusławski Theatre', 'Wojciech Bogusławski Theatre', 'Wojciech Bogusławski Theatre']
6	The broadcaster for Super Bowl 50 in the United States was CBS.	['CBS', 'CBS', 'CBS']
7	Peyton Manning completed an 18-yard pass to tight end Owen Daniels.	['Owen Daniels', 'Owen Daniels', 'Daniels']
8	Ten Panthers players were selected to the Pro Bowl.	['Ten', 'Ten', 'Ten']
9	The Super Bowl 50 was broadcast by CBS.	['CBS', 'CBS', 'CBS']
10	To find the weight of the "50" in pounds, we need to multiply the weight of each digit by 2 (since there are two digits) and then add the weights of the two digits together. Each digit weighs 33 lb, so two digits will weigh 2 * 33 = 66 lb.	['66', '66 lb', '33']
11	The text does not specify that Warsaw was completely razed to the ground by bombing raids. It states that Warsaw was "razed to the ground by bombing raids and planned destruction" during the Second World War. This implies that the city suffered significant damage, but the extent of the destruction is not explicitly stated as complete.	['During the Second World War', 'Second World War', 'During the Second World War']
12	DeMarcus Ware tackled the Carolina Panthers' quarterback, Cam Newton, just before the end of the first half.	['DeMarcus Ware', 'DeMarcus Ware', 'Ware']
13	The next three drives of the game ended in punts.	['punts.', 'punts', 'punts']
14	The question does not mention the distance that Brad Nortman's punt traveled. It only mentions that Jordan Norwood received a short 28-yard punt.	['28', '28', '28']
15	Manning had one interception at the end of the game.	['one', 'one', 'one']
16	The service that provides local businesses with contracting opportunities in and around the Super Bowl is called Business Connect.	['Business Connect', 'Business Connect', 'Business Connect']
17	The stadium in Miami that was considered is Sun Life Stadium.	['Sun Life Stadium', 'Sun Life Stadium', 'Sun Life Stadium']
18	The University Library garden covers an area of 5,111 m2 (plants) and the total area is more than 10,000 m2 (including the entire garden).	['10,000 m2', 'more than 10,000 m2', '10,000 m2']
19	The 50-yard line on the fields was painted gold.	['50', '50-yard line', '50']
20	Super Bowl Opening Night.	['Super Bowl Opening Night.', 'Super Bowl Opening Night', 'Super Bowl Opening Night']
21	To find Newton's age during Super Bowl 50, we need to know the date of Super Bowl 50. Super Bowl 50 took place on February 7, 2016. Cam Newton was born on May 7, 1989. To find his age, we subtract his birth year from the year of the Super Bowl: 2016 - 1989 = 27. However, since the Super Bowl took place in February, we need to consider the months. Newton was born in May, so we need to subtract 5 m…	['26', '26', '26']
22	The last Super Bowl the Broncos participated in, prior to Super Bowl 50, was Super Bowl XLVIII.	['Super Bowl XLVIII', 'Super Bowl XLVIII', 'XLVIII']
23	The Warsaw Confederation formally established religious freedom in the Polish–Lithuanian Commonwealth in 1573.	['religious freedom', 'religious freedom in the Polish–Lithuanian Commonwealth', 'religious freedom']
24	The information provided states that Miller had 2½ sacks. However, it does not specify how many of those sacks were solo.	['five', '2½', '2']
25	The two radio stations in Denver that carried Super Bowl 50 were KOA (850 AM) and KRFX (103.5 FM).	['KOA (850 AM) and KRFX (103.5 FM)', 'KOA (850 AM) and KRFX (103.5 FM)', 'KOA (850 AM) and KRFX (103.5 FM)']
26	The final score of Super Bowl XXXIII was 34-19, with the Denver Broncos defeating the Atlanta Falcons.	['34–19', '34–19', '34–19']
27	There are 13 natural reserves in Warsaw.	['13', '13', '13']
28	The NFL has three main broadcast television partners in the United States.	['three', 'three', 'three']
29	The Roman numeral for 50 is L.	['L.', 'L', 'L']
30	The basic unit of territorial division in Poland is a commune (gmina).	['a commune', 'commune', 'commune']
31	The quarterback for the Carolina Panthers is Cam Newton.	['Cam Newton', 'Cam Newton', 'Cam Newton']
32	The male singer who performed as a special guest during Super Bowl 50 was Bruno Mars.	['Bruno Mars', 'Bruno Mars', 'Bruno Mars,']
33	December 28, 2015.	['December 28, 2015', 'December 28, 2015', 'December 28, 2015,']
34	The oldest existing armed seal of Warsaw is from the year 1390.	['1390', '1390', '1390']
35	According to the information, Cam Newton had three turnovers, including a fumble that Denver recovered for a touchdown.	['three', 'three', 'three']
36	Bielany Forest is located within the borders of Warsaw.	['within the borders of Warsaw', 'Warsaw', 'within the borders of Warsaw']
37	According to the text, in 1897, Jews constituted 34% of Warsaw's population, which is approximately 219,000 out of a total population of 638,000.	['around 34%', '34', '34%']
38	Peyton Manning threw 2,249 yards.	['2,249', '2,249', '2,249']
39	I do not have information on the Westwood One sideline announcers for the game you are referring to.	['James Lofton and Mark Malone', 'James Lofton and Mark Malone', 'James Lofton and Mark Malone']
40	Levi's Stadium became fully approved to host Super Bowl 50 in 2013.	['2013', '2013', '2013']
41	The Broncos drove to the Panthers' 41-yard line early in the fourth quarter.	['41-yard line.', '41', '41']
42	Carolina faced a deficit in the opening drive, which was the first time they had faced a deficit in the entire postseason.	['a deficit.', 'a deficit', 'deficit']
43	The answer is actually Tom Brady, not Peyton Manning or John Elway. Tom Brady played in Super Bowl LV (55) at the age of 43 years and 188 days, which is the record for the oldest quarterback to play in a Super Bowl.	['Peyton Manning', 'Peyton Manning', 'Manning', 'Manning']
44	According to the information provided, Von Miller had 5 solo tackles in Super Bowl 50.	['5', 'five', 'five']
45	The highest level of the Vistula plateau on the left side contains former flooded terraces.	['former flooded terraces', 'former flooded terraces', 'peat swamps or small ponds']
46	According to the information provided, Roman numerals will be reinstated for Super Bowl LI.	['Super Bowl LI.', 'Super Bowl LI', 'Super Bowl LI']
47	According to the legend, the greedy merchant captured the mermaid.	['captured', 'captured the mermaid', 'captured']
48	Beyoncé headlined the Super Bowl XLVII halftime show.	['Super Bowl XLVII', 'Super Bowl XLVII', 'XLVII']
49	The last name of the player who recovered the ball Newton lost is Ward.	['wards', 'Ward', 'Ward']
50	Kony Ealy knocked the ball out of Manning's hand.	['Ealy', 'Ealy', 'Ealy']
51	The Denver Broncos are mentioned as one of four teams to have made eight appearances in the Super Bowl.	['four', 'four', 'four']
52	Peyton Manning was picked #1 in the 1998 NFL draft.	['1998', '1998', '1998']
53	The text does not specify the year of the NFL Experience. However, based on the information given, it seems to be describing the events surrounding Super Bowl 50, which took place in 2016. The NFL Experience was held at the Moscone Center in San Francisco for Super Bowl 50.	['Moscone Center', 'at the Moscone Center', 'Moscone Center']
54	The media day for Super Bowl 50 was held at the SAP Center in San Jose.	['SAP Center in San Jose.', 'at SAP Center in San Jose', 'San Jose']
55	According to the information provided, there are four teams that have made eight appearances in the Super Bowl. These teams are: 1. New England Patriots 2. Dallas Cowboys 3. Pittsburgh Steelers 4. The team that defeated the New England Patriots in the AFC Championship Game is not mentioned, but it is stated that the Panthers and Broncos both made it to the Super Bowl.	['4', 'four', 'four']
56	The network that aired Super Bowl 50 was CBS.	['CBS', 'CBS', 'CBS']
57	The Florida legislature refused to approve the funding plan to pay for the renovations at Sun Life Stadium.	['Florida legislature', 'the Florida legislature', 'Florida legislature']
58	The missed field goal was 44 yards.	['44', '44', '44']
59	The halftime show for Super Bowl 50 was headlined by Coldplay.	['Coldplay.', 'Coldplay', 'Coldplay']
60	Warszowa did not become the official capital of the Masovian Duchy. Warsaw, established on the site of Warszowa, became the official capital of the Masovian Duchy in 1413.	['1413', '1413', '1413']
61	The successful kicker on the 33-yard field goal was Brandon McManus.	['McManus', 'McManus', 'McManus']
62	To find the age difference between Peyton Manning and Cam Newton during Super Bowl 50, we need to know their ages at that time. Peyton Manning was born on March 24, 1976, and Super Bowl 50 took place on February 7, 2016. So, Peyton Manning was 39 years old during the game. Cam Newton was born on May 7, 1989, and Super Bowl 50 took place on February 7, 2016. So, Cam Newton was 26 years old during …	['13 years and 48 days', '13 years and 48 days', '13 years']
63	The axis of Warsaw that divides it into two parts is the Vistula River.	['Vistula River', 'Vistula River', 'Vistula River']
64	The information provided does not directly state the jersey color the Broncos wore for Super Bowl 50. However, it does mention that the Broncos wore their road white jerseys with matching white pants for the game.	['road white jerseys', 'matching white', 'white']
65	The information provided doesn't directly state who won Super Bowl XLIX. However, it mentions that the Broncos beat the New England Patriots in the AFC Championship Game, and the Patriots were the defending Super Bowl XLIX champions. This implies that the Patriots won Super Bowl XLIX.	['New England Patriots', 'New England Patriots', 'Patriots']
66	Kraków served as the Polish capital city in 1313.	['Kraków', 'Kraków', 'Kraków']
67	The registration numbers for cars in Kraków are of the same type for all districts.	['Kraków', 'Kraków']
68	The Panthers' quarterback, Cam Newton, was sacked 7 times by the Denver defense in Super Bowl 50.	['seven', 'seven', 'seven']
69	"Super Bowl City" started at Justin Herman Plaza in January.	['Super Bowl City', '"Super Bowl City"', 'Super Bowl City']
70	Charles Johnson had 4 total tackles in Super Bowl 50.	['four', 'four', 'four']
71	The Denver Broncos were the number one seed from the American Football Conference (AFC).	['number one', 'number one', 'one']
72	The text does not specifically mention the number of people attending the game-themed events during the week prior to Super Bowl 50. However, it does mention that more than 1 million people are expected to attend the festivities in San Francisco during Super Bowl Week.	['1 million', 'More than 1 million', '1 million']
73	I'm not aware of the specific details of the event you are referring to. However, I can tell you that the 50th Super Bowl (Super Bowl L) was held in 2016. The three cities that were considered for Super Bowl 50 were: 1. New York/New Jersey (MetLife Stadium) 2. San Francisco Bay Area (Levi's Stadium) 3. Miami (Hard Rock Stadium was not the name at that time, it was Sun Life Stadium) However, the a…	['San Francisco', 'San Francisco', "San Francisco Bay Area's"]
74	The other former halftime show performer who joined Coldplay and Beyoncé for the Super Bowl 50 halftime show was Bruno Mars.	['Bruno Mars', 'Bruno Mars', 'Bruno Mars,']
75	According to the information provided, $2 million is being spent on other ancillary events.	['$2 million', '$2 million', '$2 million']
76	The Broncos defeated the New England Patriots in the AFC Championship game.	['New England Patriots', 'New England Patriots', 'Patriots']
77	According to the information provided, the following Panthers players were selected to the Pro Bowl: 1. Cam Newton (quarterback) 2. Greg Olsen (tight end) 3. Ted Ginn, Jr. (wide receiver) 4. Jonathan Stewart (running back) 5. Mike Tolbert (fullback) 6. Ryan Kalil (center) 7. Trai Turner (guard)/There are 7 Pro Bowl selections from the Panthers offense.	['six', 'six', 'six']
78	The CBS website that provided a stream is CBSSports.com.	['CBSSports.com', 'CBSSports.com', 'CBSSports']
79	I can't verify the information about the ASL translation for the game.	['Marlee Matlin', 'Marlee Matlin', 'Marlee Matlin']
80	When Warsaw came under the rule of the General Government, it was under the administration of Nazi Germany.	['a German Nazi colonial administration', 'German Nazi', 'German Nazi colonial administration']
81	The year it was declared that no Roman numerals would be used in the name of the 50th Super Bowl was 2014.	['2014', '2014', '2014']
82	The NFL owners' spring meetings took place in Boston.	['Boston', 'in Boston', 'May 21, 2013']
83	The largest medical school in Poland is the Medical University of Warsaw.	['Medical University of Warsaw', 'National Defence University', 'Medical University of Warsaw']
84	I am unable to verify the announcers for Westwood One's Super Bowl 50 coverage.	['Kevin Harlan', 'Kevin Harlan', 'Kevin Harlan']
85	The FSO Car Factory was established in 1951.	['1951', '1951', '1951']
86	Beyoncé and Bruno Mars were the special guest performers who joined Coldplay during the Super Bowl 50 halftime show.	['Beyoncé and Bruno Mars', 'Beyoncé and Bruno Mars', 'Beyoncé and Bruno Mars']
87	The information provided doesn't mention who the Panthers played in the Super Bowl. It only mentions their victories over the Seattle Seahawks and the Arizona Cardinals in the divisional round and NFC Championship Game, respectively.	['Arizona Cardinals', 'the Arizona Cardinals', 'Cardinals']
88	Cam Newton fumbled the ball on 3rd-and-9.	['Newton', 'Newton', 'Newton']
89	"Kitab Rudjdjar" is Arabic for "The Book of Roger".	['The Book of Roger', 'The Book of Roger', 'The Book of Roger']
90	The first Super Bowl to use the standardized logo template was Super Bowl XLV.	['Super Bowl XLV', 'Super Bowl XLV', 'V']
91	Gary Kubiak played for the Denver Broncos when he was in the Super Bowl.	['Broncos', 'Denver', 'Denver']
92	The initial Three-Year Plan to rebuild Poland (especially Warsaw) was a major success.	['Three-Year Plan', 'Three-Year Plan', 'Three-Year Plan']
93	Baltimore Ravens kicker Justin Tucker slipped on the Levi's Stadium turf in week 6 of the 2015 NFL season.	['Justin Tucker', 'Justin Tucker', 'Tucker']
94	Isaac Bashevis Singer loved Warsaw so much that he kept putting it in his novels.	['Isaac Bashevis Singer', 'Isaac Bashevis Singer', 'Isaac Bashevis Singer']
95	According to the information provided, Ronnie Hillman's average yards per carry in 2015 was 4.7 yards per carry.	['4.7', '4.7', '4.7']
96	Josh Norman intercepted 4 balls.	['four', 'four', 'four']
97	The song that Coldplay and Beyoncé collaborated on for the Super Bowl 50 halftime show is "Hymn for the Weekend".	['"Hymn for the Weekend"', 'Hymn for the Weekend', 'Hymn for the Weekend']
98	The frequency of the radio station WBT in North Carolina is 1110 AM.	['1110 AM', '1110 AM', '(1110 AM)']
99	The other finalist besides Levi's Stadium was Sun Life Stadium.	['Sun Life Stadium', 'Sun Life Stadium', 'Sun Life Stadium']
