# Supplementary material for: Hybrid reasoning for perception, explanation, and autonomous action in manufacturing
Source: Nat Commun. 2026 May 18;17:6589. doi: 10.1038/s41467-026-72378-9 (PMC13381764; doi:10.1038/s41467-026-72378-9)
Supplement: Supplementary file 5 — Source Data [file 41467_2026_72378_MOESM5_ESM.zip › source_data/Figure3/squad/squad_experiment_results_exp6.csv]

question_id	answers	original_answers
0	The main performer at Super Bowl 50's halftime show was Coldplay, with special guest performers Beyoncé and Bruno Mars.	['Coldplay', 'Coldplay', 'Coldplay']
1	The player criticized for not jumping into the pile to recover the ball was Cam Newton.	['Newton', 'Newton', 'Newton']
2	Russell Wilson is the current quarterback of the Denver Broncos. He was signed by the Broncos in 2022 as a free agent, after spending 10 seasons with the Seattle Seahawks.	['Peyton Manning', 'Peyton Manning', 'Manning']
3	According to the information, Super Bowl LI will be the first Super Bowl to use Roman numerals again after Super Bowl 50.	['Super Bowl LI', 'LI', 'LI']
4	The first Super Bowl branded with Roman numerals was Super Bowl V.	['Super Bowl V', 'Super Bowl V', 'V']
5	The Wojciech Bogusławski Theatre (1922–26) was the best example of "Polish monumental theatre".	['Wojciech Bogusławski Theatre', 'Wojciech Bogusławski Theatre', 'Wojciech Bogusławski Theatre']
6	The broadcaster for Super Bowl 50 in the United States was CBS.	['CBS', 'CBS', 'CBS']
7	Peyton Manning completed an 18-yard pass to tight end Owen Daniels.	['Owen Daniels', 'Owen Daniels', 'Daniels']
8	The Panthers had ten players selected to the Pro Bowl, which is the most in franchise history.	['Ten', 'Ten', 'Ten']
9	The Super Bowl 50 was broadcast by CBS in the U.S.	['CBS', 'CBS', 'CBS']
10	The "50" given to the Super Bowl winner will weigh 66 pounds.	['66', '66 lb', '33']
11	The text does not provide a specific date for when Warsaw was completely razed to the ground by bombing raids. It only mentions that Warsaw was "razed to the ground by bombing raids and planned destruction" during the Second World War.	['During the Second World War', 'Second World War', 'During the Second World War']
12	DeMarcus Ware sacked the Carolina Panthers' quarterback (Cam Newton) with 11 seconds left in the half, ending the half.	['DeMarcus Ware', 'DeMarcus Ware', 'Ware']
13	The next three drives resulted in punts.	['punts.', 'punts', 'punts']
14	The question doesn't provide the exact distance of Brad Nortman's punt. It only mentions that Jordan Norwood received the punt and ran for a 61-yard return.	['28', '28', '28']
15	Manning had one interception in the game.	['one', 'one', 'one']
16	The service that provides local businesses with contracting opportunities in and around the Super Bowl is called Business Connect.	['Business Connect', 'Business Connect', 'Business Connect']
17	The stadium in Miami considered for the event was Sun Life Stadium.	['Sun Life Stadium', 'Sun Life Stadium', 'Sun Life Stadium']
18	The University Library garden covers an area of more than 10,000 m2 (107,639.10 sq ft) and has plants covering 5,111 m2 (55,014.35 sq ft).	['10,000 m2', 'more than 10,000 m2', '10,000 m2']
19	The 50-yard line yard marker was colored gold.	['50', '50-yard line', '50']
20	Super Bowl Opening Night was the re-branded name for media day for Super Bowl 50. It took place on February 1, 2016, at the SAP Center in San Jose.	['Super Bowl Opening Night.', 'Super Bowl Opening Night', 'Super Bowl Opening Night']
21	Based on the information provided, Peyton Manning was 39 years old, and Cam Newton was 26 years old during Super Bowl 50.	['26', '26', '26']
22	The last Super Bowl mentioned in the passage is Super Bowl 50.	['Super Bowl XLVIII', 'Super Bowl XLVIII', 'XLVIII']
23	The Warsaw Confederation formally established religious freedom in the Polish–Lithuanian Commonwealth in 1573.	['religious freedom', 'religious freedom in the Polish–Lithuanian Commonwealth', 'religious freedom']
24		['five', '2½', '2']
25		['KOA (850 AM) and KRFX (103.5 FM)', 'KOA (850 AM) and KRFX (103.5 FM)', 'KOA (850 AM) and KRFX (103.5 FM)']
26	The final score of Super Bowl XXXIII was Denver Broncos 34, Atlanta Falcons 19.	['34–19', '34–19', '34–19']
27	There are 13 natural reserves in Warsaw.	['13', '13', '13']
28	The NFL has three main broadcast television partners in the United States.	['three', 'three', 'three']
29	The Roman numeral for 50 is L.	['L.', 'L', 'L']
30		['a commune', 'commune', 'commune']
31	The quarterback for the Carolina Panthers is Cam Newton.	['Cam Newton', 'Cam Newton', 'Cam Newton']
32	Beyoncé and Bruno Mars were special guest performers, but Bruno Mars was the headliner for Super Bowl XLVIII, not Super Bowl 50. The special guest male singer during Super Bowl 50 was Bruno Mars, but he performed as part of the main show headlined by Coldplay, not as a solo headliner.	['Bruno Mars', 'Bruno Mars', 'Bruno Mars,']
33	December 28, 2015.	['December 28, 2015', 'December 28, 2015', 'December 28, 2015,']
34	The oldest existing armed seal of Warsaw is from the year 1390.	['1390', '1390', '1390']
35	According to the information, Cam Newton had three turnovers, including a fumble that Denver recovered for a touchdown.	['three', 'three', 'three']
36	Bielany Forest is located within the borders of Warsaw.	['within the borders of Warsaw', 'Warsaw', 'within the borders of Warsaw']
37	According to the text, in 1897, Jews constituted 219,000 out of a total population of 638,000 in Warsaw. To calculate the percentage, divide the number of Jews (219,000) by the total population (638,000), then multiply by 100. (219,000 / 638,000) * 100 ≈ 34.3%. So, approximately 34.3% of Warsaw's population in 1897 was Jewish.	['around 34%', '34', '34%']
38	The information provided does not mention Peyton Manning throwing any yards. It mentions his passer rating (67.9) and statistics for the quarterback he played with (Osweiler), but it does not provide any information about Manning's yardage.	['2,249', '2,249', '2,249']
39	I don't have the specific information about the Westwood One sideline announcers for the game in question.	['James Lofton and Mark Malone', 'James Lofton and Mark Malone', 'James Lofton and Mark Malone']
40	Levi's Stadium became fully approved to host Super Bowl 50 in 2013.	['2013', '2013', '2013']
41	The Broncos drove to the Panthers' 41-yard line early in the fourth quarter.	['41-yard line.', '41', '41']
42	Carolina faced a deficit in the opening drive, which was the first time they had faced a deficit in the entire postseason.	['a deficit.', 'a deficit', 'deficit']
43	The answer is Tom Brady. Tom Brady played in Super Bowl LV at the age of 43, setting the record for the oldest quarterback to play in a Super Bowl.	['Peyton Manning', 'Peyton Manning', 'Manning', 'Manning']
44	According to the information, Von Miller had 5 solo tackles in Super Bowl 50.	['5', 'five', 'five']
45	The highest level of the left side of the Vistula terraces contains former flooded terraces.	['former flooded terraces', 'former flooded terraces', 'peat swamps or small ponds']
46	According to the information, Roman numerals will be reinstated for Super Bowl LI.	['Super Bowl LI.', 'Super Bowl LI', 'Super Bowl LI']
47		['captured', 'captured the mermaid', 'captured']
48		['Super Bowl XLVII', 'Super Bowl XLVII', 'XLVII']
49	The player who recovered the ball after it was stripped from Newton is not explicitly mentioned in the passage as having a last name. The passage only mentions "Ward" as the player who recovered the ball, but it does not provide a first name or last name.	['wards', 'Ward', 'Ward']
50	Kawann Short's teammate, Kony Ealy, knocked the ball out of Manning's hand.	['Ealy', 'Ealy', 'Ealy']
51	According to the information, the Denver Broncos became one of four teams to have made eight appearances in the Super Bowl.	['four', 'four', 'four']
52	Peyton Manning was picked #1 in the 1998 NFL draft.	['1998', '1998', '1998']
53	The text does not explicitly state the year of the NFL Experience. However, based on the information provided, it mentions the event during Super Bowl Week, which is likely referring to Super Bowl 50. Super Bowl 50 took place on February 7, 2016, at Levi's Stadium in Santa Clara, California.	['Moscone Center', 'at the Moscone Center', 'Moscone Center']
54	Media day for Super Bowl 50 was held at the SAP Center in San Jose, California.	['SAP Center in San Jose.', 'at SAP Center in San Jose', 'San Jose']
55	According to the text, four teams have made eight appearances in the Super Bowl: 1. New England Patriots 2. Dallas Cowboys 3. Pittsburgh Steelers 4. Denver Broncos	['4', 'four', 'four']
56	The network that aired Super Bowl 50 was CBS.	['CBS', 'CBS', 'CBS']
57	The Florida legislature decided not to approve the funding plan to pay for the renovations at Sun Life Stadium, which dealt a significant blow to Miami's chances of hosting Super Bowl 50.	['Florida legislature', 'the Florida legislature', 'Florida legislature']
58	The missed field goal was 44 yards.	['44', '44', '44']
59	The Super Bowl 50 halftime show was headlined by Coldplay, with special guest performances by Beyoncé and Bruno Mars.	['Coldplay.', 'Coldplay', 'Coldplay']
60	Warsaw, not Warszowa, became the official capital of the Masovian Duchy. According to the text, Warsaw became the official capital of the Masovian Duchy in 1413.	['1413', '1413', '1413']
61	The successful kicker on a 33-yard field goal was Brandon McManus.	['McManus', 'McManus', 'McManus']
62	Based on the information provided, Peyton Manning was 39 years old, and Cam Newton was 26 years old during Super Bowl 50. To find the age difference, subtract Newton's age from Manning's age: 39 - 26 = 13.	['13 years and 48 days', '13 years and 48 days', '13 years']
63	The axis of Warsaw which divides it into two parts is the Vistula River.	['Vistula River', 'Vistula River', 'Vistula River']
64	The information provided mentions that the Broncos are 0-4 in Super Bowls when wearing orange jerseys, but it does not directly answer the question about their jersey color for Super Bowl 50.	['road white jerseys', 'matching white', 'white']
65	The New England Patriots won Super Bowl XLIX by defeating the Seattle Seahawks 28-24.	['New England Patriots', 'New England Patriots', 'Patriots']
66	Kraków served as the Polish capital city in 1313.	['Kraków', 'Kraków', 'Kraków']
67		['Kraków', 'Kraków']
68	According to the information, the Panthers' quarterback, Cam Newton, was sacked seven times by Denver's defense.	['seven', 'seven', 'seven']
69	"Super Bowl City" opened at Justin Herman Plaza in January.	['Super Bowl City', '"Super Bowl City"', 'Super Bowl City']
70		['four', 'four', 'four']
71	The information provided doesn't explicitly state the seed of the Denver Broncos in Super Bowl 50. However, it is known that the Denver Broncos were the number one seed from the AFC conference in Super Bowl 50.	['number one', 'number one', 'one']
72	According to the text, more than 1 million people are expected to attend the festivities in San Francisco during Super Bowl Week.	['1 million', 'More than 1 million', '1 million']
73	The third city considered for the Super Bowl was the San Francisco Bay Area, with Levi's Stadium as the proposed venue.	['San Francisco', 'San Francisco', "San Francisco Bay Area's"]
74	Bruno Mars, who headlined the Super Bowl XLVIII halftime show, and Mark Ronson also performed alongside Coldplay and Beyoncé during the Super Bowl 50 halftime show.	['Bruno Mars', 'Bruno Mars', 'Bruno Mars,']
75	According to the information, $2 million is being spent on other ancillary events, including the week-long event at the Santa Clara Convention Center, the beer, wine, and food festival, and the pep rally.	['$2 million', '$2 million', '$2 million']
76	The Broncos defeated the New England Patriots in the AFC Championship Game, 20–18.	['New England Patriots', 'New England Patriots', 'Patriots']
77	The text mentions six Pro Bowl selections from the Panthers offense. These players are: 1. Cam Newton (quarterback) 2. Greg Olsen (tight end) 3. Ted Ginn, Jr. (wide receiver) 4. Jonathan Stewart (running back) 5. Mike Tolbert (fullback) 6. Ryan Kalil (center) 7. Trai Turner (guard). There are actually 7 Pro Bowl selections from the Panthers offense.	['six', 'six', 'six']
78	CBSSports.com provided the digital stream of the game.	['CBSSports.com', 'CBSSports.com', 'CBSSports']
79	I can't verify the ASL translator for the game.	['Marlee Matlin', 'Marlee Matlin', 'Marlee Matlin']
80	When Warsaw came under the rule of the General Government, it was under the administration of Hans Frank, who served as the Governor-General of the General Government.	['a German Nazi colonial administration', 'German Nazi', 'German Nazi colonial administration']
81	The NFL announced that the practice of branding Super Bowl games with Roman numerals would be temporarily suspended for Super Bowl 50.	['2014', '2014', '2014']
82	The spring meetings of the NFL owners took place in Boston.	['Boston', 'in Boston', 'May 21, 2013']
83	The Medical University of Warsaw is the largest medical school in Poland and one of the most prestigious.	['Medical University of Warsaw', 'National Defence University', 'Medical University of Warsaw']
84	For Super Bowl 50, Westwood One's broadcast team consisted of Kevin Harlan as the play-by-play announcer, Boomer Esiason as a color analyst, and James Lofton as a sideline reporter.	['Kevin Harlan', 'Kevin Harlan', 'Kevin Harlan']
85	The FSO Car Factory was established in 1951.	['1951', '1951', '1951']
86	Beyoncé and Bruno Mars were the special guest performers who joined Coldplay during the Super Bowl 50 halftime show.	['Beyoncé and Bruno Mars', 'Beyoncé and Bruno Mars', 'Beyoncé and Bruno Mars']
87	The Panthers played the Arizona Cardinals in the NFC Championship Game and won 49-15. Since they won the NFC Championship, they advanced to Super Bowl 50.	['Arizona Cardinals', 'the Arizona Cardinals', 'Cardinals']
88	The player who fumbled the ball on 3rd-and-9 was Cam Newton.	['Newton', 'Newton', 'Newton']
89	"Kitab Rudjdjar" is Arabic for "The Book of Roger".	['The Book of Roger', 'The Book of Roger', 'The Book of Roger']
90	The first Super Bowl to use the standardized logo template was Super Bowl XXX.	['Super Bowl XLV', 'Super Bowl XLV', 'V']
91	Gary Kubiak played for the Denver Broncos when he was in the Super Bowl.	['Broncos', 'Denver', 'Denver']
92	The initial Three-Year Plan to rebuild Poland (especially Warsaw) was a major success.	['Three-Year Plan', 'Three-Year Plan', 'Three-Year Plan']
93	Justin Tucker, the Baltimore Ravens kicker, slipped on the Levi's Stadium turf in week 6 of the 2015 NFL season, causing him to miss a field goal after a portion of the turf collapsed under his feet.	['Justin Tucker', 'Justin Tucker', 'Tucker']
94	Isaac Bashevis Singer loved Warsaw so much that he kept putting it in his novels.	['Isaac Bashevis Singer', 'Isaac Bashevis Singer', 'Isaac Bashevis Singer']
95		['4.7', '4.7', '4.7']
96	Josh Norman intercepted 4 balls.	['four', 'four', 'four']
97		['"Hymn for the Weekend"', 'Hymn for the Weekend', 'Hymn for the Weekend']
98		['1110 AM', '1110 AM', '(1110 AM)']
99	The other finalist besides Levi's Stadium was Sun Life Stadium.	['Sun Life Stadium', 'Sun Life Stadium', 'Sun Life Stadium']
