# Supplementary material for: Hybrid reasoning for perception, explanation, and autonomous action in manufacturing
Source: Nat Commun. 2026 May 18;17:6589. doi: 10.1038/s41467-026-72378-9 (PMC13381764; doi:10.1038/s41467-026-72378-9)
Supplement: Supplementary file 5 — Source Data [file 41467_2026_72378_MOESM5_ESM.zip › source_data/Figure3/squad/squad_experiment_results_exp7.csv]

question_id	answers	original_answers
0	The main performer at Super Bowl 50's halftime show was Coldplay, a British rock group. They had special guest performers, including Beyoncé and Bruno Mars.	['Coldplay', 'Coldplay', 'Coldplay']
1	The player criticized for not jumping into the pile to recover the ball was Cam Newton.	['Newton', 'Newton', 'Newton']
2	Russell Wilson is the current quarterback of the Denver Broncos in the National Football League (NFL). He was traded to the Broncos in 2022 from the Seattle Seahawks.	['Peyton Manning', 'Peyton Manning', 'Manning']
3	The correct answer is Super Bowl 51.	['Super Bowl LI', 'LI', 'LI']
4	Super Bowl V was the first Super Bowl branded with Roman numerals.	['Super Bowl V', 'Super Bowl V', 'V']
5	The Wojciech Bogusławski Theatre (1922–26) was the best example of "Polish monumental theatre".	['Wojciech Bogusławski Theatre', 'Wojciech Bogusławski Theatre', 'Wojciech Bogusławski Theatre']
6	The broadcaster for Super Bowl 50 in the United States was CBS.	['CBS', 'CBS', 'CBS']
7	Peyton Manning completed an 18-yard pass to tight end Owen Daniels.	['Owen Daniels', 'Owen Daniels', 'Daniels']
8	The Panthers had ten players selected to the Pro Bowl, which is the most in franchise history.	['Ten', 'Ten', 'Ten']
9	The Super Bowl 50 was broadcast in the U.S. by CBS.	['CBS', 'CBS', 'CBS']
10	The "50" trophy will weigh a total of 66 pounds.	['66', '66 lb', '33']
11	There is no evidence that Warsaw was completely razed to the ground by bombing raids. During World War II, Warsaw was heavily damaged by the German air force (Luftwaffe) and ground forces, particularly during the 1944 Warsaw Uprising.	['During the Second World War', 'Second World War', 'During the Second World War']
12	DeMarcus Ware sacked the Carolina Panthers' quarterback, Cam Newton, just before the end of the first half.	['DeMarcus Ware', 'DeMarcus Ware', 'Ware']
13	The next three drives resulted in punts.	['punts.', 'punts', 'punts']
14	Brad Nortman's punt traveled 28 yards.	['28', '28', '28']
15	Manning finished the game with one interception.	['one', 'one', 'one']
16	The service that provides local businesses with contracting opportunities in and around the Super Bowl is called Business Connect.	['Business Connect', 'Business Connect', 'Business Connect']
17	The stadium in Miami considered for the event is Sun Life Stadium.	['Sun Life Stadium', 'Sun Life Stadium', 'Sun Life Stadium']
18	The University Library garden covers an area of more than 10,000 m2 (107,639.10 sq ft), with plants covering 5,111 m2 (55,014.35 sq ft).	['10,000 m2', 'more than 10,000 m2', '10,000 m2']
19	The 50-yard line yard marker was painted gold.	['50', '50-yard line', '50']
20	Super Bowl 50's media event was re-branded as Super Bowl Opening Night. It took place on February 1, 2016, at the SAP Center in San Jose.	['Super Bowl Opening Night.', 'Super Bowl Opening Night', 'Super Bowl Opening Night']
21	Based on the information provided, Peyton Manning was 39 years old during Super Bowl 50. Cam Newton was 28 years old during Super Bowl 50. The age difference between them was 11 years.	['26', '26', '26']
22	The last Super Bowl the Broncos participated in, as mentioned in the text, was Super Bowl 50.	['Super Bowl XLVIII', 'Super Bowl XLVIII', 'XLVIII']
23	The Warsaw Confederation formally established religious freedom in the Polish–Lithuanian Commonwealth in 1573.	['religious freedom', 'religious freedom in the Polish–Lithuanian Commonwealth', 'religious freedom']
24	The information provided states that Von Miller had 2½ sacks. It does not specify whether these sacks were solo or assisted.	['five', '2½', '2']
25	The two Denver radio stations that carried Super Bowl 50 are KOA (850 AM) and KRFX (103.5 FM).	['KOA (850 AM) and KRFX (103.5 FM)', 'KOA (850 AM) and KRFX (103.5 FM)', 'KOA (850 AM) and KRFX (103.5 FM)']
26	The final score of Super Bowl XXXIII was 34-19 in favor of the Denver Broncos over the Atlanta Falcons.	['34–19', '34–19', '34–19']
27	According to the information provided, there are 13 natural reserves in Warsaw.	['13', '13', '13']
28	The NFL has three main broadcast television partners in the United States: CBS, FOX, and NBC.	['three', 'three', 'three']
29	The Roman numeral for 50 is L.	['L.', 'L', 'L']
30	The basic unit of territorial division in Poland is a commune (gmina).	['a commune', 'commune', 'commune']
31	The quarterback for the Carolina Panthers is Cam Newton.	['Cam Newton', 'Cam Newton', 'Cam Newton']
32	The male singer who performed as a special guest during Super Bowl 50 was Bruno Mars.	['Bruno Mars', 'Bruno Mars', 'Bruno Mars,']
33	December 28, 2015.	['December 28, 2015', 'December 28, 2015', 'December 28, 2015,']
34	The oldest existing armed seal of Warsaw is from the year 1390.	['1390', '1390', '1390']
35	According to the information, Cam Newton had three turnovers, including a fumble and two interceptions (not explicitly mentioned but implied as part of "three turnovers").	['three', 'three', 'three']
36	Bielany Forest is located within the borders of Warsaw.	['within the borders of Warsaw', 'Warsaw', 'within the borders of Warsaw']
37	According to the information provided, in 1897, Jews constituted 34% of Warsaw's total population, which was 638,000. To calculate the percentage, we can use the number of Jews (219,000) and the total population (638,000). Percentage = (Number of Jews / Total population) * 100 = (219,000 / 638,000) * 100 = 0.343 * 100 = 34%	['around 34%', '34', '34%']
38	Peyton Manning threw for 2,249 yards.	['2,249', '2,249', '2,249']
39	I'm not aware of the most up-to-date information about Westwood One's current sideline announcers. However, based on your question, I can tell you that Westwood One's sideline reporters for the game in question were James Lofton and Mark Malone.	['James Lofton and Mark Malone', 'James Lofton and Mark Malone', 'James Lofton and Mark Malone']
40	Levi's Stadium became fully approved to host Super Bowl 50 in 2013.	['2013', '2013', '2013']
41	The Broncos drove to the Panthers' 41-yard line early in the fourth quarter.	['41-yard line.', '41', '41']
42	In the opening drive, Carolina faced a deficit for the first time in the entire postseason.	['a deficit.', 'a deficit', 'deficit']
43	Peyton Manning became the oldest quarterback to play in a Super Bowl at age 39.	['Peyton Manning', 'Peyton Manning', 'Manning', 'Manning']
44	According to the information provided, Von Miller had five solo tackles in Super Bowl 50.	['5', 'five', 'five']
45	The highest level of the Vistula plateau contains former flooded terraces.	['former flooded terraces', 'former flooded terraces', 'peat swamps or small ponds']
46	The NFL reinstated the use of Roman numerals for Super Bowl 50, but actually started using them again for Super Bowl 51 (LI in Roman numerals).	['Super Bowl LI.', 'Super Bowl LI', 'Super Bowl LI']
47	According to the legend, the greedy merchant captured the mermaid after hearing her beautiful voice.	['captured', 'captured the mermaid', 'captured']
48	Beyoncé headlined the Super Bowl XLVII halftime show.	['Super Bowl XLVII', 'Super Bowl XLVII', 'XLVII']
49	The player who recovered the fumble is Ward.	['wards', 'Ward', 'Ward']
50	Kony Ealy knocked the ball out of Manning's hand.	['Ealy', 'Ealy', 'Ealy']
51	The Denver Broncos have made eight appearances in the Super Bowl. They are one of four teams to have achieved this milestone.	['four', 'four', 'four']
52	Peyton Manning was picked #1 in the 1998 NFL draft.	['1998', '1998', '1998']
53	I couldn't find specific information about the exact location of the NFL Experience for the 2015 season. However, I can tell you that the 2015 Super Bowl (Super Bowl XLIX) was held in Glendale, Arizona.	['Moscone Center', 'at the Moscone Center', 'Moscone Center']
54	The media day for Super Bowl 50 was held at the SAP Center in San Jose, California.	['SAP Center in San Jose.', 'at SAP Center in San Jose', 'San Jose']
55	There are four teams that have made eight appearances in the Super Bowl. These teams are: 1. New England Patriots 2. Dallas Cowboys 3. Pittsburgh Steelers 4. Denver Broncos	['4', 'four', 'four']
56	The network that aired Super Bowl 50 was CBS.	['CBS', 'CBS', 'CBS']
57	The Florida legislature refused to approve the funding plan to pay for the renovations at Sun Life Stadium.	['Florida legislature', 'the Florida legislature', 'Florida legislature']
58	The missed field goal was a 44-yard attempt.	['44', '44', '44']
59	The halftime show for Super Bowl 50 was headlined by the British rock group Coldplay. They were joined by special guests, including Beyoncé and Bruno Mars.	['Coldplay.', 'Coldplay', 'Coldplay']
60	Warsaw became the official capital of the Masovian Duchy in 1413.	['1413', '1413', '1413']
61	McManus was successful on a 33-yard field goal.	['McManus', 'McManus', 'McManus']
62	To find the age difference, we need to consider the ages of Peyton Manning and Cam Newton during Super Bowl 50. Peyton Manning was 39 years old during Super Bowl 50. Cam Newton was 28 years old during Super Bowl 50. The age difference between Manning and Newton during Super Bowl 50 is 39 - 28 = 11 years.	['13 years and 48 days', '13 years and 48 days', '13 years']
63	The axis of Warsaw, which divides the city into two parts, is the Vistula River.	['Vistula River', 'Vistula River', 'Vistula River']
64	The Broncos wore orange jerseys with blue pants in Super Bowl XLVIII and lost to the Seattle Seahawks.	['road white jerseys', 'matching white', 'white']
65	The New England Patriots won Super Bowl XLIX by defeating the Seattle Seahawks 28-24.	['New England Patriots', 'New England Patriots', 'Patriots']
66	Kraków served as the Polish capital city in 1313.	['Kraków', 'Kraków', 'Kraków']
67	Based on the information provided, the registration numbers in Kraków are of the same type for all districts. This is because, unlike Warsaw, the districts in Kraków do not have entitlements of powiat.	['Kraków', 'Kraków']
68	According to the information, the Panthers' quarterback, Newton, was sacked seven times by Denver's defense.	['seven', 'seven', 'seven']
69	"Super Bowl City" opened at Justin Herman Plaza in January. It featured games, activities, and exhibits showcasing the Bay Area's technology, culinary scene, and cultural diversity.	['Super Bowl City', '"Super Bowl City"', 'Super Bowl City']
70	Charles Johnson had four total tackles in Super Bowl 50.	['four', 'four', 'four']
71	I'm unable to verify the Denver Broncos' seed in Super Bowl 50.	['number one', 'number one', 'one']
72	More than 1 million people were estimated to attend the festivities in San Francisco during Super Bowl Week.	['1 million', 'More than 1 million', '1 million']
73	I'm not aware of the third city that was considered for the event. However, I can tell you that the three final sites for the event were indeed New Orleans' Mercedes-Benz Superdome, Miami's Hard Rock Stadium (previously known as Sun Life Stadium), and the San Francisco Bay Area's Levi's Stadium.	['San Francisco', 'San Francisco', "San Francisco Bay Area's"]
74	Bruno Mars, who headlined the Super Bowl XLVIII halftime show, and Mark Ronson also performed at the Super Bowl 50 halftime show with Coldplay and Beyoncé.	['Bruno Mars', 'Bruno Mars', 'Bruno Mars,']
75	According to the information, $2 million is being spent on other ancillary events, including the week-long event at the Santa Clara Convention Center, the beer, wine, and food festival, and the pep rally.	['$2 million', '$2 million', '$2 million']
76	The Broncos defeated the New England Patriots in the AFC Championship Game, winning 20–18.	['New England Patriots', 'New England Patriots', 'Patriots']
77	The Panthers offense had several Pro Bowl selections. The players mentioned as Pro Bowl selections are: 1. Cam Newton (quarterback) 2. Greg Olsen (tight end) 3. Jonathan Stewart (running back) 4. Mike Tolbert (fullback) 5. Ryan Kalil (center) 6. Trai Turner (guard). There are 6 Pro Bowl selections from the Panthers offense.	['six', 'six', 'six']
78	CBSSports.com provided the digital stream of the game.	['CBSSports.com', 'CBSSports.com', 'CBSSports']
79	I'm not aware of the specific information about the ASL translation for the game you're asking about. However, I can tell you that Marlee Matlin is a well-known actress who provides ASL translation for various events, including the Super Bowl.	['Marlee Matlin', 'Marlee Matlin', 'Marlee Matlin']
80	When Warsaw came under the rule of the General Government, it was under the administration of Hans Frank, a German Nazi official.	['a German Nazi colonial administration', 'German Nazi', 'German Nazi colonial administration']
81	The NFL announced that the practice of branding Super Bowl games with Roman numerals would be temporarily suspended for Super Bowl 50. This decision was made in 2011, as the NFL officially announced the name of Super Bowl 50 in 2011.	['2014', '2014', '2014']
82	The NFL owners' spring meetings took place in Boston.	['Boston', 'in Boston', 'May 21, 2013']
83	The Medical University of Warsaw is the largest medical school in Poland and one of the most prestigious.	['Medical University of Warsaw', 'National Defence University', 'Medical University of Warsaw']
84	For Westwood One's Super Bowl 50 coverage, Kevin Harlan served as the play-by-play announcer, and Boomer Esiason was his color analyst.	['Kevin Harlan', 'Kevin Harlan', 'Kevin Harlan']
85	The FSO Car Factory was established in 1951.	['1951', '1951', '1951']
86	Beyoncé and Bruno Mars were the special guest performers who joined Coldplay during the Super Bowl 50 halftime show.	['Beyoncé and Bruno Mars', 'Beyoncé and Bruno Mars', 'Beyoncé and Bruno Mars']
87	The Panthers played the Arizona Cardinals in the NFC Championship Game and won 49-15. To advance to the Super Bowl, they would have played the team that won the AFC Championship Game. In the 2015 NFL season, the Denver Broncos won the AFC Championship Game, defeating the New England Patriots 20-18.	['Arizona Cardinals', 'the Arizona Cardinals', 'Cardinals']
88	The player who fumbled the ball on 3rd-and-9 was Cam Newton.	['Newton', 'Newton', 'Newton']
89	"Kitab Rudjdjar" is Arabic for "The Book of Roger".	['The Book of Roger', 'The Book of Roger', 'The Book of Roger']
90	Super Bowl XXX was one of the first to use the standardized logo template, but it was not the very first. The standardized logo template was first used at Super Bowl XXXIV.	['Super Bowl XLV', 'Super Bowl XLV', 'V']
91	Gary Kubiak played for the Denver Broncos when he was in the Super Bowl.	['Broncos', 'Denver', 'Denver']
92	The initial Three-Year Plan to rebuild Poland (especially Warsaw) was a major success.	['Three-Year Plan', 'Three-Year Plan', 'Three-Year Plan']
93	Justin Tucker, the Baltimore Ravens kicker, slipped on the Levi's Stadium turf in week 6 of the 2015 NFL season.	['Justin Tucker', 'Justin Tucker', 'Tucker']
94	Isaac Bashevis Singer loved Warsaw so much that he kept putting it in his novels.	['Isaac Bashevis Singer', 'Isaac Bashevis Singer', 'Isaac Bashevis Singer']
95	According to the information provided, Ronnie Hillman had 720 yards rushing and 24 receptions. To calculate yards per carry, we divide the total rushing yards by the number of carries. However, the exact number of carries is not provided in the passage.	['4.7', '4.7', '4.7']
96	Josh Norman intercepted 4 balls.	['four', 'four', 'four']
97	Coldplay and Beyoncé collaborated on the song "Hymn for the Weekend" for the Super Bowl 50 halftime show.	['"Hymn for the Weekend"', 'Hymn for the Weekend', 'Hymn for the Weekend']
98	The frequency of the radio station WBT in North Carolina is 1110 AM.	['1110 AM', '1110 AM', '(1110 AM)']
99	The other finalist besides Levi's Stadium was Sun Life Stadium.	['Sun Life Stadium', 'Sun Life Stadium', 'Sun Life Stadium']
