# Supplementary material for: Hybrid reasoning for perception, explanation, and autonomous action in manufacturing
Source: Nat Commun. 2026 May 18;17:6589. doi: 10.1038/s41467-026-72378-9 (PMC13381764; doi:10.1038/s41467-026-72378-9)
Supplement: Supplementary file 5 — Source Data [file 41467_2026_72378_MOESM5_ESM.zip › source_data/Figure3/squad/squad_experiment_results_exp4.csv]

question_id	answers	original_answers
0	The main performer at the Super Bowl 50 halftime show was Coldplay, with special guest performers Beyoncé and Bruno Mars.	['Coldplay', 'Coldplay', 'Coldplay']
1	The player who was criticized for not jumping into the pile to recover the ball was Cam Newton.	['Newton', 'Newton', 'Newton']
2	Russell Wilson is the current quarterback of the Denver Broncos.	['Peyton Manning', 'Peyton Manning', 'Manning']
3	According to the information provided, the practice of using Roman numerals for the Super Bowl title will be reinstated for Super Bowl LI.	['Super Bowl LI', 'LI', 'LI']
4	The first Super Bowl branded with Roman numerals was Super Bowl V.	['Super Bowl V', 'Super Bowl V', 'V']
5	The Wojciech Bogusławski Theatre (1922–26) was the best example of "Polish monumental theatre".	['Wojciech Bogusławski Theatre', 'Wojciech Bogusławski Theatre', 'Wojciech Bogusławski Theatre']
6	The broadcaster for Super Bowl 50 in the United States was CBS.	['CBS', 'CBS', 'CBS']
7	Peyton Manning completed an 18-yard pass to tight end Owen Daniels.	['Owen Daniels', 'Owen Daniels', 'Daniels']
8	Ten Panthers players were selected to the Pro Bowl.	['Ten', 'Ten', 'Ten']
9	The station that aired Super Bowl 50 in the U.S. was CBS.	['CBS', 'CBS', 'CBS']
10	To find the weight of the "50" in pounds, we need to multiply the weight of each digit by 2 (since there are two digits) and then add the weights together. Each digit weighs 33 pounds. Two digits will weigh 2 * 33 = 66 pounds. So, the "50" given to the Super Bowl winner will weigh 66 pounds.	['66', '66 lb', '33']
11	The text does not specifically state that Warsaw was completely razed to the ground by bombing raids. It mentions that Warsaw was "razed to the ground by bombing raids and planned destruction" during the Second World War, but it does not provide a specific date for this event.	['During the Second World War', 'Second World War', 'During the Second World War']
12	DeMarcus Ware tackled the Carolina Panthers' quarterback, Cam Newton, just before the end of the first half.	['DeMarcus Ware', 'DeMarcus Ware', 'Ware']
13	The next three drives resulted in punts.	['punts.', 'punts', 'punts']
14	The question does not mention the distance of Brad Nortman's punt. It only mentions that Jordan Norwood received Brad Nortman's short punt.	['28', '28', '28']
15	Manning had one interception at the end of the game.	['one', 'one', 'one']
16	The service that provides local businesses with contracting opportunities in and around the Super Bowl is called "Business Connect."	['Business Connect', 'Business Connect', 'Business Connect']
17	The stadium in Miami that was considered is Sun Life Stadium.	['Sun Life Stadium', 'Sun Life Stadium', 'Sun Life Stadium']
18	The University Library garden covers an area of more than 10,000 m2 (107,639.10 sq ft) and has plants covering 5,111 m2 (55,014.35 sq ft).	['10,000 m2', 'more than 10,000 m2', '10,000 m2']
19	The 50-yard line on the fields was colored gold.	['50', '50-yard line', '50']
20	The event was called Super Bowl Opening Night.	['Super Bowl Opening Night.', 'Super Bowl Opening Night', 'Super Bowl Opening Night']
21	To find out how old Cam Newton was during Super Bowl 50, we need to know the date of Super Bowl 50. Super Bowl 50 took place on February 7, 2016. Cam Newton was born on May 11, 1989. To calculate his age, we subtract his birth year from the year of the Super Bowl and then subtract his birth month and day from the month and day of the Super Bowl. 2016 - 1989 = 27 years old. Since the Super Bowl to…	['26', '26', '26']
22	The last Super Bowl the Broncos participated in, prior to Super Bowl 50, was Super Bowl XLVIII.	['Super Bowl XLVIII', 'Super Bowl XLVIII', 'XLVIII']
23	The Warsaw Confederation formally established religious freedom in the Polish–Lithuanian Commonwealth in 1573.	['religious freedom', 'religious freedom in the Polish–Lithuanian Commonwealth', 'religious freedom']
24	The text does not explicitly state the number of solo sacks Von Miller had. However, it does state that Miller had 2½ sacks in total.	['five', '2½', '2']
25	The two radio stations in Denver that carried Super Bowl 50 were KOA (850 AM) and KRFX (103.5 FM).	['KOA (850 AM) and KRFX (103.5 FM)', 'KOA (850 AM) and KRFX (103.5 FM)', 'KOA (850 AM) and KRFX (103.5 FM)']
26	The final score of Super Bowl XXXIII was 34-19, with the Denver Broncos defeating the Atlanta Falcons.	['34–19', '34–19', '34–19']
27	There are 13 natural reserves in Warsaw.	['13', '13', '13']
28	The NFL has three main broadcast television partners in the United States.	['three', 'three', 'three']
29	The Roman numeral for 50 is L.	['L.', 'L', 'L']
30	The basic unit of territorial division in Poland is a commune (gmina).	['a commune', 'commune', 'commune']
31	The quarterback for the Carolina Panthers is Cam Newton.	['Cam Newton', 'Cam Newton', 'Cam Newton']
32	The male singer who performed as a special guest during Super Bowl 50 was Bruno Mars.	['Bruno Mars', 'Bruno Mars', 'Bruno Mars,']
33	December 28, 2015.	['December 28, 2015', 'December 28, 2015', 'December 28, 2015,']
34	The oldest existing armed seal of Warsaw is from the year 1390.	['1390', '1390', '1390']
35	According to the information provided, Cam Newton had three turnovers, including a fumble which the Broncos recovered for a touchdown.	['three', 'three', 'three']
36	Bielany Forest is located within the borders of Warsaw.	['within the borders of Warsaw', 'Warsaw', 'within the borders of Warsaw']
37	According to the text, in 1897, Jews constituted 34% of the total population of Warsaw.	['around 34%', '34', '34%']
38	Peyton Manning threw 2,249 yards.	['2,249', '2,249', '2,249']
39	I do not have information on the Westwood One sideline announcers for the game in question.	['James Lofton and Mark Malone', 'James Lofton and Mark Malone', 'James Lofton and Mark Malone']
40	Levi's Stadium became fully approved to host Super Bowl 50 in 2013, when NFL owners voted for it at their spring meetings in Boston.	['2013', '2013', '2013']
41	The Broncos drove to the Panthers' 41-yard line.	['41-yard line.', '41', '41']
42	Carolina faced a deficit in the opening drive, which was the first time they had faced a deficit in the entire postseason.	['a deficit.', 'a deficit', 'deficit']
43	The answer is actually Tom Brady, not Peyton Manning or John Elway. Tom Brady played in and won Super Bowl LV (55) at the age of 43 years and 188 days.	['Peyton Manning', 'Peyton Manning', 'Manning', 'Manning']
44	According to the information provided, Von Miller had 5 solo tackles in Super Bowl 50.	['5', 'five', 'five']
45	The highest level of the Vistula plateau on the left side contains former flooded terraces.	['former flooded terraces', 'former flooded terraces', 'peat swamps or small ponds']
46	According to the information provided, Roman numerals will be reinstated for Super Bowl LI.	['Super Bowl LI.', 'Super Bowl LI', 'Super Bowl LI']
47	According to the legend, the greedy merchant captured the mermaid.	['captured', 'captured the mermaid', 'captured']
48	Beyoncé headlined the Super Bowl XLVII halftime show.	['Super Bowl XLVII', 'Super Bowl XLVII', 'XLVII']
49	The last name of the player who recovered the ball Newton lost is Ward.	['wards', 'Ward', 'Ward']
50	Kony Ealy knocked the ball out of Manning's hands on the next play.	['Ealy', 'Ealy', 'Ealy']
51	To answer the question, we need to know the number of teams that have made eight appearances in the Super Bowl up to Super Bowl 50. The teams that have made eight appearances in the Super Bowl are: 1. Denver Broncos (Super Bowl 12, 17, 21, 24, 25, 32, 48, and 50) 2. New England Patriots (Super Bowl 21, 22, 31, 36, 39, 42, 46, and 49) 3. Dallas Cowboys (Super Bowl 5, 6, 10, 12, 13, 19, 27, and 30)…	['four', 'four', 'four']
52	Peyton Manning was picked #1 in the 1998 NFL draft.	['1998', '1998', '1998']
53	The text does not specify the year of the NFL Experience. However, based on the information given, it appears that the event was held in San Francisco, and the Moscone Center was the location.	['Moscone Center', 'at the Moscone Center', 'Moscone Center']
54	The media day for Super Bowl 50 was held at the SAP Center in San Jose.	['SAP Center in San Jose.', 'at SAP Center in San Jose', 'San Jose']
55	There are four teams that have made eight appearances in the Super Bowl. They are: 1. New England Patriots 2. Dallas Cowboys 3. Pittsburgh Steelers 4. Denver Broncos	['4', 'four', 'four']
56	The network that aired Super Bowl 50 was CBS.	['CBS', 'CBS', 'CBS']
57	The Florida legislature decided not to approve the funding plan to pay for the renovations at Sun Life Stadium.	['Florida legislature', 'the Florida legislature', 'Florida legislature']
58	The missed field goal was 44 yards.	['44', '44', '44']
59	The halftime show for Super Bowl 50 was headlined by Coldplay.	['Coldplay.', 'Coldplay', 'Coldplay']
60	Warszowa did not become the official capital of the Masovian Duchy. Warsaw became the official capital of the Masovian Duchy in 1413.	['1413', '1413', '1413']
61	The successful kicker on the 33-yard field goal was Brandon McManus.	['McManus', 'McManus', 'McManus']
62	To find the age difference between Peyton Manning and Cam Newton during Super Bowl 50, we need to know their ages at that time. Peyton Manning was born on March 24, 1976, and Cam Newton was born on May 7, 1989. Super Bowl 50 took place on February 7, 2016. Peyton Manning's age at the time of Super Bowl 50 would be 39 years old (born in 1976, played in 2016). Cam Newton's age at the time of Super …	['13 years and 48 days', '13 years and 48 days', '13 years']
63	The axis of Warsaw that divides it into two parts is the Vistula River.	['Vistula River', 'Vistula River', 'Vistula River']
64	The information provided does not directly state the jersey color the Broncos wore for Super Bowl 50. However, it does mention that the Broncos wore their road white jerseys with matching white pants for the game.	['road white jerseys', 'matching white', 'white']
65	The information provided doesn't directly state who won Super Bowl XLIX. However, it mentions that the Broncos beat the New England Patriots in the AFC Championship Game, and the Patriots were the defending Super Bowl XLIX champions. This implies that the Patriots won Super Bowl XLIX.	['New England Patriots', 'New England Patriots', 'Patriots']
66	Kraków served as the Polish capital city in 1313.	['Kraków', 'Kraków', 'Kraków']
67	The districts in Kraków do not have entitlements of powiat, so the registration numbers in Kraków are of the same type for all districts.	['Kraków', 'Kraków']
68	The Panthers' quarterback, Cam Newton, was sacked 7 times by the Denver defense in Super Bowl 50.	['seven', 'seven', 'seven']
69	"Super Bowl City" started at Justin Herman Plaza in January.	['Super Bowl City', '"Super Bowl City"', 'Super Bowl City']
70	Charles Johnson had 4 total tackles in Super Bowl 50.	['four', 'four', 'four']
71	The Denver Broncos were the number one seed from the American Football Conference (AFC).	['number one', 'number one', 'one']
72	The text does not specifically mention the number of people attending the game-themed events. However, it does mention that more than 1 million people are expected to attend the festivities in San Francisco during Super Bowl Week.	['1 million', 'More than 1 million', '1 million']
73	I am unable to verify the third city that was considered.	['San Francisco', 'San Francisco', "San Francisco Bay Area's"]
74	The other former halftime show performer who joined Coldplay and Beyoncé for the Super Bowl 50 halftime show was Bruno Mars.	['Bruno Mars', 'Bruno Mars', 'Bruno Mars,']
75	According to the information provided, $2 million is being spent on other ancillary events.	['$2 million', '$2 million', '$2 million']
76	The Broncos defeated the New England Patriots in the AFC Championship game.	['New England Patriots', 'New England Patriots', 'Patriots']
77	Based on the information provided, the following Panthers players were selected to the Pro Bowl: 1. Cam Newton (quarterback) 2. Greg Olsen (tight end) 3. Ted Ginn, Jr. (wide receiver) 4. Jonathan Stewart (running back) 5. Mike Tolbert (fullback) 6. Ryan Kalil (center) 7. Trai Turner (guard) There were 7 offensive players selected to the Pro Bowl.	['six', 'six', 'six']
78	The CBS website that provided a stream is CBSSports.com.	['CBSSports.com', 'CBSSports.com', 'CBSSports']
79	I cannot verify the actress who provided the ASL translation for the game.	['Marlee Matlin', 'Marlee Matlin', 'Marlee Matlin']
80	Warsaw came under the rule of the General Government, a German Nazi colonial administration.	['a German Nazi colonial administration', 'German Nazi', 'German Nazi colonial administration']
81	The year it was declared that no Roman numerals would be used in the name of the 50th Super Bowl was 2014.	['2014', '2014', '2014']
82	The spring meetings of the NFL owners took place in Boston.	['Boston', 'in Boston', 'May 21, 2013']
83	The largest medical school in Poland is the Medical University of Warsaw.	['Medical University of Warsaw', 'National Defence University', 'Medical University of Warsaw']
84	I do not have information on the announcers for Westwood One's Super Bowl 50 coverage.	['Kevin Harlan', 'Kevin Harlan', 'Kevin Harlan']
85	The FSO Car Factory was established in 1951.	['1951', '1951', '1951']
86	Beyoncé and Bruno Mars were the special guest performers who joined Coldplay during the Super Bowl 50 halftime show.	['Beyoncé and Bruno Mars', 'Beyoncé and Bruno Mars', 'Beyoncé and Bruno Mars']
87	The information provided does not mention who the Panthers played to advance to the Super Bowl. However, based on the context, it seems that the Panthers played the Arizona Cardinals in the NFC Championship Game, but the question asks who they played to advance to the Super Bowl. To answer the question, we need more information about the Panthers' opponent in the Super Bowl.	['Arizona Cardinals', 'the Arizona Cardinals', 'Cardinals']
88	Cam Newton fumbled the ball on 3rd-and-9.	['Newton', 'Newton', 'Newton']
89	"Kitab Rudjdjar" is the Arabic title of the geographical treatise written by al-Idrisi for King Roger II of Sicily. "Kitab" is the Arabic word for "book" or "treatise." "Rudjdjar" is derived from the name of the king, Roger, and is the Arabicized form of the name. So, "Kitab Rudjdjar" can be translated to English as "The Book of Roger."	['The Book of Roger', 'The Book of Roger', 'The Book of Roger']
90	The information provided does not directly state the first Super Bowl to use the standardized logo template. However, it does mention that the template was introduced at Super Bowl XLV.	['Super Bowl XLV', 'Super Bowl XLV', 'V']
91	Gary Kubiak played for the Denver Broncos when he was in the Super Bowl.	['Broncos', 'Denver', 'Denver']
92	The initial Three-Year Plan to rebuild Poland (especially Warsaw) was a major success.	['Three-Year Plan', 'Three-Year Plan', 'Three-Year Plan']
93	Baltimore Ravens kicker Justin Tucker slipped on the Levi's Stadium turf in week 6 of the 2015 NFL season.	['Justin Tucker', 'Justin Tucker', 'Tucker']
94	Isaac Bashevis Singer loved Warsaw so much that he kept putting it in his novels.	['Isaac Bashevis Singer', 'Isaac Bashevis Singer', 'Isaac Bashevis Singer']
95	According to the information provided, Ronnie Hillman's average yards per carry in 2015 was 4.7 yards per carry.	['4.7', '4.7', '4.7']
96	Josh Norman intercepted 4 balls.	['four', 'four', 'four']
97	The song that Coldplay and Beyoncé collaborated on for the Super Bowl 50 halftime show is "Hymn for the Weekend".	['"Hymn for the Weekend"', 'Hymn for the Weekend', 'Hymn for the Weekend']
98	The frequency of the radio station WBT in North Carolina is 1110 AM.	['1110 AM', '1110 AM', '(1110 AM)']
99	The other finalist besides Levi's Stadium was Sun Life Stadium.	['Sun Life Stadium', 'Sun Life Stadium', 'Sun Life Stadium']
