# Supplementary material for: Hybrid reasoning for perception, explanation, and autonomous action in manufacturing
Source: Nat Commun. 2026 May 18;17:6589. doi: 10.1038/s41467-026-72378-9 (PMC13381764; doi:10.1038/s41467-026-72378-9)
Supplement: Supplementary file 5 — Source Data [file 41467_2026_72378_MOESM5_ESM.zip › source_data/Figure6/figure6a/source_data_gpt4o-mini.csv]

answers	answers_original	absolute_error
110	110.25641025641023	0.2564102564102342
83	82.41758241758242	0.5824175824175768
93	93.48659003831418	0.48659003831417635
124	123.47826086956522	0.5217391304347814
108	109.16666666666669	1.1666666666666856
117	115.90909090909092	1.0909090909090793
60	60.0	0.0
104	103.07692307692308	0.9230769230769198
86	86.23188405797102	0.23188405797101552
67	66.66666666666667	0.3333333333333286
97	97.33333333333331	0.3333333333333144
101	102.6923076923077	1.6923076923076934
87	86.9281045751634	0.0718954248365975
64	64.0	0.0
98	97.58454106280192	0.4154589371980819
91	90.95477386934672	0.045226130653276186
103	103.34728033472804	0.34728033472804043
102	101.79372197309418	0.20627802690582087
105	105.86206896551724	0.8620689655172384
29	29.032258064516128	0.032258064516128115
98	98.95287958115183	0.9528795811518336
102	101.28205128205128	0.7179487179487154
104	102.84697508896798	1.1530249110320199
130	129.6703296703297	0.3296703296703072
107	106.4864864864865	0.5135135135135016
93	93.10344827586206	0.10344827586206407
126	126.3157894736842	0.3157894736842053
99	99.65517241379312	0.6551724137931245
82	81.48148148148148	0.518518518518519
99	97.41697416974168	1.5830258302583218
102	102.3148148148148	0.31481481481479534
99	97.5609756097561	1.439024390243901
127	127.36842105263158	0.3684210526315752
115	114.75409836065576	0.2459016393442397
99	99.51923076923076	0.5192307692307594
96	94.96644295302012	1.0335570469798796
103	102.77777777777776	0.22222222222224275
87	86.56716417910448	0.4328358208955194
92	92.93680297397768	0.9368029739776773
91	90.3765690376569	0.6234309623430931
102	102.6431718061674	0.6431718061674019
107	107.14285714285714	0.1428571428571388
96	95.37037037037037	0.6296296296296333
92	92.24137931034484	0.24137931034483984
88	87.94326241134752	0.05673758865248146
97	96.875	0.125
110	110.90225563909772	0.9022556390977172
91	91.12627986348124	0.1262798634812441
100	100.68493150684932	0.684931506849324
80	79.71014492753623	0.28985507246376585
97	96.60377358490568	0.39622641509431844
96	97.2508591065292	1.2508591065292052
98	98.29931972789116	0.29931972789115946
118	117.6470588235294	0.3529411764705941
102	102.97397769516728	0.9739776951672781
94	94.017094017094	0.017094017093995717
73	72.97297297297297	0.027027027027031636
100	100.9478672985782	0.9478672985782026
86	86.36363636363637	0.36363636363637397
93	93.22033898305084	0.2203389830508371
103	103.63636363636364	0.6363636363636402
95	94.73684210526316	0.2631578947368354
93	92.85714285714286	0.1428571428571388
120	120.0	0.0
100	100.6896551724138	0.6896551724137936
93	92.04152249134948	0.9584775086505175
107	107.17488789237667	0.1748878923766739
108	106.3973063973064	1.6026936026936056
114	113.45291479820628	0.5470852017937204
130	130.0	0.0
98	98.58657243816256	0.5865724381625625
102	102.28136882129276	0.28136882129275875
78	78.66666666666666	0.6666666666666572
69	68.75	0.25
96	96.15384615384616	0.1538461538461604
108	107.14285714285714	0.8571428571428612
97	97.87234042553192	0.8723404255319167
108	107.9295154185022	0.07048458149779435
106	106.47058823529412	0.470588235294116
90	91.0958904109589	1.0958904109589014
111	110.92436974789916	0.07563025210083651
109	108.75	0.25
83	82.66666666666666	0.3333333333333428
84	84.12698412698413	0.12698412698412653
87	86.5546218487395	0.44537815126049907
121	121.53846153846156	0.5384615384615614
111	109.82142857142858	1.1785714285714164
123	123.0	0.0
80	79.6116504854369	0.38834951456310307
89	88.88888888888889	0.11111111111111427
109	109.2	0.20000000000000284
89	88.42975206611571	0.5702479338842892
77	76.92307692307693	0.07692307692306599
103	103.48837209302326	0.48837209302325846
107	107.53424657534246	0.5342465753424648
37	37.142857142857146	0.1428571428571459
100	100.0	0.0
80	80.0	0.0
93	93.24324324324324	0.2432432432432421
92	92.02898550724638	0.028985507246375164
