# Supplementary material for: Hybrid reasoning for perception, explanation, and autonomous action in manufacturing
Source: Nat Commun. 2026 May 18;17:6589. doi: 10.1038/s41467-026-72378-9 (PMC13381764; doi:10.1038/s41467-026-72378-9)
Supplement: Supplementary file 5 — Source Data [file 41467_2026_72378_MOESM5_ESM.zip › source_data/Figure6/figure6a/source_data_summary.csv]

Experiment	N	Mean Error	Std Dev	Median Error	Min Error	Max Error
gpt4o-mini	100	0.47322526288914324	0.4011095934739663	0.35828877005348403	0.0	1.6923076923076934
exp0	100	0.2205999999999997	0.21616875188826284	0.14499999999999602	0.0	1.1099999999999994
exp2	100	0.21500000000000025	0.1809375136293851	0.17500000000001137	0.0	1.1099999999999994
