# Supplementary material for: Hybrid reasoning for perception, explanation, and autonomous action in manufacturing
Source: Nat Commun. 2026 May 18;17:6589. doi: 10.1038/s41467-026-72378-9 (PMC13381764; doi:10.1038/s41467-026-72378-9)
Supplement: Supplementary file 5 — Source Data [file 41467_2026_72378_MOESM5_ESM.zip › source_data/Figure6/figure6a/source_data_llama.csv]

answers	answers_original	absolute_error
121.52	121.57	0.04999999999999716
72.0	71.43	0.5699999999999932
126.0	126.13	0.12999999999999545
139.0	138.89	0.11000000000001364
96.81	96.73	0.0799999999999983
104.51	104.84	0.3299999999999983
110.7	110.81	0.10999999999999943
108.0	108.02	0.01999999999999602
112.01	112.17	0.1599999999999966
87.47	87.66	0.18999999999999773
109.0	109.32	0.3199999999999932
119.0	118.62	0.37999999999999545
109.0	109.06	0.060000000000002274
90.82	90.7	0.11999999999999034
82.62	82.93	0.3100000000000023
153.82	153.57	0.25
94.19	94.32	0.12999999999999545
110.0	109.55	0.45000000000000284
89.0	89.56	0.5600000000000023
98.0	97.92	0.0799999999999983
122.0	121.17	0.8299999999999983
96.59	96.61	0.01999999999999602
99.0	98.56	0.4399999999999977
95.0	95.97	0.9699999999999989
101.65	101.94	0.28999999999999204
78.0	77.94	0.060000000000002274
91.0	91.27	0.269999999999996
133.0	133.33	0.3300000000000125
98.0	98.23	0.23000000000000398
92.57	92.41	0.1599999999999966
88.0	87.86	0.14000000000000057
82.0	82.31	0.3100000000000023
103.92	104.13	0.20999999999999375
118.15	118.06	0.09000000000000341
87.29	87.5	0.20999999999999375
58.45	58.33	0.12000000000000455
87.3	87.06	0.23999999999999488
141.7	142.03	0.3300000000000125
87.13	87.06	0.06999999999999318
88.88	88.81	0.06999999999999318
102.32	102.31	0.009999999999990905
22.0	21.88	0.120000000000001
95.38	95.8	0.4200000000000017
124.0	124.14	0.14000000000000057
112.0	112.02	0.01999999999999602
114.0	114.0	0.0
97.35	97.38	0.030000000000001137
85.74	85.45	0.28999999999999204
97.68	97.44	0.2400000000000091
108.23	108.28	0.04999999999999716
89.06	89.02	0.04000000000000625
109.83	109.88	0.04999999999999716
86.0	86.22	0.21999999999999886
93.24	93.33	0.09000000000000341
102.7	102.44	0.2600000000000051
106.67	106.33	0.3400000000000034
88.0	88.09	0.09000000000000341
89.79	89.72	0.07000000000000739
91.0	91.53	0.5300000000000011
102.73	102.63	0.10000000000000853
94.27	94.12	0.14999999999999147
113.7	113.68	0.01999999999999602
92.0	91.67	0.3299999999999983
85.03	84.78	0.25
114.0	114.56	0.5600000000000023
88.0	88.02	0.01999999999999602
97.0	97.05	0.04999999999999716
71.52	71.64	0.12000000000000455
109.0	108.77	0.23000000000000398
128.0	128.21	0.21000000000000796
113.86	113.64	0.21999999999999886
106.14	106.15	0.010000000000005116
90.46	90.39	0.06999999999999318
113.09	113.16	0.06999999999999318
91.31	91.43	0.12000000000000455
106.0	106.45	0.45000000000000284
115.0	115.63	0.6299999999999955
119.0	119.81	0.8100000000000023
106.0	106.67	0.6700000000000017
97.0	96.64	0.35999999999999943
103.52	103.7	0.18000000000000682
150.0	150.0	0.0
101.46	101.54	0.0800000000000125
110.0	111.11	1.1099999999999994
85.13	85.23	0.10000000000000853
81.19	81.13	0.060000000000002274
88.0	88.0	0.0
92.61	92.62	0.010000000000005116
76.43	76.7	0.269999999999996
106.0	105.94	0.060000000000002274
42.84	42.86	0.01999999999999602
100.08	100.0	0.0799999999999983
101.0	101.35	0.3499999999999943
116.0	115.76	0.23999999999999488
92.56	92.57	0.009999999999990905
101.13	101.2	0.07000000000000739
102.0	101.54	0.45999999999999375
92.9	92.99	0.0899999999999892
88.19	87.98	0.20999999999999375
93.0	93.4	0.4000000000000057
