# Supplementary material for: Hybrid reasoning for perception, explanation, and autonomous action in manufacturing
Source: Nat Commun. 2026 May 18;17:6589. doi: 10.1038/s41467-026-72378-9 (PMC13381764; doi:10.1038/s41467-026-72378-9)
Supplement: Supplementary file 5 — Source Data [file 41467_2026_72378_MOESM5_ESM.zip › source_data/Figure6/figure6a/source_data_exp2(ours).csv]

answers	answers_original	absolute_error
122.0	121.57	0.4300000000000068
71.0	71.43	0.4300000000000068
126.0	126.13	0.12999999999999545
139.0	138.89	0.11000000000001364
96.79	96.73	0.060000000000002274
104.83	104.84	0.010000000000005116
111.0	110.81	0.18999999999999773
108.0	108.02	0.01999999999999602
112.0	112.17	0.1700000000000017
87.8	87.66	0.14000000000000057
109.0	109.32	0.3199999999999932
119.0	118.62	0.37999999999999545
109.0	109.06	0.060000000000002274
90.56	90.7	0.14000000000000057
83.0	82.93	0.06999999999999318
153.74	153.57	0.17000000000001592
94.0	94.32	0.3199999999999932
110.0	109.55	0.45000000000000284
89.0	89.56	0.5600000000000023
98.0	97.92	0.0799999999999983
121.38	121.17	0.20999999999999375
96.32	96.61	0.29000000000000625
98.64	98.56	0.0799999999999983
96.13	95.97	0.1599999999999966
102.0	101.94	0.060000000000002274
78.0	77.94	0.060000000000002274
91.0	91.27	0.269999999999996
133.0	133.33	0.3300000000000125
97.68	98.23	0.5499999999999972
92.61	92.41	0.20000000000000284
87.8	87.86	0.060000000000002274
82.0	82.31	0.3100000000000023
103.8	104.13	0.3299999999999983
118.15	118.06	0.09000000000000341
87.0	87.5	0.5
58.0	58.33	0.3299999999999983
87.3	87.06	0.23999999999999488
142.0	142.03	0.030000000000001137
87.52	87.06	0.45999999999999375
88.88	88.81	0.06999999999999318
102.0	102.31	0.3100000000000023
22.0	21.88	0.120000000000001
95.38	95.8	0.4200000000000017
124.0	124.14	0.14000000000000057
112.0	112.02	0.01999999999999602
114.0	114.0	0.0
97.11	97.38	0.269999999999996
85.74	85.45	0.28999999999999204
97.6	97.44	0.1599999999999966
108.0	108.28	0.28000000000000114
89.0	89.02	0.01999999999999602
109.83	109.88	0.04999999999999716
86.0	86.22	0.21999999999999886
93.0	93.33	0.3299999999999983
102.7	102.44	0.2600000000000051
106.34	106.33	0.010000000000005116
88.31	88.09	0.21999999999999886
90.0	89.72	0.28000000000000114
91.59	91.53	0.060000000000002274
102.73	102.63	0.10000000000000853
94.27	94.12	0.14999999999999147
113.57	113.68	0.11000000000001364
92.0	91.67	0.3299999999999983
85.03	84.78	0.25
114.0	114.56	0.5600000000000023
87.86	88.02	0.1599999999999966
97.0	97.05	0.04999999999999716
71.52	71.64	0.12000000000000455
109.0	108.77	0.23000000000000398
128.0	128.21	0.21000000000000796
114.01	113.64	0.37000000000000455
106.0	106.15	0.15000000000000568
90.37	90.39	0.01999999999999602
113.0	113.16	0.1599999999999966
91.23	91.43	0.20000000000000284
106.0	106.45	0.45000000000000284
115.39	115.63	0.23999999999999488
119.81	119.81	0.0
106.0	106.67	0.6700000000000017
96.69	96.64	0.04999999999999716
103.52	103.7	0.18000000000000682
150.12	150.0	0.12000000000000455
101.0	101.54	0.5400000000000063
110.0	111.11	1.1099999999999994
85.0	85.23	0.23000000000000398
81.19	81.13	0.060000000000002274
88.0	88.0	0.0
92.84	92.62	0.21999999999999886
76.43	76.7	0.269999999999996
105.79	105.94	0.14999999999999147
43.0	42.86	0.14000000000000057
100.0	100.0	0.0
101.25	101.35	0.09999999999999432
115.81	115.76	0.04999999999999716
92.0	92.57	0.5699999999999932
101.0	101.2	0.20000000000000284
101.57	101.54	0.029999999999986926
93.0	92.99	0.010000000000005116
88.19	87.98	0.20999999999999375
93.0	93.4	0.4000000000000057
