# Supplementary material for: Hybrid reasoning for perception, explanation, and autonomous action in manufacturing
Source: Nat Commun. 2026 May 18;17:6589. doi: 10.1038/s41467-026-72378-9 (PMC13381764; doi:10.1038/s41467-026-72378-9)
Supplement: Supplementary file 5 — Source Data [file 41467_2026_72378_MOESM5_ESM.zip › source_data/Figure6/figure6c/source_data_elo_summary.csv]

Model	Metric	Mean ELO Rating	Std ELO Rating
gpt4o	Human	1262.4
gpt4o	Validity	1241.678412975017	13.714726066789103
gpt4o_mini	Human	1238.4
gpt4o_mini	Validity	1217.6465666488755	6.130793051988124
llama3	Human	1140.3
llama3	Validity	1154.4821655097073	16.26548075711306
ours	Human	1190.8
ours	Validity	1125.6865053722881	17.303408882126206
ours_RAG	Human	1169.6
ours_RAG	Validity	1222.9931870988462	15.428102484454767
ours_RAG_codebook	Human	1198.5
ours_RAG_codebook	Validity	1237.513162395266	10.681764508605921
