# Supplementary material for: Hybrid reasoning for perception, explanation, and autonomous action in manufacturing
Source: Nat Commun. 2026 May 18;17:6589. doi: 10.1038/s41467-026-72378-9 (PMC13381764; doi:10.1038/s41467-026-72378-9)
Supplement: Supplementary file 5 — Source Data [file 41467_2026_72378_MOESM5_ESM.zip › source_data/Figure6/figure6c/source_data_elo_raw.csv]

Model	Metric	ELO Rating
ours	Validity	1106.1708627155435
ours_RAG	Validity	1239.8395981580738
ours_RAG_codebook	Validity	1249.843058838872
llama3	Validity	1149.9355098497297
gpt4o_mini	Validity	1217.9183550565542
gpt4o	Validity	1236.2926153812268
ours	Validity	1139.1541417516744
ours_RAG	Validity	1219.5874681998562
ours_RAG_codebook	Validity	1231.6316454433982
llama3	Validity	1140.973801225344
gpt4o_mini	Validity	1211.384399373878
gpt4o	Validity	1257.2685440058492
ours	Validity	1131.7345116496465
ours_RAG	Validity	1209.5524949386086
ours_RAG_codebook	Validity	1231.0647829035277
llama3	Validity	1172.5371854540485
gpt4o_mini	Validity	1223.636945516194
gpt4o	Validity	1231.4740795379748
gpt4o	Human	1262.4
gpt4o_mini	Human	1238.4
ours_RAG_codebook	Human	1198.5
ours	Human	1190.8
ours_RAG	Human	1169.6
llama3	Human	1140.3
