# Supplementary material for: Hybrid reasoning for perception, explanation, and autonomous action in manufacturing
Source: Nat Commun. 2026 May 18;17:6589. doi: 10.1038/s41467-026-72378-9 (PMC13381764; doi:10.1038/s41467-026-72378-9)
Supplement: Supplementary file 5 — Source Data [file 41467_2026_72378_MOESM5_ESM.zip › source_data/Figure6/figure6b/source_data_elo_summary.csv]

Model	Metric	Mean ELO Rating	Std ELO Rating
gpt4o	Correctness	1282.8080316727828	21.998341546353704
gpt4o	Relevance	1241.4610601594113	9.337004731916602
gtp4o_mini	Correctness	1254.4355913537602	9.071698219571893
gtp4o_mini	Relevance	1276.9802985037477	26.79266367481349
llama3	Correctness	1174.854116640024	4.121196522824452
llama3	Relevance	1193.123398654411	49.97989828546715
ours	Correctness	1085.9820194623862	17.678749290768696
ours	Relevance	1106.2738992703635	19.6196666460276
ours_RAG	Correctness	1201.920240871047	34.053754723296606
ours_RAG	Relevance	1182.1613434120666	32.500450134678566
