# Supplementary material for: Hybrid reasoning for perception, explanation, and autonomous action in manufacturing
Source: Nat Commun. 2026 May 18;17:6589. doi: 10.1038/s41467-026-72378-9 (PMC13381764; doi:10.1038/s41467-026-72378-9)
Supplement: Supplementary file 5 — Source Data [file 41467_2026_72378_MOESM5_ESM.zip › source_data/Figure6/figure6b/source_data_elo_raw.csv]

Model	Metric	ELO Rating
ours_RAG	Correctness	1196.6041439951127
ours	Correctness	1092.7923771662772
llama3	Correctness	1174.382466199609
gtp4o_mini	Correctness	1253.3628126492097
gpt4o	Correctness	1282.8581999897913
ours_RAG	Relevance	1218.9747517548012
ours	Relevance	1098.7323008458588
llama3	Relevance	1142.7639967203345
gtp4o_mini	Relevance	1307.5692222274301
gpt4o	Relevance	1231.9597284515753
ours_RAG	Correctness	1238.3193999347584
ours	Correctness	1065.9109338710928
llama3	Correctness	1170.9890370605215
gtp4o_mini	Correctness	1263.9959802614032
gpt4o	Correctness	1260.7846488722244
ours_RAG	Relevance	1170.0680363927913
ours	Relevance	1128.5453616924544
llama3	Relevance	1193.891253926024
gtp4o_mini	Relevance	1265.696464505685
gpt4o	Relevance	1241.798883483045
ours_RAG	Correctness	1170.83717868327
ours	Correctness	1099.2427473497887
llama3	Correctness	1179.190846659941
gtp4o_mini	Correctness	1245.9479811506674
gpt4o	Correctness	1304.781246156333
ours_RAG	Relevance	1157.4412420886076
ours	Relevance	1091.544035272777
llama3	Relevance	1242.7149453168743
gtp4o_mini	Relevance	1257.6752087781276
gpt4o	Relevance	1250.6245685436138
